# Supplementary material for: Noncanonical roles of chemokine regions in CCR9 activation revealed by structural modeling and mutational mapping
Source: Nat Commun. 2025 Aug 18;16:7695. doi: 10.1038/s41467-025-62321-9 (PMC12361432; doi:10.1038/s41467-025-62321-9)
Supplement: Supplementary file 7 — Supplementary Data 5 [file 41467_2025_62321_MOESM7_ESM.zip › CCR9_CCL25x1P6_17_rnk2.pdb]

ATOM      1  N   GLU A  20      -9.930  -4.720  60.356  1.00 44.72           N
ATOM      2  CA  GLU A  20      -9.979  -4.230  58.989  1.00 44.72           C
ATOM      3  C   GLU A  20      -8.598  -4.336  58.338  1.00 44.72           C
ATOM      4  O   GLU A  20      -8.492  -4.547  57.131  1.00 44.72           O
ATOM      5  HA  GLU A  20     -10.682  -4.884  58.472  1.00 44.72           H
ATOM      6  CB  GLU A  20     -10.500  -2.793  58.939  1.00 44.72           C
ATOM      7 1HB  GLU A  20     -10.131  -2.238  59.802  1.00 44.72           H
ATOM      8 2HB  GLU A  20     -10.230  -2.337  57.986  1.00 44.72           H
ATOM      9  CG  GLU A  20     -12.028  -2.761  59.015  1.00 44.72           C
ATOM     10 1HG  GLU A  20     -12.443  -3.568  58.411  1.00 44.72           H
ATOM     11 2HG  GLU A  20     -12.348  -2.934  60.042  1.00 44.72           H
ATOM     12  CD  GLU A  20     -12.573  -1.418  58.524  1.00 44.72           C
ATOM     13  OE1 GLU A  20     -13.733  -1.413  58.058  1.00 44.72           O
ATOM     14  OE2 GLU A  20     -11.818  -0.427  58.627  1.00 44.72           O
ATOM     15  HN  GLU A  20      -9.030  -5.030  60.662  1.00 44.72           H
ATOM     16  N   SER A  21      -7.575  -4.183  59.166  1.00 51.07           N
ATOM     17  CA  SER A  21      -6.210  -4.151  58.671  1.00 51.07           C
ATOM     18  C   SER A  21      -5.802  -5.538  58.170  1.00 51.07           C
ATOM     19  O   SER A  21      -5.174  -5.662  57.119  1.00 51.07           O
ATOM     20  HA  SER A  21      -6.217  -3.434  57.849  1.00 51.07           H
ATOM     21  CB  SER A  21      -5.242  -3.672  59.755  1.00 51.07           C
ATOM     22 1HB  SER A  21      -4.337  -3.284  59.287  1.00 51.07           H
ATOM     23 2HB  SER A  21      -5.694  -2.849  60.307  1.00 51.07           H
ATOM     24  OG  SER A  21      -4.896  -4.717  60.661  1.00 51.07           O
ATOM     25  HG  SER A  21      -4.272  -4.370  61.360  1.00 51.07           H
ATOM     26  HN  SER A  21      -7.668  -4.083  60.157  1.00 51.07           H
ATOM     27  N   THR A  22      -6.175  -6.545  58.945  1.00 53.38           N
ATOM     28  CA  THR A  22      -5.748  -7.905  58.663  1.00 53.38           C
ATOM     29  C   THR A  22      -6.421  -8.423  57.390  1.00 53.38           C
ATOM     30  O   THR A  22      -5.758  -8.972  56.512  1.00 53.38           O
ATOM     31  HA  THR A  22      -4.674  -7.896  58.475  1.00 53.38           H
ATOM     32  CB  THR A  22      -6.043  -8.760  59.897  1.00 53.38           C
ATOM     33  HB  THR A  22      -6.178  -9.806  59.623  1.00 53.38           H
ATOM     34  OG1 THR A  22      -7.174  -8.129  60.493  1.00 53.38           O
ATOM     35  HG1 THR A  22      -7.608  -8.751  61.144  1.00 53.38           H
ATOM     36  CG2 THR A  22      -4.950  -8.648  60.962  1.00 53.38           C
ATOM     37 1HG2 THR A  22      -4.862  -7.611  61.285  1.00 53.38           H
ATOM     38 2HG2 THR A  22      -4.000  -8.980  60.543  1.00 53.38           H
ATOM     39 3HG2 THR A  22      -5.209  -9.274  61.816  1.00 53.38           H
ATOM     40  HN  THR A  22      -6.758  -6.444  59.751  1.00 53.38           H
ATOM     41  N   SER A  23      -7.731  -8.229  57.331  1.00 56.96           N
ATOM     42  CA  SER A  23      -8.504  -8.685  56.188  1.00 56.96           C
ATOM     43  C   SER A  23      -8.024  -7.981  54.918  1.00 56.96           C
ATOM     44  O   SER A  23      -7.915  -8.603  53.862  1.00 56.96           O
ATOM     45  HA  SER A  23      -8.320  -9.757  56.125  1.00 56.96           H
ATOM     46  CB  SER A  23      -9.999  -8.437  56.400  1.00 56.96           C
ATOM     47 1HB  SER A  23     -10.557  -8.852  55.562  1.00 56.96           H
ATOM     48 2HB  SER A  23     -10.330  -8.962  57.296  1.00 56.96           H
ATOM     49  OG  SER A  23     -10.297  -7.049  56.528  1.00 56.96           O
ATOM     50  HG  SER A  23     -11.279  -6.921  56.661  1.00 56.96           H
ATOM     51  HN  SER A  23      -8.261  -7.772  58.045  1.00 56.96           H
ATOM     52  N   SER A  24      -7.750  -6.693  55.061  1.00 62.71           N
ATOM     53  CA  SER A  24      -7.315  -5.890  53.930  1.00 62.71           C
ATOM     54  C   SER A  24      -5.925  -6.338  53.474  1.00 62.71           C
ATOM     55  O   SER A  24      -5.551  -6.133  52.320  1.00 62.71           O
ATOM     56  HA  SER A  24      -8.052  -6.071  53.147  1.00 62.71           H
ATOM     57  CB  SER A  24      -7.304  -4.401  54.284  1.00 62.71           C
ATOM     58 1HB  SER A  24      -7.324  -3.811  53.367  1.00 62.71           H
ATOM     59 2HB  SER A  24      -8.207  -4.154  54.841  1.00 62.71           H
ATOM     60  OG  SER A  24      -6.159  -4.044  55.053  1.00 62.71           O
ATOM     61  HG  SER A  24      -6.056  -4.672  55.824  1.00 62.71           H
ATOM     62  HN  SER A  24      -7.820  -6.199  55.927  1.00 62.71           H
ATOM     63  N   MET A  25      -5.198  -6.940  54.403  1.00 61.86           N
ATOM     64  CA  MET A  25      -3.850  -7.401  54.116  1.00 61.86           C
ATOM     65  C   MET A  25      -3.872  -8.777  53.447  1.00 61.86           C
ATOM     66  O   MET A  25      -3.074  -9.047  52.550  1.00 61.86           O
ATOM     67  HA  MET A  25      -3.427  -6.664  53.434  1.00 61.86           H
ATOM     68  CB  MET A  25      -3.049  -7.479  55.417  1.00 61.86           C
ATOM     69 1HB  MET A  25      -3.238  -6.589  56.019  1.00 61.86           H
ATOM     70 2HB  MET A  25      -3.382  -8.336  56.003  1.00 61.86           H
ATOM     71  CG  MET A  25      -1.551  -7.600  55.133  1.00 61.86           C
ATOM     72 1HG  MET A  25      -1.250  -8.647  55.160  1.00 61.86           H
ATOM     73 2HG  MET A  25      -1.332  -7.231  54.130  1.00 61.86           H
ATOM     74  SD  MET A  25      -0.623  -6.668  56.340  1.00 61.86           S
ATOM     75  CE  MET A  25       1.036  -7.169  55.910  1.00 61.86           C
ATOM     76 1HE  MET A  25       1.128  -8.250  56.017  1.00 61.86           H
ATOM     77 2HE  MET A  25       1.244  -6.887  54.878  1.00 61.86           H
ATOM     78 3HE  MET A  25       1.747  -6.676  56.572  1.00 61.86           H
ATOM     79  HN  MET A  25      -5.515  -7.115  55.335  1.00 61.86           H
ATOM     80  N   GLU A  26      -4.793  -9.610  53.908  1.00 55.67           N
ATOM     81  CA  GLU A  26      -4.998 -10.912  53.297  1.00 55.67           C
ATOM     82  C   GLU A  26      -5.461 -10.751  51.848  1.00 55.67           C
ATOM     83  O   GLU A  26      -4.991 -11.460  50.960  1.00 55.67           O
ATOM     84  HA  GLU A  26      -4.024 -11.400  53.322  1.00 55.67           H
ATOM     85  CB  GLU A  26      -5.997 -11.745  54.103  1.00 55.67           C
ATOM     86 1HB  GLU A  26      -6.805 -11.105  54.459  1.00 55.67           H
ATOM     87 2HB  GLU A  26      -6.345 -12.584  53.501  1.00 55.67           H
ATOM     88  CG  GLU A  26      -5.333 -12.349  55.342  1.00 55.67           C
ATOM     89 1HG  GLU A  26      -4.447 -12.910  55.047  1.00 55.67           H
ATOM     90 2HG  GLU A  26      -5.000 -11.551  56.006  1.00 55.67           H
ATOM     91  CD  GLU A  26      -6.301 -13.270  56.088  1.00 55.67           C
ATOM     92  OE1 GLU A  26      -5.798 -14.182  56.779  1.00 55.67           O
ATOM     93  OE2 GLU A  26      -7.522 -13.041  55.951  1.00 55.67           O
ATOM     94  HN  GLU A  26      -5.392  -9.408  54.683  1.00 55.67           H
ATOM     95  N   ASP A  27      -6.378  -9.814  51.653  1.00 64.50           N
ATOM     96  CA  ASP A  27      -6.930  -9.570  50.332  1.00 64.50           C
ATOM     97  C   ASP A  27      -5.796  -9.224  49.365  1.00 64.50           C
ATOM     98  O   ASP A  27      -5.800  -9.661  48.216  1.00 64.50           O
ATOM     99  HA  ASP A  27      -7.442 -10.493  50.061  1.00 64.50           H
ATOM    100  CB  ASP A  27      -7.909  -8.394  50.353  1.00 64.50           C
ATOM    101 1HB  ASP A  27      -7.495  -7.582  50.950  1.00 64.50           H
ATOM    102 2HB  ASP A  27      -8.043  -8.010  49.341  1.00 64.50           H
ATOM    103  CG  ASP A  27      -9.262  -8.818  50.927  1.00 64.50           C
ATOM    104  OD1 ASP A  27      -9.521 -10.040  50.926  1.00 64.50           O
ATOM    105  OD2 ASP A  27     -10.007  -7.909  51.353  1.00 64.50           O
ATOM    106  HN  ASP A  27      -6.741  -9.229  52.378  1.00 64.50           H
ATOM    107  N   TYR A  28      -4.851  -8.442  49.868  1.00 62.80           N
ATOM    108  CA  TYR A  28      -3.739  -7.991  49.048  1.00 62.80           C
ATOM    109  C   TYR A  28      -2.761  -9.135  48.775  1.00 62.80           C
ATOM    110  O   TYR A  28      -2.157  -9.198  47.705  1.00 62.80           O
ATOM    111  HA  TYR A  28      -4.142  -7.633  48.101  1.00 62.80           H
ATOM    112  CB  TYR A  28      -3.026  -6.910  49.863  1.00 62.80           C
ATOM    113 1HB  TYR A  28      -3.730  -6.106  50.077  1.00 62.80           H
ATOM    114 2HB  TYR A  28      -2.724  -7.332  50.822  1.00 62.80           H
ATOM    115  CG  TYR A  28      -1.795  -6.320  49.172  1.00 62.80           C
ATOM    116  CD1 TYR A  28      -0.532  -6.739  49.537  1.00 62.80           C
ATOM    117  HD1 TYR A  28      -0.411  -7.489  50.318  1.00 62.80           H
ATOM    118  CD2 TYR A  28      -1.949  -5.370  48.183  1.00 62.80           C
ATOM    119  HD2 TYR A  28      -2.947  -5.039  47.895  1.00 62.80           H
ATOM    120  CE1 TYR A  28       0.627  -6.183  48.886  1.00 62.80           C
ATOM    121  HE1 TYR A  28       1.630  -6.505  49.165  1.00 62.80           H
ATOM    122  CE2 TYR A  28      -0.790  -4.814  47.533  1.00 62.80           C
ATOM    123  HE2 TYR A  28      -0.897  -4.063  46.750  1.00 62.80           H
ATOM    124  CZ  TYR A  28       0.440  -5.248  47.916  1.00 62.80           C
ATOM    125  OH  TYR A  28       1.534  -4.724  47.302  1.00 62.80           O
ATOM    126  HH  TYR A  28       1.253  -4.160  46.525  1.00 62.80           H
ATOM    127  HN  TYR A  28      -4.838  -8.118  50.813  1.00 62.80           H
ATOM    128  N   VAL A  29      -2.635 -10.012  49.760  1.00 63.23           N
ATOM    129  CA  VAL A  29      -1.692 -11.114  49.666  1.00 63.23           C
ATOM    130  C   VAL A  29      -2.249 -12.177  48.717  1.00 63.23           C
ATOM    131  O   VAL A  29      -1.511 -12.749  47.917  1.00 63.23           O
ATOM    132  HA  VAL A  29      -0.767 -10.719  49.245  1.00 63.23           H
ATOM    133  CB  VAL A  29      -1.384 -11.660  51.061  1.00 63.23           C
ATOM    134  HB  VAL A  29      -2.332 -11.870  51.556  1.00 63.23           H
ATOM    135  CG1 VAL A  29      -0.598 -12.970  50.976  1.00 63.23           C
ATOM    136 1HG1 VAL A  29      -1.184 -13.711  50.432  1.00 63.23           H
ATOM    137 2HG1 VAL A  29       0.343 -12.796  50.453  1.00 63.23           H
ATOM    138 3HG1 VAL A  29      -0.392 -13.336  51.982  1.00 63.23           H
ATOM    139  CG2 VAL A  29      -0.635 -10.624  51.902  1.00 63.23           C
ATOM    140 1HG2 VAL A  29       0.305 -10.369  51.412  1.00 63.23           H
ATOM    141 2HG2 VAL A  29      -1.246  -9.728  52.005  1.00 63.23           H
ATOM    142 3HG2 VAL A  29      -0.428 -11.038  52.889  1.00 63.23           H
ATOM    143  HN  VAL A  29      -3.162  -9.979  50.609  1.00 63.23           H
ATOM    144  N   ASN A  30      -3.548 -12.409  48.838  1.00 59.40           N
ATOM    145  CA  ASN A  30      -4.182 -13.505  48.124  1.00 59.40           C
ATOM    146  C   ASN A  30      -4.564 -13.037  46.718  1.00 59.40           C
ATOM    147  O   ASN A  30      -5.004 -13.836  45.893  1.00 59.40           O
ATOM    148  HA  ASN A  30      -3.442 -14.305  48.111  1.00 59.40           H
ATOM    149  CB  ASN A  30      -5.459 -13.959  48.834  1.00 59.40           C
ATOM    150 1HB  ASN A  30      -6.098 -13.098  49.028  1.00 59.40           H
ATOM    151 2HB  ASN A  30      -6.020 -14.632  48.185  1.00 59.40           H
ATOM    152  CG  ASN A  30      -5.132 -14.666  50.151  1.00 59.40           C
ATOM    153  OD1 ASN A  30      -4.057 -15.211  50.343  1.00 59.40           O
ATOM    154  ND2 ASN A  30      -6.116 -14.628  51.044  1.00 59.40           N
ATOM    155 1HD2 ASN A  30      -6.974 -14.164  50.823  1.00 59.40           H
ATOM    156 2HD2 ASN A  30      -5.998 -15.062  51.937  1.00 59.40           H
ATOM    157  HN  ASN A  30      -4.163 -11.866  49.410  1.00 59.40           H
ATOM    158  N   PHE A  31      -4.382 -11.745  46.488  1.00 63.79           N
ATOM    159  CA  PHE A  31      -4.669 -11.169  45.186  1.00 63.79           C
ATOM    160  C   PHE A  31      -3.784 -11.791  44.104  1.00 63.79           C
ATOM    161  O   PHE A  31      -2.558 -11.751  44.200  1.00 63.79           O
ATOM    162  HA  PHE A  31      -5.715 -11.379  44.962  1.00 63.79           H
ATOM    163  CB  PHE A  31      -4.362  -9.673  45.281  1.00 63.79           C
ATOM    164 1HB  PHE A  31      -4.886  -9.259  46.142  1.00 63.79           H
ATOM    165 2HB  PHE A  31      -3.295  -9.542  45.464  1.00 63.79           H
ATOM    166  CG  PHE A  31      -4.751  -8.877  44.034  1.00 63.79           C
ATOM    167  CD1 PHE A  31      -3.810  -8.571  43.101  1.00 63.79           C
ATOM    168  HD1 PHE A  31      -2.778  -8.892  43.242  1.00 63.79           H
ATOM    169  CD2 PHE A  31      -6.038  -8.476  43.858  1.00 63.79           C
ATOM    170  HD2 PHE A  31      -6.793  -8.721  44.605  1.00 63.79           H
ATOM    171  CE1 PHE A  31      -4.171  -7.832  41.944  1.00 63.79           C
ATOM    172  HE1 PHE A  31      -3.417  -7.586  41.196  1.00 63.79           H
ATOM    173  CE2 PHE A  31      -6.400  -7.737  42.700  1.00 63.79           C
ATOM    174  HE2 PHE A  31      -7.432  -7.416  42.559  1.00 63.79           H
ATOM    175  CZ  PHE A  31      -5.459  -7.431  41.767  1.00 63.79           C
ATOM    176  HZ  PHE A  31      -5.736  -6.864  40.879  1.00 63.79           H
ATOM    177  HN  PHE A  31      -4.046 -11.098  47.172  1.00 63.79           H
ATOM    178  N   ASN A  32      -4.439 -12.353  43.099  1.00 58.95           N
ATOM    179  CA  ASN A  32      -3.727 -12.982  41.999  1.00 58.95           C
ATOM    180  C   ASN A  32      -3.266 -11.906  41.014  1.00 58.95           C
ATOM    181  O   ASN A  32      -4.061 -11.403  40.222  1.00 58.95           O
ATOM    182  HA  ASN A  32      -2.893 -13.508  42.462  1.00 58.95           H
ATOM    183  CB  ASN A  32      -4.631 -13.958  41.244  1.00 58.95           C
ATOM    184 1HB  ASN A  32      -5.166 -14.588  41.955  1.00 58.95           H
ATOM    185 2HB  ASN A  32      -5.383 -13.403  40.683  1.00 58.95           H
ATOM    186  CG  ASN A  32      -3.817 -14.834  40.290  1.00 58.95           C
ATOM    187  OD1 ASN A  32      -2.615 -14.686  40.143  1.00 58.95           O
ATOM    188  ND2 ASN A  32      -4.537 -15.752  39.652  1.00 58.95           N
ATOM    189 1HD2 ASN A  32      -5.520 -15.821  39.818  1.00 58.95           H
ATOM    190 2HD2 ASN A  32      -4.094 -16.374  39.006  1.00 58.95           H
ATOM    191  HN  ASN A  32      -5.436 -12.382  43.028  1.00 58.95           H
ATOM    192  N   PHE A  33      -1.983 -11.585  41.095  1.00 60.29           N
ATOM    193  CA  PHE A  33      -1.395 -10.615  40.187  1.00 60.29           C
ATOM    194  C   PHE A  33      -1.047 -11.261  38.845  1.00 60.29           C
ATOM    195  O   PHE A  33       0.124 -11.348  38.479  1.00 60.29           O
ATOM    196  HA  PHE A  33      -2.135  -9.830  40.030  1.00 60.29           H
ATOM    197  CB  PHE A  33      -0.110 -10.109  40.845  1.00 60.29           C
ATOM    198 1HB  PHE A  33       0.492 -10.965  41.150  1.00 60.29           H
ATOM    199 2HB  PHE A  33       0.472  -9.558  40.105  1.00 60.29           H
ATOM    200  CG  PHE A  33      -0.345  -9.210  42.060  1.00 60.29           C
ATOM    201  CD1 PHE A  33      -0.491  -7.868  41.895  1.00 60.29           C
ATOM    202  HD1 PHE A  33      -0.441  -7.433  40.897  1.00 60.29           H
ATOM    203  CD2 PHE A  33      -0.408  -9.752  43.305  1.00 60.29           C
ATOM    204  HD2 PHE A  33      -0.290 -10.828  43.438  1.00 60.29           H
ATOM    205  CE1 PHE A  33      -0.709  -7.033  43.023  1.00 60.29           C
ATOM    206  HE1 PHE A  33      -0.826  -5.958  42.891  1.00 60.29           H
ATOM    207  CE2 PHE A  33      -0.626  -8.918  44.433  1.00 60.29           C
ATOM    208  HE2 PHE A  33      -0.676  -9.353  45.432  1.00 60.29           H
ATOM    209  CZ  PHE A  33      -0.772  -7.576  44.268  1.00 60.29           C
ATOM    210  HZ  PHE A  33      -0.940  -6.935  45.134  1.00 60.29           H
ATOM    211  HN  PHE A  33      -1.350 -11.976  41.764  1.00 60.29           H
ATOM    212  N   THR A  34      -2.086 -11.697  38.147  1.00 64.48           N
ATOM    213  CA  THR A  34      -1.951 -12.045  36.743  1.00 64.48           C
ATOM    214  C   THR A  34      -1.386 -10.863  35.953  1.00 64.48           C
ATOM    215  O   THR A  34      -1.854  -9.734  36.097  1.00 64.48           O
ATOM    216  HA  THR A  34      -1.232 -12.859  36.657  1.00 64.48           H
ATOM    217  CB  THR A  34      -3.318 -12.514  36.239  1.00 64.48           C
ATOM    218  HB  THR A  34      -4.000 -11.672  36.122  1.00 64.48           H
ATOM    219  OG1 THR A  34      -3.716 -13.502  37.186  1.00 64.48           O
ATOM    220  HG1 THR A  34      -4.701 -13.663  37.118  1.00 64.48           H
ATOM    221  CG2 THR A  34      -3.223 -13.281  34.918  1.00 64.48           C
ATOM    222 1HG2 THR A  34      -2.594 -14.161  35.053  1.00 64.48           H
ATOM    223 2HG2 THR A  34      -2.787 -12.637  34.155  1.00 64.48           H
ATOM    224 3HG2 THR A  34      -4.220 -13.591  34.606  1.00 64.48           H
ATOM    225  HN  THR A  34      -3.004 -11.814  38.525  1.00 64.48           H
ATOM    226  N   ASP A  35      -0.387 -11.162  35.135  1.00 68.87           N
ATOM    227  CA  ASP A  35       0.338 -10.121  34.427  1.00 68.87           C
ATOM    228  C   ASP A  35      -0.381  -9.808  33.113  1.00 68.87           C
ATOM    229  O   ASP A  35      -0.006 -10.321  32.059  1.00 68.87           O
ATOM    230  HA  ASP A  35       0.353  -9.269  35.107  1.00 68.87           H
ATOM    231  CB  ASP A  35       1.761 -10.572  34.092  1.00 68.87           C
ATOM    232 1HB  ASP A  35       2.027 -11.434  34.703  1.00 68.87           H
ATOM    233 2HB  ASP A  35       1.810 -10.891  33.051  1.00 68.87           H
ATOM    234  CG  ASP A  35       2.765  -9.442  34.331  1.00 68.87           C
ATOM    235  OD1 ASP A  35       2.310  -8.278  34.376  1.00 68.87           O
ATOM    236  OD2 ASP A  35       3.965  -9.767  34.464  1.00 68.87           O
ATOM    237  HN  ASP A  35      -0.073 -12.094  34.954  1.00 68.87           H
ATOM    238  N   PHE A  36      -1.400  -8.969  33.219  1.00 82.23           N
ATOM    239  CA  PHE A  36      -2.135  -8.532  32.043  1.00 82.23           C
ATOM    240  C   PHE A  36      -1.431  -7.357  31.362  1.00 82.23           C
ATOM    241  O   PHE A  36      -1.785  -6.980  30.246  1.00 82.23           O
ATOM    242  HA  PHE A  36      -2.177  -9.377  31.356  1.00 82.23           H
ATOM    243  CB  PHE A  36      -3.515  -8.077  32.522  1.00 82.23           C
ATOM    244 1HB  PHE A  36      -3.388  -7.362  33.336  1.00 82.23           H
ATOM    245 2HB  PHE A  36      -4.014  -7.549  31.710  1.00 82.23           H
ATOM    246  CG  PHE A  36      -4.416  -9.217  33.000  1.00 82.23           C
ATOM    247  CD1 PHE A  36      -4.494 -10.369  32.281  1.00 82.23           C
ATOM    248  HD1 PHE A  36      -3.914 -10.479  31.364  1.00 82.23           H
ATOM    249  CD2 PHE A  36      -5.139  -9.080  34.144  1.00 82.23           C
ATOM    250  HD2 PHE A  36      -5.076  -8.157  34.720  1.00 82.23           H
ATOM    251  CE1 PHE A  36      -5.330 -11.428  32.724  1.00 82.23           C
ATOM    252  HE1 PHE A  36      -5.392 -12.351  32.147  1.00 82.23           H
ATOM    253  CE2 PHE A  36      -5.975 -10.138  34.587  1.00 82.23           C
ATOM    254  HE2 PHE A  36      -6.554 -10.028  35.503  1.00 82.23           H
ATOM    255  CZ  PHE A  36      -6.053 -11.290  33.868  1.00 82.23           C
ATOM    256  HZ  PHE A  36      -6.694 -12.103  34.208  1.00 82.23           H
ATOM    257  HN  PHE A  36      -1.725  -8.589  34.085  1.00 82.23           H
ATOM    258  N   TYR A  37      -0.447  -6.812  32.061  1.00 87.45           N
ATOM    259  CA  TYR A  37       0.393  -5.774  31.488  1.00 87.45           C
ATOM    260  C   TYR A  37       1.549  -6.382  30.691  1.00 87.45           C
ATOM    261  O   TYR A  37       2.440  -7.009  31.263  1.00 87.45           O
ATOM    262  HA  TYR A  37      -0.223  -5.174  30.818  1.00 87.45           H
ATOM    263  CB  TYR A  37       0.962  -4.990  32.672  1.00 87.45           C
ATOM    264 1HB  TYR A  37       0.142  -4.695  33.327  1.00 87.45           H
ATOM    265 2HB  TYR A  37       1.612  -5.646  33.250  1.00 87.45           H
ATOM    266  CG  TYR A  37       1.749  -3.741  32.270  1.00 87.45           C
ATOM    267  CD1 TYR A  37       3.127  -3.783  32.211  1.00 87.45           C
ATOM    268  HD1 TYR A  37       3.655  -4.706  32.450  1.00 87.45           H
ATOM    269  CD2 TYR A  37       1.081  -2.572  31.967  1.00 87.45           C
ATOM    270  HD2 TYR A  37      -0.008  -2.538  32.014  1.00 87.45           H
ATOM    271  CE1 TYR A  37       3.868  -2.607  31.833  1.00 87.45           C
ATOM    272  HE1 TYR A  37       4.957  -2.627  31.782  1.00 87.45           H
ATOM    273  CE2 TYR A  37       1.822  -1.396  31.589  1.00 87.45           C
ATOM    274  HE2 TYR A  37       1.306  -0.467  31.347  1.00 87.45           H
ATOM    275  CZ  TYR A  37       3.179  -1.472  31.540  1.00 87.45           C
ATOM    276  OH  TYR A  37       3.878  -0.362  31.183  1.00 87.45           O
ATOM    277  HH  TYR A  37       4.809  -0.615  30.918  1.00 87.45           H
ATOM    278  HN  TYR A  37      -0.220  -7.067  33.001  1.00 87.45           H
ATOM    279  N   CYS A  38       1.498  -6.176  29.383  1.00 90.32           N
ATOM    280  CA  CYS A  38       2.448  -6.813  28.488  1.00 90.32           C
ATOM    281  C   CYS A  38       3.525  -5.789  28.123  1.00 90.32           C
ATOM    282  O   CYS A  38       3.242  -4.797  27.454  1.00 90.32           O
ATOM    283  HA  CYS A  38       2.881  -7.651  29.034  1.00 90.32           H
ATOM    284  CB  CYS A  38       1.760  -7.385  27.246  1.00 90.32           C
ATOM    285 1HB  CYS A  38       0.936  -8.033  27.544  1.00 90.32           H
ATOM    286 2HB  CYS A  38       1.332  -6.577  26.653  1.00 90.32           H
ATOM    287  SG  CYS A  38       2.964  -8.327  26.241  1.00 90.32           S
ATOM    288  HN  CYS A  38       0.825  -5.588  28.936  1.00 90.32           H
ATOM    289  N   GLU A  39       4.738  -6.066  28.578  1.00 82.84           N
ATOM    290  CA  GLU A  39       5.893  -5.297  28.146  1.00 82.84           C
ATOM    291  C   GLU A  39       6.456  -5.872  26.844  1.00 82.84           C
ATOM    292  O   GLU A  39       6.838  -7.040  26.791  1.00 82.84           O
ATOM    293  HA  GLU A  39       5.521  -4.287  27.974  1.00 82.84           H
ATOM    294  CB  GLU A  39       6.965  -5.258  29.237  1.00 82.84           C
ATOM    295 1HB  GLU A  39       7.249  -6.274  29.510  1.00 82.84           H
ATOM    296 2HB  GLU A  39       7.806  -4.650  28.904  1.00 82.84           H
ATOM    297  CG  GLU A  39       6.430  -4.594  30.507  1.00 82.84           C
ATOM    298 1HG  GLU A  39       5.975  -3.635  30.257  1.00 82.84           H
ATOM    299 2HG  GLU A  39       5.647  -5.214  30.944  1.00 82.84           H
ATOM    300  CD  GLU A  39       7.550  -4.382  31.528  1.00 82.84           C
ATOM    301  OE1 GLU A  39       7.316  -3.595  32.471  1.00 82.84           O
ATOM    302  OE2 GLU A  39       8.614  -5.011  31.342  1.00 82.84           O
ATOM    303  HN  GLU A  39       4.938  -6.799  29.228  1.00 82.84           H
ATOM    304  N   LYS A  40       6.491  -5.024  25.827  1.00 88.57           N
ATOM    305  CA  LYS A  40       6.813  -5.478  24.485  1.00 88.57           C
ATOM    306  C   LYS A  40       8.232  -5.033  24.127  1.00 88.57           C
ATOM    307  O   LYS A  40       8.512  -4.705  22.975  1.00 88.57           O
ATOM    308  HA  LYS A  40       6.784  -6.567  24.493  1.00 88.57           H
ATOM    309  CB  LYS A  40       5.751  -5.004  23.490  1.00 88.57           C
ATOM    310 1HB  LYS A  40       5.651  -3.920  23.547  1.00 88.57           H
ATOM    311 2HB  LYS A  40       6.068  -5.241  22.474  1.00 88.57           H
ATOM    312  CG  LYS A  40       4.400  -5.663  23.776  1.00 88.57           C
ATOM    313 1HG  LYS A  40       4.517  -6.746  23.800  1.00 88.57           H
ATOM    314 2HG  LYS A  40       4.044  -5.359  24.760  1.00 88.57           H
ATOM    315  CD  LYS A  40       3.368  -5.279  22.713  1.00 88.57           C
ATOM    316 1HD  LYS A  40       3.214  -4.200  22.723  1.00 88.57           H
ATOM    317 2HD  LYS A  40       3.745  -5.538  21.724  1.00 88.57           H
ATOM    318  CE  LYS A  40       2.036  -5.992  22.960  1.00 88.57           C
ATOM    319 1HE  LYS A  40       2.186  -7.071  22.942  1.00 88.57           H
ATOM    320 2HE  LYS A  40       1.660  -5.738  23.951  1.00 88.57           H
ATOM    321  NZ  LYS A  40       1.044  -5.607  21.932  1.00 88.57           N
ATOM    322 1HZ  LYS A  40       0.249  -6.234  21.977  1.00 88.57           H
ATOM    323 2HZ  LYS A  40       0.734  -4.656  22.101  1.00 88.57           H
ATOM    324 3HZ  LYS A  40       1.469  -5.665  21.013  1.00 88.57           H
ATOM    325  HN  LYS A  40       6.305  -4.044  25.908  1.00 88.57           H
ATOM    326  N   ASN A  41       9.091  -5.036  25.136  1.00 82.83           N
ATOM    327  CA  ASN A  41      10.469  -4.616  24.947  1.00 82.83           C
ATOM    328  C   ASN A  41      11.116  -5.478  23.861  1.00 82.83           C
ATOM    329  O   ASN A  41      11.870  -4.973  23.030  1.00 82.83           O
ATOM    330  HA  ASN A  41      10.412  -3.565  24.666  1.00 82.83           H
ATOM    331  CB  ASN A  41      11.279  -4.791  26.233  1.00 82.83           C
ATOM    332 1HB  ASN A  41      11.132  -5.796  26.627  1.00 82.83           H
ATOM    333 2HB  ASN A  41      12.342  -4.686  26.015  1.00 82.83           H
ATOM    334  CG  ASN A  41      10.866  -3.760  27.286  1.00 82.83           C
ATOM    335  OD1 ASN A  41      10.404  -2.673  26.979  1.00 82.83           O
ATOM    336  ND2 ASN A  41      11.057  -4.160  28.539  1.00 82.83           N
ATOM    337 1HD2 ASN A  41      11.441  -5.065  28.722  1.00 82.83           H
ATOM    338 2HD2 ASN A  41      10.817  -3.556  29.299  1.00 82.83           H
ATOM    339  HN  ASN A  41       8.859  -5.319  26.067  1.00 82.83           H
ATOM    340  N   ASN A  42      10.797  -6.763  23.902  1.00 83.83           N
ATOM    341  CA  ASN A  42      11.386  -7.711  22.970  1.00 83.83           C
ATOM    342  C   ASN A  42      10.965  -7.346  21.545  1.00 83.83           C
ATOM    343  O   ASN A  42      11.752  -7.478  20.609  1.00 83.83           O
ATOM    344  HA  ASN A  42      12.463  -7.629  23.121  1.00 83.83           H
ATOM    345  CB  ASN A  42      10.906  -9.135  23.256  1.00 83.83           C
ATOM    346 1HB  ASN A  42       9.816  -9.161  23.261  1.00 83.83           H
ATOM    347 2HB  ASN A  42      11.237  -9.801  22.459  1.00 83.83           H
ATOM    348  CG  ASN A  42      11.440  -9.635  24.600  1.00 83.83           C
ATOM    349  OD1 ASN A  42      12.285  -9.020  25.228  1.00 83.83           O
ATOM    350  ND2 ASN A  42      10.900 -10.781  25.003  1.00 83.83           N
ATOM    351 1HD2 ASN A  42      10.210 -11.235  24.439  1.00 83.83           H
ATOM    352 2HD2 ASN A  42      11.184 -11.190  25.871  1.00 83.83           H
ATOM    353  HN  ASN A  42      10.151  -7.159  24.555  1.00 83.83           H
ATOM    354  N   VAL A  43       9.725  -6.895  21.425  1.00 91.27           N
ATOM    355  CA  VAL A  43       9.173  -6.562  20.124  1.00 91.27           C
ATOM    356  C   VAL A  43       9.909  -5.347  19.557  1.00 91.27           C
ATOM    357  O   VAL A  43      10.256  -5.321  18.378  1.00 91.27           O
ATOM    358  HA  VAL A  43       9.344  -7.414  19.466  1.00 91.27           H
ATOM    359  CB  VAL A  43       7.662  -6.348  20.236  1.00 91.27           C
ATOM    360  HB  VAL A  43       7.494  -5.462  20.848  1.00 91.27           H
ATOM    361  CG1 VAL A  43       7.040  -6.094  18.861  1.00 91.27           C
ATOM    362 1HG1 VAL A  43       7.488  -5.204  18.419  1.00 91.27           H
ATOM    363 2HG1 VAL A  43       7.224  -6.952  18.215  1.00 91.27           H
ATOM    364 3HG1 VAL A  43       5.966  -5.944  18.970  1.00 91.27           H
ATOM    365  CG2 VAL A  43       6.990  -7.533  20.931  1.00 91.27           C
ATOM    366 1HG2 VAL A  43       7.172  -8.442  20.357  1.00 91.27           H
ATOM    367 2HG2 VAL A  43       7.402  -7.648  21.934  1.00 91.27           H
ATOM    368 3HG2 VAL A  43       5.916  -7.355  20.998  1.00 91.27           H
ATOM    369  HN  VAL A  43       9.104  -6.757  22.196  1.00 91.27           H
ATOM    370  N   ARG A  44      10.124  -4.368  20.425  1.00 86.43           N
ATOM    371  CA  ARG A  44      10.790  -3.142  20.020  1.00 86.43           C
ATOM    372  C   ARG A  44      12.239  -3.431  19.622  1.00 86.43           C
ATOM    373  O   ARG A  44      12.764  -2.824  18.690  1.00 86.43           O
ATOM    374  HA  ARG A  44      10.214  -2.781  19.167  1.00 86.43           H
ATOM    375  CB  ARG A  44      10.774  -2.108  21.147  1.00 86.43           C
ATOM    376 1HB  ARG A  44      11.182  -2.550  22.056  1.00 86.43           H
ATOM    377 2HB  ARG A  44      11.418  -1.269  20.885  1.00 86.43           H
ATOM    378  CG  ARG A  44       9.353  -1.606  21.411  1.00 86.43           C
ATOM    379 1HG  ARG A  44       8.877  -1.339  20.467  1.00 86.43           H
ATOM    380 2HG  ARG A  44       8.757  -2.405  21.853  1.00 86.43           H
ATOM    381  CD  ARG A  44       9.364  -0.394  22.344  1.00 86.43           C
ATOM    382 1HD  ARG A  44      10.082   0.345  21.986  1.00 86.43           H
ATOM    383 2HD  ARG A  44       8.385   0.086  22.342  1.00 86.43           H
ATOM    384  NE  ARG A  44       9.717  -0.816  23.718  1.00 86.43           N
ATOM    385  HE  ARG A  44      10.686  -0.911  23.944  1.00 86.43           H
ATOM    386  CZ  ARG A  44       8.819  -1.078  24.677  1.00 86.43           C
ATOM    387  NH1 ARG A  44       7.507  -0.967  24.429  1.00 86.43           N
ATOM    388 1HH1 ARG A  44       7.191  -0.686  23.523  1.00 86.43           H
ATOM    389 2HH1 ARG A  44       6.843  -1.164  25.151  1.00 86.43           H
ATOM    390  NH2 ARG A  44       9.253  -1.453  25.888  1.00 86.43           N
ATOM    391 1HH2 ARG A  44       8.596  -1.653  26.615  1.00 86.43           H
ATOM    392 2HH2 ARG A  44      10.234  -1.534  26.065  1.00 86.43           H
ATOM    393  HN  ARG A  44       9.853  -4.404  21.387  1.00 86.43           H
ATOM    394  N   GLN A  45      12.845  -4.358  20.350  1.00 83.50           N
ATOM    395  CA  GLN A  45      14.234  -4.710  20.108  1.00 83.50           C
ATOM    396  C   GLN A  45      14.380  -5.381  18.741  1.00 83.50           C
ATOM    397  O   GLN A  45      15.324  -5.098  18.004  1.00 83.50           O
ATOM    398  HA  GLN A  45      14.778  -3.766  20.117  1.00 83.50           H
ATOM    399  CB  GLN A  45      14.773  -5.610  21.221  1.00 83.50           C
ATOM    400 1HB  GLN A  45      14.541  -5.173  22.192  1.00 83.50           H
ATOM    401 2HB  GLN A  45      14.278  -6.580  21.182  1.00 83.50           H
ATOM    402  CG  GLN A  45      16.286  -5.797  21.090  1.00 83.50           C
ATOM    403 1HG  GLN A  45      16.515  -6.279  20.139  1.00 83.50           H
ATOM    404 2HG  GLN A  45      16.777  -4.824  21.081  1.00 83.50           H
ATOM    405  CD  GLN A  45      16.836  -6.642  22.241  1.00 83.50           C
ATOM    406  OE1 GLN A  45      16.104  -7.251  23.004  1.00 83.50           O
ATOM    407  NE2 GLN A  45      18.163  -6.645  22.324  1.00 83.50           N
ATOM    408 1HE2 GLN A  45      18.707  -6.124  21.666  1.00 83.50           H
ATOM    409 2HE2 GLN A  45      18.618  -7.169  23.044  1.00 83.50           H
ATOM    410  HN  GLN A  45      12.404  -4.863  21.092  1.00 83.50           H
ATOM    411  N   PHE A  46      13.433  -6.258  18.443  1.00 92.60           N
ATOM    412  CA  PHE A  46      13.411  -6.928  17.154  1.00 92.60           C
ATOM    413  C   PHE A  46      13.285  -5.917  16.012  1.00 92.60           C
ATOM    414  O   PHE A  46      14.032  -5.980  15.037  1.00 92.60           O
ATOM    415  HA  PHE A  46      14.352  -7.469  17.055  1.00 92.60           H
ATOM    416  CB  PHE A  46      12.186  -7.844  17.145  1.00 92.60           C
ATOM    417 1HB  PHE A  46      12.330  -8.633  17.883  1.00 92.60           H
ATOM    418 2HB  PHE A  46      11.314  -7.270  17.460  1.00 92.60           H
ATOM    419  CG  PHE A  46      11.895  -8.482  15.786  1.00 92.60           C
ATOM    420  CD1 PHE A  46      10.946  -7.946  14.972  1.00 92.60           C
ATOM    421  HD1 PHE A  46      10.393  -7.062  15.289  1.00 92.60           H
ATOM    422  CD2 PHE A  46      12.585  -9.585  15.391  1.00 92.60           C
ATOM    423  HD2 PHE A  46      13.345 -10.015  16.043  1.00 92.60           H
ATOM    424  CE1 PHE A  46      10.676  -8.538  13.710  1.00 92.60           C
ATOM    425  HE1 PHE A  46       9.915  -8.109  13.058  1.00 92.60           H
ATOM    426  CE2 PHE A  46      12.315 -10.177  14.129  1.00 92.60           C
ATOM    427  HE2 PHE A  46      12.868 -11.062  13.812  1.00 92.60           H
ATOM    428  CZ  PHE A  46      11.366  -9.641  13.315  1.00 92.60           C
ATOM    429  HZ  PHE A  46      11.159 -10.096  12.346  1.00 92.60           H
ATOM    430  HN  PHE A  46      12.690  -6.512  19.063  1.00 92.60           H
ATOM    431  N   ALA A  47      12.335  -5.007  16.172  1.00 93.16           N
ATOM    432  CA  ALA A  47      12.041  -4.040  15.129  1.00 93.16           C
ATOM    433  C   ALA A  47      13.285  -3.190  14.863  1.00 93.16           C
ATOM    434  O   ALA A  47      13.584  -2.861  13.716  1.00 93.16           O
ATOM    435  HA  ALA A  47      11.790  -4.593  14.224  1.00 93.16           H
ATOM    436  CB  ALA A  47      10.834  -3.195  15.540  1.00 93.16           C
ATOM    437 1HB  ALA A  47       9.970  -3.843  15.688  1.00 93.16           H
ATOM    438 2HB  ALA A  47      11.058  -2.670  16.469  1.00 93.16           H
ATOM    439 3HB  ALA A  47      10.615  -2.469  14.757  1.00 93.16           H
ATOM    440  HN  ALA A  47      11.771  -4.926  16.994  1.00 93.16           H
ATOM    441  N   SER A  48      13.977  -2.858  15.943  1.00 91.48           N
ATOM    442  CA  SER A  48      15.078  -1.912  15.866  1.00 91.48           C
ATOM    443  C   SER A  48      16.212  -2.496  15.021  1.00 91.48           C
ATOM    444  O   SER A  48      17.005  -1.755  14.442  1.00 91.48           O
ATOM    445  HA  SER A  48      14.662  -1.025  15.387  1.00 91.48           H
ATOM    446  CB  SER A  48      15.589  -1.546  17.261  1.00 91.48           C
ATOM    447 1HB  SER A  48      16.277  -0.704  17.185  1.00 91.48           H
ATOM    448 2HB  SER A  48      14.753  -1.219  17.879  1.00 91.48           H
ATOM    449  OG  SER A  48      16.247  -2.641  17.892  1.00 91.48           O
ATOM    450  HG  SER A  48      15.744  -3.488  17.720  1.00 91.48           H
ATOM    451  HN  SER A  48      13.797  -3.222  16.857  1.00 91.48           H
ATOM    452  N   HIS A  49      16.253  -3.820  14.978  1.00 87.60           N
ATOM    453  CA  HIS A  49      17.331  -4.513  14.295  1.00 87.60           C
ATOM    454  C   HIS A  49      16.878  -4.909  12.888  1.00 87.60           C
ATOM    455  O   HIS A  49      17.639  -4.789  11.930  1.00 87.60           O
ATOM    456  HA  HIS A  49      18.157  -3.806  14.215  1.00 87.60           H
ATOM    457  CB  HIS A  49      17.818  -5.707  15.119  1.00 87.60           C
ATOM    458 1HB  HIS A  49      16.961  -6.328  15.381  1.00 87.60           H
ATOM    459 2HB  HIS A  49      18.476  -6.318  14.501  1.00 87.60           H
ATOM    460  CG  HIS A  49      18.549  -5.323  16.383  1.00 87.60           C
ATOM    461  ND1 HIS A  49      17.901  -5.096  17.585  1.00 87.60           N
ATOM    462  HD1 HIS A  49      16.915  -5.159  17.738  1.00 87.60           H
ATOM    463  CD2 HIS A  49      19.879  -5.131  16.620  1.00 87.60           C
ATOM    464  HD2 HIS A  49      20.678  -5.229  15.885  1.00 87.60           H
ATOM    465  CE1 HIS A  49      18.809  -4.780  18.496  1.00 87.60           C
ATOM    466  HE1 HIS A  49      18.612  -4.545  19.542  1.00 87.60           H
ATOM    467  NE2 HIS A  49      20.034  -4.802  17.896  1.00 87.60           N
ATOM    468  HN  HIS A  49      15.567  -4.415  15.398  1.00 87.60           H
ATOM    469  N   PHE A  50      15.639  -5.374  12.809  1.00 83.81           N
ATOM    470  CA  PHE A  50      15.180  -6.084  11.628  1.00 83.81           C
ATOM    471  C   PHE A  50      14.628  -5.111  10.584  1.00 83.81           C
ATOM    472  O   PHE A  50      14.900  -5.252   9.393  1.00 83.81           O
ATOM    473  HA  PHE A  50      16.039  -6.610  11.212  1.00 83.81           H
ATOM    474  CB  PHE A  50      14.058  -7.022  12.077  1.00 83.81           C
ATOM    475 1HB  PHE A  50      14.433  -7.666  12.872  1.00 83.81           H
ATOM    476 2HB  PHE A  50      13.250  -6.427  12.503  1.00 83.81           H
ATOM    477  CG  PHE A  50      13.492  -7.896  10.956  1.00 83.81           C
ATOM    478  CD1 PHE A  50      12.286  -7.596  10.403  1.00 83.81           C
ATOM    479  HD1 PHE A  50      11.723  -6.733  10.758  1.00 83.81           H
ATOM    480  CD2 PHE A  50      14.194  -8.973  10.513  1.00 83.81           C
ATOM    481  HD2 PHE A  50      15.160  -9.213  10.956  1.00 83.81           H
ATOM    482  CE1 PHE A  50      11.760  -8.407   9.363  1.00 83.81           C
ATOM    483  HE1 PHE A  50      10.794  -8.167   8.920  1.00 83.81           H
ATOM    484  CE2 PHE A  50      13.669  -9.784   9.473  1.00 83.81           C
ATOM    485  HE2 PHE A  50      14.231 -10.647   9.118  1.00 83.81           H
ATOM    486  CZ  PHE A  50      12.463  -9.484   8.920  1.00 83.81           C
ATOM    487  HZ  PHE A  50      12.059 -10.107   8.121  1.00 83.81           H
ATOM    488  HN  PHE A  50      14.957  -5.273  13.533  1.00 83.81           H
ATOM    489  N   LEU A  51      13.862  -4.144  11.069  1.00 94.05           N
ATOM    490  CA  LEU A  51      13.018  -3.348  10.195  1.00 94.05           C
ATOM    491  C   LEU A  51      13.887  -2.362   9.411  1.00 94.05           C
ATOM    492  O   LEU A  51      13.768  -2.258   8.192  1.00 94.05           O
ATOM    493  HA  LEU A  51      12.546  -4.030   9.487  1.00 94.05           H
ATOM    494  CB  LEU A  51      11.898  -2.680  10.994  1.00 94.05           C
ATOM    495 1HB  LEU A  51      12.351  -2.051  11.761  1.00 94.05           H
ATOM    496 2HB  LEU A  51      11.345  -2.020  10.326  1.00 94.05           H
ATOM    497  CG  LEU A  51      10.902  -3.624  11.672  1.00 94.05           C
ATOM    498  HG  LEU A  51      11.438  -4.203  12.424  1.00 94.05           H
ATOM    499  CD1 LEU A  51       9.810  -2.838  12.400  1.00 94.05           C
ATOM    500 1HD1 LEU A  51      10.264  -2.204  13.161  1.00 94.05           H
ATOM    501 2HD1 LEU A  51       9.271  -2.217  11.684  1.00 94.05           H
ATOM    502 3HD1 LEU A  51       9.116  -3.533  12.872  1.00 94.05           H
ATOM    503  CD2 LEU A  51      10.319  -4.619  10.667  1.00 94.05           C
ATOM    504 1HD2 LEU A  51       9.803  -4.076   9.875  1.00 94.05           H
ATOM    505 2HD2 LEU A  51      11.124  -5.213  10.234  1.00 94.05           H
ATOM    506 3HD2 LEU A  51       9.615  -5.278  11.175  1.00 94.05           H
ATOM    507  HN  LEU A  51      13.814  -3.902  12.038  1.00 94.05           H
ATOM    508  N   PRO A  52      14.773  -1.625  10.095  1.00 95.66           N
ATOM    509  CA  PRO A  52      15.470  -0.504   9.460  1.00 95.66           C
ATOM    510  C   PRO A  52      16.158  -0.910   8.167  1.00 95.66           C
ATOM    511  O   PRO A  52      15.964  -0.276   7.130  1.00 95.66           O
ATOM    512  HA  PRO A  52      14.755   0.268   9.172  1.00 95.66           H
ATOM    513  CB  PRO A  52      16.476  -0.055  10.521  1.00 95.66           C
ATOM    514 1HB  PRO A  52      17.438  -0.552  10.398  1.00 95.66           H
ATOM    515 2HB  PRO A  52      16.664   1.018  10.468  1.00 95.66           H
ATOM    516  CG  PRO A  52      15.805  -0.446  11.832  1.00 95.66           C
ATOM    517 1HG  PRO A  52      16.523  -0.519  12.649  1.00 95.66           H
ATOM    518 2HG  PRO A  52      15.062   0.290  12.142  1.00 95.66           H
ATOM    519  CD  PRO A  52      15.175  -1.789  11.503  1.00 95.66           C
ATOM    520 1HD  PRO A  52      15.883  -2.609  11.624  1.00 95.66           H
ATOM    521 2HD  PRO A  52      14.325  -2.007  12.151  1.00 95.66           H
ATOM    522  N   PRO A  53      16.974  -1.972   8.195  1.00 95.90           N
ATOM    523  CA  PRO A  53      17.686  -2.409   6.992  1.00 95.90           C
ATOM    524  C   PRO A  53      16.750  -2.620   5.812  1.00 95.90           C
ATOM    525  O   PRO A  53      17.059  -2.220   4.691  1.00 95.90           O
ATOM    526  HA  PRO A  53      18.383  -1.637   6.668  1.00 95.90           H
ATOM    527  CB  PRO A  53      18.359  -3.714   7.422  1.00 95.90           C
ATOM    528 1HB  PRO A  53      17.732  -4.579   7.206  1.00 95.90           H
ATOM    529 2HB  PRO A  53      19.304  -3.869   6.902  1.00 95.90           H
ATOM    530  CG  PRO A  53      18.564  -3.528   8.921  1.00 95.90           C
ATOM    531 1HG  PRO A  53      18.703  -4.481   9.432  1.00 95.90           H
ATOM    532 2HG  PRO A  53      19.450  -2.932   9.137  1.00 95.90           H
ATOM    533  CD  PRO A  53      17.286  -2.828   9.354  1.00 95.90           C
ATOM    534 1HD  PRO A  53      16.483  -3.538   9.554  1.00 95.90           H
ATOM    535 2HD  PRO A  53      17.430  -2.250  10.266  1.00 95.90           H
ATOM    536  N   LEU A  54      15.620  -3.249   6.100  1.00 94.33           N
ATOM    537  CA  LEU A  54      14.695  -3.641   5.050  1.00 94.33           C
ATOM    538  C   LEU A  54      14.052  -2.390   4.448  1.00 94.33           C
ATOM    539  O   LEU A  54      13.885  -2.297   3.233  1.00 94.33           O
ATOM    540  HA  LEU A  54      15.274  -4.140   4.273  1.00 94.33           H
ATOM    541  CB  LEU A  54      13.681  -4.657   5.582  1.00 94.33           C
ATOM    542 1HB  LEU A  54      13.184  -4.224   6.450  1.00 94.33           H
ATOM    543 2HB  LEU A  54      12.917  -4.811   4.820  1.00 94.33           H
ATOM    544  CG  LEU A  54      14.246  -6.022   5.981  1.00 94.33           C
ATOM    545  HG  LEU A  54      15.001  -5.867   6.753  1.00 94.33           H
ATOM    546  CD1 LEU A  54      13.157  -6.910   6.586  1.00 94.33           C
ATOM    547 1HD1 LEU A  54      12.747  -6.428   7.474  1.00 94.33           H
ATOM    548 2HD1 LEU A  54      12.363  -7.061   5.855  1.00 94.33           H
ATOM    549 3HD1 LEU A  54      13.586  -7.874   6.861  1.00 94.33           H
ATOM    550  CD2 LEU A  54      14.943  -6.695   4.797  1.00 94.33           C
ATOM    551 1HD2 LEU A  54      14.227  -6.836   3.987  1.00 94.33           H
ATOM    552 2HD2 LEU A  54      15.762  -6.064   4.451  1.00 94.33           H
ATOM    553 3HD2 LEU A  54      15.335  -7.663   5.108  1.00 94.33           H
ATOM    554  HN  LEU A  54      15.334  -3.489   7.027  1.00 94.33           H
ATOM    555  N   TYR A  55      13.710  -1.458   5.326  1.00 94.41           N
ATOM    556  CA  TYR A  55      13.054  -0.234   4.900  1.00 94.41           C
ATOM    557  C   TYR A  55      13.976   0.602   4.010  1.00 94.41           C
ATOM    558  O   TYR A  55      13.524   1.217   3.046  1.00 94.41           O
ATOM    559  HA  TYR A  55      12.165  -0.508   4.333  1.00 94.41           H
ATOM    560  CB  TYR A  55      12.752   0.550   6.179  1.00 94.41           C
ATOM    561 1HB  TYR A  55      13.630   0.522   6.826  1.00 94.41           H
ATOM    562 2HB  TYR A  55      12.580   1.595   5.921  1.00 94.41           H
ATOM    563  CG  TYR A  55      11.545   0.026   6.960  1.00 94.41           C
ATOM    564  CD1 TYR A  55      10.894  -1.116   6.540  1.00 94.41           C
ATOM    565  HD1 TYR A  55      11.241  -1.645   5.652  1.00 94.41           H
ATOM    566  CD2 TYR A  55      11.106   0.697   8.084  1.00 94.41           C
ATOM    567  HD2 TYR A  55      11.620   1.599   8.415  1.00 94.41           H
ATOM    568  CE1 TYR A  55       9.758  -1.609   7.274  1.00 94.41           C
ATOM    569  HE1 TYR A  55       9.235  -2.510   6.954  1.00 94.41           H
ATOM    570  CE2 TYR A  55       9.970   0.204   8.818  1.00 94.41           C
ATOM    571  HE2 TYR A  55       9.613   0.724   9.707  1.00 94.41           H
ATOM    572  CZ  TYR A  55       9.352  -0.924   8.377  1.00 94.41           C
ATOM    573  OH  TYR A  55       8.279  -1.390   9.071  1.00 94.41           O
ATOM    574  HH  TYR A  55       7.883  -2.179   8.600  1.00 94.41           H
ATOM    575  HN  TYR A  55      13.874  -1.530   6.310  1.00 94.41           H
ATOM    576  N   TRP A  56      15.252   0.597   4.366  1.00 92.74           N
ATOM    577  CA  TRP A  56      16.250   1.304   3.581  1.00 92.74           C
ATOM    578  C   TRP A  56      16.360   0.612   2.221  1.00 92.74           C
ATOM    579  O   TRP A  56      16.459   1.274   1.189  1.00 92.74           O
ATOM    580  HA  TRP A  56      15.906   2.330   3.450  1.00 92.74           H
ATOM    581  CB  TRP A  56      17.585   1.373   4.326  1.00 92.74           C
ATOM    582 1HB  TRP A  56      17.760   0.421   4.826  1.00 92.74           H
ATOM    583 2HB  TRP A  56      18.388   1.504   3.600  1.00 92.74           H
ATOM    584  CG  TRP A  56      17.664   2.498   5.359  1.00 92.74           C
ATOM    585  CD1 TRP A  56      17.826   2.391   6.685  1.00 92.74           C
ATOM    586  HD1 TRP A  56      17.928   1.444   7.216  1.00 92.74           H
ATOM    587  CD2 TRP A  56      17.576   3.915   5.097  1.00 92.74           C
ATOM    588  NE1 TRP A  56      17.849   3.629   7.294  1.00 92.74           N
ATOM    589  HE1 TRP A  56      17.959   3.806   8.272  1.00 92.74           H
ATOM    590  CE2 TRP A  56      17.692   4.585   6.297  1.00 92.74           C
ATOM    591  CE3 TRP A  56      17.404   4.606   3.885  1.00 92.74           C
ATOM    592  HE3 TRP A  56      17.309   4.100   2.924  1.00 92.74           H
ATOM    593  CZ2 TRP A  56      17.649   5.980   6.404  1.00 92.74           C
ATOM    594  HZ2 TRP A  56      17.743   6.486   7.364  1.00 92.74           H
ATOM    595  CZ3 TRP A  56      17.362   6.000   4.008  1.00 92.74           C
ATOM    596  HZ3 TRP A  56      17.230   6.586   3.098  1.00 92.74           H
ATOM    597  CH2 TRP A  56      17.478   6.690   5.209  1.00 92.74           C
ATOM    598  HH2 TRP A  56      17.436   7.780   5.221  1.00 92.74           H
ATOM    599  HN  TRP A  56      15.607   0.123   5.172  1.00 92.74           H
ATOM    600  N   LEU A  57      16.338  -0.712   2.263  1.00 93.62           N
ATOM    601  CA  LEU A  57      16.439  -1.502   1.048  1.00 93.62           C
ATOM    602  C   LEU A  57      15.244  -1.193   0.143  1.00 93.62           C
ATOM    603  O   LEU A  57      15.415  -0.908  -1.041  1.00 93.62           O
ATOM    604  HA  LEU A  57      17.350  -1.195   0.533  1.00 93.62           H
ATOM    605  CB  LEU A  57      16.588  -2.987   1.384  1.00 93.62           C
ATOM    606 1HB  LEU A  57      17.476  -3.112   2.003  1.00 93.62           H
ATOM    607 2HB  LEU A  57      15.733  -3.290   1.988  1.00 93.62           H
ATOM    608  CG  LEU A  57      16.695  -3.937   0.190  1.00 93.62           C
ATOM    609  HG  LEU A  57      15.840  -3.764  -0.463  1.00 93.62           H
ATOM    610  CD1 LEU A  57      17.955  -3.648  -0.630  1.00 93.62           C
ATOM    611 1HD1 LEU A  57      17.920  -2.624  -1.000  1.00 93.62           H
ATOM    612 2HD1 LEU A  57      18.835  -3.777  -0.000  1.00 93.62           H
ATOM    613 3HD1 LEU A  57      18.006  -4.338  -1.472  1.00 93.62           H
ATOM    614  CD2 LEU A  57      16.629  -5.397   0.643  1.00 93.62           C
ATOM    615 1HD2 LEU A  57      17.452  -5.602   1.328  1.00 93.62           H
ATOM    616 2HD2 LEU A  57      15.681  -5.578   1.149  1.00 93.62           H
ATOM    617 3HD2 LEU A  57      16.708  -6.051  -0.225  1.00 93.62           H
ATOM    618  HN  LEU A  57      16.254  -1.244   3.106  1.00 93.62           H
ATOM    619  N   VAL A  58      14.061  -1.259   0.736  1.00 95.30           N
ATOM    620  CA  VAL A  58      12.836  -1.039  -0.012  1.00 95.30           C
ATOM    621  C   VAL A  58      12.864   0.362  -0.628  1.00 95.30           C
ATOM    622  O   VAL A  58      12.519   0.538  -1.795  1.00 95.30           O
ATOM    623  HA  VAL A  58      12.804  -1.774  -0.816  1.00 95.30           H
ATOM    624  CB  VAL A  58      11.622  -1.271   0.890  1.00 95.30           C
ATOM    625  HB  VAL A  58      11.745  -0.655   1.781  1.00 95.30           H
ATOM    626  CG1 VAL A  58      10.330  -0.839   0.194  1.00 95.30           C
ATOM    627 1HG1 VAL A  58      10.386   0.222  -0.050  1.00 95.30           H
ATOM    628 2HG1 VAL A  58      10.200  -1.416  -0.721  1.00 95.30           H
ATOM    629 3HG1 VAL A  58       9.484  -1.015   0.858  1.00 95.30           H
ATOM    630  CG2 VAL A  58      11.542  -2.732   1.336  1.00 95.30           C
ATOM    631 1HG2 VAL A  58      11.454  -3.375   0.461  1.00 95.30           H
ATOM    632 2HG2 VAL A  58      12.445  -2.993   1.890  1.00 95.30           H
ATOM    633 3HG2 VAL A  58      10.671  -2.870   1.977  1.00 95.30           H
ATOM    634  HN  VAL A  58      13.933  -1.459   1.708  1.00 95.30           H
ATOM    635  N   PHE A  59      13.278   1.322   0.186  1.00 95.98           N
ATOM    636  CA  PHE A  59      13.309   2.709  -0.248  1.00 95.98           C
ATOM    637  C   PHE A  59      14.196   2.877  -1.484  1.00 95.98           C
ATOM    638  O   PHE A  59      13.770   3.452  -2.484  1.00 95.98           O
ATOM    639  HA  PHE A  59      12.286   2.993  -0.496  1.00 95.98           H
ATOM    640  CB  PHE A  59      13.899   3.525   0.903  1.00 95.98           C
ATOM    641 1HB  PHE A  59      13.218   3.481   1.753  1.00 95.98           H
ATOM    642 2HB  PHE A  59      14.834   3.063   1.220  1.00 95.98           H
ATOM    643  CG  PHE A  59      14.163   4.991   0.555  1.00 95.98           C
ATOM    644  CD1 PHE A  59      15.441   5.441   0.430  1.00 95.98           C
ATOM    645  HD1 PHE A  59      16.276   4.757   0.577  1.00 95.98           H
ATOM    646  CD2 PHE A  59      13.121   5.845   0.372  1.00 95.98           C
ATOM    647  HD2 PHE A  59      12.097   5.485   0.472  1.00 95.98           H
ATOM    648  CE1 PHE A  59      15.686   6.802   0.107  1.00 95.98           C
ATOM    649  HE1 PHE A  59      16.710   7.162   0.007  1.00 95.98           H
ATOM    650  CE2 PHE A  59      13.366   7.206   0.049  1.00 95.98           C
ATOM    651  HE2 PHE A  59      12.530   7.890  -0.098  1.00 95.98           H
ATOM    652  CZ  PHE A  59      14.643   7.656  -0.077  1.00 95.98           C
ATOM    653  HZ  PHE A  59      14.831   8.700  -0.325  1.00 95.98           H
ATOM    654  HN  PHE A  59      13.588   1.166   1.123  1.00 95.98           H
ATOM    655  N   ILE A  60      15.413   2.364  -1.373  1.00 94.04           N
ATOM    656  CA  ILE A  60      16.416   2.590  -2.400  1.00 94.04           C
ATOM    657  C   ILE A  60      15.928   1.997  -3.723  1.00 94.04           C
ATOM    658  O   ILE A  60      15.910   2.681  -4.745  1.00 94.04           O
ATOM    659  HA  ILE A  60      16.521   3.668  -2.523  1.00 94.04           H
ATOM    660  CB  ILE A  60      17.775   2.052  -1.948  1.00 94.04           C
ATOM    661  HB  ILE A  60      17.634   1.038  -1.575  1.00 94.04           H
ATOM    662  CG1 ILE A  60      18.339   2.884  -0.794  1.00 94.04           C
ATOM    663 1HG1 ILE A  60      18.663   3.855  -1.167  1.00 94.04           H
ATOM    664 2HG1 ILE A  60      17.556   3.069  -0.059  1.00 94.04           H
ATOM    665  CG2 ILE A  60      18.750   1.969  -3.125  1.00 94.04           C
ATOM    666 1HG2 ILE A  60      18.345   1.302  -3.886  1.00 94.04           H
ATOM    667 2HG2 ILE A  60      18.892   2.962  -3.550  1.00 94.04           H
ATOM    668 3HG2 ILE A  60      19.708   1.583  -2.776  1.00 94.04           H
ATOM    669  CD1 ILE A  60      19.515   2.169  -0.126  1.00 94.04           C
ATOM    670 1HD1 ILE A  60      19.181   1.208   0.266  1.00 94.04           H
ATOM    671 2HD1 ILE A  60      20.305   2.007  -0.859  1.00 94.04           H
ATOM    672 3HD1 ILE A  60      19.896   2.781   0.690  1.00 94.04           H
ATOM    673  HN  ILE A  60      15.716   1.805  -0.602  1.00 94.04           H
ATOM    674  N   VAL A  61      15.545   0.730  -3.661  1.00 94.38           N
ATOM    675  CA  VAL A  61      15.203  -0.008  -4.865  1.00 94.38           C
ATOM    676  C   VAL A  61      13.941   0.594  -5.486  1.00 94.38           C
ATOM    677  O   VAL A  61      13.872   0.785  -6.699  1.00 94.38           O
ATOM    678  HA  VAL A  61      16.028   0.107  -5.567  1.00 94.38           H
ATOM    679  CB  VAL A  61      15.058  -1.497  -4.543  1.00 94.38           C
ATOM    680  HB  VAL A  61      14.306  -1.599  -3.760  1.00 94.38           H
ATOM    681  CG1 VAL A  61      14.573  -2.278  -5.766  1.00 94.38           C
ATOM    682 1HG1 VAL A  61      13.604  -1.893  -6.081  1.00 94.38           H
ATOM    683 2HG1 VAL A  61      15.292  -2.164  -6.578  1.00 94.38           H
ATOM    684 3HG1 VAL A  61      14.480  -3.333  -5.509  1.00 94.38           H
ATOM    685  CG2 VAL A  61      16.372  -2.072  -4.010  1.00 94.38           C
ATOM    686 1HG2 VAL A  61      17.153  -1.951  -4.761  1.00 94.38           H
ATOM    687 2HG2 VAL A  61      16.658  -1.544  -3.100  1.00 94.38           H
ATOM    688 3HG2 VAL A  61      16.242  -3.132  -3.789  1.00 94.38           H
ATOM    689  HN  VAL A  61      15.466   0.211  -2.810  1.00 94.38           H
ATOM    690  N   GLY A  62      12.973   0.877  -4.626  1.00 95.71           N
ATOM    691  CA  GLY A  62      11.679   1.351  -5.085  1.00 95.71           C
ATOM    692  C   GLY A  62      11.790   2.754  -5.685  1.00 95.71           C
ATOM    693  O   GLY A  62      11.184   3.041  -6.717  1.00 95.71           O
ATOM    694 1HA  GLY A  62      11.279   0.663  -5.830  1.00 95.71           H
ATOM    695 2HA  GLY A  62      10.976   1.363  -4.252  1.00 95.71           H
ATOM    696  HN  GLY A  62      13.063   0.787  -3.634  1.00 95.71           H
ATOM    697  N   ALA A  63      12.568   3.590  -5.014  1.00 95.44           N
ATOM    698  CA  ALA A  63      12.727   4.970  -5.441  1.00 95.44           C
ATOM    699  C   ALA A  63      13.359   4.999  -6.834  1.00 95.44           C
ATOM    700  O   ALA A  63      12.926   5.758  -7.700  1.00 95.44           O
ATOM    701  HA  ALA A  63      11.734   5.418  -5.492  1.00 95.44           H
ATOM    702  CB  ALA A  63      13.559   5.732  -4.407  1.00 95.44           C
ATOM    703 1HB  ALA A  63      13.052   5.706  -3.442  1.00 95.44           H
ATOM    704 2HB  ALA A  63      14.539   5.265  -4.315  1.00 95.44           H
ATOM    705 3HB  ALA A  63      13.678   6.767  -4.727  1.00 95.44           H
ATOM    706  HN  ALA A  63      13.083   3.339  -4.195  1.00 95.44           H
ATOM    707  N   LEU A  64      14.373   4.164  -7.006  1.00 89.56           N
ATOM    708  CA  LEU A  64      15.074   4.090  -8.277  1.00 89.56           C
ATOM    709  C   LEU A  64      14.097   3.650  -9.369  1.00 89.56           C
ATOM    710  O   LEU A  64      14.027   4.269 -10.430  1.00 89.56           O
ATOM    711  HA  LEU A  64      15.427   5.094  -8.514  1.00 89.56           H
ATOM    712  CB  LEU A  64      16.307   3.192  -8.157  1.00 89.56           C
ATOM    713 1HB  LEU A  64      16.009   2.262  -7.674  1.00 89.56           H
ATOM    714 2HB  LEU A  64      16.644   2.937  -9.161  1.00 89.56           H
ATOM    715  CG  LEU A  64      17.491   3.778  -7.385  1.00 89.56           C
ATOM    716  HG  LEU A  64      17.130   4.121  -6.415  1.00 89.56           H
ATOM    717  CD1 LEU A  64      18.555   2.711  -7.121  1.00 89.56           C
ATOM    718 1HD1 LEU A  64      18.121   1.903  -6.533  1.00 89.56           H
ATOM    719 2HD1 LEU A  64      18.918   2.317  -8.070  1.00 89.56           H
ATOM    720 3HD1 LEU A  64      19.385   3.155  -6.571  1.00 89.56           H
ATOM    721  CD2 LEU A  64      18.068   4.997  -8.108  1.00 89.56           C
ATOM    722 1HD2 LEU A  64      18.409   4.702  -9.101  1.00 89.56           H
ATOM    723 2HD2 LEU A  64      17.298   5.763  -8.201  1.00 89.56           H
ATOM    724 3HD2 LEU A  64      18.908   5.394  -7.538  1.00 89.56           H
ATOM    725  HN  LEU A  64      14.715   3.546  -6.298  1.00 89.56           H
ATOM    726  N   GLY A  65      13.366   2.586  -9.071  1.00 93.34           N
ATOM    727  CA  GLY A  65      12.505   1.968 -10.064  1.00 93.34           C
ATOM    728  C   GLY A  65      11.412   2.936 -10.521  1.00 93.34           C
ATOM    729  O   GLY A  65      11.229   3.152 -11.718  1.00 93.34           O
ATOM    730 1HA  GLY A  65      13.099   1.654 -10.922  1.00 93.34           H
ATOM    731 2HA  GLY A  65      12.049   1.070  -9.647  1.00 93.34           H
ATOM    732  HN  GLY A  65      13.357   2.147  -8.172  1.00 93.34           H
ATOM    733  N   ASN A  66      10.714   3.494  -9.543  1.00 91.61           N
ATOM    734  CA  ASN A  66       9.552   4.318  -9.828  1.00 91.61           C
ATOM    735  C   ASN A  66      10.009   5.641 -10.446  1.00 91.61           C
ATOM    736  O   ASN A  66       9.323   6.203 -11.298  1.00 91.61           O
ATOM    737  HA  ASN A  66       8.943   3.727 -10.513  1.00 91.61           H
ATOM    738  CB  ASN A  66       8.774   4.637  -8.550  1.00 91.61           C
ATOM    739 1HB  ASN A  66       9.469   4.915  -7.757  1.00 91.61           H
ATOM    740 2HB  ASN A  66       8.124   5.495  -8.719  1.00 91.61           H
ATOM    741  CG  ASN A  66       7.938   3.436  -8.103  1.00 91.61           C
ATOM    742  OD1 ASN A  66       6.976   3.044  -8.743  1.00 91.61           O
ATOM    743  ND2 ASN A  66       8.356   2.876  -6.972  1.00 91.61           N
ATOM    744 1HD2 ASN A  66       9.153   3.247  -6.495  1.00 91.61           H
ATOM    745 2HD2 ASN A  66       7.874   2.084  -6.598  1.00 91.61           H
ATOM    746  HN  ASN A  66      10.931   3.392  -8.572  1.00 91.61           H
ATOM    747  N   SER A  67      11.166   6.101  -9.991  1.00 91.59           N
ATOM    748  CA  SER A  67      11.735   7.335 -10.506  1.00 91.59           C
ATOM    749  C   SER A  67      12.032   7.190 -12.000  1.00 91.59           C
ATOM    750  O   SER A  67      11.851   8.134 -12.767  1.00 91.59           O
ATOM    751  HA  SER A  67      10.973   8.096 -10.340  1.00 91.59           H
ATOM    752  CB  SER A  67      13.008   7.714  -9.746  1.00 91.59           C
ATOM    753 1HB  SER A  67      13.734   6.906  -9.831  1.00 91.59           H
ATOM    754 2HB  SER A  67      13.456   8.595 -10.205  1.00 91.59           H
ATOM    755  OG  SER A  67      12.749   7.976  -8.370  1.00 91.59           O
ATOM    756  HG  SER A  67      13.144   7.253  -7.803  1.00 91.59           H
ATOM    757  HN  SER A  67      11.709   5.647  -9.285  1.00 91.59           H
ATOM    758  N   LEU A  68      12.484   6.000 -12.368  1.00 86.69           N
ATOM    759  CA  LEU A  68      12.783   5.711 -13.761  1.00 86.69           C
ATOM    760  C   LEU A  68      11.489   5.756 -14.576  1.00 86.69           C
ATOM    761  O   LEU A  68      11.475   6.259 -15.698  1.00 86.69           O
ATOM    762  HA  LEU A  68      13.446   6.497 -14.122  1.00 86.69           H
ATOM    763  CB  LEU A  68      13.541   4.388 -13.883  1.00 86.69           C
ATOM    764 1HB  LEU A  68      13.048   3.650 -13.249  1.00 86.69           H
ATOM    765 2HB  LEU A  68      13.452   4.035 -14.910  1.00 86.69           H
ATOM    766  CG  LEU A  68      15.025   4.427 -13.512  1.00 86.69           C
ATOM    767  HG  LEU A  68      15.119   4.890 -12.530  1.00 86.69           H
ATOM    768  CD1 LEU A  68      15.601   3.014 -13.404  1.00 86.69           C
ATOM    769 1HD1 LEU A  68      15.063   2.461 -12.634  1.00 86.69           H
ATOM    770 2HD1 LEU A  68      15.493   2.503 -14.360  1.00 86.69           H
ATOM    771 3HD1 LEU A  68      16.657   3.072 -13.139  1.00 86.69           H
ATOM    772  CD2 LEU A  68      15.812   5.294 -14.497  1.00 86.69           C
ATOM    773 1HD2 LEU A  68      15.714   4.882 -15.502  1.00 86.69           H
ATOM    774 2HD2 LEU A  68      15.421   6.311 -14.481  1.00 86.69           H
ATOM    775 3HD2 LEU A  68      16.864   5.305 -14.211  1.00 86.69           H
ATOM    776  HN  LEU A  68      12.646   5.243 -11.736  1.00 86.69           H
ATOM    777  N   VAL A  69      10.432   5.225 -13.978  1.00 89.98           N
ATOM    778  CA  VAL A  69       9.143   5.173 -14.646  1.00 89.98           C
ATOM    779  C   VAL A  69       8.701   6.594 -15.003  1.00 89.98           C
ATOM    780  O   VAL A  69       8.353   6.870 -16.150  1.00 89.98           O
ATOM    781  HA  VAL A  69       9.271   4.604 -15.566  1.00 89.98           H
ATOM    782  CB  VAL A  69       8.129   4.435 -13.769  1.00 89.98           C
ATOM    783  HB  VAL A  69       8.138   4.899 -12.783  1.00 89.98           H
ATOM    784  CG1 VAL A  69       6.714   4.567 -14.337  1.00 89.98           C
ATOM    785 1HG1 VAL A  69       6.437   5.621 -14.381  1.00 89.98           H
ATOM    786 2HG1 VAL A  69       6.684   4.142 -15.340  1.00 89.98           H
ATOM    787 3HG1 VAL A  69       6.014   4.034 -13.695  1.00 89.98           H
ATOM    788  CG2 VAL A  69       8.518   2.965 -13.601  1.00 89.98           C
ATOM    789 1HG2 VAL A  69       8.550   2.484 -14.578  1.00 89.98           H
ATOM    790 2HG2 VAL A  69       9.499   2.900 -13.131  1.00 89.98           H
ATOM    791 3HG2 VAL A  69       7.780   2.464 -12.973  1.00 89.98           H
ATOM    792  HN  VAL A  69      10.448   4.835 -13.058  1.00 89.98           H
ATOM    793  N   ILE A  70       8.731   7.459 -14.000  1.00 90.04           N
ATOM    794  CA  ILE A  70       8.250   8.819 -14.170  1.00 90.04           C
ATOM    795  C   ILE A  70       9.086   9.521 -15.242  1.00 90.04           C
ATOM    796  O   ILE A  70       8.544  10.214 -16.102  1.00 90.04           O
ATOM    797  HA  ILE A  70       7.219   8.760 -14.520  1.00 90.04           H
ATOM    798  CB  ILE A  70       8.231   9.553 -12.828  1.00 90.04           C
ATOM    799  HB  ILE A  70       9.220   9.466 -12.377  1.00 90.04           H
ATOM    800  CG1 ILE A  70       7.237   8.905 -11.862  1.00 90.04           C
ATOM    801 1HG1 ILE A  70       6.218   9.124 -12.182  1.00 90.04           H
ATOM    802 2HG1 ILE A  70       7.353   7.821 -11.888  1.00 90.04           H
ATOM    803  CG2 ILE A  70       7.952  11.045 -13.022  1.00 90.04           C
ATOM    804 1HG2 ILE A  70       8.730  11.481 -13.648  1.00 90.04           H
ATOM    805 2HG2 ILE A  70       6.983  11.173 -13.504  1.00 90.04           H
ATOM    806 3HG2 ILE A  70       7.944  11.542 -12.052  1.00 90.04           H
ATOM    807  CD1 ILE A  70       7.449   9.412 -10.434  1.00 90.04           C
ATOM    808 1HD1 ILE A  70       8.460   9.169 -10.109  1.00 90.04           H
ATOM    809 2HD1 ILE A  70       7.308  10.492 -10.408  1.00 90.04           H
ATOM    810 3HD1 ILE A  70       6.729   8.935  -9.769  1.00 90.04           H
ATOM    811  HN  ILE A  70       9.074   7.243 -13.086  1.00 90.04           H
ATOM    812  N   LEU A  71      10.392   9.316 -15.157  1.00 84.83           N
ATOM    813  CA  LEU A  71      11.316   9.997 -16.048  1.00 84.83           C
ATOM    814  C   LEU A  71      10.979   9.638 -17.496  1.00 84.83           C
ATOM    815  O   LEU A  71      10.915  10.514 -18.358  1.00 84.83           O
ATOM    816  HA  LEU A  71      11.169  11.069 -15.914  1.00 84.83           H
ATOM    817  CB  LEU A  71      12.763   9.686 -15.658  1.00 84.83           C
ATOM    818 1HB  LEU A  71      12.877   9.865 -14.589  1.00 84.83           H
ATOM    819 2HB  LEU A  71      12.943   8.624 -15.825  1.00 84.83           H
ATOM    820  CG  LEU A  71      13.842  10.481 -16.397  1.00 84.83           C
ATOM    821  HG  LEU A  71      13.479  10.696 -17.403  1.00 84.83           H
ATOM    822  CD1 LEU A  71      14.099  11.824 -15.713  1.00 84.83           C
ATOM    823 1HD1 LEU A  71      13.179  12.409 -15.703  1.00 84.83           H
ATOM    824 2HD1 LEU A  71      14.431  11.653 -14.689  1.00 84.83           H
ATOM    825 3HD1 LEU A  71      14.870  12.369 -16.258  1.00 84.83           H
ATOM    826  CD2 LEU A  71      15.123   9.658 -16.546  1.00 84.83           C
ATOM    827 1HD2 LEU A  71      15.500   9.392 -15.558  1.00 84.83           H
ATOM    828 2HD2 LEU A  71      14.909   8.751 -17.110  1.00 84.83           H
ATOM    829 3HD2 LEU A  71      15.873  10.246 -17.075  1.00 84.83           H
ATOM    830  HN  LEU A  71      10.820   8.700 -14.495  1.00 84.83           H
ATOM    831  N   VAL A  72      10.772   8.349 -17.720  1.00 84.80           N
ATOM    832  CA  VAL A  72      10.593   7.843 -19.071  1.00 84.80           C
ATOM    833  C   VAL A  72       9.301   8.416 -19.658  1.00 84.80           C
ATOM    834  O   VAL A  72       9.272   8.832 -20.815  1.00 84.80           O
ATOM    835  HA  VAL A  72      11.435   8.194 -19.668  1.00 84.80           H
ATOM    836  CB  VAL A  72      10.620   6.314 -19.064  1.00 84.80           C
ATOM    837  HB  VAL A  72       9.862   5.968 -18.362  1.00 84.80           H
ATOM    838  CG1 VAL A  72      10.272   5.754 -20.445  1.00 84.80           C
ATOM    839 1HG1 VAL A  72       9.273   6.084 -20.730  1.00 84.80           H
ATOM    840 2HG1 VAL A  72      10.996   6.113 -21.176  1.00 84.80           H
ATOM    841 3HG1 VAL A  72      10.298   4.664 -20.413  1.00 84.80           H
ATOM    842  CG2 VAL A  72      11.976   5.791 -18.587  1.00 84.80           C
ATOM    843 1HG2 VAL A  72      12.760   6.152 -19.253  1.00 84.80           H
ATOM    844 2HG2 VAL A  72      12.167   6.148 -17.575  1.00 84.80           H
ATOM    845 3HG2 VAL A  72      11.968   4.701 -18.592  1.00 84.80           H
ATOM    846  HN  VAL A  72      10.726   7.657 -17.000  1.00 84.80           H
ATOM    847  N   TYR A  73       8.264   8.418 -18.833  1.00 84.74           N
ATOM    848  CA  TYR A  73       6.968   8.917 -19.262  1.00 84.74           C
ATOM    849  C   TYR A  73       7.021  10.422 -19.529  1.00 84.74           C
ATOM    850  O   TYR A  73       6.339  10.922 -20.423  1.00 84.74           O
ATOM    851  HA  TYR A  73       6.697   8.401 -20.183  1.00 84.74           H
ATOM    852  CB  TYR A  73       6.009   8.651 -18.100  1.00 84.74           C
ATOM    853 1HB  TYR A  73       6.575   8.646 -17.168  1.00 84.74           H
ATOM    854 2HB  TYR A  73       5.296   9.473 -18.035  1.00 84.74           H
ATOM    855  CG  TYR A  73       5.238   7.334 -18.218  1.00 84.74           C
ATOM    856  CD1 TYR A  73       4.378   7.131 -19.278  1.00 84.74           C
ATOM    857  HD1 TYR A  73       4.247   7.909 -20.030  1.00 84.74           H
ATOM    858  CD2 TYR A  73       5.404   6.350 -17.265  1.00 84.74           C
ATOM    859  HD2 TYR A  73       6.084   6.510 -16.429  1.00 84.74           H
ATOM    860  CE1 TYR A  73       3.652   5.892 -19.389  1.00 84.74           C
ATOM    861  HE1 TYR A  73       2.969   5.719 -20.221  1.00 84.74           H
ATOM    862  CE2 TYR A  73       4.679   5.111 -17.377  1.00 84.74           C
ATOM    863  HE2 TYR A  73       4.801   4.325 -16.631  1.00 84.74           H
ATOM    864  CZ  TYR A  73       3.839   4.943 -18.433  1.00 84.74           C
ATOM    865  OH  TYR A  73       3.154   3.773 -18.538  1.00 84.74           O
ATOM    866  HH  TYR A  73       2.617   3.766 -19.382  1.00 84.74           H
ATOM    867  HN  TYR A  73       8.299   8.089 -17.890  1.00 84.74           H
ATOM    868  N   TRP A  74       7.838  11.103 -18.739  1.00 74.12           N
ATOM    869  CA  TRP A  74       7.912  12.553 -18.809  1.00 74.12           C
ATOM    870  C   TRP A  74       8.518  12.930 -20.163  1.00 74.12           C
ATOM    871  O   TRP A  74       7.957  13.747 -20.892  1.00 74.12           O
ATOM    872  HA  TRP A  74       6.897  12.942 -18.734  1.00 74.12           H
ATOM    873  CB  TRP A  74       8.696  13.120 -17.624  1.00 74.12           C
ATOM    874 1HB  TRP A  74       8.300  12.694 -16.703  1.00 74.12           H
ATOM    875 2HB  TRP A  74       9.735  12.801 -17.703  1.00 74.12           H
ATOM    876  CG  TRP A  74       8.653  14.646 -17.523  1.00 74.12           C
ATOM    877  CD1 TRP A  74       9.415  15.538 -18.172  1.00 74.12           C
ATOM    878  HD1 TRP A  74      10.195  15.274 -18.886  1.00 74.12           H
ATOM    879  CD2 TRP A  74       7.768  15.428 -16.695  1.00 74.12           C
ATOM    880  NE1 TRP A  74       9.086  16.832 -17.823  1.00 74.12           N
ATOM    881  HE1 TRP A  74       9.513  17.666 -18.173  1.00 74.12           H
ATOM    882  CE2 TRP A  74       8.053  16.763 -16.896  1.00 74.12           C
ATOM    883  CE3 TRP A  74       6.759  15.021 -15.804  1.00 74.12           C
ATOM    884  HE3 TRP A  74       6.514  13.974 -15.627  1.00 74.12           H
ATOM    885  CZ2 TRP A  74       7.375  17.799 -16.243  1.00 74.12           C
ATOM    886  HZ2 TRP A  74       7.619  18.847 -16.420  1.00 74.12           H
ATOM    887  CZ3 TRP A  74       6.090  16.069 -15.159  1.00 74.12           C
ATOM    888  HZ3 TRP A  74       5.298  15.808 -14.457  1.00 74.12           H
ATOM    889  CH2 TRP A  74       6.366  17.418 -15.351  1.00 74.12           C
ATOM    890  HH2 TRP A  74       5.798  18.175 -14.810  1.00 74.12           H
ATOM    891  HN  TRP A  74       8.440  10.682 -18.061  1.00 74.12           H
ATOM    892  N   TYR A  75       9.654  12.316 -20.458  1.00 71.04           N
ATOM    893  CA  TYR A  75      10.510  12.801 -21.527  1.00 71.04           C
ATOM    894  C   TYR A  75      10.195  12.092 -22.846  1.00 71.04           C
ATOM    895  O   TYR A  75      10.362  12.668 -23.920  1.00 71.04           O
ATOM    896  HA  TYR A  75      10.329  13.869 -21.645  1.00 71.04           H
ATOM    897  CB  TYR A  75      11.942  12.460 -21.109  1.00 71.04           C
ATOM    898 1HB  TYR A  75      11.950  11.470 -20.652  1.00 71.04           H
ATOM    899 2HB  TYR A  75      12.567  12.404 -22.000  1.00 71.04           H
ATOM    900  CG  TYR A  75      12.560  13.462 -20.132  1.00 71.04           C
ATOM    901  CD1 TYR A  75      13.037  14.672 -20.593  1.00 71.04           C
ATOM    902  HD1 TYR A  75      12.973  14.913 -21.654  1.00 71.04           H
ATOM    903  CD2 TYR A  75      12.640  13.156 -18.788  1.00 71.04           C
ATOM    904  HD2 TYR A  75      12.264  12.200 -18.423  1.00 71.04           H
ATOM    905  CE1 TYR A  75      13.618  15.615 -19.674  1.00 71.04           C
ATOM    906  HE1 TYR A  75      13.999  16.574 -20.025  1.00 71.04           H
ATOM    907  CE2 TYR A  75      13.222  14.099 -17.869  1.00 71.04           C
ATOM    908  HE2 TYR A  75      13.292  13.870 -16.805  1.00 71.04           H
ATOM    909  CZ  TYR A  75      13.682  15.282 -18.357  1.00 71.04           C
ATOM    910  OH  TYR A  75      14.232  16.173 -17.488  1.00 71.04           O
ATOM    911  HH  TYR A  75      14.176  15.818 -16.555  1.00 71.04           H
ATOM    912  HN  TYR A  75       9.991  11.504 -19.982  1.00 71.04           H
ATOM    913  N   CYS A  76       9.744  10.853 -22.722  1.00 71.51           N
ATOM    914  CA  CYS A  76       9.775   9.929 -23.843  1.00 71.51           C
ATOM    915  C   CYS A  76       8.343   9.473 -24.130  1.00 71.51           C
ATOM    916  O   CYS A  76       7.785   9.792 -25.178  1.00 71.51           O
ATOM    917  HA  CYS A  76      10.183  10.479 -24.691  1.00 71.51           H
ATOM    918  CB  CYS A  76      10.708   8.746 -23.576  1.00 71.51           C
ATOM    919 1HB  CYS A  76      11.549   9.067 -22.961  1.00 71.51           H
ATOM    920 2HB  CYS A  76      10.180   7.975 -23.016  1.00 71.51           H
ATOM    921  SG  CYS A  76      11.318   8.060 -25.159  1.00 71.51           S
ATOM    922  HG  CYS A  76      12.078   7.113 -24.617  1.00 71.51           H
ATOM    923  HN  CYS A  76       9.364  10.478 -21.876  1.00 71.51           H
ATOM    924  N   THR A  77       7.790   8.734 -23.179  1.00 65.56           N
ATOM    925  CA  THR A  77       6.586   7.963 -23.437  1.00 65.56           C
ATOM    926  C   THR A  77       5.383   8.893 -23.607  1.00 65.56           C
ATOM    927  O   THR A  77       4.567   8.699 -24.507  1.00 65.56           O
ATOM    928  HA  THR A  77       6.714   7.430 -24.379  1.00 65.56           H
ATOM    929  CB  THR A  77       6.418   6.955 -22.298  1.00 65.56           C
ATOM    930  HB  THR A  77       6.170   7.460 -21.364  1.00 65.56           H
ATOM    931  OG1 THR A  77       7.641   6.225 -22.297  1.00 65.56           O
ATOM    932  HG1 THR A  77       7.740   5.721 -23.155  1.00 65.56           H
ATOM    933  CG2 THR A  77       5.354   5.898 -22.604  1.00 65.56           C
ATOM    934 1HG2 THR A  77       5.636   5.347 -23.501  1.00 65.56           H
ATOM    935 2HG2 THR A  77       4.393   6.386 -22.764  1.00 65.56           H
ATOM    936 3HG2 THR A  77       5.275   5.208 -21.763  1.00 65.56           H
ATOM    937  HN  THR A  77       8.150   8.658 -22.250  1.00 65.56           H
ATOM    938  N   ARG A  78       5.311   9.882 -22.729  1.00 61.73           N
ATOM    939  CA  ARG A  78       4.116  10.701 -22.621  1.00 61.73           C
ATOM    940  C   ARG A  78       2.883   9.817 -22.421  1.00 61.73           C
ATOM    941  O   ARG A  78       2.826   8.700 -22.933  1.00 61.73           O
ATOM    942  HA  ARG A  78       4.290  11.334 -21.750  1.00 61.73           H
ATOM    943  CB  ARG A  78       3.922  11.561 -23.871  1.00 61.73           C
ATOM    944 1HB  ARG A  78       3.817  10.918 -24.746  1.00 61.73           H
ATOM    945 2HB  ARG A  78       2.998  12.133 -23.784  1.00 61.73           H
ATOM    946  CG  ARG A  78       5.101  12.514 -24.070  1.00 61.73           C
ATOM    947 1HG  ARG A  78       5.290  13.063 -23.147  1.00 61.73           H
ATOM    948 2HG  ARG A  78       6.003  11.942 -24.291  1.00 61.73           H
ATOM    949  CD  ARG A  78       4.825  13.499 -25.208  1.00 61.73           C
ATOM    950 1HD  ARG A  78       4.679  12.957 -26.142  1.00 61.73           H
ATOM    951 2HD  ARG A  78       3.903  14.046 -25.010  1.00 61.73           H
ATOM    952  NE  ARG A  78       5.955  14.446 -25.344  1.00 61.73           N
ATOM    953  HE  ARG A  78       6.788  14.259 -24.824  1.00 61.73           H
ATOM    954  CZ  ARG A  78       5.931  15.538 -26.120  1.00 61.73           C
ATOM    955  NH1 ARG A  78       4.840  15.837 -26.839  1.00 61.73           N
ATOM    956 1HH1 ARG A  78       4.036  15.244 -26.799  1.00 61.73           H
ATOM    957 2HH1 ARG A  78       4.830  16.654 -27.416  1.00 61.73           H
ATOM    958  NH2 ARG A  78       7.013  16.325 -26.167  1.00 61.73           N
ATOM    959 1HH2 ARG A  78       7.012  17.144 -26.741  1.00 61.73           H
ATOM    960 2HH2 ARG A  78       7.823  16.095 -25.627  1.00 61.73           H
ATOM    961  HN  ARG A  78       6.049  10.127 -22.101  1.00 61.73           H
ATOM    962  N   VAL A  79       1.926  10.351 -21.676  1.00 76.59           N
ATOM    963  CA  VAL A  79       0.687   9.635 -21.424  1.00 76.59           C
ATOM    964  C   VAL A  79      -0.236   9.781 -22.636  1.00 76.59           C
ATOM    965  O   VAL A  79      -0.727  10.872 -22.919  1.00 76.59           O
ATOM    966  HA  VAL A  79       0.935   8.582 -21.297  1.00 76.59           H
ATOM    967  CB  VAL A  79       0.050  10.132 -20.124  1.00 76.59           C
ATOM    968  HB  VAL A  79      -0.193  11.187 -20.252  1.00 76.59           H
ATOM    969  CG1 VAL A  79      -1.250   9.382 -19.829  1.00 76.59           C
ATOM    970 1HG1 VAL A  79      -1.954   9.541 -20.646  1.00 76.59           H
ATOM    971 2HG1 VAL A  79      -1.041   8.317 -19.731  1.00 76.59           H
ATOM    972 3HG1 VAL A  79      -1.682   9.755 -18.901  1.00 76.59           H
ATOM    973  CG2 VAL A  79       1.029  10.014 -18.954  1.00 76.59           C
ATOM    974 1HG2 VAL A  79       1.317   8.971 -18.826  1.00 76.59           H
ATOM    975 2HG2 VAL A  79       1.916  10.613 -19.160  1.00 76.59           H
ATOM    976 3HG2 VAL A  79       0.551  10.374 -18.043  1.00 76.59           H
ATOM    977  HN  VAL A  79       1.988  11.253 -21.248  1.00 76.59           H
ATOM    978  N   LYS A  80      -0.444   8.664 -23.318  1.00 68.55           N
ATOM    979  CA  LYS A  80      -1.238   8.668 -24.535  1.00 68.55           C
ATOM    980  C   LYS A  80      -2.488   7.812 -24.326  1.00 68.55           C
ATOM    981  O   LYS A  80      -3.467   7.946 -25.060  1.00 68.55           O
ATOM    982  HA  LYS A  80      -1.550   9.696 -24.718  1.00 68.55           H
ATOM    983  CB  LYS A  80      -0.388   8.234 -25.731  1.00 68.55           C
ATOM    984 1HB  LYS A  80       0.080   7.272 -25.519  1.00 68.55           H
ATOM    985 2HB  LYS A  80      -1.026   8.093 -26.603  1.00 68.55           H
ATOM    986  CG  LYS A  80       0.690   9.274 -26.043  1.00 68.55           C
ATOM    987 1HG  LYS A  80       0.230  10.254 -26.164  1.00 68.55           H
ATOM    988 2HG  LYS A  80       1.383   9.348 -25.205  1.00 68.55           H
ATOM    989  CD  LYS A  80       1.457   8.904 -27.315  1.00 68.55           C
ATOM    990 1HD  LYS A  80       1.913   7.921 -27.196  1.00 68.55           H
ATOM    991 2HD  LYS A  80       0.764   8.834 -28.154  1.00 68.55           H
ATOM    992  CE  LYS A  80       2.539   9.940 -27.624  1.00 68.55           C
ATOM    993 1HE  LYS A  80       2.091  10.930 -27.702  1.00 68.55           H
ATOM    994 2HE  LYS A  80       3.258   9.979 -26.805  1.00 68.55           H
ATOM    995  NZ  LYS A  80       3.235   9.602 -28.886  1.00 68.55           N
ATOM    996 1HZ  LYS A  80       3.953  10.294 -29.071  1.00 68.55           H
ATOM    997 2HZ  LYS A  80       3.661   8.686 -28.802  1.00 68.55           H
ATOM    998 3HZ  LYS A  80       2.566   9.596 -29.649  1.00 68.55           H
ATOM    999  HN  LYS A  80      -0.082   7.771 -23.053  1.00 68.55           H
ATOM   1000  N   THR A  81      -2.416   6.950 -23.322  1.00 79.44           N
ATOM   1001  CA  THR A  81      -3.461   5.965 -23.104  1.00 79.44           C
ATOM   1002  C   THR A  81      -3.963   6.031 -21.660  1.00 79.44           C
ATOM   1003  O   THR A  81      -3.323   6.638 -20.804  1.00 79.44           O
ATOM   1004  HA  THR A  81      -4.306   6.212 -23.748  1.00 79.44           H
ATOM   1005  CB  THR A  81      -2.907   4.593 -23.493  1.00 79.44           C
ATOM   1006  HB  THR A  81      -3.709   3.862 -23.588  1.00 79.44           H
ATOM   1007  OG1 THR A  81      -1.936   4.314 -22.487  1.00 79.44           O
ATOM   1008  HG1 THR A  81      -1.678   3.348 -22.521  1.00 79.44           H
ATOM   1009  CG2 THR A  81      -2.098   4.635 -24.791  1.00 79.44           C
ATOM   1010 1HG2 THR A  81      -1.255   5.316 -24.672  1.00 79.44           H
ATOM   1011 2HG2 THR A  81      -2.734   4.982 -25.604  1.00 79.44           H
ATOM   1012 3HG2 THR A  81      -1.727   3.636 -25.020  1.00 79.44           H
ATOM   1013  HN  THR A  81      -1.662   6.919 -22.666  1.00 79.44           H
ATOM   1014  N   MET A  82      -5.105   5.397 -21.435  1.00 80.02           N
ATOM   1015  CA  MET A  82      -5.651   5.293 -20.093  1.00 80.02           C
ATOM   1016  C   MET A  82      -4.702   4.520 -19.174  1.00 80.02           C
ATOM   1017  O   MET A  82      -4.516   4.891 -18.016  1.00 80.02           O
ATOM   1018  HA  MET A  82      -5.756   6.318 -19.738  1.00 80.02           H
ATOM   1019  CB  MET A  82      -7.004   4.581 -20.145  1.00 80.02           C
ATOM   1020 1HB  MET A  82      -7.654   5.079 -20.864  1.00 80.02           H
ATOM   1021 2HB  MET A  82      -6.867   3.558 -20.496  1.00 80.02           H
ATOM   1022  CG  MET A  82      -7.671   4.569 -18.769  1.00 80.02           C
ATOM   1023 1HG  MET A  82      -7.088   3.961 -18.077  1.00 80.02           H
ATOM   1024 2HG  MET A  82      -7.698   5.579 -18.360  1.00 80.02           H
ATOM   1025  SD  MET A  82      -9.329   3.921 -18.899  1.00 80.02           S
ATOM   1026  CE  MET A  82      -9.899   4.187 -17.229  1.00 80.02           C
ATOM   1027 1HE  MET A  82      -9.262   3.638 -16.536  1.00 80.02           H
ATOM   1028 2HE  MET A  82      -9.856   5.251 -16.996  1.00 80.02           H
ATOM   1029 3HE  MET A  82     -10.926   3.836 -17.135  1.00 80.02           H
ATOM   1030  HN  MET A  82      -5.653   4.961 -22.149  1.00 80.02           H
ATOM   1031  N   THR A  83      -4.128   3.461 -19.725  1.00 82.11           N
ATOM   1032  CA  THR A  83      -3.188   2.645 -18.976  1.00 82.11           C
ATOM   1033  C   THR A  83      -1.992   3.487 -18.526  1.00 82.11           C
ATOM   1034  O   THR A  83      -1.548   3.382 -17.384  1.00 82.11           O
ATOM   1035  HA  THR A  83      -3.684   2.288 -18.074  1.00 82.11           H
ATOM   1036  CB  THR A  83      -2.796   1.452 -19.850  1.00 82.11           C
ATOM   1037  HB  THR A  83      -2.011   1.726 -20.554  1.00 82.11           H
ATOM   1038  OG1 THR A  83      -4.027   1.031 -20.433  1.00 82.11           O
ATOM   1039  HG1 THR A  83      -4.463   0.343 -19.853  1.00 82.11           H
ATOM   1040  CG2 THR A  83      -2.343   0.246 -19.025  1.00 82.11           C
ATOM   1041 1HG2 THR A  83      -3.154  -0.071 -18.368  1.00 82.11           H
ATOM   1042 2HG2 THR A  83      -1.476   0.521 -18.425  1.00 82.11           H
ATOM   1043 3HG2 THR A  83      -2.078  -0.573 -19.693  1.00 82.11           H
ATOM   1044  HN  THR A  83      -4.296   3.159 -20.663  1.00 82.11           H
ATOM   1045  N   ASP A  84      -1.504   4.304 -19.449  1.00 84.94           N
ATOM   1046  CA  ASP A  84      -0.354   5.147 -19.169  1.00 84.94           C
ATOM   1047  C   ASP A  84      -0.675   6.064 -17.986  1.00 84.94           C
ATOM   1048  O   ASP A  84       0.186   6.327 -17.149  1.00 84.94           O
ATOM   1049  HA  ASP A  84       0.461   4.457 -18.952  1.00 84.94           H
ATOM   1050  CB  ASP A  84      -0.012   6.029 -20.371  1.00 84.94           C
ATOM   1051 1HB  ASP A  84      -0.874   6.641 -20.635  1.00 84.94           H
ATOM   1052 2HB  ASP A  84       0.795   6.713 -20.107  1.00 84.94           H
ATOM   1053  CG  ASP A  84       0.405   5.179 -21.573  1.00 84.94           C
ATOM   1054  OD1 ASP A  84       0.966   4.089 -21.330  1.00 84.94           O
ATOM   1055  OD2 ASP A  84       0.154   5.639 -22.708  1.00 84.94           O
ATOM   1056  HN  ASP A  84      -1.879   4.394 -20.371  1.00 84.94           H
ATOM   1057  N   MET A  85      -1.917   6.524 -17.956  1.00 87.58           N
ATOM   1058  CA  MET A  85      -2.344   7.460 -16.930  1.00 87.58           C
ATOM   1059  C   MET A  85      -2.264   6.825 -15.541  1.00 87.58           C
ATOM   1060  O   MET A  85      -1.725   7.423 -14.611  1.00 87.58           O
ATOM   1061  HA  MET A  85      -1.652   8.300 -16.993  1.00 87.58           H
ATOM   1062  CB  MET A  85      -3.782   7.902 -17.207  1.00 87.58           C
ATOM   1063 1HB  MET A  85      -3.883   8.189 -18.254  1.00 87.58           H
ATOM   1064 2HB  MET A  85      -4.462   7.066 -17.039  1.00 87.58           H
ATOM   1065  CG  MET A  85      -4.178   9.077 -16.311  1.00 87.58           C
ATOM   1066 1HG  MET A  85      -5.248   9.265 -16.395  1.00 87.58           H
ATOM   1067 2HG  MET A  85      -3.978   8.832 -15.267  1.00 87.58           H
ATOM   1068  SD  MET A  85      -3.264  10.537 -16.779  1.00 87.58           S
ATOM   1069  CE  MET A  85      -3.850  11.680 -15.540  1.00 87.58           C
ATOM   1070 1HE  MET A  85      -4.931  11.787 -15.627  1.00 87.58           H
ATOM   1071 2HE  MET A  85      -3.601  11.301 -14.549  1.00 87.58           H
ATOM   1072 3HE  MET A  85      -3.375  12.650 -15.687  1.00 87.58           H
ATOM   1073  HN  MET A  85      -2.625   6.269 -18.615  1.00 87.58           H
ATOM   1074  N   PHE A  86      -2.807   5.620 -15.444  1.00 91.16           N
ATOM   1075  CA  PHE A  86      -2.835   4.912 -14.175  1.00 91.16           C
ATOM   1076  C   PHE A  86      -1.424   4.508 -13.742  1.00 91.16           C
ATOM   1077  O   PHE A  86      -1.091   4.574 -12.560  1.00 91.16           O
ATOM   1078  HA  PHE A  86      -3.260   5.589 -13.435  1.00 91.16           H
ATOM   1079  CB  PHE A  86      -3.672   3.648 -14.387  1.00 91.16           C
ATOM   1080 1HB  PHE A  86      -3.293   3.116 -15.260  1.00 91.16           H
ATOM   1081 2HB  PHE A  86      -3.539   2.989 -13.529  1.00 91.16           H
ATOM   1082  CG  PHE A  86      -5.166   3.917 -14.579  1.00 91.16           C
ATOM   1083  CD1 PHE A  86      -5.789   4.862 -13.826  1.00 91.16           C
ATOM   1084  HD1 PHE A  86      -5.225   5.428 -13.085  1.00 91.16           H
ATOM   1085  CD2 PHE A  86      -5.870   3.210 -15.503  1.00 91.16           C
ATOM   1086  HD2 PHE A  86      -5.370   2.453 -16.107  1.00 91.16           H
ATOM   1087  CE1 PHE A  86      -7.176   5.111 -14.004  1.00 91.16           C
ATOM   1088  HE1 PHE A  86      -7.676   5.868 -13.400  1.00 91.16           H
ATOM   1089  CE2 PHE A  86      -7.257   3.459 -15.682  1.00 91.16           C
ATOM   1090  HE2 PHE A  86      -7.821   2.893 -16.422  1.00 91.16           H
ATOM   1091  CZ  PHE A  86      -7.880   4.404 -14.928  1.00 91.16           C
ATOM   1092  HZ  PHE A  86      -8.945   4.595 -15.065  1.00 91.16           H
ATOM   1093  HN  PHE A  86      -3.223   5.131 -16.210  1.00 91.16           H
ATOM   1094  N   LEU A  87      -0.633   4.098 -14.723  1.00 88.50           N
ATOM   1095  CA  LEU A  87       0.707   3.609 -14.448  1.00 88.50           C
ATOM   1096  C   LEU A  87       1.562   4.755 -13.903  1.00 88.50           C
ATOM   1097  O   LEU A  87       2.393   4.549 -13.019  1.00 88.50           O
ATOM   1098  HA  LEU A  87       0.624   2.843 -13.677  1.00 88.50           H
ATOM   1099  CB  LEU A  87       1.298   2.938 -15.690  1.00 88.50           C
ATOM   1100 1HB  LEU A  87       1.193   3.622 -16.532  1.00 88.50           H
ATOM   1101 2HB  LEU A  87       2.366   2.794 -15.527  1.00 88.50           H
ATOM   1102  CG  LEU A  87       0.684   1.592 -16.081  1.00 88.50           C
ATOM   1103  HG  LEU A  87      -0.386   1.736 -16.230  1.00 88.50           H
ATOM   1104  CD1 LEU A  87       1.261   1.091 -17.406  1.00 88.50           C
ATOM   1105 1HD1 LEU A  87       1.047   1.815 -18.193  1.00 88.50           H
ATOM   1106 2HD1 LEU A  87       2.340   0.968 -17.309  1.00 88.50           H
ATOM   1107 3HD1 LEU A  87       0.808   0.133 -17.661  1.00 88.50           H
ATOM   1108  CD2 LEU A  87       0.851   0.566 -14.958  1.00 88.50           C
ATOM   1109 1HD2 LEU A  87       1.911   0.420 -14.754  1.00 88.50           H
ATOM   1110 2HD2 LEU A  87       0.354   0.929 -14.058  1.00 88.50           H
ATOM   1111 3HD2 LEU A  87       0.405  -0.381 -15.263  1.00 88.50           H
ATOM   1112  HN  LEU A  87      -0.894   4.097 -15.688  1.00 88.50           H
ATOM   1113  N   LEU A  88       1.330   5.938 -14.453  1.00 91.27           N
ATOM   1114  CA  LEU A  88       2.065   7.117 -14.030  1.00 91.27           C
ATOM   1115  C   LEU A  88       1.676   7.466 -12.591  1.00 91.27           C
ATOM   1116  O   LEU A  88       2.543   7.702 -11.751  1.00 91.27           O
ATOM   1117  HA  LEU A  88       3.125   6.866 -14.050  1.00 91.27           H
ATOM   1118  CB  LEU A  88       1.852   8.265 -15.019  1.00 91.27           C
ATOM   1119 1HB  LEU A  88       2.220   7.949 -15.995  1.00 91.27           H
ATOM   1120 2HB  LEU A  88       0.781   8.435 -15.122  1.00 91.27           H
ATOM   1121  CG  LEU A  88       2.520   9.594 -14.659  1.00 91.27           C
ATOM   1122  HG  LEU A  88       2.173   9.893 -13.670  1.00 91.27           H
ATOM   1123  CD1 LEU A  88       4.040   9.439 -14.577  1.00 91.27           C
ATOM   1124 1HD1 LEU A  88       4.290   8.704 -13.812  1.00 91.27           H
ATOM   1125 2HD1 LEU A  88       4.423   9.105 -15.541  1.00 91.27           H
ATOM   1126 3HD1 LEU A  88       4.489  10.398 -14.320  1.00 91.27           H
ATOM   1127  CD2 LEU A  88       2.107  10.697 -15.635  1.00 91.27           C
ATOM   1128 1HD2 LEU A  88       2.406  10.418 -16.646  1.00 91.27           H
ATOM   1129 2HD2 LEU A  88       1.026  10.828 -15.600  1.00 91.27           H
ATOM   1130 3HD2 LEU A  88       2.596  11.630 -15.356  1.00 91.27           H
ATOM   1131  HN  LEU A  88       0.655   6.096 -15.174  1.00 91.27           H
ATOM   1132  N   ASN A  89       0.373   7.488 -12.353  1.00 92.10           N
ATOM   1133  CA  ASN A  89      -0.143   7.874 -11.050  1.00 92.10           C
ATOM   1134  C   ASN A  89       0.286   6.839 -10.009  1.00 92.10           C
ATOM   1135  O   ASN A  89       0.533   7.181  -8.854  1.00 92.10           O
ATOM   1136  HA  ASN A  89       0.279   8.860 -10.856  1.00 92.10           H
ATOM   1137  CB  ASN A  89      -1.672   7.931 -11.059  1.00 92.10           C
ATOM   1138 1HB  ASN A  89      -2.067   7.105 -11.651  1.00 92.10           H
ATOM   1139 2HB  ASN A  89      -2.049   7.805 -10.044  1.00 92.10           H
ATOM   1140  CG  ASN A  89      -2.168   9.260 -11.631  1.00 92.10           C
ATOM   1141  OD1 ASN A  89      -2.350  10.240 -10.928  1.00 92.10           O
ATOM   1142  ND2 ASN A  89      -2.376   9.239 -12.945  1.00 92.10           N
ATOM   1143 1HD2 ASN A  89      -2.207   8.401 -13.464  1.00 92.10           H
ATOM   1144 2HD2 ASN A  89      -2.702  10.060 -13.413  1.00 92.10           H
ATOM   1145  HN  ASN A  89      -0.323   7.248 -13.029  1.00 92.10           H
ATOM   1146  N   LEU A  90       0.362   5.593 -10.456  1.00 92.86           N
ATOM   1147  CA  LEU A  90       0.792   4.511  -9.586  1.00 92.86           C
ATOM   1148  C   LEU A  90       2.233   4.763  -9.139  1.00 92.86           C
ATOM   1149  O   LEU A  90       2.555   4.625  -7.960  1.00 92.86           O
ATOM   1150  HA  LEU A  90       0.150   4.526  -8.705  1.00 92.86           H
ATOM   1151  CB  LEU A  90       0.588   3.159 -10.273  1.00 92.86           C
ATOM   1152 1HB  LEU A  90      -0.468   3.057 -10.524  1.00 92.86           H
ATOM   1153 2HB  LEU A  90       1.140   3.165 -11.212  1.00 92.86           H
ATOM   1154  CG  LEU A  90       1.014   1.929  -9.470  1.00 92.86           C
ATOM   1155  HG  LEU A  90       2.060   2.049  -9.190  1.00 92.86           H
ATOM   1156  CD1 LEU A  90       0.210   1.815  -8.173  1.00 92.86           C
ATOM   1157 1HD1 LEU A  90       0.375   2.704  -7.564  1.00 92.86           H
ATOM   1158 2HD1 LEU A  90      -0.851   1.728  -8.409  1.00 92.86           H
ATOM   1159 3HD1 LEU A  90       0.532   0.932  -7.622  1.00 92.86           H
ATOM   1160  CD2 LEU A  90       0.915   0.659 -10.318  1.00 92.86           C
ATOM   1161 1HD2 LEU A  90      -0.114   0.522 -10.649  1.00 92.86           H
ATOM   1162 2HD2 LEU A  90       1.567   0.752 -11.187  1.00 92.86           H
ATOM   1163 3HD2 LEU A  90       1.224  -0.200  -9.723  1.00 92.86           H
ATOM   1164  HN  LEU A  90       0.137   5.320 -11.391  1.00 92.86           H
ATOM   1165  N   ALA A  91       3.063   5.129 -10.105  1.00 94.15           N
ATOM   1166  CA  ALA A  91       4.476   5.340  -9.839  1.00 94.15           C
ATOM   1167  C   ALA A  91       4.639   6.523  -8.883  1.00 94.15           C
ATOM   1168  O   ALA A  91       5.511   6.509  -8.015  1.00 94.15           O
ATOM   1169  HA  ALA A  91       4.860   4.440  -9.359  1.00 94.15           H
ATOM   1170  CB  ALA A  91       5.219   5.551 -11.159  1.00 94.15           C
ATOM   1171 1HB  ALA A  91       5.095   4.670 -11.790  1.00 94.15           H
ATOM   1172 2HB  ALA A  91       4.812   6.423 -11.670  1.00 94.15           H
ATOM   1173 3HB  ALA A  91       6.278   5.708 -10.959  1.00 94.15           H
ATOM   1174  HN  ALA A  91       2.785   5.282 -11.054  1.00 94.15           H
ATOM   1175  N   ILE A  92       3.786   7.519  -9.073  1.00 93.00           N
ATOM   1176  CA  ILE A  92       3.806   8.694  -8.219  1.00 93.00           C
ATOM   1177  C   ILE A  92       3.433   8.289  -6.792  1.00 93.00           C
ATOM   1178  O   ILE A  92       4.098   8.686  -5.836  1.00 93.00           O
ATOM   1179  HA  ILE A  92       4.826   9.078  -8.214  1.00 93.00           H
ATOM   1180  CB  ILE A  92       2.912   9.793  -8.799  1.00 93.00           C
ATOM   1181  HB  ILE A  92       1.945   9.353  -9.044  1.00 93.00           H
ATOM   1182  CG1 ILE A  92       3.498  10.347 -10.099  1.00 93.00           C
ATOM   1183 1HG1 ILE A  92       4.378  10.950  -9.878  1.00 93.00           H
ATOM   1184 2HG1 ILE A  92       3.828   9.524 -10.734  1.00 93.00           H
ATOM   1185  CG2 ILE A  92       2.660  10.895  -7.769  1.00 93.00           C
ATOM   1186 1HG2 ILE A  92       2.167  10.470  -6.895  1.00 93.00           H
ATOM   1187 2HG2 ILE A  92       3.610  11.339  -7.471  1.00 93.00           H
ATOM   1188 3HG2 ILE A  92       2.022  11.663  -8.207  1.00 93.00           H
ATOM   1189  CD1 ILE A  92       2.467  11.193 -10.849  1.00 93.00           C
ATOM   1190 1HD1 ILE A  92       1.599  10.580 -11.090  1.00 93.00           H
ATOM   1191 2HD1 ILE A  92       2.158  12.029 -10.221  1.00 93.00           H
ATOM   1192 3HD1 ILE A  92       2.910  11.575 -11.769  1.00 93.00           H
ATOM   1193  HN  ILE A  92       3.093   7.531  -9.793  1.00 93.00           H
ATOM   1194  N   ALA A  93       2.372   7.502  -6.692  1.00 94.66           N
ATOM   1195  CA  ALA A  93       1.841   7.122  -5.394  1.00 94.66           C
ATOM   1196  C   ALA A  93       2.891   6.304  -4.638  1.00 94.66           C
ATOM   1197  O   ALA A  93       3.115   6.522  -3.449  1.00 94.66           O
ATOM   1198  HA  ALA A  93       1.637   8.037  -4.838  1.00 94.66           H
ATOM   1199  CB  ALA A  93       0.530   6.357  -5.582  1.00 94.66           C
ATOM   1200 1HB  ALA A  93      -0.191   6.992  -6.097  1.00 94.66           H
ATOM   1201 2HB  ALA A  93       0.714   5.461  -6.175  1.00 94.66           H
ATOM   1202 3HB  ALA A  93       0.132   6.072  -4.608  1.00 94.66           H
ATOM   1203  HN  ALA A  93       1.878   7.127  -7.477  1.00 94.66           H
ATOM   1204  N   ASP A  94       3.506   5.379  -5.361  1.00 91.65           N
ATOM   1205  CA  ASP A  94       4.526   4.528  -4.774  1.00 91.65           C
ATOM   1206  C   ASP A  94       5.659   5.399  -4.226  1.00 91.65           C
ATOM   1207  O   ASP A  94       6.131   5.181  -3.112  1.00 91.65           O
ATOM   1208  HA  ASP A  94       4.016   3.967  -3.991  1.00 91.65           H
ATOM   1209  CB  ASP A  94       5.121   3.581  -5.818  1.00 91.65           C
ATOM   1210 1HB  ASP A  94       5.223   4.101  -6.770  1.00 91.65           H
ATOM   1211 2HB  ASP A  94       6.123   3.279  -5.512  1.00 91.65           H
ATOM   1212  CG  ASP A  94       4.243   2.342  -5.999  1.00 91.65           C
ATOM   1213  OD1 ASP A  94       3.577   1.969  -5.009  1.00 91.65           O
ATOM   1214  OD2 ASP A  94       4.256   1.795  -7.123  1.00 91.65           O
ATOM   1215  HN  ASP A  94       3.317   5.208  -6.328  1.00 91.65           H
ATOM   1216  N   LEU A  95       6.061   6.368  -5.035  1.00 91.24           N
ATOM   1217  CA  LEU A  95       7.198   7.205  -4.693  1.00 91.24           C
ATOM   1218  C   LEU A  95       6.885   7.984  -3.413  1.00 91.24           C
ATOM   1219  O   LEU A  95       7.734   8.103  -2.531  1.00 91.24           O
ATOM   1220  HA  LEU A  95       8.043   6.545  -4.497  1.00 91.24           H
ATOM   1221  CB  LEU A  95       7.583   8.096  -5.876  1.00 91.24           C
ATOM   1222 1HB  LEU A  95       7.653   7.472  -6.767  1.00 91.24           H
ATOM   1223 2HB  LEU A  95       6.776   8.807  -6.048  1.00 91.24           H
ATOM   1224  CG  LEU A  95       8.891   8.876  -5.730  1.00 91.24           C
ATOM   1225  HG  LEU A  95       8.869   9.405  -4.777  1.00 91.24           H
ATOM   1226  CD1 LEU A  95      10.093   7.930  -5.693  1.00 91.24           C
ATOM   1227 1HD1 LEU A  95       9.995   7.251  -4.846  1.00 91.24           H
ATOM   1228 2HD1 LEU A  95      10.131   7.354  -6.617  1.00 91.24           H
ATOM   1229 3HD1 LEU A  95      11.010   8.511  -5.588  1.00 91.24           H
ATOM   1230  CD2 LEU A  95       9.026   9.931  -6.829  1.00 91.24           C
ATOM   1231 1HD2 LEU A  95       9.017   9.443  -7.804  1.00 91.24           H
ATOM   1232 2HD2 LEU A  95       8.193  10.631  -6.766  1.00 91.24           H
ATOM   1233 3HD2 LEU A  95       9.964  10.471  -6.702  1.00 91.24           H
ATOM   1234  HN  LEU A  95       5.626   6.583  -5.909  1.00 91.24           H
ATOM   1235  N   LEU A  96       5.664   8.495  -3.353  1.00 90.07           N
ATOM   1236  CA  LEU A  96       5.245   9.302  -2.220  1.00 90.07           C
ATOM   1237  C   LEU A  96       5.282   8.449  -0.951  1.00 90.07           C
ATOM   1238  O   LEU A  96       5.664   8.931   0.115  1.00 90.07           O
ATOM   1239  HA  LEU A  96       5.965  10.113  -2.112  1.00 90.07           H
ATOM   1240  CB  LEU A  96       3.881   9.940  -2.492  1.00 90.07           C
ATOM   1241 1HB  LEU A  96       3.200   9.162  -2.836  1.00 90.07           H
ATOM   1242 2HB  LEU A  96       3.484  10.317  -1.549  1.00 90.07           H
ATOM   1243  CG  LEU A  96       3.866  11.080  -3.512  1.00 90.07           C
ATOM   1244  HG  LEU A  96       4.321  10.720  -4.434  1.00 90.07           H
ATOM   1245  CD1 LEU A  96       2.432  11.497  -3.847  1.00 90.07           C
ATOM   1246 1HD1 LEU A  96       1.895  10.646  -4.266  1.00 90.07           H
ATOM   1247 2HD1 LEU A  96       1.929  11.832  -2.940  1.00 90.07           H
ATOM   1248 3HD1 LEU A  96       2.450  12.309  -4.574  1.00 90.07           H
ATOM   1249  CD2 LEU A  96       4.707  12.262  -3.026  1.00 90.07           C
ATOM   1250 1HD2 LEU A  96       4.304  12.632  -2.083  1.00 90.07           H
ATOM   1251 2HD2 LEU A  96       5.737  11.939  -2.878  1.00 90.07           H
ATOM   1252 3HD2 LEU A  96       4.679  13.059  -3.769  1.00 90.07           H
ATOM   1253  HN  LEU A  96       4.968   8.365  -4.060  1.00 90.07           H
ATOM   1254  N   PHE A  97       4.881   7.195  -1.106  1.00 91.50           N
ATOM   1255  CA  PHE A  97       4.922   6.254  -0.000  1.00 91.50           C
ATOM   1256  C   PHE A  97       6.359   6.034   0.479  1.00 91.50           C
ATOM   1257  O   PHE A  97       6.630   6.072   1.678  1.00 91.50           O
ATOM   1258  HA  PHE A  97       4.332   6.681   0.811  1.00 91.50           H
ATOM   1259  CB  PHE A  97       4.362   4.928  -0.520  1.00 91.50           C
ATOM   1260 1HB  PHE A  97       3.275   4.997  -0.564  1.00 91.50           H
ATOM   1261 2HB  PHE A  97       4.713   4.772  -1.540  1.00 91.50           H
ATOM   1262  CG  PHE A  97       4.748   3.714   0.328  1.00 91.50           C
ATOM   1263  CD1 PHE A  97       5.642   2.808  -0.150  1.00 91.50           C
ATOM   1264  HD1 PHE A  97       6.084   2.946  -1.137  1.00 91.50           H
ATOM   1265  CD2 PHE A  97       4.197   3.542   1.559  1.00 91.50           C
ATOM   1266  HD2 PHE A  97       3.480   4.269   1.942  1.00 91.50           H
ATOM   1267  CE1 PHE A  97       6.000   1.681   0.636  1.00 91.50           C
ATOM   1268  HE1 PHE A  97       6.716   0.954   0.253  1.00 91.50           H
ATOM   1269  CE2 PHE A  97       4.555   2.415   2.346  1.00 91.50           C
ATOM   1270  HE2 PHE A  97       4.114   2.277   3.333  1.00 91.50           H
ATOM   1271  CZ  PHE A  97       5.449   1.509   1.868  1.00 91.50           C
ATOM   1272  HZ  PHE A  97       5.724   0.644   2.472  1.00 91.50           H
ATOM   1273  HN  PHE A  97       4.533   6.822  -1.966  1.00 91.50           H
ATOM   1274  N   LEU A  98       7.242   5.808  -0.483  1.00 94.18           N
ATOM   1275  CA  LEU A  98       8.596   5.383  -0.171  1.00 94.18           C
ATOM   1276  C   LEU A  98       9.298   6.481   0.631  1.00 94.18           C
ATOM   1277  O   LEU A  98      10.129   6.192   1.490  1.00 94.18           O
ATOM   1278  HA  LEU A  98       8.524   4.493   0.453  1.00 94.18           H
ATOM   1279  CB  LEU A  98       9.339   4.983  -1.447  1.00 94.18           C
ATOM   1280 1HB  LEU A  98       9.249   5.797  -2.167  1.00 94.18           H
ATOM   1281 2HB  LEU A  98      10.398   4.883  -1.211  1.00 94.18           H
ATOM   1282  CG  LEU A  98       8.870   3.691  -2.119  1.00 94.18           C
ATOM   1283  HG  LEU A  98       7.781   3.697  -2.148  1.00 94.18           H
ATOM   1284  CD1 LEU A  98       9.361   3.616  -3.566  1.00 94.18           C
ATOM   1285 1HD1 LEU A  98       8.968   4.464  -4.127  1.00 94.18           H
ATOM   1286 2HD1 LEU A  98      10.450   3.643  -3.583  1.00 94.18           H
ATOM   1287 3HD1 LEU A  98       9.013   2.688  -4.020  1.00 94.18           H
ATOM   1288  CD2 LEU A  98       9.294   2.466  -1.306  1.00 94.18           C
ATOM   1289 1HD2 LEU A  98      10.381   2.442  -1.224  1.00 94.18           H
ATOM   1290 2HD2 LEU A  98       8.855   2.521  -0.310  1.00 94.18           H
ATOM   1291 3HD2 LEU A  98       8.948   1.561  -1.806  1.00 94.18           H
ATOM   1292  HN  LEU A  98       7.045   5.910  -1.458  1.00 94.18           H
ATOM   1293  N   VAL A  99       8.938   7.718   0.320  1.00 91.45           N
ATOM   1294  CA  VAL A  99       9.559   8.862   0.965  1.00 91.45           C
ATOM   1295  C   VAL A  99       9.292   8.802   2.470  1.00 91.45           C
ATOM   1296  O   VAL A  99       9.994   9.438   3.255  1.00 91.45           O
ATOM   1297  HA  VAL A  99      10.634   8.791   0.796  1.00 91.45           H
ATOM   1298  CB  VAL A  99       9.063  10.159   0.322  1.00 91.45           C
ATOM   1299  HB  VAL A  99       7.974  10.134   0.314  1.00 91.45           H
ATOM   1300  CG1 VAL A  99       9.500  11.378   1.137  1.00 91.45           C
ATOM   1301 1HG1 VAL A  99       9.088  11.307   2.144  1.00 91.45           H
ATOM   1302 2HG1 VAL A  99      10.588  11.408   1.191  1.00 91.45           H
ATOM   1303 3HG1 VAL A  99       9.134  12.286   0.658  1.00 91.45           H
ATOM   1304  CG2 VAL A  99       9.541  10.270  -1.128  1.00 91.45           C
ATOM   1305 1HG2 VAL A  99      10.631  10.262  -1.152  1.00 91.45           H
ATOM   1306 2HG2 VAL A  99       9.159   9.426  -1.702  1.00 91.45           H
ATOM   1307 3HG2 VAL A  99       9.174  11.200  -1.561  1.00 91.45           H
ATOM   1308  HN  VAL A  99       8.237   7.944  -0.356  1.00 91.45           H
ATOM   1309  N   THR A 100       8.276   8.031   2.828  1.00 90.64           N
ATOM   1310  CA  THR A 100       7.886   7.905   4.222  1.00 90.64           C
ATOM   1311  C   THR A 100       8.785   6.896   4.939  1.00 90.64           C
ATOM   1312  O   THR A 100       8.938   6.951   6.158  1.00 90.64           O
ATOM   1313  HA  THR A 100       8.036   8.869   4.709  1.00 90.64           H
ATOM   1314  CB  THR A 100       6.402   7.536   4.267  1.00 90.64           C
ATOM   1315  HB  THR A 100       5.994   7.685   5.266  1.00 90.64           H
ATOM   1316  OG1 THR A 100       6.363   6.197   3.780  1.00 90.64           O
ATOM   1317  HG1 THR A 100       7.117   6.043   3.142  1.00 90.64           H
ATOM   1318  CG2 THR A 100       5.571   8.325   3.253  1.00 90.64           C
ATOM   1319 1HG2 THR A 100       5.937   8.123   2.247  1.00 90.64           H
ATOM   1320 2HG2 THR A 100       5.658   9.391   3.464  1.00 90.64           H
ATOM   1321 3HG2 THR A 100       4.526   8.024   3.327  1.00 90.64           H
ATOM   1322  HN  THR A 100       7.724   7.499   2.185  1.00 90.64           H
ATOM   1323  N   LEU A 101       9.358   5.998   4.151  1.00 93.26           N
ATOM   1324  CA  LEU A 101      10.036   4.839   4.706  1.00 93.26           C
ATOM   1325  C   LEU A 101      11.241   5.303   5.526  1.00 93.26           C
ATOM   1326  O   LEU A 101      11.518   4.757   6.592  1.00 93.26           O
ATOM   1327  HA  LEU A 101       9.335   4.340   5.375  1.00 93.26           H
ATOM   1328  CB  LEU A 101      10.391   3.844   3.599  1.00 93.26           C
ATOM   1329 1HB  LEU A 101      10.910   4.384   2.806  1.00 93.26           H
ATOM   1330 2HB  LEU A 101      11.095   3.117   4.003  1.00 93.26           H
ATOM   1331  CG  LEU A 101       9.217   3.085   2.977  1.00 93.26           C
ATOM   1332  HG  LEU A 101       8.569   3.807   2.479  1.00 93.26           H
ATOM   1333  CD1 LEU A 101       9.703   2.103   1.909  1.00 93.26           C
ATOM   1334 1HD1 LEU A 101      10.222   2.650   1.122  1.00 93.26           H
ATOM   1335 2HD1 LEU A 101      10.385   1.383   2.361  1.00 93.26           H
ATOM   1336 3HD1 LEU A 101       8.849   1.577   1.484  1.00 93.26           H
ATOM   1337  CD2 LEU A 101       8.380   2.393   4.054  1.00 93.26           C
ATOM   1338 1HD2 LEU A 101       9.004   1.685   4.600  1.00 93.26           H
ATOM   1339 2HD2 LEU A 101       7.987   3.139   4.744  1.00 93.26           H
ATOM   1340 3HD2 LEU A 101       7.552   1.861   3.585  1.00 93.26           H
ATOM   1341  HN  LEU A 101       9.363   6.052   3.152  1.00 93.26           H
ATOM   1342  N   PRO A 102      11.977   6.315   5.045  1.00 94.83           N
ATOM   1343  CA  PRO A 102      13.155   6.800   5.768  1.00 94.83           C
ATOM   1344  C   PRO A 102      12.843   7.147   7.214  1.00 94.83           C
ATOM   1345  O   PRO A 102      13.604   6.802   8.117  1.00 94.83           O
ATOM   1346  HA  PRO A 102      13.912   6.017   5.819  1.00 94.83           H
ATOM   1347  CB  PRO A 102      13.587   8.032   4.970  1.00 94.83           C
ATOM   1348 1HB  PRO A 102      13.135   8.943   5.361  1.00 94.83           H
ATOM   1349 2HB  PRO A 102      14.668   8.173   5.004  1.00 94.83           H
ATOM   1350  CG  PRO A 102      13.104   7.725   3.557  1.00 94.83           C
ATOM   1351 1HG  PRO A 102      13.017   8.629   2.954  1.00 94.83           H
ATOM   1352 2HG  PRO A 102      13.793   7.068   3.027  1.00 94.83           H
ATOM   1353  CD  PRO A 102      11.756   7.065   3.796  1.00 94.83           C
ATOM   1354 1HD  PRO A 102      10.959   7.801   3.907  1.00 94.83           H
ATOM   1355 2HD  PRO A 102      11.472   6.414   2.969  1.00 94.83           H
ATOM   1356  N   PHE A 103      11.720   7.826   7.398  1.00 93.31           N
ATOM   1357  CA  PHE A 103      11.324   8.274   8.722  1.00 93.31           C
ATOM   1358  C   PHE A 103      10.984   7.087   9.625  1.00 93.31           C
ATOM   1359  O   PHE A 103      11.333   7.079  10.804  1.00 93.31           O
ATOM   1360  HA  PHE A 103      12.169   8.819   9.144  1.00 93.31           H
ATOM   1361  CB  PHE A 103      10.075   9.140   8.546  1.00 93.31           C
ATOM   1362 1HB  PHE A 103       9.312   8.558   8.030  1.00 93.31           H
ATOM   1363 2HB  PHE A 103       9.677   9.389   9.530  1.00 93.31           H
ATOM   1364  CG  PHE A 103      10.320  10.436   7.769  1.00 93.31           C
ATOM   1365  CD1 PHE A 103      10.731  11.554   8.425  1.00 93.31           C
ATOM   1366  HD1 PHE A 103      10.886  11.528   9.503  1.00 93.31           H
ATOM   1367  CD2 PHE A 103      10.128  10.468   6.423  1.00 93.31           C
ATOM   1368  HD2 PHE A 103       9.798   9.571   5.898  1.00 93.31           H
ATOM   1369  CE1 PHE A 103      10.958  12.756   7.703  1.00 93.31           C
ATOM   1370  HE1 PHE A 103      11.287  13.653   8.229  1.00 93.31           H
ATOM   1371  CE2 PHE A 103      10.355  11.670   5.702  1.00 93.31           C
ATOM   1372  HE2 PHE A 103      10.200  11.696   4.624  1.00 93.31           H
ATOM   1373  CZ  PHE A 103      10.765  12.789   6.358  1.00 93.31           C
ATOM   1374  HZ  PHE A 103      10.940  13.711   5.804  1.00 93.31           H
ATOM   1375  HN  PHE A 103      11.087   8.068   6.663  1.00 93.31           H
ATOM   1376  N   TRP A 104      10.307   6.112   9.036  1.00 86.83           N
ATOM   1377  CA  TRP A 104       9.888   4.936   9.780  1.00 86.83           C
ATOM   1378  C   TRP A 104      11.143   4.149  10.165  1.00 86.83           C
ATOM   1379  O   TRP A 104      11.185   3.520  11.221  1.00 86.83           O
ATOM   1380  HA  TRP A 104       9.372   5.277  10.678  1.00 86.83           H
ATOM   1381  CB  TRP A 104       8.885   4.107   8.976  1.00 86.83           C
ATOM   1382 1HB  TRP A 104       9.310   3.891   7.996  1.00 86.83           H
ATOM   1383 2HB  TRP A 104       8.736   3.150   9.477  1.00 86.83           H
ATOM   1384  CG  TRP A 104       7.526   4.785   8.789  1.00 86.83           C
ATOM   1385  CD1 TRP A 104       6.902   5.079   7.640  1.00 86.83           C
ATOM   1386  HD1 TRP A 104       7.304   4.861   6.651  1.00 86.83           H
ATOM   1387  CD2 TRP A 104       6.643   5.245   9.834  1.00 86.83           C
ATOM   1388  NE1 TRP A 104       5.687   5.692   7.867  1.00 86.83           N
ATOM   1389  HE1 TRP A 104       5.042   6.004   7.170  1.00 86.83           H
ATOM   1390  CE2 TRP A 104       5.524   5.796   9.244  1.00 86.83           C
ATOM   1391  CE3 TRP A 104       6.785   5.196  11.232  1.00 86.83           C
ATOM   1392  HE3 TRP A 104       7.659   4.766  11.722  1.00 86.83           H
ATOM   1393  CZ2 TRP A 104       4.462   6.341   9.974  1.00 86.83           C
ATOM   1394  HZ2 TRP A 104       3.588   6.770   9.484  1.00 86.83           H
ATOM   1395  CZ3 TRP A 104       5.715   5.745  11.948  1.00 86.83           C
ATOM   1396  HZ3 TRP A 104       5.774   5.733  13.036  1.00 86.83           H
ATOM   1397  CH2 TRP A 104       4.581   6.303  11.369  1.00 86.83           C
ATOM   1398  HH2 TRP A 104       3.789   6.711  11.997  1.00 86.83           H
ATOM   1399  HN  TRP A 104      10.046   6.116   8.071  1.00 86.83           H
ATOM   1400  N   ALA A 105      12.133   4.209   9.286  1.00 95.24           N
ATOM   1401  CA  ALA A 105      13.381   3.502   9.516  1.00 95.24           C
ATOM   1402  C   ALA A 105      14.052   4.057  10.774  1.00 95.24           C
ATOM   1403  O   ALA A 105      14.501   3.297  11.630  1.00 95.24           O
ATOM   1404  HA  ALA A 105      13.143   2.450   9.677  1.00 95.24           H
ATOM   1405  CB  ALA A 105      14.272   3.622   8.278  1.00 95.24           C
ATOM   1406 1HB  ALA A 105      13.761   3.187   7.420  1.00 95.24           H
ATOM   1407 2HB  ALA A 105      14.481   4.674   8.082  1.00 95.24           H
ATOM   1408 3HB  ALA A 105      15.208   3.092   8.452  1.00 95.24           H
ATOM   1409  HN  ALA A 105      12.092   4.727   8.432  1.00 95.24           H
ATOM   1410  N   ILE A 106      14.100   5.379  10.846  1.00 91.92           N
ATOM   1411  CA  ILE A 106      14.730   6.046  11.973  1.00 91.92           C
ATOM   1412  C   ILE A 106      13.933   5.750  13.245  1.00 91.92           C
ATOM   1413  O   ILE A 106      14.510   5.441  14.286  1.00 91.92           O
ATOM   1414  HA  ILE A 106      15.728   5.623  12.086  1.00 91.92           H
ATOM   1415  CB  ILE A 106      14.899   7.539  11.687  1.00 91.92           C
ATOM   1416  HB  ILE A 106      13.943   7.931  11.342  1.00 91.92           H
ATOM   1417  CG1 ILE A 106      15.913   7.770  10.565  1.00 91.92           C
ATOM   1418 1HG1 ILE A 106      16.922   7.598  10.940  1.00 91.92           H
ATOM   1419 2HG1 ILE A 106      15.745   7.051   9.763  1.00 91.92           H
ATOM   1420  CG2 ILE A 106      15.269   8.303  12.960  1.00 91.92           C
ATOM   1421 1HG2 ILE A 106      14.479   8.177  13.701  1.00 91.92           H
ATOM   1422 2HG2 ILE A 106      16.206   7.915  13.357  1.00 91.92           H
ATOM   1423 3HG2 ILE A 106      15.383   9.362  12.728  1.00 91.92           H
ATOM   1424  CD1 ILE A 106      15.805   9.193  10.012  1.00 91.92           C
ATOM   1425 1HD1 ILE A 106      14.802   9.353   9.615  1.00 91.92           H
ATOM   1426 2HD1 ILE A 106      15.998   9.909  10.811  1.00 91.92           H
ATOM   1427 3HD1 ILE A 106      16.536   9.330   9.216  1.00 91.92           H
ATOM   1428  HN  ILE A 106      13.718   5.991  10.153  1.00 91.92           H
ATOM   1429  N   ALA A 107      12.618   5.856  13.120  1.00 93.01           N
ATOM   1430  CA  ALA A 107      11.740   5.681  14.264  1.00 93.01           C
ATOM   1431  C   ALA A 107      11.888   4.257  14.802  1.00 93.01           C
ATOM   1432  O   ALA A 107      11.825   4.036  16.011  1.00 93.01           O
ATOM   1433  HA  ALA A 107      12.054   6.386  15.034  1.00 93.01           H
ATOM   1434  CB  ALA A 107      10.301   6.004  13.858  1.00 93.01           C
ATOM   1435 1HB  ALA A 107      10.244   7.036  13.511  1.00 93.01           H
ATOM   1436 2HB  ALA A 107       9.990   5.334  13.057  1.00 93.01           H
ATOM   1437 3HB  ALA A 107       9.643   5.873  14.717  1.00 93.01           H
ATOM   1438  HN  ALA A 107      12.153   6.057  12.257  1.00 93.01           H
ATOM   1439  N   ALA A 108      12.083   3.327  13.879  1.00 92.60           N
ATOM   1440  CA  ALA A 108      12.196   1.924  14.241  1.00 92.60           C
ATOM   1441  C   ALA A 108      13.558   1.679  14.894  1.00 92.60           C
ATOM   1442  O   ALA A 108      13.689   0.816  15.761  1.00 92.60           O
ATOM   1443  HA  ALA A 108      11.411   1.704  14.965  1.00 92.60           H
ATOM   1444  CB  ALA A 108      11.980   1.057  13.000  1.00 92.60           C
ATOM   1445 1HB  ALA A 108      10.987   1.247  12.592  1.00 92.60           H
ATOM   1446 2HB  ALA A 108      12.734   1.300  12.251  1.00 92.60           H
ATOM   1447 3HB  ALA A 108      12.065   0.005  13.272  1.00 92.60           H
ATOM   1448  HN  ALA A 108      12.163   3.518  12.901  1.00 92.60           H
ATOM   1449  N   ALA A 109      14.538   2.453  14.452  1.00 91.15           N
ATOM   1450  CA  ALA A 109      15.908   2.254  14.896  1.00 91.15           C
ATOM   1451  C   ALA A 109      16.018   2.623  16.376  1.00 91.15           C
ATOM   1452  O   ALA A 109      16.763   1.990  17.124  1.00 91.15           O
ATOM   1453  HA  ALA A 109      16.145   1.197  14.775  1.00 91.15           H
ATOM   1454  CB  ALA A 109      16.854   3.075  14.018  1.00 91.15           C
ATOM   1455 1HB  ALA A 109      16.758   2.754  12.981  1.00 91.15           H
ATOM   1456 2HB  ALA A 109      16.597   4.132  14.097  1.00 91.15           H
ATOM   1457 3HB  ALA A 109      17.881   2.925  14.351  1.00 91.15           H
ATOM   1458  HN  ALA A 109      14.409   3.204  13.804  1.00 91.15           H
ATOM   1459  N   ASP A 110      15.266   3.645  16.757  1.00 82.19           N
ATOM   1460  CA  ASP A 110      15.399   4.219  18.085  1.00 82.19           C
ATOM   1461  C   ASP A 110      14.043   4.763  18.538  1.00 82.19           C
ATOM   1462  O   ASP A 110      13.253   4.044  19.148  1.00 82.19           O
ATOM   1463  HA  ASP A 110      15.752   3.402  18.715  1.00 82.19           H
ATOM   1464  CB  ASP A 110      16.398   5.377  18.088  1.00 82.19           C
ATOM   1465 1HB  ASP A 110      17.334   5.055  17.631  1.00 82.19           H
ATOM   1466 2HB  ASP A 110      16.012   6.196  17.482  1.00 82.19           H
ATOM   1467  CG  ASP A 110      16.663   5.869  19.512  1.00 82.19           C
ATOM   1468  OD1 ASP A 110      16.245   5.153  20.447  1.00 82.19           O
ATOM   1469  OD2 ASP A 110      17.276   6.951  19.634  1.00 82.19           O
ATOM   1470  HN  ASP A 110      14.578   4.079  16.176  1.00 82.19           H
ATOM   1471  N   GLN A 111      13.814   6.030  18.223  1.00 85.10           N
ATOM   1472  CA  GLN A 111      12.586   6.692  18.628  1.00 85.10           C
ATOM   1473  C   GLN A 111      12.206   7.773  17.614  1.00 85.10           C
ATOM   1474  O   GLN A 111      12.991   8.098  16.725  1.00 85.10           O
ATOM   1475  HA  GLN A 111      11.826   5.911  18.639  1.00 85.10           H
ATOM   1476  CB  GLN A 111      12.719   7.281  20.034  1.00 85.10           C
ATOM   1477 1HB  GLN A 111      11.792   7.784  20.310  1.00 85.10           H
ATOM   1478 2HB  GLN A 111      12.873   6.479  20.756  1.00 85.10           H
ATOM   1479  CG  GLN A 111      13.884   8.270  20.106  1.00 85.10           C
ATOM   1480 1HG  GLN A 111      14.814   7.762  19.849  1.00 85.10           H
ATOM   1481 2HG  GLN A 111      13.740   9.062  19.371  1.00 85.10           H
ATOM   1482  CD  GLN A 111      14.000   8.880  21.504  1.00 85.10           C
ATOM   1483  OE1 GLN A 111      13.044   8.953  22.259  1.00 85.10           O
ATOM   1484  NE2 GLN A 111      15.221   9.312  21.806  1.00 85.10           N
ATOM   1485 1HE2 GLN A 111      15.962   9.222  21.141  1.00 85.10           H
ATOM   1486 2HE2 GLN A 111      15.398   9.727  22.699  1.00 85.10           H
ATOM   1487  HN  GLN A 111      14.449   6.599  17.701  1.00 85.10           H
ATOM   1488  N   TRP A 112      11.002   8.300  17.782  1.00 90.94           N
ATOM   1489  CA  TRP A 112      10.533   9.380  16.931  1.00 90.94           C
ATOM   1490  C   TRP A 112      11.268  10.658  17.339  1.00 90.94           C
ATOM   1491  O   TRP A 112      11.074  11.165  18.443  1.00 90.94           O
ATOM   1492  HA  TRP A 112      10.777   9.122  15.901  1.00 90.94           H
ATOM   1493  CB  TRP A 112       9.011   9.516  17.007  1.00 90.94           C
ATOM   1494 1HB  TRP A 112       8.559   8.545  16.805  1.00 90.94           H
ATOM   1495 2HB  TRP A 112       8.731   9.792  18.024  1.00 90.94           H
ATOM   1496  CG  TRP A 112       8.428  10.545  16.036  1.00 90.94           C
ATOM   1497  CD1 TRP A 112       8.094  11.819  16.287  1.00 90.94           C
ATOM   1498  HD1 TRP A 112       8.201  12.301  17.258  1.00 90.94           H
ATOM   1499  CD2 TRP A 112       8.124  10.335  14.642  1.00 90.94           C
ATOM   1500  NE1 TRP A 112       7.598  12.442  15.160  1.00 90.94           N
ATOM   1501  HE1 TRP A 112       7.284  13.389  15.097  1.00 90.94           H
ATOM   1502  CE2 TRP A 112       7.617  11.511  14.128  1.00 90.94           C
ATOM   1503  CE3 TRP A 112       8.271   9.189  13.841  1.00 90.94           C
ATOM   1504  HE3 TRP A 112       8.669   8.249  14.223  1.00 90.94           H
ATOM   1505  CZ2 TRP A 112       7.216  11.655  12.794  1.00 90.94           C
ATOM   1506  HZ2 TRP A 112       6.819  12.595  12.412  1.00 90.94           H
ATOM   1507  CZ3 TRP A 112       7.867   9.349  12.510  1.00 90.94           C
ATOM   1508  HZ3 TRP A 112       7.960   8.490  11.845  1.00 90.94           H
ATOM   1509  CH2 TRP A 112       7.354  10.526  11.977  1.00 90.94           C
ATOM   1510  HH2 TRP A 112       7.061  10.570  10.928  1.00 90.94           H
ATOM   1511  HN  TRP A 112      10.354   8.002  18.483  1.00 90.94           H
ATOM   1512  N   LYS A 113      12.098  11.142  16.427  1.00 83.20           N
ATOM   1513  CA  LYS A 113      13.000  12.238  16.741  1.00 83.20           C
ATOM   1514  C   LYS A 113      12.471  13.525  16.106  1.00 83.20           C
ATOM   1515  O   LYS A 113      13.147  14.552  16.121  1.00 83.20           O
ATOM   1516  HA  LYS A 113      12.999  12.361  17.824  1.00 83.20           H
ATOM   1517  CB  LYS A 113      14.431  11.890  16.326  1.00 83.20           C
ATOM   1518 1HB  LYS A 113      14.468  11.705  15.252  1.00 83.20           H
ATOM   1519 2HB  LYS A 113      15.087  12.737  16.526  1.00 83.20           H
ATOM   1520  CG  LYS A 113      14.936  10.658  17.079  1.00 83.20           C
ATOM   1521 1HG  LYS A 113      14.803  10.802  18.151  1.00 83.20           H
ATOM   1522 2HG  LYS A 113      14.343   9.787  16.798  1.00 83.20           H
ATOM   1523  CD  LYS A 113      16.412  10.396  16.773  1.00 83.20           C
ATOM   1524 1HD  LYS A 113      16.540  10.217  15.706  1.00 83.20           H
ATOM   1525 2HD  LYS A 113      17.001  11.279  17.021  1.00 83.20           H
ATOM   1526  CE  LYS A 113      16.930   9.192  17.563  1.00 83.20           C
ATOM   1527 1HE  LYS A 113      16.793   9.364  18.631  1.00 83.20           H
ATOM   1528 2HE  LYS A 113      16.352   8.305  17.307  1.00 83.20           H
ATOM   1529  NZ  LYS A 113      18.362   8.959  17.272  1.00 83.20           N
ATOM   1530 1HZ  LYS A 113      18.691   8.164  17.809  1.00 83.20           H
ATOM   1531 2HZ  LYS A 113      18.480   8.771  16.283  1.00 83.20           H
ATOM   1532 3HZ  LYS A 113      18.897   9.782  17.526  1.00 83.20           H
ATOM   1533  HN  LYS A 113      12.161  10.799  15.490  1.00 83.20           H
ATOM   1534  N   PHE A 114      11.266  13.428  15.563  1.00 89.00           N
ATOM   1535  CA  PHE A 114      10.710  14.516  14.776  1.00 89.00           C
ATOM   1536  C   PHE A 114       9.553  15.192  15.516  1.00 89.00           C
ATOM   1537  O   PHE A 114       9.072  14.679  16.525  1.00 89.00           O
ATOM   1538  HA  PHE A 114      11.508  15.240  14.615  1.00 89.00           H
ATOM   1539  CB  PHE A 114      10.181  13.903  13.478  1.00 89.00           C
ATOM   1540 1HB  PHE A 114       9.336  13.255  13.712  1.00 89.00           H
ATOM   1541 2HB  PHE A 114       9.803  14.701  12.839  1.00 89.00           H
ATOM   1542  CG  PHE A 114      11.223  13.097  12.700  1.00 89.00           C
ATOM   1543  CD1 PHE A 114      12.158  13.739  11.950  1.00 89.00           C
ATOM   1544  HD1 PHE A 114      12.165  14.828  11.902  1.00 89.00           H
ATOM   1545  CD2 PHE A 114      11.215  11.738  12.760  1.00 89.00           C
ATOM   1546  HD2 PHE A 114      10.465  11.224  13.361  1.00 89.00           H
ATOM   1547  CE1 PHE A 114      13.125  12.991  11.228  1.00 89.00           C
ATOM   1548  HE1 PHE A 114      13.874  13.505  10.627  1.00 89.00           H
ATOM   1549  CE2 PHE A 114      12.182  10.990  12.038  1.00 89.00           C
ATOM   1550  HE2 PHE A 114      12.175   9.901  12.085  1.00 89.00           H
ATOM   1551  CZ  PHE A 114      13.117  11.632  11.287  1.00 89.00           C
ATOM   1552  HZ  PHE A 114      13.859  11.058  10.734  1.00 89.00           H
ATOM   1553  HN  PHE A 114      10.675  12.627  15.654  1.00 89.00           H
ATOM   1554  N   GLN A 115       9.140  16.333  14.984  1.00 82.10           N
ATOM   1555  CA  GLN A 115       8.074  17.103  15.602  1.00 82.10           C
ATOM   1556  C   GLN A 115       6.724  16.423  15.368  1.00 82.10           C
ATOM   1557  O   GLN A 115       6.606  15.546  14.513  1.00 82.10           O
ATOM   1558  HA  GLN A 115       8.303  17.113  16.667  1.00 82.10           H
ATOM   1559  CB  GLN A 115       8.062  18.541  15.078  1.00 82.10           C
ATOM   1560 1HB  GLN A 115       7.979  18.535  13.991  1.00 82.10           H
ATOM   1561 2HB  GLN A 115       7.186  19.064  15.461  1.00 82.10           H
ATOM   1562  CG  GLN A 115       9.331  19.287  15.494  1.00 82.10           C
ATOM   1563 1HG  GLN A 115       9.445  19.241  16.577  1.00 82.10           H
ATOM   1564 2HG  GLN A 115      10.203  18.798  15.060  1.00 82.10           H
ATOM   1565  CD  GLN A 115       9.281  20.748  15.042  1.00 82.10           C
ATOM   1566  OE1 GLN A 115       8.378  21.178  14.344  1.00 82.10           O
ATOM   1567  NE2 GLN A 115      10.300  21.483  15.477  1.00 82.10           N
ATOM   1568 1HE2 GLN A 115      11.009  21.068  16.047  1.00 82.10           H
ATOM   1569 2HE2 GLN A 115      10.357  22.452  15.234  1.00 82.10           H
ATOM   1570  HN  GLN A 115       9.520  16.731  14.149  1.00 82.10           H
ATOM   1571  N   THR A 116       5.738  16.853  16.142  1.00 88.18           N
ATOM   1572  CA  THR A 116       4.402  16.291  16.034  1.00 88.18           C
ATOM   1573  C   THR A 116       3.860  16.475  14.616  1.00 88.18           C
ATOM   1574  O   THR A 116       3.205  15.584  14.077  1.00 88.18           O
ATOM   1575  HA  THR A 116       4.464  15.219  16.216  1.00 88.18           H
ATOM   1576  CB  THR A 116       3.528  16.942  17.108  1.00 88.18           C
ATOM   1577  HB  THR A 116       3.295  17.975  16.848  1.00 88.18           H
ATOM   1578  OG1 THR A 116       4.267  16.763  18.313  1.00 88.18           O
ATOM   1579  HG1 THR A 116       3.926  17.383  19.019  1.00 88.18           H
ATOM   1580  CG2 THR A 116       2.228  16.172  17.351  1.00 88.18           C
ATOM   1581 1HG2 THR A 116       2.462  15.159  17.677  1.00 88.18           H
ATOM   1582 2HG2 THR A 116       1.651  16.133  16.427  1.00 88.18           H
ATOM   1583 3HG2 THR A 116       1.646  16.676  18.122  1.00 88.18           H
ATOM   1584  HN  THR A 116       5.841  17.569  16.832  1.00 88.18           H
ATOM   1585  N   PHE A 117       4.152  17.637  14.050  1.00 91.18           N
ATOM   1586  CA  PHE A 117       3.690  17.955  12.710  1.00 91.18           C
ATOM   1587  C   PHE A 117       4.118  16.877  11.712  1.00 91.18           C
ATOM   1588  O   PHE A 117       3.311  16.415  10.908  1.00 91.18           O
ATOM   1589  HA  PHE A 117       2.602  18.003  12.746  1.00 91.18           H
ATOM   1590  CB  PHE A 117       4.339  19.284  12.316  1.00 91.18           C
ATOM   1591 1HB  PHE A 117       4.022  20.053  13.020  1.00 91.18           H
ATOM   1592 2HB  PHE A 117       5.421  19.190  12.411  1.00 91.18           H
ATOM   1593  CG  PHE A 117       4.004  19.743  10.896  1.00 91.18           C
ATOM   1594  CD1 PHE A 117       4.940  19.652   9.913  1.00 91.18           C
ATOM   1595  HD1 PHE A 117       5.929  19.252  10.138  1.00 91.18           H
ATOM   1596  CD2 PHE A 117       2.770  20.241  10.615  1.00 91.18           C
ATOM   1597  HD2 PHE A 117       2.020  20.314  11.402  1.00 91.18           H
ATOM   1598  CE1 PHE A 117       4.630  20.078   8.595  1.00 91.18           C
ATOM   1599  HE1 PHE A 117       5.380  20.006   7.808  1.00 91.18           H
ATOM   1600  CE2 PHE A 117       2.460  20.667   9.296  1.00 91.18           C
ATOM   1601  HE2 PHE A 117       1.471  21.067   9.072  1.00 91.18           H
ATOM   1602  CZ  PHE A 117       3.396  20.577   8.314  1.00 91.18           C
ATOM   1603  HZ  PHE A 117       3.157  20.904   7.302  1.00 91.18           H
ATOM   1604  HN  PHE A 117       4.694  18.353  14.491  1.00 91.18           H
ATOM   1605  N   MET A 118       5.388  16.507  11.798  1.00 88.84           N
ATOM   1606  CA  MET A 118       5.937  15.504  10.901  1.00 88.84           C
ATOM   1607  C   MET A 118       5.266  14.147  11.121  1.00 88.84           C
ATOM   1608  O   MET A 118       5.116  13.365  10.182  1.00 88.84           O
ATOM   1609  HA  MET A 118       5.725  15.863   9.894  1.00 88.84           H
ATOM   1610  CB  MET A 118       7.442  15.374  11.141  1.00 88.84           C
ATOM   1611 1HB  MET A 118       7.636  15.262  12.208  1.00 88.84           H
ATOM   1612 2HB  MET A 118       7.816  14.474  10.654  1.00 88.84           H
ATOM   1613  CG  MET A 118       8.190  16.597  10.607  1.00 88.84           C
ATOM   1614 1HG  MET A 118       7.909  17.483  11.177  1.00 88.84           H
ATOM   1615 2HG  MET A 118       9.264  16.463  10.737  1.00 88.84           H
ATOM   1616  SD  MET A 118       7.811  16.839   8.880  1.00 88.84           S
ATOM   1617  CE  MET A 118       8.514  15.347   8.197  1.00 88.84           C
ATOM   1618 1HE  MET A 118       9.581  15.314   8.416  1.00 88.84           H
ATOM   1619 2HE  MET A 118       8.026  14.479   8.641  1.00 88.84           H
ATOM   1620 3HE  MET A 118       8.364  15.335   7.117  1.00 88.84           H
ATOM   1621  HN  MET A 118       6.035  16.880  12.462  1.00 88.84           H
ATOM   1622  N   CYS A 119       4.880  13.907  12.365  1.00 93.65           N
ATOM   1623  CA  CYS A 119       4.173  12.685  12.708  1.00 93.65           C
ATOM   1624  C   CYS A 119       2.859  12.654  11.926  1.00 93.65           C
ATOM   1625  O   CYS A 119       2.529  11.649  11.298  1.00 93.65           O
ATOM   1626  HA  CYS A 119       4.819  11.857  12.413  1.00 93.65           H
ATOM   1627  CB  CYS A 119       3.943  12.568  14.216  1.00 93.65           C
ATOM   1628 1HB  CYS A 119       4.900  12.500  14.734  1.00 93.65           H
ATOM   1629 2HB  CYS A 119       3.443  13.463  14.586  1.00 93.65           H
ATOM   1630  SG  CYS A 119       2.928  11.089  14.582  1.00 93.65           S
ATOM   1631  HN  CYS A 119       5.042  14.530  13.131  1.00 93.65           H
ATOM   1632  N   LYS A 120       2.143  13.768  11.989  1.00 91.82           N
ATOM   1633  CA  LYS A 120       0.863  13.874  11.311  1.00 91.82           C
ATOM   1634  C   LYS A 120       1.065  13.658   9.810  1.00 91.82           C
ATOM   1635  O   LYS A 120       0.334  12.891   9.186  1.00 91.82           O
ATOM   1636  HA  LYS A 120       0.224  13.077  11.692  1.00 91.82           H
ATOM   1637  CB  LYS A 120       0.183  15.201  11.655  1.00 91.82           C
ATOM   1638 1HB  LYS A 120       0.881  16.023  11.499  1.00 91.82           H
ATOM   1639 2HB  LYS A 120      -0.659  15.367  10.984  1.00 91.82           H
ATOM   1640  CG  LYS A 120      -0.305  15.208  13.105  1.00 91.82           C
ATOM   1641 1HG  LYS A 120      -1.019  14.398  13.256  1.00 91.82           H
ATOM   1642 2HG  LYS A 120       0.535  15.021  13.776  1.00 91.82           H
ATOM   1643  CD  LYS A 120      -0.959  16.545  13.458  1.00 91.82           C
ATOM   1644 1HD  LYS A 120      -0.227  17.348  13.365  1.00 91.82           H
ATOM   1645 2HD  LYS A 120      -1.759  16.760  12.750  1.00 91.82           H
ATOM   1646  CE  LYS A 120      -1.521  16.522  14.880  1.00 91.82           C
ATOM   1647 1HE  LYS A 120      -0.782  16.105  15.563  1.00 91.82           H
ATOM   1648 2HE  LYS A 120      -1.724  17.540  15.214  1.00 91.82           H
ATOM   1649  NZ  LYS A 120      -2.764  15.720  14.933  1.00 91.82           N
ATOM   1650 1HZ  LYS A 120      -3.274  15.942  15.781  1.00 91.82           H
ATOM   1651 2HZ  LYS A 120      -3.340  15.935  14.127  1.00 91.82           H
ATOM   1652 3HZ  LYS A 120      -2.529  14.733  14.928  1.00 91.82           H
ATOM   1653  HN  LYS A 120       2.425  14.586  12.491  1.00 91.82           H
ATOM   1654  N   VAL A 121       2.062  14.348   9.275  1.00 93.59           N
ATOM   1655  CA  VAL A 121       2.298  14.332   7.841  1.00 93.59           C
ATOM   1656  C   VAL A 121       2.637  12.907   7.400  1.00 93.59           C
ATOM   1657  O   VAL A 121       2.058  12.394   6.444  1.00 93.59           O
ATOM   1658  HA  VAL A 121       1.373  14.639   7.352  1.00 93.59           H
ATOM   1659  CB  VAL A 121       3.385  15.345   7.478  1.00 93.59           C
ATOM   1660  HB  VAL A 121       4.250  15.150   8.112  1.00 93.59           H
ATOM   1661  CG1 VAL A 121       3.823  15.181   6.022  1.00 93.59           C
ATOM   1662 1HG1 VAL A 121       4.218  14.176   5.872  1.00 93.59           H
ATOM   1663 2HG1 VAL A 121       2.968  15.336   5.365  1.00 93.59           H
ATOM   1664 3HG1 VAL A 121       4.597  15.913   5.790  1.00 93.59           H
ATOM   1665  CG2 VAL A 121       2.915  16.775   7.751  1.00 93.59           C
ATOM   1666 1HG2 VAL A 121       2.028  16.986   7.154  1.00 93.59           H
ATOM   1667 2HG2 VAL A 121       2.675  16.883   8.809  1.00 93.59           H
ATOM   1668 3HG2 VAL A 121       3.707  17.475   7.485  1.00 93.59           H
ATOM   1669  HN  VAL A 121       2.700  14.909   9.802  1.00 93.59           H
ATOM   1670  N   VAL A 122       3.576  12.307   8.118  1.00 92.75           N
ATOM   1671  CA  VAL A 122       4.132  11.030   7.706  1.00 92.75           C
ATOM   1672  C   VAL A 122       3.031   9.967   7.729  1.00 92.75           C
ATOM   1673  O   VAL A 122       2.903   9.180   6.792  1.00 92.75           O
ATOM   1674  HA  VAL A 122       4.490  11.142   6.682  1.00 92.75           H
ATOM   1675  CB  VAL A 122       5.328  10.670   8.589  1.00 92.75           C
ATOM   1676  HB  VAL A 122       5.012  10.748   9.630  1.00 92.75           H
ATOM   1677  CG1 VAL A 122       5.779   9.229   8.342  1.00 92.75           C
ATOM   1678 1HG1 VAL A 122       4.959   8.548   8.569  1.00 92.75           H
ATOM   1679 2HG1 VAL A 122       6.069   9.113   7.297  1.00 92.75           H
ATOM   1680 3HG1 VAL A 122       6.631   9.000   8.982  1.00 92.75           H
ATOM   1681  CG2 VAL A 122       6.483  11.651   8.374  1.00 92.75           C
ATOM   1682 1HG2 VAL A 122       6.797  11.619   7.331  1.00 92.75           H
ATOM   1683 2HG2 VAL A 122       6.154  12.659   8.624  1.00 92.75           H
ATOM   1684 3HG2 VAL A 122       7.320  11.372   9.014  1.00 92.75           H
ATOM   1685  HN  VAL A 122       3.954  12.679   8.966  1.00 92.75           H
ATOM   1686  N   ASN A 123       2.264   9.979   8.809  1.00 91.49           N
ATOM   1687  CA  ASN A 123       1.178   9.027   8.966  1.00 91.49           C
ATOM   1688  C   ASN A 123       0.144   9.252   7.861  1.00 91.49           C
ATOM   1689  O   ASN A 123      -0.338   8.297   7.254  1.00 91.49           O
ATOM   1690  HA  ASN A 123       1.647   8.045   8.905  1.00 91.49           H
ATOM   1691  CB  ASN A 123       0.476   9.209  10.314  1.00 91.49           C
ATOM   1692 1HB  ASN A 123       0.563  10.247  10.636  1.00 91.49           H
ATOM   1693 2HB  ASN A 123      -0.588   8.998  10.205  1.00 91.49           H
ATOM   1694  CG  ASN A 123       1.079   8.287  11.375  1.00 91.49           C
ATOM   1695  OD1 ASN A 123       1.830   7.371  11.084  1.00 91.49           O
ATOM   1696  ND2 ASN A 123       0.710   8.581  12.619  1.00 91.49           N
ATOM   1697 1HD2 ASN A 123       0.091   9.347  12.789  1.00 91.49           H
ATOM   1698 2HD2 ASN A 123       1.052   8.035  13.384  1.00 91.49           H
ATOM   1699  HN  ASN A 123       2.375  10.623   9.567  1.00 91.49           H
ATOM   1700  N   SER A 124      -0.165  10.520   7.633  1.00 92.49           N
ATOM   1701  CA  SER A 124      -1.185  10.878   6.662  1.00 92.49           C
ATOM   1702  C   SER A 124      -0.734  10.477   5.256  1.00 92.49           C
ATOM   1703  O   SER A 124      -1.518   9.935   4.479  1.00 92.49           O
ATOM   1704  HA  SER A 124      -2.072  10.315   6.954  1.00 92.49           H
ATOM   1705  CB  SER A 124      -1.493  12.376   6.714  1.00 92.49           C
ATOM   1706 1HB  SER A 124      -0.606  12.938   6.422  1.00 92.49           H
ATOM   1707 2HB  SER A 124      -2.273  12.611   5.990  1.00 92.49           H
ATOM   1708  OG  SER A 124      -1.910  12.790   8.012  1.00 92.49           O
ATOM   1709  HG  SER A 124      -1.220  13.390   8.418  1.00 92.49           H
ATOM   1710  HN  SER A 124       0.267  11.293   8.097  1.00 92.49           H
ATOM   1711  N   MET A 125       0.529  10.760   4.972  1.00 86.17           N
ATOM   1712  CA  MET A 125       1.094  10.437   3.673  1.00 86.17           C
ATOM   1713  C   MET A 125       0.995   8.937   3.390  1.00 86.17           C
ATOM   1714  O   MET A 125       0.561   8.532   2.312  1.00 86.17           O
ATOM   1715  HA  MET A 125       0.498  10.991   2.947  1.00 86.17           H
ATOM   1716  CB  MET A 125       2.561  10.868   3.632  1.00 86.17           C
ATOM   1717 1HB  MET A 125       3.055  10.579   4.560  1.00 86.17           H
ATOM   1718 2HB  MET A 125       3.075  10.348   2.823  1.00 86.17           H
ATOM   1719  CG  MET A 125       2.683  12.380   3.433  1.00 86.17           C
ATOM   1720 1HG  MET A 125       2.086  12.903   4.180  1.00 86.17           H
ATOM   1721 2HG  MET A 125       3.718  12.692   3.576  1.00 86.17           H
ATOM   1722  SD  MET A 125       2.134  12.826   1.794  1.00 86.17           S
ATOM   1723  CE  MET A 125       3.495  12.192   0.828  1.00 86.17           C
ATOM   1724 1HE  MET A 125       4.419  12.684   1.135  1.00 86.17           H
ATOM   1725 2HE  MET A 125       3.585  11.118   0.988  1.00 86.17           H
ATOM   1726 3HE  MET A 125       3.314  12.388  -0.228  1.00 86.17           H
ATOM   1727  HN  MET A 125       1.161  11.201   5.609  1.00 86.17           H
ATOM   1728  N   TYR A 126       1.404   8.152   4.376  1.00 87.52           N
ATOM   1729  CA  TYR A 126       1.373   6.706   4.244  1.00 87.52           C
ATOM   1730  C   TYR A 126      -0.045   6.213   3.946  1.00 87.52           C
ATOM   1731  O   TYR A 126      -0.249   5.415   3.032  1.00 87.52           O
ATOM   1732  HA  TYR A 126       2.027   6.429   3.417  1.00 87.52           H
ATOM   1733  CB  TYR A 126       1.819   6.149   5.597  1.00 87.52           C
ATOM   1734 1HB  TYR A 126       2.877   6.369   5.738  1.00 87.52           H
ATOM   1735 2HB  TYR A 126       1.277   6.667   6.389  1.00 87.52           H
ATOM   1736  CG  TYR A 126       1.602   4.642   5.753  1.00 87.52           C
ATOM   1737  CD1 TYR A 126       0.542   4.172   6.502  1.00 87.52           C
ATOM   1738  HD1 TYR A 126      -0.139   4.873   6.982  1.00 87.52           H
ATOM   1739  CD2 TYR A 126       2.465   3.754   5.144  1.00 87.52           C
ATOM   1740  HD2 TYR A 126       3.302   4.126   4.553  1.00 87.52           H
ATOM   1741  CE1 TYR A 126       0.338   2.754   6.648  1.00 87.52           C
ATOM   1742  HE1 TYR A 126      -0.495   2.369   7.237  1.00 87.52           H
ATOM   1743  CE2 TYR A 126       2.261   2.337   5.291  1.00 87.52           C
ATOM   1744  HE2 TYR A 126       2.935   1.624   4.815  1.00 87.52           H
ATOM   1745  CZ  TYR A 126       1.207   1.906   6.035  1.00 87.52           C
ATOM   1746  OH  TYR A 126       1.014   0.567   6.173  1.00 87.52           O
ATOM   1747  HH  TYR A 126       1.137   0.111   5.292  1.00 87.52           H
ATOM   1748  HN  TYR A 126       1.751   8.489   5.251  1.00 87.52           H
ATOM   1749  N   LYS A 127      -0.987   6.708   4.734  1.00 85.66           N
ATOM   1750  CA  LYS A 127      -2.354   6.218   4.666  1.00 85.66           C
ATOM   1751  C   LYS A 127      -2.947   6.562   3.299  1.00 85.66           C
ATOM   1752  O   LYS A 127      -3.590   5.725   2.668  1.00 85.66           O
ATOM   1753  HA  LYS A 127      -2.317   5.132   4.763  1.00 85.66           H
ATOM   1754  CB  LYS A 127      -3.173   6.749   5.844  1.00 85.66           C
ATOM   1755 1HB  LYS A 127      -2.647   6.550   6.777  1.00 85.66           H
ATOM   1756 2HB  LYS A 127      -3.275   7.831   5.761  1.00 85.66           H
ATOM   1757  CG  LYS A 127      -4.559   6.102   5.884  1.00 85.66           C
ATOM   1758 1HG  LYS A 127      -5.180   6.610   6.622  1.00 85.66           H
ATOM   1759 2HG  LYS A 127      -5.049   6.222   4.918  1.00 85.66           H
ATOM   1760  CD  LYS A 127      -4.459   4.615   6.230  1.00 85.66           C
ATOM   1761 1HD  LYS A 127      -4.031   4.070   5.389  1.00 85.66           H
ATOM   1762 2HD  LYS A 127      -3.784   4.478   7.075  1.00 85.66           H
ATOM   1763  CE  LYS A 127      -5.835   4.038   6.571  1.00 85.66           C
ATOM   1764 1HE  LYS A 127      -6.583   4.438   5.887  1.00 85.66           H
ATOM   1765 2HE  LYS A 127      -5.826   2.956   6.436  1.00 85.66           H
ATOM   1766  NZ  LYS A 127      -6.203   4.366   7.966  1.00 85.66           N
ATOM   1767 1HZ  LYS A 127      -7.170   4.110   8.130  1.00 85.66           H
ATOM   1768 2HZ  LYS A 127      -5.605   3.852   8.604  1.00 85.66           H
ATOM   1769 3HZ  LYS A 127      -6.086   5.362   8.121  1.00 85.66           H
ATOM   1770  HN  LYS A 127      -0.830   7.429   5.409  1.00 85.66           H
ATOM   1771  N   MET A 128      -2.710   7.797   2.880  1.00 86.56           N
ATOM   1772  CA  MET A 128      -3.258   8.280   1.624  1.00 86.56           C
ATOM   1773  C   MET A 128      -2.722   7.467   0.444  1.00 86.56           C
ATOM   1774  O   MET A 128      -3.482   7.077  -0.442  1.00 86.56           O
ATOM   1775  HA  MET A 128      -4.337   8.148   1.705  1.00 86.56           H
ATOM   1776  CB  MET A 128      -2.889   9.753   1.439  1.00 86.56           C
ATOM   1777 1HB  MET A 128      -3.228  10.328   2.301  1.00 86.56           H
ATOM   1778 2HB  MET A 128      -1.804   9.857   1.393  1.00 86.56           H
ATOM   1779  CG  MET A 128      -3.515  10.319   0.163  1.00 86.56           C
ATOM   1780 1HG  MET A 128      -3.146   9.774  -0.706  1.00 86.56           H
ATOM   1781 2HG  MET A 128      -4.596  10.183   0.188  1.00 86.56           H
ATOM   1782  SD  MET A 128      -3.122  12.053   0.007  1.00 86.56           S
ATOM   1783  CE  MET A 128      -1.375  11.944  -0.345  1.00 86.56           C
ATOM   1784 1HE  MET A 128      -0.868  11.448   0.483  1.00 86.56           H
ATOM   1785 2HE  MET A 128      -1.224  11.372  -1.260  1.00 86.56           H
ATOM   1786 3HE  MET A 128      -0.967  12.947  -0.472  1.00 86.56           H
ATOM   1787  HN  MET A 128      -2.155   8.461   3.383  1.00 86.56           H
ATOM   1788  N   ASN A 129      -1.418   7.235   0.469  1.00 83.69           N
ATOM   1789  CA  ASN A 129      -0.751   6.588  -0.648  1.00 83.69           C
ATOM   1790  C   ASN A 129      -1.068   5.092  -0.629  1.00 83.69           C
ATOM   1791  O   ASN A 129      -1.101   4.447  -1.677  1.00 83.69           O
ATOM   1792  HA  ASN A 129      -1.136   7.085  -1.538  1.00 83.69           H
ATOM   1793  CB  ASN A 129       0.768   6.751  -0.552  1.00 83.69           C
ATOM   1794 1HB  ASN A 129       1.107   6.449   0.439  1.00 83.69           H
ATOM   1795 2HB  ASN A 129       1.254   6.091  -1.270  1.00 83.69           H
ATOM   1796  CG  ASN A 129       1.182   8.199  -0.820  1.00 83.69           C
ATOM   1797  OD1 ASN A 129       0.806   8.807  -1.809  1.00 83.69           O
ATOM   1798  ND2 ASN A 129       1.976   8.716   0.113  1.00 83.69           N
ATOM   1799 1HD2 ASN A 129       2.248   8.163   0.901  1.00 83.69           H
ATOM   1800 2HD2 ASN A 129       2.302   9.658   0.027  1.00 83.69           H
ATOM   1801  HN  ASN A 129      -0.821   7.479   1.234  1.00 83.69           H
ATOM   1802  N   PHE A 130      -1.294   4.582   0.573  1.00 86.87           N
ATOM   1803  CA  PHE A 130      -1.695   3.195   0.734  1.00 86.87           C
ATOM   1804  C   PHE A 130      -2.947   2.887  -0.090  1.00 86.87           C
ATOM   1805  O   PHE A 130      -2.959   1.942  -0.877  1.00 86.87           O
ATOM   1806  HA  PHE A 130      -0.869   2.576   0.382  1.00 86.87           H
ATOM   1807  CB  PHE A 130      -2.011   2.990   2.217  1.00 86.87           C
ATOM   1808 1HB  PHE A 130      -1.095   3.115   2.794  1.00 86.87           H
ATOM   1809 2HB  PHE A 130      -2.701   3.769   2.541  1.00 86.87           H
ATOM   1810  CG  PHE A 130      -2.618   1.624   2.541  1.00 86.87           C
ATOM   1811  CD1 PHE A 130      -3.961   1.502   2.722  1.00 86.87           C
ATOM   1812  HD1 PHE A 130      -4.604   2.377   2.636  1.00 86.87           H
ATOM   1813  CD2 PHE A 130      -1.816   0.531   2.648  1.00 86.87           C
ATOM   1814  HD2 PHE A 130      -0.740   0.629   2.503  1.00 86.87           H
ATOM   1815  CE1 PHE A 130      -4.524   0.233   3.022  1.00 86.87           C
ATOM   1816  HE1 PHE A 130      -5.600   0.136   3.167  1.00 86.87           H
ATOM   1817  CE2 PHE A 130      -2.379  -0.737   2.949  1.00 86.87           C
ATOM   1818  HE2 PHE A 130      -1.736  -1.613   3.035  1.00 86.87           H
ATOM   1819  CZ  PHE A 130      -3.721  -0.859   3.130  1.00 86.87           C
ATOM   1820  HZ  PHE A 130      -4.154  -1.833   3.360  1.00 86.87           H
ATOM   1821  HN  PHE A 130      -1.207   5.099   1.424  1.00 86.87           H
ATOM   1822  N   TYR A 131      -3.970   3.702   0.120  1.00 92.02           N
ATOM   1823  CA  TYR A 131      -5.244   3.490  -0.545  1.00 92.02           C
ATOM   1824  C   TYR A 131      -5.140   3.796  -2.040  1.00 92.02           C
ATOM   1825  O   TYR A 131      -5.696   3.074  -2.866  1.00 92.02           O
ATOM   1826  HA  TYR A 131      -5.522   2.445  -0.414  1.00 92.02           H
ATOM   1827  CB  TYR A 131      -6.224   4.475   0.098  1.00 92.02           C
ATOM   1828 1HB  TYR A 131      -5.729   5.438   0.217  1.00 92.02           H
ATOM   1829 2HB  TYR A 131      -7.064   4.630  -0.580  1.00 92.02           H
ATOM   1830  CG  TYR A 131      -6.760   4.021   1.457  1.00 92.02           C
ATOM   1831  CD1 TYR A 131      -7.368   2.788   1.582  1.00 92.02           C
ATOM   1832  HD1 TYR A 131      -7.466   2.138   0.713  1.00 92.02           H
ATOM   1833  CD2 TYR A 131      -6.635   4.844   2.557  1.00 92.02           C
ATOM   1834  HD2 TYR A 131      -6.155   5.817   2.458  1.00 92.02           H
ATOM   1835  CE1 TYR A 131      -7.873   2.361   2.861  1.00 92.02           C
ATOM   1836  HE1 TYR A 131      -8.355   1.390   2.974  1.00 92.02           H
ATOM   1837  CE2 TYR A 131      -7.140   4.417   3.837  1.00 92.02           C
ATOM   1838  HE2 TYR A 131      -7.048   5.057   4.714  1.00 92.02           H
ATOM   1839  CZ  TYR A 131      -7.734   3.197   3.925  1.00 92.02           C
ATOM   1840  OH  TYR A 131      -8.210   2.793   5.134  1.00 92.02           O
ATOM   1841  HH  TYR A 131      -8.534   3.583   5.655  1.00 92.02           H
ATOM   1842  HN  TYR A 131      -3.938   4.494   0.730  1.00 92.02           H
ATOM   1843  N   SER A 132      -4.423   4.869  -2.344  1.00 92.40           N
ATOM   1844  CA  SER A 132      -4.319   5.335  -3.716  1.00 92.40           C
ATOM   1845  C   SER A 132      -3.648   4.268  -4.582  1.00 92.40           C
ATOM   1846  O   SER A 132      -4.075   4.018  -5.708  1.00 92.40           O
ATOM   1847  HA  SER A 132      -5.345   5.504  -4.042  1.00 92.40           H
ATOM   1848  CB  SER A 132      -3.538   6.649  -3.793  1.00 92.40           C
ATOM   1849 1HB  SER A 132      -3.454   6.960  -4.834  1.00 92.40           H
ATOM   1850 2HB  SER A 132      -4.089   7.430  -3.270  1.00 92.40           H
ATOM   1851  OG  SER A 132      -2.235   6.530  -3.228  1.00 92.40           O
ATOM   1852  HG  SER A 132      -1.696   7.346  -3.435  1.00 92.40           H
ATOM   1853  HN  SER A 132      -3.921   5.414  -1.673  1.00 92.40           H
ATOM   1854  N   CYS A 133      -2.608   3.666  -4.024  1.00 91.38           N
ATOM   1855  CA  CYS A 133      -1.871   2.633  -4.733  1.00 91.38           C
ATOM   1856  C   CYS A 133      -2.834   1.486  -5.047  1.00 91.38           C
ATOM   1857  O   CYS A 133      -2.931   1.049  -6.192  1.00 91.38           O
ATOM   1858  HA  CYS A 133      -1.499   3.088  -5.651  1.00 91.38           H
ATOM   1859  CB  CYS A 133      -0.656   2.156  -3.935  1.00 91.38           C
ATOM   1860 1HB  CYS A 133      -0.947   1.941  -2.907  1.00 91.38           H
ATOM   1861 2HB  CYS A 133      -0.274   1.228  -4.359  1.00 91.38           H
ATOM   1862  SG  CYS A 133       0.650   3.437  -3.958  1.00 91.38           S
ATOM   1863  HG  CYS A 133       0.141   4.173  -2.974  1.00 91.38           H
ATOM   1864  HN  CYS A 133      -2.268   3.873  -3.106  1.00 91.38           H
ATOM   1865  N   VAL A 134      -3.521   1.032  -4.009  1.00 89.19           N
ATOM   1866  CA  VAL A 134      -4.330  -0.170  -4.116  1.00 89.19           C
ATOM   1867  C   VAL A 134      -5.487   0.083  -5.085  1.00 89.19           C
ATOM   1868  O   VAL A 134      -5.837  -0.787  -5.880  1.00 89.19           O
ATOM   1869  HA  VAL A 134      -3.697  -0.958  -4.524  1.00 89.19           H
ATOM   1870  CB  VAL A 134      -4.799  -0.611  -2.728  1.00 89.19           C
ATOM   1871  HB  VAL A 134      -5.294   0.238  -2.256  1.00 89.19           H
ATOM   1872  CG1 VAL A 134      -5.814  -1.751  -2.828  1.00 89.19           C
ATOM   1873 1HG1 VAL A 134      -6.680  -1.418  -3.399  1.00 89.19           H
ATOM   1874 2HG1 VAL A 134      -5.354  -2.604  -3.328  1.00 89.19           H
ATOM   1875 3HG1 VAL A 134      -6.130  -2.045  -1.827  1.00 89.19           H
ATOM   1876  CG2 VAL A 134      -3.611  -1.009  -1.849  1.00 89.19           C
ATOM   1877 1HG2 VAL A 134      -3.075  -1.836  -2.315  1.00 89.19           H
ATOM   1878 2HG2 VAL A 134      -2.940  -0.158  -1.738  1.00 89.19           H
ATOM   1879 3HG2 VAL A 134      -3.972  -1.318  -0.868  1.00 89.19           H
ATOM   1880  HN  VAL A 134      -3.531   1.469  -3.110  1.00 89.19           H
ATOM   1881  N   LEU A 135      -6.049   1.279  -4.986  1.00 93.24           N
ATOM   1882  CA  LEU A 135      -7.182   1.645  -5.818  1.00 93.24           C
ATOM   1883  C   LEU A 135      -6.728   1.745  -7.275  1.00 93.24           C
ATOM   1884  O   LEU A 135      -7.482   1.413  -8.189  1.00 93.24           O
ATOM   1885  HA  LEU A 135      -7.917   0.843  -5.740  1.00 93.24           H
ATOM   1886  CB  LEU A 135      -7.845   2.919  -5.291  1.00 93.24           C
ATOM   1887 1HB  LEU A 135      -7.075   3.682  -5.170  1.00 93.24           H
ATOM   1888 2HB  LEU A 135      -8.539   3.284  -6.048  1.00 93.24           H
ATOM   1889  CG  LEU A 135      -8.602   2.784  -3.968  1.00 93.24           C
ATOM   1890  HG  LEU A 135      -7.919   2.375  -3.224  1.00 93.24           H
ATOM   1891  CD1 LEU A 135      -9.062   4.151  -3.458  1.00 93.24           C
ATOM   1892 1HD1 LEU A 135      -8.194   4.791  -3.300  1.00 93.24           H
ATOM   1893 2HD1 LEU A 135      -9.723   4.610  -4.193  1.00 93.24           H
ATOM   1894 3HD1 LEU A 135      -9.598   4.026  -2.517  1.00 93.24           H
ATOM   1895  CD2 LEU A 135      -9.766   1.800  -4.101  1.00 93.24           C
ATOM   1896 1HD2 LEU A 135     -10.457   2.156  -4.865  1.00 93.24           H
ATOM   1897 2HD2 LEU A 135      -9.383   0.820  -4.386  1.00 93.24           H
ATOM   1898 3HD2 LEU A 135     -10.287   1.723  -3.147  1.00 93.24           H
ATOM   1899  HN  LEU A 135      -5.742   1.990  -4.353  1.00 93.24           H
ATOM   1900  N   LEU A 136      -5.497   2.205  -7.448  1.00 93.43           N
ATOM   1901  CA  LEU A 136      -4.931   2.345  -8.779  1.00 93.43           C
ATOM   1902  C   LEU A 136      -4.714   0.957  -9.385  1.00 93.43           C
ATOM   1903  O   LEU A 136      -5.014   0.733 -10.556  1.00 93.43           O
ATOM   1904  HA  LEU A 136      -5.659   2.878  -9.389  1.00 93.43           H
ATOM   1905  CB  LEU A 136      -3.663   3.201  -8.734  1.00 93.43           C
ATOM   1906 1HB  LEU A 136      -3.060   2.877  -7.886  1.00 93.43           H
ATOM   1907 2HB  LEU A 136      -3.082   3.002  -9.634  1.00 93.43           H
ATOM   1908  CG  LEU A 136      -3.879   4.712  -8.623  1.00 93.43           C
ATOM   1909  HG  LEU A 136      -4.591   4.898  -7.820  1.00 93.43           H
ATOM   1910  CD1 LEU A 136      -2.578   5.425  -8.248  1.00 93.43           C
ATOM   1911 1HD1 LEU A 136      -2.223   5.051  -7.287  1.00 93.43           H
ATOM   1912 2HD1 LEU A 136      -1.825   5.234  -9.012  1.00 93.43           H
ATOM   1913 3HD1 LEU A 136      -2.759   6.497  -8.176  1.00 93.43           H
ATOM   1914  CD2 LEU A 136      -4.490   5.274  -9.908  1.00 93.43           C
ATOM   1915 1HD2 LEU A 136      -3.821   5.076 -10.746  1.00 93.43           H
ATOM   1916 2HD2 LEU A 136      -5.452   4.796 -10.092  1.00 93.43           H
ATOM   1917 3HD2 LEU A 136      -4.632   6.349  -9.803  1.00 93.43           H
ATOM   1918  HN  LEU A 136      -4.892   2.478  -6.700  1.00 93.43           H
ATOM   1919  N   ILE A 137      -4.194   0.060  -8.559  1.00 90.50           N
ATOM   1920  CA  ILE A 137      -3.952  -1.305  -8.993  1.00 90.50           C
ATOM   1921  C   ILE A 137      -5.271  -1.933  -9.448  1.00 90.50           C
ATOM   1922  O   ILE A 137      -5.313  -2.637 -10.455  1.00 90.50           O
ATOM   1923  HA  ILE A 137      -3.277  -1.261  -9.848  1.00 90.50           H
ATOM   1924  CB  ILE A 137      -3.240  -2.098  -7.895  1.00 90.50           C
ATOM   1925  HB  ILE A 137      -3.746  -1.904  -6.950  1.00 90.50           H
ATOM   1926  CG1 ILE A 137      -1.791  -1.633  -7.735  1.00 90.50           C
ATOM   1927 1HG1 ILE A 137      -1.202  -1.963  -8.591  1.00 90.50           H
ATOM   1928 2HG1 ILE A 137      -1.754  -0.544  -7.724  1.00 90.50           H
ATOM   1929  CG2 ILE A 137      -3.333  -3.603  -8.157  1.00 90.50           C
ATOM   1930 1HG2 ILE A 137      -4.380  -3.903  -8.182  1.00 90.50           H
ATOM   1931 2HG2 ILE A 137      -2.866  -3.834  -9.115  1.00 90.50           H
ATOM   1932 3HG2 ILE A 137      -2.819  -4.142  -7.362  1.00 90.50           H
ATOM   1933  CD1 ILE A 137      -1.178  -2.183  -6.446  1.00 90.50           C
ATOM   1934 1HD1 ILE A 137      -1.754  -1.831  -5.590  1.00 90.50           H
ATOM   1935 2HD1 ILE A 137      -1.194  -3.273  -6.472  1.00 90.50           H
ATOM   1936 3HD1 ILE A 137      -0.148  -1.837  -6.357  1.00 90.50           H
ATOM   1937  HN  ILE A 137      -3.940   0.254  -7.611  1.00 90.50           H
ATOM   1938  N   MET A 138      -6.316  -1.655  -8.682  1.00 90.33           N
ATOM   1939  CA  MET A 138      -7.640  -2.155  -9.013  1.00 90.33           C
ATOM   1940  C   MET A 138      -8.103  -1.627 -10.372  1.00 90.33           C
ATOM   1941  O   MET A 138      -8.628  -2.382 -11.189  1.00 90.33           O
ATOM   1942  HA  MET A 138      -7.542  -3.240  -9.051  1.00 90.33           H
ATOM   1943  CB  MET A 138      -8.633  -1.724  -7.932  1.00 90.33           C
ATOM   1944 1HB  MET A 138      -8.279  -2.055  -6.955  1.00 90.33           H
ATOM   1945 2HB  MET A 138      -8.691  -0.637  -7.899  1.00 90.33           H
ATOM   1946  CG  MET A 138     -10.022  -2.306  -8.200  1.00 90.33           C
ATOM   1947 1HG  MET A 138     -10.362  -2.014  -9.194  1.00 90.33           H
ATOM   1948 2HG  MET A 138      -9.978  -3.395  -8.186  1.00 90.33           H
ATOM   1949  SD  MET A 138     -11.176  -1.728  -6.967  1.00 90.33           S
ATOM   1950  CE  MET A 138     -11.307  -0.013  -7.446  1.00 90.33           C
ATOM   1951 1HE  MET A 138     -10.325   0.456  -7.389  1.00 90.33           H
ATOM   1952 2HE  MET A 138     -11.682   0.051  -8.468  1.00 90.33           H
ATOM   1953 3HE  MET A 138     -11.995   0.500  -6.774  1.00 90.33           H
ATOM   1954  HN  MET A 138      -6.270  -1.099  -7.852  1.00 90.33           H
ATOM   1955  N   CYS A 139      -7.891  -0.334 -10.572  1.00 93.29           N
ATOM   1956  CA  CYS A 139      -8.345   0.319 -11.787  1.00 93.29           C
ATOM   1957  C   CYS A 139      -7.566  -0.266 -12.967  1.00 93.29           C
ATOM   1958  O   CYS A 139      -8.112  -0.425 -14.058  1.00 93.29           O
ATOM   1959  HA  CYS A 139      -9.409   0.102 -11.880  1.00 93.29           H
ATOM   1960  CB  CYS A 139      -8.195   1.839 -11.702  1.00 93.29           C
ATOM   1961 1HB  CYS A 139      -7.200   2.095 -11.337  1.00 93.29           H
ATOM   1962 2HB  CYS A 139      -8.292   2.279 -12.695  1.00 93.29           H
ATOM   1963  SG  CYS A 139      -9.468   2.533 -10.586  1.00 93.29           S
ATOM   1964  HG  CYS A 139      -8.881   2.155  -9.454  1.00 93.29           H
ATOM   1965  HN  CYS A 139      -7.420   0.262  -9.922  1.00 93.29           H
ATOM   1966  N   ILE A 140      -6.303  -0.571 -12.708  1.00 89.69           N
ATOM   1967  CA  ILE A 140      -5.448  -1.149 -13.731  1.00 89.69           C
ATOM   1968  C   ILE A 140      -6.035  -2.486 -14.186  1.00 89.69           C
ATOM   1969  O   ILE A 140      -6.022  -2.802 -15.375  1.00 89.69           O
ATOM   1970  HA  ILE A 140      -5.447  -0.465 -14.580  1.00 89.69           H
ATOM   1971  CB  ILE A 140      -4.006  -1.249 -13.230  1.00 89.69           C
ATOM   1972  HB  ILE A 140      -4.023  -1.659 -12.220  1.00 89.69           H
ATOM   1973  CG1 ILE A 140      -3.357   0.134 -13.145  1.00 89.69           C
ATOM   1974 1HG1 ILE A 140      -3.115   0.488 -14.147  1.00 89.69           H
ATOM   1975 2HG1 ILE A 140      -4.064   0.846 -12.718  1.00 89.69           H
ATOM   1976  CG2 ILE A 140      -3.191  -2.213 -14.095  1.00 89.69           C
ATOM   1977 1HG2 ILE A 140      -3.643  -3.204 -14.059  1.00 89.69           H
ATOM   1978 2HG2 ILE A 140      -3.179  -1.855 -15.124  1.00 89.69           H
ATOM   1979 3HG2 ILE A 140      -2.170  -2.265 -13.716  1.00 89.69           H
ATOM   1980  CD1 ILE A 140      -2.088   0.093 -12.291  1.00 89.69           C
ATOM   1981 1HD1 ILE A 140      -2.338  -0.238 -11.284  1.00 89.69           H
ATOM   1982 2HD1 ILE A 140      -1.374  -0.601 -12.735  1.00 89.69           H
ATOM   1983 3HD1 ILE A 140      -1.647   1.089 -12.248  1.00 89.69           H
ATOM   1984  HN  ILE A 140      -5.865  -0.431 -11.821  1.00 89.69           H
ATOM   1985  N   SER A 141      -6.538  -3.236 -13.216  1.00 88.26           N
ATOM   1986  CA  SER A 141      -7.091  -4.550 -13.496  1.00 88.26           C
ATOM   1987  C   SER A 141      -8.322  -4.418 -14.395  1.00 88.26           C
ATOM   1988  O   SER A 141      -8.507  -5.208 -15.321  1.00 88.26           O
ATOM   1989  HA  SER A 141      -6.298  -5.093 -14.010  1.00 88.26           H
ATOM   1990  CB  SER A 141      -7.454  -5.282 -12.203  1.00 88.26           C
ATOM   1991 1HB  SER A 141      -7.525  -6.352 -12.399  1.00 88.26           H
ATOM   1992 2HB  SER A 141      -6.657  -5.144 -11.472  1.00 88.26           H
ATOM   1993  OG  SER A 141      -8.685  -4.818 -11.655  1.00 88.26           O
ATOM   1994  HG  SER A 141      -8.535  -3.973 -11.142  1.00 88.26           H
ATOM   1995  HN  SER A 141      -6.571  -2.959 -12.256  1.00 88.26           H
ATOM   1996  N   VAL A 142      -9.133  -3.415 -14.092  1.00 90.16           N
ATOM   1997  CA  VAL A 142     -10.347  -3.177 -14.853  1.00 90.16           C
ATOM   1998  C   VAL A 142      -9.976  -2.734 -16.270  1.00 90.16           C
ATOM   1999  O   VAL A 142     -10.599  -3.161 -17.241  1.00 90.16           O
ATOM   2000  HA  VAL A 142     -10.889  -4.121 -14.912  1.00 90.16           H
ATOM   2001  CB  VAL A 142     -11.233  -2.166 -14.123  1.00 90.16           C
ATOM   2002  HB  VAL A 142     -10.664  -1.244 -14.007  1.00 90.16           H
ATOM   2003  CG1 VAL A 142     -12.486  -1.845 -14.941  1.00 90.16           C
ATOM   2004 1HG1 VAL A 142     -12.194  -1.423 -15.902  1.00 90.16           H
ATOM   2005 2HG1 VAL A 142     -13.059  -2.758 -15.103  1.00 90.16           H
ATOM   2006 3HG1 VAL A 142     -13.098  -1.124 -14.399  1.00 90.16           H
ATOM   2007  CG2 VAL A 142     -11.604  -2.670 -12.727  1.00 90.16           C
ATOM   2008 1HG2 VAL A 142     -12.146  -3.612 -12.812  1.00 90.16           H
ATOM   2009 2HG2 VAL A 142     -10.696  -2.825 -12.144  1.00 90.16           H
ATOM   2010 3HG2 VAL A 142     -12.234  -1.932 -12.230  1.00 90.16           H
ATOM   2011  HN  VAL A 142      -8.972  -2.773 -13.342  1.00 90.16           H
ATOM   2012  N   ASP A 143      -8.963  -1.883 -16.343  1.00 85.39           N
ATOM   2013  CA  ASP A 143      -8.537  -1.335 -17.620  1.00 85.39           C
ATOM   2014  C   ASP A 143      -8.059  -2.472 -18.524  1.00 85.39           C
ATOM   2015  O   ASP A 143      -8.373  -2.499 -19.713  1.00 85.39           O
ATOM   2016  HA  ASP A 143      -9.414  -0.825 -18.020  1.00 85.39           H
ATOM   2017  CB  ASP A 143      -7.377  -0.355 -17.439  1.00 85.39           C
ATOM   2018 1HB  ASP A 143      -7.667   0.433 -16.744  1.00 85.39           H
ATOM   2019 2HB  ASP A 143      -6.525  -0.872 -16.997  1.00 85.39           H
ATOM   2020  CG  ASP A 143      -6.967   0.263 -18.777  1.00 85.39           C
ATOM   2021  OD1 ASP A 143      -7.843   0.901 -19.400  1.00 85.39           O
ATOM   2022  OD2 ASP A 143      -5.786   0.084 -19.147  1.00 85.39           O
ATOM   2023  HN  ASP A 143      -8.439  -1.569 -15.552  1.00 85.39           H
ATOM   2024  N   ARG A 144      -7.306  -3.385 -17.926  1.00 74.39           N
ATOM   2025  CA  ARG A 144      -6.778  -4.520 -18.664  1.00 74.39           C
ATOM   2026  C   ARG A 144      -7.921  -5.403 -19.168  1.00 74.39           C
ATOM   2027  O   ARG A 144      -7.869  -5.913 -20.286  1.00 74.39           O
ATOM   2028  HA  ARG A 144      -6.226  -4.080 -19.494  1.00 74.39           H
ATOM   2029  CB  ARG A 144      -5.843  -5.358 -17.789  1.00 74.39           C
ATOM   2030 1HB  ARG A 144      -6.281  -5.483 -16.799  1.00 74.39           H
ATOM   2031 2HB  ARG A 144      -5.735  -6.354 -18.218  1.00 74.39           H
ATOM   2032  CG  ARG A 144      -4.469  -4.697 -17.666  1.00 74.39           C
ATOM   2033 1HG  ARG A 144      -4.105  -4.420 -18.656  1.00 74.39           H
ATOM   2034 2HG  ARG A 144      -4.554  -3.776 -17.089  1.00 74.39           H
ATOM   2035  CD  ARG A 144      -3.467  -5.636 -16.993  1.00 74.39           C
ATOM   2036 1HD  ARG A 144      -3.758  -5.809 -15.957  1.00 74.39           H
ATOM   2037 2HD  ARG A 144      -3.473  -6.606 -17.492  1.00 74.39           H
ATOM   2038  NE  ARG A 144      -2.109  -5.050 -17.045  1.00 74.39           N
ATOM   2039  HE  ARG A 144      -2.020  -4.098 -17.339  1.00 74.39           H
ATOM   2040  CZ  ARG A 144      -0.991  -5.714 -16.723  1.00 74.39           C
ATOM   2041  NH1 ARG A 144      -1.050  -6.992 -16.322  1.00 74.39           N
ATOM   2042 1HH1 ARG A 144      -1.934  -7.456 -16.262  1.00 74.39           H
ATOM   2043 2HH1 ARG A 144      -0.211  -7.481 -16.084  1.00 74.39           H
ATOM   2044  NH2 ARG A 144       0.188  -5.082 -16.807  1.00 74.39           N
ATOM   2045 1HH2 ARG A 144       1.031  -5.564 -16.570  1.00 74.39           H
ATOM   2046 2HH2 ARG A 144       0.223  -4.129 -17.106  1.00 74.39           H
ATOM   2047  HN  ARG A 144      -7.058  -3.357 -16.958  1.00 74.39           H
ATOM   2048  N   TYR A 145      -8.927  -5.557 -18.319  1.00 85.96           N
ATOM   2049  CA  TYR A 145     -10.104  -6.325 -18.686  1.00 85.96           C
ATOM   2050  C   TYR A 145     -10.763  -5.754 -19.943  1.00 85.96           C
ATOM   2051  O   TYR A 145     -11.034  -6.487 -20.893  1.00 85.96           O
ATOM   2052  HA  TYR A 145      -9.789  -7.350 -18.883  1.00 85.96           H
ATOM   2053  CB  TYR A 145     -11.076  -6.194 -17.511  1.00 85.96           C
ATOM   2054 1HB  TYR A 145     -10.734  -6.831 -16.696  1.00 85.96           H
ATOM   2055 2HB  TYR A 145     -11.050  -5.167 -17.145  1.00 85.96           H
ATOM   2056  CG  TYR A 145     -12.521  -6.561 -17.854  1.00 85.96           C
ATOM   2057  CD1 TYR A 145     -13.471  -5.570 -17.993  1.00 85.96           C
ATOM   2058  HD1 TYR A 145     -13.191  -4.525 -17.858  1.00 85.96           H
ATOM   2059  CD2 TYR A 145     -12.874  -7.884 -18.025  1.00 85.96           C
ATOM   2060  HD2 TYR A 145     -12.124  -8.667 -17.915  1.00 85.96           H
ATOM   2061  CE1 TYR A 145     -14.831  -5.916 -18.317  1.00 85.96           C
ATOM   2062  HE1 TYR A 145     -15.591  -5.142 -18.429  1.00 85.96           H
ATOM   2063  CE2 TYR A 145     -14.234  -8.230 -18.348  1.00 85.96           C
ATOM   2064  HE2 TYR A 145     -14.527  -9.271 -18.486  1.00 85.96           H
ATOM   2065  CZ  TYR A 145     -15.145  -7.229 -18.478  1.00 85.96           C
ATOM   2066  OH  TYR A 145     -16.430  -7.556 -18.784  1.00 85.96           O
ATOM   2067  HH  TYR A 145     -16.515  -8.546 -18.889  1.00 85.96           H
ATOM   2068  HN  TYR A 145      -8.946  -5.168 -17.398  1.00 85.96           H
ATOM   2069  N   ILE A 146     -11.000  -4.451 -19.908  1.00 83.12           N
ATOM   2070  CA  ILE A 146     -11.681  -3.785 -21.005  1.00 83.12           C
ATOM   2071  C   ILE A 146     -10.849  -3.932 -22.281  1.00 83.12           C
ATOM   2072  O   ILE A 146     -11.394  -4.163 -23.359  1.00 83.12           O
ATOM   2073  HA  ILE A 146     -12.634  -4.292 -21.155  1.00 83.12           H
ATOM   2074  CB  ILE A 146     -11.993  -2.332 -20.639  1.00 83.12           C
ATOM   2075  HB  ILE A 146     -11.072  -1.862 -20.294  1.00 83.12           H
ATOM   2076  CG1 ILE A 146     -12.997  -2.260 -19.488  1.00 83.12           C
ATOM   2077 1HG1 ILE A 146     -13.987  -2.545 -19.845  1.00 83.12           H
ATOM   2078 2HG1 ILE A 146     -12.720  -2.976 -18.714  1.00 83.12           H
ATOM   2079  CG2 ILE A 146     -12.468  -1.548 -21.864  1.00 83.12           C
ATOM   2080 1HG2 ILE A 146     -11.689  -1.557 -22.626  1.00 83.12           H
ATOM   2081 2HG2 ILE A 146     -13.371  -2.010 -22.263  1.00 83.12           H
ATOM   2082 3HG2 ILE A 146     -12.683  -0.519 -21.576  1.00 83.12           H
ATOM   2083  CD1 ILE A 146     -13.049  -0.852 -18.892  1.00 83.12           C
ATOM   2084 1HD1 ILE A 146     -12.063  -0.581 -18.514  1.00 83.12           H
ATOM   2085 2HD1 ILE A 146     -13.350  -0.143 -19.663  1.00 83.12           H
ATOM   2086 3HD1 ILE A 146     -13.771  -0.829 -18.076  1.00 83.12           H
ATOM   2087  HN  ILE A 146     -10.737  -3.855 -19.150  1.00 83.12           H
ATOM   2088  N   ALA A 147      -9.541  -3.794 -22.116  1.00 81.64           N
ATOM   2089  CA  ALA A 147      -8.641  -3.772 -23.256  1.00 81.64           C
ATOM   2090  C   ALA A 147      -8.685  -5.129 -23.961  1.00 81.64           C
ATOM   2091  O   ALA A 147      -8.503  -5.208 -25.175  1.00 81.64           O
ATOM   2092  HA  ALA A 147      -8.995  -3.003 -23.943  1.00 81.64           H
ATOM   2093  CB  ALA A 147      -7.232  -3.403 -22.787  1.00 81.64           C
ATOM   2094 1HB  ALA A 147      -7.251  -2.418 -22.320  1.00 81.64           H
ATOM   2095 2HB  ALA A 147      -6.885  -4.142 -22.065  1.00 81.64           H
ATOM   2096 3HB  ALA A 147      -6.557  -3.387 -23.643  1.00 81.64           H
ATOM   2097  HN  ALA A 147      -9.097  -3.698 -21.225  1.00 81.64           H
ATOM   2098  N   ILE A 148      -8.927  -6.163 -23.170  1.00 77.83           N
ATOM   2099  CA  ILE A 148      -8.825  -7.525 -23.666  1.00 77.83           C
ATOM   2100  C   ILE A 148     -10.210  -8.012 -24.096  1.00 77.83           C
ATOM   2101  O   ILE A 148     -10.375  -8.533 -25.198  1.00 77.83           O
ATOM   2102  HA  ILE A 148      -8.178  -7.506 -24.543  1.00 77.83           H
ATOM   2103  CB  ILE A 148      -8.152  -8.425 -22.627  1.00 77.83           C
ATOM   2104  HB  ILE A 148      -8.656  -8.279 -21.672  1.00 77.83           H
ATOM   2105  CG1 ILE A 148      -6.687  -8.032 -22.429  1.00 77.83           C
ATOM   2106 1HG1 ILE A 148      -6.123  -8.250 -23.336  1.00 77.83           H
ATOM   2107 2HG1 ILE A 148      -6.614  -6.958 -22.258  1.00 77.83           H
ATOM   2108  CG2 ILE A 148      -8.305  -9.901 -22.999  1.00 77.83           C
ATOM   2109 1HG2 ILE A 148      -9.364 -10.155 -23.048  1.00 77.83           H
ATOM   2110 2HG2 ILE A 148      -7.843 -10.081 -23.969  1.00 77.83           H
ATOM   2111 3HG2 ILE A 148      -7.818 -10.518 -22.244  1.00 77.83           H
ATOM   2112  CD1 ILE A 148      -6.072  -8.785 -21.248  1.00 77.83           C
ATOM   2113 1HD1 ILE A 148      -6.624  -8.547 -20.338  1.00 77.83           H
ATOM   2114 2HD1 ILE A 148      -6.125  -9.858 -21.433  1.00 77.83           H
ATOM   2115 3HD1 ILE A 148      -5.030  -8.488 -21.129  1.00 77.83           H
ATOM   2116  HN  ILE A 148      -9.189  -6.082 -22.208  1.00 77.83           H
ATOM   2117  N   ALA A 149     -11.172  -7.825 -23.204  1.00 77.61           N
ATOM   2118  CA  ALA A 149     -12.486  -8.417 -23.384  1.00 77.61           C
ATOM   2119  C   ALA A 149     -13.291  -7.572 -24.374  1.00 77.61           C
ATOM   2120  O   ALA A 149     -14.126  -8.096 -25.108  1.00 77.61           O
ATOM   2121  HA  ALA A 149     -12.346  -9.414 -23.801  1.00 77.61           H
ATOM   2122  CB  ALA A 149     -13.180  -8.544 -22.027  1.00 77.61           C
ATOM   2123 1HB  ALA A 149     -12.583  -9.177 -21.371  1.00 77.61           H
ATOM   2124 2HB  ALA A 149     -13.286  -7.555 -21.579  1.00 77.61           H
ATOM   2125 3HB  ALA A 149     -14.166  -8.988 -22.162  1.00 77.61           H
ATOM   2126  HN  ALA A 149     -11.064  -7.281 -22.372  1.00 77.61           H
ATOM   2127  N   GLN A 150     -13.010  -6.277 -24.362  1.00 68.50           N
ATOM   2128  CA  GLN A 150     -13.768  -5.339 -25.171  1.00 68.50           C
ATOM   2129  C   GLN A 150     -12.834  -4.563 -26.101  1.00 68.50           C
ATOM   2130  O   GLN A 150     -13.018  -3.366 -26.315  1.00 68.50           O
ATOM   2131  HA  GLN A 150     -14.452  -5.951 -25.760  1.00 68.50           H
ATOM   2132  CB  GLN A 150     -14.580  -4.386 -24.291  1.00 68.50           C
ATOM   2133 1HB  GLN A 150     -13.905  -3.785 -23.681  1.00 68.50           H
ATOM   2134 2HB  GLN A 150     -15.143  -3.696 -24.918  1.00 68.50           H
ATOM   2135  CG  GLN A 150     -15.541  -5.161 -23.386  1.00 68.50           C
ATOM   2136 1HG  GLN A 150     -16.077  -5.906 -23.973  1.00 68.50           H
ATOM   2137 2HG  GLN A 150     -14.975  -5.699 -22.625  1.00 68.50           H
ATOM   2138  CD  GLN A 150     -16.540  -4.218 -22.713  1.00 68.50           C
ATOM   2139  OE1 GLN A 150     -16.563  -3.022 -22.953  1.00 68.50           O
ATOM   2140  NE2 GLN A 150     -17.364  -4.821 -21.861  1.00 68.50           N
ATOM   2141 1HE2 GLN A 150     -17.292  -5.807 -21.709  1.00 68.50           H
ATOM   2142 2HE2 GLN A 150     -18.054  -4.288 -21.371  1.00 68.50           H
ATOM   2143  HN  GLN A 150     -12.280  -5.868 -23.813  1.00 68.50           H
ATOM   2144  N   ALA A 151     -11.851  -5.277 -26.630  1.00 68.07           N
ATOM   2145  CA  ALA A 151     -10.763  -4.636 -27.349  1.00 68.07           C
ATOM   2146  C   ALA A 151     -11.340  -3.754 -28.458  1.00 68.07           C
ATOM   2147  O   ALA A 151     -10.874  -2.636 -28.672  1.00 68.07           O
ATOM   2148  HA  ALA A 151     -10.222  -4.008 -26.641  1.00 68.07           H
ATOM   2149  CB  ALA A 151      -9.810  -5.703 -27.890  1.00 68.07           C
ATOM   2150 1HB  ALA A 151      -9.405  -6.283 -27.061  1.00 68.07           H
ATOM   2151 2HB  ALA A 151     -10.351  -6.365 -28.566  1.00 68.07           H
ATOM   2152 3HB  ALA A 151      -8.994  -5.222 -28.429  1.00 68.07           H
ATOM   2153  HN  ALA A 151     -11.791  -6.274 -26.574  1.00 68.07           H
ATOM   2154  N   MET A 152     -12.346  -4.290 -29.133  1.00 58.60           N
ATOM   2155  CA  MET A 152     -12.918  -3.614 -30.285  1.00 58.60           C
ATOM   2156  C   MET A 152     -13.508  -2.259 -29.890  1.00 58.60           C
ATOM   2157  O   MET A 152     -13.264  -1.254 -30.556  1.00 58.60           O
ATOM   2158  HA  MET A 152     -12.092  -3.470 -30.981  1.00 58.60           H
ATOM   2159  CB  MET A 152     -14.015  -4.488 -30.898  1.00 58.60           C
ATOM   2160 1HB  MET A 152     -14.663  -4.871 -30.109  1.00 58.60           H
ATOM   2161 2HB  MET A 152     -14.638  -3.886 -31.559  1.00 58.60           H
ATOM   2162  CG  MET A 152     -13.411  -5.657 -31.680  1.00 58.60           C
ATOM   2163 1HG  MET A 152     -12.536  -5.320 -32.235  1.00 58.60           H
ATOM   2164 2HG  MET A 152     -13.073  -6.431 -30.991  1.00 58.60           H
ATOM   2165  SD  MET A 152     -14.623  -6.329 -32.805  1.00 58.60           S
ATOM   2166  CE  MET A 152     -13.662  -7.635 -33.552  1.00 58.60           C
ATOM   2167 1HE  MET A 152     -12.790  -7.207 -34.045  1.00 58.60           H
ATOM   2168 2HE  MET A 152     -13.338  -8.334 -32.781  1.00 58.60           H
ATOM   2169 3HE  MET A 152     -14.273  -8.161 -34.285  1.00 58.60           H
ATOM   2170  HN  MET A 152     -12.769  -5.167 -28.905  1.00 58.60           H
ATOM   2171  N   ARG A 153     -14.271  -2.275 -28.807  1.00 55.88           N
ATOM   2172  CA  ARG A 153     -14.950  -1.073 -28.352  1.00 55.88           C
ATOM   2173  C   ARG A 153     -13.943  -0.090 -27.752  1.00 55.88           C
ATOM   2174  O   ARG A 153     -14.182   1.116 -27.736  1.00 55.88           O
ATOM   2175  HA  ARG A 153     -15.415  -0.660 -29.247  1.00 55.88           H
ATOM   2176  CB  ARG A 153     -16.014  -1.405 -27.305  1.00 55.88           C
ATOM   2177 1HB  ARG A 153     -15.590  -2.060 -26.544  1.00 55.88           H
ATOM   2178 2HB  ARG A 153     -16.330  -0.492 -26.799  1.00 55.88           H
ATOM   2179  CG  ARG A 153     -17.226  -2.081 -27.950  1.00 55.88           C
ATOM   2180 1HG  ARG A 153     -17.572  -1.486 -28.795  1.00 55.88           H
ATOM   2181 2HG  ARG A 153     -16.936  -3.056 -28.343  1.00 55.88           H
ATOM   2182  CD  ARG A 153     -18.362  -2.251 -26.939  1.00 55.88           C
ATOM   2183 1HD  ARG A 153     -18.038  -2.893 -26.120  1.00 55.88           H
ATOM   2184 2HD  ARG A 153     -18.620  -1.285 -26.504  1.00 55.88           H
ATOM   2185  NE  ARG A 153     -19.547  -2.838 -27.603  1.00 55.88           N
ATOM   2186  HE  ARG A 153     -19.484  -3.040 -28.581  1.00 55.88           H
ATOM   2187  CZ  ARG A 153     -20.699  -3.116 -26.977  1.00 55.88           C
ATOM   2188  NH1 ARG A 153     -20.838  -2.866 -25.668  1.00 55.88           N
ATOM   2189 1HH1 ARG A 153     -20.080  -2.469 -25.151  1.00 55.88           H
ATOM   2190 2HH1 ARG A 153     -21.701  -3.076 -25.208  1.00 55.88           H
ATOM   2191  NH2 ARG A 153     -21.708  -3.648 -27.679  1.00 55.88           N
ATOM   2192 1HH2 ARG A 153     -22.574  -3.861 -27.227  1.00 55.88           H
ATOM   2193 2HH2 ARG A 153     -21.596  -3.831 -28.656  1.00 55.88           H
ATOM   2194  HN  ARG A 153     -14.429  -3.087 -28.246  1.00 55.88           H
ATOM   2195  N   ALA A 154     -12.838  -0.643 -27.272  1.00 60.30           N
ATOM   2196  CA  ALA A 154     -11.870   0.144 -26.527  1.00 60.30           C
ATOM   2197  C   ALA A 154     -11.169   1.117 -27.477  1.00 60.30           C
ATOM   2198  O   ALA A 154     -10.718   2.182 -27.059  1.00 60.30           O
ATOM   2199  HA  ALA A 154     -12.415   0.714 -25.774  1.00 60.30           H
ATOM   2200  CB  ALA A 154     -10.887  -0.792 -25.820  1.00 60.30           C
ATOM   2201 1HB  ALA A 154     -11.432  -1.441 -25.135  1.00 60.30           H
ATOM   2202 2HB  ALA A 154     -10.367  -1.399 -26.561  1.00 60.30           H
ATOM   2203 3HB  ALA A 154     -10.162  -0.201 -25.261  1.00 60.30           H
ATOM   2204  HN  ALA A 154     -12.600  -1.607 -27.386  1.00 60.30           H
ATOM   2205  N   HIS A 155     -11.100   0.716 -28.738  1.00 55.36           N
ATOM   2206  CA  HIS A 155     -10.288   1.432 -29.707  1.00 55.36           C
ATOM   2207  C   HIS A 155     -10.997   2.725 -30.114  1.00 55.36           C
ATOM   2208  O   HIS A 155     -10.357   3.763 -30.275  1.00 55.36           O
ATOM   2209  HA  HIS A 155      -9.352   1.682 -29.208  1.00 55.36           H
ATOM   2210  CB  HIS A 155      -9.954   0.537 -30.903  1.00 55.36           C
ATOM   2211 1HB  HIS A 155      -9.821  -0.486 -30.552  1.00 55.36           H
ATOM   2212 2HB  HIS A 155     -10.803   0.531 -31.587  1.00 55.36           H
ATOM   2213  CG  HIS A 155      -8.718   0.960 -31.659  1.00 55.36           C
ATOM   2214  ND1 HIS A 155      -8.659   2.121 -32.410  1.00 55.36           N
ATOM   2215  HD1 HIS A 155      -9.401   2.781 -32.527  1.00 55.36           H
ATOM   2216  CD2 HIS A 155      -7.495   0.365 -31.773  1.00 55.36           C
ATOM   2217  HD2 HIS A 155      -7.197  -0.573 -31.305  1.00 55.36           H
ATOM   2218  CE1 HIS A 155      -7.451   2.211 -32.947  1.00 55.36           C
ATOM   2219  HE1 HIS A 155      -7.094   3.014 -33.592  1.00 55.36           H
ATOM   2220  NE2 HIS A 155      -6.732   1.121 -32.552  1.00 55.36           N
ATOM   2221  HN  HIS A 155     -11.585  -0.081 -29.099  1.00 55.36           H
ATOM   2222  N   THR A 156     -12.309   2.620 -30.270  1.00 62.29           N
ATOM   2223  CA  THR A 156     -13.088   3.717 -30.817  1.00 62.29           C
ATOM   2224  C   THR A 156     -13.179   4.862 -29.806  1.00 62.29           C
ATOM   2225  O   THR A 156     -13.318   6.023 -30.189  1.00 62.29           O
ATOM   2226  HA  THR A 156     -12.567   4.105 -31.693  1.00 62.29           H
ATOM   2227  CB  THR A 156     -14.452   3.166 -31.236  1.00 62.29           C
ATOM   2228  HB  THR A 156     -15.217   3.940 -31.183  1.00 62.29           H
ATOM   2229  OG1 THR A 156     -14.651   2.045 -30.380  1.00 62.29           O
ATOM   2230  HG1 THR A 156     -15.603   1.742 -30.428  1.00 62.29           H
ATOM   2231  CG2 THR A 156     -14.433   2.563 -32.642  1.00 62.29           C
ATOM   2232 1HG2 THR A 156     -13.715   1.743 -32.676  1.00 62.29           H
ATOM   2233 2HG2 THR A 156     -14.145   3.328 -33.362  1.00 62.29           H
ATOM   2234 3HG2 THR A 156     -15.425   2.186 -32.889  1.00 62.29           H
ATOM   2235  HN  THR A 156     -12.837   1.805 -30.029  1.00 62.29           H
ATOM   2236  N   TRP A 157     -13.098   4.496 -28.536  1.00 57.87           N
ATOM   2237  CA  TRP A 157     -13.424   5.424 -27.466  1.00 57.87           C
ATOM   2238  C   TRP A 157     -12.120   5.828 -26.777  1.00 57.87           C
ATOM   2239  O   TRP A 157     -12.111   6.131 -25.585  1.00 57.87           O
ATOM   2240  HA  TRP A 157     -13.895   6.298 -27.916  1.00 57.87           H
ATOM   2241  CB  TRP A 157     -14.445   4.814 -26.503  1.00 57.87           C
ATOM   2242 1HB  TRP A 157     -14.063   3.859 -26.142  1.00 57.87           H
ATOM   2243 2HB  TRP A 157     -14.546   5.466 -25.636  1.00 57.87           H
ATOM   2244  CG  TRP A 157     -15.828   4.593 -27.120  1.00 57.87           C
ATOM   2245  CD1 TRP A 157     -16.173   3.726 -28.082  1.00 57.87           C
ATOM   2246  HD1 TRP A 157     -15.479   3.039 -28.567  1.00 57.87           H
ATOM   2247  CD2 TRP A 157     -17.044   5.288 -26.775  1.00 57.87           C
ATOM   2248  NE1 TRP A 157     -17.517   3.812 -28.382  1.00 57.87           N
ATOM   2249  HE1 TRP A 157     -18.008   3.269 -29.063  1.00 57.87           H
ATOM   2250  CE2 TRP A 157     -18.064   4.792 -27.562  1.00 57.87           C
ATOM   2251  CE3 TRP A 157     -17.275   6.303 -25.830  1.00 57.87           C
ATOM   2252  HE3 TRP A 157     -16.487   6.711 -25.197  1.00 57.87           H
ATOM   2253  CZ2 TRP A 157     -19.384   5.250 -27.483  1.00 57.87           C
ATOM   2254  HZ2 TRP A 157     -20.172   4.842 -28.116  1.00 57.87           H
ATOM   2255  CZ3 TRP A 157     -18.600   6.750 -25.764  1.00 57.87           C
ATOM   2256  HZ3 TRP A 157     -18.835   7.537 -25.047  1.00 57.87           H
ATOM   2257  CH2 TRP A 157     -19.638   6.261 -26.549  1.00 57.87           C
ATOM   2258  HH2 TRP A 157     -20.645   6.663 -26.437  1.00 57.87           H
ATOM   2259  HN  TRP A 157     -12.816   3.585 -28.233  1.00 57.87           H
ATOM   2260  N   ARG A 158     -11.049   5.821 -27.557  1.00 60.19           N
ATOM   2261  CA  ARG A 158      -9.717   5.991 -27.002  1.00 60.19           C
ATOM   2262  C   ARG A 158      -9.622   7.320 -26.248  1.00 60.19           C
ATOM   2263  O   ARG A 158      -9.103   7.370 -25.134  1.00 60.19           O
ATOM   2264  HA  ARG A 158      -9.587   5.147 -26.325  1.00 60.19           H
ATOM   2265  CB  ARG A 158      -8.653   5.959 -28.101  1.00 60.19           C
ATOM   2266 1HB  ARG A 158      -8.784   5.067 -28.713  1.00 60.19           H
ATOM   2267 2HB  ARG A 158      -8.780   6.818 -28.760  1.00 60.19           H
ATOM   2268  CG  ARG A 158      -7.245   5.972 -27.502  1.00 60.19           C
ATOM   2269 1HG  ARG A 158      -7.086   6.904 -26.959  1.00 60.19           H
ATOM   2270 2HG  ARG A 158      -7.146   5.162 -26.780  1.00 60.19           H
ATOM   2271  CD  ARG A 158      -6.184   5.824 -28.594  1.00 60.19           C
ATOM   2272 1HD  ARG A 158      -6.304   4.867 -29.102  1.00 60.19           H
ATOM   2273 2HD  ARG A 158      -6.312   6.602 -29.346  1.00 60.19           H
ATOM   2274  NE  ARG A 158      -4.831   5.913 -28.000  1.00 60.19           N
ATOM   2275  HE  ARG A 158      -4.760   6.139 -27.029  1.00 60.19           H
ATOM   2276  CZ  ARG A 158      -3.696   5.711 -28.683  1.00 60.19           C
ATOM   2277  NH1 ARG A 158      -3.732   5.406 -29.987  1.00 60.19           N
ATOM   2278 1HH1 ARG A 158      -4.611   5.327 -30.458  1.00 60.19           H
ATOM   2279 2HH1 ARG A 158      -2.881   5.256 -30.490  1.00 60.19           H
ATOM   2280  NH2 ARG A 158      -2.524   5.819 -28.042  1.00 60.19           N
ATOM   2281 1HH2 ARG A 158      -1.668   5.671 -28.537  1.00 60.19           H
ATOM   2282 2HH2 ARG A 158      -2.506   6.047 -27.069  1.00 60.19           H
ATOM   2283  HN  ARG A 158     -11.081   5.702 -28.550  1.00 60.19           H
ATOM   2284  N   GLU A 159     -10.132   8.363 -26.886  1.00 65.50           N
ATOM   2285  CA  GLU A 159     -10.021   9.703 -26.337  1.00 65.50           C
ATOM   2286  C   GLU A 159     -10.874   9.831 -25.073  1.00 65.50           C
ATOM   2287  O   GLU A 159     -10.411  10.347 -24.057  1.00 65.50           O
ATOM   2288  HA  GLU A 159      -8.967   9.828 -26.087  1.00 65.50           H
ATOM   2289  CB  GLU A 159     -10.417  10.756 -27.374  1.00 65.50           C
ATOM   2290 1HB  GLU A 159     -11.359  10.472 -27.844  1.00 65.50           H
ATOM   2291 2HB  GLU A 159     -10.448  11.740 -26.906  1.00 65.50           H
ATOM   2292  CG  GLU A 159      -9.376  10.843 -28.492  1.00 65.50           C
ATOM   2293 1HG  GLU A 159      -8.378  10.915 -28.060  1.00 65.50           H
ATOM   2294 2HG  GLU A 159      -9.400   9.931 -29.088  1.00 65.50           H
ATOM   2295  CD  GLU A 159      -9.637  12.053 -29.391  1.00 65.50           C
ATOM   2296  OE1 GLU A 159      -8.691  12.441 -30.110  1.00 65.50           O
ATOM   2297  OE2 GLU A 159     -10.777  12.563 -29.340  1.00 65.50           O
ATOM   2298  HN  GLU A 159     -10.612   8.303 -27.761  1.00 65.50           H
ATOM   2299  N   LYS A 160     -12.105   9.352 -25.177  1.00 70.80           N
ATOM   2300  CA  LYS A 160     -13.036   9.434 -24.065  1.00 70.80           C
ATOM   2301  C   LYS A 160     -12.457   8.684 -22.864  1.00 70.80           C
ATOM   2302  O   LYS A 160     -12.587   9.132 -21.726  1.00 70.80           O
ATOM   2303  HA  LYS A 160     -13.136  10.486 -23.799  1.00 70.80           H
ATOM   2304  CB  LYS A 160     -14.421   8.941 -24.489  1.00 70.80           C
ATOM   2305 1HB  LYS A 160     -14.336   7.956 -24.949  1.00 70.80           H
ATOM   2306 2HB  LYS A 160     -15.055   8.827 -23.610  1.00 70.80           H
ATOM   2307  CG  LYS A 160     -15.073   9.915 -25.473  1.00 70.80           C
ATOM   2308 1HG  LYS A 160     -14.963  10.935 -25.106  1.00 70.80           H
ATOM   2309 2HG  LYS A 160     -14.560   9.864 -26.433  1.00 70.80           H
ATOM   2310  CD  LYS A 160     -16.556   9.592 -25.662  1.00 70.80           C
ATOM   2311 1HD  LYS A 160     -16.669   8.555 -25.980  1.00 70.80           H
ATOM   2312 2HD  LYS A 160     -17.079   9.692 -24.711  1.00 70.80           H
ATOM   2313  CE  LYS A 160     -17.191  10.521 -26.699  1.00 70.80           C
ATOM   2314 1HE  LYS A 160     -17.113  11.555 -26.365  1.00 70.80           H
ATOM   2315 2HE  LYS A 160     -16.649  10.448 -27.642  1.00 70.80           H
ATOM   2316  NZ  LYS A 160     -18.613  10.168 -26.909  1.00 70.80           N
ATOM   2317 1HZ  LYS A 160     -19.038  10.838 -27.540  1.00 70.80           H
ATOM   2318 2HZ  LYS A 160     -18.675   9.239 -27.312  1.00 70.80           H
ATOM   2319 3HZ  LYS A 160     -19.101  10.183 -26.020  1.00 70.80           H
ATOM   2320  HN  LYS A 160     -12.467   8.915 -26.001  1.00 70.80           H
ATOM   2321  N   ARG A 161     -11.830   7.554 -23.159  1.00 69.18           N
ATOM   2322  CA  ARG A 161     -11.244   6.730 -22.116  1.00 69.18           C
ATOM   2323  C   ARG A 161     -10.148   7.504 -21.381  1.00 69.18           C
ATOM   2324  O   ARG A 161      -9.976   7.347 -20.173  1.00 69.18           O
ATOM   2325  HA  ARG A 161     -12.072   6.494 -21.448  1.00 69.18           H
ATOM   2326  CB  ARG A 161     -10.649   5.446 -22.698  1.00 69.18           C
ATOM   2327 1HB  ARG A 161     -10.049   5.685 -23.576  1.00 69.18           H
ATOM   2328 2HB  ARG A 161      -9.979   4.988 -21.969  1.00 69.18           H
ATOM   2329  CG  ARG A 161     -11.750   4.455 -23.079  1.00 69.18           C
ATOM   2330 1HG  ARG A 161     -12.365   4.235 -22.207  1.00 69.18           H
ATOM   2331 2HG  ARG A 161     -12.405   4.904 -23.826  1.00 69.18           H
ATOM   2332  CD  ARG A 161     -11.154   3.158 -23.630  1.00 69.18           C
ATOM   2333 1HD  ARG A 161     -11.941   2.543 -24.067  1.00 69.18           H
ATOM   2334 2HD  ARG A 161     -10.446   3.384 -24.428  1.00 69.18           H
ATOM   2335  NE  ARG A 161     -10.473   2.414 -22.547  1.00 69.18           N
ATOM   2336  HE  ARG A 161     -10.681   2.667 -21.602  1.00 69.18           H
ATOM   2337  CZ  ARG A 161      -9.596   1.422 -22.753  1.00 69.18           C
ATOM   2338  NH1 ARG A 161      -9.281   1.041 -23.999  1.00 69.18           N
ATOM   2339 1HH1 ARG A 161      -9.701   1.498 -24.783  1.00 69.18           H
ATOM   2340 2HH1 ARG A 161      -8.626   0.299 -24.144  1.00 69.18           H
ATOM   2341  NH2 ARG A 161      -9.039   0.817 -21.695  1.00 69.18           N
ATOM   2342 1HH2 ARG A 161      -8.383   0.075 -21.832  1.00 69.18           H
ATOM   2343 2HH2 ARG A 161      -9.280   1.107 -20.769  1.00 69.18           H
ATOM   2344  HN  ARG A 161     -11.721   7.201 -24.088  1.00 69.18           H
ATOM   2345  N   LEU A 162      -9.435   8.324 -22.140  1.00 81.60           N
ATOM   2346  CA  LEU A 162      -8.355   9.115 -21.578  1.00 81.60           C
ATOM   2347  C   LEU A 162      -8.937  10.166 -20.630  1.00 81.60           C
ATOM   2348  O   LEU A 162      -8.366  10.442 -19.577  1.00 81.60           O
ATOM   2349  HA  LEU A 162      -7.723   8.441 -21.000  1.00 81.60           H
ATOM   2350  CB  LEU A 162      -7.487   9.705 -22.692  1.00 81.60           C
ATOM   2351 1HB  LEU A 162      -7.145   8.890 -23.329  1.00 81.60           H
ATOM   2352 2HB  LEU A 162      -8.112  10.351 -23.308  1.00 81.60           H
ATOM   2353  CG  LEU A 162      -6.266  10.507 -22.237  1.00 81.60           C
ATOM   2354  HG  LEU A 162      -6.602  11.276 -21.541  1.00 81.60           H
ATOM   2355  CD1 LEU A 162      -5.275   9.618 -21.484  1.00 81.60           C
ATOM   2356 1HD1 LEU A 162      -5.761   9.194 -20.606  1.00 81.60           H
ATOM   2357 2HD1 LEU A 162      -4.940   8.812 -22.138  1.00 81.60           H
ATOM   2358 3HD1 LEU A 162      -4.417  10.213 -21.173  1.00 81.60           H
ATOM   2359  CD2 LEU A 162      -5.610  11.224 -23.419  1.00 81.60           C
ATOM   2360 1HD2 LEU A 162      -5.290  10.489 -24.158  1.00 81.60           H
ATOM   2361 2HD2 LEU A 162      -6.328  11.907 -23.873  1.00 81.60           H
ATOM   2362 3HD2 LEU A 162      -4.745  11.787 -23.068  1.00 81.60           H
ATOM   2363  HN  LEU A 162      -9.587   8.450 -23.121  1.00 81.60           H
ATOM   2364  N   LEU A 163     -10.067  10.724 -21.039  1.00 83.09           N
ATOM   2365  CA  LEU A 163     -10.741  11.728 -20.234  1.00 83.09           C
ATOM   2366  C   LEU A 163     -11.196  11.097 -18.916  1.00 83.09           C
ATOM   2367  O   LEU A 163     -10.937  11.638 -17.842  1.00 83.09           O
ATOM   2368  HA  LEU A 163     -10.014  12.508 -20.009  1.00 83.09           H
ATOM   2369  CB  LEU A 163     -11.875  12.380 -21.027  1.00 83.09           C
ATOM   2370 1HB  LEU A 163     -11.466  12.752 -21.967  1.00 83.09           H
ATOM   2371 2HB  LEU A 163     -12.604  11.610 -21.280  1.00 83.09           H
ATOM   2372  CG  LEU A 163     -12.607  13.528 -20.331  1.00 83.09           C
ATOM   2373  HG  LEU A 163     -12.953  13.173 -19.360  1.00 83.09           H
ATOM   2374  CD1 LEU A 163     -11.663  14.704 -20.072  1.00 83.09           C
ATOM   2375 1HD1 LEU A 163     -10.841  14.376 -19.435  1.00 83.09           H
ATOM   2376 2HD1 LEU A 163     -11.266  15.067 -21.020  1.00 83.09           H
ATOM   2377 3HD1 LEU A 163     -12.209  15.506 -19.576  1.00 83.09           H
ATOM   2378  CD2 LEU A 163     -13.845  13.951 -21.125  1.00 83.09           C
ATOM   2379 1HD2 LEU A 163     -13.543  14.281 -22.119  1.00 83.09           H
ATOM   2380 2HD2 LEU A 163     -14.526  13.105 -21.214  1.00 83.09           H
ATOM   2381 3HD2 LEU A 163     -14.346  14.769 -20.607  1.00 83.09           H
ATOM   2382  HN  LEU A 163     -10.521  10.500 -21.902  1.00 83.09           H
ATOM   2383  N   TYR A 164     -11.866   9.961 -19.041  1.00 76.88           N
ATOM   2384  CA  TYR A 164     -12.367   9.255 -17.874  1.00 76.88           C
ATOM   2385  C   TYR A 164     -11.222   8.853 -16.943  1.00 76.88           C
ATOM   2386  O   TYR A 164     -11.377   8.862 -15.723  1.00 76.88           O
ATOM   2387  HA  TYR A 164     -13.042   9.924 -17.340  1.00 76.88           H
ATOM   2388  CB  TYR A 164     -13.045   7.990 -18.405  1.00 76.88           C
ATOM   2389 1HB  TYR A 164     -12.375   7.501 -19.112  1.00 76.88           H
ATOM   2390 2HB  TYR A 164     -13.197   7.297 -17.578  1.00 76.88           H
ATOM   2391  CG  TYR A 164     -14.389   8.246 -19.091  1.00 76.88           C
ATOM   2392  CD1 TYR A 164     -15.347   9.018 -18.467  1.00 76.88           C
ATOM   2393  HD1 TYR A 164     -15.146   9.447 -17.485  1.00 76.88           H
ATOM   2394  CD2 TYR A 164     -14.643   7.703 -20.335  1.00 76.88           C
ATOM   2395  HD2 TYR A 164     -13.886   7.093 -20.828  1.00 76.88           H
ATOM   2396  CE1 TYR A 164     -16.611   9.259 -19.113  1.00 76.88           C
ATOM   2397  HE1 TYR A 164     -17.376   9.867 -18.631  1.00 76.88           H
ATOM   2398  CE2 TYR A 164     -15.907   7.943 -20.980  1.00 76.88           C
ATOM   2399  HE2 TYR A 164     -16.121   7.521 -21.962  1.00 76.88           H
ATOM   2400  CZ  TYR A 164     -16.829   8.709 -20.338  1.00 76.88           C
ATOM   2401  OH  TYR A 164     -18.023   8.936 -20.947  1.00 76.88           O
ATOM   2402  HH  TYR A 164     -18.607   9.494 -20.358  1.00 76.88           H
ATOM   2403  HN  TYR A 164     -12.068   9.524 -19.918  1.00 76.88           H
ATOM   2404  N   SER A 165     -10.098   8.509 -17.555  1.00 87.90           N
ATOM   2405  CA  SER A 165      -8.935   8.080 -16.797  1.00 87.90           C
ATOM   2406  C   SER A 165      -8.454   9.214 -15.889  1.00 87.90           C
ATOM   2407  O   SER A 165      -8.001   8.970 -14.772  1.00 87.90           O
ATOM   2408  HA  SER A 165      -9.274   7.232 -16.202  1.00 87.90           H
ATOM   2409  CB  SER A 165      -7.806   7.631 -17.727  1.00 87.90           C
ATOM   2410 1HB  SER A 165      -7.053   7.094 -17.150  1.00 87.90           H
ATOM   2411 2HB  SER A 165      -8.200   6.932 -18.464  1.00 87.90           H
ATOM   2412  OG  SER A 165      -7.196   8.731 -18.396  1.00 87.90           O
ATOM   2413  HG  SER A 165      -7.890   9.402 -18.655  1.00 87.90           H
ATOM   2414  HN  SER A 165      -9.975   8.520 -18.547  1.00 87.90           H
ATOM   2415  N   LYS A 166      -8.571  10.430 -16.402  1.00 84.95           N
ATOM   2416  CA  LYS A 166      -8.179  11.605 -15.642  1.00 84.95           C
ATOM   2417  C   LYS A 166      -9.113  11.764 -14.441  1.00 84.95           C
ATOM   2418  O   LYS A 166      -8.656  11.962 -13.316  1.00 84.95           O
ATOM   2419  HA  LYS A 166      -7.168  11.432 -15.272  1.00 84.95           H
ATOM   2420  CB  LYS A 166      -8.126  12.837 -16.548  1.00 84.95           C
ATOM   2421 1HB  LYS A 166      -9.054  12.916 -17.115  1.00 84.95           H
ATOM   2422 2HB  LYS A 166      -8.048  13.737 -15.939  1.00 84.95           H
ATOM   2423  CG  LYS A 166      -6.939  12.759 -17.510  1.00 84.95           C
ATOM   2424 1HG  LYS A 166      -6.012  12.676 -16.942  1.00 84.95           H
ATOM   2425 2HG  LYS A 166      -7.020  11.861 -18.122  1.00 84.95           H
ATOM   2426  CD  LYS A 166      -6.882  13.995 -18.411  1.00 84.95           C
ATOM   2427 1HD  LYS A 166      -7.795  14.060 -19.002  1.00 84.95           H
ATOM   2428 2HD  LYS A 166      -6.835  14.895 -17.798  1.00 84.95           H
ATOM   2429  CE  LYS A 166      -5.668  13.940 -19.341  1.00 84.95           C
ATOM   2430 1HE  LYS A 166      -4.760  13.802 -18.754  1.00 84.95           H
ATOM   2431 2HE  LYS A 166      -5.751  13.080 -20.006  1.00 84.95           H
ATOM   2432  NZ  LYS A 166      -5.569  15.183 -20.137  1.00 84.95           N
ATOM   2433 1HZ  LYS A 166      -4.765  15.127 -20.752  1.00 84.95           H
ATOM   2434 2HZ  LYS A 166      -6.411  15.299 -20.690  1.00 84.95           H
ATOM   2435 3HZ  LYS A 166      -5.462  15.976 -19.514  1.00 84.95           H
ATOM   2436  HN  LYS A 166      -8.925  10.619 -17.319  1.00 84.95           H
ATOM   2437  N   MET A 167     -10.405  11.672 -14.720  1.00 86.19           N
ATOM   2438  CA  MET A 167     -11.409  11.847 -13.684  1.00 86.19           C
ATOM   2439  C   MET A 167     -11.248  10.797 -12.582  1.00 86.19           C
ATOM   2440  O   MET A 167     -11.291  11.124 -11.397  1.00 86.19           O
ATOM   2441  HA  MET A 167     -11.238  12.842 -13.275  1.00 86.19           H
ATOM   2442  CB  MET A 167     -12.804  11.731 -14.300  1.00 86.19           C
ATOM   2443 1HB  MET A 167     -12.866  10.824 -14.902  1.00 86.19           H
ATOM   2444 2HB  MET A 167     -13.549  11.639 -13.509  1.00 86.19           H
ATOM   2445  CG  MET A 167     -13.123  12.949 -15.170  1.00 86.19           C
ATOM   2446 1HG  MET A 167     -13.058  13.859 -14.573  1.00 86.19           H
ATOM   2447 2HG  MET A 167     -12.386  13.038 -15.969  1.00 86.19           H
ATOM   2448  SD  MET A 167     -14.759  12.791 -15.865  1.00 86.19           S
ATOM   2449  CE  MET A 167     -14.996  14.451 -16.480  1.00 86.19           C
ATOM   2450 1HE  MET A 167     -14.932  15.157 -15.652  1.00 86.19           H
ATOM   2451 2HE  MET A 167     -14.223  14.680 -17.213  1.00 86.19           H
ATOM   2452 3HE  MET A 167     -15.976  14.528 -16.949  1.00 86.19           H
ATOM   2453  HN  MET A 167     -10.768  11.482 -15.632  1.00 86.19           H
ATOM   2454  N   VAL A 168     -11.066   9.557 -13.012  1.00 93.35           N
ATOM   2455  CA  VAL A 168     -10.965   8.449 -12.078  1.00 93.35           C
ATOM   2456  C   VAL A 168      -9.766   8.674 -11.155  1.00 93.35           C
ATOM   2457  O   VAL A 168      -9.857   8.455  -9.948  1.00 93.35           O
ATOM   2458  HA  VAL A 168     -11.874   8.441 -11.477  1.00 93.35           H
ATOM   2459  CB  VAL A 168     -10.891   7.125 -12.843  1.00 93.35           C
ATOM   2460  HB  VAL A 168     -10.097   7.211 -13.586  1.00 93.35           H
ATOM   2461  CG1 VAL A 168     -10.533   5.970 -11.906  1.00 93.35           C
ATOM   2462 1HG1 VAL A 168      -9.565   6.162 -11.445  1.00 93.35           H
ATOM   2463 2HG1 VAL A 168     -11.294   5.883 -11.130  1.00 93.35           H
ATOM   2464 3HG1 VAL A 168     -10.487   5.042 -12.475  1.00 93.35           H
ATOM   2465  CG2 VAL A 168     -12.200   6.846 -13.584  1.00 93.35           C
ATOM   2466 1HG2 VAL A 168     -13.018   6.790 -12.866  1.00 93.35           H
ATOM   2467 2HG2 VAL A 168     -12.394   7.650 -14.294  1.00 93.35           H
ATOM   2468 3HG2 VAL A 168     -12.120   5.900 -14.119  1.00 93.35           H
ATOM   2469  HN  VAL A 168     -10.989   9.306 -13.977  1.00 93.35           H
ATOM   2470  N   CYS A 169      -8.668   9.108 -11.758  1.00 94.67           N
ATOM   2471  CA  CYS A 169      -7.448   9.350 -11.007  1.00 94.67           C
ATOM   2472  C   CYS A 169      -7.741  10.411  -9.944  1.00 94.67           C
ATOM   2473  O   CYS A 169      -7.374  10.247  -8.781  1.00 94.67           O
ATOM   2474  HA  CYS A 169      -7.172   8.403 -10.544  1.00 94.67           H
ATOM   2475  CB  CYS A 169      -6.294   9.763 -11.922  1.00 94.67           C
ATOM   2476 1HB  CYS A 169      -6.620  10.554 -12.599  1.00 94.67           H
ATOM   2477 2HB  CYS A 169      -5.476  10.170 -11.328  1.00 94.67           H
ATOM   2478  SG  CYS A 169      -5.710   8.320 -12.884  1.00 94.67           S
ATOM   2479  HG  CYS A 169      -6.696   8.339 -13.776  1.00 94.67           H
ATOM   2480  HN  CYS A 169      -8.605   9.293 -12.739  1.00 94.67           H
ATOM   2481  N   PHE A 170      -8.399  11.475 -10.381  1.00 93.70           N
ATOM   2482  CA  PHE A 170      -8.719  12.575  -9.487  1.00 93.70           C
ATOM   2483  C   PHE A 170      -9.582  12.098  -8.317  1.00 93.70           C
ATOM   2484  O   PHE A 170      -9.314  12.438  -7.165  1.00 93.70           O
ATOM   2485  HA  PHE A 170      -7.777  12.967  -9.106  1.00 93.70           H
ATOM   2486  CB  PHE A 170      -9.511  13.598 -10.304  1.00 93.70           C
ATOM   2487 1HB  PHE A 170      -8.916  13.897 -11.167  1.00 93.70           H
ATOM   2488 2HB  PHE A 170     -10.413  13.122 -10.688  1.00 93.70           H
ATOM   2489  CG  PHE A 170      -9.907  14.850  -9.518  1.00 93.70           C
ATOM   2490  CD1 PHE A 170     -11.177  14.985  -9.050  1.00 93.70           C
ATOM   2491  HD1 PHE A 170     -11.912  14.202  -9.235  1.00 93.70           H
ATOM   2492  CD2 PHE A 170      -8.989  15.827  -9.288  1.00 93.70           C
ATOM   2493  HD2 PHE A 170      -7.972  15.718  -9.663  1.00 93.70           H
ATOM   2494  CE1 PHE A 170     -11.544  16.147  -8.320  1.00 93.70           C
ATOM   2495  HE1 PHE A 170     -12.562  16.255  -7.945  1.00 93.70           H
ATOM   2496  CE2 PHE A 170      -9.357  16.988  -8.558  1.00 93.70           C
ATOM   2497  HE2 PHE A 170      -8.622  17.771  -8.373  1.00 93.70           H
ATOM   2498  CZ  PHE A 170     -10.627  17.124  -8.090  1.00 93.70           C
ATOM   2499  HZ  PHE A 170     -10.909  18.015  -7.530  1.00 93.70           H
ATOM   2500  HN  PHE A 170      -8.711  11.591 -11.323  1.00 93.70           H
ATOM   2501  N   THR A 171     -10.598  11.317  -8.652  1.00 93.24           N
ATOM   2502  CA  THR A 171     -11.517  10.812  -7.646  1.00 93.24           C
ATOM   2503  C   THR A 171     -10.764   9.978  -6.607  1.00 93.24           C
ATOM   2504  O   THR A 171     -11.067  10.041  -5.417  1.00 93.24           O
ATOM   2505  HA  THR A 171     -11.952  11.662  -7.119  1.00 93.24           H
ATOM   2506  CB  THR A 171     -12.623  10.036  -8.363  1.00 93.24           C
ATOM   2507  HB  THR A 171     -12.230   9.123  -8.812  1.00 93.24           H
ATOM   2508  OG1 THR A 171     -13.175  10.981  -9.276  1.00 93.24           O
ATOM   2509  HG1 THR A 171     -12.721  10.905 -10.163  1.00 93.24           H
ATOM   2510  CG2 THR A 171     -13.790   9.687  -7.436  1.00 93.24           C
ATOM   2511 1HG2 THR A 171     -14.226  10.605  -7.041  1.00 93.24           H
ATOM   2512 2HG2 THR A 171     -13.428   9.072  -6.613  1.00 93.24           H
ATOM   2513 3HG2 THR A 171     -14.546   9.137  -7.996  1.00 93.24           H
ATOM   2514  HN  THR A 171     -10.799  11.031  -9.589  1.00 93.24           H
ATOM   2515  N   ILE A 172      -9.798   9.214  -7.096  1.00 94.15           N
ATOM   2516  CA  ILE A 172      -9.028   8.337  -6.231  1.00 94.15           C
ATOM   2517  C   ILE A 172      -8.256   9.180  -5.214  1.00 94.15           C
ATOM   2518  O   ILE A 172      -8.252   8.872  -4.023  1.00 94.15           O
ATOM   2519  HA  ILE A 172      -9.735   7.707  -5.692  1.00 94.15           H
ATOM   2520  CB  ILE A 172      -8.139   7.410  -7.063  1.00 94.15           C
ATOM   2521  HB  ILE A 172      -7.671   8.002  -7.850  1.00 94.15           H
ATOM   2522  CG1 ILE A 172      -8.969   6.323  -7.748  1.00 94.15           C
ATOM   2523 1HG1 ILE A 172      -9.335   5.617  -7.002  1.00 94.15           H
ATOM   2524 2HG1 ILE A 172      -9.844   6.771  -8.219  1.00 94.15           H
ATOM   2525  CG2 ILE A 172      -7.013   6.821  -6.211  1.00 94.15           C
ATOM   2526 1HG2 ILE A 172      -6.399   7.628  -5.812  1.00 94.15           H
ATOM   2527 2HG2 ILE A 172      -7.441   6.248  -5.389  1.00 94.15           H
ATOM   2528 3HG2 ILE A 172      -6.396   6.166  -6.827  1.00 94.15           H
ATOM   2529  CD1 ILE A 172      -8.141   5.580  -8.798  1.00 94.15           C
ATOM   2530 1HD1 ILE A 172      -7.797   6.286  -9.555  1.00 94.15           H
ATOM   2531 2HD1 ILE A 172      -7.280   5.113  -8.319  1.00 94.15           H
ATOM   2532 3HD1 ILE A 172      -8.755   4.813  -9.269  1.00 94.15           H
ATOM   2533  HN  ILE A 172      -9.540   9.189  -8.062  1.00 94.15           H
ATOM   2534  N   TRP A 173      -7.621  10.227  -5.721  1.00 92.74           N
ATOM   2535  CA  TRP A 173      -6.758  11.052  -4.893  1.00 92.74           C
ATOM   2536  C   TRP A 173      -7.624  11.713  -3.819  1.00 92.74           C
ATOM   2537  O   TRP A 173      -7.239  11.765  -2.652  1.00 92.74           O
ATOM   2538  HA  TRP A 173      -6.020  10.398  -4.427  1.00 92.74           H
ATOM   2539  CB  TRP A 173      -5.985  12.062  -5.743  1.00 92.74           C
ATOM   2540 1HB  TRP A 173      -6.663  12.498  -6.477  1.00 92.74           H
ATOM   2541 2HB  TRP A 173      -5.643  12.875  -5.102  1.00 92.74           H
ATOM   2542  CG  TRP A 173      -4.779  11.467  -6.474  1.00 92.74           C
ATOM   2543  CD1 TRP A 173      -4.622  11.283  -7.792  1.00 92.74           C
ATOM   2544  HD1 TRP A 173      -5.368  11.547  -8.541  1.00 92.74           H
ATOM   2545  CD2 TRP A 173      -3.561  10.984  -5.870  1.00 92.74           C
ATOM   2546  NE1 TRP A 173      -3.396  10.718  -8.081  1.00 92.74           N
ATOM   2547  HE1 TRP A 173      -3.051  10.487  -8.990  1.00 92.74           H
ATOM   2548  CE2 TRP A 173      -2.731  10.530  -6.875  1.00 92.74           C
ATOM   2549  CE3 TRP A 173      -3.173  10.931  -4.520  1.00 92.74           C
ATOM   2550  HE3 TRP A 173      -3.810  11.283  -3.708  1.00 92.74           H
ATOM   2551  CZ2 TRP A 173      -1.461   9.992  -6.636  1.00 92.74           C
ATOM   2552  HZ2 TRP A 173      -0.824   9.641  -7.448  1.00 92.74           H
ATOM   2553  CZ3 TRP A 173      -1.901  10.390  -4.298  1.00 92.74           C
ATOM   2554  HZ3 TRP A 173      -1.551  10.326  -3.267  1.00 92.74           H
ATOM   2555  CH2 TRP A 173      -1.053   9.929  -5.298  1.00 92.74           C
ATOM   2556  HH2 TRP A 173      -0.075   9.521  -5.042  1.00 92.74           H
ATOM   2557  HN  TRP A 173      -7.689  10.513  -6.677  1.00 92.74           H
ATOM   2558  N   VAL A 174      -8.777  12.201  -4.252  1.00 95.65           N
ATOM   2559  CA  VAL A 174      -9.688  12.882  -3.348  1.00 95.65           C
ATOM   2560  C   VAL A 174     -10.135  11.911  -2.253  1.00 95.65           C
ATOM   2561  O   VAL A 174     -10.158  12.265  -1.076  1.00 95.65           O
ATOM   2562  HA  VAL A 174      -9.139  13.703  -2.885  1.00 95.65           H
ATOM   2563  CB  VAL A 174     -10.858  13.477  -4.134  1.00 95.65           C
ATOM   2564  HB  VAL A 174     -11.303  12.679  -4.727  1.00 95.65           H
ATOM   2565  CG1 VAL A 174     -11.934  14.018  -3.190  1.00 95.65           C
ATOM   2566 1HG1 VAL A 174     -12.309  13.208  -2.564  1.00 95.65           H
ATOM   2567 2HG1 VAL A 174     -11.505  14.796  -2.558  1.00 95.65           H
ATOM   2568 3HG1 VAL A 174     -12.754  14.435  -3.774  1.00 95.65           H
ATOM   2569  CG2 VAL A 174     -10.376  14.565  -5.096  1.00 95.65           C
ATOM   2570 1HG2 VAL A 174      -9.893  15.362  -4.530  1.00 95.65           H
ATOM   2571 2HG2 VAL A 174      -9.663  14.137  -5.800  1.00 95.65           H
ATOM   2572 3HG2 VAL A 174     -11.227  14.971  -5.641  1.00 95.65           H
ATOM   2573  HN  VAL A 174      -9.091  12.137  -5.199  1.00 95.65           H
ATOM   2574  N   LEU A 175     -10.479  10.705  -2.682  1.00 90.61           N
ATOM   2575  CA  LEU A 175     -10.997   9.705  -1.764  1.00 90.61           C
ATOM   2576  C   LEU A 175      -9.920   9.357  -0.735  1.00 90.61           C
ATOM   2577  O   LEU A 175     -10.196   9.298   0.463  1.00 90.61           O
ATOM   2578  HA  LEU A 175     -11.844  10.148  -1.241  1.00 90.61           H
ATOM   2579  CB  LEU A 175     -11.525   8.493  -2.534  1.00 90.61           C
ATOM   2580 1HB  LEU A 175     -12.298   8.834  -3.223  1.00 90.61           H
ATOM   2581 2HB  LEU A 175     -10.713   8.091  -3.140  1.00 90.61           H
ATOM   2582  CG  LEU A 175     -12.101   7.358  -1.686  1.00 90.61           C
ATOM   2583  HG  LEU A 175     -11.347   7.058  -0.958  1.00 90.61           H
ATOM   2584  CD1 LEU A 175     -13.326   7.828  -0.899  1.00 90.61           C
ATOM   2585 1HD1 LEU A 175     -13.041   8.648  -0.239  1.00 90.61           H
ATOM   2586 2HD1 LEU A 175     -14.094   8.171  -1.593  1.00 90.61           H
ATOM   2587 3HD1 LEU A 175     -13.716   7.002  -0.305  1.00 90.61           H
ATOM   2588  CD2 LEU A 175     -12.410   6.131  -2.547  1.00 90.61           C
ATOM   2589 1HD2 LEU A 175     -13.138   6.399  -3.313  1.00 90.61           H
ATOM   2590 2HD2 LEU A 175     -11.494   5.782  -3.023  1.00 90.61           H
ATOM   2591 3HD2 LEU A 175     -12.818   5.340  -1.919  1.00 90.61           H
ATOM   2592  HN  LEU A 175     -10.410  10.409  -3.634  1.00 90.61           H
ATOM   2593  N   ALA A 176      -8.714   9.136  -1.238  1.00 95.44           N
ATOM   2594  CA  ALA A 176      -7.615   8.707  -0.390  1.00 95.44           C
ATOM   2595  C   ALA A 176      -7.309   9.803   0.633  1.00 95.44           C
ATOM   2596  O   ALA A 176      -6.981   9.511   1.782  1.00 95.44           O
ATOM   2597  HA  ALA A 176      -7.935   7.809   0.138  1.00 95.44           H
ATOM   2598  CB  ALA A 176      -6.403   8.365  -1.258  1.00 95.44           C
ATOM   2599 1HB  ALA A 176      -6.665   7.561  -1.947  1.00 95.44           H
ATOM   2600 2HB  ALA A 176      -6.102   9.245  -1.825  1.00 95.44           H
ATOM   2601 3HB  ALA A 176      -5.579   8.043  -0.621  1.00 95.44           H
ATOM   2602  HN  ALA A 176      -8.484   9.245  -2.205  1.00 95.44           H
ATOM   2603  N   ALA A 177      -7.427  11.042   0.178  1.00 95.27           N
ATOM   2604  CA  ALA A 177      -7.140  12.183   1.031  1.00 95.27           C
ATOM   2605  C   ALA A 177      -8.131  12.205   2.196  1.00 95.27           C
ATOM   2606  O   ALA A 177      -7.750  12.469   3.336  1.00 95.27           O
ATOM   2607  HA  ALA A 177      -6.132  12.057   1.426  1.00 95.27           H
ATOM   2608  CB  ALA A 177      -7.188  13.467   0.201  1.00 95.27           C
ATOM   2609 1HB  ALA A 177      -6.445  13.413  -0.595  1.00 95.27           H
ATOM   2610 2HB  ALA A 177      -8.180  13.580  -0.236  1.00 95.27           H
ATOM   2611 3HB  ALA A 177      -6.972  14.322   0.841  1.00 95.27           H
ATOM   2612  HN  ALA A 177      -7.712  11.272  -0.752  1.00 95.27           H
ATOM   2613  N   ALA A 178      -9.385  11.925   1.871  1.00 95.21           N
ATOM   2614  CA  ALA A 178     -10.438  11.935   2.871  1.00 95.21           C
ATOM   2615  C   ALA A 178     -10.194  10.805   3.873  1.00 95.21           C
ATOM   2616  O   ALA A 178     -10.469  10.955   5.063  1.00 95.21           O
ATOM   2617  HA  ALA A 178     -10.390  12.890   3.394  1.00 95.21           H
ATOM   2618  CB  ALA A 178     -11.799  11.818   2.181  1.00 95.21           C
ATOM   2619 1HB  ALA A 178     -11.935  12.660   1.502  1.00 95.21           H
ATOM   2620 2HB  ALA A 178     -11.842  10.886   1.618  1.00 95.21           H
ATOM   2621 3HB  ALA A 178     -12.589  11.826   2.932  1.00 95.21           H
ATOM   2622  HN  ALA A 178      -9.684  11.695   0.944  1.00 95.21           H
ATOM   2623  N   LEU A 179      -9.681   9.698   3.356  1.00 92.38           N
ATOM   2624  CA  LEU A 179      -9.544   8.492   4.154  1.00 92.38           C
ATOM   2625  C   LEU A 179      -8.347   8.641   5.095  1.00 92.38           C
ATOM   2626  O   LEU A 179      -8.131   7.801   5.968  1.00 92.38           O
ATOM   2627  HA  LEU A 179     -10.447   8.395   4.757  1.00 92.38           H
ATOM   2628  CB  LEU A 179      -9.468   7.258   3.252  1.00 92.38           C
ATOM   2629 1HB  LEU A 179      -8.696   7.429   2.502  1.00 92.38           H
ATOM   2630 2HB  LEU A 179      -9.144   6.411   3.856  1.00 92.38           H
ATOM   2631  CG  LEU A 179     -10.762   6.872   2.534  1.00 92.38           C
ATOM   2632  HG  LEU A 179     -11.139   7.752   2.013  1.00 92.38           H
ATOM   2633  CD1 LEU A 179     -10.502   5.797   1.476  1.00 92.38           C
ATOM   2634 1HD1 LEU A 179      -9.793   6.176   0.740  1.00 92.38           H
ATOM   2635 2HD1 LEU A 179     -10.089   4.909   1.954  1.00 92.38           H
ATOM   2636 3HD1 LEU A 179     -11.438   5.541   0.981  1.00 92.38           H
ATOM   2637  CD2 LEU A 179     -11.837   6.443   3.534  1.00 92.38           C
ATOM   2638 1HD2 LEU A 179     -11.483   5.583   4.102  1.00 92.38           H
ATOM   2639 2HD2 LEU A 179     -12.049   7.267   4.216  1.00 92.38           H
ATOM   2640 3HD2 LEU A 179     -12.747   6.173   2.997  1.00 92.38           H
ATOM   2641  HN  LEU A 179      -9.361   9.619   2.412  1.00 92.38           H
ATOM   2642  N   CYS A 180      -7.601   9.715   4.886  1.00 91.39           N
ATOM   2643  CA  CYS A 180      -6.424   9.978   5.697  1.00 91.39           C
ATOM   2644  C   CYS A 180      -6.785  11.037   6.740  1.00 91.39           C
ATOM   2645  O   CYS A 180      -5.928  11.478   7.504  1.00 91.39           O
ATOM   2646  HA  CYS A 180      -6.158   9.036   6.177  1.00 91.39           H
ATOM   2647  CB  CYS A 180      -5.231  10.405   4.839  1.00 91.39           C
ATOM   2648 1HB  CYS A 180      -4.304  10.271   5.398  1.00 91.39           H
ATOM   2649 2HB  CYS A 180      -5.163   9.773   3.954  1.00 91.39           H
ATOM   2650  SG  CYS A 180      -5.412  12.157   4.343  1.00 91.39           S
ATOM   2651  HG  CYS A 180      -4.177  12.297   3.871  1.00 91.39           H
ATOM   2652  HN  CYS A 180      -7.788  10.398   4.180  1.00 91.39           H
ATOM   2653  N   ILE A 181      -8.055  11.414   6.738  1.00 91.41           N
ATOM   2654  CA  ILE A 181      -8.540  12.417   7.672  1.00 91.41           C
ATOM   2655  C   ILE A 181      -8.252  11.957   9.102  1.00 91.41           C
ATOM   2656  O   ILE A 181      -7.726  12.721   9.910  1.00 91.41           O
ATOM   2657  HA  ILE A 181      -7.981  13.334   7.485  1.00 91.41           H
ATOM   2658  CB  ILE A 181     -10.015  12.724   7.410  1.00 91.41           C
ATOM   2659  HB  ILE A 181     -10.545  11.779   7.290  1.00 91.41           H
ATOM   2660  CG1 ILE A 181     -10.189  13.507   6.107  1.00 91.41           C
ATOM   2661 1HG1 ILE A 181      -9.741  14.495   6.210  1.00 91.41           H
ATOM   2662 2HG1 ILE A 181      -9.661  13.000   5.300  1.00 91.41           H
ATOM   2663  CG2 ILE A 181     -10.645  13.448   8.602  1.00 91.41           C
ATOM   2664 1HG2 ILE A 181     -10.571  12.818   9.489  1.00 91.41           H
ATOM   2665 2HG2 ILE A 181     -10.118  14.386   8.777  1.00 91.41           H
ATOM   2666 3HG2 ILE A 181     -11.694  13.654   8.389  1.00 91.41           H
ATOM   2667  CD1 ILE A 181     -11.669  13.648   5.745  1.00 91.41           C
ATOM   2668 1HD1 ILE A 181     -12.108  12.658   5.619  1.00 91.41           H
ATOM   2669 2HD1 ILE A 181     -12.190  14.177   6.543  1.00 91.41           H
ATOM   2670 3HD1 ILE A 181     -11.764  14.208   4.815  1.00 91.41           H
ATOM   2671  HN  ILE A 181      -8.747  11.047   6.116  1.00 91.41           H
ATOM   2672  N   PRO A 182      -8.590  10.705   9.441  1.00 92.73           N
ATOM   2673  CA  PRO A 182      -8.385  10.211  10.805  1.00 92.73           C
ATOM   2674  C   PRO A 182      -6.957  10.413  11.283  1.00 92.73           C
ATOM   2675  O   PRO A 182      -6.732  10.840  12.415  1.00 92.73           O
ATOM   2676  HA  PRO A 182      -9.002  10.775  11.504  1.00 92.73           H
ATOM   2677  CB  PRO A 182      -8.747   8.727  10.711  1.00 92.73           C
ATOM   2678 1HB  PRO A 182      -7.872   8.113  10.498  1.00 92.73           H
ATOM   2679 2HB  PRO A 182      -9.175   8.359  11.643  1.00 92.73           H
ATOM   2680  CG  PRO A 182      -9.758   8.682   9.571  1.00 92.73           C
ATOM   2681 1HG  PRO A 182      -9.847   7.681   9.149  1.00 92.73           H
ATOM   2682 2HG  PRO A 182     -10.757   8.964   9.904  1.00 92.73           H
ATOM   2683  CD  PRO A 182      -9.187   9.675   8.572  1.00 92.73           C
ATOM   2684 1HD  PRO A 182      -8.441   9.215   7.925  1.00 92.73           H
ATOM   2685 2HD  PRO A 182      -9.960  10.084   7.921  1.00 92.73           H
ATOM   2686  N   GLU A 183      -6.020  10.099  10.400  1.00 89.50           N
ATOM   2687  CA  GLU A 183      -4.611  10.174  10.745  1.00 89.50           C
ATOM   2688  C   GLU A 183      -4.225  11.614  11.089  1.00 89.50           C
ATOM   2689  O   GLU A 183      -3.425  11.847  11.994  1.00 89.50           O
ATOM   2690  HA  GLU A 183      -4.493   9.540  11.623  1.00 89.50           H
ATOM   2691  CB  GLU A 183      -3.739   9.629   9.612  1.00 89.50           C
ATOM   2692 1HB  GLU A 183      -4.154   9.932   8.651  1.00 89.50           H
ATOM   2693 2HB  GLU A 183      -2.707   9.949   9.756  1.00 89.50           H
ATOM   2694  CG  GLU A 183      -3.721   8.099   9.622  1.00 89.50           C
ATOM   2695 1HG  GLU A 183      -2.938   7.737   8.956  1.00 89.50           H
ATOM   2696 2HG  GLU A 183      -3.480   7.741  10.623  1.00 89.50           H
ATOM   2697  CD  GLU A 183      -5.073   7.532   9.184  1.00 89.50           C
ATOM   2698  OE1 GLU A 183      -5.268   6.313   9.382  1.00 89.50           O
ATOM   2699  OE2 GLU A 183      -5.881   8.330   8.662  1.00 89.50           O
ATOM   2700  HN  GLU A 183      -6.211   9.799   9.466  1.00 89.50           H
ATOM   2701  N   ILE A 184      -4.811  12.544  10.349  1.00 91.04           N
ATOM   2702  CA  ILE A 184      -4.501  13.951  10.531  1.00 91.04           C
ATOM   2703  C   ILE A 184      -4.889  14.375  11.949  1.00 91.04           C
ATOM   2704  O   ILE A 184      -4.161  15.125  12.598  1.00 91.04           O
ATOM   2705  HA  ILE A 184      -3.422  14.065  10.420  1.00 91.04           H
ATOM   2706  CB  ILE A 184      -5.160  14.791   9.436  1.00 91.04           C
ATOM   2707  HB  ILE A 184      -6.222  14.546   9.409  1.00 91.04           H
ATOM   2708  CG1 ILE A 184      -4.583  14.449   8.060  1.00 91.04           C
ATOM   2709 1HG1 ILE A 184      -3.548  14.785   8.003  1.00 91.04           H
ATOM   2710 2HG1 ILE A 184      -4.576  13.368   7.924  1.00 91.04           H
ATOM   2711  CG2 ILE A 184      -5.049  16.285   9.748  1.00 91.04           C
ATOM   2712 1HG2 ILE A 184      -5.545  16.495  10.696  1.00 91.04           H
ATOM   2713 2HG2 ILE A 184      -3.998  16.565   9.818  1.00 91.04           H
ATOM   2714 3HG2 ILE A 184      -5.526  16.859   8.954  1.00 91.04           H
ATOM   2715  CD1 ILE A 184      -5.400  15.105   6.945  1.00 91.04           C
ATOM   2716 1HD1 ILE A 184      -6.429  14.748   6.991  1.00 91.04           H
ATOM   2717 2HD1 ILE A 184      -5.384  16.187   7.071  1.00 91.04           H
ATOM   2718 3HD1 ILE A 184      -4.968  14.845   5.978  1.00 91.04           H
ATOM   2719  HN  ILE A 184      -5.486  12.348   9.637  1.00 91.04           H
ATOM   2720  N   LEU A 185      -6.035  13.877  12.388  1.00 91.33           N
ATOM   2721  CA  LEU A 185      -6.647  14.372  13.610  1.00 91.33           C
ATOM   2722  C   LEU A 185      -5.929  13.767  14.817  1.00 91.33           C
ATOM   2723  O   LEU A 185      -5.537  14.485  15.735  1.00 91.33           O
ATOM   2724  HA  LEU A 185      -6.507  15.453  13.631  1.00 91.33           H
ATOM   2725  CB  LEU A 185      -8.155  14.112  13.597  1.00 91.33           C
ATOM   2726 1HB  LEU A 185      -8.319  13.048  13.429  1.00 91.33           H
ATOM   2727 2HB  LEU A 185      -8.552  14.344  14.585  1.00 91.33           H
ATOM   2728  CG  LEU A 185      -8.962  14.894  12.558  1.00 91.33           C
ATOM   2729  HG  LEU A 185      -8.591  14.629  11.568  1.00 91.33           H
ATOM   2730  CD1 LEU A 185     -10.441  14.505  12.606  1.00 91.33           C
ATOM   2731 1HD1 LEU A 185     -10.543  13.440  12.399  1.00 91.33           H
ATOM   2732 2HD1 LEU A 185     -10.842  14.723  13.596  1.00 91.33           H
ATOM   2733 3HD1 LEU A 185     -10.991  15.075  11.858  1.00 91.33           H
ATOM   2734  CD2 LEU A 185      -8.760  16.401  12.728  1.00 91.33           C
ATOM   2735 1HD2 LEU A 185      -9.087  16.702  13.723  1.00 91.33           H
ATOM   2736 2HD2 LEU A 185      -7.704  16.642  12.604  1.00 91.33           H
ATOM   2737 3HD2 LEU A 185      -9.344  16.933  11.977  1.00 91.33           H
ATOM   2738  HN  LEU A 185      -6.543  13.150  11.926  1.00 91.33           H
ATOM   2739  N   TYR A 186      -5.778  12.451  14.777  1.00 91.20           N
ATOM   2740  CA  TYR A 186      -5.523  11.689  15.988  1.00 91.20           C
ATOM   2741  C   TYR A 186      -4.067  11.223  16.045  1.00 91.20           C
ATOM   2742  O   TYR A 186      -3.661  10.558  16.996  1.00 91.20           O
ATOM   2743  HA  TYR A 186      -5.723  12.337  16.841  1.00 91.20           H
ATOM   2744  CB  TYR A 186      -6.436  10.464  15.916  1.00 91.20           C
ATOM   2745 1HB  TYR A 186      -6.121   9.837  15.081  1.00 91.20           H
ATOM   2746 2HB  TYR A 186      -6.307   9.873  16.823  1.00 91.20           H
ATOM   2747  CG  TYR A 186      -7.919  10.801  15.750  1.00 91.20           C
ATOM   2748  CD1 TYR A 186      -8.506  11.746  16.567  1.00 91.20           C
ATOM   2749  HD1 TYR A 186      -7.914  12.252  17.329  1.00 91.20           H
ATOM   2750  CD2 TYR A 186      -8.669  10.161  14.785  1.00 91.20           C
ATOM   2751  HD2 TYR A 186      -8.204   9.414  14.140  1.00 91.20           H
ATOM   2752  CE1 TYR A 186      -9.902  12.064  16.411  1.00 91.20           C
ATOM   2753  HE1 TYR A 186     -10.379  12.808  17.050  1.00 91.20           H
ATOM   2754  CE2 TYR A 186     -10.064  10.478  14.630  1.00 91.20           C
ATOM   2755  HE2 TYR A 186     -10.668   9.980  13.871  1.00 91.20           H
ATOM   2756  CZ  TYR A 186     -10.612  11.414  15.450  1.00 91.20           C
ATOM   2757  OH  TYR A 186     -11.931  11.714  15.303  1.00 91.20           O
ATOM   2758  HH  TYR A 186     -12.337  11.134  14.597  1.00 91.20           H
ATOM   2759  HN  TYR A 186      -5.828  11.908  13.939  1.00 91.20           H
ATOM   2760  N   SER A 187      -3.320  11.592  15.014  1.00 92.24           N
ATOM   2761  CA  SER A 187      -1.878  11.410  15.032  1.00 92.24           C
ATOM   2762  C   SER A 187      -1.240  12.389  16.020  1.00 92.24           C
ATOM   2763  O   SER A 187      -1.411  13.601  15.896  1.00 92.24           O
ATOM   2764  HA  SER A 187      -1.721  10.382  15.357  1.00 92.24           H
ATOM   2765  CB  SER A 187      -1.282  11.601  13.636  1.00 92.24           C
ATOM   2766 1HB  SER A 187      -1.534  12.594  13.266  1.00 92.24           H
ATOM   2767 2HB  SER A 187      -0.195  11.549  13.696  1.00 92.24           H
ATOM   2768  OG  SER A 187      -1.753  10.619  12.716  1.00 92.24           O
ATOM   2769  HG  SER A 187      -2.204  11.064  11.942  1.00 92.24           H
ATOM   2770  HN  SER A 187      -3.683  12.006  14.180  1.00 92.24           H
ATOM   2771  N   GLN A 188      -0.517  11.827  16.977  1.00 85.42           N
ATOM   2772  CA  GLN A 188       0.262  12.636  17.899  1.00 85.42           C
ATOM   2773  C   GLN A 188       1.493  11.861  18.375  1.00 85.42           C
ATOM   2774  O   GLN A 188       1.592  10.654  18.161  1.00 85.42           O
ATOM   2775  HA  GLN A 188       0.574  13.509  17.327  1.00 85.42           H
ATOM   2776  CB  GLN A 188      -0.591  13.091  19.085  1.00 85.42           C
ATOM   2777 1HB  GLN A 188      -0.017  13.777  19.708  1.00 85.42           H
ATOM   2778 2HB  GLN A 188      -1.459  13.641  18.722  1.00 85.42           H
ATOM   2779  CG  GLN A 188      -1.050  11.896  19.922  1.00 85.42           C
ATOM   2780 1HG  GLN A 188      -1.558  11.173  19.282  1.00 85.42           H
ATOM   2781 2HG  GLN A 188      -0.183  11.390  20.347  1.00 85.42           H
ATOM   2782  CD  GLN A 188      -1.990  12.340  21.044  1.00 85.42           C
ATOM   2783  OE1 GLN A 188      -2.535  13.432  21.036  1.00 85.42           O
ATOM   2784  NE2 GLN A 188      -2.148  11.437  22.007  1.00 85.42           N
ATOM   2785 1HE2 GLN A 188      -1.671  10.559  21.952  1.00 85.42           H
ATOM   2786 2HE2 GLN A 188      -2.744  11.635  22.785  1.00 85.42           H
ATOM   2787  HN  GLN A 188      -0.459  10.840  17.128  1.00 85.42           H
ATOM   2788  N   ILE A 189       2.400  12.587  19.011  1.00 89.63           N
ATOM   2789  CA  ILE A 189       3.542  11.961  19.656  1.00 89.63           C
ATOM   2790  C   ILE A 189       3.147  11.522  21.068  1.00 89.63           C
ATOM   2791  O   ILE A 189       2.658  12.327  21.859  1.00 89.63           O
ATOM   2792  HA  ILE A 189       3.798  11.073  19.078  1.00 89.63           H
ATOM   2793  CB  ILE A 189       4.756  12.892  19.619  1.00 89.63           C
ATOM   2794  HB  ILE A 189       4.484  13.827  20.109  1.00 89.63           H
ATOM   2795  CG1 ILE A 189       5.142  13.231  18.178  1.00 89.63           C
ATOM   2796 1HG1 ILE A 189       5.469  12.328  17.663  1.00 89.63           H
ATOM   2797 2HG1 ILE A 189       4.269  13.606  17.643  1.00 89.63           H
ATOM   2798  CG2 ILE A 189       5.928  12.296  20.402  1.00 89.63           C
ATOM   2799 1HG2 ILE A 189       5.633  12.147  21.440  1.00 89.63           H
ATOM   2800 2HG2 ILE A 189       6.208  11.338  19.963  1.00 89.63           H
ATOM   2801 3HG2 ILE A 189       6.777  12.978  20.359  1.00 89.63           H
ATOM   2802  CD1 ILE A 189       6.257  14.278  18.142  1.00 89.63           C
ATOM   2803 1HD1 ILE A 189       5.918  15.188  18.637  1.00 89.63           H
ATOM   2804 2HD1 ILE A 189       7.136  13.890  18.657  1.00 89.63           H
ATOM   2805 3HD1 ILE A 189       6.513  14.501  17.106  1.00 89.63           H
ATOM   2806  HN  ILE A 189       2.365  13.583  19.090  1.00 89.63           H
ATOM   2807  N   LYS A 190       3.373  10.245  21.341  1.00 84.54           N
ATOM   2808  CA  LYS A 190       3.140   9.712  22.672  1.00 84.54           C
ATOM   2809  C   LYS A 190       4.476   9.297  23.291  1.00 84.54           C
ATOM   2810  O   LYS A 190       5.292   8.647  22.639  1.00 84.54           O
ATOM   2811  HA  LYS A 190       2.715  10.514  23.276  1.00 84.54           H
ATOM   2812  CB  LYS A 190       2.108   8.584  22.625  1.00 84.54           C
ATOM   2813 1HB  LYS A 190       1.215   8.924  22.099  1.00 84.54           H
ATOM   2814 2HB  LYS A 190       2.508   7.742  22.059  1.00 84.54           H
ATOM   2815  CG  LYS A 190       1.732   8.125  24.035  1.00 84.54           C
ATOM   2816 1HG  LYS A 190       2.621   7.770  24.555  1.00 84.54           H
ATOM   2817 2HG  LYS A 190       1.345   8.970  24.605  1.00 84.54           H
ATOM   2818  CD  LYS A 190       0.683   7.012  23.988  1.00 84.54           C
ATOM   2819 1HD  LYS A 190      -0.247   7.400  23.574  1.00 84.54           H
ATOM   2820 2HD  LYS A 190       1.021   6.217  23.323  1.00 84.54           H
ATOM   2821  CE  LYS A 190       0.426   6.441  25.385  1.00 84.54           C
ATOM   2822 1HE  LYS A 190       1.369   6.340  25.922  1.00 84.54           H
ATOM   2823 2HE  LYS A 190      -0.194   7.131  25.957  1.00 84.54           H
ATOM   2824  NZ  LYS A 190      -0.242   5.124  25.291  1.00 84.54           N
ATOM   2825 1HZ  LYS A 190      -0.306   4.711  26.215  1.00 84.54           H
ATOM   2826 2HZ  LYS A 190      -1.174   5.244  24.910  1.00 84.54           H
ATOM   2827 3HZ  LYS A 190       0.296   4.514  24.685  1.00 84.54           H
ATOM   2828  HN  LYS A 190       3.708   9.581  20.672  1.00 84.54           H
ATOM   2829  N   GLU A 191       4.659   9.688  24.544  1.00 75.25           N
ATOM   2830  CA  GLU A 191       5.840   9.287  25.289  1.00 75.25           C
ATOM   2831  C   GLU A 191       5.537   8.049  26.137  1.00 75.25           C
ATOM   2832  O   GLU A 191       4.641   8.073  26.979  1.00 75.25           O
ATOM   2833  HA  GLU A 191       6.589   9.045  24.536  1.00 75.25           H
ATOM   2834  CB  GLU A 191       6.356  10.434  26.160  1.00 75.25           C
ATOM   2835 1HB  GLU A 191       6.397  11.351  25.572  1.00 75.25           H
ATOM   2836 2HB  GLU A 191       5.739  10.523  27.054  1.00 75.25           H
ATOM   2837  CG  GLU A 191       7.780  10.157  26.645  1.00 75.25           C
ATOM   2838 1HG  GLU A 191       7.775   9.312  27.334  1.00 75.25           H
ATOM   2839 2HG  GLU A 191       8.408   9.876  25.799  1.00 75.25           H
ATOM   2840  CD  GLU A 191       8.371  11.385  27.339  1.00 75.25           C
ATOM   2841  OE1 GLU A 191       9.558  11.303  27.724  1.00 75.25           O
ATOM   2842  OE2 GLU A 191       7.623  12.378  27.470  1.00 75.25           O
ATOM   2843  HN  GLU A 191       4.019  10.269  25.047  1.00 75.25           H
ATOM   2844  N   GLU A 192       6.301   6.996  25.883  1.00 72.17           N
ATOM   2845  CA  GLU A 192       6.069   5.726  26.549  1.00 72.17           C
ATOM   2846  C   GLU A 192       7.382   5.169  27.102  1.00 72.17           C
ATOM   2847  O   GLU A 192       8.285   4.826  26.339  1.00 72.17           O
ATOM   2848  HA  GLU A 192       5.387   5.949  27.370  1.00 72.17           H
ATOM   2849  CB  GLU A 192       5.403   4.725  25.603  1.00 72.17           C
ATOM   2850 1HB  GLU A 192       4.498   5.163  25.182  1.00 72.17           H
ATOM   2851 2HB  GLU A 192       6.118   4.403  24.846  1.00 72.17           H
ATOM   2852  CG  GLU A 192       4.974   3.463  26.354  1.00 72.17           C
ATOM   2853 1HG  GLU A 192       4.721   2.679  25.640  1.00 72.17           H
ATOM   2854 2HG  GLU A 192       5.805   3.092  26.953  1.00 72.17           H
ATOM   2855  CD  GLU A 192       3.772   3.744  27.257  1.00 72.17           C
ATOM   2856  OE1 GLU A 192       3.529   2.909  28.156  1.00 72.17           O
ATOM   2857  OE2 GLU A 192       3.123   4.788  27.030  1.00 72.17           O
ATOM   2858  HN  GLU A 192       7.065   7.002  25.238  1.00 72.17           H
ATOM   2859  N   SER A 193       7.448   5.095  28.423  1.00 73.00           N
ATOM   2860  CA  SER A 193       8.619   4.547  29.085  1.00 73.00           C
ATOM   2861  C   SER A 193       9.871   5.315  28.655  1.00 73.00           C
ATOM   2862  O   SER A 193      10.943   4.731  28.511  1.00 73.00           O
ATOM   2863  HA  SER A 193       8.437   4.680  30.151  1.00 73.00           H
ATOM   2864  CB  SER A 193       8.779   3.057  28.777  1.00 73.00           C
ATOM   2865 1HB  SER A 193       8.982   2.926  27.714  1.00 73.00           H
ATOM   2866 2HB  SER A 193       9.642   2.666  29.317  1.00 73.00           H
ATOM   2867  OG  SER A 193       7.619   2.311  29.133  1.00 73.00           O
ATOM   2868  HG  SER A 193       7.662   1.397  28.728  1.00 73.00           H
ATOM   2869  HN  SER A 193       6.720   5.402  29.037  1.00 73.00           H
ATOM   2870  N   GLY A 194       9.692   6.614  28.461  1.00 81.36           N
ATOM   2871  CA  GLY A 194      10.806   7.479  28.113  1.00 81.36           C
ATOM   2872  C   GLY A 194      11.131   7.380  26.621  1.00 81.36           C
ATOM   2873  O   GLY A 194      12.126   7.938  26.160  1.00 81.36           O
ATOM   2874 1HA  GLY A 194      10.564   8.511  28.368  1.00 81.36           H
ATOM   2875 2HA  GLY A 194      11.683   7.203  28.699  1.00 81.36           H
ATOM   2876  HN  GLY A 194       8.808   7.074  28.539  1.00 81.36           H
ATOM   2877  N   ILE A 195      10.273   6.666  25.907  1.00 80.11           N
ATOM   2878  CA  ILE A 195      10.421   6.540  24.467  1.00 80.11           C
ATOM   2879  C   ILE A 195       9.311   7.332  23.774  1.00 80.11           C
ATOM   2880  O   ILE A 195       8.131   7.143  24.069  1.00 80.11           O
ATOM   2881  HA  ILE A 195      11.380   6.981  24.197  1.00 80.11           H
ATOM   2882  CB  ILE A 195      10.470   5.065  24.061  1.00 80.11           C
ATOM   2883  HB  ILE A 195       9.547   4.589  24.390  1.00 80.11           H
ATOM   2884  CG1 ILE A 195      11.625   4.343  24.757  1.00 80.11           C
ATOM   2885 1HG1 ILE A 195      12.573   4.786  24.451  1.00 80.11           H
ATOM   2886 2HG1 ILE A 195      11.544   4.477  25.836  1.00 80.11           H
ATOM   2887  CG2 ILE A 195      10.536   4.918  22.539  1.00 80.11           C
ATOM   2888 1HG2 ILE A 195       9.654   5.374  22.091  1.00 80.11           H
ATOM   2889 2HG2 ILE A 195      11.432   5.414  22.165  1.00 80.11           H
ATOM   2890 3HG2 ILE A 195      10.571   3.860  22.278  1.00 80.11           H
ATOM   2891  CD1 ILE A 195      11.621   2.850  24.421  1.00 80.11           C
ATOM   2892 1HD1 ILE A 195      10.682   2.406  24.750  1.00 80.11           H
ATOM   2893 2HD1 ILE A 195      11.726   2.720  23.344  1.00 80.11           H
ATOM   2894 3HD1 ILE A 195      12.452   2.361  24.929  1.00 80.11           H
ATOM   2895  HN  ILE A 195       9.491   6.180  26.296  1.00 80.11           H
ATOM   2896  N   ALA A 196       9.727   8.201  22.865  1.00 90.83           N
ATOM   2897  CA  ALA A 196       8.780   8.962  22.067  1.00 90.83           C
ATOM   2898  C   ALA A 196       8.269   8.088  20.919  1.00 90.83           C
ATOM   2899  O   ALA A 196       9.060   7.532  20.159  1.00 90.83           O
ATOM   2900  HA  ALA A 196       7.941   9.227  22.711  1.00 90.83           H
ATOM   2901  CB  ALA A 196       9.446  10.246  21.571  1.00 90.83           C
ATOM   2902 1HB  ALA A 196       9.764  10.844  22.425  1.00 90.83           H
ATOM   2903 2HB  ALA A 196      10.313   9.994  20.961  1.00 90.83           H
ATOM   2904 3HB  ALA A 196       8.735  10.816  20.973  1.00 90.83           H
ATOM   2905  HN  ALA A 196      10.690   8.389  22.670  1.00 90.83           H
ATOM   2906  N   ILE A 197       6.951   7.994  20.830  1.00 86.49           N
ATOM   2907  CA  ILE A 197       6.326   7.183  19.800  1.00 86.49           C
ATOM   2908  C   ILE A 197       5.309   8.033  19.035  1.00 86.49           C
ATOM   2909  O   ILE A 197       4.455   8.679  19.639  1.00 86.49           O
ATOM   2910  HA  ILE A 197       7.109   6.875  19.107  1.00 86.49           H
ATOM   2911  CB  ILE A 197       5.731   5.911  20.406  1.00 86.49           C
ATOM   2912  HB  ILE A 197       4.968   6.201  21.128  1.00 86.49           H
ATOM   2913  CG1 ILE A 197       6.795   5.117  21.168  1.00 86.49           C
ATOM   2914 1HG1 ILE A 197       7.577   4.797  20.479  1.00 86.49           H
ATOM   2915 2HG1 ILE A 197       7.269   5.758  21.911  1.00 86.49           H
ATOM   2916  CG2 ILE A 197       5.042   5.063  19.335  1.00 86.49           C
ATOM   2917 1HG2 ILE A 197       4.238   5.640  18.877  1.00 86.49           H
ATOM   2918 2HG2 ILE A 197       5.767   4.781  18.572  1.00 86.49           H
ATOM   2919 3HG2 ILE A 197       4.628   4.165  19.793  1.00 86.49           H
ATOM   2920  CD1 ILE A 197       6.181   3.896  21.855  1.00 86.49           C
ATOM   2921 1HD1 ILE A 197       5.417   4.222  22.560  1.00 86.49           H
ATOM   2922 2HD1 ILE A 197       5.730   3.246  21.106  1.00 86.49           H
ATOM   2923 3HD1 ILE A 197       6.959   3.350  22.389  1.00 86.49           H
ATOM   2924  HN  ILE A 197       6.314   8.460  21.446  1.00 86.49           H
ATOM   2925  N   CYS A 198       5.435   8.004  17.716  1.00 92.08           N
ATOM   2926  CA  CYS A 198       4.408   8.564  16.854  1.00 92.08           C
ATOM   2927  C   CYS A 198       3.337   7.495  16.626  1.00 92.08           C
ATOM   2928  O   CYS A 198       3.594   6.482  15.978  1.00 92.08           O
ATOM   2929  HA  CYS A 198       3.992   9.423  17.380  1.00 92.08           H
ATOM   2930  CB  CYS A 198       4.993   9.075  15.536  1.00 92.08           C
ATOM   2931 1HB  CYS A 198       5.623   9.945  15.721  1.00 92.08           H
ATOM   2932 2HB  CYS A 198       5.628   8.311  15.089  1.00 92.08           H
ATOM   2933  SG  CYS A 198       3.643   9.517  14.382  1.00 92.08           S
ATOM   2934  HN  CYS A 198       6.219   7.609  17.237  1.00 92.08           H
ATOM   2935  N   THR A 199       2.159   7.758  17.173  1.00 90.26           N
ATOM   2936  CA  THR A 199       1.074   6.793  17.112  1.00 90.26           C
ATOM   2937  C   THR A 199      -0.269   7.510  16.963  1.00 90.26           C
ATOM   2938  O   THR A 199      -0.362   8.716  17.187  1.00 90.26           O
ATOM   2939  HA  THR A 199       1.209   6.180  16.221  1.00 90.26           H
ATOM   2940  CB  THR A 199       1.156   5.910  18.358  1.00 90.26           C
ATOM   2941  HB  THR A 199       2.184   5.599  18.548  1.00 90.26           H
ATOM   2942  OG1 THR A 199       0.233   4.856  18.098  1.00 90.26           O
ATOM   2943  HG1 THR A 199       0.392   4.098  18.731  1.00 90.26           H
ATOM   2944  CG2 THR A 199       0.594   6.599  19.603  1.00 90.26           C
ATOM   2945 1HG2 THR A 199      -0.454   6.849  19.438  1.00 90.26           H
ATOM   2946 2HG2 THR A 199       1.159   7.510  19.800  1.00 90.26           H
ATOM   2947 3HG2 THR A 199       0.677   5.928  20.458  1.00 90.26           H
ATOM   2948  HN  THR A 199       1.941   8.609  17.649  1.00 90.26           H
ATOM   2949  N   MET A 200      -1.278   6.738  16.587  1.00 89.24           N
ATOM   2950  CA  MET A 200      -2.651   7.206  16.670  1.00 89.24           C
ATOM   2951  C   MET A 200      -3.173   7.121  18.106  1.00 89.24           C
ATOM   2952  O   MET A 200      -2.982   6.111  18.781  1.00 89.24           O
ATOM   2953  HA  MET A 200      -2.626   8.246  16.346  1.00 89.24           H
ATOM   2954  CB  MET A 200      -3.536   6.358  15.754  1.00 89.24           C
ATOM   2955 1HB  MET A 200      -3.443   5.306  16.024  1.00 89.24           H
ATOM   2956 2HB  MET A 200      -4.581   6.633  15.897  1.00 89.24           H
ATOM   2957  CG  MET A 200      -3.148   6.550  14.286  1.00 89.24           C
ATOM   2958 1HG  MET A 200      -2.065   6.506  14.179  1.00 89.24           H
ATOM   2959 2HG  MET A 200      -3.562   5.742  13.684  1.00 89.24           H
ATOM   2960  SD  MET A 200      -3.755   8.122  13.695  1.00 89.24           S
ATOM   2961  CE  MET A 200      -5.492   7.743  13.534  1.00 89.24           C
ATOM   2962 1HE  MET A 200      -5.621   6.924  12.826  1.00 89.24           H
ATOM   2963 2HE  MET A 200      -5.892   7.451  14.505  1.00 89.24           H
ATOM   2964 3HE  MET A 200      -6.023   8.623  13.172  1.00 89.24           H
ATOM   2965  HN  MET A 200      -1.169   5.810  16.231  1.00 89.24           H
ATOM   2966  N   VAL A 201      -3.822   8.196  18.530  1.00 91.60           N
ATOM   2967  CA  VAL A 201      -4.504   8.200  19.813  1.00 91.60           C
ATOM   2968  C   VAL A 201      -5.968   8.593  19.606  1.00 91.60           C
ATOM   2969  O   VAL A 201      -6.259   9.691  19.135  1.00 91.60           O
ATOM   2970  HA  VAL A 201      -4.466   7.185  20.209  1.00 91.60           H
ATOM   2971  CB  VAL A 201      -3.771   9.119  20.792  1.00 91.60           C
ATOM   2972  HB  VAL A 201      -3.815  10.134  20.396  1.00 91.60           H
ATOM   2973  CG1 VAL A 201      -4.455   9.119  22.161  1.00 91.60           C
ATOM   2974 1HG1 VAL A 201      -5.481   9.470  22.054  1.00 91.60           H
ATOM   2975 2HG1 VAL A 201      -4.456   8.107  22.566  1.00 91.60           H
ATOM   2976 3HG1 VAL A 201      -3.913   9.780  22.837  1.00 91.60           H
ATOM   2977  CG2 VAL A 201      -2.297   8.726  20.915  1.00 91.60           C
ATOM   2978 1HG2 VAL A 201      -2.224   7.700  21.277  1.00 91.60           H
ATOM   2979 2HG2 VAL A 201      -1.818   8.802  19.939  1.00 91.60           H
ATOM   2980 3HG2 VAL A 201      -1.800   9.395  21.617  1.00 91.60           H
ATOM   2981  HN  VAL A 201      -3.886   9.050  18.014  1.00 91.60           H
ATOM   2982  N   TYR A 202      -6.851   7.674  19.969  1.00 91.46           N
ATOM   2983  CA  TYR A 202      -8.273   7.872  19.743  1.00 91.46           C
ATOM   2984  C   TYR A 202      -8.943   8.487  20.973  1.00 91.46           C
ATOM   2985  O   TYR A 202      -8.584   8.167  22.105  1.00 91.46           O
ATOM   2986  HA  TYR A 202      -8.388   8.552  18.898  1.00 91.46           H
ATOM   2987  CB  TYR A 202      -8.859   6.480  19.500  1.00 91.46           C
ATOM   2988 1HB  TYR A 202      -8.633   5.847  20.358  1.00 91.46           H
ATOM   2989 2HB  TYR A 202      -9.945   6.560  19.440  1.00 91.46           H
ATOM   2990  CG  TYR A 202      -8.341   5.800  18.231  1.00 91.46           C
ATOM   2991  CD1 TYR A 202      -8.952   6.046  17.018  1.00 91.46           C
ATOM   2992  HD1 TYR A 202      -9.802   6.725  16.964  1.00 91.46           H
ATOM   2993  CD2 TYR A 202      -7.264   4.940  18.300  1.00 91.46           C
ATOM   2994  HD2 TYR A 202      -6.782   4.746  19.259  1.00 91.46           H
ATOM   2995  CE1 TYR A 202      -8.464   5.405  15.824  1.00 91.46           C
ATOM   2996  HE1 TYR A 202      -8.937   5.590  14.860  1.00 91.46           H
ATOM   2997  CE2 TYR A 202      -6.777   4.299  17.106  1.00 91.46           C
ATOM   2998  HE2 TYR A 202      -5.927   3.618  17.147  1.00 91.46           H
ATOM   2999  CZ  TYR A 202      -7.401   4.563  15.927  1.00 91.46           C
ATOM   3000  OH  TYR A 202      -6.941   3.958  14.800  1.00 91.46           O
ATOM   3001  HH  TYR A 202      -6.150   3.387  15.017  1.00 91.46           H
ATOM   3002  HN  TYR A 202      -6.610   6.809  20.409  1.00 91.46           H
ATOM   3003  N   PRO A 203      -9.925   9.378  20.776  1.00 85.84           N
ATOM   3004  CA  PRO A 203     -10.568  10.054  21.905  1.00 85.84           C
ATOM   3005  C   PRO A 203     -11.409   9.104  22.743  1.00 85.84           C
ATOM   3006  O   PRO A 203     -11.935   8.118  22.230  1.00 85.84           O
ATOM   3007  HA  PRO A 203      -9.815  10.445  22.588  1.00 85.84           H
ATOM   3008  CB  PRO A 203     -11.425  11.134  21.240  1.00 85.84           C
ATOM   3009 1HB  PRO A 203     -12.335  11.329  21.806  1.00 85.84           H
ATOM   3010 2HB  PRO A 203     -10.889  12.080  21.164  1.00 85.84           H
ATOM   3011  CG  PRO A 203     -11.729  10.562  19.885  1.00 85.84           C
ATOM   3012 1HG  PRO A 203     -12.596   9.903  19.921  1.00 85.84           H
ATOM   3013 2HG  PRO A 203     -11.957  11.350  19.167  1.00 85.84           H
ATOM   3014  CD  PRO A 203     -10.494   9.809  19.486  1.00 85.84           C
ATOM   3015 1HD  PRO A 203     -10.731   8.958  18.847  1.00 85.84           H
ATOM   3016 2HD  PRO A 203      -9.800  10.441  18.932  1.00 85.84           H
ATOM   3017  N   SER A 204     -11.513   9.430  24.023  1.00 77.90           N
ATOM   3018  CA  SER A 204     -11.931   8.452  25.013  1.00 77.90           C
ATOM   3019  C   SER A 204     -13.374   8.021  24.745  1.00 77.90           C
ATOM   3020  O   SER A 204     -13.741   6.874  24.998  1.00 77.90           O
ATOM   3021  HA  SER A 204     -11.251   7.609  24.890  1.00 77.90           H
ATOM   3022  CB  SER A 204     -11.798   9.011  26.430  1.00 77.90           C
ATOM   3023 1HB  SER A 204     -12.259   8.321  27.137  1.00 77.90           H
ATOM   3024 2HB  SER A 204     -10.743   9.080  26.696  1.00 77.90           H
ATOM   3025  OG  SER A 204     -12.403  10.295  26.557  1.00 77.90           O
ATOM   3026  HG  SER A 204     -13.398  10.202  26.586  1.00 77.90           H
ATOM   3027  HN  SER A 204     -11.318  10.341  24.386  1.00 77.90           H
ATOM   3028  N   ASP A 205     -14.155   8.963  24.237  1.00 73.03           N
ATOM   3029  CA  ASP A 205     -15.602   8.845  24.291  1.00 73.03           C
ATOM   3030  C   ASP A 205     -16.035   7.583  23.543  1.00 73.03           C
ATOM   3031  O   ASP A 205     -16.815   6.786  24.063  1.00 73.03           O
ATOM   3032  HA  ASP A 205     -15.847   8.806  25.352  1.00 73.03           H
ATOM   3033  CB  ASP A 205     -16.277  10.045  23.623  1.00 73.03           C
ATOM   3034 1HB  ASP A 205     -15.917  10.147  22.599  1.00 73.03           H
ATOM   3035 2HB  ASP A 205     -17.353   9.876  23.566  1.00 73.03           H
ATOM   3036  CG  ASP A 205     -15.997  11.334  24.398  1.00 73.03           C
ATOM   3037  OD1 ASP A 205     -15.518  11.212  25.546  1.00 73.03           O
ATOM   3038  OD2 ASP A 205     -16.269  12.411  23.825  1.00 73.03           O
ATOM   3039  HN  ASP A 205     -13.814   9.793  23.795  1.00 73.03           H
ATOM   3040  N   GLU A 206     -15.509   7.439  22.335  1.00 76.08           N
ATOM   3041  CA  GLU A 206     -15.855   6.302  21.499  1.00 76.08           C
ATOM   3042  C   GLU A 206     -14.593   5.683  20.896  1.00 76.08           C
ATOM   3043  O   GLU A 206     -14.606   5.227  19.753  1.00 76.08           O
ATOM   3044  HA  GLU A 206     -16.335   5.587  22.167  1.00 76.08           H
ATOM   3045  CB  GLU A 206     -16.844   6.708  20.405  1.00 76.08           C
ATOM   3046 1HB  GLU A 206     -16.457   7.570  19.861  1.00 76.08           H
ATOM   3047 2HB  GLU A 206     -17.053   5.852  19.763  1.00 76.08           H
ATOM   3048  CG  GLU A 206     -18.185   7.132  21.007  1.00 76.08           C
ATOM   3049 1HG  GLU A 206     -18.247   6.793  22.041  1.00 76.08           H
ATOM   3050 2HG  GLU A 206     -18.253   8.220  21.023  1.00 76.08           H
ATOM   3051  CD  GLU A 206     -19.354   6.555  20.205  1.00 76.08           C
ATOM   3052  OE1 GLU A 206     -20.383   6.247  20.843  1.00 76.08           O
ATOM   3053  OE2 GLU A 206     -19.191   6.436  18.971  1.00 76.08           O
ATOM   3054  HN  GLU A 206     -14.859   8.080  21.928  1.00 76.08           H
ATOM   3055  N   SER A 207     -13.533   5.686  21.690  1.00 87.71           N
ATOM   3056  CA  SER A 207     -12.223   5.302  21.192  1.00 87.71           C
ATOM   3057  C   SER A 207     -12.304   3.935  20.509  1.00 87.71           C
ATOM   3058  O   SER A 207     -11.749   3.744  19.428  1.00 87.71           O
ATOM   3059  HA  SER A 207     -11.950   6.073  20.473  1.00 87.71           H
ATOM   3060  CB  SER A 207     -11.192   5.271  22.322  1.00 87.71           C
ATOM   3061 1HB  SER A 207     -10.248   4.882  21.940  1.00 87.71           H
ATOM   3062 2HB  SER A 207     -11.001   6.287  22.667  1.00 87.71           H
ATOM   3063  OG  SER A 207     -11.625   4.471  23.419  1.00 87.71           O
ATOM   3064  HG  SER A 207     -11.038   4.631  24.212  1.00 87.71           H
ATOM   3065  HN  SER A 207     -13.558   5.945  22.656  1.00 87.71           H
ATOM   3066  N   THR A 208     -12.999   3.020  21.169  1.00 87.51           N
ATOM   3067  CA  THR A 208     -13.073   1.649  20.692  1.00 87.51           C
ATOM   3068  C   THR A 208     -13.764   1.596  19.328  1.00 87.51           C
ATOM   3069  O   THR A 208     -13.282   0.937  18.409  1.00 87.51           O
ATOM   3070  HA  THR A 208     -12.058   1.279  20.550  1.00 87.51           H
ATOM   3071  CB  THR A 208     -13.777   0.813  21.763  1.00 87.51           C
ATOM   3072  HB  THR A 208     -14.830   1.086  21.840  1.00 87.51           H
ATOM   3073  OG1 THR A 208     -12.999   1.026  22.937  1.00 87.51           O
ATOM   3074  HG1 THR A 208     -12.058   0.726  22.782  1.00 87.51           H
ATOM   3075  CG2 THR A 208     -13.658  -0.690  21.504  1.00 87.51           C
ATOM   3076 1HG2 THR A 208     -12.606  -0.975  21.494  1.00 87.51           H
ATOM   3077 2HG2 THR A 208     -14.109  -0.930  20.541  1.00 87.51           H
ATOM   3078 3HG2 THR A 208     -14.175  -1.236  22.293  1.00 87.51           H
ATOM   3079  HN  THR A 208     -13.503   3.201  22.013  1.00 87.51           H
ATOM   3080  N   LYS A 209     -14.884   2.300  19.239  1.00 83.04           N
ATOM   3081  CA  LYS A 209     -15.672   2.302  18.019  1.00 83.04           C
ATOM   3082  C   LYS A 209     -14.832   2.874  16.875  1.00 83.04           C
ATOM   3083  O   LYS A 209     -14.816   2.322  15.776  1.00 83.04           O
ATOM   3084  HA  LYS A 209     -15.914   1.266  17.785  1.00 83.04           H
ATOM   3085  CB  LYS A 209     -16.995   3.038  18.237  1.00 83.04           C
ATOM   3086 1HB  LYS A 209     -16.802   4.026  18.655  1.00 83.04           H
ATOM   3087 2HB  LYS A 209     -17.493   3.190  17.280  1.00 83.04           H
ATOM   3088  CG  LYS A 209     -17.912   2.252  19.176  1.00 83.04           C
ATOM   3089 1HG  LYS A 209     -18.013   1.227  18.817  1.00 83.04           H
ATOM   3090 2HG  LYS A 209     -17.463   2.199  20.168  1.00 83.04           H
ATOM   3091  CD  LYS A 209     -19.293   2.904  19.269  1.00 83.04           C
ATOM   3092 1HD  LYS A 209     -19.182   3.981  19.394  1.00 83.04           H
ATOM   3093 2HD  LYS A 209     -19.837   2.746  18.338  1.00 83.04           H
ATOM   3094  CE  LYS A 209     -20.094   2.329  20.438  1.00 83.04           C
ATOM   3095 1HE  LYS A 209     -20.446   1.329  20.188  1.00 83.04           H
ATOM   3096 2HE  LYS A 209     -19.451   2.231  21.314  1.00 83.04           H
ATOM   3097  NZ  LYS A 209     -21.245   3.202  20.757  1.00 83.04           N
ATOM   3098 1HZ  LYS A 209     -21.820   2.758  21.465  1.00 83.04           H
ATOM   3099 2HZ  LYS A 209     -20.908   4.093  21.105  1.00 83.04           H
ATOM   3100 3HZ  LYS A 209     -21.797   3.354  19.920  1.00 83.04           H
ATOM   3101  HN  LYS A 209     -15.252   2.860  19.981  1.00 83.04           H
ATOM   3102  N   LEU A 210     -14.153   3.972  17.173  1.00 88.69           N
ATOM   3103  CA  LEU A 210     -13.425   4.703  16.150  1.00 88.69           C
ATOM   3104  C   LEU A 210     -12.314   3.814  15.588  1.00 88.69           C
ATOM   3105  O   LEU A 210     -12.173   3.686  14.372  1.00 88.69           O
ATOM   3106  HA  LEU A 210     -14.127   4.928  15.347  1.00 88.69           H
ATOM   3107  CB  LEU A 210     -12.924   6.040  16.701  1.00 88.69           C
ATOM   3108 1HB  LEU A 210     -13.760   6.549  17.181  1.00 88.69           H
ATOM   3109 2HB  LEU A 210     -12.186   5.837  17.477  1.00 88.69           H
ATOM   3110  CG  LEU A 210     -12.300   6.994  15.681  1.00 88.69           C
ATOM   3111  HG  LEU A 210     -11.485   6.473  15.179  1.00 88.69           H
ATOM   3112  CD1 LEU A 210     -13.315   7.386  14.605  1.00 88.69           C
ATOM   3113 1HD1 LEU A 210     -13.656   6.492  14.084  1.00 88.69           H
ATOM   3114 2HD1 LEU A 210     -14.166   7.881  15.072  1.00 88.69           H
ATOM   3115 3HD1 LEU A 210     -12.845   8.065  13.893  1.00 88.69           H
ATOM   3116  CD2 LEU A 210     -11.696   8.218  16.372  1.00 88.69           C
ATOM   3117 1HD2 LEU A 210     -12.477   8.750  16.916  1.00 88.69           H
ATOM   3118 2HD2 LEU A 210     -10.922   7.896  17.069  1.00 88.69           H
ATOM   3119 3HD2 LEU A 210     -11.260   8.880  15.624  1.00 88.69           H
ATOM   3120  HN  LEU A 210     -14.096   4.362  18.093  1.00 88.69           H
ATOM   3121  N   LYS A 211     -11.554   3.224  16.498  1.00 93.58           N
ATOM   3122  CA  LYS A 211     -10.460   2.351  16.108  1.00 93.58           C
ATOM   3123  C   LYS A 211     -11.002   1.224  15.227  1.00 93.58           C
ATOM   3124  O   LYS A 211     -10.464   0.957  14.153  1.00 93.58           O
ATOM   3125  HA  LYS A 211      -9.762   2.946  15.518  1.00 93.58           H
ATOM   3126  CB  LYS A 211      -9.703   1.857  17.342  1.00 93.58           C
ATOM   3127 1HB  LYS A 211      -9.288   2.707  17.884  1.00 93.58           H
ATOM   3128 2HB  LYS A 211     -10.393   1.354  18.020  1.00 93.58           H
ATOM   3129  CG  LYS A 211      -8.578   0.898  16.947  1.00 93.58           C
ATOM   3130 1HG  LYS A 211      -9.004  -0.037  16.583  1.00 93.58           H
ATOM   3131 2HG  LYS A 211      -8.001   1.326  16.127  1.00 93.58           H
ATOM   3132  CD  LYS A 211      -7.655   0.616  18.135  1.00 93.58           C
ATOM   3133 1HD  LYS A 211      -7.264   1.555  18.526  1.00 93.58           H
ATOM   3134 2HD  LYS A 211      -8.224   0.148  18.939  1.00 93.58           H
ATOM   3135  CE  LYS A 211      -6.497  -0.295  17.725  1.00 93.58           C
ATOM   3136 1HE  LYS A 211      -6.879  -1.278  17.449  1.00 93.58           H
ATOM   3137 2HE  LYS A 211      -6.000   0.112  16.845  1.00 93.58           H
ATOM   3138  NZ  LYS A 211      -5.525  -0.428  18.833  1.00 93.58           N
ATOM   3139 1HZ  LYS A 211      -4.855  -1.156  18.610  1.00 93.58           H
ATOM   3140 2HZ  LYS A 211      -5.037   0.452  18.962  1.00 93.58           H
ATOM   3141 3HZ  LYS A 211      -6.016  -0.670  19.687  1.00 93.58           H
ATOM   3142  HN  LYS A 211     -11.675   3.334  17.485  1.00 93.58           H
ATOM   3143  N   SER A 212     -12.061   0.593  15.712  1.00 91.45           N
ATOM   3144  CA  SER A 212     -12.625  -0.558  15.029  1.00 91.45           C
ATOM   3145  C   SER A 212     -13.082  -0.162  13.624  1.00 91.45           C
ATOM   3146  O   SER A 212     -12.895  -0.915  12.671  1.00 91.45           O
ATOM   3147  HA  SER A 212     -11.816  -1.287  14.977  1.00 91.45           H
ATOM   3148  CB  SER A 212     -13.793  -1.150  15.820  1.00 91.45           C
ATOM   3149 1HB  SER A 212     -14.584  -0.406  15.911  1.00 91.45           H
ATOM   3150 2HB  SER A 212     -14.212  -1.994  15.272  1.00 91.45           H
ATOM   3151  OG  SER A 212     -13.395  -1.580  17.119  1.00 91.45           O
ATOM   3152  HG  SER A 212     -13.550  -0.849  17.784  1.00 91.45           H
ATOM   3153  HN  SER A 212     -12.531   0.857  16.555  1.00 91.45           H
ATOM   3154  N   ALA A 213     -13.673   1.022  13.541  1.00 94.45           N
ATOM   3155  CA  ALA A 213     -14.180   1.517  12.272  1.00 94.45           C
ATOM   3156  C   ALA A 213     -13.009   1.753  11.317  1.00 94.45           C
ATOM   3157  O   ALA A 213     -13.058   1.348  10.156  1.00 94.45           O
ATOM   3158  HA  ALA A 213     -14.831   0.750  11.853  1.00 94.45           H
ATOM   3159  CB  ALA A 213     -15.002   2.785  12.512  1.00 94.45           C
ATOM   3160 1HB  ALA A 213     -15.838   2.556  13.173  1.00 94.45           H
ATOM   3161 2HB  ALA A 213     -14.372   3.545  12.972  1.00 94.45           H
ATOM   3162 3HB  ALA A 213     -15.383   3.156  11.560  1.00 94.45           H
ATOM   3163  HN  ALA A 213     -13.807   1.636  14.318  1.00 94.45           H
ATOM   3164  N   VAL A 214     -11.982   2.408  11.840  1.00 92.89           N
ATOM   3165  CA  VAL A 214     -10.829   2.762  11.030  1.00 92.89           C
ATOM   3166  C   VAL A 214     -10.192   1.488  10.473  1.00 92.89           C
ATOM   3167  O   VAL A 214      -9.835   1.431   9.297  1.00 92.89           O
ATOM   3168  HA  VAL A 214     -11.186   3.369  10.198  1.00 92.89           H
ATOM   3169  CB  VAL A 214      -9.854   3.609  11.850  1.00 92.89           C
ATOM   3170  HB  VAL A 214      -9.666   3.089  12.789  1.00 92.89           H
ATOM   3171  CG1 VAL A 214      -8.518   3.766  11.122  1.00 92.89           C
ATOM   3172 1HG1 VAL A 214      -8.075   2.783  10.960  1.00 92.89           H
ATOM   3173 2HG1 VAL A 214      -8.682   4.253  10.162  1.00 92.89           H
ATOM   3174 3HG1 VAL A 214      -7.844   4.372  11.727  1.00 92.89           H
ATOM   3175  CG2 VAL A 214     -10.460   4.974  12.183  1.00 92.89           C
ATOM   3176 1HG2 VAL A 214     -10.692   5.504  11.259  1.00 92.89           H
ATOM   3177 2HG2 VAL A 214     -11.374   4.835  12.761  1.00 92.89           H
ATOM   3178 3HG2 VAL A 214      -9.746   5.556  12.766  1.00 92.89           H
ATOM   3179  HN  VAL A 214     -11.931   2.694  12.797  1.00 92.89           H
ATOM   3180  N   LEU A 215     -10.067   0.497  11.344  1.00 92.45           N
ATOM   3181  CA  LEU A 215      -9.407  -0.744  10.976  1.00 92.45           C
ATOM   3182  C   LEU A 215     -10.256  -1.482   9.940  1.00 92.45           C
ATOM   3183  O   LEU A 215      -9.733  -1.982   8.946  1.00 92.45           O
ATOM   3184  HA  LEU A 215      -8.453  -0.482  10.518  1.00 92.45           H
ATOM   3185  CB  LEU A 215      -9.097  -1.576  12.223  1.00 92.45           C
ATOM   3186 1HB  LEU A 215     -10.009  -1.659  12.815  1.00 92.45           H
ATOM   3187 2HB  LEU A 215      -8.829  -2.583  11.905  1.00 92.45           H
ATOM   3188  CG  LEU A 215      -7.983  -1.042  13.126  1.00 92.45           C
ATOM   3189  HG  LEU A 215      -8.285  -0.063  13.498  1.00 92.45           H
ATOM   3190  CD1 LEU A 215      -7.784  -1.947  14.343  1.00 92.45           C
ATOM   3191 1HD1 LEU A 215      -8.709  -1.991  14.918  1.00 92.45           H
ATOM   3192 2HD1 LEU A 215      -7.515  -2.949  14.011  1.00 92.45           H
ATOM   3193 3HD1 LEU A 215      -6.987  -1.545  14.968  1.00 92.45           H
ATOM   3194  CD2 LEU A 215      -6.686  -0.847  12.339  1.00 92.45           C
ATOM   3195 1HD2 LEU A 215      -6.368  -1.801  11.918  1.00 92.45           H
ATOM   3196 2HD2 LEU A 215      -6.854  -0.133  11.532  1.00 92.45           H
ATOM   3197 3HD2 LEU A 215      -5.911  -0.467  13.004  1.00 92.45           H
ATOM   3198  HN  LEU A 215     -10.408   0.532  12.283  1.00 92.45           H
ATOM   3199  N   THR A 216     -11.553  -1.525  10.207  1.00 91.85           N
ATOM   3200  CA  THR A 216     -12.475  -2.226   9.330  1.00 91.85           C
ATOM   3201  C   THR A 216     -12.415  -1.642   7.917  1.00 91.85           C
ATOM   3202  O   THR A 216     -12.357  -2.383   6.937  1.00 91.85           O
ATOM   3203  HA  THR A 216     -12.159  -3.267   9.259  1.00 91.85           H
ATOM   3204  CB  THR A 216     -13.869  -2.157   9.957  1.00 91.85           C
ATOM   3205  HB  THR A 216     -14.218  -1.126  10.019  1.00 91.85           H
ATOM   3206  OG1 THR A 216     -13.723  -2.833  11.203  1.00 91.85           O
ATOM   3207  HG1 THR A 216     -13.672  -2.169  11.949  1.00 91.85           H
ATOM   3208  CG2 THR A 216     -14.896  -2.998   9.195  1.00 91.85           C
ATOM   3209 1HG2 THR A 216     -14.581  -4.041   9.191  1.00 91.85           H
ATOM   3210 2HG2 THR A 216     -14.971  -2.637   8.169  1.00 91.85           H
ATOM   3211 3HG2 THR A 216     -15.868  -2.914   9.682  1.00 91.85           H
ATOM   3212  HN  THR A 216     -11.974  -1.093  11.005  1.00 91.85           H
ATOM   3213  N   LEU A 217     -12.431  -0.318   7.857  1.00 88.93           N
ATOM   3214  CA  LEU A 217     -12.402   0.373   6.580  1.00 88.93           C
ATOM   3215  C   LEU A 217     -11.102   0.031   5.848  1.00 88.93           C
ATOM   3216  O   LEU A 217     -11.096  -0.134   4.630  1.00 88.93           O
ATOM   3217  HA  LEU A 217     -13.239   0.002   5.988  1.00 88.93           H
ATOM   3218  CB  LEU A 217     -12.618   1.875   6.778  1.00 88.93           C
ATOM   3219 1HB  LEU A 217     -13.421   2.014   7.502  1.00 88.93           H
ATOM   3220 2HB  LEU A 217     -11.715   2.297   7.219  1.00 88.93           H
ATOM   3221  CG  LEU A 217     -12.960   2.675   5.520  1.00 88.93           C
ATOM   3222  HG  LEU A 217     -12.291   2.358   4.721  1.00 88.93           H
ATOM   3223  CD1 LEU A 217     -14.389   2.383   5.056  1.00 88.93           C
ATOM   3224 1HD1 LEU A 217     -14.488   1.321   4.832  1.00 88.93           H
ATOM   3225 2HD1 LEU A 217     -15.090   2.655   5.844  1.00 88.93           H
ATOM   3226 3HD1 LEU A 217     -14.606   2.965   4.160  1.00 88.93           H
ATOM   3227  CD2 LEU A 217     -12.724   4.171   5.741  1.00 88.93           C
ATOM   3228 1HD2 LEU A 217     -13.352   4.521   6.559  1.00 88.93           H
ATOM   3229 2HD2 LEU A 217     -11.676   4.340   5.988  1.00 88.93           H
ATOM   3230 3HD2 LEU A 217     -12.975   4.716   4.831  1.00 88.93           H
ATOM   3231  HN  LEU A 217     -12.463   0.277   8.660  1.00 88.93           H
ATOM   3232  N   LYS A 218     -10.033  -0.067   6.624  1.00 86.52           N
ATOM   3233  CA  LYS A 218      -8.724  -0.353   6.061  1.00 86.52           C
ATOM   3234  C   LYS A 218      -8.748  -1.733   5.401  1.00 86.52           C
ATOM   3235  O   LYS A 218      -8.229  -1.908   4.300  1.00 86.52           O
ATOM   3236  HA  LYS A 218      -8.528   0.394   5.292  1.00 86.52           H
ATOM   3237  CB  LYS A 218      -7.637  -0.200   7.128  1.00 86.52           C
ATOM   3238 1HB  LYS A 218      -7.746   0.761   7.629  1.00 86.52           H
ATOM   3239 2HB  LYS A 218      -7.758  -0.972   7.888  1.00 86.52           H
ATOM   3240  CG  LYS A 218      -6.242  -0.303   6.507  1.00 86.52           C
ATOM   3241 1HG  LYS A 218      -6.146  -1.248   5.973  1.00 86.52           H
ATOM   3242 2HG  LYS A 218      -6.107   0.493   5.774  1.00 86.52           H
ATOM   3243  CD  LYS A 218      -5.156  -0.205   7.581  1.00 86.52           C
ATOM   3244 1HD  LYS A 218      -5.212   0.766   8.072  1.00 86.52           H
ATOM   3245 2HD  LYS A 218      -5.329  -0.960   8.347  1.00 86.52           H
ATOM   3246  CE  LYS A 218      -3.765  -0.395   6.972  1.00 86.52           C
ATOM   3247 1HE  LYS A 218      -3.753  -1.291   6.352  1.00 86.52           H
ATOM   3248 2HE  LYS A 218      -3.528   0.447   6.322  1.00 86.52           H
ATOM   3249  NZ  LYS A 218      -2.745  -0.508   8.038  1.00 86.52           N
ATOM   3250 1HZ  LYS A 218      -1.844  -0.719   7.622  1.00 86.52           H
ATOM   3251 2HZ  LYS A 218      -2.687   0.368   8.545  1.00 86.52           H
ATOM   3252 3HZ  LYS A 218      -3.004  -1.252   8.677  1.00 86.52           H
ATOM   3253  HN  LYS A 218     -10.050   0.046   7.618  1.00 86.52           H
ATOM   3254  N   VAL A 219      -9.356  -2.679   6.103  1.00 91.20           N
ATOM   3255  CA  VAL A 219      -9.374  -4.057   5.643  1.00 91.20           C
ATOM   3256  C   VAL A 219     -10.234  -4.158   4.381  1.00 91.20           C
ATOM   3257  O   VAL A 219      -9.830  -4.778   3.399  1.00 91.20           O
ATOM   3258  HA  VAL A 219      -8.350  -4.334   5.392  1.00 91.20           H
ATOM   3259  CB  VAL A 219      -9.852  -4.978   6.767  1.00 91.20           C
ATOM   3260  HB  VAL A 219     -10.820  -4.612   7.111  1.00 91.20           H
ATOM   3261  CG1 VAL A 219     -10.043  -6.409   6.261  1.00 91.20           C
ATOM   3262 1HG1 VAL A 219     -10.786  -6.416   5.463  1.00 91.20           H
ATOM   3263 2HG1 VAL A 219      -9.095  -6.788   5.878  1.00 91.20           H
ATOM   3264 3HG1 VAL A 219     -10.383  -7.042   7.080  1.00 91.20           H
ATOM   3265  CG2 VAL A 219      -8.887  -4.940   7.954  1.00 91.20           C
ATOM   3266 1HG2 VAL A 219      -7.900  -5.268   7.630  1.00 91.20           H
ATOM   3267 2HG2 VAL A 219      -8.824  -3.922   8.339  1.00 91.20           H
ATOM   3268 3HG2 VAL A 219      -9.251  -5.603   8.739  1.00 91.20           H
ATOM   3269  HN  VAL A 219      -9.829  -2.516   6.968  1.00 91.20           H
ATOM   3270  N   ILE A 220     -11.403  -3.539   4.449  1.00 91.62           N
ATOM   3271  CA  ILE A 220     -12.381  -3.668   3.383  1.00 91.62           C
ATOM   3272  C   ILE A 220     -11.813  -3.058   2.099  1.00 91.62           C
ATOM   3273  O   ILE A 220     -11.714  -3.735   1.077  1.00 91.62           O
ATOM   3274  HA  ILE A 220     -12.545  -4.732   3.216  1.00 91.62           H
ATOM   3275  CB  ILE A 220     -13.721  -3.065   3.809  1.00 91.62           C
ATOM   3276  HB  ILE A 220     -13.534  -2.073   4.221  1.00 91.62           H
ATOM   3277  CG1 ILE A 220     -14.370  -3.898   4.916  1.00 91.62           C
ATOM   3278 1HG1 ILE A 220     -14.608  -4.892   4.536  1.00 91.62           H
ATOM   3279 2HG1 ILE A 220     -13.665  -4.032   5.736  1.00 91.62           H
ATOM   3280  CG2 ILE A 220     -14.650  -2.887   2.606  1.00 91.62           C
ATOM   3281 1HG2 ILE A 220     -14.182  -2.221   1.881  1.00 91.62           H
ATOM   3282 2HG2 ILE A 220     -14.834  -3.856   2.143  1.00 91.62           H
ATOM   3283 3HG2 ILE A 220     -15.595  -2.457   2.938  1.00 91.62           H
ATOM   3284  CD1 ILE A 220     -15.643  -3.226   5.434  1.00 91.62           C
ATOM   3285 1HD1 ILE A 220     -15.397  -2.243   5.836  1.00 91.62           H
ATOM   3286 2HD1 ILE A 220     -16.355  -3.116   4.616  1.00 91.62           H
ATOM   3287 3HD1 ILE A 220     -16.084  -3.839   6.220  1.00 91.62           H
ATOM   3288  HN  ILE A 220     -11.685  -2.959   5.214  1.00 91.62           H
ATOM   3289  N   LEU A 221     -11.455  -1.786   2.195  1.00 90.95           N
ATOM   3290  CA  LEU A 221     -11.055  -1.031   1.019  1.00 90.95           C
ATOM   3291  C   LEU A 221      -9.612  -1.387   0.657  1.00 90.95           C
ATOM   3292  O   LEU A 221      -9.205  -1.247  -0.495  1.00 90.95           O
ATOM   3293  HA  LEU A 221     -11.703  -1.338   0.198  1.00 90.95           H
ATOM   3294  CB  LEU A 221     -11.282   0.466   1.241  1.00 90.95           C
ATOM   3295 1HB  LEU A 221     -10.701   0.777   2.109  1.00 90.95           H
ATOM   3296 2HB  LEU A 221     -10.884   1.005   0.381  1.00 90.95           H
ATOM   3297  CG  LEU A 221     -12.734   0.900   1.452  1.00 90.95           C
ATOM   3298  HG  LEU A 221     -13.104   0.424   2.360  1.00 90.95           H
ATOM   3299  CD1 LEU A 221     -12.829   2.412   1.662  1.00 90.95           C
ATOM   3300 1HD1 LEU A 221     -12.249   2.694   2.541  1.00 90.95           H
ATOM   3301 2HD1 LEU A 221     -12.435   2.927   0.786  1.00 90.95           H
ATOM   3302 3HD1 LEU A 221     -13.872   2.693   1.810  1.00 90.95           H
ATOM   3303  CD2 LEU A 221     -13.621   0.425   0.299  1.00 90.95           C
ATOM   3304 1HD2 LEU A 221     -13.261   0.852  -0.637  1.00 90.95           H
ATOM   3305 2HD2 LEU A 221     -13.587  -0.663   0.239  1.00 90.95           H
ATOM   3306 3HD2 LEU A 221     -14.648   0.746   0.474  1.00 90.95           H
ATOM   3307  HN  LEU A 221     -11.435  -1.273   3.053  1.00 90.95           H
ATOM   3308  N   GLY A 222      -8.877  -1.840   1.662  1.00 89.60           N
ATOM   3309  CA  GLY A 222      -7.445  -2.032   1.515  1.00 89.60           C
ATOM   3310  C   GLY A 222      -7.139  -3.340   0.783  1.00 89.60           C
ATOM   3311  O   GLY A 222      -6.105  -3.462   0.127  1.00 89.60           O
ATOM   3312 1HA  GLY A 222      -7.016  -1.194   0.965  1.00 89.60           H
ATOM   3313 2HA  GLY A 222      -6.973  -2.043   2.498  1.00 89.60           H
ATOM   3314  HN  GLY A 222      -9.245  -2.074   2.562  1.00 89.60           H
ATOM   3315  N   PHE A 223      -8.057  -4.286   0.918  1.00 88.37           N
ATOM   3316  CA  PHE A 223      -7.827  -5.630   0.416  1.00 88.37           C
ATOM   3317  C   PHE A 223      -9.072  -6.172  -0.289  1.00 88.37           C
ATOM   3318  O   PHE A 223      -9.048  -6.424  -1.493  1.00 88.37           O
ATOM   3319  HA  PHE A 223      -7.004  -5.572  -0.297  1.00 88.37           H
ATOM   3320  CB  PHE A 223      -7.516  -6.512   1.626  1.00 88.37           C
ATOM   3321 1HB  PHE A 223      -6.705  -6.058   2.196  1.00 88.37           H
ATOM   3322 2HB  PHE A 223      -8.388  -6.538   2.279  1.00 88.37           H
ATOM   3323  CG  PHE A 223      -7.125  -7.947   1.266  1.00 88.37           C
ATOM   3324  CD1 PHE A 223      -7.989  -8.969   1.509  1.00 88.37           C
ATOM   3325  HD1 PHE A 223      -8.960  -8.766   1.961  1.00 88.37           H
ATOM   3326  CD2 PHE A 223      -5.913  -8.201   0.702  1.00 88.37           C
ATOM   3327  HD2 PHE A 223      -5.221  -7.382   0.507  1.00 88.37           H
ATOM   3328  CE1 PHE A 223      -7.626 -10.300   1.175  1.00 88.37           C
ATOM   3329  HE1 PHE A 223      -8.318 -11.119   1.370  1.00 88.37           H
ATOM   3330  CE2 PHE A 223      -5.551  -9.532   0.367  1.00 88.37           C
ATOM   3331  HE2 PHE A 223      -4.580  -9.735  -0.084  1.00 88.37           H
ATOM   3332  CZ  PHE A 223      -6.415 -10.554   0.611  1.00 88.37           C
ATOM   3333  HZ  PHE A 223      -6.136 -11.576   0.354  1.00 88.37           H
ATOM   3334  HN  PHE A 223      -8.943  -4.146   1.361  1.00 88.37           H
ATOM   3335  N   PHE A 224     -10.131  -6.335   0.491  1.00 85.12           N
ATOM   3336  CA  PHE A 224     -11.256  -7.150   0.064  1.00 85.12           C
ATOM   3337  C   PHE A 224     -11.843  -6.628  -1.249  1.00 85.12           C
ATOM   3338  O   PHE A 224     -12.029  -7.390  -2.196  1.00 85.12           O
ATOM   3339  HA  PHE A 224     -10.884  -8.163  -0.084  1.00 85.12           H
ATOM   3340  CB  PHE A 224     -12.319  -7.052   1.159  1.00 85.12           C
ATOM   3341 1HB  PHE A 224     -12.342  -6.031   1.540  1.00 85.12           H
ATOM   3342 2HB  PHE A 224     -13.297  -7.251   0.721  1.00 85.12           H
ATOM   3343  CG  PHE A 224     -12.097  -8.012   2.330  1.00 85.12           C
ATOM   3344  CD1 PHE A 224     -12.215  -9.353   2.141  1.00 85.12           C
ATOM   3345  HD1 PHE A 224     -12.467  -9.745   1.156  1.00 85.12           H
ATOM   3346  CD2 PHE A 224     -11.782  -7.523   3.560  1.00 85.12           C
ATOM   3347  HD2 PHE A 224     -11.688  -6.448   3.711  1.00 85.12           H
ATOM   3348  CE1 PHE A 224     -12.008 -10.244   3.228  1.00 85.12           C
ATOM   3349  HE1 PHE A 224     -12.102 -11.320   3.076  1.00 85.12           H
ATOM   3350  CE2 PHE A 224     -11.576  -8.414   4.646  1.00 85.12           C
ATOM   3351  HE2 PHE A 224     -11.323  -8.022   5.631  1.00 85.12           H
ATOM   3352  CZ  PHE A 224     -11.693  -9.756   4.457  1.00 85.12           C
ATOM   3353  HZ  PHE A 224     -11.534 -10.439   5.291  1.00 85.12           H
ATOM   3354  HN  PHE A 224     -10.227  -5.924   1.397  1.00 85.12           H
ATOM   3355  N   LEU A 225     -12.120  -5.333  -1.263  1.00 92.24           N
ATOM   3356  CA  LEU A 225     -12.727  -4.710  -2.427  1.00 92.24           C
ATOM   3357  C   LEU A 225     -11.804  -4.887  -3.634  1.00 92.24           C
ATOM   3358  O   LEU A 225     -12.213  -5.434  -4.657  1.00 92.24           O
ATOM   3359  HA  LEU A 225     -13.662  -5.233  -2.627  1.00 92.24           H
ATOM   3360  CB  LEU A 225     -13.079  -3.250  -2.131  1.00 92.24           C
ATOM   3361 1HB  LEU A 225     -13.817  -3.231  -1.328  1.00 92.24           H
ATOM   3362 2HB  LEU A 225     -12.186  -2.751  -1.756  1.00 92.24           H
ATOM   3363  CG  LEU A 225     -13.626  -2.440  -3.308  1.00 92.24           C
ATOM   3364  HG  LEU A 225     -12.968  -2.593  -4.163  1.00 92.24           H
ATOM   3365  CD1 LEU A 225     -15.016  -2.934  -3.714  1.00 92.24           C
ATOM   3366 1HD1 LEU A 225     -14.958  -3.982  -4.008  1.00 92.24           H
ATOM   3367 2HD1 LEU A 225     -15.699  -2.830  -2.871  1.00 92.24           H
ATOM   3368 3HD1 LEU A 225     -15.381  -2.341  -4.553  1.00 92.24           H
ATOM   3369  CD2 LEU A 225     -13.618  -0.943  -2.994  1.00 92.24           C
ATOM   3370 1HD2 LEU A 225     -14.240  -0.752  -2.120  1.00 92.24           H
ATOM   3371 2HD2 LEU A 225     -12.597  -0.619  -2.792  1.00 92.24           H
ATOM   3372 3HD2 LEU A 225     -14.012  -0.391  -3.848  1.00 92.24           H
ATOM   3373  HN  LEU A 225     -11.937  -4.713  -0.499  1.00 92.24           H
ATOM   3374  N   PRO A 226     -10.548  -4.430  -3.538  1.00 92.31           N
ATOM   3375  CA  PRO A 226      -9.601  -4.590  -4.644  1.00 92.31           C
ATOM   3376  C   PRO A 226      -9.498  -6.032  -5.112  1.00 92.31           C
ATOM   3377  O   PRO A 226      -9.503  -6.301  -6.313  1.00 92.31           O
ATOM   3378  HA  PRO A 226      -9.945  -4.031  -5.515  1.00 92.31           H
ATOM   3379  CB  PRO A 226      -8.278  -4.085  -4.064  1.00 92.31           C
ATOM   3380 1HB  PRO A 226      -7.698  -4.896  -3.624  1.00 92.31           H
ATOM   3381 2HB  PRO A 226      -7.653  -3.626  -4.830  1.00 92.31           H
ATOM   3382  CG  PRO A 226      -8.717  -3.072  -3.014  1.00 92.31           C
ATOM   3383 1HG  PRO A 226      -7.933  -2.885  -2.279  1.00 92.31           H
ATOM   3384 2HG  PRO A 226      -8.957  -2.106  -3.459  1.00 92.31           H
ATOM   3385  CD  PRO A 226      -9.936  -3.733  -2.393  1.00 92.31           C
ATOM   3386 1HD  PRO A 226      -9.659  -4.430  -1.601  1.00 92.31           H
ATOM   3387 2HD  PRO A 226     -10.611  -3.002  -1.947  1.00 92.31           H
ATOM   3388  N   PHE A 227      -9.406  -6.930  -4.142  1.00 90.60           N
ATOM   3389  CA  PHE A 227      -9.168  -8.332  -4.441  1.00 90.60           C
ATOM   3390  C   PHE A 227     -10.318  -8.922  -5.259  1.00 90.60           C
ATOM   3391  O   PHE A 227     -10.090  -9.599  -6.260  1.00 90.60           O
ATOM   3392  HA  PHE A 227      -8.247  -8.387  -5.021  1.00 90.60           H
ATOM   3393  CB  PHE A 227      -9.081  -9.066  -3.101  1.00 90.60           C
ATOM   3394 1HB  PHE A 227      -8.254  -8.652  -2.525  1.00 90.60           H
ATOM   3395 2HB  PHE A 227      -9.992  -8.874  -2.534  1.00 90.60           H
ATOM   3396  CG  PHE A 227      -8.887 -10.578  -3.231  1.00 90.60           C
ATOM   3397  CD1 PHE A 227      -9.924 -11.421  -2.977  1.00 90.60           C
ATOM   3398  HD1 PHE A 227     -10.893 -11.019  -2.680  1.00 90.60           H
ATOM   3399  CD2 PHE A 227      -7.679 -11.079  -3.602  1.00 90.60           C
ATOM   3400  HD2 PHE A 227      -6.848 -10.404  -3.806  1.00 90.60           H
ATOM   3401  CE1 PHE A 227      -9.744 -12.824  -3.098  1.00 90.60           C
ATOM   3402  HE1 PHE A 227     -10.575 -13.500  -2.893  1.00 90.60           H
ATOM   3403  CE2 PHE A 227      -7.499 -12.483  -3.723  1.00 90.60           C
ATOM   3404  HE2 PHE A 227      -6.530 -12.884  -4.020  1.00 90.60           H
ATOM   3405  CZ  PHE A 227      -8.535 -13.326  -3.468  1.00 90.60           C
ATOM   3406  HZ  PHE A 227      -8.397 -14.403  -3.561  1.00 90.60           H
ATOM   3407  HN  PHE A 227      -9.492  -6.714  -3.170  1.00 90.60           H
ATOM   3408  N   VAL A 228     -11.531  -8.644  -4.801  1.00 93.82           N
ATOM   3409  CA  VAL A 228     -12.716  -9.180  -5.449  1.00 93.82           C
ATOM   3410  C   VAL A 228     -12.753  -8.712  -6.905  1.00 93.82           C
ATOM   3411  O   VAL A 228     -13.015  -9.503  -7.809  1.00 93.82           O
ATOM   3412  HA  VAL A 228     -12.636 -10.267  -5.432  1.00 93.82           H
ATOM   3413  CB  VAL A 228     -13.966  -8.785  -4.661  1.00 93.82           C
ATOM   3414  HB  VAL A 228     -13.936  -7.706  -4.504  1.00 93.82           H
ATOM   3415  CG1 VAL A 228     -15.236  -9.109  -5.450  1.00 93.82           C
ATOM   3416 1HG1 VAL A 228     -15.229  -8.561  -6.393  1.00 93.82           H
ATOM   3417 2HG1 VAL A 228     -15.275 -10.180  -5.652  1.00 93.82           H
ATOM   3418 3HG1 VAL A 228     -16.110  -8.818  -4.868  1.00 93.82           H
ATOM   3419  CG2 VAL A 228     -13.986  -9.459  -3.288  1.00 93.82           C
ATOM   3420 1HG2 VAL A 228     -13.982 -10.542  -3.415  1.00 93.82           H
ATOM   3421 2HG2 VAL A 228     -13.106  -9.156  -2.721  1.00 93.82           H
ATOM   3422 3HG2 VAL A 228     -14.886  -9.160  -2.750  1.00 93.82           H
ATOM   3423  HN  VAL A 228     -11.709  -8.066  -4.005  1.00 93.82           H
ATOM   3424  N   VAL A 229     -12.485  -7.427  -7.086  1.00 93.96           N
ATOM   3425  CA  VAL A 229     -12.554  -6.827  -8.408  1.00 93.96           C
ATOM   3426  C   VAL A 229     -11.482  -7.452  -9.303  1.00 93.96           C
ATOM   3427  O   VAL A 229     -11.756  -7.814 -10.446  1.00 93.96           O
ATOM   3428  HA  VAL A 229     -13.535  -7.058  -8.823  1.00 93.96           H
ATOM   3429  CB  VAL A 229     -12.431  -5.306  -8.300  1.00 93.96           C
ATOM   3430  HB  VAL A 229     -11.517  -5.082  -7.750  1.00 93.96           H
ATOM   3431  CG1 VAL A 229     -12.314  -4.666  -9.685  1.00 93.96           C
ATOM   3432 1HG1 VAL A 229     -11.429  -5.054 -10.191  1.00 93.96           H
ATOM   3433 2HG1 VAL A 229     -13.201  -4.904 -10.271  1.00 93.96           H
ATOM   3434 3HG1 VAL A 229     -12.227  -3.585  -9.579  1.00 93.96           H
ATOM   3435  CG2 VAL A 229     -13.606  -4.715  -7.520  1.00 93.96           C
ATOM   3436 1HG2 VAL A 229     -14.539  -4.954  -8.031  1.00 93.96           H
ATOM   3437 2HG2 VAL A 229     -13.624  -5.136  -6.515  1.00 93.96           H
ATOM   3438 3HG2 VAL A 229     -13.493  -3.632  -7.458  1.00 93.96           H
ATOM   3439  HN  VAL A 229     -12.226  -6.800  -6.351  1.00 93.96           H
ATOM   3440  N   MET A 230     -10.283  -7.560  -8.748  1.00 87.68           N
ATOM   3441  CA  MET A 230      -9.161  -8.106  -9.493  1.00 87.68           C
ATOM   3442  C   MET A 230      -9.428  -9.555  -9.905  1.00 87.68           C
ATOM   3443  O   MET A 230      -9.209  -9.927 -11.057  1.00 87.68           O
ATOM   3444  HA  MET A 230      -9.066  -7.480 -10.381  1.00 87.68           H
ATOM   3445  CB  MET A 230      -7.898  -8.044  -8.631  1.00 87.68           C
ATOM   3446 1HB  MET A 230      -8.122  -8.399  -7.625  1.00 87.68           H
ATOM   3447 2HB  MET A 230      -7.140  -8.710  -9.043  1.00 87.68           H
ATOM   3448  CG  MET A 230      -7.349  -6.617  -8.563  1.00 87.68           C
ATOM   3449 1HG  MET A 230      -7.128  -6.256  -9.568  1.00 87.68           H
ATOM   3450 2HG  MET A 230      -8.101  -5.949  -8.143  1.00 87.68           H
ATOM   3451  SD  MET A 230      -5.871  -6.578  -7.563  1.00 87.68           S
ATOM   3452  CE  MET A 230      -4.750  -7.463  -8.633  1.00 87.68           C
ATOM   3453 1HE  MET A 230      -5.136  -8.466  -8.814  1.00 87.68           H
ATOM   3454 2HE  MET A 230      -4.657  -6.933  -9.581  1.00 87.68           H
ATOM   3455 3HE  MET A 230      -3.771  -7.531  -8.158  1.00 87.68           H
ATOM   3456  HN  MET A 230     -10.074  -7.284  -7.811  1.00 87.68           H
ATOM   3457  N   ALA A 231      -9.897 -10.333  -8.941  1.00 92.72           N
ATOM   3458  CA  ALA A 231     -10.116 -11.752  -9.165  1.00 92.72           C
ATOM   3459  C   ALA A 231     -11.116 -11.935 -10.308  1.00 92.72           C
ATOM   3460  O   ALA A 231     -10.910 -12.767 -11.190  1.00 92.72           O
ATOM   3461  HA  ALA A 231      -9.162 -12.194  -9.453  1.00 92.72           H
ATOM   3462  CB  ALA A 231     -10.590 -12.407  -7.866  1.00 92.72           C
ATOM   3463 1HB  ALA A 231      -9.831 -12.274  -7.094  1.00 92.72           H
ATOM   3464 2HB  ALA A 231     -11.521 -11.942  -7.543  1.00 92.72           H
ATOM   3465 3HB  ALA A 231     -10.754 -13.471  -8.034  1.00 92.72           H
ATOM   3466  HN  ALA A 231     -10.125 -10.010  -8.022  1.00 92.72           H
ATOM   3467  N   CYS A 232     -12.177 -11.144 -10.256  1.00 91.96           N
ATOM   3468  CA  CYS A 232     -13.221 -11.225 -11.263  1.00 91.96           C
ATOM   3469  C   CYS A 232     -12.617 -10.837 -12.614  1.00 91.96           C
ATOM   3470  O   CYS A 232     -12.795 -11.545 -13.604  1.00 91.96           O
ATOM   3471  HA  CYS A 232     -13.565 -12.259 -11.275  1.00 91.96           H
ATOM   3472  CB  CYS A 232     -14.423 -10.349 -10.904  1.00 91.96           C
ATOM   3473 1HB  CYS A 232     -14.089  -9.338 -10.667  1.00 91.96           H
ATOM   3474 2HB  CYS A 232     -15.095 -10.270 -11.758  1.00 91.96           H
ATOM   3475  SG  CYS A 232     -15.313 -11.063  -9.473  1.00 91.96           S
ATOM   3476  HG  CYS A 232     -14.505 -10.562  -8.543  1.00 91.96           H
ATOM   3477  HN  CYS A 232     -12.329 -10.458  -9.544  1.00 91.96           H
ATOM   3478  N   CYS A 233     -11.913  -9.715 -12.612  1.00 91.18           N
ATOM   3479  CA  CYS A 233     -11.397  -9.152 -13.848  1.00 91.18           C
ATOM   3480  C   CYS A 233     -10.487 -10.193 -14.506  1.00 91.18           C
ATOM   3481  O   CYS A 233     -10.661 -10.522 -15.678  1.00 91.18           O
ATOM   3482  HA  CYS A 233     -12.259  -8.938 -14.479  1.00 91.18           H
ATOM   3483  CB  CYS A 233     -10.668  -7.829 -13.607  1.00 91.18           C
ATOM   3484 1HB  CYS A 233      -9.971  -7.934 -12.776  1.00 91.18           H
ATOM   3485 2HB  CYS A 233     -10.080  -7.563 -14.485  1.00 91.18           H
ATOM   3486  SG  CYS A 233     -11.879  -6.506 -13.242  1.00 91.18           S
ATOM   3487  HG  CYS A 233     -12.085  -6.852 -11.974  1.00 91.18           H
ATOM   3488  HN  CYS A 233     -11.696  -9.193 -11.787  1.00 91.18           H
ATOM   3489  N   TYR A 234      -9.537 -10.681 -13.722  1.00 84.93           N
ATOM   3490  CA  TYR A 234      -8.506 -11.556 -14.253  1.00 84.93           C
ATOM   3491  C   TYR A 234      -9.075 -12.937 -14.585  1.00 84.93           C
ATOM   3492  O   TYR A 234      -8.570 -13.624 -15.471  1.00 84.93           O
ATOM   3493  HA  TYR A 234      -8.116 -11.103 -15.164  1.00 84.93           H
ATOM   3494  CB  TYR A 234      -7.463 -11.701 -13.142  1.00 84.93           C
ATOM   3495 1HB  TYR A 234      -7.977 -11.875 -12.196  1.00 84.93           H
ATOM   3496 2HB  TYR A 234      -6.856 -12.584 -13.341  1.00 84.93           H
ATOM   3497  CG  TYR A 234      -6.542 -10.489 -12.991  1.00 84.93           C
ATOM   3498  CD1 TYR A 234      -5.912  -9.959 -14.098  1.00 84.93           C
ATOM   3499  HD1 TYR A 234      -6.072 -10.403 -15.081  1.00 84.93           H
ATOM   3500  CD2 TYR A 234      -6.341  -9.926 -11.747  1.00 84.93           C
ATOM   3501  HD2 TYR A 234      -6.838 -10.345 -10.872  1.00 84.93           H
ATOM   3502  CE1 TYR A 234      -5.045  -8.818 -13.956  1.00 84.93           C
ATOM   3503  HE1 TYR A 234      -4.542  -8.389 -14.823  1.00 84.93           H
ATOM   3504  CE2 TYR A 234      -5.474  -8.785 -11.605  1.00 84.93           C
ATOM   3505  HE2 TYR A 234      -5.306  -8.331 -10.628  1.00 84.93           H
ATOM   3506  CZ  TYR A 234      -4.869  -8.287 -12.716  1.00 84.93           C
ATOM   3507  OH  TYR A 234      -4.050  -7.210 -12.582  1.00 84.93           O
ATOM   3508  HH  TYR A 234      -4.088  -6.867 -11.643  1.00 84.93           H
ATOM   3509  HN  TYR A 234      -9.465 -10.488 -12.743  1.00 84.93           H
ATOM   3510  N   THR A 235     -10.120 -13.302 -13.855  1.00 88.73           N
ATOM   3511  CA  THR A 235     -10.831 -14.537 -14.134  1.00 88.73           C
ATOM   3512  C   THR A 235     -11.379 -14.527 -15.562  1.00 88.73           C
ATOM   3513  O   THR A 235     -11.215 -15.497 -16.301  1.00 88.73           O
ATOM   3514  HA  THR A 235     -10.124 -15.364 -14.069  1.00 88.73           H
ATOM   3515  CB  THR A 235     -11.916 -14.709 -13.068  1.00 88.73           C
ATOM   3516  HB  THR A 235     -12.640 -13.896 -13.116  1.00 88.73           H
ATOM   3517  OG1 THR A 235     -11.189 -14.813 -11.847  1.00 88.73           O
ATOM   3518  HG1 THR A 235     -11.358 -14.008 -11.278  1.00 88.73           H
ATOM   3519  CG2 THR A 235     -12.644 -16.049 -13.184  1.00 88.73           C
ATOM   3520 1HG2 THR A 235     -11.928 -16.863 -13.068  1.00 88.73           H
ATOM   3521 2HG2 THR A 235     -13.120 -16.121 -14.161  1.00 88.73           H
ATOM   3522 3HG2 THR A 235     -13.403 -16.119 -12.404  1.00 88.73           H
ATOM   3523  HN  THR A 235     -10.479 -12.770 -13.088  1.00 88.73           H
ATOM   3524  N   ILE A 236     -12.020 -13.420 -15.908  1.00 88.36           N
ATOM   3525  CA  ILE A 236     -12.608 -13.278 -17.229  1.00 88.36           C
ATOM   3526  C   ILE A 236     -11.493 -13.163 -18.270  1.00 88.36           C
ATOM   3527  O   ILE A 236     -11.597 -13.722 -19.361  1.00 88.36           O
ATOM   3528  HA  ILE A 236     -13.178 -14.185 -17.432  1.00 88.36           H
ATOM   3529  CB  ILE A 236     -13.595 -12.109 -17.253  1.00 88.36           C
ATOM   3530  HB  ILE A 236     -13.061 -11.205 -16.958  1.00 88.36           H
ATOM   3531  CG1 ILE A 236     -14.720 -12.320 -16.238  1.00 88.36           C
ATOM   3532 1HG1 ILE A 236     -15.401 -13.090 -16.599  1.00 88.36           H
ATOM   3533 2HG1 ILE A 236     -14.303 -12.679 -15.297  1.00 88.36           H
ATOM   3534  CG2 ILE A 236     -14.134 -11.875 -18.665  1.00 88.36           C
ATOM   3535 1HG2 ILE A 236     -13.306 -11.648 -19.337  1.00 88.36           H
ATOM   3536 2HG2 ILE A 236     -14.647 -12.772 -19.012  1.00 88.36           H
ATOM   3537 3HG2 ILE A 236     -14.833 -11.039 -18.654  1.00 88.36           H
ATOM   3538  CD1 ILE A 236     -15.492 -11.021 -15.997  1.00 88.36           C
ATOM   3539 1HD1 ILE A 236     -14.812 -10.261 -15.612  1.00 88.36           H
ATOM   3540 2HD1 ILE A 236     -15.928 -10.678 -16.935  1.00 88.36           H
ATOM   3541 3HD1 ILE A 236     -16.286 -11.199 -15.271  1.00 88.36           H
ATOM   3542  HN  ILE A 236     -12.138 -12.631 -15.305  1.00 88.36           H
ATOM   3543  N   ILE A 237     -10.452 -12.434 -17.897  1.00 86.47           N
ATOM   3544  CA  ILE A 237      -9.314 -12.246 -18.781  1.00 86.47           C
ATOM   3545  C   ILE A 237      -8.746 -13.612 -19.171  1.00 86.47           C
ATOM   3546  O   ILE A 237      -8.556 -13.895 -20.353  1.00 86.47           O
ATOM   3547  HA  ILE A 237      -9.679 -11.754 -19.683  1.00 86.47           H
ATOM   3548  CB  ILE A 237      -8.286 -11.313 -18.140  1.00 86.47           C
ATOM   3549  HB  ILE A 237      -8.168 -11.600 -17.095  1.00 86.47           H
ATOM   3550  CG1 ILE A 237      -8.775  -9.863 -18.158  1.00 86.47           C
ATOM   3551 1HG1 ILE A 237      -8.721  -9.470 -19.174  1.00 86.47           H
ATOM   3552 2HG1 ILE A 237      -9.822  -9.825 -17.857  1.00 86.47           H
ATOM   3553  CG2 ILE A 237      -6.917 -11.464 -18.807  1.00 86.47           C
ATOM   3554 1HG2 ILE A 237      -6.571 -12.492 -18.698  1.00 86.47           H
ATOM   3555 2HG2 ILE A 237      -7.000 -11.219 -19.866  1.00 86.47           H
ATOM   3556 3HG2 ILE A 237      -6.205 -10.789 -18.332  1.00 86.47           H
ATOM   3557  CD1 ILE A 237      -7.937  -8.990 -17.223  1.00 86.47           C
ATOM   3558 1HD1 ILE A 237      -8.012  -9.371 -16.204  1.00 86.47           H
ATOM   3559 2HD1 ILE A 237      -6.895  -9.011 -17.542  1.00 86.47           H
ATOM   3560 3HD1 ILE A 237      -8.306  -7.965 -17.255  1.00 86.47           H
ATOM   3561  HN  ILE A 237     -10.377 -11.978 -17.010  1.00 86.47           H
ATOM   3562  N   ILE A 238      -8.490 -14.423 -18.155  1.00 86.35           N
ATOM   3563  CA  ILE A 238      -7.878 -15.723 -18.370  1.00 86.35           C
ATOM   3564  C   ILE A 238      -8.753 -16.543 -19.320  1.00 86.35           C
ATOM   3565  O   ILE A 238      -8.248 -17.169 -20.251  1.00 86.35           O
ATOM   3566  HA  ILE A 238      -6.913 -15.554 -18.849  1.00 86.35           H
ATOM   3567  CB  ILE A 238      -7.605 -16.415 -17.033  1.00 86.35           C
ATOM   3568  HB  ILE A 238      -8.488 -16.303 -16.404  1.00 86.35           H
ATOM   3569  CG1 ILE A 238      -6.440 -15.749 -16.299  1.00 86.35           C
ATOM   3570 1HG1 ILE A 238      -5.498 -16.034 -16.768  1.00 86.35           H
ATOM   3571 2HG1 ILE A 238      -6.523 -14.666 -16.384  1.00 86.35           H
ATOM   3572  CG2 ILE A 238      -7.376 -17.915 -17.229  1.00 86.35           C
ATOM   3573 1HG2 ILE A 238      -8.263 -18.362 -17.679  1.00 86.35           H
ATOM   3574 2HG2 ILE A 238      -6.519 -18.070 -17.884  1.00 86.35           H
ATOM   3575 3HG2 ILE A 238      -7.185 -18.383 -16.263  1.00 86.35           H
ATOM   3576  CD1 ILE A 238      -6.422 -16.150 -14.822  1.00 86.35           C
ATOM   3577 1HD1 ILE A 238      -7.355 -15.841 -14.350  1.00 86.35           H
ATOM   3578 2HD1 ILE A 238      -6.314 -17.231 -14.740  1.00 86.35           H
ATOM   3579 3HD1 ILE A 238      -5.584 -15.662 -14.324  1.00 86.35           H
ATOM   3580  HN  ILE A 238      -8.694 -14.205 -17.200  1.00 86.35           H
ATOM   3581  N   HIS A 239     -10.050 -16.514 -19.052  1.00 81.09           N
ATOM   3582  CA  HIS A 239     -10.995 -17.283 -19.843  1.00 81.09           C
ATOM   3583  C   HIS A 239     -10.913 -16.847 -21.308  1.00 81.09           C
ATOM   3584  O   HIS A 239     -10.900 -17.684 -22.209  1.00 81.09           O
ATOM   3585  HA  HIS A 239     -10.691 -18.327 -19.767  1.00 81.09           H
ATOM   3586  CB  HIS A 239     -12.408 -17.166 -19.268  1.00 81.09           C
ATOM   3587 1HB  HIS A 239     -12.370 -17.364 -18.197  1.00 81.09           H
ATOM   3588 2HB  HIS A 239     -12.755 -16.140 -19.390  1.00 81.09           H
ATOM   3589  CG  HIS A 239     -13.409 -18.100 -19.903  1.00 81.09           C
ATOM   3590  ND1 HIS A 239     -13.439 -19.459 -19.640  1.00 81.09           N
ATOM   3591  HD1 HIS A 239     -12.823 -19.949 -19.023  1.00 81.09           H
ATOM   3592  CD2 HIS A 239     -14.416 -17.858 -20.791  1.00 81.09           C
ATOM   3593  HD2 HIS A 239     -14.675 -16.887 -21.212  1.00 81.09           H
ATOM   3594  CE1 HIS A 239     -14.423 -20.000 -20.344  1.00 81.09           C
ATOM   3595  HE1 HIS A 239     -14.701 -21.054 -20.351  1.00 81.09           H
ATOM   3596  NE2 HIS A 239     -15.027 -19.006 -21.057  1.00 81.09           N
ATOM   3597  HN  HIS A 239     -10.456 -15.979 -18.311  1.00 81.09           H
ATOM   3598  N   THR A 240     -10.861 -15.537 -21.499  1.00 83.67           N
ATOM   3599  CA  THR A 240     -10.819 -14.978 -22.840  1.00 83.67           C
ATOM   3600  C   THR A 240      -9.527 -15.389 -23.549  1.00 83.67           C
ATOM   3601  O   THR A 240      -9.542 -15.717 -24.734  1.00 83.67           O
ATOM   3602  HA  THR A 240     -11.645 -15.397 -23.413  1.00 83.67           H
ATOM   3603  CB  THR A 240     -10.993 -13.462 -22.725  1.00 83.67           C
ATOM   3604  HB  THR A 240     -10.112 -13.001 -22.279  1.00 83.67           H
ATOM   3605  OG1 THR A 240     -12.206 -13.306 -21.994  1.00 83.67           O
ATOM   3606  HG1 THR A 240     -12.005 -13.167 -21.024  1.00 83.67           H
ATOM   3607  CG2 THR A 240     -11.285 -12.803 -24.075  1.00 83.67           C
ATOM   3608 1HG2 THR A 240     -12.204 -13.216 -24.490  1.00 83.67           H
ATOM   3609 2HG2 THR A 240     -10.459 -12.995 -24.759  1.00 83.67           H
ATOM   3610 3HG2 THR A 240     -11.400 -11.728 -23.937  1.00 83.67           H
ATOM   3611  HN  THR A 240     -10.846 -14.864 -20.760  1.00 83.67           H
ATOM   3612  N   LEU A 241      -8.439 -15.357 -22.793  1.00 82.79           N
ATOM   3613  CA  LEU A 241      -7.127 -15.627 -23.358  1.00 82.79           C
ATOM   3614  C   LEU A 241      -7.051 -17.095 -23.782  1.00 82.79           C
ATOM   3615  O   LEU A 241      -6.445 -17.419 -24.801  1.00 82.79           O
ATOM   3616  HA  LEU A 241      -7.020 -15.005 -24.246  1.00 82.79           H
ATOM   3617  CB  LEU A 241      -6.027 -15.211 -22.379  1.00 82.79           C
ATOM   3618 1HB  LEU A 241      -6.278 -15.602 -21.393  1.00 82.79           H
ATOM   3619 2HB  LEU A 241      -5.097 -15.690 -22.685  1.00 82.79           H
ATOM   3620  CG  LEU A 241      -5.776 -13.707 -22.251  1.00 82.79           C
ATOM   3621  HG  LEU A 241      -6.715 -13.226 -21.978  1.00 82.79           H
ATOM   3622  CD1 LEU A 241      -4.775 -13.412 -21.133  1.00 82.79           C
ATOM   3623 1HD1 LEU A 241      -5.168 -13.782 -20.186  1.00 82.79           H
ATOM   3624 2HD1 LEU A 241      -3.828 -13.907 -21.352  1.00 82.79           H
ATOM   3625 3HD1 LEU A 241      -4.614 -12.336 -21.064  1.00 82.79           H
ATOM   3626  CD2 LEU A 241      -5.334 -13.110 -23.589  1.00 82.79           C
ATOM   3627 1HD2 LEU A 241      -4.412 -13.592 -23.915  1.00 82.79           H
ATOM   3628 2HD2 LEU A 241      -6.112 -13.272 -24.334  1.00 82.79           H
ATOM   3629 3HD2 LEU A 241      -5.162 -12.040 -23.470  1.00 82.79           H
ATOM   3630  HN  LEU A 241      -8.444 -15.153 -21.814  1.00 82.79           H
ATOM   3631  N   ILE A 242      -7.675 -17.943 -22.977  1.00 81.24           N
ATOM   3632  CA  ILE A 242      -7.671 -19.371 -23.247  1.00 81.24           C
ATOM   3633  C   ILE A 242      -8.378 -19.636 -24.578  1.00 81.24           C
ATOM   3634  O   ILE A 242      -7.923 -20.456 -25.374  1.00 81.24           O
ATOM   3635  HA  ILE A 242      -6.631 -19.683 -23.340  1.00 81.24           H
ATOM   3636  CB  ILE A 242      -8.270 -20.140 -22.068  1.00 81.24           C
ATOM   3637  HB  ILE A 242      -9.183 -19.632 -21.757  1.00 81.24           H
ATOM   3638  CG1 ILE A 242      -7.319 -20.135 -20.870  1.00 81.24           C
ATOM   3639 1HG1 ILE A 242      -6.459 -20.770 -21.081  1.00 81.24           H
ATOM   3640 2HG1 ILE A 242      -6.939 -19.127 -20.707  1.00 81.24           H
ATOM   3641  CG2 ILE A 242      -8.662 -21.560 -22.483  1.00 81.24           C
ATOM   3642 1HG2 ILE A 242      -9.402 -21.514 -23.282  1.00 81.24           H
ATOM   3643 2HG2 ILE A 242      -7.779 -22.093 -22.835  1.00 81.24           H
ATOM   3644 3HG2 ILE A 242      -9.085 -22.085 -21.626  1.00 81.24           H
ATOM   3645  CD1 ILE A 242      -8.027 -20.629 -19.606  1.00 81.24           C
ATOM   3646 1HD1 ILE A 242      -8.872 -19.977 -19.385  1.00 81.24           H
ATOM   3647 2HD1 ILE A 242      -8.385 -21.646 -19.764  1.00 81.24           H
ATOM   3648 3HD1 ILE A 242      -7.329 -20.615 -18.770  1.00 81.24           H
ATOM   3649  HN  ILE A 242      -8.175 -17.669 -22.156  1.00 81.24           H
ATOM   3650  N   GLN A 243      -9.479 -18.926 -24.778  1.00 75.91           N
ATOM   3651  CA  GLN A 243     -10.287 -19.119 -25.970  1.00 75.91           C
ATOM   3652  C   GLN A 243      -9.589 -18.511 -27.188  1.00 75.91           C
ATOM   3653  O   GLN A 243      -9.854 -18.907 -28.322  1.00 75.91           O
ATOM   3654  HA  GLN A 243     -10.370 -20.199 -26.093  1.00 75.91           H
ATOM   3655  CB  GLN A 243     -11.685 -18.526 -25.787  1.00 75.91           C
ATOM   3656 1HB  GLN A 243     -11.604 -17.492 -25.453  1.00 75.91           H
ATOM   3657 2HB  GLN A 243     -12.206 -18.512 -26.744  1.00 75.91           H
ATOM   3658  CG  GLN A 243     -12.494 -19.334 -24.771  1.00 75.91           C
ATOM   3659 1HG  GLN A 243     -12.513 -20.383 -25.067  1.00 75.91           H
ATOM   3660 2HG  GLN A 243     -12.011 -19.287 -23.795  1.00 75.91           H
ATOM   3661  CD  GLN A 243     -13.925 -18.803 -24.663  1.00 75.91           C
ATOM   3662  OE1 GLN A 243     -14.281 -17.783 -25.229  1.00 75.91           O
ATOM   3663  NE2 GLN A 243     -14.724 -19.550 -23.906  1.00 75.91           N
ATOM   3664 1HE2 GLN A 243     -14.369 -20.377 -23.468  1.00 75.91           H
ATOM   3665 2HE2 GLN A 243     -15.679 -19.286 -23.774  1.00 75.91           H
ATOM   3666  HN  GLN A 243      -9.820 -18.232 -24.144  1.00 75.91           H
ATOM   3667  N   ALA A 244      -8.710 -17.558 -26.913  1.00 77.38           N
ATOM   3668  CA  ALA A 244      -8.011 -16.855 -27.974  1.00 77.38           C
ATOM   3669  C   ALA A 244      -7.072 -17.827 -28.693  1.00 77.38           C
ATOM   3670  O   ALA A 244      -6.368 -18.604 -28.050  1.00 77.38           O
ATOM   3671  HA  ALA A 244      -8.758 -16.494 -28.682  1.00 77.38           H
ATOM   3672  CB  ALA A 244      -7.267 -15.653 -27.388  1.00 77.38           C
ATOM   3673 1HB  ALA A 244      -7.982 -14.979 -26.915  1.00 77.38           H
ATOM   3674 2HB  ALA A 244      -6.547 -15.998 -26.646  1.00 77.38           H
ATOM   3675 3HB  ALA A 244      -6.743 -15.125 -28.185  1.00 77.38           H
ATOM   3676  HN  ALA A 244      -8.474 -17.266 -25.986  1.00 77.38           H
ATOM   3677  N   LYS A 245      -7.093 -17.750 -30.015  1.00 66.52           N
ATOM   3678  CA  LYS A 245      -6.244 -18.605 -30.827  1.00 66.52           C
ATOM   3679  C   LYS A 245      -4.877 -17.941 -31.002  1.00 66.52           C
ATOM   3680  O   LYS A 245      -3.954 -18.546 -31.546  1.00 66.52           O
ATOM   3681  HA  LYS A 245      -6.107 -19.540 -30.284  1.00 66.52           H
ATOM   3682  CB  LYS A 245      -6.935 -18.947 -32.149  1.00 66.52           C
ATOM   3683 1HB  LYS A 245      -7.274 -18.031 -32.634  1.00 66.52           H
ATOM   3684 2HB  LYS A 245      -6.222 -19.419 -32.825  1.00 66.52           H
ATOM   3685  CG  LYS A 245      -8.125 -19.881 -31.920  1.00 66.52           C
ATOM   3686 1HG  LYS A 245      -7.821 -20.715 -31.288  1.00 66.52           H
ATOM   3687 2HG  LYS A 245      -8.913 -19.348 -31.389  1.00 66.52           H
ATOM   3688  CD  LYS A 245      -8.668 -20.412 -33.248  1.00 66.52           C
ATOM   3689 1HD  LYS A 245      -9.032 -19.583 -33.855  1.00 66.52           H
ATOM   3690 2HD  LYS A 245      -7.863 -20.888 -33.810  1.00 66.52           H
ATOM   3691  CE  LYS A 245      -9.798 -21.417 -33.016  1.00 66.52           C
ATOM   3692 1HE  LYS A 245      -9.459 -22.205 -32.344  1.00 66.52           H
ATOM   3693 2HE  LYS A 245     -10.638 -20.922 -32.529  1.00 66.52           H
ATOM   3694  NZ  LYS A 245     -10.239 -22.007 -34.299  1.00 66.52           N
ATOM   3695 1HZ  LYS A 245     -10.987 -22.670 -34.127  1.00 66.52           H
ATOM   3696 2HZ  LYS A 245     -10.574 -21.272 -34.912  1.00 66.52           H
ATOM   3697 3HZ  LYS A 245      -9.459 -22.484 -34.738  1.00 66.52           H
ATOM   3698  HN  LYS A 245      -7.674 -17.120 -30.530  1.00 66.52           H
ATOM   3699  N   LYS A 246      -4.789 -16.707 -30.529  1.00 60.49           N
ATOM   3700  CA  LYS A 246      -3.617 -15.888 -30.787  1.00 60.49           C
ATOM   3701  C   LYS A 246      -2.417 -16.473 -30.038  1.00 60.49           C
ATOM   3702  O   LYS A 246      -2.540 -16.878 -28.883  1.00 60.49           O
ATOM   3703  HA  LYS A 246      -3.413 -15.936 -31.856  1.00 60.49           H
ATOM   3704  CB  LYS A 246      -3.900 -14.424 -30.445  1.00 60.49           C
ATOM   3705 1HB  LYS A 246      -4.345 -14.357 -29.453  1.00 60.49           H
ATOM   3706 2HB  LYS A 246      -2.964 -13.867 -30.412  1.00 60.49           H
ATOM   3707  CG  LYS A 246      -4.839 -13.793 -31.475  1.00 60.49           C
ATOM   3708 1HG  LYS A 246      -4.482 -14.014 -32.481  1.00 60.49           H
ATOM   3709 2HG  LYS A 246      -5.832 -14.233 -31.385  1.00 60.49           H
ATOM   3710  CD  LYS A 246      -4.927 -12.278 -31.281  1.00 60.49           C
ATOM   3711 1HD  LYS A 246      -5.361 -12.057 -30.305  1.00 60.49           H
ATOM   3712 2HD  LYS A 246      -3.926 -11.847 -31.289  1.00 60.49           H
ATOM   3713  CE  LYS A 246      -5.775 -11.632 -32.379  1.00 60.49           C
ATOM   3714 1HE  LYS A 246      -5.398 -11.928 -33.358  1.00 60.49           H
ATOM   3715 2HE  LYS A 246      -6.802 -11.991 -32.311  1.00 60.49           H
ATOM   3716  NZ  LYS A 246      -5.749 -10.158 -32.255  1.00 60.49           N
ATOM   3717 1HZ  LYS A 246      -6.337  -9.748 -32.972  1.00 60.49           H
ATOM   3718 2HZ  LYS A 246      -6.095  -9.889 -31.340  1.00 60.49           H
ATOM   3719 3HZ  LYS A 246      -4.797  -9.826 -32.367  1.00 60.49           H
ATOM   3720  HN  LYS A 246      -5.500 -16.266 -29.981  1.00 60.49           H
ATOM   3721  N   SER A 247      -1.286 -16.499 -30.726  1.00 66.18           N
ATOM   3722  CA  SER A 247      -0.075 -17.062 -30.155  1.00 66.18           C
ATOM   3723  C   SER A 247       0.390 -16.213 -28.970  1.00 66.18           C
ATOM   3724  O   SER A 247       0.889 -16.744 -27.979  1.00 66.18           O
ATOM   3725  HA  SER A 247      -0.351 -18.063 -29.823  1.00 66.18           H
ATOM   3726  CB  SER A 247       1.035 -17.162 -31.204  1.00 66.18           C
ATOM   3727 1HB  SER A 247       0.735 -17.862 -31.984  1.00 66.18           H
ATOM   3728 2HB  SER A 247       1.170 -16.191 -31.681  1.00 66.18           H
ATOM   3729  OG  SER A 247       2.271 -17.587 -30.635  1.00 66.18           O
ATOM   3730  HG  SER A 247       2.198 -18.537 -30.331  1.00 66.18           H
ATOM   3731  HN  SER A 247      -1.189 -16.144 -31.656  1.00 66.18           H
ATOM   3732  N   SER A 248       0.208 -14.908 -29.111  1.00 68.52           N
ATOM   3733  CA  SER A 248       0.686 -13.973 -28.107  1.00 68.52           C
ATOM   3734  C   SER A 248      -0.054 -14.200 -26.787  1.00 68.52           C
ATOM   3735  O   SER A 248       0.294 -13.609 -25.766  1.00 68.52           O
ATOM   3736  HA  SER A 248       1.748 -14.190 -27.992  1.00 68.52           H
ATOM   3737  CB  SER A 248       0.509 -12.526 -28.573  1.00 68.52           C
ATOM   3738 1HB  SER A 248       0.827 -11.849 -27.780  1.00 68.52           H
ATOM   3739 2HB  SER A 248       1.155 -12.340 -29.430  1.00 68.52           H
ATOM   3740  OG  SER A 248      -0.842 -12.241 -28.926  1.00 68.52           O
ATOM   3741  HG  SER A 248      -0.923 -11.292 -29.230  1.00 68.52           H
ATOM   3742  HN  SER A 248      -0.254 -14.489 -29.893  1.00 68.52           H
ATOM   3743  N   LYS A 249      -1.063 -15.058 -26.851  1.00 65.07           N
ATOM   3744  CA  LYS A 249      -1.932 -15.276 -25.707  1.00 65.07           C
ATOM   3745  C   LYS A 249      -1.102 -15.796 -24.532  1.00 65.07           C
ATOM   3746  O   LYS A 249      -1.378 -15.468 -23.379  1.00 65.07           O
ATOM   3747  HA  LYS A 249      -2.357 -14.311 -25.430  1.00 65.07           H
ATOM   3748  CB  LYS A 249      -3.098 -16.191 -26.088  1.00 65.07           C
ATOM   3749 1HB  LYS A 249      -3.888 -16.111 -25.341  1.00 65.07           H
ATOM   3750 2HB  LYS A 249      -3.525 -15.866 -27.037  1.00 65.07           H
ATOM   3751  CG  LYS A 249      -2.640 -17.646 -26.200  1.00 65.07           C
ATOM   3752 1HG  LYS A 249      -1.795 -17.713 -26.885  1.00 65.07           H
ATOM   3753 2HG  LYS A 249      -2.291 -17.997 -25.229  1.00 65.07           H
ATOM   3754  CD  LYS A 249      -3.776 -18.543 -26.695  1.00 65.07           C
ATOM   3755 1HD  LYS A 249      -4.649 -18.417 -26.053  1.00 65.07           H
ATOM   3756 2HD  LYS A 249      -4.073 -18.239 -27.698  1.00 65.07           H
ATOM   3757  CE  LYS A 249      -3.351 -20.012 -26.705  1.00 65.07           C
ATOM   3758 1HE  LYS A 249      -2.560 -20.163 -27.439  1.00 65.07           H
ATOM   3759 2HE  LYS A 249      -2.939 -20.285 -25.733  1.00 65.07           H
ATOM   3760  NZ  LYS A 249      -4.504 -20.884 -27.024  1.00 65.07           N
ATOM   3761 1HZ  LYS A 249      -4.183 -21.838 -27.142  1.00 65.07           H
ATOM   3762 2HZ  LYS A 249      -5.177 -20.845 -26.266  1.00 65.07           H
ATOM   3763 3HZ  LYS A 249      -4.941 -20.565 -27.881  1.00 65.07           H
ATOM   3764  HN  LYS A 249      -1.288 -15.596 -27.662  1.00 65.07           H
ATOM   3765  N   HIS A 250      -0.101 -16.598 -24.865  1.00 70.42           N
ATOM   3766  CA  HIS A 250       0.683 -17.278 -23.848  1.00 70.42           C
ATOM   3767  C   HIS A 250       1.454 -16.249 -23.020  1.00 70.42           C
ATOM   3768  O   HIS A 250       1.546 -16.371 -21.800  1.00 70.42           O
ATOM   3769  HA  HIS A 250      -0.026 -17.795 -23.201  1.00 70.42           H
ATOM   3770  CB  HIS A 250       1.593 -18.334 -24.479  1.00 70.42           C
ATOM   3771 1HB  HIS A 250       2.145 -17.878 -25.301  1.00 70.42           H
ATOM   3772 2HB  HIS A 250       2.328 -18.654 -23.740  1.00 70.42           H
ATOM   3773  CG  HIS A 250       0.859 -19.548 -24.997  1.00 70.42           C
ATOM   3774  ND1 HIS A 250       0.331 -20.517 -24.162  1.00 70.42           N
ATOM   3775  HD1 HIS A 250       0.378 -20.517 -23.163  1.00 70.42           H
ATOM   3776  CD2 HIS A 250       0.570 -19.938 -26.271  1.00 70.42           C
ATOM   3777  HD2 HIS A 250       0.841 -19.400 -27.179  1.00 70.42           H
ATOM   3778  CE1 HIS A 250      -0.246 -21.445 -24.911  1.00 70.42           C
ATOM   3779  HE1 HIS A 250      -0.752 -22.339 -24.547  1.00 70.42           H
ATOM   3780  NE2 HIS A 250      -0.097 -21.085 -26.218  1.00 70.42           N
ATOM   3781  HN  HIS A 250       0.176 -16.785 -25.807  1.00 70.42           H
ATOM   3782  N   LYS A 251       1.989 -15.257 -23.717  1.00 69.46           N
ATOM   3783  CA  LYS A 251       2.762 -14.215 -23.064  1.00 69.46           C
ATOM   3784  C   LYS A 251       1.854 -13.432 -22.113  1.00 69.46           C
ATOM   3785  O   LYS A 251       2.220 -13.180 -20.966  1.00 69.46           O
ATOM   3786  HA  LYS A 251       3.538 -14.704 -22.475  1.00 69.46           H
ATOM   3787  CB  LYS A 251       3.466 -13.339 -24.102  1.00 69.46           C
ATOM   3788 1HB  LYS A 251       4.011 -13.969 -24.806  1.00 69.46           H
ATOM   3789 2HB  LYS A 251       2.725 -12.785 -24.678  1.00 69.46           H
ATOM   3790  CG  LYS A 251       4.433 -12.362 -23.430  1.00 69.46           C
ATOM   3791 1HG  LYS A 251       3.883 -11.711 -22.750  1.00 69.46           H
ATOM   3792 2HG  LYS A 251       5.155 -12.914 -22.828  1.00 69.46           H
ATOM   3793  CD  LYS A 251       5.169 -11.516 -24.471  1.00 69.46           C
ATOM   3794 1HD  LYS A 251       5.759 -12.163 -25.120  1.00 69.46           H
ATOM   3795 2HD  LYS A 251       4.446 -11.002 -25.105  1.00 69.46           H
ATOM   3796  CE  LYS A 251       6.084 -10.491 -23.797  1.00 69.46           C
ATOM   3797 1HE  LYS A 251       5.502  -9.864 -23.121  1.00 69.46           H
ATOM   3798 2HE  LYS A 251       6.831 -11.004 -23.192  1.00 69.46           H
ATOM   3799  NZ  LYS A 251       6.753  -9.647 -24.812  1.00 69.46           N
ATOM   3800 1HZ  LYS A 251       7.334  -8.958 -24.349  1.00 69.46           H
ATOM   3801 2HZ  LYS A 251       7.330 -10.230 -25.409  1.00 69.46           H
ATOM   3802 3HZ  LYS A 251       6.053  -9.176 -25.375  1.00 69.46           H
ATOM   3803  HN  LYS A 251       1.901 -15.159 -24.708  1.00 69.46           H
ATOM   3804  N   ALA A 252       0.687 -13.069 -22.625  1.00 79.35           N
ATOM   3805  CA  ALA A 252      -0.245 -12.257 -21.862  1.00 79.35           C
ATOM   3806  C   ALA A 252      -0.721 -13.047 -20.641  1.00 79.35           C
ATOM   3807  O   ALA A 252      -0.874 -12.487 -19.556  1.00 79.35           O
ATOM   3808  HA  ALA A 252       0.288 -11.368 -21.524  1.00 79.35           H
ATOM   3809  CB  ALA A 252      -1.403 -11.824 -22.764  1.00 79.35           C
ATOM   3810 1HB  ALA A 252      -1.014 -11.243 -23.600  1.00 79.35           H
ATOM   3811 2HB  ALA A 252      -1.917 -12.707 -23.144  1.00 79.35           H
ATOM   3812 3HB  ALA A 252      -2.102 -11.215 -22.191  1.00 79.35           H
ATOM   3813  HN  ALA A 252       0.377 -13.320 -23.542  1.00 79.35           H
ATOM   3814  N   LEU A 253      -0.942 -14.335 -20.858  1.00 77.31           N
ATOM   3815  CA  LEU A 253      -1.423 -15.201 -19.796  1.00 77.31           C
ATOM   3816  C   LEU A 253      -0.402 -15.218 -18.656  1.00 77.31           C
ATOM   3817  O   LEU A 253      -0.761 -15.042 -17.493  1.00 77.31           O
ATOM   3818  HA  LEU A 253      -2.352 -14.773 -19.420  1.00 77.31           H
ATOM   3819  CB  LEU A 253      -1.753 -16.590 -20.345  1.00 77.31           C
ATOM   3820 1HB  LEU A 253      -2.373 -16.470 -21.234  1.00 77.31           H
ATOM   3821 2HB  LEU A 253      -0.825 -17.063 -20.666  1.00 77.31           H
ATOM   3822  CG  LEU A 253      -2.471 -17.539 -19.383  1.00 77.31           C
ATOM   3823  HG  LEU A 253      -1.926 -17.543 -18.438  1.00 77.31           H
ATOM   3824  CD1 LEU A 253      -3.889 -17.049 -19.085  1.00 77.31           C
ATOM   3825 1HD1 LEU A 253      -3.844 -16.059 -18.631  1.00 77.31           H
ATOM   3826 2HD1 LEU A 253      -4.458 -16.997 -20.013  1.00 77.31           H
ATOM   3827 3HD1 LEU A 253      -4.376 -17.742 -18.399  1.00 77.31           H
ATOM   3828  CD2 LEU A 253      -2.460 -18.973 -19.917  1.00 77.31           C
ATOM   3829 1HD2 LEU A 253      -2.966 -19.005 -20.882  1.00 77.31           H
ATOM   3830 2HD2 LEU A 253      -1.430 -19.309 -20.036  1.00 77.31           H
ATOM   3831 3HD2 LEU A 253      -2.976 -19.627 -19.214  1.00 77.31           H
ATOM   3832  HN  LEU A 253      -0.799 -14.786 -21.739  1.00 77.31           H
ATOM   3833  N   LYS A 254       0.851 -15.430 -19.030  1.00 75.52           N
ATOM   3834  CA  LYS A 254       1.919 -15.525 -18.049  1.00 75.52           C
ATOM   3835  C   LYS A 254       1.937 -14.254 -17.198  1.00 75.52           C
ATOM   3836  O   LYS A 254       1.982 -14.325 -15.971  1.00 75.52           O
ATOM   3837  HA  LYS A 254       1.694 -16.372 -17.401  1.00 75.52           H
ATOM   3838  CB  LYS A 254       3.253 -15.823 -18.737  1.00 75.52           C
ATOM   3839 1HB  LYS A 254       3.145 -16.689 -19.390  1.00 75.52           H
ATOM   3840 2HB  LYS A 254       3.537 -14.982 -19.369  1.00 75.52           H
ATOM   3841  CG  LYS A 254       4.353 -16.089 -17.707  1.00 75.52           C
ATOM   3842 1HG  LYS A 254       4.534 -15.187 -17.122  1.00 75.52           H
ATOM   3843 2HG  LYS A 254       4.026 -16.861 -17.011  1.00 75.52           H
ATOM   3844  CD  LYS A 254       5.650 -16.528 -18.391  1.00 75.52           C
ATOM   3845 1HD  LYS A 254       5.465 -17.418 -18.992  1.00 75.52           H
ATOM   3846 2HD  LYS A 254       5.988 -15.748 -19.073  1.00 75.52           H
ATOM   3847  CE  LYS A 254       6.742 -16.819 -17.360  1.00 75.52           C
ATOM   3848 1HE  LYS A 254       6.988 -15.908 -16.815  1.00 75.52           H
ATOM   3849 2HE  LYS A 254       6.377 -17.539 -16.628  1.00 75.52           H
ATOM   3850  NZ  LYS A 254       7.954 -17.350 -18.024  1.00 75.52           N
ATOM   3851 1HZ  LYS A 254       8.673 -17.519 -17.329  1.00 75.52           H
ATOM   3852 2HZ  LYS A 254       7.727 -18.218 -18.496  1.00 75.52           H
ATOM   3853 3HZ  LYS A 254       8.291 -16.675 -18.702  1.00 75.52           H
ATOM   3854  HN  LYS A 254       1.141 -15.537 -19.981  1.00 75.52           H
ATOM   3855  N   VAL A 255       1.902 -13.120 -17.883  1.00 80.98           N
ATOM   3856  CA  VAL A 255       1.976 -11.836 -17.208  1.00 80.98           C
ATOM   3857  C   VAL A 255       0.808 -11.711 -16.228  1.00 80.98           C
ATOM   3858  O   VAL A 255       0.990 -11.282 -15.090  1.00 80.98           O
ATOM   3859  HA  VAL A 255       2.909 -11.813 -16.645  1.00 80.98           H
ATOM   3860  CB  VAL A 255       2.016 -10.705 -18.238  1.00 80.98           C
ATOM   3861  HB  VAL A 255       1.179 -10.845 -18.922  1.00 80.98           H
ATOM   3862  CG1 VAL A 255       1.848  -9.342 -17.563  1.00 80.98           C
ATOM   3863 1HG1 VAL A 255       0.890  -9.309 -17.045  1.00 80.98           H
ATOM   3864 2HG1 VAL A 255       2.655  -9.190 -16.845  1.00 80.98           H
ATOM   3865 3HG1 VAL A 255       1.880  -8.556 -18.318  1.00 80.98           H
ATOM   3866  CG2 VAL A 255       3.307 -10.755 -19.057  1.00 80.98           C
ATOM   3867 1HG2 VAL A 255       4.164 -10.652 -18.392  1.00 80.98           H
ATOM   3868 2HG2 VAL A 255       3.367 -11.709 -19.582  1.00 80.98           H
ATOM   3869 3HG2 VAL A 255       3.310  -9.941 -19.782  1.00 80.98           H
ATOM   3870  HN  VAL A 255       1.824 -13.071 -18.878  1.00 80.98           H
ATOM   3871  N   THR A 256      -0.367 -12.093 -16.707  1.00 79.66           N
ATOM   3872  CA  THR A 256      -1.582 -11.932 -15.925  1.00 79.66           C
ATOM   3873  C   THR A 256      -1.491 -12.735 -14.626  1.00 79.66           C
ATOM   3874  O   THR A 256      -1.806 -12.223 -13.553  1.00 79.66           O
ATOM   3875  HA  THR A 256      -1.674 -10.882 -15.647  1.00 79.66           H
ATOM   3876  CB  THR A 256      -2.767 -12.333 -16.806  1.00 79.66           C
ATOM   3877  HB  THR A 256      -2.713 -13.388 -17.075  1.00 79.66           H
ATOM   3878  OG1 THR A 256      -2.715 -11.417 -17.896  1.00 79.66           O
ATOM   3879  HG1 THR A 256      -2.281 -11.849 -18.686  1.00 79.66           H
ATOM   3880  CG2 THR A 256      -4.115 -12.045 -16.141  1.00 79.66           C
ATOM   3881 1HG2 THR A 256      -4.197 -10.978 -15.933  1.00 79.66           H
ATOM   3882 2HG2 THR A 256      -4.186 -12.603 -15.207  1.00 79.66           H
ATOM   3883 3HG2 THR A 256      -4.921 -12.348 -16.808  1.00 79.66           H
ATOM   3884  HN  THR A 256      -0.497 -12.506 -17.608  1.00 79.66           H
ATOM   3885  N   ILE A 257      -1.059 -13.979 -14.766  1.00 82.69           N
ATOM   3886  CA  ILE A 257      -0.949 -14.867 -13.621  1.00 82.69           C
ATOM   3887  C   ILE A 257       0.061 -14.288 -12.628  1.00 82.69           C
ATOM   3888  O   ILE A 257      -0.209 -14.224 -11.429  1.00 82.69           O
ATOM   3889  HA  ILE A 257      -1.926 -14.901 -13.139  1.00 82.69           H
ATOM   3890  CB  ILE A 257      -0.618 -16.289 -14.075  1.00 82.69           C
ATOM   3891  HB  ILE A 257       0.234 -16.242 -14.754  1.00 82.69           H
ATOM   3892  CG1 ILE A 257      -1.783 -16.901 -14.855  1.00 82.69           C
ATOM   3893 1HG1 ILE A 257      -2.619 -17.087 -14.181  1.00 82.69           H
ATOM   3894 2HG1 ILE A 257      -2.132 -16.195 -15.608  1.00 82.69           H
ATOM   3895  CG2 ILE A 257      -0.202 -17.161 -12.889  1.00 82.69           C
ATOM   3896 1HG2 ILE A 257       0.681 -16.732 -12.414  1.00 82.69           H
ATOM   3897 2HG2 ILE A 257      -1.017 -17.206 -12.167  1.00 82.69           H
ATOM   3898 3HG2 ILE A 257       0.028 -18.167 -13.240  1.00 82.69           H
ATOM   3899  CD1 ILE A 257      -1.365 -18.209 -15.530  1.00 82.69           C
ATOM   3900 1HD1 ILE A 257      -0.545 -18.015 -16.222  1.00 82.69           H
ATOM   3901 2HD1 ILE A 257      -1.039 -18.921 -14.772  1.00 82.69           H
ATOM   3902 3HD1 ILE A 257      -2.212 -18.622 -16.078  1.00 82.69           H
ATOM   3903  HN  ILE A 257      -0.787 -14.382 -15.640  1.00 82.69           H
ATOM   3904  N   THR A 258       1.202 -13.880 -13.163  1.00 85.08           N
ATOM   3905  CA  THR A 258       2.285 -13.385 -12.330  1.00 85.08           C
ATOM   3906  C   THR A 258       1.802 -12.219 -11.465  1.00 85.08           C
ATOM   3907  O   THR A 258       2.066 -12.181 -10.264  1.00 85.08           O
ATOM   3908  HA  THR A 258       2.588 -14.182 -11.651  1.00 85.08           H
ATOM   3909  CB  THR A 258       3.456 -13.020 -13.244  1.00 85.08           C
ATOM   3910  HB  THR A 258       3.182 -12.213 -13.924  1.00 85.08           H
ATOM   3911  OG1 THR A 258       3.811 -14.253 -13.864  1.00 85.08           O
ATOM   3912  HG1 THR A 258       3.280 -14.379 -14.702  1.00 85.08           H
ATOM   3913  CG2 THR A 258       4.709 -12.623 -12.460  1.00 85.08           C
ATOM   3914 1HG2 THR A 258       5.022 -13.455 -11.830  1.00 85.08           H
ATOM   3915 2HG2 THR A 258       4.488 -11.758 -11.836  1.00 85.08           H
ATOM   3916 3HG2 THR A 258       5.509 -12.373 -13.157  1.00 85.08           H
ATOM   3917  HN  THR A 258       1.393 -13.884 -14.145  1.00 85.08           H
ATOM   3918  N   VAL A 259       1.103 -11.296 -12.109  1.00 84.82           N
ATOM   3919  CA  VAL A 259       0.638 -10.099 -11.429  1.00 84.82           C
ATOM   3920  C   VAL A 259      -0.263 -10.500 -10.260  1.00 84.82           C
ATOM   3921  O   VAL A 259      -0.118  -9.982  -9.153  1.00 84.82           O
ATOM   3922  HA  VAL A 259       1.514  -9.583 -11.036  1.00 84.82           H
ATOM   3923  CB  VAL A 259      -0.054  -9.167 -12.425  1.00 84.82           C
ATOM   3924  HB  VAL A 259      -0.729  -9.768 -13.034  1.00 84.82           H
ATOM   3925  CG1 VAL A 259      -0.890  -8.111 -11.698  1.00 84.82           C
ATOM   3926 1HG1 VAL A 259      -1.652  -8.604 -11.094  1.00 84.82           H
ATOM   3927 2HG1 VAL A 259      -0.243  -7.516 -11.054  1.00 84.82           H
ATOM   3928 3HG1 VAL A 259      -1.371  -7.462 -12.430  1.00 84.82           H
ATOM   3929  CG2 VAL A 259       0.964  -8.511 -13.361  1.00 84.82           C
ATOM   3930 1HG2 VAL A 259       1.675  -7.930 -12.774  1.00 84.82           H
ATOM   3931 2HG2 VAL A 259       1.496  -9.283 -13.916  1.00 84.82           H
ATOM   3932 3HG2 VAL A 259       0.445  -7.854 -14.058  1.00 84.82           H
ATOM   3933  HN  VAL A 259       0.855 -11.356 -13.076  1.00 84.82           H
ATOM   3934  N   LEU A 260      -1.174 -11.419 -10.544  1.00 83.05           N
ATOM   3935  CA  LEU A 260      -2.161 -11.826  -9.558  1.00 83.05           C
ATOM   3936  C   LEU A 260      -1.453 -12.515  -8.389  1.00 83.05           C
ATOM   3937  O   LEU A 260      -1.739 -12.227  -7.229  1.00 83.05           O
ATOM   3938  HA  LEU A 260      -2.642 -10.922  -9.185  1.00 83.05           H
ATOM   3939  CB  LEU A 260      -3.248 -12.683 -10.209  1.00 83.05           C
ATOM   3940 1HB  LEU A 260      -3.679 -12.120 -11.038  1.00 83.05           H
ATOM   3941 2HB  LEU A 260      -2.778 -13.569 -10.636  1.00 83.05           H
ATOM   3942  CG  LEU A 260      -4.385 -13.135  -9.291  1.00 83.05           C
ATOM   3943  HG  LEU A 260      -3.949 -13.646  -8.433  1.00 83.05           H
ATOM   3944  CD1 LEU A 260      -5.166 -11.934  -8.753  1.00 83.05           C
ATOM   3945 1HD1 LEU A 260      -4.495 -11.289  -8.186  1.00 83.05           H
ATOM   3946 2HD1 LEU A 260      -5.591 -11.374  -9.586  1.00 83.05           H
ATOM   3947 3HD1 LEU A 260      -5.968 -12.284  -8.103  1.00 83.05           H
ATOM   3948  CD2 LEU A 260      -5.296 -14.140 -10.000  1.00 83.05           C
ATOM   3949 1HD2 LEU A 260      -5.727 -13.676 -10.888  1.00 83.05           H
ATOM   3950 2HD2 LEU A 260      -4.714 -15.014 -10.293  1.00 83.05           H
ATOM   3951 3HD2 LEU A 260      -6.096 -14.445  -9.325  1.00 83.05           H
ATOM   3952  HN  LEU A 260      -1.245 -11.881 -11.428  1.00 83.05           H
ATOM   3953  N   THR A 261      -0.542 -13.413  -8.737  1.00 87.37           N
ATOM   3954  CA  THR A 261       0.135 -14.218  -7.736  1.00 87.37           C
ATOM   3955  C   THR A 261       0.942 -13.326  -6.790  1.00 87.37           C
ATOM   3956  O   THR A 261       0.912 -13.517  -5.575  1.00 87.37           O
ATOM   3957  HA  THR A 261      -0.620 -14.723  -7.133  1.00 87.37           H
ATOM   3958  CB  THR A 261       0.988 -15.259  -8.464  1.00 87.37           C
ATOM   3959  HB  THR A 261       1.777 -14.780  -9.043  1.00 87.37           H
ATOM   3960  OG1 THR A 261       0.044 -16.015  -9.218  1.00 87.37           O
ATOM   3961  HG1 THR A 261      -0.092 -15.595 -10.115  1.00 87.37           H
ATOM   3962  CG2 THR A 261       1.606 -16.282  -7.508  1.00 87.37           C
ATOM   3963 1HG2 THR A 261       0.813 -16.809  -6.977  1.00 87.37           H
ATOM   3964 2HG2 THR A 261       2.245 -15.768  -6.790  1.00 87.37           H
ATOM   3965 3HG2 THR A 261       2.201 -16.997  -8.076  1.00 87.37           H
ATOM   3966  HN  THR A 261      -0.266 -13.593  -9.681  1.00 87.37           H
ATOM   3967  N   VAL A 262       1.644 -12.372  -7.383  1.00 89.93           N
ATOM   3968  CA  VAL A 262       2.527 -11.508  -6.618  1.00 89.93           C
ATOM   3969  C   VAL A 262       1.700 -10.690  -5.625  1.00 89.93           C
ATOM   3970  O   VAL A 262       2.098 -10.517  -4.474  1.00 89.93           O
ATOM   3971  HA  VAL A 262       3.212 -12.148  -6.061  1.00 89.93           H
ATOM   3972  CB  VAL A 262       3.357 -10.638  -7.565  1.00 89.93           C
ATOM   3973  HB  VAL A 262       2.670 -10.132  -8.243  1.00 89.93           H
ATOM   3974  CG1 VAL A 262       4.128  -9.567  -6.792  1.00 89.93           C
ATOM   3975 1HG1 VAL A 262       3.426  -8.929  -6.256  1.00 89.93           H
ATOM   3976 2HG1 VAL A 262       4.800 -10.047  -6.079  1.00 89.93           H
ATOM   3977 3HG1 VAL A 262       4.709  -8.963  -7.489  1.00 89.93           H
ATOM   3978  CG2 VAL A 262       4.303 -11.494  -8.409  1.00 89.93           C
ATOM   3979 1HG2 VAL A 262       4.981 -12.041  -7.753  1.00 89.93           H
ATOM   3980 2HG2 VAL A 262       3.723 -12.201  -9.002  1.00 89.93           H
ATOM   3981 3HG2 VAL A 262       4.881 -10.851  -9.073  1.00 89.93           H
ATOM   3982  HN  VAL A 262       1.616 -12.185  -8.365  1.00 89.93           H
ATOM   3983  N   PHE A 263       0.563 -10.208  -6.106  1.00 87.58           N
ATOM   3984  CA  PHE A 263      -0.322  -9.409  -5.276  1.00 87.58           C
ATOM   3985  C   PHE A 263      -0.799 -10.206  -4.060  1.00 87.58           C
ATOM   3986  O   PHE A 263      -0.700  -9.735  -2.928  1.00 87.58           O
ATOM   3987  HA  PHE A 263       0.245  -8.541  -4.940  1.00 87.58           H
ATOM   3988  CB  PHE A 263      -1.533  -9.043  -6.137  1.00 87.58           C
ATOM   3989 1HB  PHE A 263      -1.188  -8.504  -7.020  1.00 87.58           H
ATOM   3990 2HB  PHE A 263      -2.007  -9.959  -6.488  1.00 87.58           H
ATOM   3991  CG  PHE A 263      -2.577  -8.191  -5.412  1.00 87.58           C
ATOM   3992  CD1 PHE A 263      -3.671  -8.780  -4.860  1.00 87.58           C
ATOM   3993  HD1 PHE A 263      -3.804  -9.860  -4.933  1.00 87.58           H
ATOM   3994  CD2 PHE A 263      -2.411  -6.844  -5.320  1.00 87.58           C
ATOM   3995  HD2 PHE A 263      -1.534  -6.372  -5.763  1.00 87.58           H
ATOM   3996  CE1 PHE A 263      -4.639  -7.990  -4.187  1.00 87.58           C
ATOM   3997  HE1 PHE A 263      -5.516  -8.462  -3.744  1.00 87.58           H
ATOM   3998  CE2 PHE A 263      -3.380  -6.053  -4.648  1.00 87.58           C
ATOM   3999  HE2 PHE A 263      -3.247  -4.974  -4.574  1.00 87.58           H
ATOM   4000  CZ  PHE A 263      -4.474  -6.643  -4.095  1.00 87.58           C
ATOM   4001  HZ  PHE A 263      -5.217  -6.036  -3.579  1.00 87.58           H
ATOM   4002  HN  PHE A 263       0.246 -10.355  -7.043  1.00 87.58           H
ATOM   4003  N   VAL A 264      -1.305 -11.399  -4.335  1.00 89.07           N
ATOM   4004  CA  VAL A 264      -1.891 -12.222  -3.290  1.00 89.07           C
ATOM   4005  C   VAL A 264      -0.819 -12.561  -2.253  1.00 89.07           C
ATOM   4006  O   VAL A 264      -1.051 -12.436  -1.051  1.00 89.07           O
ATOM   4007  HA  VAL A 264      -2.673 -11.635  -2.808  1.00 89.07           H
ATOM   4008  CB  VAL A 264      -2.542 -13.463  -3.905  1.00 89.07           C
ATOM   4009  HB  VAL A 264      -1.794 -13.962  -4.521  1.00 89.07           H
ATOM   4010  CG1 VAL A 264      -2.987 -14.443  -2.819  1.00 89.07           C
ATOM   4011 1HG1 VAL A 264      -2.122 -14.756  -2.234  1.00 89.07           H
ATOM   4012 2HG1 VAL A 264      -3.711 -13.957  -2.165  1.00 89.07           H
ATOM   4013 3HG1 VAL A 264      -3.446 -15.316  -3.283  1.00 89.07           H
ATOM   4014  CG2 VAL A 264      -3.714 -13.076  -4.809  1.00 89.07           C
ATOM   4015 1HG2 VAL A 264      -4.463 -12.542  -4.224  1.00 89.07           H
ATOM   4016 2HG2 VAL A 264      -3.356 -12.434  -5.614  1.00 89.07           H
ATOM   4017 3HG2 VAL A 264      -4.158 -13.976  -5.233  1.00 89.07           H
ATOM   4018  HN  VAL A 264      -1.319 -11.803  -5.249  1.00 89.07           H
ATOM   4019  N   LEU A 265       0.332 -12.984  -2.754  1.00 88.86           N
ATOM   4020  CA  LEU A 265       1.381 -13.498  -1.890  1.00 88.86           C
ATOM   4021  C   LEU A 265       1.888 -12.372  -0.986  1.00 88.86           C
ATOM   4022  O   LEU A 265       2.333 -12.623   0.133  1.00 88.86           O
ATOM   4023  HA  LEU A 265       0.938 -14.271  -1.263  1.00 88.86           H
ATOM   4024  CB  LEU A 265       2.481 -14.162  -2.720  1.00 88.86           C
ATOM   4025 1HB  LEU A 265       2.764 -13.482  -3.524  1.00 88.86           H
ATOM   4026 2HB  LEU A 265       3.359 -14.290  -2.087  1.00 88.86           H
ATOM   4027  CG  LEU A 265       2.130 -15.517  -3.337  1.00 88.86           C
ATOM   4028  HG  LEU A 265       1.263 -15.384  -3.984  1.00 88.86           H
ATOM   4029  CD1 LEU A 265       3.273 -16.033  -4.214  1.00 88.86           C
ATOM   4030 1HD1 LEU A 265       3.463 -15.322  -5.018  1.00 88.86           H
ATOM   4031 2HD1 LEU A 265       4.172 -16.147  -3.610  1.00 88.86           H
ATOM   4032 3HD1 LEU A 265       2.997 -16.998  -4.641  1.00 88.86           H
ATOM   4033  CD2 LEU A 265       1.737 -16.526  -2.257  1.00 88.86           C
ATOM   4034 1HD2 LEU A 265       2.569 -16.662  -1.566  1.00 88.86           H
ATOM   4035 2HD2 LEU A 265       0.869 -16.155  -1.711  1.00 88.86           H
ATOM   4036 3HD2 LEU A 265       1.492 -17.481  -2.722  1.00 88.86           H
ATOM   4037  HN  LEU A 265       0.552 -12.980  -3.730  1.00 88.86           H
ATOM   4038  N   SER A 266       1.804 -11.156  -1.505  1.00 90.45           N
ATOM   4039  CA  SER A 266       2.351 -10.005  -0.808  1.00 90.45           C
ATOM   4040  C   SER A 266       1.317  -9.448   0.174  1.00 90.45           C
ATOM   4041  O   SER A 266       1.657  -9.082   1.298  1.00 90.45           O
ATOM   4042  HA  SER A 266       3.223 -10.379  -0.272  1.00 90.45           H
ATOM   4043  CB  SER A 266       2.785  -8.919  -1.793  1.00 90.45           C
ATOM   4044 1HB  SER A 266       3.137  -8.047  -1.241  1.00 90.45           H
ATOM   4045 2HB  SER A 266       3.626  -9.281  -2.385  1.00 90.45           H
ATOM   4046  OG  SER A 266       1.725  -8.532  -2.664  1.00 90.45           O
ATOM   4047  HG  SER A 266       1.879  -8.907  -3.578  1.00 90.45           H
ATOM   4048  HN  SER A 266       1.372 -10.952  -2.384  1.00 90.45           H
ATOM   4049  N   GLN A 267       0.076  -9.402  -0.287  1.00 87.11           N
ATOM   4050  CA  GLN A 267      -0.948  -8.629   0.396  1.00 87.11           C
ATOM   4051  C   GLN A 267      -1.704  -9.512   1.391  1.00 87.11           C
ATOM   4052  O   GLN A 267      -2.112  -9.046   2.454  1.00 87.11           O
ATOM   4053  HA  GLN A 267      -0.411  -7.845   0.930  1.00 87.11           H
ATOM   4054  CB  GLN A 267      -1.909  -7.985  -0.605  1.00 87.11           C
ATOM   4055 1HB  GLN A 267      -2.379  -8.759  -1.212  1.00 87.11           H
ATOM   4056 2HB  GLN A 267      -2.707  -7.470  -0.070  1.00 87.11           H
ATOM   4057  CG  GLN A 267      -1.174  -6.995  -1.511  1.00 87.11           C
ATOM   4058 1HG  GLN A 267      -0.391  -7.514  -2.064  1.00 87.11           H
ATOM   4059 2HG  GLN A 267      -1.867  -6.587  -2.247  1.00 87.11           H
ATOM   4060  CD  GLN A 267      -0.559  -5.856  -0.695  1.00 87.11           C
ATOM   4061  OE1 GLN A 267      -1.086  -5.431   0.320  1.00 87.11           O
ATOM   4062  NE2 GLN A 267       0.581  -5.388  -1.193  1.00 87.11           N
ATOM   4063 1HE2 GLN A 267       0.960  -5.782  -2.031  1.00 87.11           H
ATOM   4064 2HE2 GLN A 267       1.060  -4.642  -0.730  1.00 87.11           H
ATOM   4065  HN  GLN A 267      -0.234  -9.879  -1.110  1.00 87.11           H
ATOM   4066  N   PHE A 268      -1.867 -10.771   1.011  1.00 91.88           N
ATOM   4067  CA  PHE A 268      -2.764 -11.659   1.731  1.00 91.88           C
ATOM   4068  C   PHE A 268      -2.288 -11.871   3.169  1.00 91.88           C
ATOM   4069  O   PHE A 268      -3.049 -11.669   4.115  1.00 91.88           O
ATOM   4070  HA  PHE A 268      -3.747 -11.188   1.741  1.00 91.88           H
ATOM   4071  CB  PHE A 268      -2.747 -13.002   0.998  1.00 91.88           C
ATOM   4072 1HB  PHE A 268      -3.018 -12.838  -0.045  1.00 91.88           H
ATOM   4073 2HB  PHE A 268      -1.730 -13.395   1.004  1.00 91.88           H
ATOM   4074  CG  PHE A 268      -3.687 -14.050   1.596  1.00 91.88           C
ATOM   4075  CD1 PHE A 268      -3.188 -15.044   2.378  1.00 91.88           C
ATOM   4076  HD1 PHE A 268      -2.117 -15.095   2.578  1.00 91.88           H
ATOM   4077  CD2 PHE A 268      -5.023 -13.987   1.347  1.00 91.88           C
ATOM   4078  HD2 PHE A 268      -5.423 -13.189   0.720  1.00 91.88           H
ATOM   4079  CE1 PHE A 268      -4.060 -16.017   2.933  1.00 91.88           C
ATOM   4080  HE1 PHE A 268      -3.660 -16.814   3.559  1.00 91.88           H
ATOM   4081  CE2 PHE A 268      -5.895 -14.959   1.902  1.00 91.88           C
ATOM   4082  HE2 PHE A 268      -6.966 -14.909   1.702  1.00 91.88           H
ATOM   4083  CZ  PHE A 268      -5.396 -15.954   2.684  1.00 91.88           C
ATOM   4084  HZ  PHE A 268      -6.066 -16.700   3.110  1.00 91.88           H
ATOM   4085  HN  PHE A 268      -1.401 -11.184   0.229  1.00 91.88           H
ATOM   4086  N   PRO A 269      -1.026 -12.279   3.361  1.00 94.71           N
ATOM   4087  CA  PRO A 269      -0.517 -12.548   4.708  1.00 94.71           C
ATOM   4088  C   PRO A 269      -0.736 -11.377   5.652  1.00 94.71           C
ATOM   4089  O   PRO A 269      -1.172 -11.562   6.787  1.00 94.71           O
ATOM   4090  HA  PRO A 269      -1.061 -13.380   5.156  1.00 94.71           H
ATOM   4091  CB  PRO A 269       0.971 -12.826   4.484  1.00 94.71           C
ATOM   4092 1HB  PRO A 269       1.568 -11.919   4.581  1.00 94.71           H
ATOM   4093 2HB  PRO A 269       1.359 -13.541   5.209  1.00 94.71           H
ATOM   4094  CG  PRO A 269       1.017 -13.380   3.065  1.00 94.71           C
ATOM   4095 1HG  PRO A 269       2.013 -13.298   2.630  1.00 94.71           H
ATOM   4096 2HG  PRO A 269       0.755 -14.438   3.035  1.00 94.71           H
ATOM   4097  CD  PRO A 269       0.001 -12.520   2.331  1.00 94.71           C
ATOM   4098 1HD  PRO A 269       0.440 -11.587   1.978  1.00 94.71           H
ATOM   4099 2HD  PRO A 269      -0.404 -13.029   1.457  1.00 94.71           H
ATOM   4100  N   TYR A 270      -0.424 -10.189   5.152  1.00 92.24           N
ATOM   4101  CA  TYR A 270      -0.524  -8.987   5.962  1.00 92.24           C
ATOM   4102  C   TYR A 270      -1.967  -8.747   6.411  1.00 92.24           C
ATOM   4103  O   TYR A 270      -2.220  -8.483   7.585  1.00 92.24           O
ATOM   4104  HA  TYR A 270       0.104  -9.121   6.843  1.00 92.24           H
ATOM   4105  CB  TYR A 270      -0.085  -7.833   5.060  1.00 92.24           C
ATOM   4106 1HB  TYR A 270       0.976  -7.944   4.835  1.00 92.24           H
ATOM   4107 2HB  TYR A 270      -0.620  -7.901   4.113  1.00 92.24           H
ATOM   4108  CG  TYR A 270      -0.320  -6.447   5.663  1.00 92.24           C
ATOM   4109  CD1 TYR A 270      -1.180  -5.562   5.044  1.00 92.24           C
ATOM   4110  HD1 TYR A 270      -1.691  -5.851   4.126  1.00 92.24           H
ATOM   4111  CD2 TYR A 270       0.327  -6.081   6.826  1.00 92.24           C
ATOM   4112  HD2 TYR A 270       1.006  -6.780   7.314  1.00 92.24           H
ATOM   4113  CE1 TYR A 270      -1.402  -4.257   5.612  1.00 92.24           C
ATOM   4114  HE1 TYR A 270      -2.078  -3.549   5.134  1.00 92.24           H
ATOM   4115  CE2 TYR A 270       0.105  -4.776   7.393  1.00 92.24           C
ATOM   4116  HE2 TYR A 270       0.610  -4.475   8.311  1.00 92.24           H
ATOM   4117  CZ  TYR A 270      -0.748  -3.929   6.759  1.00 92.24           C
ATOM   4118  OH  TYR A 270      -0.958  -2.697   7.295  1.00 92.24           O
ATOM   4119  HH  TYR A 270      -0.498  -2.626   8.180  1.00 92.24           H
ATOM   4120  HN  TYR A 270      -0.109 -10.042   4.215  1.00 92.24           H
ATOM   4121  N   ASN A 271      -2.876  -8.847   5.451  1.00 90.71           N
ATOM   4122  CA  ASN A 271      -4.268  -8.512   5.701  1.00 90.71           C
ATOM   4123  C   ASN A 271      -4.895  -9.588   6.590  1.00 90.71           C
ATOM   4124  O   ASN A 271      -5.892  -9.336   7.265  1.00 90.71           O
ATOM   4125  HA  ASN A 271      -4.245  -7.534   6.182  1.00 90.71           H
ATOM   4126  CB  ASN A 271      -5.063  -8.455   4.395  1.00 90.71           C
ATOM   4127 1HB  ASN A 271      -4.785  -9.295   3.758  1.00 90.71           H
ATOM   4128 2HB  ASN A 271      -6.127  -8.555   4.608  1.00 90.71           H
ATOM   4129  CG  ASN A 271      -4.807  -7.140   3.655  1.00 90.71           C
ATOM   4130  OD1 ASN A 271      -5.380  -6.106   3.956  1.00 90.71           O
ATOM   4131  ND2 ASN A 271      -3.917  -7.237   2.671  1.00 90.71           N
ATOM   4132 1HD2 ASN A 271      -3.482  -8.116   2.475  1.00 90.71           H
ATOM   4133 2HD2 ASN A 271      -3.682  -6.431   2.128  1.00 90.71           H
ATOM   4134  HN  ASN A 271      -2.675  -9.150   4.520  1.00 90.71           H
ATOM   4135  N   CYS A 272      -4.286 -10.764   6.561  1.00 94.92           N
ATOM   4136  CA  CYS A 272      -4.683 -11.835   7.459  1.00 94.92           C
ATOM   4137  C   CYS A 272      -4.469 -11.359   8.897  1.00 94.92           C
ATOM   4138  O   CYS A 272      -5.366 -11.471   9.732  1.00 94.92           O
ATOM   4139  HA  CYS A 272      -5.738 -12.028   7.268  1.00 94.92           H
ATOM   4140  CB  CYS A 272      -3.922 -13.129   7.167  1.00 94.92           C
ATOM   4141 1HB  CYS A 272      -2.857 -12.920   7.064  1.00 94.92           H
ATOM   4142 2HB  CYS A 272      -4.031 -13.821   8.002  1.00 94.92           H
ATOM   4143  SG  CYS A 272      -4.558 -13.897   5.632  1.00 94.92           S
ATOM   4144  HG  CYS A 272      -3.995 -13.027   4.798  1.00 94.92           H
ATOM   4145  HN  CYS A 272      -3.535 -10.990   5.940  1.00 94.92           H
ATOM   4146  N   ILE A 273      -3.276 -10.838   9.143  1.00 93.78           N
ATOM   4147  CA  ILE A 273      -2.921 -10.375  10.474  1.00 93.78           C
ATOM   4148  C   ILE A 273      -3.755  -9.140  10.820  1.00 93.78           C
ATOM   4149  O   ILE A 273      -4.208  -8.989  11.953  1.00 93.78           O
ATOM   4150  HA  ILE A 273      -3.176 -11.171  11.175  1.00 93.78           H
ATOM   4151  CB  ILE A 273      -1.412 -10.148  10.578  1.00 93.78           C
ATOM   4152  HB  ILE A 273      -1.124  -9.417   9.822  1.00 93.78           H
ATOM   4153  CG1 ILE A 273      -0.641 -11.435  10.279  1.00 93.78           C
ATOM   4154 1HG1 ILE A 273      -0.852 -11.762   9.261  1.00 93.78           H
ATOM   4155 2HG1 ILE A 273       0.430 -11.244  10.336  1.00 93.78           H
ATOM   4156  CG2 ILE A 273      -1.038  -9.559  11.940  1.00 93.78           C
ATOM   4157 1HG2 ILE A 273      -1.546  -8.604  12.074  1.00 93.78           H
ATOM   4158 2HG2 ILE A 273      -1.343 -10.247  12.729  1.00 93.78           H
ATOM   4159 3HG2 ILE A 273       0.040  -9.407  11.986  1.00 93.78           H
ATOM   4160  CD1 ILE A 273      -1.020 -12.542  11.264  1.00 93.78           C
ATOM   4161 1HD1 ILE A 273      -0.785 -12.222  12.279  1.00 93.78           H
ATOM   4162 2HD1 ILE A 273      -2.088 -12.748  11.187  1.00 93.78           H
ATOM   4163 3HD1 ILE A 273      -0.458 -13.446  11.029  1.00 93.78           H
ATOM   4164  HN  ILE A 273      -2.560 -10.729   8.454  1.00 93.78           H
ATOM   4165  N   LEU A 274      -3.931  -8.287   9.821  1.00 90.93           N
ATOM   4166  CA  LEU A 274      -4.671  -7.051  10.015  1.00 90.93           C
ATOM   4167  C   LEU A 274      -6.104  -7.381  10.438  1.00 90.93           C
ATOM   4168  O   LEU A 274      -6.699  -6.663  11.240  1.00 90.93           O
ATOM   4169  HA  LEU A 274      -4.189  -6.505  10.825  1.00 90.93           H
ATOM   4170  CB  LEU A 274      -4.586  -6.174   8.764  1.00 90.93           C
ATOM   4171 1HB  LEU A 274      -3.539  -6.090   8.474  1.00 90.93           H
ATOM   4172 2HB  LEU A 274      -5.102  -6.685   7.951  1.00 90.93           H
ATOM   4173  CG  LEU A 274      -5.166  -4.764   8.893  1.00 90.93           C
ATOM   4174  HG  LEU A 274      -6.188  -4.848   9.262  1.00 90.93           H
ATOM   4175  CD1 LEU A 274      -4.381  -3.940   9.915  1.00 90.93           C
ATOM   4176 1HD1 LEU A 274      -4.429  -4.428  10.889  1.00 90.93           H
ATOM   4177 2HD1 LEU A 274      -3.341  -3.863   9.598  1.00 90.93           H
ATOM   4178 3HD1 LEU A 274      -4.814  -2.942   9.987  1.00 90.93           H
ATOM   4179  CD2 LEU A 274      -5.234  -4.073   7.529  1.00 90.93           C
ATOM   4180 1HD2 LEU A 274      -4.231  -4.001   7.108  1.00 90.93           H
ATOM   4181 2HD2 LEU A 274      -5.869  -4.652   6.859  1.00 90.93           H
ATOM   4182 3HD2 LEU A 274      -5.649  -3.072   7.650  1.00 90.93           H
ATOM   4183  HN  LEU A 274      -3.579  -8.428   8.896  1.00 90.93           H
ATOM   4184  N   LEU A 275      -6.617  -8.468   9.880  1.00 92.97           N
ATOM   4185  CA  LEU A 275      -7.964  -8.908  10.198  1.00 92.97           C
ATOM   4186  C   LEU A 275      -8.036  -9.288  11.679  1.00 92.97           C
ATOM   4187  O   LEU A 275      -8.969  -8.898  12.379  1.00 92.97           O
ATOM   4188  HA  LEU A 275      -8.633  -8.064  10.026  1.00 92.97           H
ATOM   4189  CB  LEU A 275      -8.399 -10.030   9.253  1.00 92.97           C
ATOM   4190 1HB  LEU A 275      -8.313  -9.669   8.229  1.00 92.97           H
ATOM   4191 2HB  LEU A 275      -7.698 -10.859   9.359  1.00 92.97           H
ATOM   4192  CG  LEU A 275      -9.816 -10.568   9.458  1.00 92.97           C
ATOM   4193  HG  LEU A 275      -9.915 -10.885  10.497  1.00 92.97           H
ATOM   4194  CD1 LEU A 275     -10.858  -9.474   9.218  1.00 92.97           C
ATOM   4195 1HD1 LEU A 275     -10.691  -8.654   9.916  1.00 92.97           H
ATOM   4196 2HD1 LEU A 275     -10.769  -9.105   8.196  1.00 92.97           H
ATOM   4197 3HD1 LEU A 275     -11.857  -9.884   9.370  1.00 92.97           H
ATOM   4198  CD2 LEU A 275     -10.067 -11.800   8.585  1.00 92.97           C
ATOM   4199 1HD2 LEU A 275      -9.942 -11.533   7.536  1.00 92.97           H
ATOM   4200 2HD2 LEU A 275      -9.354 -12.582   8.848  1.00 92.97           H
ATOM   4201 3HD2 LEU A 275     -11.081 -12.162   8.750  1.00 92.97           H
ATOM   4202  HN  LEU A 275      -6.129  -9.042   9.223  1.00 92.97           H
ATOM   4203  N   VAL A 276      -7.038 -10.045  12.111  1.00 95.02           N
ATOM   4204  CA  VAL A 276      -6.976 -10.482  13.496  1.00 95.02           C
ATOM   4205  C   VAL A 276      -6.965  -9.257  14.413  1.00 95.02           C
ATOM   4206  O   VAL A 276      -7.694  -9.212  15.402  1.00 95.02           O
ATOM   4207  HA  VAL A 276      -7.875 -11.063  13.698  1.00 95.02           H
ATOM   4208  CB  VAL A 276      -5.765 -11.394  13.703  1.00 95.02           C
ATOM   4209  HB  VAL A 276      -4.880 -10.859  13.359  1.00 95.02           H
ATOM   4210  CG1 VAL A 276      -5.571 -11.719  15.185  1.00 95.02           C
ATOM   4211 1HG1 VAL A 276      -5.412 -10.796  15.742  1.00 95.02           H
ATOM   4212 2HG1 VAL A 276      -6.459 -12.225  15.565  1.00 95.02           H
ATOM   4213 3HG1 VAL A 276      -4.704 -12.369  15.304  1.00 95.02           H
ATOM   4214  CG2 VAL A 276      -5.894 -12.673  12.873  1.00 95.02           C
ATOM   4215 1HG2 VAL A 276      -6.793 -13.211  13.172  1.00 95.02           H
ATOM   4216 2HG2 VAL A 276      -5.960 -12.415  11.816  1.00 95.02           H
ATOM   4217 3HG2 VAL A 276      -5.020 -13.303  13.038  1.00 95.02           H
ATOM   4218  HN  VAL A 276      -6.283 -10.357  11.535  1.00 95.02           H
ATOM   4219  N   GLN A 277      -6.131  -8.293  14.050  1.00 91.67           N
ATOM   4220  CA  GLN A 277      -6.004  -7.078  14.837  1.00 91.67           C
ATOM   4221  C   GLN A 277      -7.342  -6.337  14.887  1.00 91.67           C
ATOM   4222  O   GLN A 277      -7.682  -5.731  15.902  1.00 91.67           O
ATOM   4223  HA  GLN A 277      -5.727  -7.409  15.838  1.00 91.67           H
ATOM   4224  CB  GLN A 277      -4.899  -6.178  14.282  1.00 91.67           C
ATOM   4225 1HB  GLN A 277      -5.014  -6.079  13.202  1.00 91.67           H
ATOM   4226 2HB  GLN A 277      -4.991  -5.178  14.706  1.00 91.67           H
ATOM   4227  CG  GLN A 277      -3.515  -6.748  14.602  1.00 91.67           C
ATOM   4228 1HG  GLN A 277      -3.437  -6.943  15.672  1.00 91.67           H
ATOM   4229 2HG  GLN A 277      -3.385  -7.703  14.093  1.00 91.67           H
ATOM   4230  CD  GLN A 277      -2.411  -5.780  14.173  1.00 91.67           C
ATOM   4231  OE1 GLN A 277      -2.585  -4.948  13.298  1.00 91.67           O
ATOM   4232  NE2 GLN A 277      -1.268  -5.935  14.836  1.00 91.67           N
ATOM   4233 1HE2 GLN A 277      -1.192  -6.638  15.543  1.00 91.67           H
ATOM   4234 2HE2 GLN A 277      -0.486  -5.349  14.627  1.00 91.67           H
ATOM   4235  HN  GLN A 277      -5.550  -8.333  13.238  1.00 91.67           H
ATOM   4236  N   THR A 278      -8.063  -6.408  13.778  1.00 92.56           N
ATOM   4237  CA  THR A 278      -9.333  -5.710  13.665  1.00 92.56           C
ATOM   4238  C   THR A 278     -10.361  -6.314  14.624  1.00 92.56           C
ATOM   4239  O   THR A 278     -11.092  -5.587  15.295  1.00 92.56           O
ATOM   4240  HA  THR A 278      -9.183  -4.674  13.968  1.00 92.56           H
ATOM   4241  CB  THR A 278      -9.768  -5.755  12.199  1.00 92.56           C
ATOM   4242  HB  THR A 278      -9.981  -6.778  11.888  1.00 92.56           H
ATOM   4243  OG1 THR A 278      -8.708  -5.108  11.502  1.00 92.56           O
ATOM   4244  HG1 THR A 278      -8.079  -5.789  11.127  1.00 92.56           H
ATOM   4245  CG2 THR A 278     -10.989  -4.875  11.924  1.00 92.56           C
ATOM   4246 1HG2 THR A 278     -10.753  -3.840  12.172  1.00 92.56           H
ATOM   4247 2HG2 THR A 278     -11.826  -5.213  12.533  1.00 92.56           H
ATOM   4248 3HG2 THR A 278     -11.256  -4.943  10.869  1.00 92.56           H
ATOM   4249  HN  THR A 278      -7.794  -6.929  12.968  1.00 92.56           H
ATOM   4250  N   ILE A 279     -10.384  -7.639  14.658  1.00 92.55           N
ATOM   4251  CA  ILE A 279     -11.309  -8.349  15.524  1.00 92.55           C
ATOM   4252  C   ILE A 279     -10.929  -8.096  16.985  1.00 92.55           C
ATOM   4253  O   ILE A 279     -11.795  -7.839  17.819  1.00 92.55           O
ATOM   4254  HA  ILE A 279     -12.303  -7.937  15.349  1.00 92.55           H
ATOM   4255  CB  ILE A 279     -11.362  -9.832  15.151  1.00 92.55           C
ATOM   4256  HB  ILE A 279     -10.345 -10.224  15.167  1.00 92.55           H
ATOM   4257  CG1 ILE A 279     -11.897 -10.021  13.730  1.00 92.55           C
ATOM   4258 1HG1 ILE A 279     -12.967  -9.816  13.711  1.00 92.55           H
ATOM   4259 2HG1 ILE A 279     -11.423  -9.303  13.061  1.00 92.55           H
ATOM   4260  CG2 ILE A 279     -12.169 -10.628  16.179  1.00 92.55           C
ATOM   4261 1HG2 ILE A 279     -11.704 -10.531  17.160  1.00 92.55           H
ATOM   4262 2HG2 ILE A 279     -13.187 -10.241  16.219  1.00 92.55           H
ATOM   4263 3HG2 ILE A 279     -12.190 -11.678  15.889  1.00 92.55           H
ATOM   4264  CD1 ILE A 279     -11.635 -11.443  13.230  1.00 92.55           C
ATOM   4265 1HD1 ILE A 279     -10.563 -11.636  13.228  1.00 92.55           H
ATOM   4266 2HD1 ILE A 279     -12.131 -12.156  13.889  1.00 92.55           H
ATOM   4267 3HD1 ILE A 279     -12.026 -11.550  12.218  1.00 92.55           H
ATOM   4268  HN  ILE A 279      -9.787  -8.223  14.108  1.00 92.55           H
ATOM   4269  N   ASP A 280      -9.633  -8.177  17.249  1.00 91.99           N
ATOM   4270  CA  ASP A 280      -9.134  -8.012  18.603  1.00 91.99           C
ATOM   4271  C   ASP A 280      -9.434  -6.590  19.083  1.00 91.99           C
ATOM   4272  O   ASP A 280      -9.689  -6.372  20.266  1.00 91.99           O
ATOM   4273  HA  ASP A 280      -9.650  -8.769  19.193  1.00 91.99           H
ATOM   4274  CB  ASP A 280      -7.619  -8.221  18.661  1.00 91.99           C
ATOM   4275 1HB  ASP A 280      -7.364  -9.186  18.224  1.00 91.99           H
ATOM   4276 2HB  ASP A 280      -7.120  -7.458  18.062  1.00 91.99           H
ATOM   4277  CG  ASP A 280      -7.111  -8.157  20.102  1.00 91.99           C
ATOM   4278  OD1 ASP A 280      -7.685  -8.888  20.939  1.00 91.99           O
ATOM   4279  OD2 ASP A 280      -6.161  -7.379  20.336  1.00 91.99           O
ATOM   4280  HN  ASP A 280      -8.932  -8.352  16.558  1.00 91.99           H
ATOM   4281  N   ALA A 281      -9.393  -5.661  18.140  1.00 91.36           N
ATOM   4282  CA  ALA A 281      -9.667  -4.268  18.450  1.00 91.36           C
ATOM   4283  C   ALA A 281     -11.079  -4.146  19.024  1.00 91.36           C
ATOM   4284  O   ALA A 281     -11.346  -3.268  19.844  1.00 91.36           O
ATOM   4285  HA  ALA A 281      -8.948  -3.948  19.204  1.00 91.36           H
ATOM   4286  CB  ALA A 281      -9.473  -3.417  17.193  1.00 91.36           C
ATOM   4287 1HB  ALA A 281      -8.445  -3.516  16.842  1.00 91.36           H
ATOM   4288 2HB  ALA A 281     -10.156  -3.757  16.415  1.00 91.36           H
ATOM   4289 3HB  ALA A 281      -9.678  -2.372  17.426  1.00 91.36           H
ATOM   4290  HN  ALA A 281      -9.178  -5.846  17.181  1.00 91.36           H
ATOM   4291  N   TYR A 282     -11.947  -5.039  18.571  1.00 79.11           N
ATOM   4292  CA  TYR A 282     -13.335  -5.018  19.001  1.00 79.11           C
ATOM   4293  C   TYR A 282     -13.554  -5.953  20.191  1.00 79.11           C
ATOM   4294  O   TYR A 282     -14.170  -5.567  21.184  1.00 79.11           O
ATOM   4295  HA  TYR A 282     -13.580  -3.999  19.299  1.00 79.11           H
ATOM   4296  CB  TYR A 282     -14.152  -5.526  17.811  1.00 79.11           C
ATOM   4297 1HB  TYR A 282     -13.912  -4.924  16.935  1.00 79.11           H
ATOM   4298 2HB  TYR A 282     -13.851  -6.550  17.587  1.00 79.11           H
ATOM   4299  CG  TYR A 282     -15.665  -5.493  18.035  1.00 79.11           C
ATOM   4300  CD1 TYR A 282     -16.345  -6.657  18.331  1.00 79.11           C
ATOM   4301  HD1 TYR A 282     -15.803  -7.600  18.405  1.00 79.11           H
ATOM   4302  CD2 TYR A 282     -16.350  -4.298  17.942  1.00 79.11           C
ATOM   4303  HD2 TYR A 282     -15.813  -3.379  17.708  1.00 79.11           H
ATOM   4304  CE1 TYR A 282     -17.769  -6.626  18.543  1.00 79.11           C
ATOM   4305  HE1 TYR A 282     -18.318  -7.538  18.777  1.00 79.11           H
ATOM   4306  CE2 TYR A 282     -17.774  -4.267  18.153  1.00 79.11           C
ATOM   4307  HE2 TYR A 282     -18.328  -3.331  18.082  1.00 79.11           H
ATOM   4308  CZ  TYR A 282     -18.413  -5.432  18.443  1.00 79.11           C
ATOM   4309  OH  TYR A 282     -19.758  -5.402  18.643  1.00 79.11           O
ATOM   4310  HH  TYR A 282     -20.091  -6.318  18.867  1.00 79.11           H
ATOM   4311  HN  TYR A 282     -11.716  -5.765  17.924  1.00 79.11           H
ATOM   4312  N   ALA A 283     -13.039  -7.166  20.053  1.00 89.53           N
ATOM   4313  CA  ALA A 283     -13.393  -8.238  20.968  1.00 89.53           C
ATOM   4314  C   ALA A 283     -12.393  -8.267  22.125  1.00 89.53           C
ATOM   4315  O   ALA A 283     -12.695  -8.785  23.199  1.00 89.53           O
ATOM   4316  HA  ALA A 283     -14.386  -8.024  21.362  1.00 89.53           H
ATOM   4317  CB  ALA A 283     -13.441  -9.564  20.206  1.00 89.53           C
ATOM   4318 1HB  ALA A 283     -14.187  -9.501  19.414  1.00 89.53           H
ATOM   4319 2HB  ALA A 283     -12.463  -9.768  19.769  1.00 89.53           H
ATOM   4320 3HB  ALA A 283     -13.707 -10.368  20.892  1.00 89.53           H
ATOM   4321  HN  ALA A 283     -12.392  -7.420  19.335  1.00 89.53           H
ATOM   4322  N   MET A 284     -11.222  -7.704  21.867  1.00 83.09           N
ATOM   4323  CA  MET A 284     -10.175  -7.659  22.874  1.00 83.09           C
ATOM   4324  C   MET A 284      -9.961  -9.036  23.505  1.00 83.09           C
ATOM   4325  O   MET A 284      -9.849  -9.154  24.724  1.00 83.09           O
ATOM   4326  HA  MET A 284      -9.273  -7.349  22.346  1.00 83.09           H
ATOM   4327  CB  MET A 284     -10.556  -6.653  23.962  1.00 83.09           C
ATOM   4328 1HB  MET A 284     -11.456  -6.991  24.476  1.00 83.09           H
ATOM   4329 2HB  MET A 284      -9.763  -6.601  24.708  1.00 83.09           H
ATOM   4330  CG  MET A 284     -10.795  -5.264  23.366  1.00 83.09           C
ATOM   4331 1HG  MET A 284      -9.878  -4.894  22.907  1.00 83.09           H
ATOM   4332 2HG  MET A 284     -11.545  -5.322  22.577  1.00 83.09           H
ATOM   4333  SD  MET A 284     -11.337  -4.137  24.640  1.00 83.09           S
ATOM   4334  CE  MET A 284     -11.662  -2.686  23.653  1.00 83.09           C
ATOM   4335 1HE  MET A 284     -10.747  -2.377  23.148  1.00 83.09           H
ATOM   4336 2HE  MET A 284     -12.427  -2.916  22.910  1.00 83.09           H
ATOM   4337 3HE  MET A 284     -12.012  -1.880  24.297  1.00 83.09           H
ATOM   4338  HN  MET A 284     -10.984  -7.284  20.991  1.00 83.09           H
ATOM   4339  N   PHE A 285      -9.911 -10.043  22.645  1.00 86.02           N
ATOM   4340  CA  PHE A 285      -9.909 -11.421  23.107  1.00 86.02           C
ATOM   4341  C   PHE A 285      -8.488 -11.893  23.419  1.00 86.02           C
ATOM   4342  O   PHE A 285      -8.300 -12.924  24.063  1.00 86.02           O
ATOM   4343  HA  PHE A 285     -10.511 -11.459  24.015  1.00 86.02           H
ATOM   4344  CB  PHE A 285     -10.479 -12.274  21.971  1.00 86.02           C
ATOM   4345 1HB  PHE A 285     -10.662 -13.282  22.343  1.00 86.02           H
ATOM   4346 2HB  PHE A 285     -11.443 -11.864  21.671  1.00 86.02           H
ATOM   4347  CG  PHE A 285      -9.572 -12.357  20.741  1.00 86.02           C
ATOM   4348  CD1 PHE A 285      -9.697 -11.444  19.741  1.00 86.02           C
ATOM   4349  HD1 PHE A 285     -10.442 -10.652  19.816  1.00 86.02           H
ATOM   4350  CD2 PHE A 285      -8.643 -13.345  20.647  1.00 86.02           C
ATOM   4351  HD2 PHE A 285      -8.543 -14.078  21.448  1.00 86.02           H
ATOM   4352  CE1 PHE A 285      -8.856 -11.521  18.600  1.00 86.02           C
ATOM   4353  HE1 PHE A 285      -8.956 -10.789  17.798  1.00 86.02           H
ATOM   4354  CE2 PHE A 285      -7.802 -13.423  19.506  1.00 86.02           C
ATOM   4355  HE2 PHE A 285      -7.056 -14.215  19.430  1.00 86.02           H
ATOM   4356  CZ  PHE A 285      -7.926 -12.509  18.506  1.00 86.02           C
ATOM   4357  HZ  PHE A 285      -7.280 -12.569  17.630  1.00 86.02           H
ATOM   4358  HN  PHE A 285      -9.872  -9.930  21.652  1.00 86.02           H
ATOM   4359  N   ILE A 286      -7.523 -11.116  22.949  1.00 86.98           N
ATOM   4360  CA  ILE A 286      -6.125 -11.436  23.180  1.00 86.98           C
ATOM   4361  C   ILE A 286      -5.693 -10.868  24.533  1.00 86.98           C
ATOM   4362  O   ILE A 286      -5.461  -9.667  24.661  1.00 86.98           O
ATOM   4363  HA  ILE A 286      -6.040 -12.522  23.218  1.00 86.98           H
ATOM   4364  CB  ILE A 286      -5.265 -10.955  22.009  1.00 86.98           C
ATOM   4365  HB  ILE A 286      -5.388  -9.876  21.915  1.00 86.98           H
ATOM   4366  CG1 ILE A 286      -5.733 -11.580  20.693  1.00 86.98           C
ATOM   4367 1HG1 ILE A 286      -5.568 -12.657  20.718  1.00 86.98           H
ATOM   4368 2HG1 ILE A 286      -6.806 -11.425  20.574  1.00 86.98           H
ATOM   4369  CG2 ILE A 286      -3.782 -11.220  22.273  1.00 86.98           C
ATOM   4370 1HG2 ILE A 286      -3.473 -10.690  23.174  1.00 86.98           H
ATOM   4371 2HG2 ILE A 286      -3.622 -12.290  22.408  1.00 86.98           H
ATOM   4372 3HG2 ILE A 286      -3.193 -10.869  21.425  1.00 86.98           H
ATOM   4373  CD1 ILE A 286      -4.990 -10.971  19.502  1.00 86.98           C
ATOM   4374 1HD1 ILE A 286      -5.177  -9.898  19.466  1.00 86.98           H
ATOM   4375 2HD1 ILE A 286      -3.920 -11.150  19.613  1.00 86.98           H
ATOM   4376 3HD1 ILE A 286      -5.341 -11.433  18.579  1.00 86.98           H
ATOM   4377  HN  ILE A 286      -7.685 -10.283  22.420  1.00 86.98           H
ATOM   4378  N   SER A 287      -5.598 -11.759  25.510  1.00 84.80           N
ATOM   4379  CA  SER A 287      -5.223 -11.357  26.855  1.00 84.80           C
ATOM   4380  C   SER A 287      -3.814 -11.858  27.177  1.00 84.80           C
ATOM   4381  O   SER A 287      -3.195 -11.406  28.139  1.00 84.80           O
ATOM   4382  HA  SER A 287      -5.250 -10.268  26.849  1.00 84.80           H
ATOM   4383  CB  SER A 287      -6.223 -11.885  27.886  1.00 84.80           C
ATOM   4384 1HB  SER A 287      -5.904 -11.588  28.885  1.00 84.80           H
ATOM   4385 2HB  SER A 287      -7.197 -11.429  27.713  1.00 84.80           H
ATOM   4386  OG  SER A 287      -6.347 -13.304  27.830  1.00 84.80           O
ATOM   4387  HG  SER A 287      -7.038 -13.612  28.485  1.00 84.80           H
ATOM   4388  HN  SER A 287      -5.772 -12.736  25.393  1.00 84.80           H
ATOM   4389  N   ASN A 288      -3.348 -12.785  26.353  1.00 86.50           N
ATOM   4390  CA  ASN A 288      -2.052 -13.404  26.579  1.00 86.50           C
ATOM   4391  C   ASN A 288      -0.962 -12.542  25.938  1.00 86.50           C
ATOM   4392  O   ASN A 288      -1.004 -12.273  24.739  1.00 86.50           O
ATOM   4393  HA  ASN A 288      -1.950 -13.467  27.663  1.00 86.50           H
ATOM   4394  CB  ASN A 288      -1.988 -14.795  25.947  1.00 86.50           C
ATOM   4395 1HB  ASN A 288      -2.853 -15.380  26.258  1.00 86.50           H
ATOM   4396 2HB  ASN A 288      -2.036 -14.708  24.861  1.00 86.50           H
ATOM   4397  CG  ASN A 288      -0.703 -15.522  26.349  1.00 86.50           C
ATOM   4398  OD1 ASN A 288       0.374 -14.951  26.398  1.00 86.50           O
ATOM   4399  ND2 ASN A 288      -0.876 -16.810  26.633  1.00 86.50           N
ATOM   4400 1HD2 ASN A 288      -1.787 -17.217  26.572  1.00 86.50           H
ATOM   4401 2HD2 ASN A 288      -0.094 -17.371  26.906  1.00 86.50           H
ATOM   4402  HN  ASN A 288      -3.838 -13.114  25.546  1.00 86.50           H
ATOM   4403  N   CYS A 289      -0.012 -12.134  26.766  1.00 91.17           N
ATOM   4404  CA  CYS A 289       1.020 -11.212  26.325  1.00 91.17           C
ATOM   4405  C   CYS A 289       1.866 -11.912  25.259  1.00 91.17           C
ATOM   4406  O   CYS A 289       2.261 -11.295  24.270  1.00 91.17           O
ATOM   4407  HA  CYS A 289       0.508 -10.346  25.905  1.00 91.17           H
ATOM   4408  CB  CYS A 289       1.873 -10.715  27.494  1.00 91.17           C
ATOM   4409 1HB  CYS A 289       1.238 -10.241  28.242  1.00 91.17           H
ATOM   4410 2HB  CYS A 289       2.365 -11.557  27.980  1.00 91.17           H
ATOM   4411  SG  CYS A 289       3.125  -9.523  26.893  1.00 91.17           S
ATOM   4412  HN  CYS A 289       0.059 -12.422  27.721  1.00 91.17           H
ATOM   4413  N   ALA A 290       2.119 -13.191  25.496  1.00 93.19           N
ATOM   4414  CA  ALA A 290       2.976 -13.961  24.611  1.00 93.19           C
ATOM   4415  C   ALA A 290       2.354 -14.000  23.213  1.00 93.19           C
ATOM   4416  O   ALA A 290       3.055 -13.849  22.214  1.00 93.19           O
ATOM   4417  HA  ALA A 290       3.939 -13.453  24.556  1.00 93.19           H
ATOM   4418  CB  ALA A 290       3.188 -15.359  25.194  1.00 93.19           C
ATOM   4419 1HB  ALA A 290       3.659 -15.277  26.174  1.00 93.19           H
ATOM   4420 2HB  ALA A 290       2.226 -15.861  25.294  1.00 93.19           H
ATOM   4421 3HB  ALA A 290       3.831 -15.936  24.529  1.00 93.19           H
ATOM   4422  HN  ALA A 290       1.751 -13.699  26.275  1.00 93.19           H
ATOM   4423  N   VAL A 291       1.045 -14.204  23.188  1.00 93.39           N
ATOM   4424  CA  VAL A 291       0.322 -14.267  21.930  1.00 93.39           C
ATOM   4425  C   VAL A 291       0.364 -12.895  21.253  1.00 93.39           C
ATOM   4426  O   VAL A 291       0.578 -12.801  20.046  1.00 93.39           O
ATOM   4427  HA  VAL A 291       0.832 -14.988  21.292  1.00 93.39           H
ATOM   4428  CB  VAL A 291      -1.103 -14.771  22.170  1.00 93.39           C
ATOM   4429  HB  VAL A 291      -1.583 -14.095  22.878  1.00 93.39           H
ATOM   4430  CG1 VAL A 291      -1.917 -14.749  20.875  1.00 93.39           C
ATOM   4431 1HG1 VAL A 291      -1.967 -13.729  20.494  1.00 93.39           H
ATOM   4432 2HG1 VAL A 291      -1.440 -15.391  20.135  1.00 93.39           H
ATOM   4433 3HG1 VAL A 291      -2.926 -15.112  21.074  1.00 93.39           H
ATOM   4434  CG2 VAL A 291      -1.092 -16.170  22.788  1.00 93.39           C
ATOM   4435 1HG2 VAL A 291      -0.586 -16.861  22.114  1.00 93.39           H
ATOM   4436 2HG2 VAL A 291      -0.566 -16.142  23.742  1.00 93.39           H
ATOM   4437 3HG2 VAL A 291      -2.117 -16.504  22.948  1.00 93.39           H
ATOM   4438  HN  VAL A 291       0.483 -14.326  24.006  1.00 93.39           H
ATOM   4439  N   SER A 292       0.158 -11.865  22.062  1.00 93.58           N
ATOM   4440  CA  SER A 292       0.145 -10.505  21.552  1.00 93.58           C
ATOM   4441  C   SER A 292       1.503 -10.166  20.933  1.00 93.58           C
ATOM   4442  O   SER A 292       1.568  -9.538  19.877  1.00 93.58           O
ATOM   4443  HA  SER A 292      -0.637 -10.488  20.793  1.00 93.58           H
ATOM   4444  CB  SER A 292      -0.198  -9.505  22.659  1.00 93.58           C
ATOM   4445 1HB  SER A 292      -1.129  -9.803  23.140  1.00 93.58           H
ATOM   4446 2HB  SER A 292       0.579  -9.530  23.423  1.00 93.58           H
ATOM   4447  OG  SER A 292      -0.327  -8.178  22.157  1.00 93.58           O
ATOM   4448  HG  SER A 292      -1.153  -8.102  21.599  1.00 93.58           H
ATOM   4449  HN  SER A 292       0.000 -11.950  23.046  1.00 93.58           H
ATOM   4450  N   THR A 293       2.553 -10.596  21.616  1.00 89.97           N
ATOM   4451  CA  THR A 293       3.906 -10.305  21.171  1.00 89.97           C
ATOM   4452  C   THR A 293       4.161 -10.928  19.797  1.00 89.97           C
ATOM   4453  O   THR A 293       4.686 -10.270  18.901  1.00 89.97           O
ATOM   4454  HA  THR A 293       4.005  -9.226  21.056  1.00 89.97           H
ATOM   4455  CB  THR A 293       4.874 -10.795  22.250  1.00 89.97           C
ATOM   4456  HB  THR A 293       4.772 -11.869  22.405  1.00 89.97           H
ATOM   4457  OG1 THR A 293       4.575  -9.980  23.380  1.00 89.97           O
ATOM   4458  HG1 THR A 293       3.904 -10.437  23.964  1.00 89.97           H
ATOM   4459  CG2 THR A 293       6.331 -10.462  21.924  1.00 89.97           C
ATOM   4460 1HG2 THR A 293       6.446  -9.381  21.836  1.00 89.97           H
ATOM   4461 2HG2 THR A 293       6.610 -10.935  20.983  1.00 89.97           H
ATOM   4462 3HG2 THR A 293       6.975 -10.831  22.722  1.00 89.97           H
ATOM   4463  HN  THR A 293       2.491 -11.133  22.457  1.00 89.97           H
ATOM   4464  N   ASN A 294       3.777 -12.191  19.675  1.00 92.26           N
ATOM   4465  CA  ASN A 294       4.027 -12.933  18.451  1.00 92.26           C
ATOM   4466  C   ASN A 294       3.228 -12.306  17.307  1.00 92.26           C
ATOM   4467  O   ASN A 294       3.706 -12.238  16.176  1.00 92.26           O
ATOM   4468  HA  ASN A 294       5.103 -12.870  18.292  1.00 92.26           H
ATOM   4469  CB  ASN A 294       3.585 -14.391  18.592  1.00 92.26           C
ATOM   4470 1HB  ASN A 294       2.587 -14.433  19.029  1.00 92.26           H
ATOM   4471 2HB  ASN A 294       3.521 -14.853  17.607  1.00 92.26           H
ATOM   4472  CG  ASN A 294       4.563 -15.178  19.467  1.00 92.26           C
ATOM   4473  OD1 ASN A 294       5.707 -14.800  19.660  1.00 92.26           O
ATOM   4474  ND2 ASN A 294       4.051 -16.292  19.984  1.00 92.26           N
ATOM   4475 1HD2 ASN A 294       3.104 -16.545  19.786  1.00 92.26           H
ATOM   4476 2HD2 ASN A 294       4.613 -16.875  20.571  1.00 92.26           H
ATOM   4477  HN  ASN A 294       3.305 -12.703  20.392  1.00 92.26           H
ATOM   4478  N   ILE A 295       2.024 -11.864  17.641  1.00 92.32           N
ATOM   4479  CA  ILE A 295       1.146 -11.266  16.650  1.00 92.32           C
ATOM   4480  C   ILE A 295       1.784  -9.981  16.118  1.00 92.32           C
ATOM   4481  O   ILE A 295       1.761  -9.725  14.915  1.00 92.32           O
ATOM   4482  HA  ILE A 295       1.053 -11.973  15.826  1.00 92.32           H
ATOM   4483  CB  ILE A 295      -0.255 -11.061  17.231  1.00 92.32           C
ATOM   4484  HB  ILE A 295      -0.152 -10.646  18.233  1.00 92.32           H
ATOM   4485  CG1 ILE A 295      -0.992 -12.395  17.367  1.00 92.32           C
ATOM   4486 1HG1 ILE A 295      -1.219 -12.792  16.378  1.00 92.32           H
ATOM   4487 2HG1 ILE A 295      -0.348 -13.122  17.862  1.00 92.32           H
ATOM   4488  CG2 ILE A 295      -1.050 -10.050  16.402  1.00 92.32           C
ATOM   4489 1HG2 ILE A 295      -0.529  -9.092  16.401  1.00 92.32           H
ATOM   4490 2HG2 ILE A 295      -1.145 -10.413  15.379  1.00 92.32           H
ATOM   4491 3HG2 ILE A 295      -2.041  -9.923  16.837  1.00 92.32           H
ATOM   4492  CD1 ILE A 295      -2.287 -12.227  18.165  1.00 92.32           C
ATOM   4493 1HD1 ILE A 295      -2.054 -11.853  19.162  1.00 92.32           H
ATOM   4494 2HD1 ILE A 295      -2.939 -11.519  17.654  1.00 92.32           H
ATOM   4495 3HD1 ILE A 295      -2.791 -13.191  18.247  1.00 92.32           H
ATOM   4496  HN  ILE A 295       1.649 -11.909  18.567  1.00 92.32           H
ATOM   4497  N   ASP A 296       2.339  -9.208  17.039  1.00 93.55           N
ATOM   4498  CA  ASP A 296       2.936  -7.932  16.684  1.00 93.55           C
ATOM   4499  C   ASP A 296       4.122  -8.172  15.747  1.00 93.55           C
ATOM   4500  O   ASP A 296       4.308  -7.442  14.775  1.00 93.55           O
ATOM   4501  HA  ASP A 296       2.137  -7.364  16.208  1.00 93.55           H
ATOM   4502  CB  ASP A 296       3.454  -7.202  17.925  1.00 93.55           C
ATOM   4503 1HB  ASP A 296       3.958  -7.909  18.584  1.00 93.55           H
ATOM   4504 2HB  ASP A 296       4.195  -6.458  17.631  1.00 93.55           H
ATOM   4505  CG  ASP A 296       2.310  -6.521  18.678  1.00 93.55           C
ATOM   4506  OD1 ASP A 296       1.147  -6.797  18.313  1.00 93.55           O
ATOM   4507  OD2 ASP A 296       2.624  -5.739  19.601  1.00 93.55           O
ATOM   4508  HN  ASP A 296       2.384  -9.440  18.011  1.00 93.55           H
ATOM   4509  N   ILE A 297       4.894  -9.198  16.074  1.00 93.44           N
ATOM   4510  CA  ILE A 297       6.044  -9.558  15.261  1.00 93.44           C
ATOM   4511  C   ILE A 297       5.566  -9.993  13.874  1.00 93.44           C
ATOM   4512  O   ILE A 297       6.124  -9.572  12.861  1.00 93.44           O
ATOM   4513  HA  ILE A 297       6.658  -8.665  15.150  1.00 93.44           H
ATOM   4514  CB  ILE A 297       6.897 -10.609  15.974  1.00 93.44           C
ATOM   4515  HB  ILE A 297       6.239 -11.406  16.320  1.00 93.44           H
ATOM   4516  CG1 ILE A 297       7.576 -10.015  17.210  1.00 93.44           C
ATOM   4517 1HG1 ILE A 297       8.321  -9.281  16.903  1.00 93.44           H
ATOM   4518 2HG1 ILE A 297       6.840  -9.488  17.816  1.00 93.44           H
ATOM   4519  CG2 ILE A 297       7.906 -11.240  15.013  1.00 93.44           C
ATOM   4520 1HG2 ILE A 297       7.374 -11.721  14.192  1.00 93.44           H
ATOM   4521 2HG2 ILE A 297       8.563 -10.467  14.616  1.00 93.44           H
ATOM   4522 3HG2 ILE A 297       8.499 -11.983  15.546  1.00 93.44           H
ATOM   4523  CD1 ILE A 297       8.245 -11.109  18.046  1.00 93.44           C
ATOM   4524 1HD1 ILE A 297       7.493 -11.828  18.372  1.00 93.44           H
ATOM   4525 2HD1 ILE A 297       8.997 -11.618  17.444  1.00 93.44           H
ATOM   4526 3HD1 ILE A 297       8.720 -10.660  18.919  1.00 93.44           H
ATOM   4527  HN  ILE A 297       4.746  -9.778  16.875  1.00 93.44           H
ATOM   4528  N   CYS A 298       4.538 -10.829  13.872  1.00 95.04           N
ATOM   4529  CA  CYS A 298       3.991 -11.340  12.627  1.00 95.04           C
ATOM   4530  C   CYS A 298       3.555 -10.150  11.769  1.00 95.04           C
ATOM   4531  O   CYS A 298       3.762 -10.145  10.557  1.00 95.04           O
ATOM   4532  HA  CYS A 298       4.791 -11.897  12.138  1.00 95.04           H
ATOM   4533  CB  CYS A 298       2.840 -12.318  12.873  1.00 95.04           C
ATOM   4534 1HB  CYS A 298       2.164 -11.914  13.627  1.00 95.04           H
ATOM   4535 2HB  CYS A 298       2.259 -12.446  11.960  1.00 95.04           H
ATOM   4536  SG  CYS A 298       3.499 -13.933  13.427  1.00 95.04           S
ATOM   4537  HG  CYS A 298       3.759 -13.557  14.676  1.00 95.04           H
ATOM   4538  HN  CYS A 298       4.083 -11.157  14.700  1.00 95.04           H
ATOM   4539  N   PHE A 299       2.960  -9.170  12.433  1.00 94.17           N
ATOM   4540  CA  PHE A 299       2.494  -7.977  11.747  1.00 94.17           C
ATOM   4541  C   PHE A 299       3.652  -7.254  11.056  1.00 94.17           C
ATOM   4542  O   PHE A 299       3.552  -6.894   9.884  1.00 94.17           O
ATOM   4543  HA  PHE A 299       1.769  -8.297  10.999  1.00 94.17           H
ATOM   4544  CB  PHE A 299       1.895  -7.055  12.811  1.00 94.17           C
ATOM   4545 1HB  PHE A 299       1.080  -7.577  13.313  1.00 94.17           H
ATOM   4546 2HB  PHE A 299       2.653  -6.847  13.566  1.00 94.17           H
ATOM   4547  CG  PHE A 299       1.368  -5.729  12.259  1.00 94.17           C
ATOM   4548  CD1 PHE A 299       2.138  -4.610  12.328  1.00 94.17           C
ATOM   4549  HD1 PHE A 299       3.130  -4.658  12.776  1.00 94.17           H
ATOM   4550  CD2 PHE A 299       0.129  -5.669  11.700  1.00 94.17           C
ATOM   4551  HD2 PHE A 299      -0.488  -6.566  11.646  1.00 94.17           H
ATOM   4552  CE1 PHE A 299       1.648  -3.379  11.816  1.00 94.17           C
ATOM   4553  HE1 PHE A 299       2.265  -2.482  11.871  1.00 94.17           H
ATOM   4554  CE2 PHE A 299      -0.360  -4.438  11.188  1.00 94.17           C
ATOM   4555  HE2 PHE A 299      -1.352  -4.390  10.740  1.00 94.17           H
ATOM   4556  CZ  PHE A 299       0.410  -3.319  11.257  1.00 94.17           C
ATOM   4557  HZ  PHE A 299       0.035  -2.374  10.864  1.00 94.17           H
ATOM   4558  HN  PHE A 299       2.796  -9.182  13.420  1.00 94.17           H
ATOM   4559  N   GLN A 300       4.723  -7.063  11.811  1.00 91.17           N
ATOM   4560  CA  GLN A 300       5.859  -6.302  11.320  1.00 91.17           C
ATOM   4561  C   GLN A 300       6.458  -6.978  10.085  1.00 91.17           C
ATOM   4562  O   GLN A 300       6.821  -6.308   9.120  1.00 91.17           O
ATOM   4563  HA  GLN A 300       5.458  -5.325  11.049  1.00 91.17           H
ATOM   4564  CB  GLN A 300       6.914  -6.124  12.413  1.00 91.17           C
ATOM   4565 1HB  GLN A 300       7.120  -7.085  12.885  1.00 91.17           H
ATOM   4566 2HB  GLN A 300       7.849  -5.780  11.969  1.00 91.17           H
ATOM   4567  CG  GLN A 300       6.446  -5.121  13.469  1.00 91.17           C
ATOM   4568 1HG  GLN A 300       6.289  -4.146  13.006  1.00 91.17           H
ATOM   4569 2HG  GLN A 300       5.486  -5.438  13.877  1.00 91.17           H
ATOM   4570  CD  GLN A 300       7.470  -4.995  14.599  1.00 91.17           C
ATOM   4571  OE1 GLN A 300       8.565  -5.530  14.541  1.00 91.17           O
ATOM   4572  NE2 GLN A 300       7.055  -4.261  15.627  1.00 91.17           N
ATOM   4573 1HE2 GLN A 300       6.144  -3.850  15.612  1.00 91.17           H
ATOM   4574 2HE2 GLN A 300       7.654  -4.120  16.415  1.00 91.17           H
ATOM   4575  HN  GLN A 300       4.823  -7.417  12.741  1.00 91.17           H
ATOM   4576  N   VAL A 301       6.541  -8.299  10.155  1.00 95.37           N
ATOM   4577  CA  VAL A 301       7.160  -9.067   9.089  1.00 95.37           C
ATOM   4578  C   VAL A 301       6.301  -8.963   7.827  1.00 95.37           C
ATOM   4579  O   VAL A 301       6.802  -8.619   6.757  1.00 95.37           O
ATOM   4580  HA  VAL A 301       8.135  -8.624   8.887  1.00 95.37           H
ATOM   4581  CB  VAL A 301       7.380 -10.511   9.544  1.00 95.37           C
ATOM   4582  HB  VAL A 301       6.422 -10.906   9.882  1.00 95.37           H
ATOM   4583  CG1 VAL A 301       7.865 -11.384   8.384  1.00 95.37           C
ATOM   4584 1HG1 VAL A 301       7.119 -11.378   7.589  1.00 95.37           H
ATOM   4585 2HG1 VAL A 301       8.807 -10.990   8.002  1.00 95.37           H
ATOM   4586 3HG1 VAL A 301       8.013 -12.405   8.735  1.00 95.37           H
ATOM   4587  CG2 VAL A 301       8.355 -10.572  10.721  1.00 95.37           C
ATOM   4588 1HG2 VAL A 301       9.314 -10.151  10.420  1.00 95.37           H
ATOM   4589 2HG2 VAL A 301       7.953 -10.000  11.557  1.00 95.37           H
ATOM   4590 3HG2 VAL A 301       8.494 -11.610  11.024  1.00 95.37           H
ATOM   4591  HN  VAL A 301       6.197  -8.841  10.922  1.00 95.37           H
ATOM   4592  N   THR A 302       5.022  -9.265   7.993  1.00 94.38           N
ATOM   4593  CA  THR A 302       4.120  -9.357   6.857  1.00 94.38           C
ATOM   4594  C   THR A 302       3.936  -7.983   6.211  1.00 94.38           C
ATOM   4595  O   THR A 302       3.766  -7.881   4.996  1.00 94.38           O
ATOM   4596  HA  THR A 302       4.576 -10.004   6.108  1.00 94.38           H
ATOM   4597  CB  THR A 302       2.810  -9.981   7.342  1.00 94.38           C
ATOM   4598  HB  THR A 302       2.087 -10.048   6.529  1.00 94.38           H
ATOM   4599  OG1 THR A 302       2.423  -9.163   8.443  1.00 94.38           O
ATOM   4600  HG1 THR A 302       1.520  -9.439   8.773  1.00 94.38           H
ATOM   4601  CG2 THR A 302       3.015 -11.366   7.960  1.00 94.38           C
ATOM   4602 1HG2 THR A 302       3.686 -11.287   8.815  1.00 94.38           H
ATOM   4603 2HG2 THR A 302       3.450 -12.034   7.217  1.00 94.38           H
ATOM   4604 3HG2 THR A 302       2.054 -11.763   8.287  1.00 94.38           H
ATOM   4605  HN  THR A 302       4.601  -9.446   8.882  1.00 94.38           H
ATOM   4606  N   GLN A 303       3.976  -6.959   7.051  1.00 92.07           N
ATOM   4607  CA  GLN A 303       3.874  -5.591   6.569  1.00 92.07           C
ATOM   4608  C   GLN A 303       5.046  -5.267   5.641  1.00 92.07           C
ATOM   4609  O   GLN A 303       4.862  -4.642   4.598  1.00 92.07           O
ATOM   4610  HA  GLN A 303       2.938  -5.549   6.012  1.00 92.07           H
ATOM   4611  CB  GLN A 303       3.808  -4.603   7.735  1.00 92.07           C
ATOM   4612 1HB  GLN A 303       2.941  -4.826   8.357  1.00 92.07           H
ATOM   4613 2HB  GLN A 303       4.690  -4.718   8.365  1.00 92.07           H
ATOM   4614  CG  GLN A 303       3.722  -3.162   7.228  1.00 92.07           C
ATOM   4615 1HG  GLN A 303       4.649  -2.895   6.721  1.00 92.07           H
ATOM   4616 2HG  GLN A 303       2.921  -3.079   6.494  1.00 92.07           H
ATOM   4617  CD  GLN A 303       3.466  -2.190   8.382  1.00 92.07           C
ATOM   4618  OE1 GLN A 303       4.291  -1.996   9.259  1.00 92.07           O
ATOM   4619  NE2 GLN A 303       2.279  -1.591   8.331  1.00 92.07           N
ATOM   4620 1HE2 GLN A 303       1.648  -1.795   7.583  1.00 92.07           H
ATOM   4621 2HE2 GLN A 303       2.019  -0.937   9.042  1.00 92.07           H
ATOM   4622  HN  GLN A 303       4.075  -7.052   8.041  1.00 92.07           H
ATOM   4623  N   THR A 304       6.226  -5.706   6.054  1.00 93.16           N
ATOM   4624  CA  THR A 304       7.437  -5.417   5.305  1.00 93.16           C
ATOM   4625  C   THR A 304       7.375  -6.065   3.920  1.00 93.16           C
ATOM   4626  O   THR A 304       7.754  -5.449   2.925  1.00 93.16           O
ATOM   4627  HA  THR A 304       7.496  -4.339   5.151  1.00 93.16           H
ATOM   4628  CB  THR A 304       8.632  -5.880   6.140  1.00 93.16           C
ATOM   4629  HB  THR A 304       8.639  -6.966   6.240  1.00 93.16           H
ATOM   4630  OG1 THR A 304       8.508  -5.152   7.358  1.00 93.16           O
ATOM   4631  HG1 THR A 304       8.089  -5.728   8.060  1.00 93.16           H
ATOM   4632  CG2 THR A 304       9.968  -5.412   5.560  1.00 93.16           C
ATOM   4633 1HG2 THR A 304       9.987  -4.323   5.524  1.00 93.16           H
ATOM   4634 2HG2 THR A 304      10.087  -5.812   4.553  1.00 93.16           H
ATOM   4635 3HG2 THR A 304      10.783  -5.768   6.191  1.00 93.16           H
ATOM   4636  HN  THR A 304       6.361  -6.250   6.882  1.00 93.16           H
ATOM   4637  N   ILE A 305       6.895  -7.300   3.901  1.00 92.78           N
ATOM   4638  CA  ILE A 305       6.753  -8.028   2.652  1.00 92.78           C
ATOM   4639  C   ILE A 305       5.832  -7.246   1.712  1.00 92.78           C
ATOM   4640  O   ILE A 305       6.073  -7.188   0.507  1.00 92.78           O
ATOM   4641  HA  ILE A 305       7.741  -8.089   2.195  1.00 92.78           H
ATOM   4642  CB  ILE A 305       6.287  -9.461   2.917  1.00 92.78           C
ATOM   4643  HB  ILE A 305       5.401  -9.421   3.551  1.00 92.78           H
ATOM   4644  CG1 ILE A 305       7.353 -10.251   3.679  1.00 92.78           C
ATOM   4645 1HG1 ILE A 305       8.186 -10.480   3.014  1.00 92.78           H
ATOM   4646 2HG1 ILE A 305       7.751  -9.643   4.491  1.00 92.78           H
ATOM   4647  CG2 ILE A 305       5.880 -10.155   1.615  1.00 92.78           C
ATOM   4648 1HG2 ILE A 305       5.064  -9.603   1.149  1.00 92.78           H
ATOM   4649 2HG2 ILE A 305       6.733 -10.184   0.937  1.00 92.78           H
ATOM   4650 3HG2 ILE A 305       5.554 -11.172   1.833  1.00 92.78           H
ATOM   4651  CD1 ILE A 305       6.773 -11.549   4.244  1.00 92.78           C
ATOM   4652 1HD1 ILE A 305       5.956 -11.315   4.927  1.00 92.78           H
ATOM   4653 2HD1 ILE A 305       6.398 -12.166   3.427  1.00 92.78           H
ATOM   4654 3HD1 ILE A 305       7.551 -12.092   4.781  1.00 92.78           H
ATOM   4655  HN  ILE A 305       6.605  -7.800   4.717  1.00 92.78           H
ATOM   4656  N   ALA A 306       4.797  -6.664   2.299  1.00 93.77           N
ATOM   4657  CA  ALA A 306       3.808  -5.936   1.522  1.00 93.77           C
ATOM   4658  C   ALA A 306       4.474  -4.730   0.859  1.00 93.77           C
ATOM   4659  O   ALA A 306       4.132  -4.368  -0.266  1.00 93.77           O
ATOM   4660  HA  ALA A 306       3.435  -6.607   0.748  1.00 93.77           H
ATOM   4661  CB  ALA A 306       2.642  -5.533   2.428  1.00 93.77           C
ATOM   4662 1HB  ALA A 306       2.185  -6.428   2.851  1.00 93.77           H
ATOM   4663 2HB  ALA A 306       3.011  -4.898   3.234  1.00 93.77           H
ATOM   4664 3HB  ALA A 306       1.901  -4.987   1.845  1.00 93.77           H
ATOM   4665  HN  ALA A 306       4.628  -6.684   3.285  1.00 93.77           H
ATOM   4666  N   PHE A 307       5.414  -4.140   1.583  1.00 92.08           N
ATOM   4667  CA  PHE A 307       6.076  -2.936   1.113  1.00 92.08           C
ATOM   4668  C   PHE A 307       6.946  -3.230  -0.111  1.00 92.08           C
ATOM   4669  O   PHE A 307       7.128  -2.368  -0.970  1.00 92.08           O
ATOM   4670  HA  PHE A 307       5.297  -2.224   0.840  1.00 92.08           H
ATOM   4671  CB  PHE A 307       6.971  -2.443   2.252  1.00 92.08           C
ATOM   4672 1HB  PHE A 307       7.592  -3.270   2.597  1.00 92.08           H
ATOM   4673 2HB  PHE A 307       7.645  -1.678   1.866  1.00 92.08           H
ATOM   4674  CG  PHE A 307       6.202  -1.870   3.444  1.00 92.08           C
ATOM   4675  CD1 PHE A 307       4.856  -1.688   3.361  1.00 92.08           C
ATOM   4676  HD1 PHE A 307       4.326  -1.951   2.446  1.00 92.08           H
ATOM   4677  CD2 PHE A 307       6.863  -1.543   4.586  1.00 92.08           C
ATOM   4678  HD2 PHE A 307       7.941  -1.688   4.653  1.00 92.08           H
ATOM   4679  CE1 PHE A 307       4.142  -1.156   4.467  1.00 92.08           C
ATOM   4680  HE1 PHE A 307       3.064  -1.011   4.401  1.00 92.08           H
ATOM   4681  CE2 PHE A 307       6.149  -1.011   5.693  1.00 92.08           C
ATOM   4682  HE2 PHE A 307       6.679  -0.749   6.608  1.00 92.08           H
ATOM   4683  CZ  PHE A 307       4.804  -0.829   5.610  1.00 92.08           C
ATOM   4684  HZ  PHE A 307       4.256  -0.421   6.459  1.00 92.08           H
ATOM   4685  HN  PHE A 307       5.724  -4.472   2.474  1.00 92.08           H
ATOM   4686  N   PHE A 308       7.459  -4.451  -0.153  1.00 88.45           N
ATOM   4687  CA  PHE A 308       8.281  -4.879  -1.272  1.00 88.45           C
ATOM   4688  C   PHE A 308       7.478  -4.874  -2.575  1.00 88.45           C
ATOM   4689  O   PHE A 308       8.054  -4.878  -3.662  1.00 88.45           O
ATOM   4690  HA  PHE A 308       9.108  -4.175  -1.354  1.00 88.45           H
ATOM   4691  CB  PHE A 308       8.734  -6.310  -0.973  1.00 88.45           C
ATOM   4692 1HB  PHE A 308       7.943  -6.824  -0.428  1.00 88.45           H
ATOM   4693 2HB  PHE A 308       8.871  -6.841  -1.914  1.00 88.45           H
ATOM   4694  CG  PHE A 308      10.029  -6.395  -0.163  1.00 88.45           C
ATOM   4695  CD1 PHE A 308      11.229  -6.213  -0.777  1.00 88.45           C
ATOM   4696  HD1 PHE A 308      11.267  -6.006  -1.847  1.00 88.45           H
ATOM   4697  CD2 PHE A 308       9.981  -6.653   1.172  1.00 88.45           C
ATOM   4698  HD2 PHE A 308       9.020  -6.799   1.664  1.00 88.45           H
ATOM   4699  CE1 PHE A 308      12.431  -6.292  -0.026  1.00 88.45           C
ATOM   4700  HE1 PHE A 308      13.392  -6.146  -0.518  1.00 88.45           H
ATOM   4701  CE2 PHE A 308      11.183  -6.732   1.923  1.00 88.45           C
ATOM   4702  HE2 PHE A 308      11.145  -6.939   2.993  1.00 88.45           H
ATOM   4703  CZ  PHE A 308      12.383  -6.550   1.309  1.00 88.45           C
ATOM   4704  HZ  PHE A 308      13.306  -6.611   1.886  1.00 88.45           H
ATOM   4705  HN  PHE A 308       7.322  -5.140   0.559  1.00 88.45           H
ATOM   4706  N   HIS A 309       6.162  -4.864  -2.422  1.00 81.67           N
ATOM   4707  CA  HIS A 309       5.275  -4.871  -3.573  1.00 81.67           C
ATOM   4708  C   HIS A 309       5.483  -3.593  -4.388  1.00 81.67           C
ATOM   4709  O   HIS A 309       5.428  -3.620  -5.617  1.00 81.67           O
ATOM   4710  HA  HIS A 309       5.559  -5.730  -4.182  1.00 81.67           H
ATOM   4711  CB  HIS A 309       3.822  -5.067  -3.137  1.00 81.67           C
ATOM   4712 1HB  HIS A 309       3.771  -5.907  -2.445  1.00 81.67           H
ATOM   4713 2HB  HIS A 309       3.495  -4.183  -2.591  1.00 81.67           H
ATOM   4714  CG  HIS A 309       2.867  -5.317  -4.280  1.00 81.67           C
ATOM   4715  ND1 HIS A 309       2.956  -6.425  -5.104  1.00 81.67           N
ATOM   4716  HD1 HIS A 309       3.639  -7.153  -5.033  1.00 81.67           H
ATOM   4717  CD2 HIS A 309       1.801  -4.591  -4.727  1.00 81.67           C
ATOM   4718  HD2 HIS A 309       1.447  -3.652  -4.301  1.00 81.67           H
ATOM   4719  CE1 HIS A 309       1.985  -6.359  -6.002  1.00 81.67           C
ATOM   4720  HE1 HIS A 309       1.791  -7.086  -6.791  1.00 81.67           H
ATOM   4721  NE2 HIS A 309       1.271  -5.221  -5.767  1.00 81.67           N
ATOM   4722  HN  HIS A 309       5.703  -4.852  -1.534  1.00 81.67           H
ATOM   4723  N   SER A 310       5.716  -2.503  -3.671  1.00 85.58           N
ATOM   4724  CA  SER A 310       5.897  -1.211  -4.311  1.00 85.58           C
ATOM   4725  C   SER A 310       7.183  -1.212  -5.140  1.00 85.58           C
ATOM   4726  O   SER A 310       7.321  -0.431  -6.079  1.00 85.58           O
ATOM   4727  HA  SER A 310       5.027  -1.084  -4.955  1.00 85.58           H
ATOM   4728  CB  SER A 310       5.933  -0.085  -3.276  1.00 85.58           C
ATOM   4729 1HB  SER A 310       6.727  -0.280  -2.556  1.00 85.58           H
ATOM   4730 2HB  SER A 310       6.177   0.855  -3.772  1.00 85.58           H
ATOM   4731  OG  SER A 310       4.692   0.050  -2.589  1.00 85.58           O
ATOM   4732  HG  SER A 310       4.031   0.528  -3.168  1.00 85.58           H
ATOM   4733  HN  SER A 310       5.782  -2.494  -2.674  1.00 85.58           H
ATOM   4734  N   CYS A 311       8.092  -2.099  -4.761  1.00 88.17           N
ATOM   4735  CA  CYS A 311       9.343  -2.245  -5.486  1.00 88.17           C
ATOM   4736  C   CYS A 311       9.059  -2.997  -6.788  1.00 88.17           C
ATOM   4737  O   CYS A 311       9.747  -2.796  -7.788  1.00 88.17           O
ATOM   4738  HA  CYS A 311       9.704  -1.237  -5.692  1.00 88.17           H
ATOM   4739  CB  CYS A 311      10.408  -2.947  -4.641  1.00 88.17           C
ATOM   4740 1HB  CYS A 311      10.063  -3.942  -4.360  1.00 88.17           H
ATOM   4741 2HB  CYS A 311      11.318  -3.079  -5.225  1.00 88.17           H
ATOM   4742  SG  CYS A 311      10.766  -1.962  -3.141  1.00 88.17           S
ATOM   4743  HG  CYS A 311      11.532  -2.877  -2.554  1.00 88.17           H
ATOM   4744  HN  CYS A 311       7.985  -2.710  -3.977  1.00 88.17           H
ATOM   4745  N   LEU A 312       8.046  -3.849  -6.733  1.00 86.45           N
ATOM   4746  CA  LEU A 312       7.801  -4.791  -7.811  1.00 86.45           C
ATOM   4747  C   LEU A 312       6.844  -4.161  -8.825  1.00 86.45           C
ATOM   4748  O   LEU A 312       6.823  -4.553  -9.991  1.00 86.45           O
ATOM   4749  HA  LEU A 312       8.754  -4.977  -8.305  1.00 86.45           H
ATOM   4750  CB  LEU A 312       7.311  -6.129  -7.253  1.00 86.45           C
ATOM   4751 1HB  LEU A 312       6.425  -5.945  -6.646  1.00 86.45           H
ATOM   4752 2HB  LEU A 312       7.001  -6.757  -8.088  1.00 86.45           H
ATOM   4753  CG  LEU A 312       8.319  -6.912  -6.409  1.00 86.45           C
ATOM   4754  HG  LEU A 312       8.629  -6.282  -5.575  1.00 86.45           H
ATOM   4755  CD1 LEU A 312       7.677  -8.167  -5.813  1.00 86.45           C
ATOM   4756 1HD1 LEU A 312       6.838  -7.880  -5.179  1.00 86.45           H
ATOM   4757 2HD1 LEU A 312       7.321  -8.810  -6.618  1.00 86.45           H
ATOM   4758 3HD1 LEU A 312       8.415  -8.705  -5.218  1.00 86.45           H
ATOM   4759  CD2 LEU A 312       9.575  -7.240  -7.219  1.00 86.45           C
ATOM   4760 1HD2 LEU A 312       9.302  -7.843  -8.085  1.00 86.45           H
ATOM   4761 2HD2 LEU A 312      10.044  -6.315  -7.553  1.00 86.45           H
ATOM   4762 3HD2 LEU A 312      10.274  -7.797  -6.595  1.00 86.45           H
ATOM   4763  HN  LEU A 312       7.400  -3.901  -5.971  1.00 86.45           H
ATOM   4764  N   ASN A 313       6.075  -3.195  -8.345  1.00 84.16           N
ATOM   4765  CA  ASN A 313       5.044  -2.582  -9.164  1.00 84.16           C
ATOM   4766  C   ASN A 313       5.656  -2.124 -10.490  1.00 84.16           C
ATOM   4767  O   ASN A 313       5.128  -2.426 -11.559  1.00 84.16           O
ATOM   4768  HA  ASN A 313       4.288  -3.355  -9.300  1.00 84.16           H
ATOM   4769  CB  ASN A 313       4.446  -1.356  -8.472  1.00 84.16           C
ATOM   4770 1HB  ASN A 313       5.236  -0.793  -7.974  1.00 84.16           H
ATOM   4771 2HB  ASN A 313       4.004  -0.693  -9.215  1.00 84.16           H
ATOM   4772  CG  ASN A 313       3.384  -1.766  -7.450  1.00 84.16           C
ATOM   4773  OD1 ASN A 313       2.854  -2.865  -7.474  1.00 84.16           O
ATOM   4774  ND2 ASN A 313       3.103  -0.825  -6.553  1.00 84.16           N
ATOM   4775 1HD2 ASN A 313       3.575   0.056  -6.589  1.00 84.16           H
ATOM   4776 2HD2 ASN A 313       2.421  -0.998  -5.843  1.00 84.16           H
ATOM   4777  HN  ASN A 313       6.148  -2.832  -7.416  1.00 84.16           H
ATOM   4778  N   PRO A 314       6.777  -1.391 -10.445  1.00 84.90           N
ATOM   4779  CA  PRO A 314       7.412  -0.908 -11.673  1.00 84.90           C
ATOM   4780  C   PRO A 314       7.673  -2.029 -12.666  1.00 84.90           C
ATOM   4781  O   PRO A 314       7.396  -1.886 -13.856  1.00 84.90           O
ATOM   4782  HA  PRO A 314       6.748  -0.217 -12.192  1.00 84.90           H
ATOM   4783  CB  PRO A 314       8.713  -0.270 -11.182  1.00 84.90           C
ATOM   4784 1HB  PRO A 314       9.538  -0.983 -11.192  1.00 84.90           H
ATOM   4785 2HB  PRO A 314       9.011   0.569 -11.810  1.00 84.90           H
ATOM   4786  CG  PRO A 314       8.373   0.179  -9.766  1.00 84.90           C
ATOM   4787 1HG  PRO A 314       9.269   0.328  -9.163  1.00 84.90           H
ATOM   4788 2HG  PRO A 314       7.838   1.129  -9.760  1.00 84.90           H
ATOM   4789  CD  PRO A 314       7.517  -0.963  -9.244  1.00 84.90           C
ATOM   4790 1HD  PRO A 314       8.125  -1.772  -8.839  1.00 84.90           H
ATOM   4791 2HD  PRO A 314       6.852  -0.637  -8.444  1.00 84.90           H
ATOM   4792  N   VAL A 315       8.206  -3.125 -12.146  1.00 84.05           N
ATOM   4793  CA  VAL A 315       8.637  -4.223 -12.995  1.00 84.05           C
ATOM   4794  C   VAL A 315       7.408  -4.927 -13.574  1.00 84.05           C
ATOM   4795  O   VAL A 315       7.378  -5.258 -14.758  1.00 84.05           O
ATOM   4796  HA  VAL A 315       9.216  -3.797 -13.815  1.00 84.05           H
ATOM   4797  CB  VAL A 315       9.551  -5.164 -12.208  1.00 84.05           C
ATOM   4798  HB  VAL A 315       8.972  -5.583 -11.385  1.00 84.05           H
ATOM   4799  CG1 VAL A 315      10.028  -6.324 -13.085  1.00 84.05           C
ATOM   4800 1HG1 VAL A 315       9.166  -6.889 -13.440  1.00 84.05           H
ATOM   4801 2HG1 VAL A 315      10.582  -5.932 -13.938  1.00 84.05           H
ATOM   4802 3HG1 VAL A 315      10.676  -6.978 -12.501  1.00 84.05           H
ATOM   4803  CG2 VAL A 315      10.737  -4.405 -11.611  1.00 84.05           C
ATOM   4804 1HG2 VAL A 315      11.316  -3.945 -12.413  1.00 84.05           H
ATOM   4805 2HG2 VAL A 315      10.371  -3.630 -10.937  1.00 84.05           H
ATOM   4806 3HG2 VAL A 315      11.371  -5.098 -11.057  1.00 84.05           H
ATOM   4807  HN  VAL A 315       8.343  -3.269 -11.166  1.00 84.05           H
ATOM   4808  N   LEU A 316       6.425  -5.137 -12.711  1.00 83.46           N
ATOM   4809  CA  LEU A 316       5.316  -6.016 -13.039  1.00 83.46           C
ATOM   4810  C   LEU A 316       4.484  -5.386 -14.158  1.00 83.46           C
ATOM   4811  O   LEU A 316       4.044  -6.078 -15.075  1.00 83.46           O
ATOM   4812  HA  LEU A 316       5.739  -6.951 -13.408  1.00 83.46           H
ATOM   4813  CB  LEU A 316       4.507  -6.350 -11.784  1.00 83.46           C
ATOM   4814 1HB  LEU A 316       4.243  -5.416 -11.288  1.00 83.46           H
ATOM   4815 2HB  LEU A 316       3.574  -6.822 -12.093  1.00 83.46           H
ATOM   4816  CG  LEU A 316       5.194  -7.261 -10.765  1.00 83.46           C
ATOM   4817  HG  LEU A 316       6.155  -6.816 -10.503  1.00 83.46           H
ATOM   4818  CD1 LEU A 316       4.375  -7.358  -9.477  1.00 83.46           C
ATOM   4819 1HD1 LEU A 316       4.265  -6.366  -9.040  1.00 83.46           H
ATOM   4820 2HD1 LEU A 316       3.390  -7.767  -9.703  1.00 83.46           H
ATOM   4821 3HD1 LEU A 316       4.886  -8.012  -8.770  1.00 83.46           H
ATOM   4822  CD2 LEU A 316       5.482  -8.638 -11.367  1.00 83.46           C
ATOM   4823 1HD2 LEU A 316       4.546  -9.102 -11.676  1.00 83.46           H
ATOM   4824 2HD2 LEU A 316       6.135  -8.526 -12.233  1.00 83.46           H
ATOM   4825 3HD2 LEU A 316       5.971  -9.265 -10.622  1.00 83.46           H
ATOM   4826  HN  LEU A 316       6.378  -4.718 -11.804  1.00 83.46           H
ATOM   4827  N   TYR A 317       4.294  -4.079 -14.046  1.00 79.71           N
ATOM   4828  CA  TYR A 317       3.278  -3.401 -14.832  1.00 79.71           C
ATOM   4829  C   TYR A 317       3.909  -2.617 -15.985  1.00 79.71           C
ATOM   4830  O   TYR A 317       3.287  -2.434 -17.029  1.00 79.71           O
ATOM   4831  HA  TYR A 317       2.608  -4.158 -15.241  1.00 79.71           H
ATOM   4832  CB  TYR A 317       2.592  -2.420 -13.879  1.00 79.71           C
ATOM   4833 1HB  TYR A 317       3.355  -1.833 -13.367  1.00 79.71           H
ATOM   4834 2HB  TYR A 317       1.992  -1.721 -14.463  1.00 79.71           H
ATOM   4835  CG  TYR A 317       1.697  -3.089 -12.835  1.00 79.71           C
ATOM   4836  CD1 TYR A 317       0.437  -3.529 -13.186  1.00 79.71           C
ATOM   4837  HD1 TYR A 317       0.080  -3.400 -14.208  1.00 79.71           H
ATOM   4838  CD2 TYR A 317       2.149  -3.253 -11.541  1.00 79.71           C
ATOM   4839  HD2 TYR A 317       3.144  -2.905 -11.264  1.00 79.71           H
ATOM   4840  CE1 TYR A 317      -0.406  -4.159 -12.203  1.00 79.71           C
ATOM   4841  HE1 TYR A 317      -1.403  -4.511 -12.467  1.00 79.71           H
ATOM   4842  CE2 TYR A 317       1.307  -3.883 -10.558  1.00 79.71           C
ATOM   4843  HE2 TYR A 317       1.652  -4.018  -9.533  1.00 79.71           H
ATOM   4844  CZ  TYR A 317       0.071  -4.305 -10.937  1.00 79.71           C
ATOM   4845  OH  TYR A 317      -0.725  -4.900 -10.009  1.00 79.71           O
ATOM   4846  HH  TYR A 317      -0.253  -4.938  -9.128  1.00 79.71           H
ATOM   4847  HN  TYR A 317       4.818  -3.489 -13.432  1.00 79.71           H
ATOM   4848  N   VAL A 318       5.138  -2.177 -15.756  1.00 76.93           N
ATOM   4849  CA  VAL A 318       5.731  -1.146 -16.590  1.00 76.93           C
ATOM   4850  C   VAL A 318       6.780  -1.777 -17.506  1.00 76.93           C
ATOM   4851  O   VAL A 318       6.655  -1.725 -18.728  1.00 76.93           O
ATOM   4852  HA  VAL A 318       4.936  -0.723 -17.205  1.00 76.93           H
ATOM   4853  CB  VAL A 318       6.297  -0.026 -15.714  1.00 76.93           C
ATOM   4854  HB  VAL A 318       7.182  -0.412 -15.208  1.00 76.93           H
ATOM   4855  CG1 VAL A 318       6.727   1.171 -16.565  1.00 76.93           C
ATOM   4856 1HG1 VAL A 318       7.495   0.857 -17.271  1.00 76.93           H
ATOM   4857 2HG1 VAL A 318       5.866   1.556 -17.111  1.00 76.93           H
ATOM   4858 3HG1 VAL A 318       7.126   1.952 -15.917  1.00 76.93           H
ATOM   4859  CG2 VAL A 318       5.289   0.396 -14.643  1.00 76.93           C
ATOM   4860 1HG2 VAL A 318       4.378   0.754 -15.123  1.00 76.93           H
ATOM   4861 2HG2 VAL A 318       5.054  -0.459 -14.009  1.00 76.93           H
ATOM   4862 3HG2 VAL A 318       5.717   1.193 -14.035  1.00 76.93           H
ATOM   4863  HN  VAL A 318       5.723  -2.512 -15.017  1.00 76.93           H
ATOM   4864  N   PHE A 319       7.792  -2.361 -16.879  1.00 75.43           N
ATOM   4865  CA  PHE A 319       8.958  -2.824 -17.611  1.00 75.43           C
ATOM   4866  C   PHE A 319       8.621  -4.051 -18.461  1.00 75.43           C
ATOM   4867  O   PHE A 319       9.383  -4.423 -19.352  1.00 75.43           O
ATOM   4868  HA  PHE A 319       9.276  -2.010 -18.263  1.00 75.43           H
ATOM   4869  CB  PHE A 319      10.013  -3.212 -16.573  1.00 75.43           C
ATOM   4870 1HB  PHE A 319       9.601  -3.983 -15.922  1.00 75.43           H
ATOM   4871 2HB  PHE A 319      10.869  -3.652 -17.086  1.00 75.43           H
ATOM   4872  CG  PHE A 319      10.499  -2.043 -15.713  1.00 75.43           C
ATOM   4873  CD1 PHE A 319      10.391  -0.769 -16.174  1.00 75.43           C
ATOM   4874  HD1 PHE A 319       9.958  -0.579 -17.156  1.00 75.43           H
ATOM   4875  CD2 PHE A 319      11.038  -2.280 -14.487  1.00 75.43           C
ATOM   4876  HD2 PHE A 319      11.125  -3.302 -14.117  1.00 75.43           H
ATOM   4877  CE1 PHE A 319      10.841   0.316 -15.375  1.00 75.43           C
ATOM   4878  HE1 PHE A 319      10.755   1.338 -15.745  1.00 75.43           H
ATOM   4879  CE2 PHE A 319      11.488  -1.195 -13.688  1.00 75.43           C
ATOM   4880  HE2 PHE A 319      11.921  -1.385 -12.706  1.00 75.43           H
ATOM   4881  CZ  PHE A 319      11.380   0.079 -14.149  1.00 75.43           C
ATOM   4882  HZ  PHE A 319      11.726   0.912 -13.536  1.00 75.43           H
ATOM   4883  HN  PHE A 319       7.823  -2.517 -15.892  1.00 75.43           H
ATOM   4884  N   VAL A 320       7.477  -4.646 -18.155  1.00 74.18           N
ATOM   4885  CA  VAL A 320       6.971  -5.750 -18.953  1.00 74.18           C
ATOM   4886  C   VAL A 320       6.653  -5.250 -20.364  1.00 74.18           C
ATOM   4887  O   VAL A 320       6.718  -6.014 -21.326  1.00 74.18           O
ATOM   4888  HA  VAL A 320       7.761  -6.499 -19.016  1.00 74.18           H
ATOM   4889  CB  VAL A 320       5.767  -6.389 -18.259  1.00 74.18           C
ATOM   4890  HB  VAL A 320       5.007  -5.618 -18.131  1.00 74.18           H
ATOM   4891  CG1 VAL A 320       5.166  -7.503 -19.119  1.00 74.18           C
ATOM   4892 1HG1 VAL A 320       4.841  -7.090 -20.073  1.00 74.18           H
ATOM   4893 2HG1 VAL A 320       5.918  -8.273 -19.293  1.00 74.18           H
ATOM   4894 3HG1 VAL A 320       4.312  -7.940 -18.602  1.00 74.18           H
ATOM   4895  CG2 VAL A 320       6.147  -6.911 -16.872  1.00 74.18           C
ATOM   4896 1HG2 VAL A 320       6.932  -7.660 -16.968  1.00 74.18           H
ATOM   4897 2HG2 VAL A 320       6.506  -6.084 -16.259  1.00 74.18           H
ATOM   4898 3HG2 VAL A 320       5.272  -7.359 -16.401  1.00 74.18           H
ATOM   4899  HN  VAL A 320       6.901  -4.386 -17.381  1.00 74.18           H
ATOM   4900  N   GLY A 321       6.315  -3.972 -20.442  1.00 75.11           N
ATOM   4901  CA  GLY A 321       5.921  -3.377 -21.708  1.00 75.11           C
ATOM   4902  C   GLY A 321       7.126  -3.223 -22.639  1.00 75.11           C
ATOM   4903  O   GLY A 321       8.155  -2.677 -22.244  1.00 75.11           O
ATOM   4904 1HA  GLY A 321       5.165  -4.000 -22.187  1.00 75.11           H
ATOM   4905 2HA  GLY A 321       5.467  -2.403 -21.531  1.00 75.11           H
ATOM   4906  HN  GLY A 321       6.307  -3.347 -19.661  1.00 75.11           H
ATOM   4907  N   GLU A 322       6.957  -3.713 -23.859  1.00 63.86           N
ATOM   4908  CA  GLU A 322       7.986  -3.563 -24.874  1.00 63.86           C
ATOM   4909  C   GLU A 322       8.170  -2.086 -25.228  1.00 63.86           C
ATOM   4910  O   GLU A 322       9.296  -1.614 -25.374  1.00 63.86           O
ATOM   4911  HA  GLU A 322       8.898  -3.951 -24.422  1.00 63.86           H
ATOM   4912  CB  GLU A 322       7.652  -4.388 -26.119  1.00 63.86           C
ATOM   4913 1HB  GLU A 322       6.609  -4.230 -26.395  1.00 63.86           H
ATOM   4914 2HB  GLU A 322       8.351  -4.145 -26.919  1.00 63.86           H
ATOM   4915  CG  GLU A 322       7.813  -5.884 -25.845  1.00 63.86           C
ATOM   4916 1HG  GLU A 322       8.844  -6.096 -25.558  1.00 63.86           H
ATOM   4917 2HG  GLU A 322       7.183  -6.174 -25.004  1.00 63.86           H
ATOM   4918  CD  GLU A 322       7.441  -6.711 -27.077  1.00 63.86           C
ATOM   4919  OE1 GLU A 322       7.398  -7.952 -26.936  1.00 63.86           O
ATOM   4920  OE2 GLU A 322       7.207  -6.083 -28.132  1.00 63.86           O
ATOM   4921  HN  GLU A 322       6.139  -4.205 -24.156  1.00 63.86           H
ATOM   4922  N   ARG A 323       7.045  -1.397 -25.357  1.00 62.86           N
ATOM   4923  CA  ARG A 323       7.067   0.010 -25.721  1.00 62.86           C
ATOM   4924  C   ARG A 323       7.919   0.802 -24.726  1.00 62.86           C
ATOM   4925  O   ARG A 323       8.766   1.599 -25.126  1.00 62.86           O
ATOM   4926  HA  ARG A 323       7.506   0.033 -26.718  1.00 62.86           H
ATOM   4927  CB  ARG A 323       5.653   0.594 -25.749  1.00 62.86           C
ATOM   4928 1HB  ARG A 323       5.050   0.059 -26.482  1.00 62.86           H
ATOM   4929 2HB  ARG A 323       5.177   0.451 -24.779  1.00 62.86           H
ATOM   4930  CG  ARG A 323       5.682   2.084 -26.094  1.00 62.86           C
ATOM   4931 1HG  ARG A 323       6.265   2.623 -25.347  1.00 62.86           H
ATOM   4932 2HG  ARG A 323       6.181   2.230 -27.052  1.00 62.86           H
ATOM   4933  CD  ARG A 323       4.266   2.660 -26.158  1.00 62.86           C
ATOM   4934 1HD  ARG A 323       3.735   2.248 -27.016  1.00 62.86           H
ATOM   4935 2HD  ARG A 323       3.707   2.370 -25.268  1.00 62.86           H
ATOM   4936  NE  ARG A 323       4.324   4.135 -26.260  1.00 62.86           N
ATOM   4937  HE  ARG A 323       5.137   4.545 -26.674  1.00 62.86           H
ATOM   4938  CZ  ARG A 323       3.355   4.956 -25.833  1.00 62.86           C
ATOM   4939  NH1 ARG A 323       2.243   4.462 -25.271  1.00 62.86           N
ATOM   4940 1HH1 ARG A 323       2.132   3.473 -25.167  1.00 62.86           H
ATOM   4941 2HH1 ARG A 323       1.525   5.081 -24.955  1.00 62.86           H
ATOM   4942  NH2 ARG A 323       3.514   6.279 -25.977  1.00 62.86           N
ATOM   4943 1HH2 ARG A 323       2.800   6.905 -25.663  1.00 62.86           H
ATOM   4944 2HH2 ARG A 323       4.346   6.640 -26.397  1.00 62.86           H
ATOM   4945  HN  ARG A 323       6.134  -1.783 -25.218  1.00 62.86           H
ATOM   4946  N   PHE A 324       7.665   0.554 -23.450  1.00 73.63           N
ATOM   4947  CA  PHE A 324       8.332   1.299 -22.396  1.00 73.63           C
ATOM   4948  C   PHE A 324       9.822   0.955 -22.340  1.00 73.63           C
ATOM   4949  O   PHE A 324      10.661   1.839 -22.174  1.00 73.63           O
ATOM   4950  HA  PHE A 324       8.214   2.359 -22.624  1.00 73.63           H
ATOM   4951  CB  PHE A 324       7.676   0.890 -21.075  1.00 73.63           C
ATOM   4952 1HB  PHE A 324       6.595   0.983 -21.174  1.00 73.63           H
ATOM   4953 2HB  PHE A 324       7.890  -0.162 -20.886  1.00 73.63           H
ATOM   4954  CG  PHE A 324       8.136   1.714 -19.871  1.00 73.63           C
ATOM   4955  CD1 PHE A 324       9.233   1.331 -19.164  1.00 73.63           C
ATOM   4956  HD1 PHE A 324       9.785   0.437 -19.456  1.00 73.63           H
ATOM   4957  CD2 PHE A 324       7.448   2.829 -19.507  1.00 73.63           C
ATOM   4958  HD2 PHE A 324       6.569   3.136 -20.073  1.00 73.63           H
ATOM   4959  CE1 PHE A 324       9.660   2.095 -18.046  1.00 73.63           C
ATOM   4960  HE1 PHE A 324      10.539   1.788 -17.480  1.00 73.63           H
ATOM   4961  CE2 PHE A 324       7.875   3.594 -18.389  1.00 73.63           C
ATOM   4962  HE2 PHE A 324       7.323   4.487 -18.097  1.00 73.63           H
ATOM   4963  CZ  PHE A 324       8.972   3.211 -17.682  1.00 73.63           C
ATOM   4964  HZ  PHE A 324       9.300   3.798 -16.824  1.00 73.63           H
ATOM   4965  HN  PHE A 324       7.017  -0.139 -23.133  1.00 73.63           H
ATOM   4966  N   ARG A 325      10.105  -0.331 -22.482  1.00 71.58           N
ATOM   4967  CA  ARG A 325      11.479  -0.803 -22.447  1.00 71.58           C
ATOM   4968  C   ARG A 325      12.310  -0.097 -23.520  1.00 71.58           C
ATOM   4969  O   ARG A 325      13.449   0.295 -23.270  1.00 71.58           O
ATOM   4970  HA  ARG A 325      11.834  -0.553 -21.448  1.00 71.58           H
ATOM   4971  CB  ARG A 325      11.547  -2.315 -22.672  1.00 71.58           C
ATOM   4972 1HB  ARG A 325      10.917  -2.590 -23.518  1.00 71.58           H
ATOM   4973 2HB  ARG A 325      12.567  -2.602 -22.929  1.00 71.58           H
ATOM   4974  CG  ARG A 325      11.096  -3.076 -21.424  1.00 71.58           C
ATOM   4975 1HG  ARG A 325      11.489  -2.587 -20.533  1.00 71.58           H
ATOM   4976 2HG  ARG A 325      10.009  -3.048 -21.350  1.00 71.58           H
ATOM   4977  CD  ARG A 325      11.572  -4.530 -21.466  1.00 71.58           C
ATOM   4978 1HD  ARG A 325      12.661  -4.564 -21.487  1.00 71.58           H
ATOM   4979 2HD  ARG A 325      11.254  -5.052 -20.564  1.00 71.58           H
ATOM   4980  NE  ARG A 325      11.022  -5.208 -22.662  1.00 71.58           N
ATOM   4981  HE  ARG A 325      11.398  -4.961 -23.555  1.00 71.58           H
ATOM   4982  CZ  ARG A 325      10.052  -6.132 -22.622  1.00 71.58           C
ATOM   4983  NH1 ARG A 325       9.512  -6.501 -21.453  1.00 71.58           N
ATOM   4984 1HH1 ARG A 325       9.832  -6.086 -20.601  1.00 71.58           H
ATOM   4985 2HH1 ARG A 325       8.789  -7.191 -21.432  1.00 71.58           H
ATOM   4986  NH2 ARG A 325       9.631  -6.681 -23.769  1.00 71.58           N
ATOM   4987 1HH2 ARG A 325       8.908  -7.372 -23.757  1.00 71.58           H
ATOM   4988 2HH2 ARG A 325      10.040  -6.400 -24.638  1.00 71.58           H
ATOM   4989  HN  ARG A 325       9.416  -1.044 -22.618  1.00 71.58           H
ATOM   4990  N   ARG A 326      11.708   0.045 -24.692  1.00 66.27           N
ATOM   4991  CA  ARG A 326      12.382   0.689 -25.806  1.00 66.27           C
ATOM   4992  C   ARG A 326      12.614   2.170 -25.501  1.00 66.27           C
ATOM   4993  O   ARG A 326      13.685   2.705 -25.785  1.00 66.27           O
ATOM   4994  HA  ARG A 326      13.327   0.156 -25.906  1.00 66.27           H
ATOM   4995  CB  ARG A 326      11.563   0.563 -27.093  1.00 66.27           C
ATOM   4996 1HB  ARG A 326      11.304  -0.482 -27.261  1.00 66.27           H
ATOM   4997 2HB  ARG A 326      10.627   1.111 -26.987  1.00 66.27           H
ATOM   4998  CG  ARG A 326      12.343   1.101 -28.294  1.00 66.27           C
ATOM   4999 1HG  ARG A 326      12.536   2.165 -28.160  1.00 66.27           H
ATOM   5000 2HG  ARG A 326      13.313   0.606 -28.353  1.00 66.27           H
ATOM   5001  CD  ARG A 326      11.569   0.876 -29.595  1.00 66.27           C
ATOM   5002 1HD  ARG A 326      10.533   1.188 -29.469  1.00 66.27           H
ATOM   5003 2HD  ARG A 326      11.993   1.490 -30.390  1.00 66.27           H
ATOM   5004  NE  ARG A 326      11.624  -0.553 -29.976  1.00 66.27           N
ATOM   5005  HE  ARG A 326      12.054  -1.192 -29.339  1.00 66.27           H
ATOM   5006  CZ  ARG A 326      11.134  -1.043 -31.123  1.00 66.27           C
ATOM   5007  NH1 ARG A 326      10.547  -0.233 -32.014  1.00 66.27           N
ATOM   5008 1HH1 ARG A 326      10.473   0.747 -31.826  1.00 66.27           H
ATOM   5009 2HH1 ARG A 326      10.184  -0.607 -32.867  1.00 66.27           H
ATOM   5010  NH2 ARG A 326      11.239  -2.357 -31.365  1.00 66.27           N
ATOM   5011 1HH2 ARG A 326      10.878  -2.739 -32.215  1.00 66.27           H
ATOM   5012 2HH2 ARG A 326      11.678  -2.955 -30.694  1.00 66.27           H
ATOM   5013  HN  ARG A 326      10.779  -0.270 -24.885  1.00 66.27           H
ATOM   5014  N   ASP A 327      11.594   2.791 -24.928  1.00 76.42           N
ATOM   5015  CA  ASP A 327      11.652   4.213 -24.634  1.00 76.42           C
ATOM   5016  C   ASP A 327      12.632   4.452 -23.484  1.00 76.42           C
ATOM   5017  O   ASP A 327      13.295   5.487 -23.434  1.00 76.42           O
ATOM   5018  HA  ASP A 327      11.975   4.684 -25.562  1.00 76.42           H
ATOM   5019  CB  ASP A 327      10.282   4.743 -24.206  1.00 76.42           C
ATOM   5020 1HB  ASP A 327       9.865   4.100 -23.432  1.00 76.42           H
ATOM   5021 2HB  ASP A 327      10.393   5.736 -23.770  1.00 76.42           H
ATOM   5022  CG  ASP A 327       9.322   4.807 -25.396  1.00 76.42           C
ATOM   5023  OD1 ASP A 327       9.830   4.767 -26.537  1.00 76.42           O
ATOM   5024  OD2 ASP A 327       8.103   4.894 -25.137  1.00 76.42           O
ATOM   5025  HN  ASP A 327      10.741   2.340 -24.666  1.00 76.42           H
ATOM   5026  N   LEU A 328      12.694   3.477 -22.589  1.00 78.31           N
ATOM   5027  CA  LEU A 328      13.627   3.540 -21.477  1.00 78.31           C
ATOM   5028  C   LEU A 328      15.055   3.632 -22.020  1.00 78.31           C
ATOM   5029  O   LEU A 328      15.794   4.555 -21.681  1.00 78.31           O
ATOM   5030  HA  LEU A 328      13.411   4.451 -20.920  1.00 78.31           H
ATOM   5031  CB  LEU A 328      13.406   2.363 -20.525  1.00 78.31           C
ATOM   5032 1HB  LEU A 328      12.410   2.454 -20.091  1.00 78.31           H
ATOM   5033 2HB  LEU A 328      13.417   1.442 -21.108  1.00 78.31           H
ATOM   5034  CG  LEU A 328      14.418   2.223 -19.385  1.00 78.31           C
ATOM   5035  HG  LEU A 328      15.417   2.184 -19.819  1.00 78.31           H
ATOM   5036  CD1 LEU A 328      14.373   3.441 -18.461  1.00 78.31           C
ATOM   5037 1HD1 LEU A 328      14.611   4.339 -19.031  1.00 78.31           H
ATOM   5038 2HD1 LEU A 328      13.375   3.537 -18.033  1.00 78.31           H
ATOM   5039 3HD1 LEU A 328      15.102   3.316 -17.660  1.00 78.31           H
ATOM   5040  CD2 LEU A 328      14.205   0.915 -18.621  1.00 78.31           C
ATOM   5041 1HD2 LEU A 328      13.199   0.900 -18.200  1.00 78.31           H
ATOM   5042 2HD2 LEU A 328      14.326   0.073 -19.301  1.00 78.31           H
ATOM   5043 3HD2 LEU A 328      14.937   0.841 -17.816  1.00 78.31           H
ATOM   5044  HN  LEU A 328      12.121   2.658 -22.614  1.00 78.31           H
ATOM   5045  N   VAL A 329      15.400   2.662 -22.855  1.00 78.46           N
ATOM   5046  CA  VAL A 329      16.749   2.578 -23.388  1.00 78.46           C
ATOM   5047  C   VAL A 329      17.059   3.849 -24.182  1.00 78.46           C
ATOM   5048  O   VAL A 329      18.189   4.334 -24.166  1.00 78.46           O
ATOM   5049  HA  VAL A 329      17.434   2.518 -22.541  1.00 78.46           H
ATOM   5050  CB  VAL A 329      16.906   1.302 -24.216  1.00 78.46           C
ATOM   5051  HB  VAL A 329      16.142   1.310 -24.993  1.00 78.46           H
ATOM   5052  CG1 VAL A 329      18.273   1.258 -24.902  1.00 78.46           C
ATOM   5053 1HG1 VAL A 329      18.375   2.119 -25.563  1.00 78.46           H
ATOM   5054 2HG1 VAL A 329      19.059   1.284 -24.148  1.00 78.46           H
ATOM   5055 3HG1 VAL A 329      18.358   0.341 -25.484  1.00 78.46           H
ATOM   5056  CG2 VAL A 329      16.686   0.058 -23.353  1.00 78.46           C
ATOM   5057 1HG2 VAL A 329      17.417   0.042 -22.545  1.00 78.46           H
ATOM   5058 2HG2 VAL A 329      15.680   0.080 -22.933  1.00 78.46           H
ATOM   5059 3HG2 VAL A 329      16.803  -0.836 -23.967  1.00 78.46           H
ATOM   5060  HN  VAL A 329      14.777   1.945 -23.167  1.00 78.46           H
ATOM   5061  N   LYS A 330      16.036   4.350 -24.858  1.00 72.22           N
ATOM   5062  CA  LYS A 330      16.181   5.564 -25.644  1.00 72.22           C
ATOM   5063  C   LYS A 330      16.552   6.724 -24.719  1.00 72.22           C
[truncated: 117,478 more chars]
