# Supplementary material for: Noncanonical roles of chemokine regions in CCR9 activation revealed by structural modeling and mutational mapping
Source: Nat Commun. 2025 Aug 18;16:7695. doi: 10.1038/s41467-025-62321-9 (PMC12361432; doi:10.1038/s41467-025-62321-9)
Supplement: Supplementary file 7 — Supplementary Data 5 [file 41467_2025_62321_MOESM7_ESM.zip › CCR9_CCL25x1P6_17_rnk3.pdb]

ATOM      1  N   GLU A  20      -7.211  -1.760  60.307  1.00 47.27           N
ATOM      2  CA  GLU A  20      -7.065  -2.522  59.078  1.00 47.27           C
ATOM      3  C   GLU A  20      -7.192  -4.020  59.365  1.00 47.27           C
ATOM      4  O   GLU A  20      -6.207  -4.677  59.698  1.00 47.27           O
ATOM      5  HA  GLU A  20      -7.885  -2.198  58.438  1.00 47.27           H
ATOM      6  CB  GLU A  20      -5.736  -2.205  58.391  1.00 47.27           C
ATOM      7 1HB  GLU A  20      -4.942  -2.149  59.135  1.00 47.27           H
ATOM      8 2HB  GLU A  20      -5.543  -2.940  57.609  1.00 47.27           H
ATOM      9  CG  GLU A  20      -5.788  -0.842  57.698  1.00 47.27           C
ATOM     10 1HG  GLU A  20      -6.766  -0.702  57.237  1.00 47.27           H
ATOM     11 2HG  GLU A  20      -5.667  -0.050  58.437  1.00 47.27           H
ATOM     12  CD  GLU A  20      -4.695  -0.726  56.634  1.00 47.27           C
ATOM     13  OE1 GLU A  20      -4.807   0.203  55.805  1.00 47.27           O
ATOM     14  OE2 GLU A  20      -3.772  -1.567  56.674  1.00 47.27           O
ATOM     15  HN  GLU A  20      -7.387  -2.307  61.125  1.00 47.27           H
ATOM     16  N   SER A  21      -8.412  -4.516  59.224  1.00 50.54           N
ATOM     17  CA  SER A  21      -8.695  -5.906  59.537  1.00 50.54           C
ATOM     18  C   SER A  21      -7.753  -6.822  58.754  1.00 50.54           C
ATOM     19  O   SER A  21      -7.448  -6.556  57.592  1.00 50.54           O
ATOM     20  HA  SER A  21      -8.519  -6.003  60.609  1.00 50.54           H
ATOM     21  CB  SER A  21     -10.153  -6.255  59.228  1.00 50.54           C
ATOM     22 1HB  SER A  21     -10.337  -7.299  59.478  1.00 50.54           H
ATOM     23 2HB  SER A  21     -10.810  -5.655  59.857  1.00 50.54           H
ATOM     24  OG  SER A  21     -10.475  -6.032  57.857  1.00 50.54           O
ATOM     25  HG  SER A  21     -10.280  -6.854  57.322  1.00 50.54           H
ATOM     26  HN  SER A  21      -9.198  -3.986  58.904  1.00 50.54           H
ATOM     27  N   THR A  22      -7.317  -7.880  59.421  1.00 53.04           N
ATOM     28  CA  THR A  22      -6.474  -8.874  58.779  1.00 53.04           C
ATOM     29  C   THR A  22      -7.066  -9.287  57.430  1.00 53.04           C
ATOM     30  O   THR A  22      -6.333  -9.642  56.509  1.00 53.04           O
ATOM     31  HA  THR A  22      -5.503  -8.422  58.577  1.00 53.04           H
ATOM     32  CB  THR A  22      -6.300 -10.044  59.750  1.00 53.04           C
ATOM     33  HB  THR A  22      -6.046 -10.959  59.214  1.00 53.04           H
ATOM     34  OG1 THR A  22      -7.524 -10.076  60.478  1.00 53.04           O
ATOM     35  HG1 THR A  22      -8.232 -10.531  59.937  1.00 53.04           H
ATOM     36  CG2 THR A  22      -5.239  -9.767  60.817  1.00 53.04           C
ATOM     37 1HG2 THR A  22      -5.527  -8.890  61.396  1.00 53.04           H
ATOM     38 2HG2 THR A  22      -4.278  -9.585  60.335  1.00 53.04           H
ATOM     39 3HG2 THR A  22      -5.155 -10.629  61.479  1.00 53.04           H
ATOM     40  HN  THR A  22      -7.532  -8.064  60.380  1.00 53.04           H
ATOM     41  N   SER A  23      -8.388  -9.225  57.357  1.00 56.92           N
ATOM     42  CA  SER A  23      -9.086  -9.557  56.127  1.00 56.92           C
ATOM     43  C   SER A  23      -8.544  -8.710  54.973  1.00 56.92           C
ATOM     44  O   SER A  23      -8.336  -9.215  53.872  1.00 56.92           O
ATOM     45  HA  SER A  23      -8.880 -10.614  55.954  1.00 56.92           H
ATOM     46  CB  SER A  23     -10.594  -9.349  56.275  1.00 56.92           C
ATOM     47 1HB  SER A  23     -11.106  -9.777  55.413  1.00 56.92           H
ATOM     48 2HB  SER A  23     -10.949  -9.885  57.155  1.00 56.92           H
ATOM     49  OG  SER A  23     -10.934  -7.970  56.391  1.00 56.92           O
ATOM     50  HG  SER A  23     -11.921  -7.851  56.285  1.00 56.92           H
ATOM     51  HN  SER A  23      -8.978  -8.956  58.118  1.00 56.92           H
ATOM     52  N   SER A  24      -8.331  -7.435  55.267  1.00 63.76           N
ATOM     53  CA  SER A  24      -7.937  -6.487  54.239  1.00 63.76           C
ATOM     54  C   SER A  24      -6.542  -6.834  53.714  1.00 63.76           C
ATOM     55  O   SER A  24      -6.231  -6.577  52.552  1.00 63.76           O
ATOM     56  HA  SER A  24      -8.680  -6.591  53.449  1.00 63.76           H
ATOM     57  CB  SER A  24      -7.960  -5.054  54.774  1.00 63.76           C
ATOM     58 1HB  SER A  24      -8.044  -4.357  53.940  1.00 63.76           H
ATOM     59 2HB  SER A  24      -8.845  -4.913  55.396  1.00 63.76           H
ATOM     60  OG  SER A  24      -6.794  -4.748  55.533  1.00 63.76           O
ATOM     61  HG  SER A  24      -6.794  -5.270  56.386  1.00 63.76           H
ATOM     62  HN  SER A  24      -8.424  -7.050  56.185  1.00 63.76           H
ATOM     63  N   MET A  25      -5.740  -7.413  54.595  1.00 62.50           N
ATOM     64  CA  MET A  25      -4.383  -7.791  54.237  1.00 62.50           C
ATOM     65  C   MET A  25      -4.363  -9.134  53.504  1.00 62.50           C
ATOM     66  O   MET A  25      -3.576  -9.329  52.580  1.00 62.50           O
ATOM     67  HA  MET A  25      -4.024  -7.003  53.576  1.00 62.50           H
ATOM     68  CB  MET A  25      -3.529  -7.887  55.503  1.00 62.50           C
ATOM     69 1HB  MET A  25      -3.831  -7.114  56.209  1.00 62.50           H
ATOM     70 2HB  MET A  25      -3.701  -8.847  55.990  1.00 62.50           H
ATOM     71  CG  MET A  25      -2.043  -7.734  55.174  1.00 62.50           C
ATOM     72 1HG  MET A  25      -1.655  -8.666  54.764  1.00 62.50           H
ATOM     73 2HG  MET A  25      -1.908  -6.968  54.410  1.00 62.50           H
ATOM     74  SD  MET A  25      -1.135  -7.292  56.646  1.00 62.50           S
ATOM     75  CE  MET A  25       0.506  -7.134  55.962  1.00 62.50           C
ATOM     76 1HE  MET A  25       0.810  -8.084  55.523  1.00 62.50           H
ATOM     77 2HE  MET A  25       0.507  -6.361  55.193  1.00 62.50           H
ATOM     78 3HE  MET A  25       1.205  -6.859  56.753  1.00 62.50           H
ATOM     79  HN  MET A  25      -6.003  -7.624  55.537  1.00 62.50           H
ATOM     80  N   GLU A  26      -5.240 -10.025  53.945  1.00 56.10           N
ATOM     81  CA  GLU A  26      -5.392 -11.312  53.288  1.00 56.10           C
ATOM     82  C   GLU A  26      -5.892 -11.121  51.854  1.00 56.10           C
ATOM     83  O   GLU A  26      -5.438 -11.805  50.938  1.00 56.10           O
ATOM     84  HA  GLU A  26      -4.394 -11.751  53.276  1.00 56.10           H
ATOM     85  CB  GLU A  26      -6.332 -12.224  54.079  1.00 56.10           C
ATOM     86 1HB  GLU A  26      -7.200 -11.655  54.414  1.00 56.10           H
ATOM     87 2HB  GLU A  26      -6.594 -13.094  53.477  1.00 56.10           H
ATOM     88  CG  GLU A  26      -5.645 -12.761  55.336  1.00 56.10           C
ATOM     89 1HG  GLU A  26      -4.766 -13.340  55.055  1.00 56.10           H
ATOM     90 2HG  GLU A  26      -5.297 -11.929  55.948  1.00 56.10           H
ATOM     91  CD  GLU A  26      -6.600 -13.636  56.151  1.00 56.10           C
ATOM     92  OE1 GLU A  26      -6.086 -14.414  56.983  1.00 56.10           O
ATOM     93  OE2 GLU A  26      -7.822 -13.506  55.924  1.00 56.10           O
ATOM     94  HN  GLU A  26      -5.837  -9.880  54.733  1.00 56.10           H
ATOM     95  N   ASP A  27      -6.820 -10.187  51.705  1.00 65.21           N
ATOM     96  CA  ASP A  27      -7.410  -9.919  50.404  1.00 65.21           C
ATOM     97  C   ASP A  27      -6.308  -9.515  49.423  1.00 65.21           C
ATOM     98  O   ASP A  27      -6.327  -9.919  48.262  1.00 65.21           O
ATOM     99  HA  ASP A  27      -7.904 -10.848  50.117  1.00 65.21           H
ATOM    100  CB  ASP A  27      -8.418  -8.771  50.483  1.00 65.21           C
ATOM    101 1HB  ASP A  27      -7.989  -7.944  51.047  1.00 65.21           H
ATOM    102 2HB  ASP A  27      -8.628  -8.398  49.480  1.00 65.21           H
ATOM    103  CG  ASP A  27      -9.719  -9.228  51.146  1.00 65.21           C
ATOM    104  OD1 ASP A  27      -9.967 -10.453  51.125  1.00 65.21           O
ATOM    105  OD2 ASP A  27     -10.437  -8.342  51.658  1.00 65.21           O
ATOM    106  HN  ASP A  27      -7.168  -9.620  52.452  1.00 65.21           H
ATOM    107  N   TYR A  28      -5.374  -8.721  49.926  1.00 64.16           N
ATOM    108  CA  TYR A  28      -4.275  -8.244  49.104  1.00 64.16           C
ATOM    109  C   TYR A  28      -3.295  -9.375  48.788  1.00 64.16           C
ATOM    110  O   TYR A  28      -2.705  -9.407  47.709  1.00 64.16           O
ATOM    111  HA  TYR A  28      -4.693  -7.864  48.171  1.00 64.16           H
ATOM    112  CB  TYR A  28      -3.557  -7.180  49.936  1.00 64.16           C
ATOM    113 1HB  TYR A  28      -4.255  -6.372  50.156  1.00 64.16           H
ATOM    114 2HB  TYR A  28      -3.264  -7.616  50.891  1.00 64.16           H
ATOM    115  CG  TYR A  28      -2.317  -6.592  49.259  1.00 64.16           C
ATOM    116  CD1 TYR A  28      -1.058  -6.988  49.662  1.00 64.16           C
ATOM    117  HD1 TYR A  28      -0.947  -7.720  50.462  1.00 64.16           H
ATOM    118  CD2 TYR A  28      -2.458  -5.666  48.245  1.00 64.16           C
ATOM    119  HD2 TYR A  28      -3.453  -5.353  47.927  1.00 64.16           H
ATOM    120  CE1 TYR A  28       0.109  -6.435  49.024  1.00 64.16           C
ATOM    121  HE1 TYR A  28       1.109  -6.739  49.333  1.00 64.16           H
ATOM    122  CE2 TYR A  28      -1.291  -5.113  47.608  1.00 64.16           C
ATOM    123  HE2 TYR A  28      -1.388  -4.381  46.806  1.00 64.16           H
ATOM    124  CZ  TYR A  28      -0.065  -5.525  48.029  1.00 64.16           C
ATOM    125  OH  TYR A  28       1.037  -5.003  47.427  1.00 64.16           O
ATOM    126  HH  TYR A  28       0.884  -4.927  46.441  1.00 64.16           H
ATOM    127  HN  TYR A  28      -5.360  -8.405  50.875  1.00 64.16           H
ATOM    128  N   VAL A  29      -3.151 -10.276  49.749  1.00 64.19           N
ATOM    129  CA  VAL A  29      -2.202 -11.368  49.615  1.00 64.19           C
ATOM    130  C   VAL A  29      -2.774 -12.421  48.664  1.00 64.19           C
ATOM    131  O   VAL A  29      -2.045 -12.994  47.856  1.00 64.19           O
ATOM    132  HA  VAL A  29      -1.290 -10.960  49.180  1.00 64.19           H
ATOM    133  CB  VAL A  29      -1.857 -11.934  50.994  1.00 64.19           C
ATOM    134  HB  VAL A  29      -2.792 -12.158  51.508  1.00 64.19           H
ATOM    135  CG1 VAL A  29      -1.065 -13.237  50.870  1.00 64.19           C
ATOM    136 1HG1 VAL A  29      -1.659 -13.973  50.329  1.00 64.19           H
ATOM    137 2HG1 VAL A  29      -0.138 -13.048  50.328  1.00 64.19           H
ATOM    138 3HG1 VAL A  29      -0.832 -13.617  51.865  1.00 64.19           H
ATOM    139  CG2 VAL A  29      -1.095 -10.906  51.833  1.00 64.19           C
ATOM    140 1HG2 VAL A  29      -0.169 -10.637  51.324  1.00 64.19           H
ATOM    141 2HG2 VAL A  29      -1.710 -10.016  51.964  1.00 64.19           H
ATOM    142 3HG2 VAL A  29      -0.862 -11.334  52.808  1.00 64.19           H
ATOM    143  HN  VAL A  29      -3.668 -10.267  50.605  1.00 64.19           H
ATOM    144  N   ASN A  30      -4.074 -12.643  48.791  1.00 60.49           N
ATOM    145  CA  ASN A  30      -4.720 -13.733  48.080  1.00 60.49           C
ATOM    146  C   ASN A  30      -5.135 -13.253  46.687  1.00 60.49           C
ATOM    147  O   ASN A  30      -5.636 -14.035  45.881  1.00 60.49           O
ATOM    148  HA  ASN A  30      -3.978 -14.530  48.042  1.00 60.49           H
ATOM    149  CB  ASN A  30      -5.980 -14.200  48.813  1.00 60.49           C
ATOM    150 1HB  ASN A  30      -6.606 -13.340  49.051  1.00 60.49           H
ATOM    151 2HB  ASN A  30      -6.564 -14.850  48.162  1.00 60.49           H
ATOM    152  CG  ASN A  30      -5.620 -14.947  50.099  1.00 60.49           C
ATOM    153  OD1 ASN A  30      -4.534 -15.479  50.255  1.00 60.49           O
ATOM    154  ND2 ASN A  30      -6.591 -14.957  51.008  1.00 60.49           N
ATOM    155 1HD2 ASN A  30      -7.460 -14.500  50.817  1.00 60.49           H
ATOM    156 2HD2 ASN A  30      -6.452 -15.421  51.883  1.00 60.49           H
ATOM    157  HN  ASN A  30      -4.682 -12.095  49.366  1.00 60.49           H
ATOM    158  N   PHE A  31      -4.909 -11.969  46.447  1.00 65.30           N
ATOM    159  CA  PHE A  31      -5.217 -11.385  45.153  1.00 65.30           C
ATOM    160  C   PHE A  31      -4.400 -12.049  44.043  1.00 65.30           C
ATOM    161  O   PHE A  31      -3.177 -12.138  44.136  1.00 65.30           O
ATOM    162  HA  PHE A  31      -6.279 -11.549  44.969  1.00 65.30           H
ATOM    163  CB  PHE A  31      -4.841  -9.904  45.231  1.00 65.30           C
ATOM    164 1HB  PHE A  31      -5.316  -9.464  46.108  1.00 65.30           H
ATOM    165 2HB  PHE A  31      -3.764  -9.820  45.377  1.00 65.30           H
ATOM    166  CG  PHE A  31      -5.238  -9.095  43.994  1.00 65.30           C
ATOM    167  CD1 PHE A  31      -4.315  -8.826  43.033  1.00 65.30           C
ATOM    168  HD1 PHE A  31      -3.292  -9.187  43.143  1.00 65.30           H
ATOM    169  CD2 PHE A  31      -6.514  -8.645  43.857  1.00 65.30           C
ATOM    170  HD2 PHE A  31      -7.254  -8.860  44.627  1.00 65.30           H
ATOM    171  CE1 PHE A  31      -4.683  -8.076  41.885  1.00 65.30           C
ATOM    172  HE1 PHE A  31      -3.943  -7.860  41.114  1.00 65.30           H
ATOM    173  CE2 PHE A  31      -6.882  -7.895  42.709  1.00 65.30           C
ATOM    174  HE2 PHE A  31      -7.905  -7.534  42.598  1.00 65.30           H
ATOM    175  CZ  PHE A  31      -5.959  -7.626  41.747  1.00 65.30           C
ATOM    176  HZ  PHE A  31      -6.242  -7.050  40.866  1.00 65.30           H
ATOM    177  HN  PHE A  31      -4.525 -11.335  47.117  1.00 65.30           H
ATOM    178  N   ASN A  32      -5.110 -12.497  43.018  1.00 60.04           N
ATOM    179  CA  ASN A  32      -4.468 -13.171  41.902  1.00 60.04           C
ATOM    180  C   ASN A  32      -3.899 -12.126  40.940  1.00 60.04           C
ATOM    181  O   ASN A  32      -4.627 -11.575  40.115  1.00 60.04           O
ATOM    182  HA  ASN A  32      -3.692 -13.792  42.350  1.00 60.04           H
ATOM    183  CB  ASN A  32      -5.470 -14.031  41.128  1.00 60.04           C
ATOM    184 1HB  ASN A  32      -6.072 -14.612  41.826  1.00 60.04           H
ATOM    185 2HB  ASN A  32      -6.155 -13.388  40.575  1.00 60.04           H
ATOM    186  CG  ASN A  32      -4.751 -14.972  40.160  1.00 60.04           C
ATOM    187  OD1 ASN A  32      -3.537 -14.968  40.035  1.00 60.04           O
ATOM    188  ND2 ASN A  32      -5.565 -15.777  39.483  1.00 60.04           N
ATOM    189 1HD2 ASN A  32      -6.553 -15.730  39.633  1.00 60.04           H
ATOM    190 2HD2 ASN A  32      -5.190 -16.430  38.825  1.00 60.04           H
ATOM    191  HN  ASN A  32      -6.103 -12.407  42.943  1.00 60.04           H
ATOM    192  N   PHE A  33      -2.604 -11.885  41.078  1.00 61.80           N
ATOM    193  CA  PHE A  33      -1.919 -10.952  40.199  1.00 61.80           C
ATOM    194  C   PHE A  33      -1.531 -11.625  38.880  1.00 61.80           C
ATOM    195  O   PHE A  33      -0.348 -11.782  38.583  1.00 61.80           O
ATOM    196  HA  PHE A  33      -2.608 -10.132  39.997  1.00 61.80           H
ATOM    197  CB  PHE A  33      -0.647 -10.507  40.923  1.00 61.80           C
ATOM    198 1HB  PHE A  33      -0.106 -11.390  41.263  1.00 61.80           H
ATOM    199 2HB  PHE A  33       0.001  -9.990  40.214  1.00 61.80           H
ATOM    200  CG  PHE A  33      -0.901  -9.590  42.121  1.00 61.80           C
ATOM    201  CD1 PHE A  33      -0.954  -8.242  41.947  1.00 61.80           C
ATOM    202  HD1 PHE A  33      -0.815  -7.815  40.954  1.00 61.80           H
ATOM    203  CD2 PHE A  33      -1.075 -10.123  43.360  1.00 61.80           C
ATOM    204  HD2 PHE A  33      -1.033 -11.203  43.500  1.00 61.80           H
ATOM    205  CE1 PHE A  33      -1.191  -7.391  43.059  1.00 61.80           C
ATOM    206  HE1 PHE A  33      -1.233  -6.311  42.919  1.00 61.80           H
ATOM    207  CE2 PHE A  33      -1.312  -9.272  44.472  1.00 61.80           C
ATOM    208  HE2 PHE A  33      -1.451  -9.699  45.465  1.00 61.80           H
ATOM    209  CZ  PHE A  33      -1.364  -7.924  44.298  1.00 61.80           C
ATOM    210  HZ  PHE A  33      -1.546  -7.271  45.152  1.00 61.80           H
ATOM    211  HN  PHE A  33      -2.026 -12.313  41.773  1.00 61.80           H
ATOM    212  N   THR A  34      -2.552 -12.004  38.124  1.00 65.23           N
ATOM    213  CA  THR A  34      -2.361 -12.340  36.724  1.00 65.23           C
ATOM    214  C   THR A  34      -1.732 -11.163  35.974  1.00 65.23           C
ATOM    215  O   THR A  34      -2.165 -10.022  36.128  1.00 65.23           O
ATOM    216  HA  THR A  34      -1.658 -13.171  36.662  1.00 65.23           H
ATOM    217  CB  THR A  34      -3.713 -12.772  36.153  1.00 65.23           C
ATOM    218  HB  THR A  34      -3.939 -12.229  35.235  1.00 65.23           H
ATOM    219  OG1 THR A  34      -4.625 -12.568  37.228  1.00 65.23           O
ATOM    220  HG1 THR A  34      -4.974 -11.631  37.209  1.00 65.23           H
ATOM    221  CG2 THR A  34      -3.782 -14.277  35.885  1.00 65.23           C
ATOM    222 1HG2 THR A  34      -3.623 -14.819  36.817  1.00 65.23           H
ATOM    223 2HG2 THR A  34      -3.011 -14.554  35.167  1.00 65.23           H
ATOM    224 3HG2 THR A  34      -4.762 -14.529  35.481  1.00 65.23           H
ATOM    225  HN  THR A  34      -3.492 -12.083  38.454  1.00 65.23           H
ATOM    226  N   ASP A  35      -0.722 -11.482  35.179  1.00 69.59           N
ATOM    227  CA  ASP A  35       0.040 -10.455  34.489  1.00 69.59           C
ATOM    228  C   ASP A  35      -0.632 -10.138  33.152  1.00 69.59           C
ATOM    229  O   ASP A  35      -0.300 -10.735  32.129  1.00 69.59           O
ATOM    230  HA  ASP A  35       0.046  -9.600  35.165  1.00 69.59           H
ATOM    231  CB  ASP A  35       1.467 -10.927  34.201  1.00 69.59           C
ATOM    232 1HB  ASP A  35       1.801 -11.594  34.996  1.00 69.59           H
ATOM    233 2HB  ASP A  35       1.483 -11.503  33.275  1.00 69.59           H
ATOM    234  CG  ASP A  35       2.425  -9.740  34.086  1.00 69.59           C
ATOM    235  OD1 ASP A  35       1.933  -8.599  34.219  1.00 69.59           O
ATOM    236  OD2 ASP A  35       3.628 -10.001  33.869  1.00 69.59           O
ATOM    237  HN  ASP A  35      -0.423 -12.420  35.003  1.00 69.59           H
ATOM    238  N   PHE A  36      -1.566  -9.199  33.203  1.00 82.58           N
ATOM    239  CA  PHE A  36      -2.259  -8.766  32.002  1.00 82.58           C
ATOM    240  C   PHE A  36      -1.515  -7.613  31.324  1.00 82.58           C
ATOM    241  O   PHE A  36      -1.874  -7.200  30.223  1.00 82.58           O
ATOM    242  HA  PHE A  36      -2.296  -9.620  31.325  1.00 82.58           H
ATOM    243  CB  PHE A  36      -3.643  -8.280  32.435  1.00 82.58           C
ATOM    244 1HB  PHE A  36      -3.527  -7.552  33.238  1.00 82.58           H
ATOM    245 2HB  PHE A  36      -4.112  -7.759  31.599  1.00 82.58           H
ATOM    246  CG  PHE A  36      -4.575  -9.397  32.909  1.00 82.58           C
ATOM    247  CD1 PHE A  36      -4.640 -10.566  32.219  1.00 82.58           C
ATOM    248  HD1 PHE A  36      -4.029 -10.709  31.328  1.00 82.58           H
ATOM    249  CD2 PHE A  36      -5.338  -9.219  34.020  1.00 82.58           C
ATOM    250  HD2 PHE A  36      -5.286  -8.282  34.574  1.00 82.58           H
ATOM    251  CE1 PHE A  36      -5.505 -11.603  32.659  1.00 82.58           C
ATOM    252  HE1 PHE A  36      -5.558 -12.541  32.105  1.00 82.58           H
ATOM    253  CE2 PHE A  36      -6.203 -10.256  34.461  1.00 82.58           C
ATOM    254  HE2 PHE A  36      -6.815 -10.114  35.351  1.00 82.58           H
ATOM    255  CZ  PHE A  36      -6.269 -11.426  33.770  1.00 82.58           C
ATOM    256  HZ  PHE A  36      -6.933 -12.222  34.108  1.00 82.58           H
ATOM    257  HN  PHE A  36      -1.849  -8.737  34.044  1.00 82.58           H
ATOM    258  N   TYR A  37      -0.492  -7.127  32.011  1.00 87.42           N
ATOM    259  CA  TYR A  37       0.363  -6.095  31.450  1.00 87.42           C
ATOM    260  C   TYR A  37       1.509  -6.711  30.644  1.00 87.42           C
ATOM    261  O   TYR A  37       2.363  -7.400  31.200  1.00 87.42           O
ATOM    262  HA  TYR A  37      -0.244  -5.477  30.789  1.00 87.42           H
ATOM    263  CB  TYR A  37       0.946  -5.335  32.643  1.00 87.42           C
ATOM    264 1HB  TYR A  37       0.131  -5.030  33.300  1.00 87.42           H
ATOM    265 2HB  TYR A  37       1.581  -6.010  33.216  1.00 87.42           H
ATOM    266  CG  TYR A  37       1.760  -4.098  32.256  1.00 87.42           C
ATOM    267  CD1 TYR A  37       3.138  -4.160  32.229  1.00 87.42           C
ATOM    268  HD1 TYR A  37       3.647  -5.090  32.483  1.00 87.42           H
ATOM    269  CD2 TYR A  37       1.116  -2.921  31.934  1.00 87.42           C
ATOM    270  HD2 TYR A  37       0.027  -2.872  31.955  1.00 87.42           H
ATOM    271  CE1 TYR A  37       3.904  -2.997  31.864  1.00 87.42           C
ATOM    272  HE1 TYR A  37       4.994  -3.032  31.839  1.00 87.42           H
ATOM    273  CE2 TYR A  37       1.882  -1.758  31.569  1.00 87.42           C
ATOM    274  HE2 TYR A  37       1.385  -0.822  31.313  1.00 87.42           H
ATOM    275  CZ  TYR A  37       3.238  -1.853  31.553  1.00 87.42           C
ATOM    276  OH  TYR A  37       3.962  -0.754  31.208  1.00 87.42           O
ATOM    277  HH  TYR A  37       3.351  -0.029  30.889  1.00 87.42           H
ATOM    278  HN  TYR A  37      -0.245  -7.425  32.934  1.00 87.42           H
ATOM    279  N   CYS A  38       1.490  -6.441  29.347  1.00 90.22           N
ATOM    280  CA  CYS A  38       2.430  -7.073  28.437  1.00 90.22           C
ATOM    281  C   CYS A  38       3.517  -6.055  28.086  1.00 90.22           C
ATOM    282  O   CYS A  38       3.244  -5.050  27.432  1.00 90.22           O
ATOM    283  HA  CYS A  38       2.855  -7.925  28.968  1.00 90.22           H
ATOM    284  CB  CYS A  38       1.732  -7.615  27.189  1.00 90.22           C
ATOM    285 1HB  CYS A  38       0.901  -8.258  27.478  1.00 90.22           H
ATOM    286 2HB  CYS A  38       1.311  -6.792  26.611  1.00 90.22           H
ATOM    287  SG  CYS A  38       2.922  -8.554  26.163  1.00 90.22           S
ATOM    288  HN  CYS A  38       0.849  -5.804  28.918  1.00 90.22           H
ATOM    289  N   GLU A  39       4.728  -6.351  28.537  1.00 83.01           N
ATOM    290  CA  GLU A  39       5.889  -5.581  28.123  1.00 83.01           C
ATOM    291  C   GLU A  39       6.443  -6.124  26.805  1.00 83.01           C
ATOM    292  O   GLU A  39       6.791  -7.301  26.711  1.00 83.01           O
ATOM    293  HA  GLU A  39       5.526  -4.563  27.981  1.00 83.01           H
ATOM    294  CB  GLU A  39       6.964  -5.583  29.212  1.00 83.01           C
ATOM    295 1HB  GLU A  39       7.256  -6.608  29.438  1.00 83.01           H
ATOM    296 2HB  GLU A  39       7.799  -4.954  28.904  1.00 83.01           H
ATOM    297  CG  GLU A  39       6.428  -4.980  30.513  1.00 83.01           C
ATOM    298 1HG  GLU A  39       5.945  -4.026  30.304  1.00 83.01           H
ATOM    299 2HG  GLU A  39       5.667  -5.637  30.935  1.00 83.01           H
ATOM    300  CD  GLU A  39       7.554  -4.777  31.528  1.00 83.01           C
ATOM    301  OE1 GLU A  39       7.320  -4.013  32.489  1.00 83.01           O
ATOM    302  OE2 GLU A  39       8.623  -5.391  31.320  1.00 83.01           O
ATOM    303  HN  GLU A  39       4.921  -7.099  29.172  1.00 83.01           H
ATOM    304  N   LYS A  40       6.509  -5.242  25.819  1.00 88.60           N
ATOM    305  CA  LYS A  40       6.824  -5.657  24.463  1.00 88.60           C
ATOM    306  C   LYS A  40       8.239  -5.194  24.109  1.00 88.60           C
ATOM    307  O   LYS A  40       8.513  -4.847  22.961  1.00 88.60           O
ATOM    308  HA  LYS A  40       6.802  -6.746  24.441  1.00 88.60           H
ATOM    309  CB  LYS A  40       5.754  -5.162  23.488  1.00 88.60           C
ATOM    310 1HB  LYS A  40       5.640  -4.082  23.584  1.00 88.60           H
ATOM    311 2HB  LYS A  40       6.070  -5.359  22.464  1.00 88.60           H
ATOM    312  CG  LYS A  40       4.412  -5.846  23.754  1.00 88.60           C
ATOM    313 1HG  LYS A  40       4.542  -6.929  23.739  1.00 88.60           H
ATOM    314 2HG  LYS A  40       4.056  -5.582  24.750  1.00 88.60           H
ATOM    315  CD  LYS A  40       3.371  -5.438  22.709  1.00 88.60           C
ATOM    316 1HD  LYS A  40       3.200  -4.363  22.763  1.00 88.60           H
ATOM    317 2HD  LYS A  40       3.751  -5.651  21.710  1.00 88.60           H
ATOM    318  CE  LYS A  40       2.052  -6.182  22.929  1.00 88.60           C
ATOM    319 1HE  LYS A  40       2.220  -7.257  22.869  1.00 88.60           H
ATOM    320 2HE  LYS A  40       1.673  -5.974  23.930  1.00 88.60           H
ATOM    321  NZ  LYS A  40       1.051  -5.772  21.919  1.00 88.60           N
ATOM    322 1HZ  LYS A  40       0.277  -6.426  21.925  1.00 88.60           H
ATOM    323 2HZ  LYS A  40       0.711  -4.843  22.138  1.00 88.60           H
ATOM    324 3HZ  LYS A  40       1.481  -5.766  21.000  1.00 88.60           H
ATOM    325  HN  LYS A  40       6.351  -4.261  25.935  1.00 88.60           H
ATOM    326  N   ASN A  41       9.100  -5.205  25.116  1.00 82.93           N
ATOM    327  CA  ASN A  41      10.472  -4.764  24.932  1.00 82.93           C
ATOM    328  C   ASN A  41      11.126  -5.592  23.823  1.00 82.93           C
ATOM    329  O   ASN A  41      11.876  -5.060  23.007  1.00 82.93           O
ATOM    330  HA  ASN A  41      10.401  -3.707  24.675  1.00 82.93           H
ATOM    331  CB  ASN A  41      11.289  -4.957  26.211  1.00 82.93           C
ATOM    332 1HB  ASN A  41      11.147  -5.970  26.587  1.00 82.93           H
ATOM    333 2HB  ASN A  41      12.351  -4.845  25.989  1.00 82.93           H
ATOM    334  CG  ASN A  41      10.878  -3.946  27.283  1.00 82.93           C
ATOM    335  OD1 ASN A  41      10.427  -2.849  26.998  1.00 82.93           O
ATOM    336  ND2 ASN A  41      11.056  -4.376  28.529  1.00 82.93           N
ATOM    337 1HD2 ASN A  41      11.430  -5.289  28.694  1.00 82.93           H
ATOM    338 2HD2 ASN A  41      10.816  -3.787  29.300  1.00 82.93           H
ATOM    339  HN  ASN A  41       8.874  -5.507  26.042  1.00 82.93           H
ATOM    340  N   ASN A  42      10.817  -6.880  23.831  1.00 83.92           N
ATOM    341  CA  ASN A  42      11.421  -7.800  22.882  1.00 83.92           C
ATOM    342  C   ASN A  42      11.004  -7.408  21.463  1.00 83.92           C
ATOM    343  O   ASN A  42      11.798  -7.511  20.529  1.00 83.92           O
ATOM    344  HA  ASN A  42      12.495  -7.711  23.041  1.00 83.92           H
ATOM    345  CB  ASN A  42      10.953  -9.235  23.133  1.00 83.92           C
ATOM    346 1HB  ASN A  42       9.864  -9.274  23.122  1.00 83.92           H
ATOM    347 2HB  ASN A  42      11.303  -9.881  22.328  1.00 83.92           H
ATOM    348  CG  ASN A  42      11.475  -9.755  24.474  1.00 83.92           C
ATOM    349  OD1 ASN A  42      12.286  -9.132  25.138  1.00 83.92           O
ATOM    350  ND2 ASN A  42      10.965 -10.930  24.834  1.00 83.92           N
ATOM    351 1HD2 ASN A  42      10.302 -11.389  24.243  1.00 83.92           H
ATOM    352 2HD2 ASN A  42      11.244 -11.353  25.696  1.00 83.92           H
ATOM    353  HN  ASN A  42      10.168  -7.296  24.468  1.00 83.92           H
ATOM    354  N   VAL A  43       9.760  -6.968  21.346  1.00 91.12           N
ATOM    355  CA  VAL A  43       9.210  -6.615  20.048  1.00 91.12           C
ATOM    356  C   VAL A  43       9.933  -5.378  19.512  1.00 91.12           C
ATOM    357  O   VAL A  43      10.238  -5.299  18.323  1.00 91.12           O
ATOM    358  HA  VAL A  43       9.398  -7.451  19.373  1.00 91.12           H
ATOM    359  CB  VAL A  43       7.696  -6.424  20.156  1.00 91.12           C
ATOM    360  HB  VAL A  43       7.513  -5.545  20.774  1.00 91.12           H
ATOM    361  CG1 VAL A  43       7.077  -6.168  18.780  1.00 91.12           C
ATOM    362 1HG1 VAL A  43       7.513  -5.268  18.347  1.00 91.12           H
ATOM    363 2HG1 VAL A  43       7.276  -7.019  18.128  1.00 91.12           H
ATOM    364 3HG1 VAL A  43       6.000  -6.036  18.886  1.00 91.12           H
ATOM    365  CG2 VAL A  43       7.039  -7.625  20.838  1.00 91.12           C
ATOM    366 1HG2 VAL A  43       7.237  -8.526  20.258  1.00 91.12           H
ATOM    367 2HG2 VAL A  43       7.449  -7.742  21.842  1.00 91.12           H
ATOM    368 3HG2 VAL A  43       5.963  -7.463  20.902  1.00 91.12           H
ATOM    369  HN  VAL A  43       9.134  -6.850  22.116  1.00 91.12           H
ATOM    370  N   ARG A  44      10.186  -4.442  20.415  1.00 86.30           N
ATOM    371  CA  ARG A  44      10.837  -3.198  20.041  1.00 86.30           C
ATOM    372  C   ARG A  44      12.282  -3.464  19.611  1.00 86.30           C
ATOM    373  O   ARG A  44      12.780  -2.837  18.678  1.00 86.30           O
ATOM    374  HA  ARG A  44      10.246  -2.812  19.211  1.00 86.30           H
ATOM    375  CB  ARG A  44      10.833  -2.203  21.203  1.00 86.30           C
ATOM    376 1HB  ARG A  44      11.237  -2.680  22.096  1.00 86.30           H
ATOM    377 2HB  ARG A  44      11.485  -1.361  20.969  1.00 86.30           H
ATOM    378  CG  ARG A  44       9.417  -1.696  21.485  1.00 86.30           C
ATOM    379 1HG  ARG A  44       8.939  -1.404  20.550  1.00 86.30           H
ATOM    380 2HG  ARG A  44       8.817  -2.499  21.913  1.00 86.30           H
ATOM    381  CD  ARG A  44       9.443  -0.505  22.445  1.00 86.30           C
ATOM    382 1HD  ARG A  44      10.187   0.221  22.117  1.00 86.30           H
ATOM    383 2HD  ARG A  44       8.477   0.002  22.435  1.00 86.30           H
ATOM    384  NE  ARG A  44       9.756  -0.966  23.816  1.00 86.30           N
ATOM    385  HE  ARG A  44      10.715  -1.136  24.046  1.00 86.30           H
ATOM    386  CZ  ARG A  44       8.836  -1.170  24.769  1.00 86.30           C
ATOM    387  NH1 ARG A  44       7.537  -0.959  24.516  1.00 86.30           N
ATOM    388 1HH1 ARG A  44       7.248  -0.646  23.612  1.00 86.30           H
ATOM    389 2HH1 ARG A  44       6.857  -1.114  25.233  1.00 86.30           H
ATOM    390  NH2 ARG A  44       9.235  -1.589  25.977  1.00 86.30           N
ATOM    391 1HH2 ARG A  44       8.561  -1.747  26.699  1.00 86.30           H
ATOM    392 2HH2 ARG A  44      10.206  -1.745  26.157  1.00 86.30           H
ATOM    393  HN  ARG A  44       9.954  -4.523  21.384  1.00 86.30           H
ATOM    394  N   GLN A  45      12.913  -4.393  20.314  1.00 83.37           N
ATOM    395  CA  GLN A  45      14.282  -4.766  20.002  1.00 83.37           C
ATOM    396  C   GLN A  45      14.361  -5.370  18.599  1.00 83.37           C
ATOM    397  O   GLN A  45      15.246  -5.023  17.818  1.00 83.37           O
ATOM    398  HA  GLN A  45      14.850  -3.836  20.037  1.00 83.37           H
ATOM    399  CB  GLN A  45      14.839  -5.734  21.048  1.00 83.37           C
ATOM    400 1HB  GLN A  45      14.088  -6.487  21.288  1.00 83.37           H
ATOM    401 2HB  GLN A  45      15.700  -6.261  20.639  1.00 83.37           H
ATOM    402  CG  GLN A  45      15.248  -4.989  22.321  1.00 83.37           C
ATOM    403 1HG  GLN A  45      15.956  -4.199  22.072  1.00 83.37           H
ATOM    404 2HG  GLN A  45      14.374  -4.508  22.761  1.00 83.37           H
ATOM    405  CD  GLN A  45      15.877  -5.945  23.336  1.00 83.37           C
ATOM    406  OE1 GLN A  45      15.854  -7.155  23.186  1.00 83.37           O
ATOM    407  NE2 GLN A  45      16.439  -5.336  24.377  1.00 83.37           N
ATOM    408 1HE2 GLN A  45      16.423  -4.338  24.440  1.00 83.37           H
ATOM    409 2HE2 GLN A  45      16.877  -5.875  25.095  1.00 83.37           H
ATOM    410  HN  GLN A  45      12.505  -4.887  21.082  1.00 83.37           H
ATOM    411  N   PHE A  46      13.424  -6.265  18.321  1.00 92.21           N
ATOM    412  CA  PHE A  46      13.364  -6.907  17.019  1.00 92.21           C
ATOM    413  C   PHE A  46      13.220  -5.870  15.902  1.00 92.21           C
ATOM    414  O   PHE A  46      13.936  -5.924  14.904  1.00 92.21           O
ATOM    415  HA  PHE A  46      14.298  -7.454  16.885  1.00 92.21           H
ATOM    416  CB  PHE A  46      12.131  -7.811  17.021  1.00 92.21           C
ATOM    417 1HB  PHE A  46      12.269  -8.596  17.766  1.00 92.21           H
ATOM    418 2HB  PHE A  46      11.265  -7.227  17.332  1.00 92.21           H
ATOM    419  CG  PHE A  46      11.831  -8.459  15.668  1.00 92.21           C
ATOM    420  CD1 PHE A  46      10.888  -7.920  14.850  1.00 92.21           C
ATOM    421  HD1 PHE A  46      10.345  -7.026  15.158  1.00 92.21           H
ATOM    422  CD2 PHE A  46      12.508  -9.575  15.284  1.00 92.21           C
ATOM    423  HD2 PHE A  46      13.263 -10.007  15.939  1.00 92.21           H
ATOM    424  CE1 PHE A  46      10.610  -8.522  13.594  1.00 92.21           C
ATOM    425  HE1 PHE A  46       9.854  -8.090  12.939  1.00 92.21           H
ATOM    426  CE2 PHE A  46      12.229 -10.176  14.028  1.00 92.21           C
ATOM    427  HE2 PHE A  46      12.772 -11.070  13.720  1.00 92.21           H
ATOM    428  CZ  PHE A  46      11.286  -9.637  13.210  1.00 92.21           C
ATOM    429  HZ  PHE A  46      11.073 -10.099  12.246  1.00 92.21           H
ATOM    430  HN  PHE A  46      12.715  -6.551  18.965  1.00 92.21           H
ATOM    431  N   ALA A  47      12.288  -4.951  16.109  1.00 93.00           N
ATOM    432  CA  ALA A  47      11.993  -3.946  15.102  1.00 93.00           C
ATOM    433  C   ALA A  47      13.248  -3.113  14.836  1.00 93.00           C
ATOM    434  O   ALA A  47      13.541  -2.774  13.691  1.00 93.00           O
ATOM    435  HA  ALA A  47      11.711  -4.465  14.186  1.00 93.00           H
ATOM    436  CB  ALA A  47      10.813  -3.090  15.567  1.00 93.00           C
ATOM    437 1HB  ALA A  47       9.939  -3.724  15.713  1.00 93.00           H
ATOM    438 2HB  ALA A  47      11.067  -2.599  16.506  1.00 93.00           H
ATOM    439 3HB  ALA A  47      10.592  -2.335  14.811  1.00 93.00           H
ATOM    440  HN  ALA A  47      11.740  -4.888  16.943  1.00 93.00           H
ATOM    441  N   SER A  48      13.956  -2.807  15.914  1.00 91.23           N
ATOM    442  CA  SER A  48      15.070  -1.877  15.839  1.00 91.23           C
ATOM    443  C   SER A  48      16.190  -2.469  14.982  1.00 91.23           C
ATOM    444  O   SER A  48      16.981  -1.734  14.393  1.00 91.23           O
ATOM    445  HA  SER A  48      14.664  -0.979  15.371  1.00 91.23           H
ATOM    446  CB  SER A  48      15.594  -1.532  17.234  1.00 91.23           C
ATOM    447 1HB  SER A  48      16.291  -0.697  17.163  1.00 91.23           H
ATOM    448 2HB  SER A  48      14.766  -1.202  17.861  1.00 91.23           H
ATOM    449  OG  SER A  48      16.244  -2.640  17.850  1.00 91.23           O
ATOM    450  HG  SER A  48      15.806  -3.494  17.566  1.00 91.23           H
ATOM    451  HN  SER A  48      13.780  -3.183  16.824  1.00 91.23           H
ATOM    452  N   HIS A  49      16.223  -3.793  14.940  1.00 87.42           N
ATOM    453  CA  HIS A  49      17.290  -4.494  14.246  1.00 87.42           C
ATOM    454  C   HIS A  49      16.826  -4.868  12.837  1.00 87.42           C
ATOM    455  O   HIS A  49      17.589  -4.759  11.879  1.00 87.42           O
ATOM    456  HA  HIS A  49      18.125  -3.798  14.172  1.00 87.42           H
ATOM    457  CB  HIS A  49      17.762  -5.704  15.055  1.00 87.42           C
ATOM    458 1HB  HIS A  49      16.894  -6.301  15.336  1.00 87.42           H
ATOM    459 2HB  HIS A  49      18.388  -6.331  14.421  1.00 87.42           H
ATOM    460  CG  HIS A  49      18.533  -5.345  16.303  1.00 87.42           C
ATOM    461  ND1 HIS A  49      19.700  -4.601  16.275  1.00 87.42           N
ATOM    462  HD1 HIS A  49      20.141  -4.235  15.455  1.00 87.42           H
ATOM    463  CD2 HIS A  49      18.292  -5.634  17.614  1.00 87.42           C
ATOM    464  HD2 HIS A  49      17.448  -6.210  17.995  1.00 87.42           H
ATOM    465  CE1 HIS A  49      20.133  -4.456  17.519  1.00 87.42           C
ATOM    466  HE1 HIS A  49      21.030  -3.919  17.826  1.00 87.42           H
ATOM    467  NE2 HIS A  49      19.260  -5.098  18.347  1.00 87.42           N
ATOM    468  HN  HIS A  49      15.539  -4.383  15.369  1.00 87.42           H
ATOM    469  N   PHE A  50      15.576  -5.302  12.755  1.00 83.69           N
ATOM    470  CA  PHE A  50      15.099  -5.988  11.567  1.00 83.69           C
ATOM    471  C   PHE A  50      14.570  -4.991  10.533  1.00 83.69           C
ATOM    472  O   PHE A  50      14.842  -5.125   9.341  1.00 83.69           O
ATOM    473  HA  PHE A  50      15.944  -6.532  11.145  1.00 83.69           H
ATOM    474  CB  PHE A  50      13.954  -6.902  12.008  1.00 83.69           C
ATOM    475 1HB  PHE A  50      14.316  -7.568  12.792  1.00 83.69           H
ATOM    476 2HB  PHE A  50      13.164  -6.293  12.447  1.00 83.69           H
ATOM    477  CG  PHE A  50      13.360  -7.745  10.878  1.00 83.69           C
ATOM    478  CD1 PHE A  50      12.153  -7.414  10.345  1.00 83.69           C
ATOM    479  HD1 PHE A  50      11.610  -6.548  10.723  1.00 83.69           H
ATOM    480  CD2 PHE A  50      14.038  -8.825  10.406  1.00 83.69           C
ATOM    481  HD2 PHE A  50      15.005  -9.091  10.833  1.00 83.69           H
ATOM    482  CE1 PHE A  50      11.602  -8.196   9.296  1.00 83.69           C
ATOM    483  HE1 PHE A  50      10.634  -7.930   8.868  1.00 83.69           H
ATOM    484  CE2 PHE A  50      13.486  -9.607   9.357  1.00 83.69           C
ATOM    485  HE2 PHE A  50      14.030 -10.473   8.979  1.00 83.69           H
ATOM    486  CZ  PHE A  50      12.280  -9.276   8.824  1.00 83.69           C
ATOM    487  HZ  PHE A  50      11.856  -9.876   8.018  1.00 83.69           H
ATOM    488  HN  PHE A  50      14.898  -5.191  13.481  1.00 83.69           H
ATOM    489  N   LEU A  51      13.824  -4.015  11.028  1.00 93.88           N
ATOM    490  CA  LEU A  51      12.993  -3.196  10.162  1.00 93.88           C
ATOM    491  C   LEU A  51      13.880  -2.225   9.379  1.00 93.88           C
ATOM    492  O   LEU A  51      13.762  -2.116   8.160  1.00 93.88           O
ATOM    493  HA  LEU A  51      12.503  -3.863   9.453  1.00 93.88           H
ATOM    494  CB  LEU A  51      11.893  -2.506  10.971  1.00 93.88           C
ATOM    495 1HB  LEU A  51      12.363  -1.907  11.751  1.00 93.88           H
ATOM    496 2HB  LEU A  51      11.364  -1.816  10.314  1.00 93.88           H
ATOM    497  CG  LEU A  51      10.864  -3.430  11.627  1.00 93.88           C
ATOM    498  HG  LEU A  51      11.377  -4.039  12.371  1.00 93.88           H
ATOM    499  CD1 LEU A  51       9.794  -2.622  12.364  1.00 93.88           C
ATOM    500 1HD1 LEU A  51      10.265  -2.017  13.139  1.00 93.88           H
ATOM    501 2HD1 LEU A  51       9.279  -1.971  11.658  1.00 93.88           H
ATOM    502 3HD1 LEU A  51       9.075  -3.303  12.821  1.00 93.88           H
ATOM    503  CD2 LEU A  51      10.254  -4.387  10.601  1.00 93.88           C
ATOM    504 1HD2 LEU A  51       9.759  -3.814   9.818  1.00 93.88           H
ATOM    505 2HD2 LEU A  51      11.042  -4.999  10.162  1.00 93.88           H
ATOM    506 3HD2 LEU A  51       9.526  -5.032  11.094  1.00 93.88           H
ATOM    507  HN  LEU A  51      13.782  -3.780  11.999  1.00 93.88           H
ATOM    508  N   PRO A  52      14.782  -1.507  10.062  1.00 95.53           N
ATOM    509  CA  PRO A  52      15.503  -0.401   9.427  1.00 95.53           C
ATOM    510  C   PRO A  52      16.182  -0.823   8.134  1.00 95.53           C
ATOM    511  O   PRO A  52      15.997  -0.189   7.097  1.00 95.53           O
ATOM    512  HA  PRO A  52      14.806   0.385   9.140  1.00 95.53           H
ATOM    513  CB  PRO A  52      16.519   0.026  10.489  1.00 95.53           C
ATOM    514 1HB  PRO A  52      17.470  -0.492  10.365  1.00 95.53           H
ATOM    515 2HB  PRO A  52      16.730   1.094  10.436  1.00 95.53           H
ATOM    516  CG  PRO A  52      15.839  -0.350  11.800  1.00 95.53           C
ATOM    517 1HG  PRO A  52      16.556  -0.439  12.617  1.00 95.53           H
ATOM    518 2HG  PRO A  52      15.113   0.401  12.109  1.00 95.53           H
ATOM    519  CD  PRO A  52      15.180  -1.680  11.471  1.00 95.53           C
ATOM    520 1HD  PRO A  52      15.870  -2.515  11.592  1.00 95.53           H
ATOM    521 2HD  PRO A  52      14.326  -1.880  12.119  1.00 95.53           H
ATOM    522  N   PRO A  53      16.982  -1.898   8.165  1.00 95.89           N
ATOM    523  CA  PRO A  53      17.684  -2.350   6.961  1.00 95.89           C
ATOM    524  C   PRO A  53      16.743  -2.549   5.785  1.00 95.89           C
ATOM    525  O   PRO A  53      17.054  -2.153   4.662  1.00 95.89           O
ATOM    526  HA  PRO A  53      18.393  -1.590   6.634  1.00 95.89           H
ATOM    527  CB  PRO A  53      18.337  -3.664   7.395  1.00 95.89           C
ATOM    528 1HB  PRO A  53      17.696  -4.520   7.183  1.00 95.89           H
ATOM    529 2HB  PRO A  53      19.279  -3.836   6.874  1.00 95.89           H
ATOM    530  CG  PRO A  53      18.548  -3.476   8.893  1.00 95.89           C
ATOM    531 1HG  PRO A  53      18.672  -4.429   9.407  1.00 95.89           H
ATOM    532 2HG  PRO A  53      19.444  -2.894   9.105  1.00 95.89           H
ATOM    533  CD  PRO A  53      17.282  -2.755   9.326  1.00 95.89           C
ATOM    534 1HD  PRO A  53      16.469  -3.451   9.530  1.00 95.89           H
ATOM    535 2HD  PRO A  53      17.437  -2.176  10.236  1.00 95.89           H
ATOM    536  N   LEU A  54      15.605  -3.164   6.075  1.00 94.20           N
ATOM    537  CA  LEU A  54      14.672  -3.544   5.028  1.00 94.20           C
ATOM    538  C   LEU A  54      14.045  -2.284   4.427  1.00 94.20           C
ATOM    539  O   LEU A  54      13.887  -2.184   3.212  1.00 94.20           O
ATOM    540  HA  LEU A  54      15.242  -4.051   4.250  1.00 94.20           H
ATOM    541  CB  LEU A  54      13.646  -4.545   5.563  1.00 94.20           C
ATOM    542 1HB  LEU A  54      13.165  -4.110   6.439  1.00 94.20           H
ATOM    543 2HB  LEU A  54      12.872  -4.681   4.808  1.00 94.20           H
ATOM    544  CG  LEU A  54      14.191  -5.922   5.948  1.00 94.20           C
ATOM    545  HG  LEU A  54      14.970  -5.784   6.698  1.00 94.20           H
ATOM    546  CD1 LEU A  54      13.100  -6.786   6.583  1.00 94.20           C
ATOM    547 1HD1 LEU A  54      12.725  -6.295   7.481  1.00 94.20           H
ATOM    548 2HD1 LEU A  54      12.283  -6.919   5.874  1.00 94.20           H
ATOM    549 3HD1 LEU A  54      13.514  -7.759   6.847  1.00 94.20           H
ATOM    550  CD2 LEU A  54      14.839  -6.611   4.745  1.00 94.20           C
ATOM    551 1HD2 LEU A  54      14.099  -6.736   3.955  1.00 94.20           H
ATOM    552 2HD2 LEU A  54      15.663  -6.000   4.377  1.00 94.20           H
ATOM    553 3HD2 LEU A  54      15.218  -7.588   5.046  1.00 94.20           H
ATOM    554  HN  LEU A  54      15.319  -3.401   7.003  1.00 94.20           H
ATOM    555  N   TYR A  55      13.706  -1.353   5.307  1.00 94.17           N
ATOM    556  CA  TYR A  55      13.060  -0.123   4.883  1.00 94.17           C
ATOM    557  C   TYR A  55      13.989   0.704   3.991  1.00 94.17           C
ATOM    558  O   TYR A  55      13.541   1.321   3.026  1.00 94.17           O
ATOM    559  HA  TYR A  55      12.167  -0.389   4.317  1.00 94.17           H
ATOM    560  CB  TYR A  55      12.769   0.664   6.163  1.00 94.17           C
ATOM    561 1HB  TYR A  55      13.644   0.619   6.812  1.00 94.17           H
ATOM    562 2HB  TYR A  55      12.616   1.712   5.906  1.00 94.17           H
ATOM    563  CG  TYR A  55      11.550   0.161   6.938  1.00 94.17           C
ATOM    564  CD1 TYR A  55      10.897  -0.984   6.530  1.00 94.17           C
ATOM    565  HD1 TYR A  55      11.250  -1.530   5.655  1.00 94.17           H
ATOM    566  CD2 TYR A  55      11.103   0.852   8.046  1.00 94.17           C
ATOM    567  HD2 TYR A  55      11.619   1.757   8.368  1.00 94.17           H
ATOM    568  CE1 TYR A  55       9.749  -1.458   7.260  1.00 94.17           C
ATOM    569  HE1 TYR A  55       9.224  -2.361   6.948  1.00 94.17           H
ATOM    570  CE2 TYR A  55       9.956   0.379   8.776  1.00 94.17           C
ATOM    571  HE2 TYR A  55       9.593   0.915   9.652  1.00 94.17           H
ATOM    572  CZ  TYR A  55       9.336  -0.753   8.347  1.00 94.17           C
ATOM    573  OH  TYR A  55       8.252  -1.200   9.036  1.00 94.17           O
ATOM    574  HH  TYR A  55       7.862  -1.999   8.579  1.00 94.17           H
ATOM    575  HN  TYR A  55      13.864  -1.430   6.292  1.00 94.17           H
ATOM    576  N   TRP A  56      15.265   0.689   4.345  1.00 92.60           N
ATOM    577  CA  TRP A  56      16.270   1.380   3.554  1.00 92.60           C
ATOM    578  C   TRP A  56      16.372   0.675   2.200  1.00 92.60           C
ATOM    579  O   TRP A  56      16.481   1.327   1.163  1.00 92.60           O
ATOM    580  HA  TRP A  56      15.935   2.408   3.415  1.00 92.60           H
ATOM    581  CB  TRP A  56      17.605   1.443   4.298  1.00 92.60           C
ATOM    582 1HB  TRP A  56      17.763   0.500   4.822  1.00 92.60           H
ATOM    583 2HB  TRP A  56      18.410   1.542   3.570  1.00 92.60           H
ATOM    584  CG  TRP A  56      17.703   2.591   5.305  1.00 92.60           C
ATOM    585  CD1 TRP A  56      17.846   2.513   6.635  1.00 92.60           C
ATOM    586  HD1 TRP A  56      17.914   1.577   7.190  1.00 92.60           H
ATOM    587  CD2 TRP A  56      17.659   4.003   5.006  1.00 92.60           C
ATOM    588  NE1 TRP A  56      17.897   3.765   7.213  1.00 92.60           N
ATOM    589  HE1 TRP A  56      18.000   3.963   8.188  1.00 92.60           H
ATOM    590  CE2 TRP A  56      17.779   4.699   6.191  1.00 92.60           C
ATOM    591  CE3 TRP A  56      17.521   4.668   3.776  1.00 92.60           C
ATOM    592  HE3 TRP A  56      17.424   4.141   2.827  1.00 92.60           H
ATOM    593  CZ2 TRP A  56      17.774   6.098   6.262  1.00 92.60           C
ATOM    594  HZ2 TRP A  56      17.871   6.625   7.212  1.00 92.60           H
ATOM    595  CZ3 TRP A  56      17.518   6.066   3.864  1.00 92.60           C
ATOM    596  HZ3 TRP A  56      17.413   6.632   2.938  1.00 92.60           H
ATOM    597  CH2 TRP A  56      17.638   6.782   5.049  1.00 92.60           C
ATOM    598  HH2 TRP A  56      17.627   7.872   5.033  1.00 92.60           H
ATOM    599  HN  TRP A  56      15.616   0.218   5.154  1.00 92.60           H
ATOM    600  N   LEU A  57      16.335  -0.649   2.254  1.00 93.56           N
ATOM    601  CA  LEU A  57      16.431  -1.449   1.045  1.00 93.56           C
ATOM    602  C   LEU A  57      15.237  -1.143   0.139  1.00 93.56           C
ATOM    603  O   LEU A  57      15.408  -0.868  -1.047  1.00 93.56           O
ATOM    604  HA  LEU A  57      17.343  -1.151   0.528  1.00 93.56           H
ATOM    605  CB  LEU A  57      16.574  -2.932   1.395  1.00 93.56           C
ATOM    606 1HB  LEU A  57      17.458  -3.054   2.021  1.00 93.56           H
ATOM    607 2HB  LEU A  57      15.714  -3.227   1.997  1.00 93.56           H
ATOM    608  CG  LEU A  57      16.686  -3.893   0.210  1.00 93.56           C
ATOM    609  HG  LEU A  57      15.840  -3.716  -0.454  1.00 93.56           H
ATOM    610  CD1 LEU A  57      17.958  -3.624  -0.596  1.00 93.56           C
ATOM    611 1HD1 LEU A  57      17.938  -2.602  -0.975  1.00 93.56           H
ATOM    612 2HD1 LEU A  57      18.829  -3.756   0.045  1.00 93.56           H
ATOM    613 3HD1 LEU A  57      18.012  -4.320  -1.433  1.00 93.56           H
ATOM    614  CD2 LEU A  57      16.599  -5.348   0.674  1.00 93.56           C
ATOM    615 1HD2 LEU A  57      17.411  -5.557   1.371  1.00 93.56           H
ATOM    616 2HD2 LEU A  57      15.643  -5.515   1.170  1.00 93.56           H
ATOM    617 3HD2 LEU A  57      16.681  -6.010  -0.188  1.00 93.56           H
ATOM    618  HN  LEU A  57      16.240  -1.171   3.101  1.00 93.56           H
ATOM    619  N   VAL A  58      14.054  -1.202   0.733  1.00 95.20           N
ATOM    620  CA  VAL A  58      12.829  -0.979  -0.016  1.00 95.20           C
ATOM    621  C   VAL A  58      12.864   0.418  -0.638  1.00 95.20           C
ATOM    622  O   VAL A  58      12.523   0.589  -1.808  1.00 95.20           O
ATOM    623  HA  VAL A  58      12.793  -1.719  -0.815  1.00 95.20           H
ATOM    624  CB  VAL A  58      11.615  -1.200   0.889  1.00 95.20           C
ATOM    625  HB  VAL A  58      11.742  -0.581   1.777  1.00 95.20           H
ATOM    626  CG1 VAL A  58      10.325  -0.764   0.192  1.00 95.20           C
ATOM    627 1HG1 VAL A  58      10.387   0.295  -0.057  1.00 95.20           H
ATOM    628 2HG1 VAL A  58      10.191  -1.344  -0.721  1.00 95.20           H
ATOM    629 3HG1 VAL A  58       9.478  -0.932   0.857  1.00 95.20           H
ATOM    630  CG2 VAL A  58      11.527  -2.659   1.342  1.00 95.20           C
ATOM    631 1HG2 VAL A  58      11.435  -3.306   0.469  1.00 95.20           H
ATOM    632 2HG2 VAL A  58      12.428  -2.923   1.895  1.00 95.20           H
ATOM    633 3HG2 VAL A  58      10.656  -2.789   1.984  1.00 95.20           H
ATOM    634  HN  VAL A  58      13.925  -1.397   1.706  1.00 95.20           H
ATOM    635  N   PHE A  59      13.278   1.382   0.171  1.00 95.91           N
ATOM    636  CA  PHE A  59      13.310   2.766  -0.269  1.00 95.91           C
ATOM    637  C   PHE A  59      14.195   2.928  -1.507  1.00 95.91           C
ATOM    638  O   PHE A  59      13.772   3.511  -2.504  1.00 95.91           O
ATOM    639  HA  PHE A  59      12.287   3.051  -0.516  1.00 95.91           H
ATOM    640  CB  PHE A  59      13.903   3.586   0.878  1.00 95.91           C
ATOM    641 1HB  PHE A  59      13.230   3.535   1.734  1.00 95.91           H
ATOM    642 2HB  PHE A  59      14.846   3.133   1.186  1.00 95.91           H
ATOM    643  CG  PHE A  59      14.151   5.055   0.530  1.00 95.91           C
ATOM    644  CD1 PHE A  59      15.423   5.513   0.380  1.00 95.91           C
ATOM    645  HD1 PHE A  59      16.266   4.834   0.508  1.00 95.91           H
ATOM    646  CD2 PHE A  59      13.100   5.903   0.370  1.00 95.91           C
ATOM    647  HD2 PHE A  59      12.080   5.536   0.490  1.00 95.91           H
ATOM    648  CE1 PHE A  59      15.653   6.877   0.056  1.00 95.91           C
ATOM    649  HE1 PHE A  59      16.672   7.244  -0.064  1.00 95.91           H
ATOM    650  CE2 PHE A  59      13.330   7.266   0.046  1.00 95.91           C
ATOM    651  HE2 PHE A  59      12.487   7.946  -0.082  1.00 95.91           H
ATOM    652  CZ  PHE A  59      14.601   7.724  -0.104  1.00 95.91           C
ATOM    653  HZ  PHE A  59      14.778   8.771  -0.352  1.00 95.91           H
ATOM    654  HN  PHE A  59      13.588   1.229   1.109  1.00 95.91           H
ATOM    655  N   ILE A  60      15.406   2.401  -1.402  1.00 93.94           N
ATOM    656  CA  ILE A  60      16.406   2.614  -2.434  1.00 93.94           C
ATOM    657  C   ILE A  60      15.910   2.013  -3.751  1.00 93.94           C
ATOM    658  O   ILE A  60      15.898   2.687  -4.780  1.00 93.94           O
ATOM    659  HA  ILE A  60      16.516   3.690  -2.566  1.00 93.94           H
ATOM    660  CB  ILE A  60      17.764   2.072  -1.984  1.00 93.94           C
ATOM    661  HB  ILE A  60      17.619   1.060  -1.606  1.00 93.94           H
ATOM    662  CG1 ILE A  60      18.335   2.906  -0.836  1.00 93.94           C
ATOM    663 1HG1 ILE A  60      18.659   3.876  -1.213  1.00 93.94           H
ATOM    664 2HG1 ILE A  60      17.556   3.096  -0.097  1.00 93.94           H
ATOM    665  CG2 ILE A  60      18.735   1.978  -3.163  1.00 93.94           C
ATOM    666 1HG2 ILE A  60      18.325   1.309  -3.920  1.00 93.94           H
ATOM    667 2HG2 ILE A  60      18.880   2.969  -3.594  1.00 93.94           H
ATOM    668 3HG2 ILE A  60      19.693   1.590  -2.815  1.00 93.94           H
ATOM    669  CD1 ILE A  60      19.513   2.192  -0.171  1.00 93.94           C
ATOM    670 1HD1 ILE A  60      19.179   1.233   0.226  1.00 93.94           H
ATOM    671 2HD1 ILE A  60      20.300   2.026  -0.908  1.00 93.94           H
ATOM    672 3HD1 ILE A  60      19.899   2.807   0.641  1.00 93.94           H
ATOM    673  HN  ILE A  60      15.707   1.839  -0.631  1.00 93.94           H
ATOM    674  N   VAL A  61      15.512   0.751  -3.676  1.00 94.36           N
ATOM    675  CA  VAL A  61      15.158   0.006  -4.872  1.00 94.36           C
ATOM    676  C   VAL A  61      13.897   0.613  -5.491  1.00 94.36           C
ATOM    677  O   VAL A  61      13.826   0.798  -6.705  1.00 94.36           O
ATOM    678  HA  VAL A  61      15.981   0.108  -5.579  1.00 94.36           H
ATOM    679  CB  VAL A  61      15.003  -1.479  -4.536  1.00 94.36           C
ATOM    680  HB  VAL A  61      14.257  -1.569  -3.748  1.00 94.36           H
ATOM    681  CG1 VAL A  61      14.503  -2.266  -5.749  1.00 94.36           C
ATOM    682 1HG1 VAL A  61      13.534  -1.876  -6.061  1.00 94.36           H
ATOM    683 2HG1 VAL A  61      15.216  -2.165  -6.567  1.00 94.36           H
ATOM    684 3HG1 VAL A  61      14.402  -3.318  -5.483  1.00 94.36           H
ATOM    685  CG2 VAL A  61      16.316  -2.061  -4.009  1.00 94.36           C
ATOM    686 1HG2 VAL A  61      17.092  -1.953  -4.767  1.00 94.36           H
ATOM    687 2HG2 VAL A  61      16.614  -1.528  -3.106  1.00 94.36           H
ATOM    688 3HG2 VAL A  61      16.178  -3.118  -3.778  1.00 94.36           H
ATOM    689  HN  VAL A  61      15.430   0.240  -2.820  1.00 94.36           H
ATOM    690  N   GLY A  62      12.935   0.906  -4.629  1.00 95.69           N
ATOM    691  CA  GLY A  62      11.645   1.396  -5.085  1.00 95.69           C
ATOM    692  C   GLY A  62      11.772   2.797  -5.687  1.00 95.69           C
ATOM    693  O   GLY A  62      11.164   3.092  -6.714  1.00 95.69           O
ATOM    694 1HA  GLY A  62      11.235   0.712  -5.829  1.00 95.69           H
ATOM    695 2HA  GLY A  62      10.944   1.416  -4.251  1.00 95.69           H
ATOM    696  HN  GLY A  62      13.025   0.814  -3.637  1.00 95.69           H
ATOM    697  N   ALA A  63      12.567   3.622  -5.021  1.00 95.46           N
ATOM    698  CA  ALA A  63      12.745   4.998  -5.451  1.00 95.46           C
ATOM    699  C   ALA A  63      13.371   5.015  -6.847  1.00 95.46           C
ATOM    700  O   ALA A  63      12.939   5.772  -7.715  1.00 95.46           O
ATOM    701  HA  ALA A  63      11.760   5.461  -5.498  1.00 95.46           H
ATOM    702  CB  ALA A  63      13.594   5.749  -4.422  1.00 95.46           C
ATOM    703 1HB  ALA A  63      13.091   5.732  -3.455  1.00 95.46           H
ATOM    704 2HB  ALA A  63      14.568   5.267  -4.334  1.00 95.46           H
ATOM    705 3HB  ALA A  63      13.727   6.781  -4.745  1.00 95.46           H
ATOM    706  HN  ALA A  63      13.083   3.364  -4.204  1.00 95.46           H
ATOM    707  N   LEU A  64      14.379   4.173  -7.019  1.00 89.56           N
ATOM    708  CA  LEU A  64      15.070   4.083  -8.294  1.00 89.56           C
ATOM    709  C   LEU A  64      14.083   3.637  -9.374  1.00 89.56           C
ATOM    710  O   LEU A  64      14.008   4.244 -10.441  1.00 89.56           O
ATOM    711  HA  LEU A  64      15.426   5.083  -8.544  1.00 89.56           H
ATOM    712  CB  LEU A  64      16.300   3.181  -8.175  1.00 89.56           C
ATOM    713 1HB  LEU A  64      16.000   2.253  -7.690  1.00 89.56           H
ATOM    714 2HB  LEU A  64      16.635   2.922  -9.179  1.00 89.56           H
ATOM    715  CG  LEU A  64      17.487   3.765  -7.406  1.00 89.56           C
ATOM    716  HG  LEU A  64      17.129   4.113  -6.437  1.00 89.56           H
ATOM    717  CD1 LEU A  64      18.547   2.694  -7.138  1.00 89.56           C
ATOM    718 1HD1 LEU A  64      18.109   1.889  -6.547  1.00 89.56           H
ATOM    719 2HD1 LEU A  64      18.907   2.293  -8.086  1.00 89.56           H
ATOM    720 3HD1 LEU A  64      19.379   3.135  -6.590  1.00 89.56           H
ATOM    721  CD2 LEU A  64      18.070   4.977  -8.135  1.00 89.56           C
ATOM    722 1HD2 LEU A  64      18.409   4.677  -9.126  1.00 89.56           H
ATOM    723 2HD2 LEU A  64      17.303   5.746  -8.231  1.00 89.56           H
ATOM    724 3HD2 LEU A  64      18.912   5.372  -7.567  1.00 89.56           H
ATOM    725  HN  LEU A  64      14.723   3.560  -6.308  1.00 89.56           H
ATOM    726  N   GLY A  65      13.350   2.578  -9.060  1.00 93.30           N
ATOM    727  CA  GLY A  65      12.470   1.960 -10.038  1.00 93.30           C
ATOM    728  C   GLY A  65      11.386   2.938 -10.496  1.00 93.30           C
ATOM    729  O   GLY A  65      11.208   3.156 -11.693  1.00 93.30           O
ATOM    730 1HA  GLY A  65      13.052   1.628 -10.897  1.00 93.30           H
ATOM    731 2HA  GLY A  65      12.006   1.074  -9.605  1.00 93.30           H
ATOM    732  HN  GLY A  65      13.350   2.145  -8.159  1.00 93.30           H
ATOM    733  N   ASN A  66      10.691   3.502  -9.518  1.00 91.58           N
ATOM    734  CA  ASN A  66       9.530   4.327  -9.805  1.00 91.58           C
ATOM    735  C   ASN A  66       9.989   5.649 -10.423  1.00 91.58           C
ATOM    736  O   ASN A  66       9.306   6.209 -11.279  1.00 91.58           O
ATOM    737  HA  ASN A  66       8.921   3.736 -10.490  1.00 91.58           H
ATOM    738  CB  ASN A  66       8.752   4.647  -8.527  1.00 91.58           C
ATOM    739 1HB  ASN A  66       9.446   4.936  -7.738  1.00 91.58           H
ATOM    740 2HB  ASN A  66       8.094   5.499  -8.701  1.00 91.58           H
ATOM    741  CG  ASN A  66       7.926   3.442  -8.072  1.00 91.58           C
ATOM    742  OD1 ASN A  66       6.975   3.030  -8.716  1.00 91.58           O
ATOM    743  ND2 ASN A  66       8.340   2.903  -6.929  1.00 91.58           N
ATOM    744 1HD2 ASN A  66       9.129   3.290  -6.451  1.00 91.58           H
ATOM    745 2HD2 ASN A  66       7.864   2.110  -6.549  1.00 91.58           H
ATOM    746  HN  ASN A  66      10.909   3.402  -8.548  1.00 91.58           H
ATOM    747  N   SER A  67      11.144   6.110  -9.965  1.00 91.58           N
ATOM    748  CA  SER A  67      11.716   7.341 -10.481  1.00 91.58           C
ATOM    749  C   SER A  67      12.015   7.194 -11.974  1.00 91.58           C
ATOM    750  O   SER A  67      11.822   8.134 -12.745  1.00 91.58           O
ATOM    751  HA  SER A  67      10.955   8.104 -10.316  1.00 91.58           H
ATOM    752  CB  SER A  67      12.989   7.719  -9.720  1.00 91.58           C
ATOM    753 1HB  SER A  67      13.715   6.911  -9.806  1.00 91.58           H
ATOM    754 2HB  SER A  67      13.437   8.601 -10.178  1.00 91.58           H
ATOM    755  OG  SER A  67      12.730   7.980  -8.343  1.00 91.58           O
ATOM    756  HG  SER A  67      13.152   7.273  -7.776  1.00 91.58           H
ATOM    757  HN  SER A  67      11.685   5.657  -9.256  1.00 91.58           H
ATOM    758  N   LEU A  68      12.480   6.008 -12.338  1.00 86.57           N
ATOM    759  CA  LEU A  68      12.773   5.715 -13.731  1.00 86.57           C
ATOM    760  C   LEU A  68      11.478   5.771 -14.543  1.00 86.57           C
ATOM    761  O   LEU A  68      11.458   6.308 -15.650  1.00 86.57           O
ATOM    762  HA  LEU A  68      13.443   6.493 -14.095  1.00 86.57           H
ATOM    763  CB  LEU A  68      13.517   4.383 -13.852  1.00 86.57           C
ATOM    764 1HB  LEU A  68      13.062   3.671 -13.164  1.00 86.57           H
ATOM    765 2HB  LEU A  68      13.365   3.995 -14.860  1.00 86.57           H
ATOM    766  CG  LEU A  68      15.021   4.428 -13.575  1.00 86.57           C
ATOM    767  HG  LEU A  68      15.181   4.979 -12.648  1.00 86.57           H
ATOM    768  CD1 LEU A  68      15.582   3.020 -13.366  1.00 86.57           C
ATOM    769 1HD1 LEU A  68      15.084   2.552 -12.517  1.00 86.57           H
ATOM    770 2HD1 LEU A  68      15.410   2.423 -14.262  1.00 86.57           H
ATOM    771 3HD1 LEU A  68      16.653   3.080 -13.170  1.00 86.57           H
ATOM    772  CD2 LEU A  68      15.761   5.181 -14.682  1.00 86.57           C
ATOM    773 1HD2 LEU A  68      15.596   4.680 -15.635  1.00 86.57           H
ATOM    774 2HD2 LEU A  68      15.386   6.203 -14.739  1.00 86.57           H
ATOM    775 3HD2 LEU A  68      16.828   5.198 -14.459  1.00 86.57           H
ATOM    776  HN  LEU A  68      12.656   5.257 -11.702  1.00 86.57           H
ATOM    777  N   VAL A  69      10.427   5.210 -13.962  1.00 89.94           N
ATOM    778  CA  VAL A  69       9.139   5.161 -14.633  1.00 89.94           C
ATOM    779  C   VAL A  69       8.692   6.584 -14.975  1.00 89.94           C
ATOM    780  O   VAL A  69       8.346   6.871 -16.120  1.00 89.94           O
ATOM    781  HA  VAL A  69       9.272   4.603 -15.559  1.00 89.94           H
ATOM    782  CB  VAL A  69       8.127   4.408 -13.767  1.00 89.94           C
ATOM    783  HB  VAL A  69       8.140   4.854 -12.772  1.00 89.94           H
ATOM    784  CG1 VAL A  69       6.711   4.552 -14.328  1.00 89.94           C
ATOM    785 1HG1 VAL A  69       6.435   5.607 -14.351  1.00 89.94           H
ATOM    786 2HG1 VAL A  69       6.677   4.145 -15.338  1.00 89.94           H
ATOM    787 3HG1 VAL A  69       6.012   4.008 -13.693  1.00 89.94           H
ATOM    788  CG2 VAL A  69       8.514   2.935 -13.627  1.00 89.94           C
ATOM    789 1HG2 VAL A  69       8.543   2.471 -14.613  1.00 89.94           H
ATOM    790 2HG2 VAL A  69       9.497   2.859 -13.161  1.00 89.94           H
ATOM    791 3HG2 VAL A  69       7.778   2.423 -13.006  1.00 89.94           H
ATOM    792  HN  VAL A  69      10.447   4.796 -13.053  1.00 89.94           H
ATOM    793  N   ILE A  70       8.714   7.436 -13.961  1.00 89.99           N
ATOM    794  CA  ILE A  70       8.219   8.794 -14.114  1.00 89.99           C
ATOM    795  C   ILE A  70       9.040   9.513 -15.187  1.00 89.99           C
ATOM    796  O   ILE A  70       8.486  10.219 -16.028  1.00 89.99           O
ATOM    797  HA  ILE A  70       7.186   8.729 -14.456  1.00 89.99           H
ATOM    798  CB  ILE A  70       8.205   9.515 -12.765  1.00 89.99           C
ATOM    799  HB  ILE A  70       9.193   9.415 -12.314  1.00 89.99           H
ATOM    800  CG1 ILE A  70       7.204   8.866 -11.807  1.00 89.99           C
ATOM    801 1HG1 ILE A  70       6.188   9.100 -12.125  1.00 89.99           H
ATOM    802 2HG1 ILE A  70       7.308   7.782 -11.846  1.00 89.99           H
ATOM    803  CG2 ILE A  70       7.940  11.011 -12.945  1.00 89.99           C
ATOM    804 1HG2 ILE A  70       8.723  11.446 -13.566  1.00 89.99           H
ATOM    805 2HG2 ILE A  70       6.973  11.153 -13.427  1.00 89.99           H
ATOM    806 3HG2 ILE A  70       7.935  11.499 -11.971  1.00 89.99           H
ATOM    807  CD1 ILE A  70       7.421   9.355 -10.374  1.00 89.99           C
ATOM    808 1HD1 ILE A  70       8.430   9.098 -10.051  1.00 89.99           H
ATOM    809 2HD1 ILE A  70       7.291  10.437 -10.335  1.00 89.99           H
ATOM    810 3HD1 ILE A  70       6.696   8.878  -9.714  1.00 89.99           H
ATOM    811  HN  ILE A  70       9.060   7.213 -13.050  1.00 89.99           H
ATOM    812  N   LEU A  71      10.347   9.307 -15.123  1.00 84.68           N
ATOM    813  CA  LEU A  71      11.262  10.032 -15.989  1.00 84.68           C
ATOM    814  C   LEU A  71      10.992   9.646 -17.445  1.00 84.68           C
ATOM    815  O   LEU A  71      10.994  10.501 -18.329  1.00 84.68           O
ATOM    816  HA  LEU A  71      11.053  11.095 -15.870  1.00 84.68           H
ATOM    817  CB  LEU A  71      12.710   9.803 -15.551  1.00 84.68           C
ATOM    818 1HB  LEU A  71      12.788  10.034 -14.489  1.00 84.68           H
ATOM    819 2HB  LEU A  71      12.940   8.743 -15.665  1.00 84.68           H
ATOM    820  CG  LEU A  71      13.773  10.610 -16.299  1.00 84.68           C
ATOM    821  HG  LEU A  71      13.275  11.425 -16.825  1.00 84.68           H
ATOM    822  CD1 LEU A  71      14.768  11.242 -15.324  1.00 84.68           C
ATOM    823 1HD1 LEU A  71      14.237  11.909 -14.644  1.00 84.68           H
ATOM    824 2HD1 LEU A  71      15.263  10.458 -14.751  1.00 84.68           H
ATOM    825 3HD1 LEU A  71      15.512  11.810 -15.882  1.00 84.68           H
ATOM    826  CD2 LEU A  71      14.472   9.750 -17.354  1.00 84.68           C
ATOM    827 1HD2 LEU A  71      14.954   8.901 -16.870  1.00 84.68           H
ATOM    828 2HD2 LEU A  71      13.737   9.389 -18.074  1.00 84.68           H
ATOM    829 3HD2 LEU A  71      15.222  10.349 -17.871  1.00 84.68           H
ATOM    830  HN  LEU A  71      10.782   8.662 -14.495  1.00 84.68           H
ATOM    831  N   VAL A  72      10.766   8.356 -17.650  1.00 84.54           N
ATOM    832  CA  VAL A  72      10.563   7.836 -18.991  1.00 84.54           C
ATOM    833  C   VAL A  72       9.282   8.434 -19.577  1.00 84.54           C
ATOM    834  O   VAL A  72       9.264   8.863 -20.730  1.00 84.54           O
ATOM    835  HA  VAL A  72      11.409   8.155 -19.600  1.00 84.54           H
ATOM    836  CB  VAL A  72      10.549   6.306 -18.963  1.00 84.54           C
ATOM    837  HB  VAL A  72       9.802   5.991 -18.234  1.00 84.54           H
ATOM    838  CG1 VAL A  72      10.147   5.736 -20.324  1.00 84.54           C
ATOM    839 1HG1 VAL A  72       9.149   6.089 -20.586  1.00 84.54           H
ATOM    840 2HG1 VAL A  72      10.859   6.065 -21.081  1.00 84.54           H
ATOM    841 3HG1 VAL A  72      10.145   4.647 -20.276  1.00 84.54           H
ATOM    842  CG2 VAL A  72      11.904   5.754 -18.516  1.00 84.54           C
ATOM    843 1HG2 VAL A  72      12.678   6.084 -19.210  1.00 84.54           H
ATOM    844 2HG2 VAL A  72      12.134   6.120 -17.515  1.00 84.54           H
ATOM    845 3HG2 VAL A  72      11.867   4.665 -18.504  1.00 84.54           H
ATOM    846  HN  VAL A  72      10.720   7.674 -16.921  1.00 84.54           H
ATOM    847  N   TYR A  73       8.242   8.444 -18.757  1.00 84.59           N
ATOM    848  CA  TYR A  73       6.953   8.956 -19.189  1.00 84.59           C
ATOM    849  C   TYR A  73       7.018  10.464 -19.439  1.00 84.59           C
ATOM    850  O   TYR A  73       6.315  10.984 -20.303  1.00 84.59           O
ATOM    851  HA  TYR A  73       6.685   8.453 -20.118  1.00 84.59           H
ATOM    852  CB  TYR A  73       5.983   8.683 -18.037  1.00 84.59           C
ATOM    853 1HB  TYR A  73       6.540   8.679 -17.100  1.00 84.59           H
ATOM    854 2HB  TYR A  73       5.266   9.502 -17.978  1.00 84.59           H
ATOM    855  CG  TYR A  73       5.219   7.364 -18.166  1.00 84.59           C
ATOM    856  CD1 TYR A  73       4.372   7.159 -19.236  1.00 84.59           C
ATOM    857  HD1 TYR A  73       4.247   7.937 -19.989  1.00 84.59           H
ATOM    858  CD2 TYR A  73       5.378   6.379 -17.212  1.00 84.59           C
ATOM    859  HD2 TYR A  73       6.047   6.541 -16.367  1.00 84.59           H
ATOM    860  CE1 TYR A  73       3.653   5.917 -19.357  1.00 84.59           C
ATOM    861  HE1 TYR A  73       2.981   5.742 -20.197  1.00 84.59           H
ATOM    862  CE2 TYR A  73       4.659   5.137 -17.334  1.00 84.59           C
ATOM    863  HE2 TYR A  73       4.775   4.351 -16.588  1.00 84.59           H
ATOM    864  CZ  TYR A  73       3.832   4.967 -18.400  1.00 84.59           C
ATOM    865  OH  TYR A  73       3.154   3.794 -18.515  1.00 84.59           O
ATOM    866  HH  TYR A  73       2.638   3.780 -19.372  1.00 84.59           H
ATOM    867  HN  TYR A  73       8.270   8.111 -17.814  1.00 84.59           H
ATOM    868  N   TRP A  74       7.868  11.124 -18.666  1.00 73.98           N
ATOM    869  CA  TRP A  74       7.974  12.571 -18.734  1.00 73.98           C
ATOM    870  C   TRP A  74       8.578  12.938 -20.091  1.00 73.98           C
ATOM    871  O   TRP A  74       8.027  13.763 -20.818  1.00 73.98           O
ATOM    872  HA  TRP A  74       6.968  12.983 -18.651  1.00 73.98           H
ATOM    873  CB  TRP A  74       8.779  13.119 -17.554  1.00 73.98           C
ATOM    874 1HB  TRP A  74       8.382  12.698 -16.630  1.00 73.98           H
ATOM    875 2HB  TRP A  74       9.810  12.779 -17.642  1.00 73.98           H
ATOM    876  CG  TRP A  74       8.768  14.645 -17.448  1.00 73.98           C
ATOM    877  CD1 TRP A  74       9.391  15.532 -18.236  1.00 73.98           C
ATOM    878  HD1 TRP A  74      10.013  15.263 -19.090  1.00 73.98           H
ATOM    879  CD2 TRP A  74       8.070  15.433 -16.461  1.00 73.98           C
ATOM    880  NE1 TRP A  74       9.148  16.828 -17.830  1.00 73.98           N
ATOM    881  HE1 TRP A  74       9.503  17.659 -18.258  1.00 73.98           H
ATOM    882  CE2 TRP A  74       8.319  16.766 -16.716  1.00 73.98           C
ATOM    883  CE3 TRP A  74       7.255  15.033 -15.387  1.00 73.98           C
ATOM    884  HE3 TRP A  74       7.043  13.987 -15.164  1.00 73.98           H
ATOM    885  CZ2 TRP A  74       7.791  17.807 -15.943  1.00 73.98           C
ATOM    886  HZ2 TRP A  74       8.002  18.852 -16.165  1.00 73.98           H
ATOM    887  CZ3 TRP A  74       6.735  16.085 -14.623  1.00 73.98           C
ATOM    888  HZ3 TRP A  74       6.096  15.829 -13.778  1.00 73.98           H
ATOM    889  CH2 TRP A  74       6.976  17.432 -14.868  1.00 73.98           C
ATOM    890  HH2 TRP A  74       6.533  18.192 -14.225  1.00 73.98           H
ATOM    891  HN  TRP A  74       8.476  10.687 -18.003  1.00 73.98           H
ATOM    892  N   TYR A  75       9.702  12.305 -20.393  1.00 70.86           N
ATOM    893  CA  TYR A  75      10.561  12.775 -21.467  1.00 70.86           C
ATOM    894  C   TYR A  75      10.217  12.082 -22.787  1.00 70.86           C
ATOM    895  O   TYR A  75      10.326  12.682 -23.855  1.00 70.86           O
ATOM    896  HA  TYR A  75      10.404  13.848 -21.577  1.00 70.86           H
ATOM    897  CB  TYR A  75      11.987  12.397 -21.063  1.00 70.86           C
ATOM    898 1HB  TYR A  75      11.971  11.417 -20.587  1.00 70.86           H
ATOM    899 2HB  TYR A  75      12.596  12.305 -21.962  1.00 70.86           H
ATOM    900  CG  TYR A  75      12.651  13.398 -20.115  1.00 70.86           C
ATOM    901  CD1 TYR A  75      13.195  14.564 -20.614  1.00 70.86           C
ATOM    902  HD1 TYR A  75      13.152  14.772 -21.683  1.00 70.86           H
ATOM    903  CD2 TYR A  75      12.705  13.135 -18.761  1.00 70.86           C
ATOM    904  HD2 TYR A  75      12.275  12.214 -18.367  1.00 70.86           H
ATOM    905  CE1 TYR A  75      13.820  15.506 -19.722  1.00 70.86           C
ATOM    906  HE1 TYR A  75      14.254  16.431 -20.102  1.00 70.86           H
ATOM    907  CE2 TYR A  75      13.330  14.077 -17.869  1.00 70.86           C
ATOM    908  HE2 TYR A  75      13.380  13.881 -16.798  1.00 70.86           H
ATOM    909  CZ  TYR A  75      13.856  15.216 -18.393  1.00 70.86           C
ATOM    910  OH  TYR A  75      14.446  16.106 -17.551  1.00 70.86           O
ATOM    911  HH  TYR A  75      14.359  15.791 -16.606  1.00 70.86           H
ATOM    912  HN  TYR A  75      10.028  11.487 -19.918  1.00 70.86           H
ATOM    913  N   CYS A  76       9.807  10.827 -22.670  1.00 71.04           N
ATOM    914  CA  CYS A  76       9.755   9.946 -23.825  1.00 71.04           C
ATOM    915  C   CYS A  76       8.294   9.565 -24.072  1.00 71.04           C
ATOM    916  O   CYS A  76       7.698   9.984 -25.063  1.00 71.04           O
ATOM    917  HA  CYS A  76      10.155  10.510 -24.667  1.00 71.04           H
ATOM    918  CB  CYS A  76      10.642   8.714 -23.638  1.00 71.04           C
ATOM    919 1HB  CYS A  76      10.907   8.603 -22.586  1.00 71.04           H
ATOM    920 2HB  CYS A  76      10.096   7.816 -23.925  1.00 71.04           H
ATOM    921  SG  CYS A  76      12.158   8.875 -24.650  1.00 71.04           S
ATOM    922  HG  CYS A  76      12.767   7.799 -24.160  1.00 71.04           H
ATOM    923  HN  CYS A  76       9.516  10.412 -21.808  1.00 71.04           H
ATOM    924  N   THR A  77       7.758   8.775 -23.153  1.00 64.86           N
ATOM    925  CA  THR A  77       6.527   8.049 -23.416  1.00 64.86           C
ATOM    926  C   THR A  77       5.343   9.016 -23.485  1.00 64.86           C
ATOM    927  O   THR A  77       4.503   8.912 -24.378  1.00 64.86           O
ATOM    928  HA  THR A  77       6.609   7.575 -24.394  1.00 64.86           H
ATOM    929  CB  THR A  77       6.372   6.975 -22.338  1.00 64.86           C
ATOM    930  HB  THR A  77       6.131   7.423 -21.374  1.00 64.86           H
ATOM    931  OG1 THR A  77       7.597   6.250 -22.391  1.00 64.86           O
ATOM    932  HG1 THR A  77       7.626   5.687 -23.217  1.00 64.86           H
ATOM    933  CG2 THR A  77       5.308   5.935 -22.696  1.00 64.86           C
ATOM    934 1HG2 THR A  77       5.584   5.439 -23.627  1.00 64.86           H
ATOM    935 2HG2 THR A  77       4.344   6.429 -22.820  1.00 64.86           H
ATOM    936 3HG2 THR A  77       5.239   5.196 -21.898  1.00 64.86           H
ATOM    937  HN  THR A  77       8.150   8.626 -22.246  1.00 64.86           H
ATOM    938  N   ARG A  78       5.314   9.935 -22.531  1.00 61.65           N
ATOM    939  CA  ARG A  78       4.146  10.779 -22.340  1.00 61.65           C
ATOM    940  C   ARG A  78       2.886   9.921 -22.217  1.00 61.65           C
ATOM    941  O   ARG A  78       2.829   8.815 -22.751  1.00 61.65           O
ATOM    942  HA  ARG A  78       4.343  11.322 -21.416  1.00 61.65           H
ATOM    943  CB  ARG A  78       3.977  11.757 -23.504  1.00 61.65           C
ATOM    944 1HB  ARG A  78       3.852  11.202 -24.434  1.00 61.65           H
ATOM    945 2HB  ARG A  78       3.072  12.346 -23.361  1.00 61.65           H
ATOM    946  CG  ARG A  78       5.186  12.688 -23.618  1.00 61.65           C
ATOM    947 1HG  ARG A  78       5.421  13.106 -22.639  1.00 61.65           H
ATOM    948 2HG  ARG A  78       6.059  12.120 -23.940  1.00 61.65           H
ATOM    949  CD  ARG A  78       4.914  13.821 -24.610  1.00 61.65           C
ATOM    950 1HD  ARG A  78       4.724  13.409 -25.601  1.00 61.65           H
ATOM    951 2HD  ARG A  78       4.018  14.367 -24.315  1.00 61.65           H
ATOM    952  NE  ARG A  78       6.073  14.740 -24.659  1.00 61.65           N
ATOM    953  HE  ARG A  78       6.927  14.441 -24.234  1.00 61.65           H
ATOM    954  CZ  ARG A  78       6.049  15.949 -25.237  1.00 61.65           C
ATOM    955  NH1 ARG A  78       4.932  16.401 -25.822  1.00 61.65           N
ATOM    956 1HH1 ARG A  78       4.107  15.835 -25.829  1.00 61.65           H
ATOM    957 2HH1 ARG A  78       4.922  17.304 -26.251  1.00 61.65           H
ATOM    958  NH2 ARG A  78       7.160  16.698 -25.221  1.00 61.65           N
ATOM    959 1HH2 ARG A  78       7.159  17.602 -25.648  1.00 61.65           H
ATOM    960 2HH2 ARG A  78       7.990  16.353 -24.783  1.00 61.65           H
ATOM    961  HN  ARG A  78       6.068  10.106 -21.897  1.00 61.65           H
ATOM    962  N   VAL A  79       1.906  10.464 -21.508  1.00 76.58           N
ATOM    963  CA  VAL A  79       0.661   9.750 -21.284  1.00 76.58           C
ATOM    964  C   VAL A  79      -0.234   9.894 -22.517  1.00 76.58           C
ATOM    965  O   VAL A  79      -0.748  10.977 -22.792  1.00 76.58           O
ATOM    966  HA  VAL A  79       0.905   8.696 -21.149  1.00 76.58           H
ATOM    967  CB  VAL A  79      -0.005  10.250 -20.000  1.00 76.58           C
ATOM    968  HB  VAL A  79      -0.258  11.301 -20.141  1.00 76.58           H
ATOM    969  CG1 VAL A  79      -1.302   9.487 -19.723  1.00 76.58           C
ATOM    970 1HG1 VAL A  79      -1.993   9.631 -20.554  1.00 76.58           H
ATOM    971 2HG1 VAL A  79      -1.083   8.425 -19.612  1.00 76.58           H
ATOM    972 3HG1 VAL A  79      -1.755   9.862 -18.805  1.00 76.58           H
ATOM    973  CG2 VAL A  79       0.953  10.153 -18.812  1.00 76.58           C
ATOM    974 1HG2 VAL A  79       1.251   9.114 -18.669  1.00 76.58           H
ATOM    975 2HG2 VAL A  79       1.837  10.760 -19.007  1.00 76.58           H
ATOM    976 3HG2 VAL A  79       0.455  10.514 -17.913  1.00 76.58           H
ATOM    977  HN  VAL A  79       1.954  11.372 -21.092  1.00 76.58           H
ATOM    978  N   LYS A  80      -0.393   8.787 -23.226  1.00 68.49           N
ATOM    979  CA  LYS A  80      -1.172   8.789 -24.453  1.00 68.49           C
ATOM    980  C   LYS A  80      -2.438   7.954 -24.248  1.00 68.49           C
ATOM    981  O   LYS A  80      -3.436   8.153 -24.940  1.00 68.49           O
ATOM    982  HA  LYS A  80      -1.467   9.819 -24.651  1.00 68.49           H
ATOM    983  CB  LYS A  80      -0.315   8.327 -25.633  1.00 68.49           C
ATOM    984 1HB  LYS A  80       0.133   7.360 -25.406  1.00 68.49           H
ATOM    985 2HB  LYS A  80      -0.945   8.187 -26.512  1.00 68.49           H
ATOM    986  CG  LYS A  80       0.784   9.345 -25.944  1.00 68.49           C
ATOM    987 1HG  LYS A  80       0.341  10.331 -26.089  1.00 68.49           H
ATOM    988 2HG  LYS A  80       1.463   9.423 -25.094  1.00 68.49           H
ATOM    989  CD  LYS A  80       1.567   8.942 -27.195  1.00 68.49           C
ATOM    990 1HD  LYS A  80       1.999   7.951 -27.054  1.00 68.49           H
ATOM    991 2HD  LYS A  80       0.890   8.877 -28.046  1.00 68.49           H
ATOM    992  CE  LYS A  80       2.677   9.951 -27.495  1.00 68.49           C
ATOM    993 1HE  LYS A  80       2.251  10.948 -27.605  1.00 68.49           H
ATOM    994 2HE  LYS A  80       3.375   9.993 -26.658  1.00 68.49           H
ATOM    995  NZ  LYS A  80       3.399   9.575 -28.731  1.00 68.49           N
ATOM    996 1HZ  LYS A  80       4.131  10.252 -28.915  1.00 68.49           H
ATOM    997 2HZ  LYS A  80       3.811   8.655 -28.616  1.00 68.49           H
ATOM    998 3HZ  LYS A  80       2.750   9.559 -29.510  1.00 68.49           H
ATOM    999  HN  LYS A  80      -0.000   7.901 -22.976  1.00 68.49           H
ATOM   1000  N   THR A  81      -2.356   7.037 -23.296  1.00 79.47           N
ATOM   1001  CA  THR A  81      -3.420   6.067 -23.097  1.00 79.47           C
ATOM   1002  C   THR A  81      -3.925   6.117 -21.654  1.00 79.47           C
ATOM   1003  O   THR A  81      -3.286   6.715 -20.789  1.00 79.47           O
ATOM   1004  HA  THR A  81      -4.258   6.340 -23.738  1.00 79.47           H
ATOM   1005  CB  THR A  81      -2.889   4.692 -23.508  1.00 79.47           C
ATOM   1006  HB  THR A  81      -3.702   3.971 -23.593  1.00 79.47           H
ATOM   1007  OG1 THR A  81      -1.902   4.393 -22.524  1.00 79.47           O
ATOM   1008  HG1 THR A  81      -1.655   3.425 -22.571  1.00 79.47           H
ATOM   1009  CG2 THR A  81      -2.106   4.735 -24.821  1.00 79.47           C
ATOM   1010 1HG2 THR A  81      -1.253   5.406 -24.714  1.00 79.47           H
ATOM   1011 2HG2 THR A  81      -2.754   5.097 -25.619  1.00 79.47           H
ATOM   1012 3HG2 THR A  81      -1.752   3.734 -25.066  1.00 79.47           H
ATOM   1013  HN  THR A  81      -1.583   6.950 -22.667  1.00 79.47           H
ATOM   1014  N   MET A  82      -5.067   5.481 -21.437  1.00 80.22           N
ATOM   1015  CA  MET A  82      -5.619   5.368 -20.098  1.00 80.22           C
ATOM   1016  C   MET A  82      -4.671   4.594 -19.179  1.00 80.22           C
ATOM   1017  O   MET A  82      -4.489   4.960 -18.019  1.00 80.22           O
ATOM   1018  HA  MET A  82      -5.729   6.391 -19.739  1.00 80.22           H
ATOM   1019  CB  MET A  82      -6.969   4.650 -20.160  1.00 80.22           C
ATOM   1020 1HB  MET A  82      -7.621   5.156 -20.872  1.00 80.22           H
ATOM   1021 2HB  MET A  82      -6.827   3.633 -20.525  1.00 80.22           H
ATOM   1022  CG  MET A  82      -7.636   4.617 -18.784  1.00 80.22           C
ATOM   1023 1HG  MET A  82      -7.038   4.020 -18.095  1.00 80.22           H
ATOM   1024 2HG  MET A  82      -7.687   5.624 -18.371  1.00 80.22           H
ATOM   1025  SD  MET A  82      -9.278   3.930 -18.918  1.00 80.22           S
ATOM   1026  CE  MET A  82      -9.835   4.127 -17.234  1.00 80.22           C
ATOM   1027 1HE  MET A  82      -9.176   3.572 -16.566  1.00 80.22           H
ATOM   1028 2HE  MET A  82      -9.817   5.184 -16.966  1.00 80.22           H
ATOM   1029 3HE  MET A  82     -10.852   3.746 -17.140  1.00 80.22           H
ATOM   1030  HN  MET A  82      -5.612   5.049 -22.157  1.00 80.22           H
ATOM   1031  N   THR A  83      -4.093   3.538 -19.732  1.00 82.11           N
ATOM   1032  CA  THR A  83      -3.164   2.713 -18.978  1.00 82.11           C
ATOM   1033  C   THR A  83      -1.965   3.544 -18.518  1.00 82.11           C
ATOM   1034  O   THR A  83      -1.527   3.430 -17.374  1.00 82.11           O
ATOM   1035  HA  THR A  83      -3.670   2.358 -18.080  1.00 82.11           H
ATOM   1036  CB  THR A  83      -2.776   1.519 -19.852  1.00 82.11           C
ATOM   1037  HB  THR A  83      -1.968   1.782 -20.534  1.00 82.11           H
ATOM   1038  OG1 THR A  83      -4.000   1.128 -20.469  1.00 82.11           O
ATOM   1039  HG1 THR A  83      -4.491   0.487 -19.880  1.00 82.11           H
ATOM   1040  CG2 THR A  83      -2.369   0.297 -19.026  1.00 82.11           C
ATOM   1041 1HG2 THR A  83      -3.202  -0.008 -18.392  1.00 82.11           H
ATOM   1042 2HG2 THR A  83      -1.511   0.549 -18.402  1.00 82.11           H
ATOM   1043 3HG2 THR A  83      -2.104  -0.522 -19.695  1.00 82.11           H
ATOM   1044  HN  THR A  83      -4.250   3.244 -20.675  1.00 82.11           H
ATOM   1045  N   ASP A  84      -1.467   4.363 -19.433  1.00 84.88           N
ATOM   1046  CA  ASP A  84      -0.321   5.206 -19.139  1.00 84.88           C
ATOM   1047  C   ASP A  84      -0.649   6.107 -17.946  1.00 84.88           C
ATOM   1048  O   ASP A  84       0.206   6.352 -17.096  1.00 84.88           O
ATOM   1049  HA  ASP A  84       0.496   4.516 -18.928  1.00 84.88           H
ATOM   1050  CB  ASP A  84       0.022   6.104 -20.329  1.00 84.88           C
ATOM   1051 1HB  ASP A  84      -0.842   6.716 -20.589  1.00 84.88           H
ATOM   1052 2HB  ASP A  84       0.825   6.788 -20.054  1.00 84.88           H
ATOM   1053  CG  ASP A  84       0.447   5.272 -21.540  1.00 84.88           C
ATOM   1054  OD1 ASP A  84       1.035   4.193 -21.309  1.00 84.88           O
ATOM   1055  OD2 ASP A  84       0.174   5.732 -22.670  1.00 84.88           O
ATOM   1056  HN  ASP A  84      -1.832   4.455 -20.360  1.00 84.88           H
ATOM   1057  N   MET A  85      -1.888   6.574 -17.921  1.00 87.63           N
ATOM   1058  CA  MET A  85      -2.318   7.501 -16.888  1.00 87.63           C
ATOM   1059  C   MET A  85      -2.246   6.851 -15.505  1.00 87.63           C
ATOM   1060  O   MET A  85      -1.720   7.444 -14.564  1.00 87.63           O
ATOM   1061  HA  MET A  85      -1.624   8.340 -16.940  1.00 87.63           H
ATOM   1062  CB  MET A  85      -3.754   7.948 -17.168  1.00 87.63           C
ATOM   1063 1HB  MET A  85      -3.841   8.276 -18.204  1.00 87.63           H
ATOM   1064 2HB  MET A  85      -4.432   7.104 -17.043  1.00 87.63           H
ATOM   1065  CG  MET A  85      -4.167   9.085 -16.232  1.00 87.63           C
ATOM   1066 1HG  MET A  85      -5.237   9.271 -16.322  1.00 87.63           H
ATOM   1067 2HG  MET A  85      -3.979   8.800 -15.196  1.00 87.63           H
ATOM   1068  SD  MET A  85      -3.255  10.566 -16.631  1.00 87.63           S
ATOM   1069  CE  MET A  85      -3.597  11.543 -15.176  1.00 87.63           C
ATOM   1070 1HE  MET A  85      -4.673  11.695 -15.086  1.00 87.63           H
ATOM   1071 2HE  MET A  85      -3.229  11.020 -14.293  1.00 87.63           H
ATOM   1072 3HE  MET A  85      -3.099  12.508 -15.261  1.00 87.63           H
ATOM   1073  HN  MET A  85      -2.591   6.330 -18.589  1.00 87.63           H
ATOM   1074  N   PHE A  86      -2.783   5.643 -15.425  1.00 91.26           N
ATOM   1075  CA  PHE A  86      -2.817   4.921 -14.164  1.00 91.26           C
ATOM   1076  C   PHE A  86      -1.410   4.507 -13.730  1.00 91.26           C
ATOM   1077  O   PHE A  86      -1.080   4.561 -12.547  1.00 91.26           O
ATOM   1078  HA  PHE A  86      -3.242   5.593 -13.419  1.00 91.26           H
ATOM   1079  CB  PHE A  86      -3.659   3.664 -14.392  1.00 91.26           C
ATOM   1080 1HB  PHE A  86      -3.293   3.150 -15.281  1.00 91.26           H
ATOM   1081 2HB  PHE A  86      -3.515   2.986 -13.550  1.00 91.26           H
ATOM   1082  CG  PHE A  86      -5.155   3.938 -14.557  1.00 91.26           C
ATOM   1083  CD1 PHE A  86      -5.774   4.841 -13.751  1.00 91.26           C
ATOM   1084  HD1 PHE A  86      -5.205   5.369 -12.986  1.00 91.26           H
ATOM   1085  CD2 PHE A  86      -5.866   3.278 -15.511  1.00 91.26           C
ATOM   1086  HD2 PHE A  86      -5.369   2.554 -16.158  1.00 91.26           H
ATOM   1087  CE1 PHE A  86      -7.163   5.095 -13.905  1.00 91.26           C
ATOM   1088  HE1 PHE A  86      -7.659   5.819 -13.258  1.00 91.26           H
ATOM   1089  CE2 PHE A  86      -7.254   3.533 -15.665  1.00 91.26           C
ATOM   1090  HE2 PHE A  86      -7.824   3.004 -16.430  1.00 91.26           H
ATOM   1091  CZ  PHE A  86      -7.873   4.436 -14.859  1.00 91.26           C
ATOM   1092  HZ  PHE A  86      -8.939   4.631 -14.977  1.00 91.26           H
ATOM   1093  HN  PHE A  86      -3.188   5.158 -16.200  1.00 91.26           H
ATOM   1094  N   LEU A  87      -0.618   4.102 -14.712  1.00 88.57           N
ATOM   1095  CA  LEU A  87       0.724   3.616 -14.439  1.00 88.57           C
ATOM   1096  C   LEU A  87       1.571   4.758 -13.876  1.00 88.57           C
ATOM   1097  O   LEU A  87       2.393   4.546 -12.986  1.00 88.57           O
ATOM   1098  HA  LEU A  87       0.642   2.840 -13.679  1.00 88.57           H
ATOM   1099  CB  LEU A  87       1.322   2.964 -15.688  1.00 88.57           C
ATOM   1100 1HB  LEU A  87       1.211   3.655 -16.523  1.00 88.57           H
ATOM   1101 2HB  LEU A  87       2.391   2.829 -15.526  1.00 88.57           H
ATOM   1102  CG  LEU A  87       0.721   1.617 -16.094  1.00 88.57           C
ATOM   1103  HG  LEU A  87      -0.351   1.750 -16.239  1.00 88.57           H
ATOM   1104  CD1 LEU A  87       1.301   1.137 -17.426  1.00 88.57           C
ATOM   1105 1HD1 LEU A  87       1.078   1.868 -18.204  1.00 88.57           H
ATOM   1106 2HD1 LEU A  87       2.381   1.025 -17.333  1.00 88.57           H
ATOM   1107 3HD1 LEU A  87       0.858   0.178 -17.692  1.00 88.57           H
ATOM   1108  CD2 LEU A  87       0.901   0.579 -14.984  1.00 88.57           C
ATOM   1109 1HD2 LEU A  87       1.964   0.442 -14.784  1.00 88.57           H
ATOM   1110 2HD2 LEU A  87       0.402   0.925 -14.079  1.00 88.57           H
ATOM   1111 3HD2 LEU A  87       0.465  -0.369 -15.299  1.00 88.57           H
ATOM   1112  HN  LEU A  87      -0.879   4.103 -15.678  1.00 88.57           H
ATOM   1113  N   LEU A  88       1.342   5.945 -14.419  1.00 91.32           N
ATOM   1114  CA  LEU A  88       2.075   7.122 -13.983  1.00 91.32           C
ATOM   1115  C   LEU A  88       1.687   7.454 -12.541  1.00 91.32           C
ATOM   1116  O   LEU A  88       2.553   7.669 -11.695  1.00 91.32           O
ATOM   1117  HA  LEU A  88       3.136   6.872 -14.006  1.00 91.32           H
ATOM   1118  CB  LEU A  88       1.861   8.279 -14.960  1.00 91.32           C
ATOM   1119 1HB  LEU A  88       2.223   7.972 -15.941  1.00 91.32           H
ATOM   1120 2HB  LEU A  88       0.789   8.454 -15.056  1.00 91.32           H
ATOM   1121  CG  LEU A  88       2.534   9.602 -14.590  1.00 91.32           C
ATOM   1122  HG  LEU A  88       2.198   9.890 -13.594  1.00 91.32           H
ATOM   1123  CD1 LEU A  88       4.055   9.445 -14.526  1.00 91.32           C
ATOM   1124 1HD1 LEU A  88       4.312   8.700 -13.773  1.00 91.32           H
ATOM   1125 2HD1 LEU A  88       4.428   9.122 -15.498  1.00 91.32           H
ATOM   1126 3HD1 LEU A  88       4.508  10.400 -14.262  1.00 91.32           H
ATOM   1127  CD2 LEU A  88       2.114  10.718 -15.549  1.00 91.32           C
ATOM   1128 1HD2 LEU A  88       2.402  10.452 -16.566  1.00 91.32           H
ATOM   1129 2HD2 LEU A  88       1.033  10.851 -15.500  1.00 91.32           H
ATOM   1130 3HD2 LEU A  88       2.607  11.648 -15.263  1.00 91.32           H
ATOM   1131  HN  LEU A  88       0.671   6.110 -15.142  1.00 91.32           H
ATOM   1132  N   ASN A  89       0.383   7.486 -12.305  1.00 92.24           N
ATOM   1133  CA  ASN A  89      -0.132   7.864 -11.000  1.00 92.24           C
ATOM   1134  C   ASN A  89       0.295   6.820  -9.966  1.00 92.24           C
ATOM   1135  O   ASN A  89       0.542   7.153  -8.809  1.00 92.24           O
ATOM   1136  HA  ASN A  89       0.292   8.847 -10.799  1.00 92.24           H
ATOM   1137  CB  ASN A  89      -1.661   7.924 -11.008  1.00 92.24           C
ATOM   1138 1HB  ASN A  89      -2.058   7.100 -11.602  1.00 92.24           H
ATOM   1139 2HB  ASN A  89      -2.039   7.796  -9.994  1.00 92.24           H
ATOM   1140  CG  ASN A  89      -2.154   9.255 -11.578  1.00 92.24           C
ATOM   1141  OD1 ASN A  89      -2.324  10.237 -10.874  1.00 92.24           O
ATOM   1142  ND2 ASN A  89      -2.375   9.234 -12.890  1.00 92.24           N
ATOM   1143 1HD2 ASN A  89      -2.216   8.394 -13.410  1.00 92.24           H
ATOM   1144 2HD2 ASN A  89      -2.699  10.057 -13.356  1.00 92.24           H
ATOM   1145  HN  ASN A  89      -0.314   7.260 -12.986  1.00 92.24           H
ATOM   1146  N   LEU A  90       0.367   5.578 -10.422  1.00 93.07           N
ATOM   1147  CA  LEU A  90       0.795   4.488  -9.561  1.00 93.07           C
ATOM   1148  C   LEU A  90       2.236   4.736  -9.110  1.00 93.07           C
ATOM   1149  O   LEU A  90       2.556   4.587  -7.932  1.00 93.07           O
ATOM   1150  HA  LEU A  90       0.152   4.496  -8.681  1.00 93.07           H
ATOM   1151  CB  LEU A  90       0.591   3.142 -10.258  1.00 93.07           C
ATOM   1152 1HB  LEU A  90      -0.461   3.049 -10.526  1.00 93.07           H
ATOM   1153 2HB  LEU A  90       1.158   3.149 -11.190  1.00 93.07           H
ATOM   1154  CG  LEU A  90       0.996   1.903  -9.457  1.00 93.07           C
ATOM   1155  HG  LEU A  90       2.039   2.014  -9.160  1.00 93.07           H
ATOM   1156  CD1 LEU A  90       0.171   1.787  -8.174  1.00 93.07           C
ATOM   1157 1HD1 LEU A  90       0.332   2.671  -7.556  1.00 93.07           H
ATOM   1158 2HD1 LEU A  90      -0.886   1.709  -8.427  1.00 93.07           H
ATOM   1159 3HD1 LEU A  90       0.479   0.898  -7.623  1.00 93.07           H
ATOM   1160  CD2 LEU A  90       0.902   0.640 -10.315  1.00 93.07           C
ATOM   1161 1HD2 LEU A  90      -0.123   0.512 -10.662  1.00 93.07           H
ATOM   1162 2HD2 LEU A  90       1.568   0.734 -11.173  1.00 93.07           H
ATOM   1163 3HD2 LEU A  90       1.195  -0.225  -9.721  1.00 93.07           H
ATOM   1164  HN  LEU A  90       0.141   5.312 -11.359  1.00 93.07           H
ATOM   1165  N   ALA A  91       3.067   5.110 -10.072  1.00 94.25           N
ATOM   1166  CA  ALA A  91       4.478   5.324  -9.800  1.00 94.25           C
ATOM   1167  C   ALA A  91       4.635   6.502  -8.837  1.00 94.25           C
ATOM   1168  O   ALA A  91       5.500   6.484  -7.963  1.00 94.25           O
ATOM   1169  HA  ALA A  91       4.865   4.423  -9.324  1.00 94.25           H
ATOM   1170  CB  ALA A  91       5.225   5.544 -11.118  1.00 94.25           C
ATOM   1171 1HB  ALA A  91       5.106   4.666 -11.753  1.00 94.25           H
ATOM   1172 2HB  ALA A  91       4.816   6.418 -11.625  1.00 94.25           H
ATOM   1173 3HB  ALA A  91       6.283   5.704 -10.913  1.00 94.25           H
ATOM   1174  HN  ALA A  91       2.791   5.265 -11.020  1.00 94.25           H
ATOM   1175  N   ILE A  92       3.785   7.500  -9.031  1.00 92.97           N
ATOM   1176  CA  ILE A  92       3.801   8.674  -8.175  1.00 92.97           C
ATOM   1177  C   ILE A  92       3.421   8.267  -6.750  1.00 92.97           C
ATOM   1178  O   ILE A  92       4.079   8.665  -5.790  1.00 92.97           O
ATOM   1179  HA  ILE A  92       4.822   9.056  -8.164  1.00 92.97           H
ATOM   1180  CB  ILE A  92       2.913   9.775  -8.758  1.00 92.97           C
ATOM   1181  HB  ILE A  92       1.948   9.336  -9.012  1.00 92.97           H
ATOM   1182  CG1 ILE A  92       3.509  10.334 -10.051  1.00 92.97           C
ATOM   1183 1HG1 ILE A  92       4.390  10.932  -9.820  1.00 92.97           H
ATOM   1184 2HG1 ILE A  92       3.839   9.513 -10.688  1.00 92.97           H
ATOM   1185  CG2 ILE A  92       2.652  10.873  -7.725  1.00 92.97           C
ATOM   1186 1HG2 ILE A  92       2.152  10.444  -6.856  1.00 92.97           H
ATOM   1187 2HG2 ILE A  92       3.599  11.315  -7.418  1.00 92.97           H
ATOM   1188 3HG2 ILE A  92       2.018  11.642  -8.165  1.00 92.97           H
ATOM   1189  CD1 ILE A  92       2.487  11.190 -10.801  1.00 92.97           C
ATOM   1190 1HD1 ILE A  92       1.618  10.582 -11.052  1.00 92.97           H
ATOM   1191 2HD1 ILE A  92       2.177  12.023 -10.170  1.00 92.97           H
ATOM   1192 3HD1 ILE A  92       2.937  11.575 -11.716  1.00 92.97           H
ATOM   1193  HN  ILE A  92       3.095   7.515  -9.755  1.00 92.97           H
ATOM   1194  N   ALA A  93       2.361   7.478  -6.657  1.00 94.80           N
ATOM   1195  CA  ALA A  93       1.835   7.080  -5.362  1.00 94.80           C
ATOM   1196  C   ALA A  93       2.898   6.277  -4.610  1.00 94.80           C
ATOM   1197  O   ALA A  93       3.123   6.500  -3.421  1.00 94.80           O
ATOM   1198  HA  ALA A  93       1.613   7.988  -4.801  1.00 94.80           H
ATOM   1199  CB  ALA A  93       0.538   6.292  -5.558  1.00 94.80           C
ATOM   1200 1HB  ALA A  93      -0.193   6.917  -6.071  1.00 94.80           H
ATOM   1201 2HB  ALA A  93       0.740   5.403  -6.156  1.00 94.80           H
ATOM   1202 3HB  ALA A  93       0.144   5.994  -4.587  1.00 94.80           H
ATOM   1203  HN  ALA A  93       1.865   7.113  -7.445  1.00 94.80           H
ATOM   1204  N   ASP A  94       3.522   5.359  -5.333  1.00 91.85           N
ATOM   1205  CA  ASP A  94       4.550   4.516  -4.746  1.00 91.85           C
ATOM   1206  C   ASP A  94       5.674   5.396  -4.197  1.00 91.85           C
ATOM   1207  O   ASP A  94       6.155   5.174  -3.087  1.00 91.85           O
ATOM   1208  HA  ASP A  94       4.044   3.950  -3.964  1.00 91.85           H
ATOM   1209  CB  ASP A  94       5.153   3.575  -5.791  1.00 91.85           C
ATOM   1210 1HB  ASP A  94       5.288   4.109  -6.732  1.00 91.85           H
ATOM   1211 2HB  ASP A  94       6.141   3.250  -5.466  1.00 91.85           H
ATOM   1212  CG  ASP A  94       4.256   2.356  -6.015  1.00 91.85           C
ATOM   1213  OD1 ASP A  94       3.574   1.967  -5.042  1.00 91.85           O
ATOM   1214  OD2 ASP A  94       4.273   1.840  -7.153  1.00 91.85           O
ATOM   1215  HN  ASP A  94       3.336   5.188  -6.301  1.00 91.85           H
ATOM   1216  N   LEU A  95       6.060   6.377  -5.000  1.00 91.26           N
ATOM   1217  CA  LEU A  95       7.192   7.222  -4.659  1.00 91.26           C
ATOM   1218  C   LEU A  95       6.875   7.999  -3.380  1.00 91.26           C
ATOM   1219  O   LEU A  95       7.728   8.134  -2.504  1.00 91.26           O
ATOM   1220  HA  LEU A  95       8.041   6.567  -4.464  1.00 91.26           H
ATOM   1221  CB  LEU A  95       7.571   8.113  -5.843  1.00 91.26           C
ATOM   1222 1HB  LEU A  95       7.619   7.493  -6.739  1.00 91.26           H
ATOM   1223 2HB  LEU A  95       6.770   8.836  -5.999  1.00 91.26           H
ATOM   1224  CG  LEU A  95       8.891   8.876  -5.713  1.00 91.26           C
ATOM   1225  HG  LEU A  95       8.895   9.391  -4.752  1.00 91.26           H
ATOM   1226  CD1 LEU A  95      10.082   7.915  -5.715  1.00 91.26           C
ATOM   1227 1HD1 LEU A  95       9.993   7.224  -4.877  1.00 91.26           H
ATOM   1228 2HD1 LEU A  95      10.093   7.353  -6.649  1.00 91.26           H
ATOM   1229 3HD1 LEU A  95      11.007   8.483  -5.622  1.00 91.26           H
ATOM   1230  CD2 LEU A  95       9.016   9.946  -6.800  1.00 91.26           C
ATOM   1231 1HD2 LEU A  95       8.981   9.472  -7.781  1.00 91.26           H
ATOM   1232 2HD2 LEU A  95       8.192  10.654  -6.708  1.00 91.26           H
ATOM   1233 3HD2 LEU A  95       9.963  10.472  -6.684  1.00 91.26           H
ATOM   1234  HN  LEU A  95       5.614   6.597  -5.868  1.00 91.26           H
ATOM   1235  N   LEU A  96       5.647   8.490  -3.313  1.00 90.18           N
ATOM   1236  CA  LEU A  96       5.221   9.288  -2.176  1.00 90.18           C
ATOM   1237  C   LEU A  96       5.282   8.435  -0.908  1.00 90.18           C
ATOM   1238  O   LEU A  96       5.678   8.918   0.152  1.00 90.18           O
ATOM   1239  HA  LEU A  96       5.927  10.112  -2.072  1.00 90.18           H
ATOM   1240  CB  LEU A  96       3.844   9.902  -2.438  1.00 90.18           C
ATOM   1241 1HB  LEU A  96       3.178   9.115  -2.792  1.00 90.18           H
ATOM   1242 2HB  LEU A  96       3.440  10.257  -1.489  1.00 90.18           H
ATOM   1243  CG  LEU A  96       3.803  11.056  -3.441  1.00 90.18           C
ATOM   1244  HG  LEU A  96       4.268  10.719  -4.368  1.00 90.18           H
ATOM   1245  CD1 LEU A  96       2.361  11.444  -3.773  1.00 90.18           C
ATOM   1246 1HD1 LEU A  96       1.845  10.586  -4.205  1.00 90.18           H
ATOM   1247 2HD1 LEU A  96       1.850  11.755  -2.863  1.00 90.18           H
ATOM   1248 3HD1 LEU A  96       2.362  12.266  -4.489  1.00 90.18           H
ATOM   1249  CD2 LEU A  96       4.616  12.250  -2.937  1.00 90.18           C
ATOM   1250 1HD2 LEU A  96       4.204  12.596  -1.989  1.00 90.18           H
ATOM   1251 2HD2 LEU A  96       5.654  11.948  -2.793  1.00 90.18           H
ATOM   1252 3HD2 LEU A  96       4.571  13.056  -3.669  1.00 90.18           H
ATOM   1253  HN  LEU A  96       4.950   8.351  -4.016  1.00 90.18           H
ATOM   1254  N   PHE A  97       4.885   7.180  -1.058  1.00 91.67           N
ATOM   1255  CA  PHE A  97       4.940   6.240   0.050  1.00 91.67           C
ATOM   1256  C   PHE A  97       6.380   6.034   0.523  1.00 91.67           C
ATOM   1257  O   PHE A  97       6.654   6.069   1.722  1.00 91.67           O
ATOM   1258  HA  PHE A  97       4.349   6.663   0.862  1.00 91.67           H
ATOM   1259  CB  PHE A  97       4.389   4.909  -0.466  1.00 91.67           C
ATOM   1260 1HB  PHE A  97       3.303   4.975  -0.525  1.00 91.67           H
ATOM   1261 2HB  PHE A  97       4.754   4.745  -1.480  1.00 91.67           H
ATOM   1262  CG  PHE A  97       4.766   3.703   0.397  1.00 91.67           C
ATOM   1263  CD1 PHE A  97       5.683   2.805  -0.052  1.00 91.67           C
ATOM   1264  HD1 PHE A  97       6.150   2.944  -1.027  1.00 91.67           H
ATOM   1265  CD2 PHE A  97       4.184   3.530   1.614  1.00 91.67           C
ATOM   1266  HD2 PHE A  97       3.449   4.250   1.975  1.00 91.67           H
ATOM   1267  CE1 PHE A  97       6.033   1.686   0.749  1.00 91.67           C
ATOM   1268  HE1 PHE A  97       6.768   0.966   0.389  1.00 91.67           H
ATOM   1269  CE2 PHE A  97       4.534   2.411   2.416  1.00 91.67           C
ATOM   1270  HE2 PHE A  97       4.068   2.272   3.391  1.00 91.67           H
ATOM   1271  CZ  PHE A  97       5.451   1.513   1.966  1.00 91.67           C
ATOM   1272  HZ  PHE A  97       5.720   0.654   2.582  1.00 91.67           H
ATOM   1273  HN  PHE A  97       4.532   6.803  -1.914  1.00 91.67           H
ATOM   1274  N   LEU A  98       7.262   5.823  -0.442  1.00 94.18           N
ATOM   1275  CA  LEU A  98       8.624   5.421  -0.136  1.00 94.18           C
ATOM   1276  C   LEU A  98       9.310   6.528   0.667  1.00 94.18           C
ATOM   1277  O   LEU A  98      10.155   6.250   1.517  1.00 94.18           O
ATOM   1278  HA  LEU A  98       8.569   4.527   0.485  1.00 94.18           H
ATOM   1279  CB  LEU A  98       9.370   5.038  -1.416  1.00 94.18           C
ATOM   1280 1HB  LEU A  98       9.267   5.854  -2.131  1.00 94.18           H
ATOM   1281 2HB  LEU A  98      10.432   4.952  -1.182  1.00 94.18           H
ATOM   1282  CG  LEU A  98       8.919   3.742  -2.093  1.00 94.18           C
ATOM   1283  HG  LEU A  98       7.829   3.732  -2.118  1.00 94.18           H
ATOM   1284  CD1 LEU A  98       9.406   3.683  -3.543  1.00 94.18           C
ATOM   1285 1HD1 LEU A  98       8.998   4.528  -4.097  1.00 94.18           H
ATOM   1286 2HD1 LEU A  98      10.494   3.727  -3.562  1.00 94.18           H
ATOM   1287 3HD1 LEU A  98       9.071   2.752  -4.000  1.00 94.18           H
ATOM   1288  CD2 LEU A  98       9.364   2.519  -1.289  1.00 94.18           C
ATOM   1289 1HD2 LEU A  98      10.451   2.512  -1.210  1.00 94.18           H
ATOM   1290 2HD2 LEU A  98       8.928   2.562  -0.291  1.00 94.18           H
ATOM   1291 3HD2 LEU A  98       9.030   1.612  -1.792  1.00 94.18           H
ATOM   1292  HN  LEU A  98       7.059   5.922  -1.416  1.00 94.18           H
ATOM   1293  N   VAL A  99       8.920   7.759   0.371  1.00 91.48           N
ATOM   1294  CA  VAL A  99       9.523   8.911   1.018  1.00 91.48           C
ATOM   1295  C   VAL A  99       9.274   8.833   2.525  1.00 91.48           C
ATOM   1296  O   VAL A  99       9.985   9.460   3.309  1.00 91.48           O
ATOM   1297  HA  VAL A  99      10.597   8.866   0.837  1.00 91.48           H
ATOM   1298  CB  VAL A  99       8.991  10.201   0.390  1.00 91.48           C
ATOM   1299  HB  VAL A  99       7.902  10.151   0.393  1.00 91.48           H
ATOM   1300  CG1 VAL A  99       9.407  11.423   1.212  1.00 91.48           C
ATOM   1301 1HG1 VAL A  99       9.007  11.335   2.222  1.00 91.48           H
ATOM   1302 2HG1 VAL A  99      10.495  11.478   1.256  1.00 91.48           H
ATOM   1303 3HG1 VAL A  99       9.016  12.326   0.744  1.00 91.48           H
ATOM   1304  CG2 VAL A  99       9.452  10.335  -1.063  1.00 91.48           C
ATOM   1305 1HG2 VAL A  99      10.541  10.353  -1.098  1.00 91.48           H
ATOM   1306 2HG2 VAL A  99       9.083   9.488  -1.640  1.00 91.48           H
ATOM   1307 3HG2 VAL A  99       9.060  11.261  -1.484  1.00 91.48           H
ATOM   1308  HN  VAL A  99       8.207   7.974  -0.297  1.00 91.48           H
ATOM   1309  N   THR A 100       8.262   8.058   2.886  1.00 90.72           N
ATOM   1310  CA  THR A 100       7.881   7.925   4.282  1.00 90.72           C
ATOM   1311  C   THR A 100       8.796   6.924   4.991  1.00 90.72           C
ATOM   1312  O   THR A 100       8.957   6.979   6.209  1.00 90.72           O
ATOM   1313  HA  THR A 100       8.024   8.889   4.770  1.00 90.72           H
ATOM   1314  CB  THR A 100       6.402   7.539   4.334  1.00 90.72           C
ATOM   1315  HB  THR A 100       5.993   7.697   5.333  1.00 90.72           H
ATOM   1316  OG1 THR A 100       6.377   6.194   3.866  1.00 90.72           O
ATOM   1317  HG1 THR A 100       5.499   5.770   4.090  1.00 90.72           H
ATOM   1318  CG2 THR A 100       5.560   8.306   3.312  1.00 90.72           C
ATOM   1319 1HG2 THR A 100       5.927   8.094   2.308  1.00 90.72           H
ATOM   1320 2HG2 THR A 100       5.636   9.375   3.508  1.00 90.72           H
ATOM   1321 3HG2 THR A 100       4.519   7.994   3.392  1.00 90.72           H
ATOM   1322  HN  THR A 100       7.707   7.527   2.245  1.00 90.72           H
ATOM   1323  N   LEU A 101       9.370   6.031   4.198  1.00 93.15           N
ATOM   1324  CA  LEU A 101      10.054   4.873   4.747  1.00 93.15           C
ATOM   1325  C   LEU A 101      11.262   5.338   5.563  1.00 93.15           C
ATOM   1326  O   LEU A 101      11.535   4.802   6.636  1.00 93.15           O
ATOM   1327  HA  LEU A 101       9.358   4.369   5.418  1.00 93.15           H
ATOM   1328  CB  LEU A 101      10.408   3.883   3.635  1.00 93.15           C
ATOM   1329 1HB  LEU A 101      10.921   4.426   2.842  1.00 93.15           H
ATOM   1330 2HB  LEU A 101      11.116   3.157   4.034  1.00 93.15           H
ATOM   1331  CG  LEU A 101       9.234   3.121   3.017  1.00 93.15           C
ATOM   1332  HG  LEU A 101       8.574   3.843   2.535  1.00 93.15           H
ATOM   1333  CD1 LEU A 101       9.717   2.156   1.933  1.00 93.15           C
ATOM   1334 1HD1 LEU A 101      10.223   2.716   1.146  1.00 93.15           H
ATOM   1335 2HD1 LEU A 101      10.409   1.436   2.369  1.00 93.15           H
ATOM   1336 3HD1 LEU A 101       8.862   1.627   1.510  1.00 93.15           H
ATOM   1337  CD2 LEU A 101       8.414   2.409   4.095  1.00 93.15           C
ATOM   1338 1HD2 LEU A 101       9.050   1.700   4.626  1.00 93.15           H
ATOM   1339 2HD2 LEU A 101       8.022   3.143   4.798  1.00 93.15           H
ATOM   1340 3HD2 LEU A 101       7.586   1.875   3.628  1.00 93.15           H
ATOM   1341  HN  LEU A 101       9.373   6.090   3.200  1.00 93.15           H
ATOM   1342  N   PRO A 102      12.004   6.340   5.072  1.00 94.73           N
ATOM   1343  CA  PRO A 102      13.191   6.819   5.785  1.00 94.73           C
ATOM   1344  C   PRO A 102      12.890   7.177   7.232  1.00 94.73           C
ATOM   1345  O   PRO A 102      13.662   6.847   8.130  1.00 94.73           O
ATOM   1346  HA  PRO A 102      13.941   6.029   5.837  1.00 94.73           H
ATOM   1347  CB  PRO A 102      13.630   8.042   4.977  1.00 94.73           C
ATOM   1348 1HB  PRO A 102      13.188   8.959   5.366  1.00 94.73           H
ATOM   1349 2HB  PRO A 102      14.712   8.174   5.005  1.00 94.73           H
ATOM   1350  CG  PRO A 102      13.136   7.731   3.570  1.00 94.73           C
ATOM   1351 1HG  PRO A 102      13.053   8.632   2.962  1.00 94.73           H
ATOM   1352 2HG  PRO A 102      13.816   7.065   3.040  1.00 94.73           H
ATOM   1353  CD  PRO A 102      11.783   7.085   3.820  1.00 94.73           C
ATOM   1354 1HD  PRO A 102      10.993   7.829   3.931  1.00 94.73           H
ATOM   1355 2HD  PRO A 102      11.488   6.432   2.999  1.00 94.73           H
ATOM   1356  N   PHE A 103      11.764   7.849   7.419  1.00 93.17           N
ATOM   1357  CA  PHE A 103      11.377   8.306   8.743  1.00 93.17           C
ATOM   1358  C   PHE A 103      11.043   7.124   9.655  1.00 93.17           C
ATOM   1359  O   PHE A 103      11.404   7.120  10.831  1.00 93.17           O
ATOM   1360  HA  PHE A 103      12.224   8.854   9.157  1.00 93.17           H
ATOM   1361  CB  PHE A 103      10.127   9.171   8.571  1.00 93.17           C
ATOM   1362 1HB  PHE A 103       9.359   8.585   8.066  1.00 93.17           H
ATOM   1363 2HB  PHE A 103       9.736   9.428   9.555  1.00 93.17           H
ATOM   1364  CG  PHE A 103      10.366  10.460   7.781  1.00 93.17           C
ATOM   1365  CD1 PHE A 103      10.846  11.565   8.412  1.00 93.17           C
ATOM   1366  HD1 PHE A 103      11.061  11.532   9.480  1.00 93.17           H
ATOM   1367  CD2 PHE A 103      10.098  10.500   6.448  1.00 93.17           C
ATOM   1368  HD2 PHE A 103       9.713   9.615   5.943  1.00 93.17           H
ATOM   1369  CE1 PHE A 103      11.068  12.760   7.680  1.00 93.17           C
ATOM   1370  HE1 PHE A 103      11.453  13.646   8.185  1.00 93.17           H
ATOM   1371  CE2 PHE A 103      10.320  11.696   5.716  1.00 93.17           C
ATOM   1372  HE2 PHE A 103      10.105  11.729   4.648  1.00 93.17           H
ATOM   1373  CZ  PHE A 103      10.800  12.801   6.347  1.00 93.17           C
ATOM   1374  HZ  PHE A 103      10.971  13.719   5.784  1.00 93.17           H
ATOM   1375  HN  PHE A 103      11.123   8.082   6.688  1.00 93.17           H
ATOM   1376  N   TRP A 104      10.356   6.148   9.078  1.00 86.80           N
ATOM   1377  CA  TRP A 104       9.946   4.975   9.831  1.00 86.80           C
ATOM   1378  C   TRP A 104      11.204   4.190  10.206  1.00 86.80           C
ATOM   1379  O   TRP A 104      11.254   3.556  11.259  1.00 86.80           O
ATOM   1380  HA  TRP A 104       9.438   5.319  10.733  1.00 86.80           H
ATOM   1381  CB  TRP A 104       8.934   4.143   9.041  1.00 86.80           C
ATOM   1382 1HB  TRP A 104       9.341   3.940   8.050  1.00 86.80           H
ATOM   1383 2HB  TRP A 104       8.806   3.180   9.536  1.00 86.80           H
ATOM   1384  CG  TRP A 104       7.565   4.807   8.888  1.00 86.80           C
ATOM   1385  CD1 TRP A 104       6.917   5.111   7.755  1.00 86.80           C
ATOM   1386  HD1 TRP A 104       7.304   4.913   6.755  1.00 86.80           H
ATOM   1387  CD2 TRP A 104       6.696   5.241   9.955  1.00 86.80           C
ATOM   1388  NE1 TRP A 104       5.699   5.706   8.012  1.00 86.80           N
ATOM   1389  HE1 TRP A 104       5.038   6.021   7.331  1.00 86.80           H
ATOM   1390  CE2 TRP A 104       5.560   5.788   9.393  1.00 86.80           C
ATOM   1391  CE3 TRP A 104       6.863   5.173  11.349  1.00 86.80           C
ATOM   1392  HE3 TRP A 104       7.750   4.745  11.818  1.00 86.80           H
ATOM   1393  CZ2 TRP A 104       4.504   6.309  10.151  1.00 86.80           C
ATOM   1394  HZ2 TRP A 104       3.617   6.736   9.683  1.00 86.80           H
ATOM   1395  CZ3 TRP A 104       5.799   5.698  12.093  1.00 86.80           C
ATOM   1396  HZ3 TRP A 104       5.878   5.670  13.179  1.00 86.80           H
ATOM   1397  CH2 TRP A 104       4.649   6.252  11.542  1.00 86.80           C
ATOM   1398  HH2 TRP A 104       3.864   6.640  12.190  1.00 86.80           H
ATOM   1399  HN  TRP A 104      10.081   6.151   8.117  1.00 86.80           H
ATOM   1400  N   ALA A 105      12.190   4.258   9.323  1.00 95.03           N
ATOM   1401  CA  ALA A 105      13.443   3.555   9.545  1.00 95.03           C
ATOM   1402  C   ALA A 105      14.125   4.120  10.793  1.00 95.03           C
ATOM   1403  O   ALA A 105      14.589   3.365  11.646  1.00 95.03           O
ATOM   1404  HA  ALA A 105      13.208   2.504   9.713  1.00 95.03           H
ATOM   1405  CB  ALA A 105      14.321   3.671   8.298  1.00 95.03           C
ATOM   1406 1HB  ALA A 105      13.803   3.230   7.446  1.00 95.03           H
ATOM   1407 2HB  ALA A 105      14.525   4.723   8.094  1.00 95.03           H
ATOM   1408 3HB  ALA A 105      15.260   3.144   8.465  1.00 95.03           H
ATOM   1409  HN  ALA A 105      12.143   4.779   8.471  1.00 95.03           H
ATOM   1410  N   ILE A 106      14.164   5.442  10.860  1.00 91.69           N
ATOM   1411  CA  ILE A 106      14.799   6.117  11.980  1.00 91.69           C
ATOM   1412  C   ILE A 106      14.012   5.825  13.258  1.00 91.69           C
ATOM   1413  O   ILE A 106      14.598   5.525  14.298  1.00 91.69           O
ATOM   1414  HA  ILE A 106      15.800   5.699  12.087  1.00 91.69           H
ATOM   1415  CB  ILE A 106      14.961   7.609  11.684  1.00 91.69           C
ATOM   1416  HB  ILE A 106      13.999   7.998  11.351  1.00 91.69           H
ATOM   1417  CG1 ILE A 106      15.960   7.838  10.548  1.00 91.69           C
ATOM   1418 1HG1 ILE A 106      16.974   7.671  10.911  1.00 91.69           H
ATOM   1419 2HG1 ILE A 106      15.783   7.114   9.752  1.00 91.69           H
ATOM   1420  CG2 ILE A 106      15.346   8.379  12.949  1.00 91.69           C
ATOM   1421 1HG2 ILE A 106      14.567   8.255  13.701  1.00 91.69           H
ATOM   1422 2HG2 ILE A 106      16.289   7.995  13.336  1.00 91.69           H
ATOM   1423 3HG2 ILE A 106      15.454   9.438  12.711  1.00 91.69           H
ATOM   1424  CD1 ILE A 106      15.840   9.258   9.990  1.00 91.69           C
ATOM   1425 1HD1 ILE A 106      14.831   9.413   9.606  1.00 91.69           H
ATOM   1426 2HD1 ILE A 106      16.041   9.978  10.783  1.00 91.69           H
ATOM   1427 3HD1 ILE A 106      16.561   9.393   9.184  1.00 91.69           H
ATOM   1428  HN  ILE A 106      13.773   6.049  10.168  1.00 91.69           H
ATOM   1429  N   ALA A 107      12.696   5.922  13.140  1.00 92.65           N
ATOM   1430  CA  ALA A 107      11.827   5.761  14.294  1.00 92.65           C
ATOM   1431  C   ALA A 107      11.972   4.340  14.842  1.00 92.65           C
ATOM   1432  O   ALA A 107      11.905   4.127  16.051  1.00 92.65           O
ATOM   1433  HA  ALA A 107      12.151   6.470  15.056  1.00 92.65           H
ATOM   1434  CB  ALA A 107      10.386   6.088  13.897  1.00 92.65           C
ATOM   1435 1HB  ALA A 107      10.331   7.117  13.543  1.00 92.65           H
ATOM   1436 2HB  ALA A 107      10.065   5.413  13.104  1.00 92.65           H
ATOM   1437 3HB  ALA A 107       9.734   5.967  14.763  1.00 92.65           H
ATOM   1438  HN  ALA A 107      12.224   6.108  12.278  1.00 92.65           H
ATOM   1439  N   ALA A 108      12.170   3.404  13.925  1.00 92.20           N
ATOM   1440  CA  ALA A 108      12.275   2.003  14.296  1.00 92.20           C
ATOM   1441  C   ALA A 108      13.639   1.752  14.942  1.00 92.20           C
ATOM   1442  O   ALA A 108      13.768   0.897  15.817  1.00 92.20           O
ATOM   1443  HA  ALA A 108      11.493   1.794  15.026  1.00 92.20           H
ATOM   1444  CB  ALA A 108      12.044   1.129  13.062  1.00 92.20           C
ATOM   1445 1HB  ALA A 108      11.050   1.324  12.659  1.00 92.20           H
ATOM   1446 2HB  ALA A 108      12.794   1.361  12.306  1.00 92.20           H
ATOM   1447 3HB  ALA A 108      12.123   0.078  13.341  1.00 92.20           H
ATOM   1448  HN  ALA A 108      12.258   3.589  12.946  1.00 92.20           H
ATOM   1449  N   ALA A 109      14.623   2.512  14.484  1.00 90.78           N
ATOM   1450  CA  ALA A 109      15.994   2.302  14.918  1.00 90.78           C
ATOM   1451  C   ALA A 109      16.124   2.695  16.391  1.00 90.78           C
ATOM   1452  O   ALA A 109      16.857   2.057  17.145  1.00 90.78           O
ATOM   1453  HA  ALA A 109      16.217   1.241  14.813  1.00 90.78           H
ATOM   1454  CB  ALA A 109      16.942   3.096  14.017  1.00 90.78           C
ATOM   1455 1HB  ALA A 109      16.832   2.759  12.987  1.00 90.78           H
ATOM   1456 2HB  ALA A 109      16.699   4.157  14.080  1.00 90.78           H
ATOM   1457 3HB  ALA A 109      17.970   2.939  14.343  1.00 90.78           H
ATOM   1458  HN  ALA A 109      14.496   3.258  13.831  1.00 90.78           H
ATOM   1459  N   ASP A 110      15.401   3.744  16.757  1.00 82.03           N
ATOM   1460  CA  ASP A 110      15.556   4.337  18.074  1.00 82.03           C
ATOM   1461  C   ASP A 110      14.202   4.866  18.553  1.00 82.03           C
ATOM   1462  O   ASP A 110      13.425   4.132  19.162  1.00 82.03           O
ATOM   1463  HA  ASP A 110      15.937   3.535  18.706  1.00 82.03           H
ATOM   1464  CB  ASP A 110      16.536   5.511  18.038  1.00 82.03           C
ATOM   1465 1HB  ASP A 110      17.470   5.195  17.573  1.00 82.03           H
ATOM   1466 2HB  ASP A 110      16.128   6.312  17.421  1.00 82.03           H
ATOM   1467  CG  ASP A 110      16.814   6.037  19.448  1.00 82.03           C
ATOM   1468  OD1 ASP A 110      16.433   5.327  20.403  1.00 82.03           O
ATOM   1469  OD2 ASP A 110      17.402   7.137  19.538  1.00 82.03           O
ATOM   1470  HN  ASP A 110      14.721   4.186  16.172  1.00 82.03           H
ATOM   1471  N   GLN A 111      13.962   6.135  18.259  1.00 85.01           N
ATOM   1472  CA  GLN A 111      12.721   6.775  18.664  1.00 85.01           C
ATOM   1473  C   GLN A 111      12.316   7.841  17.644  1.00 85.01           C
ATOM   1474  O   GLN A 111      13.090   8.173  16.747  1.00 85.01           O
ATOM   1475  HA  GLN A 111      11.977   5.979  18.682  1.00 85.01           H
ATOM   1476  CB  GLN A 111      12.846   7.376  20.065  1.00 85.01           C
ATOM   1477 1HB  GLN A 111      11.911   7.862  20.341  1.00 85.01           H
ATOM   1478 2HB  GLN A 111      13.020   6.582  20.792  1.00 85.01           H
ATOM   1479  CG  GLN A 111      13.991   8.390  20.127  1.00 85.01           C
ATOM   1480 1HG  GLN A 111      14.929   7.901  19.866  1.00 85.01           H
ATOM   1481 2HG  GLN A 111      13.826   9.176  19.389  1.00 85.01           H
ATOM   1482  CD  GLN A 111      14.102   9.008  21.522  1.00 85.01           C
ATOM   1483  OE1 GLN A 111      13.192   8.941  22.333  1.00 85.01           O
ATOM   1484  NE2 GLN A 111      15.263   9.612  21.755  1.00 85.01           N
ATOM   1485 1HE2 GLN A 111      15.968   9.631  21.046  1.00 85.01           H
ATOM   1486 2HE2 GLN A 111      15.432  10.047  22.640  1.00 85.01           H
ATOM   1487  HN  GLN A 111      14.595   6.723  17.756  1.00 85.01           H
ATOM   1488  N   TRP A 112      11.104   8.348  17.815  1.00 90.65           N
ATOM   1489  CA  TRP A 112      10.613   9.417  16.962  1.00 90.65           C
ATOM   1490  C   TRP A 112      11.334  10.707  17.359  1.00 90.65           C
ATOM   1491  O   TRP A 112      11.118  11.233  18.449  1.00 90.65           O
ATOM   1492  HA  TRP A 112      10.853   9.157  15.931  1.00 90.65           H
ATOM   1493  CB  TRP A 112       9.090   9.532  17.050  1.00 90.65           C
ATOM   1494 1HB  TRP A 112       8.650   8.554  16.857  1.00 90.65           H
ATOM   1495 2HB  TRP A 112       8.815   9.810  18.068  1.00 90.65           H
ATOM   1496  CG  TRP A 112       8.485  10.548  16.079  1.00 90.65           C
ATOM   1497  CD1 TRP A 112       8.138  11.819  16.324  1.00 90.65           C
ATOM   1498  HD1 TRP A 112       8.248  12.309  17.291  1.00 90.65           H
ATOM   1499  CD2 TRP A 112       8.170  10.325  14.688  1.00 90.65           C
ATOM   1500  NE1 TRP A 112       7.623  12.429  15.198  1.00 90.65           N
ATOM   1501  HE1 TRP A 112       7.296  13.371  15.133  1.00 90.65           H
ATOM   1502  CE2 TRP A 112       7.643  11.492  14.172  1.00 90.65           C
ATOM   1503  CE3 TRP A 112       8.324   9.176  13.893  1.00 90.65           C
ATOM   1504  HE3 TRP A 112       8.737   8.243  14.277  1.00 90.65           H
ATOM   1505  CZ2 TRP A 112       7.228  11.622  12.841  1.00 90.65           C
ATOM   1506  HZ2 TRP A 112       6.815  12.555  12.457  1.00 90.65           H
ATOM   1507  CZ3 TRP A 112       7.904   9.323  12.565  1.00 90.65           C
ATOM   1508  HZ3 TRP A 112       8.001   8.461  11.905  1.00 90.65           H
ATOM   1509  CH2 TRP A 112       7.372  10.490  12.030  1.00 90.65           C
ATOM   1510  HH2 TRP A 112       7.068  10.524  10.984  1.00 90.65           H
ATOM   1511  HN  TRP A 112      10.464   8.041  18.519  1.00 90.65           H
ATOM   1512  N   LYS A 113      12.175  11.179  16.451  1.00 82.95           N
ATOM   1513  CA  LYS A 113      13.056  12.294  16.756  1.00 82.95           C
ATOM   1514  C   LYS A 113      12.486  13.573  16.139  1.00 82.95           C
ATOM   1515  O   LYS A 113      13.128  14.621  16.169  1.00 82.95           O
ATOM   1516  HA  LYS A 113      13.073  12.411  17.839  1.00 82.95           H
ATOM   1517  CB  LYS A 113      14.487  11.983  16.312  1.00 82.95           C
ATOM   1518 1HB  LYS A 113      14.510  11.811  15.236  1.00 82.95           H
ATOM   1519 2HB  LYS A 113      15.128  12.842  16.510  1.00 82.95           H
ATOM   1520  CG  LYS A 113      15.032  10.754  17.042  1.00 82.95           C
ATOM   1521 1HG  LYS A 113      14.923  10.887  18.118  1.00 82.95           H
ATOM   1522 2HG  LYS A 113      14.448   9.875  16.769  1.00 82.95           H
ATOM   1523  CD  LYS A 113      16.505  10.521  16.699  1.00 82.95           C
ATOM   1524 1HD  LYS A 113      16.612  10.371  15.625  1.00 82.95           H
ATOM   1525 2HD  LYS A 113      17.087  11.406  16.956  1.00 82.95           H
ATOM   1526  CE  LYS A 113      17.057   9.305  17.447  1.00 82.95           C
ATOM   1527 1HE  LYS A 113      16.909   9.433  18.519  1.00 82.95           H
ATOM   1528 2HE  LYS A 113      16.507   8.411  17.154  1.00 82.95           H
ATOM   1529  NZ  LYS A 113      18.497   9.127  17.156  1.00 82.95           N
ATOM   1530 1HZ  LYS A 113      18.852   8.334  17.678  1.00 82.95           H
ATOM   1531 2HZ  LYS A 113      18.623   8.963  16.163  1.00 82.95           H
ATOM   1532 3HZ  LYS A 113      19.002   9.964  17.426  1.00 82.95           H
ATOM   1533  HN  LYS A 113      12.261  10.814  15.524  1.00 82.95           H
ATOM   1534  N   PHE A 114      11.285  13.444  15.594  1.00 88.73           N
ATOM   1535  CA  PHE A 114      10.692  14.526  14.826  1.00 88.73           C
ATOM   1536  C   PHE A 114       9.525  15.161  15.585  1.00 88.73           C
ATOM   1537  O   PHE A 114       9.061  14.617  16.586  1.00 88.73           O
ATOM   1538  HA  PHE A 114      11.469  15.273  14.667  1.00 88.73           H
ATOM   1539  CB  PHE A 114      10.166  13.915  13.526  1.00 88.73           C
ATOM   1540 1HB  PHE A 114       9.341  13.242  13.759  1.00 88.73           H
ATOM   1541 2HB  PHE A 114       9.761  14.711  12.900  1.00 88.73           H
ATOM   1542  CG  PHE A 114      11.222  13.147  12.728  1.00 88.73           C
ATOM   1543  CD1 PHE A 114      12.136  13.823  11.982  1.00 88.73           C
ATOM   1544  HD1 PHE A 114      12.117  14.913  11.953  1.00 88.73           H
ATOM   1545  CD2 PHE A 114      11.246  11.788  12.765  1.00 88.73           C
ATOM   1546  HD2 PHE A 114      10.513  11.245  13.362  1.00 88.73           H
ATOM   1547  CE1 PHE A 114      13.116  13.110  11.242  1.00 88.73           C
ATOM   1548  HE1 PHE A 114      13.849  13.652  10.645  1.00 88.73           H
ATOM   1549  CE2 PHE A 114      12.226  11.074  12.024  1.00 88.73           C
ATOM   1550  HE2 PHE A 114      12.245   9.985  12.054  1.00 88.73           H
ATOM   1551  CZ  PHE A 114      13.140  11.751  11.279  1.00 88.73           C
ATOM   1552  HZ  PHE A 114      13.892  11.203  10.711  1.00 88.73           H
ATOM   1553  HN  PHE A 114      10.721  12.621  15.670  1.00 88.73           H
ATOM   1554  N   GLN A 115       9.084  16.304  15.080  1.00 81.92           N
ATOM   1555  CA  GLN A 115       8.010  17.041  15.723  1.00 81.92           C
ATOM   1556  C   GLN A 115       6.668  16.351  15.471  1.00 81.92           C
ATOM   1557  O   GLN A 115       6.564  15.485  14.604  1.00 81.92           O
ATOM   1558  HA  GLN A 115       8.242  17.022  16.788  1.00 81.92           H
ATOM   1559  CB  GLN A 115       7.978  18.494  15.243  1.00 81.92           C
ATOM   1560 1HB  GLN A 115       7.901  18.520  14.156  1.00 81.92           H
ATOM   1561 2HB  GLN A 115       7.092  18.992  15.637  1.00 81.92           H
ATOM   1562  CG  GLN A 115       9.234  19.246  15.689  1.00 81.92           C
ATOM   1563 1HG  GLN A 115       9.355  19.151  16.768  1.00 81.92           H
ATOM   1564 2HG  GLN A 115      10.114  18.797  15.228  1.00 81.92           H
ATOM   1565  CD  GLN A 115       9.151  20.725  15.307  1.00 81.92           C
ATOM   1566  OE1 GLN A 115       8.240  21.167  14.626  1.00 81.92           O
ATOM   1567  NE2 GLN A 115      10.150  21.463  15.782  1.00 81.92           N
ATOM   1568 1HE2 GLN A 115      10.867  21.038  16.335  1.00 81.92           H
ATOM   1569 2HE2 GLN A 115      10.185  22.443  15.586  1.00 81.92           H
ATOM   1570  HN  GLN A 115       9.448  16.725  14.249  1.00 81.92           H
ATOM   1571  N   THR A 116       5.673  16.761  16.245  1.00 88.14           N
ATOM   1572  CA  THR A 116       4.345  16.183  16.126  1.00 88.14           C
ATOM   1573  C   THR A 116       3.800  16.385  14.711  1.00 88.14           C
ATOM   1574  O   THR A 116       3.163  15.493  14.154  1.00 88.14           O
ATOM   1575  HA  THR A 116       4.423  15.108  16.288  1.00 88.14           H
ATOM   1576  CB  THR A 116       3.462  16.800  17.212  1.00 88.14           C
ATOM   1577  HB  THR A 116       3.197  17.827  16.961  1.00 88.14           H
ATOM   1578  OG1 THR A 116       4.218  16.636  18.409  1.00 88.14           O
ATOM   1579  HG1 THR A 116       3.862  17.239  19.124  1.00 88.14           H
ATOM   1580  CG2 THR A 116       2.188  15.991  17.461  1.00 88.14           C
ATOM   1581 1HG2 THR A 116       2.455  14.982  17.779  1.00 88.14           H
ATOM   1582 2HG2 THR A 116       1.604  15.940  16.542  1.00 88.14           H
ATOM   1583 3HG2 THR A 116       1.598  16.473  18.241  1.00 88.14           H
ATOM   1584  HN  THR A 116       5.763  17.473  16.941  1.00 88.14           H
ATOM   1585  N   PHE A 117       4.070  17.564  14.170  1.00 91.18           N
ATOM   1586  CA  PHE A 117       3.609  17.898  12.833  1.00 91.18           C
ATOM   1587  C   PHE A 117       4.045  16.836  11.822  1.00 91.18           C
ATOM   1588  O   PHE A 117       3.246  16.393  10.998  1.00 91.18           O
ATOM   1589  HA  PHE A 117       2.520  17.939  12.868  1.00 91.18           H
ATOM   1590  CB  PHE A 117       4.251  19.235  12.459  1.00 91.18           C
ATOM   1591 1HB  PHE A 117       3.927  19.994  13.172  1.00 91.18           H
ATOM   1592 2HB  PHE A 117       5.333  19.147  12.557  1.00 91.18           H
ATOM   1593  CG  PHE A 117       3.917  19.711  11.044  1.00 91.18           C
ATOM   1594  CD1 PHE A 117       4.856  19.634  10.062  1.00 91.18           C
ATOM   1595  HD1 PHE A 117       5.845  19.233  10.284  1.00 91.18           H
ATOM   1596  CD2 PHE A 117       2.683  20.211  10.767  1.00 91.18           C
ATOM   1597  HD2 PHE A 117       1.932  20.273  11.554  1.00 91.18           H
ATOM   1598  CE1 PHE A 117       4.546  20.076   8.749  1.00 91.18           C
ATOM   1599  HE1 PHE A 117       5.298  20.014   7.962  1.00 91.18           H
ATOM   1600  CE2 PHE A 117       2.374  20.653   9.454  1.00 91.18           C
ATOM   1601  HE2 PHE A 117       1.385  21.054   9.232  1.00 91.18           H
ATOM   1602  CZ  PHE A 117       3.312  20.576   8.472  1.00 91.18           C
ATOM   1603  HZ  PHE A 117       3.075  20.915   7.464  1.00 91.18           H
ATOM   1604  HN  PHE A 117       4.593  18.283  14.629  1.00 91.18           H
ATOM   1605  N   MET A 118       5.311  16.458  11.918  1.00 88.81           N
ATOM   1606  CA  MET A 118       5.881  15.504  10.981  1.00 88.81           C
ATOM   1607  C   MET A 118       5.259  14.118  11.163  1.00 88.81           C
ATOM   1608  O   MET A 118       5.141  13.357  10.204  1.00 88.81           O
ATOM   1609  HA  MET A 118       5.643  15.890   9.990  1.00 88.81           H
ATOM   1610  CB  MET A 118       7.393  15.418  11.197  1.00 88.81           C
ATOM   1611 1HB  MET A 118       7.786  16.404  11.445  1.00 88.81           H
ATOM   1612 2HB  MET A 118       7.606  14.767  12.045  1.00 88.81           H
ATOM   1613  CG  MET A 118       8.095  14.883   9.947  1.00 88.81           C
ATOM   1614 1HG  MET A 118       9.163  14.774  10.138  1.00 88.81           H
ATOM   1615 2HG  MET A 118       7.713  13.892   9.701  1.00 88.81           H
ATOM   1616  SD  MET A 118       7.832  15.995   8.576  1.00 88.81           S
ATOM   1617  CE  MET A 118       8.470  14.997   7.240  1.00 88.81           C
ATOM   1618 1HE  MET A 118       9.519  14.766   7.428  1.00 88.81           H
ATOM   1619 2HE  MET A 118       7.900  14.071   7.174  1.00 88.81           H
ATOM   1620 3HE  MET A 118       8.382  15.546   6.303  1.00 88.81           H
ATOM   1621  HN  MET A 118       5.942  16.790  12.619  1.00 88.81           H
ATOM   1622  N   CYS A 119       4.877  13.834  12.399  1.00 93.65           N
ATOM   1623  CA  CYS A 119       4.191  12.589  12.702  1.00 93.65           C
ATOM   1624  C   CYS A 119       2.873  12.565  11.925  1.00 93.65           C
ATOM   1625  O   CYS A 119       2.544  11.567  11.286  1.00 93.65           O
ATOM   1626  HA  CYS A 119       4.848  11.782  12.377  1.00 93.65           H
ATOM   1627  CB  CYS A 119       3.970  12.417  14.207  1.00 93.65           C
ATOM   1628 1HB  CYS A 119       4.929  12.312  14.714  1.00 93.65           H
ATOM   1629 2HB  CYS A 119       3.489  13.306  14.616  1.00 93.65           H
ATOM   1630  SG  CYS A 119       2.931  10.944  14.522  1.00 93.65           S
ATOM   1631  HN  CYS A 119       5.029  14.435  13.184  1.00 93.65           H
ATOM   1632  N   LYS A 120       2.155  13.675  12.006  1.00 91.95           N
ATOM   1633  CA  LYS A 120       0.871  13.786  11.335  1.00 91.95           C
ATOM   1634  C   LYS A 120       1.067  13.583   9.831  1.00 91.95           C
ATOM   1635  O   LYS A 120       0.329  12.826   9.202  1.00 91.95           O
ATOM   1636  HA  LYS A 120       0.235  12.985  11.712  1.00 91.95           H
ATOM   1637  CB  LYS A 120       0.192  15.110  11.694  1.00 91.95           C
ATOM   1638 1HB  LYS A 120       0.895  15.932  11.558  1.00 91.95           H
ATOM   1639 2HB  LYS A 120      -0.643  15.289  11.016  1.00 91.95           H
ATOM   1640  CG  LYS A 120      -0.311  15.094  13.139  1.00 91.95           C
ATOM   1641 1HG  LYS A 120      -1.059  14.311  13.259  1.00 91.95           H
ATOM   1642 2HG  LYS A 120       0.513  14.854  13.811  1.00 91.95           H
ATOM   1643  CD  LYS A 120      -0.914  16.447  13.524  1.00 91.95           C
ATOM   1644 1HD  LYS A 120      -0.156  17.225  13.435  1.00 91.95           H
ATOM   1645 2HD  LYS A 120      -1.715  16.702  12.831  1.00 91.95           H
ATOM   1646  CE  LYS A 120      -1.458  16.417  14.953  1.00 91.95           C
ATOM   1647 1HE  LYS A 120      -0.765  15.880  15.601  1.00 91.95           H
ATOM   1648 2HE  LYS A 120      -1.534  17.433  15.341  1.00 91.95           H
ATOM   1649  NZ  LYS A 120      -2.786  15.765  14.989  1.00 91.95           N
ATOM   1650 1HZ  LYS A 120      -3.251  15.994  15.860  1.00 91.95           H
ATOM   1651 2HZ  LYS A 120      -3.345  16.095  14.210  1.00 91.95           H
ATOM   1652 3HZ  LYS A 120      -2.671  14.760  14.921  1.00 91.95           H
ATOM   1653  HN  LYS A 120       2.437  14.487  12.517  1.00 91.95           H
ATOM   1654  N   VAL A 121       2.065  14.273   9.298  1.00 93.62           N
ATOM   1655  CA  VAL A 121       2.296  14.267   7.864  1.00 93.62           C
ATOM   1656  C   VAL A 121       2.633  12.845   7.411  1.00 93.62           C
ATOM   1657  O   VAL A 121       2.045  12.338   6.458  1.00 93.62           O
ATOM   1658  HA  VAL A 121       1.370  14.579   7.381  1.00 93.62           H
ATOM   1659  CB  VAL A 121       3.383  15.283   7.505  1.00 93.62           C
ATOM   1660  HB  VAL A 121       4.252  15.078   8.131  1.00 93.62           H
ATOM   1661  CG1 VAL A 121       3.811  15.135   6.044  1.00 93.62           C
ATOM   1662 1HG1 VAL A 121       4.202  14.131   5.879  1.00 93.62           H
ATOM   1663 2HG1 VAL A 121       2.950  15.300   5.395  1.00 93.62           H
ATOM   1664 3HG1 VAL A 121       4.584  15.868   5.816  1.00 93.62           H
ATOM   1665  CG2 VAL A 121       2.918  16.710   7.799  1.00 93.62           C
ATOM   1666 1HG2 VAL A 121       2.027  16.931   7.211  1.00 93.62           H
ATOM   1667 2HG2 VAL A 121       2.687  16.806   8.860  1.00 93.62           H
ATOM   1668 3HG2 VAL A 121       3.710  17.412   7.535  1.00 93.62           H
ATOM   1669  HN  VAL A 121       2.708  14.826   9.828  1.00 93.62           H
ATOM   1670  N   VAL A 122       3.580  12.243   8.116  1.00 92.80           N
ATOM   1671  CA  VAL A 122       4.132  10.968   7.691  1.00 92.80           C
ATOM   1672  C   VAL A 122       3.030   9.907   7.713  1.00 92.80           C
ATOM   1673  O   VAL A 122       2.891   9.132   6.767  1.00 92.80           O
ATOM   1674  HA  VAL A 122       4.485  11.087   6.667  1.00 92.80           H
ATOM   1675  CB  VAL A 122       5.333  10.601   8.566  1.00 92.80           C
ATOM   1676  HB  VAL A 122       5.023  10.675   9.608  1.00 92.80           H
ATOM   1677  CG1 VAL A 122       5.777   9.159   8.309  1.00 92.80           C
ATOM   1678 1HG1 VAL A 122       4.956   8.480   8.539  1.00 92.80           H
ATOM   1679 2HG1 VAL A 122       6.060   9.047   7.263  1.00 92.80           H
ATOM   1680 3HG1 VAL A 122       6.632   8.924   8.944  1.00 92.80           H
ATOM   1681  CG2 VAL A 122       6.489  11.578   8.348  1.00 92.80           C
ATOM   1682 1HG2 VAL A 122       6.797  11.550   7.303  1.00 92.80           H
ATOM   1683 2HG2 VAL A 122       6.166  12.587   8.604  1.00 92.80           H
ATOM   1684 3HG2 VAL A 122       7.330  11.294   8.981  1.00 92.80           H
ATOM   1685  HN  VAL A 122       3.967  12.611   8.962  1.00 92.80           H
ATOM   1686  N   ASN A 123       2.275   9.905   8.802  1.00 91.49           N
ATOM   1687  CA  ASN A 123       1.196   8.945   8.963  1.00 91.49           C
ATOM   1688  C   ASN A 123       0.153   9.168   7.866  1.00 91.49           C
ATOM   1689  O   ASN A 123      -0.351   8.211   7.281  1.00 91.49           O
ATOM   1690  HA  ASN A 123       1.671   7.967   8.894  1.00 91.49           H
ATOM   1691  CB  ASN A 123       0.503   9.118  10.316  1.00 91.49           C
ATOM   1692 1HB  ASN A 123       0.566  10.160  10.630  1.00 91.49           H
ATOM   1693 2HB  ASN A 123      -0.555   8.877  10.219  1.00 91.49           H
ATOM   1694  CG  ASN A 123       1.142   8.220  11.377  1.00 91.49           C
ATOM   1695  OD1 ASN A 123       1.916   7.323  11.085  1.00 91.49           O
ATOM   1696  ND2 ASN A 123       0.775   8.510  12.623  1.00 91.49           N
ATOM   1697 1HD2 ASN A 123       0.136   9.259  12.794  1.00 91.49           H
ATOM   1698 2HD2 ASN A 123       1.139   7.978  13.387  1.00 91.49           H
ATOM   1699  HN  ASN A 123       2.391  10.543   9.563  1.00 91.49           H
ATOM   1700  N   SER A 124      -0.139  10.437   7.619  1.00 92.50           N
ATOM   1701  CA  SER A 124      -1.168  10.795   6.658  1.00 92.50           C
ATOM   1702  C   SER A 124      -0.735  10.381   5.250  1.00 92.50           C
ATOM   1703  O   SER A 124      -1.526   9.817   4.495  1.00 92.50           O
ATOM   1704  HA  SER A 124      -2.054  10.240   6.965  1.00 92.50           H
ATOM   1705  CB  SER A 124      -1.465  12.295   6.703  1.00 92.50           C
ATOM   1706 1HB  SER A 124      -0.574  12.850   6.408  1.00 92.50           H
ATOM   1707 2HB  SER A 124      -2.243  12.532   5.977  1.00 92.50           H
ATOM   1708  OG  SER A 124      -1.880  12.719   7.998  1.00 92.50           O
ATOM   1709  HG  SER A 124      -1.185  13.312   8.403  1.00 92.50           H
ATOM   1710  HN  SER A 124       0.313  11.211   8.063  1.00 92.50           H
ATOM   1711  N   MET A 125       0.518  10.677   4.939  1.00 86.23           N
ATOM   1712  CA  MET A 125       1.062  10.352   3.632  1.00 86.23           C
ATOM   1713  C   MET A 125       0.996   8.846   3.370  1.00 86.23           C
ATOM   1714  O   MET A 125       0.561   8.416   2.303  1.00 86.23           O
ATOM   1715  HA  MET A 125       0.435  10.880   2.913  1.00 86.23           H
ATOM   1716  CB  MET A 125       2.516  10.821   3.552  1.00 86.23           C
ATOM   1717 1HB  MET A 125       3.036  10.563   4.475  1.00 86.23           H
ATOM   1718 2HB  MET A 125       3.026  10.301   2.742  1.00 86.23           H
ATOM   1719  CG  MET A 125       2.593  12.332   3.324  1.00 86.23           C
ATOM   1720 1HG  MET A 125       2.010  12.605   2.444  1.00 86.23           H
ATOM   1721 2HG  MET A 125       2.156  12.859   4.172  1.00 86.23           H
ATOM   1722  SD  MET A 125       4.293  12.831   3.106  1.00 86.23           S
ATOM   1723  CE  MET A 125       4.596  12.193   1.467  1.00 86.23           C
ATOM   1724 1HE  MET A 125       4.447  11.113   1.464  1.00 86.23           H
ATOM   1725 2HE  MET A 125       3.905  12.656   0.763  1.00 86.23           H
ATOM   1726 3HE  MET A 125       5.620  12.419   1.172  1.00 86.23           H
ATOM   1727  HN  MET A 125       1.156  11.131   5.562  1.00 86.23           H
ATOM   1728  N   TYR A 126       1.435   8.085   4.362  1.00 87.83           N
ATOM   1729  CA  TYR A 126       1.461   6.638   4.240  1.00 87.83           C
ATOM   1730  C   TYR A 126       0.073   6.090   3.904  1.00 87.83           C
ATOM   1731  O   TYR A 126      -0.077   5.293   2.980  1.00 87.83           O
ATOM   1732  HA  TYR A 126       2.150   6.381   3.435  1.00 87.83           H
ATOM   1733  CB  TYR A 126       1.888   6.107   5.610  1.00 87.83           C
ATOM   1734 1HB  TYR A 126       2.942   6.336   5.766  1.00 87.83           H
ATOM   1735 2HB  TYR A 126       1.330   6.635   6.383  1.00 87.83           H
ATOM   1736  CG  TYR A 126       1.677   4.602   5.788  1.00 87.83           C
ATOM   1737  CD1 TYR A 126       0.623   4.138   6.549  1.00 87.83           C
ATOM   1738  HD1 TYR A 126      -0.058   4.844   7.024  1.00 87.83           H
ATOM   1739  CD2 TYR A 126       2.539   3.709   5.187  1.00 87.83           C
ATOM   1740  HD2 TYR A 126       3.371   4.075   4.585  1.00 87.83           H
ATOM   1741  CE1 TYR A 126       0.424   2.722   6.717  1.00 87.83           C
ATOM   1742  HE1 TYR A 126      -0.404   2.342   7.315  1.00 87.83           H
ATOM   1743  CE2 TYR A 126       2.341   2.292   5.354  1.00 87.83           C
ATOM   1744  HE2 TYR A 126       3.015   1.576   4.884  1.00 87.83           H
ATOM   1745  CZ  TYR A 126       1.293   1.869   6.110  1.00 87.83           C
ATOM   1746  OH  TYR A 126       1.105   0.531   6.268  1.00 87.83           O
ATOM   1747  HH  TYR A 126       1.102   0.079   5.376  1.00 87.83           H
ATOM   1748  HN  TYR A 126       1.767   8.442   5.236  1.00 87.83           H
ATOM   1749  N   LYS A 127      -0.908   6.540   4.673  1.00 85.82           N
ATOM   1750  CA  LYS A 127      -2.246   5.980   4.584  1.00 85.82           C
ATOM   1751  C   LYS A 127      -2.877   6.387   3.251  1.00 85.82           C
ATOM   1752  O   LYS A 127      -3.529   5.576   2.596  1.00 85.82           O
ATOM   1753  HA  LYS A 127      -2.147   4.895   4.602  1.00 85.82           H
ATOM   1754  CB  LYS A 127      -3.076   6.380   5.805  1.00 85.82           C
ATOM   1755 1HB  LYS A 127      -2.503   6.200   6.715  1.00 85.82           H
ATOM   1756 2HB  LYS A 127      -3.290   7.448   5.770  1.00 85.82           H
ATOM   1757  CG  LYS A 127      -4.387   5.593   5.859  1.00 85.82           C
ATOM   1758 1HG  LYS A 127      -5.031   5.896   5.033  1.00 85.82           H
ATOM   1759 2HG  LYS A 127      -4.183   4.530   5.729  1.00 85.82           H
ATOM   1760  CD  LYS A 127      -5.110   5.822   7.187  1.00 85.82           C
ATOM   1761 1HD  LYS A 127      -4.505   5.433   8.006  1.00 85.82           H
ATOM   1762 2HD  LYS A 127      -5.232   6.891   7.360  1.00 85.82           H
ATOM   1763  CE  LYS A 127      -6.480   5.140   7.190  1.00 85.82           C
ATOM   1764 1HE  LYS A 127      -7.029   5.410   6.289  1.00 85.82           H
ATOM   1765 2HE  LYS A 127      -6.354   4.057   7.174  1.00 85.82           H
ATOM   1766  NZ  LYS A 127      -7.254   5.537   8.388  1.00 85.82           N
ATOM   1767 1HZ  LYS A 127      -8.192   5.157   8.325  1.00 85.82           H
ATOM   1768 2HZ  LYS A 127      -6.798   5.177   9.219  1.00 85.82           H
ATOM   1769 3HZ  LYS A 127      -7.301   6.548   8.440  1.00 85.82           H
ATOM   1770  HN  LYS A 127      -0.800   7.273   5.345  1.00 85.82           H
ATOM   1771  N   MET A 128      -2.661   7.643   2.889  1.00 86.76           N
ATOM   1772  CA  MET A 128      -3.197   8.167   1.645  1.00 86.76           C
ATOM   1773  C   MET A 128      -2.680   7.370   0.446  1.00 86.76           C
ATOM   1774  O   MET A 128      -3.449   7.008  -0.443  1.00 86.76           O
ATOM   1775  HA  MET A 128      -4.279   8.057   1.723  1.00 86.76           H
ATOM   1776  CB  MET A 128      -2.796   9.636   1.493  1.00 86.76           C
ATOM   1777 1HB  MET A 128      -3.103  10.193   2.378  1.00 86.76           H
ATOM   1778 2HB  MET A 128      -1.711   9.715   1.426  1.00 86.76           H
ATOM   1779  CG  MET A 128      -3.436  10.253   0.248  1.00 86.76           C
ATOM   1780 1HG  MET A 128      -3.109   9.717  -0.643  1.00 86.76           H
ATOM   1781 2HG  MET A 128      -4.521  10.154   0.300  1.00 86.76           H
ATOM   1782  SD  MET A 128      -2.987  11.976   0.121  1.00 86.76           S
ATOM   1783  CE  MET A 128      -1.279  11.815  -0.372  1.00 86.76           C
ATOM   1784 1HE  MET A 128      -0.729  11.269   0.395  1.00 86.76           H
ATOM   1785 2HE  MET A 128      -1.223  11.272  -1.315  1.00 86.76           H
ATOM   1786 3HE  MET A 128      -0.842  12.806  -0.496  1.00 86.76           H
ATOM   1787  HN  MET A 128      -2.131   8.297   3.429  1.00 86.76           H
ATOM   1788  N   ASN A 129      -1.379   7.119   0.460  1.00 83.58           N
ATOM   1789  CA  ASN A 129      -0.729   6.472  -0.667  1.00 83.58           C
ATOM   1790  C   ASN A 129      -1.055   4.977  -0.648  1.00 83.58           C
ATOM   1791  O   ASN A 129      -1.097   4.334  -1.696  1.00 83.58           O
ATOM   1792  HA  ASN A 129      -1.123   6.973  -1.551  1.00 83.58           H
ATOM   1793  CB  ASN A 129       0.791   6.625  -0.589  1.00 83.58           C
ATOM   1794 1HB  ASN A 129       1.142   6.315   0.396  1.00 83.58           H
ATOM   1795 2HB  ASN A 129       1.265   5.966  -1.317  1.00 83.58           H
ATOM   1796  CG  ASN A 129       1.211   8.072  -0.853  1.00 83.58           C
ATOM   1797  OD1 ASN A 129       0.854   8.677  -1.851  1.00 83.58           O
ATOM   1798  ND2 ASN A 129       1.986   8.592   0.094  1.00 83.58           N
ATOM   1799 1HD2 ASN A 129       2.243   8.042   0.888  1.00 83.58           H
ATOM   1800 2HD2 ASN A 129       2.313   9.534   0.011  1.00 83.58           H
ATOM   1801  HN  ASN A 129      -0.773   7.350   1.222  1.00 83.58           H
ATOM   1802  N   PHE A 130      -1.278   4.467   0.555  1.00 87.54           N
ATOM   1803  CA  PHE A 130      -1.679   3.080   0.717  1.00 87.54           C
ATOM   1804  C   PHE A 130      -2.944   2.777  -0.089  1.00 87.54           C
ATOM   1805  O   PHE A 130      -2.974   1.828  -0.870  1.00 87.54           O
ATOM   1806  HA  PHE A 130      -0.860   2.461   0.351  1.00 87.54           H
ATOM   1807  CB  PHE A 130      -1.974   2.871   2.204  1.00 87.54           C
ATOM   1808 1HB  PHE A 130      -1.049   2.989   2.767  1.00 87.54           H
ATOM   1809 2HB  PHE A 130      -2.655   3.652   2.542  1.00 87.54           H
ATOM   1810  CG  PHE A 130      -2.584   1.507   2.531  1.00 87.54           C
ATOM   1811  CD1 PHE A 130      -3.926   1.388   2.714  1.00 87.54           C
ATOM   1812  HD1 PHE A 130      -4.568   2.265   2.627  1.00 87.54           H
ATOM   1813  CD2 PHE A 130      -1.783   0.413   2.640  1.00 87.54           C
ATOM   1814  HD2 PHE A 130      -0.707   0.508   2.493  1.00 87.54           H
ATOM   1815  CE1 PHE A 130      -4.492   0.122   3.018  1.00 87.54           C
ATOM   1816  HE1 PHE A 130      -5.568   0.026   3.165  1.00 87.54           H
ATOM   1817  CE2 PHE A 130      -2.349  -0.854   2.944  1.00 87.54           C
ATOM   1818  HE2 PHE A 130      -1.707  -1.731   3.031  1.00 87.54           H
ATOM   1819  CZ  PHE A 130      -3.691  -0.973   3.127  1.00 87.54           C
ATOM   1820  HZ  PHE A 130      -4.126  -1.945   3.360  1.00 87.54           H
ATOM   1821  HN  PHE A 130      -1.188   4.984   1.406  1.00 87.54           H
ATOM   1822  N   TYR A 131      -3.957   3.603   0.128  1.00 92.29           N
ATOM   1823  CA  TYR A 131      -5.234   3.412  -0.539  1.00 92.29           C
ATOM   1824  C   TYR A 131      -5.124   3.724  -2.033  1.00 92.29           C
ATOM   1825  O   TYR A 131      -5.687   3.011  -2.862  1.00 92.29           O
ATOM   1826  HA  TYR A 131      -5.526   2.369  -0.414  1.00 92.29           H
ATOM   1827  CB  TYR A 131      -6.201   4.406   0.108  1.00 92.29           C
ATOM   1828 1HB  TYR A 131      -5.696   5.365   0.223  1.00 92.29           H
ATOM   1829 2HB  TYR A 131      -7.043   4.567  -0.564  1.00 92.29           H
ATOM   1830  CG  TYR A 131      -6.732   3.959   1.472  1.00 92.29           C
ATOM   1831  CD1 TYR A 131      -7.386   2.750   1.595  1.00 92.29           C
ATOM   1832  HD1 TYR A 131      -7.523   2.113   0.721  1.00 92.29           H
ATOM   1833  CD2 TYR A 131      -6.558   4.765   2.578  1.00 92.29           C
ATOM   1834  HD2 TYR A 131      -6.041   5.721   2.480  1.00 92.29           H
ATOM   1835  CE1 TYR A 131      -7.886   2.330   2.878  1.00 92.29           C
ATOM   1836  HE1 TYR A 131      -8.404   1.377   2.990  1.00 92.29           H
ATOM   1837  CE2 TYR A 131      -7.058   4.345   3.861  1.00 92.29           C
ATOM   1838  HE2 TYR A 131      -6.927   4.972   4.743  1.00 92.29           H
ATOM   1839  CZ  TYR A 131      -7.697   3.148   3.948  1.00 92.29           C
ATOM   1840  OH  TYR A 131      -8.170   2.751   5.160  1.00 92.29           O
ATOM   1841  HH  TYR A 131      -8.332   3.548   5.742  1.00 92.29           H
ATOM   1842  HN  TYR A 131      -3.916   4.389   0.745  1.00 92.29           H
ATOM   1843  N   SER A 132      -4.397   4.790  -2.330  1.00 92.61           N
ATOM   1844  CA  SER A 132      -4.292   5.267  -3.699  1.00 92.61           C
ATOM   1845  C   SER A 132      -3.636   4.200  -4.576  1.00 92.61           C
ATOM   1846  O   SER A 132      -4.070   3.964  -5.703  1.00 92.61           O
ATOM   1847  HA  SER A 132      -5.318   5.449  -4.020  1.00 92.61           H
ATOM   1848  CB  SER A 132      -3.498   6.573  -3.768  1.00 92.61           C
ATOM   1849 1HB  SER A 132      -3.503   6.946  -4.792  1.00 92.61           H
ATOM   1850 2HB  SER A 132      -3.987   7.328  -3.152  1.00 92.61           H
ATOM   1851  OG  SER A 132      -2.153   6.404  -3.331  1.00 92.61           O
ATOM   1852  HG  SER A 132      -1.632   7.242  -3.492  1.00 92.61           H
ATOM   1853  HN  SER A 132      -3.886   5.324  -1.656  1.00 92.61           H
ATOM   1854  N   CYS A 133      -2.600   3.583  -4.027  1.00 91.80           N
ATOM   1855  CA  CYS A 133      -1.869   2.558  -4.752  1.00 91.80           C
ATOM   1856  C   CYS A 133      -2.837   1.421  -5.084  1.00 91.80           C
ATOM   1857  O   CYS A 133      -2.941   1.006  -6.237  1.00 91.80           O
ATOM   1858  HA  CYS A 133      -1.494   3.025  -5.662  1.00 91.80           H
ATOM   1859  CB  CYS A 133      -0.656   2.062  -3.962  1.00 91.80           C
ATOM   1860 1HB  CYS A 133      -0.949   1.830  -2.938  1.00 91.80           H
ATOM   1861 2HB  CYS A 133      -0.277   1.140  -4.401  1.00 91.80           H
ATOM   1862  SG  CYS A 133       0.656   3.338  -3.962  1.00 91.80           S
ATOM   1863  HG  CYS A 133       0.146   4.062  -2.970  1.00 91.80           H
ATOM   1864  HN  CYS A 133      -2.260   3.773  -3.105  1.00 91.80           H
ATOM   1865  N   VAL A 134      -3.521   0.949  -4.052  1.00 89.97           N
ATOM   1866  CA  VAL A 134      -4.324  -0.256  -4.174  1.00 89.97           C
ATOM   1867  C   VAL A 134      -5.499   0.013  -5.117  1.00 89.97           C
ATOM   1868  O   VAL A 134      -5.871  -0.847  -5.913  1.00 89.97           O
ATOM   1869  HA  VAL A 134      -3.693  -1.029  -4.612  1.00 89.97           H
ATOM   1870  CB  VAL A 134      -4.767  -0.733  -2.789  1.00 89.97           C
ATOM   1871  HB  VAL A 134      -5.308   0.083  -2.311  1.00 89.97           H
ATOM   1872  CG1 VAL A 134      -5.717  -1.928  -2.899  1.00 89.97           C
ATOM   1873 1HG1 VAL A 134      -6.600  -1.638  -3.467  1.00 89.97           H
ATOM   1874 2HG1 VAL A 134      -5.211  -2.749  -3.407  1.00 89.97           H
ATOM   1875 3HG1 VAL A 134      -6.015  -2.247  -1.900  1.00 89.97           H
ATOM   1876  CG2 VAL A 134      -3.558  -1.072  -1.915  1.00 89.97           C
ATOM   1877 1HG2 VAL A 134      -2.977  -1.864  -2.388  1.00 89.97           H
ATOM   1878 2HG2 VAL A 134      -2.935  -0.186  -1.796  1.00 89.97           H
ATOM   1879 3HG2 VAL A 134      -3.901  -1.409  -0.936  1.00 89.97           H
ATOM   1880  HN  VAL A 134      -3.532   1.374  -3.147  1.00 89.97           H
ATOM   1881  N   LEU A 135      -6.051   1.212  -4.996  1.00 93.73           N
ATOM   1882  CA  LEU A 135      -7.188   1.599  -5.814  1.00 93.73           C
ATOM   1883  C   LEU A 135      -6.743   1.720  -7.273  1.00 93.73           C
ATOM   1884  O   LEU A 135      -7.507   1.413  -8.186  1.00 93.73           O
ATOM   1885  HA  LEU A 135      -7.927   0.801  -5.744  1.00 93.73           H
ATOM   1886  CB  LEU A 135      -7.838   2.869  -5.262  1.00 93.73           C
ATOM   1887 1HB  LEU A 135      -7.064   3.626  -5.140  1.00 93.73           H
ATOM   1888 2HB  LEU A 135      -8.539   3.247  -6.006  1.00 93.73           H
ATOM   1889  CG  LEU A 135      -8.580   2.718  -3.932  1.00 93.73           C
ATOM   1890  HG  LEU A 135      -7.890   2.294  -3.202  1.00 93.73           H
ATOM   1891  CD1 LEU A 135      -9.024   4.081  -3.395  1.00 93.73           C
ATOM   1892 1HD1 LEU A 135      -8.149   4.712  -3.238  1.00 93.73           H
ATOM   1893 2HD1 LEU A 135      -9.690   4.555  -4.115  1.00 93.73           H
ATOM   1894 3HD1 LEU A 135      -9.549   3.945  -2.449  1.00 93.73           H
ATOM   1895  CD2 LEU A 135      -9.753   1.745  -4.065  1.00 93.73           C
ATOM   1896 1HD2 LEU A 135     -10.451   2.117  -4.815  1.00 93.73           H
ATOM   1897 2HD2 LEU A 135      -9.380   0.767  -4.370  1.00 93.73           H
ATOM   1898 3HD2 LEU A 135     -10.262   1.657  -3.106  1.00 93.73           H
ATOM   1899  HN  LEU A 135      -5.734   1.911  -4.355  1.00 93.73           H
ATOM   1900  N   LEU A 136      -5.508   2.169  -7.446  1.00 93.70           N
ATOM   1901  CA  LEU A 136      -4.948   2.322  -8.778  1.00 93.70           C
ATOM   1902  C   LEU A 136      -4.744   0.940  -9.403  1.00 93.70           C
ATOM   1903  O   LEU A 136      -5.055   0.733 -10.575  1.00 93.70           O
ATOM   1904  HA  LEU A 136      -5.675   2.868  -9.378  1.00 93.70           H
ATOM   1905  CB  LEU A 136      -3.674   3.168  -8.729  1.00 93.70           C
ATOM   1906 1HB  LEU A 136      -3.070   2.832  -7.886  1.00 93.70           H
ATOM   1907 2HB  LEU A 136      -3.097   2.972  -9.633  1.00 93.70           H
ATOM   1908  CG  LEU A 136      -3.878   4.679  -8.605  1.00 93.70           C
ATOM   1909  HG  LEU A 136      -4.588   4.863  -7.799  1.00 93.70           H
ATOM   1910  CD1 LEU A 136      -2.571   5.379  -8.225  1.00 93.70           C
ATOM   1911 1HD1 LEU A 136      -2.218   4.994  -7.268  1.00 93.70           H
ATOM   1912 2HD1 LEU A 136      -1.820   5.189  -8.992  1.00 93.70           H
ATOM   1913 3HD1 LEU A 136      -2.744   6.452  -8.143  1.00 93.70           H
ATOM   1914  CD2 LEU A 136      -4.486   5.258  -9.884  1.00 93.70           C
ATOM   1915 1HD2 LEU A 136      -3.819   5.063 -10.724  1.00 93.70           H
ATOM   1916 2HD2 LEU A 136      -5.452   4.789 -10.071  1.00 93.70           H
ATOM   1917 3HD2 LEU A 136      -4.620   6.333  -9.769  1.00 93.70           H
ATOM   1918  HN  LEU A 136      -4.896   2.425  -6.698  1.00 93.70           H
ATOM   1919  N   ILE A 137      -4.223   0.030  -8.592  1.00 90.95           N
ATOM   1920  CA  ILE A 137      -3.986  -1.329  -9.048  1.00 90.95           C
ATOM   1921  C   ILE A 137      -5.309  -1.950  -9.498  1.00 90.95           C
ATOM   1922  O   ILE A 137      -5.360  -2.646 -10.511  1.00 90.95           O
ATOM   1923  HA  ILE A 137      -3.320  -1.274  -9.909  1.00 90.95           H
ATOM   1924  CB  ILE A 137      -3.263  -2.137  -7.968  1.00 90.95           C
ATOM   1925  HB  ILE A 137      -3.759  -1.954  -7.015  1.00 90.95           H
ATOM   1926  CG1 ILE A 137      -1.812  -1.676  -7.818  1.00 90.95           C
ATOM   1927 1HG1 ILE A 137      -1.228  -2.018  -8.672  1.00 90.95           H
ATOM   1928 2HG1 ILE A 137      -1.770  -0.587  -7.818  1.00 90.95           H
ATOM   1929  CG2 ILE A 137      -3.362  -3.638  -8.248  1.00 90.95           C
ATOM   1930 1HG2 ILE A 137      -4.410  -3.936  -8.264  1.00 90.95           H
ATOM   1931 2HG2 ILE A 137      -2.906  -3.858  -9.213  1.00 90.95           H
ATOM   1932 3HG2 ILE A 137      -2.840  -4.189  -7.465  1.00 90.95           H
ATOM   1933  CD1 ILE A 137      -1.196  -2.215  -6.525  1.00 90.95           C
ATOM   1934 1HD1 ILE A 137      -1.768  -1.852  -5.671  1.00 90.95           H
ATOM   1935 2HD1 ILE A 137      -1.218  -3.305  -6.539  1.00 90.95           H
ATOM   1936 3HD1 ILE A 137      -0.165  -1.873  -6.443  1.00 90.95           H
ATOM   1937  HN  ILE A 137      -3.966   0.209  -7.643  1.00 90.95           H
ATOM   1938  N   MET A 138      -6.349  -1.677  -8.722  1.00 90.71           N
ATOM   1939  CA  MET A 138      -7.676  -2.170  -9.049  1.00 90.71           C
ATOM   1940  C   MET A 138      -8.147  -1.624 -10.398  1.00 90.71           C
ATOM   1941  O   MET A 138      -8.690  -2.365 -11.216  1.00 90.71           O
ATOM   1942  HA  MET A 138      -7.581  -3.255  -9.101  1.00 90.71           H
ATOM   1943  CB  MET A 138      -8.660  -1.749  -7.955  1.00 90.71           C
ATOM   1944 1HB  MET A 138      -8.300  -2.093  -6.985  1.00 90.71           H
ATOM   1945 2HB  MET A 138      -8.714  -0.662  -7.909  1.00 90.71           H
ATOM   1946  CG  MET A 138     -10.053  -2.323  -8.221  1.00 90.71           C
ATOM   1947 1HG  MET A 138     -10.394  -2.027  -9.213  1.00 90.71           H
ATOM   1948 2HG  MET A 138     -10.015  -3.412  -8.209  1.00 90.71           H
ATOM   1949  SD  MET A 138     -11.200  -1.740  -6.984  1.00 90.71           S
ATOM   1950  CE  MET A 138     -11.349  -0.032  -7.479  1.00 90.71           C
ATOM   1951 1HE  MET A 138     -10.370   0.446  -7.436  1.00 90.71           H
ATOM   1952 2HE  MET A 138     -11.733   0.019  -8.498  1.00 90.71           H
ATOM   1953 3HE  MET A 138     -12.034   0.483  -6.806  1.00 90.71           H
ATOM   1954  HN  MET A 138      -6.294  -1.131  -7.886  1.00 90.71           H
ATOM   1955  N   CYS A 139      -7.923  -0.332 -10.589  1.00 93.58           N
ATOM   1956  CA  CYS A 139      -8.372   0.335 -11.798  1.00 93.58           C
ATOM   1957  C   CYS A 139      -7.593  -0.241 -12.982  1.00 93.58           C
ATOM   1958  O   CYS A 139      -8.136  -0.385 -14.077  1.00 93.58           O
ATOM   1959  HA  CYS A 139      -9.437   0.122 -11.896  1.00 93.58           H
ATOM   1960  CB  CYS A 139      -8.218   1.854 -11.698  1.00 93.58           C
ATOM   1961 1HB  CYS A 139      -7.222   2.103 -11.332  1.00 93.58           H
ATOM   1962 2HB  CYS A 139      -8.317   2.304 -12.685  1.00 93.58           H
ATOM   1963  SG  CYS A 139      -9.487   2.538 -10.570  1.00 93.58           S
ATOM   1964  HG  CYS A 139      -8.897   2.148  -9.444  1.00 93.58           H
ATOM   1965  HN  CYS A 139      -7.444   0.254  -9.935  1.00 93.58           H
ATOM   1966  N   ILE A 140      -6.331  -0.553 -12.723  1.00 90.03           N
ATOM   1967  CA  ILE A 140      -5.476  -1.125 -13.750  1.00 90.03           C
ATOM   1968  C   ILE A 140      -6.065  -2.459 -14.213  1.00 90.03           C
ATOM   1969  O   ILE A 140      -6.044  -2.771 -15.403  1.00 90.03           O
ATOM   1970  HA  ILE A 140      -5.474  -0.436 -14.594  1.00 90.03           H
ATOM   1971  CB  ILE A 140      -4.035  -1.231 -13.248  1.00 90.03           C
ATOM   1972  HB  ILE A 140      -4.053  -1.650 -12.242  1.00 90.03           H
ATOM   1973  CG1 ILE A 140      -3.386   0.151 -13.150  1.00 90.03           C
ATOM   1974 1HG1 ILE A 140      -3.140   0.514 -14.148  1.00 90.03           H
ATOM   1975 2HG1 ILE A 140      -4.093   0.859 -12.718  1.00 90.03           H
ATOM   1976  CG2 ILE A 140      -3.219  -2.186 -14.121  1.00 90.03           C
ATOM   1977 1HG2 ILE A 140      -3.671  -3.178 -14.096  1.00 90.03           H
ATOM   1978 2HG2 ILE A 140      -3.206  -1.819 -15.147  1.00 90.03           H
ATOM   1979 3HG2 ILE A 140      -2.198  -2.243 -13.743  1.00 90.03           H
ATOM   1980  CD1 ILE A 140      -2.119   0.102 -12.293  1.00 90.03           C
ATOM   1981 1HD1 ILE A 140      -2.372  -0.237 -11.289  1.00 90.03           H
ATOM   1982 2HD1 ILE A 140      -1.404  -0.588 -12.741  1.00 90.03           H
ATOM   1983 3HD1 ILE A 140      -1.678   1.098 -12.240  1.00 90.03           H
ATOM   1984  HN  ILE A 140      -5.894  -0.423 -11.834  1.00 90.03           H
ATOM   1985  N   SER A 141      -6.578  -3.210 -13.250  1.00 88.48           N
ATOM   1986  CA  SER A 141      -7.138  -4.519 -13.539  1.00 88.48           C
ATOM   1987  C   SER A 141      -8.368  -4.374 -14.439  1.00 88.48           C
ATOM   1988  O   SER A 141      -8.559  -5.160 -15.365  1.00 88.48           O
ATOM   1989  HA  SER A 141      -6.348  -5.064 -14.056  1.00 88.48           H
ATOM   1990  CB  SER A 141      -7.507  -5.257 -12.251  1.00 88.48           C
ATOM   1991 1HB  SER A 141      -7.578  -6.326 -12.453  1.00 88.48           H
ATOM   1992 2HB  SER A 141      -6.713  -5.124 -11.517  1.00 88.48           H
ATOM   1993  OG  SER A 141      -8.740  -4.796 -11.705  1.00 88.48           O
ATOM   1994  HG  SER A 141      -8.592  -3.950 -11.192  1.00 88.48           H
ATOM   1995  HN  SER A 141      -6.613  -2.938 -12.288  1.00 88.48           H
ATOM   1996  N   VAL A 142      -9.169  -3.364 -14.133  1.00 90.29           N
ATOM   1997  CA  VAL A 142     -10.384  -3.117 -14.891  1.00 90.29           C
ATOM   1998  C   VAL A 142     -10.014  -2.661 -16.304  1.00 90.29           C
ATOM   1999  O   VAL A 142     -10.650  -3.064 -17.277  1.00 90.29           O
ATOM   2000  HA  VAL A 142     -10.927  -4.059 -14.958  1.00 90.29           H
ATOM   2001  CB  VAL A 142     -11.267  -2.111 -14.151  1.00 90.29           C
ATOM   2002  HB  VAL A 142     -10.694  -1.193 -14.021  1.00 90.29           H
ATOM   2003  CG1 VAL A 142     -12.517  -1.774 -14.967  1.00 90.29           C
ATOM   2004 1HG1 VAL A 142     -12.220  -1.341 -15.922  1.00 90.29           H
ATOM   2005 2HG1 VAL A 142     -13.093  -2.682 -15.142  1.00 90.29           H
ATOM   2006 3HG1 VAL A 142     -13.127  -1.057 -14.417  1.00 90.29           H
ATOM   2007  CG2 VAL A 142     -11.643  -2.631 -12.762  1.00 90.29           C
ATOM   2008 1HG2 VAL A 142     -12.189  -3.569 -12.860  1.00 90.29           H
ATOM   2009 2HG2 VAL A 142     -10.738  -2.797 -12.178  1.00 90.29           H
ATOM   2010 3HG2 VAL A 142     -12.272  -1.897 -12.257  1.00 90.29           H
ATOM   2011  HN  VAL A 142      -9.000  -2.722 -13.385  1.00 90.29           H
ATOM   2012  N   ASP A 143      -8.987  -1.827 -16.373  1.00 85.37           N
ATOM   2013  CA  ASP A 143      -8.558  -1.270 -17.645  1.00 85.37           C
ATOM   2014  C   ASP A 143      -8.088  -2.403 -18.559  1.00 85.37           C
ATOM   2015  O   ASP A 143      -8.402  -2.416 -19.749  1.00 85.37           O
ATOM   2016  HA  ASP A 143      -9.432  -0.751 -18.040  1.00 85.37           H
ATOM   2017  CB  ASP A 143      -7.391  -0.300 -17.456  1.00 85.37           C
ATOM   2018 1HB  ASP A 143      -7.673   0.482 -16.750  1.00 85.37           H
ATOM   2019 2HB  ASP A 143      -6.541  -0.828 -17.024  1.00 85.37           H
ATOM   2020  CG  ASP A 143      -6.982   0.332 -18.788  1.00 85.37           C
ATOM   2021  OD1 ASP A 143      -7.860   0.974 -19.405  1.00 85.37           O
ATOM   2022  OD2 ASP A 143      -5.801   0.159 -19.160  1.00 85.37           O
ATOM   2023  HN  ASP A 143      -8.453  -1.531 -15.581  1.00 85.37           H
ATOM   2024  N   ARG A 144      -7.343  -3.327 -17.969  1.00 74.52           N
ATOM   2025  CA  ARG A 144      -6.827  -4.461 -18.716  1.00 74.52           C
ATOM   2026  C   ARG A 144      -7.979  -5.323 -19.237  1.00 74.52           C
ATOM   2027  O   ARG A 144      -7.937  -5.804 -20.368  1.00 74.52           O
ATOM   2028  HA  ARG A 144      -6.264  -4.020 -19.539  1.00 74.52           H
ATOM   2029  CB  ARG A 144      -5.908  -5.321 -17.846  1.00 74.52           C
ATOM   2030 1HB  ARG A 144      -6.355  -5.456 -16.862  1.00 74.52           H
ATOM   2031 2HB  ARG A 144      -5.805  -6.312 -18.289  1.00 74.52           H
ATOM   2032  CG  ARG A 144      -4.528  -4.675 -17.702  1.00 74.52           C
ATOM   2033 1HG  ARG A 144      -4.146  -4.401 -18.685  1.00 74.52           H
ATOM   2034 2HG  ARG A 144      -4.612  -3.754 -17.124  1.00 74.52           H
ATOM   2035  CD  ARG A 144      -3.547  -5.627 -17.014  1.00 74.52           C
ATOM   2036 1HD  ARG A 144      -3.858  -5.801 -15.984  1.00 74.52           H
ATOM   2037 2HD  ARG A 144      -3.552  -6.594 -17.517  1.00 74.52           H
ATOM   2038  NE  ARG A 144      -2.183  -5.052 -17.038  1.00 74.52           N
ATOM   2039  HE  ARG A 144      -2.082  -4.098 -17.319  1.00 74.52           H
ATOM   2040  CZ  ARG A 144      -1.076  -5.731 -16.708  1.00 74.52           C
ATOM   2041  NH1 ARG A 144      -1.153  -7.013 -16.325  1.00 74.52           N
ATOM   2042 1HH1 ARG A 144      -2.041  -7.470 -16.284  1.00 74.52           H
ATOM   2043 2HH1 ARG A 144      -0.322  -7.512 -16.081  1.00 74.52           H
ATOM   2044  NH2 ARG A 144       0.109  -5.109 -16.767  1.00 74.52           N
ATOM   2045 1HH2 ARG A 144       0.945  -5.601 -16.524  1.00 74.52           H
ATOM   2046 2HH2 ARG A 144       0.158  -4.152 -17.054  1.00 74.52           H
ATOM   2047  HN  ARG A 144      -7.093  -3.309 -17.001  1.00 74.52           H
ATOM   2048  N   TYR A 145      -8.980  -5.493 -18.385  1.00 86.21           N
ATOM   2049  CA  TYR A 145     -10.165  -6.242 -18.765  1.00 86.21           C
ATOM   2050  C   TYR A 145     -10.820  -5.639 -20.009  1.00 86.21           C
ATOM   2051  O   TYR A 145     -11.125  -6.354 -20.962  1.00 86.21           O
ATOM   2052  HA  TYR A 145      -9.861  -7.266 -18.983  1.00 86.21           H
ATOM   2053  CB  TYR A 145     -11.134  -6.124 -17.586  1.00 86.21           C
ATOM   2054 1HB  TYR A 145     -10.775  -6.752 -16.770  1.00 86.21           H
ATOM   2055 2HB  TYR A 145     -11.126  -5.096 -17.224  1.00 86.21           H
ATOM   2056  CG  TYR A 145     -12.573  -6.521 -17.921  1.00 86.21           C
ATOM   2057  CD1 TYR A 145     -13.535  -5.547 -18.095  1.00 86.21           C
ATOM   2058  HD1 TYR A 145     -13.269  -4.495 -17.995  1.00 86.21           H
ATOM   2059  CD2 TYR A 145     -12.909  -7.854 -18.048  1.00 86.21           C
ATOM   2060  HD2 TYR A 145     -12.149  -8.623 -17.910  1.00 86.21           H
ATOM   2061  CE1 TYR A 145     -14.889  -5.921 -18.410  1.00 86.21           C
ATOM   2062  HE1 TYR A 145     -15.658  -5.162 -18.550  1.00 86.21           H
ATOM   2063  CE2 TYR A 145     -14.263  -8.228 -18.363  1.00 86.21           C
ATOM   2064  HE2 TYR A 145     -14.543  -9.276 -18.466  1.00 86.21           H
ATOM   2065  CZ  TYR A 145     -15.187  -7.243 -18.528  1.00 86.21           C
ATOM   2066  OH  TYR A 145     -16.466  -7.596 -18.826  1.00 86.21           O
ATOM   2067  HH  TYR A 145     -16.536  -8.590 -18.908  1.00 86.21           H
ATOM   2068  HN  TYR A 145      -8.989  -5.130 -17.454  1.00 86.21           H
ATOM   2069  N   ILE A 146     -11.016  -4.330 -19.960  1.00 83.02           N
ATOM   2070  CA  ILE A 146     -11.685  -3.632 -21.045  1.00 83.02           C
ATOM   2071  C   ILE A 146     -10.852  -3.765 -22.321  1.00 83.02           C
ATOM   2072  O   ILE A 146     -11.400  -3.947 -23.408  1.00 83.02           O
ATOM   2073  HA  ILE A 146     -12.645  -4.123 -21.206  1.00 83.02           H
ATOM   2074  CB  ILE A 146     -11.979  -2.183 -20.650  1.00 83.02           C
ATOM   2075  HB  ILE A 146     -11.054  -1.735 -20.285  1.00 83.02           H
ATOM   2076  CG1 ILE A 146     -12.993  -2.121 -19.506  1.00 83.02           C
ATOM   2077 1HG1 ILE A 146     -13.983  -2.383 -19.879  1.00 83.02           H
ATOM   2078 2HG1 ILE A 146     -12.735  -2.858 -18.745  1.00 83.02           H
ATOM   2079  CG2 ILE A 146     -12.430  -1.365 -21.861  1.00 83.02           C
ATOM   2080 1HG2 ILE A 146     -11.643  -1.369 -22.616  1.00 83.02           H
ATOM   2081 2HG2 ILE A 146     -13.336  -1.804 -22.279  1.00 83.02           H
ATOM   2082 3HG2 ILE A 146     -12.631  -0.339 -21.552  1.00 83.02           H
ATOM   2083  CD1 ILE A 146     -13.030  -0.725 -18.881  1.00 83.02           C
ATOM   2084 1HD1 ILE A 146     -12.045  -0.477 -18.487  1.00 83.02           H
ATOM   2085 2HD1 ILE A 146     -13.313   0.005 -19.639  1.00 83.02           H
ATOM   2086 3HD1 ILE A 146     -13.760  -0.709 -18.071  1.00 83.02           H
ATOM   2087  HN  ILE A 146     -10.728  -3.749 -19.199  1.00 83.02           H
ATOM   2088  N   ALA A 147      -9.542  -3.668 -22.148  1.00 81.61           N
ATOM   2089  CA  ALA A 147      -8.636  -3.658 -23.283  1.00 81.61           C
ATOM   2090  C   ALA A 147      -8.712  -5.007 -24.002  1.00 81.61           C
ATOM   2091  O   ALA A 147      -8.580  -5.071 -25.224  1.00 81.61           O
ATOM   2092  HA  ALA A 147      -8.965  -2.874 -23.964  1.00 81.61           H
ATOM   2093  CB  ALA A 147      -7.220  -3.333 -22.803  1.00 81.61           C
ATOM   2094 1HB  ALA A 147      -7.215  -2.353 -22.326  1.00 81.61           H
ATOM   2095 2HB  ALA A 147      -6.896  -4.088 -22.087  1.00 81.61           H
ATOM   2096 3HB  ALA A 147      -6.540  -3.325 -23.655  1.00 81.61           H
ATOM   2097  HN  ALA A 147      -9.101  -3.597 -21.253  1.00 81.61           H
ATOM   2098  N   ILE A 148      -8.924  -6.050 -23.214  1.00 77.96           N
ATOM   2099  CA  ILE A 148      -8.840  -7.406 -23.730  1.00 77.96           C
ATOM   2100  C   ILE A 148     -10.233  -7.873 -24.156  1.00 77.96           C
ATOM   2101  O   ILE A 148     -10.416  -8.355 -25.272  1.00 77.96           O
ATOM   2102  HA  ILE A 148      -8.199  -7.382 -24.612  1.00 77.96           H
ATOM   2103  CB  ILE A 148      -8.168  -8.327 -22.708  1.00 77.96           C
ATOM   2104  HB  ILE A 148      -8.682  -8.211 -21.754  1.00 77.96           H
ATOM   2105  CG1 ILE A 148      -6.708  -7.927 -22.486  1.00 77.96           C
ATOM   2106 1HG1 ILE A 148      -6.129  -8.136 -23.386  1.00 77.96           H
ATOM   2107 2HG1 ILE A 148      -6.644  -6.853 -22.309  1.00 77.96           H
ATOM   2108  CG2 ILE A 148      -8.304  -9.794 -23.120  1.00 77.96           C
ATOM   2109 1HG2 ILE A 148      -9.360 -10.057 -23.186  1.00 77.96           H
ATOM   2110 2HG2 ILE A 148      -7.831  -9.945 -24.090  1.00 77.96           H
ATOM   2111 3HG2 ILE A 148      -7.818 -10.426 -22.377  1.00 77.96           H
ATOM   2112  CD1 ILE A 148      -6.107  -8.682 -21.299  1.00 77.96           C
ATOM   2113 1HD1 ILE A 148      -6.674  -8.451 -20.397  1.00 77.96           H
ATOM   2114 2HD1 ILE A 148      -6.150  -9.754 -21.491  1.00 77.96           H
ATOM   2115 3HD1 ILE A 148      -5.069  -8.378 -21.164  1.00 77.96           H
ATOM   2116  HN  ILE A 148      -9.150  -5.981 -22.243  1.00 77.96           H
ATOM   2117  N   ALA A 149     -11.180  -7.714 -23.243  1.00 77.54           N
ATOM   2118  CA  ALA A 149     -12.496  -8.304 -23.419  1.00 77.54           C
ATOM   2119  C   ALA A 149     -13.320  -7.430 -24.367  1.00 77.54           C
ATOM   2120  O   ALA A 149     -14.183  -7.930 -25.086  1.00 77.54           O
ATOM   2121  HA  ALA A 149     -12.361  -9.287 -23.871  1.00 77.54           H
ATOM   2122  CB  ALA A 149     -13.166  -8.476 -22.054  1.00 77.54           C
ATOM   2123 1HB  ALA A 149     -12.556  -9.129 -21.430  1.00 77.54           H
ATOM   2124 2HB  ALA A 149     -13.266  -7.503 -21.574  1.00 77.54           H
ATOM   2125 3HB  ALA A 149     -14.153  -8.919 -22.187  1.00 77.54           H
ATOM   2126  HN  ALA A 149     -11.060  -7.194 -22.397  1.00 77.54           H
ATOM   2127  N   GLN A 150     -13.023  -6.139 -24.337  1.00 68.59           N
ATOM   2128  CA  GLN A 150     -13.793  -5.176 -25.106  1.00 68.59           C
ATOM   2129  C   GLN A 150     -12.876  -4.392 -26.047  1.00 68.59           C
ATOM   2130  O   GLN A 150     -13.073  -3.197 -26.258  1.00 68.59           O
ATOM   2131  HA  GLN A 150     -14.500  -5.768 -25.687  1.00 68.59           H
ATOM   2132  CB  GLN A 150     -14.569  -4.232 -24.184  1.00 68.59           C
ATOM   2133 1HB  GLN A 150     -13.870  -3.648 -23.585  1.00 68.59           H
ATOM   2134 2HB  GLN A 150     -15.144  -3.526 -24.782  1.00 68.59           H
ATOM   2135  CG  GLN A 150     -15.508  -5.014 -23.264  1.00 68.59           C
ATOM   2136 1HG  GLN A 150     -16.098  -5.716 -23.852  1.00 68.59           H
ATOM   2137 2HG  GLN A 150     -14.923  -5.603 -22.557  1.00 68.59           H
ATOM   2138  CD  GLN A 150     -16.440  -4.070 -22.501  1.00 68.59           C
ATOM   2139  OE1 GLN A 150     -16.354  -2.857 -22.601  1.00 68.59           O
ATOM   2140  NE2 GLN A 150     -17.331  -4.692 -21.735  1.00 68.59           N
ATOM   2141 1HE2 GLN A 150     -17.348  -5.691 -21.698  1.00 68.59           H
ATOM   2142 2HE2 GLN A 150     -17.985  -4.160 -21.197  1.00 68.59           H
ATOM   2143  HN  GLN A 150     -12.274  -5.749 -23.801  1.00 68.59           H
ATOM   2144  N   ALA A 151     -11.893  -5.098 -26.587  1.00 68.41           N
ATOM   2145  CA  ALA A 151     -10.843  -4.452 -27.356  1.00 68.41           C
ATOM   2146  C   ALA A 151     -11.476  -3.576 -28.438  1.00 68.41           C
ATOM   2147  O   ALA A 151     -11.031  -2.453 -28.672  1.00 68.41           O
ATOM   2148  HA  ALA A 151     -10.274  -3.820 -26.675  1.00 68.41           H
ATOM   2149  CB  ALA A 151      -9.910  -5.515 -27.938  1.00 68.41           C
ATOM   2150 1HB  ALA A 151      -9.464  -6.091 -27.127  1.00 68.41           H
ATOM   2151 2HB  ALA A 151     -10.478  -6.182 -28.587  1.00 68.41           H
ATOM   2152 3HB  ALA A 151      -9.122  -5.030 -28.515  1.00 68.41           H
ATOM   2153  HN  ALA A 151     -11.808  -6.091 -26.505  1.00 68.41           H
ATOM   2154  N   MET A 152     -12.505  -4.121 -29.071  1.00 59.11           N
ATOM   2155  CA  MET A 152     -13.151  -3.437 -30.178  1.00 59.11           C
ATOM   2156  C   MET A 152     -13.657  -2.058 -29.749  1.00 59.11           C
ATOM   2157  O   MET A 152     -13.409  -1.064 -30.428  1.00 59.11           O
ATOM   2158  HA  MET A 152     -12.384  -3.328 -30.944  1.00 59.11           H
ATOM   2159  CB  MET A 152     -14.326  -4.278 -30.682  1.00 59.11           C
ATOM   2160 1HB  MET A 152     -14.883  -4.677 -29.834  1.00 59.11           H
ATOM   2161 2HB  MET A 152     -15.012  -3.649 -31.247  1.00 59.11           H
ATOM   2162  CG  MET A 152     -13.837  -5.429 -31.564  1.00 59.11           C
ATOM   2163 1HG  MET A 152     -12.830  -5.724 -31.267  1.00 59.11           H
ATOM   2164 2HG  MET A 152     -14.477  -6.301 -31.427  1.00 59.11           H
ATOM   2165  SD  MET A 152     -13.845  -4.931 -33.278  1.00 59.11           S
ATOM   2166  CE  MET A 152     -15.567  -5.193 -33.669  1.00 59.11           C
ATOM   2167 1HE  MET A 152     -15.820  -6.241 -33.511  1.00 59.11           H
ATOM   2168 2HE  MET A 152     -16.185  -4.569 -33.023  1.00 59.11           H
ATOM   2169 3HE  MET A 152     -15.747  -4.928 -34.710  1.00 59.11           H
ATOM   2170  HN  MET A 152     -12.895  -5.012 -28.839  1.00 59.11           H
ATOM   2171  N   ARG A 153     -14.358  -2.044 -28.625  1.00 56.27           N
ATOM   2172  CA  ARG A 153     -14.971  -0.818 -28.141  1.00 56.27           C
ATOM   2173  C   ARG A 153     -13.903   0.125 -27.584  1.00 56.27           C
ATOM   2174  O   ARG A 153     -14.083   1.342 -27.584  1.00 56.27           O
ATOM   2175  HA  ARG A 153     -15.458  -0.386 -29.015  1.00 56.27           H
ATOM   2176  CB  ARG A 153     -16.002  -1.112 -27.049  1.00 56.27           C
ATOM   2177 1HB  ARG A 153     -15.575  -1.794 -26.315  1.00 56.27           H
ATOM   2178 2HB  ARG A 153     -16.251  -0.191 -26.522  1.00 56.27           H
ATOM   2179  CG  ARG A 153     -17.271  -1.724 -27.645  1.00 56.27           C
ATOM   2180 1HG  ARG A 153     -17.635  -1.098 -28.459  1.00 56.27           H
ATOM   2181 2HG  ARG A 153     -17.043  -2.701 -28.072  1.00 56.27           H
ATOM   2182  CD  ARG A 153     -18.361  -1.869 -26.581  1.00 56.27           C
ATOM   2183 1HD  ARG A 153     -18.030  -2.554 -25.800  1.00 56.27           H
ATOM   2184 2HD  ARG A 153     -18.545  -0.907 -26.103  1.00 56.27           H
ATOM   2185  NE  ARG A 153     -19.608  -2.373 -27.199  1.00 56.27           N
ATOM   2186  HE  ARG A 153     -19.610  -2.534 -28.186  1.00 56.27           H
ATOM   2187  CZ  ARG A 153     -20.734  -2.627 -26.519  1.00 56.27           C
ATOM   2188  NH1 ARG A 153     -20.788  -2.430 -25.194  1.00 56.27           N
ATOM   2189 1HH1 ARG A 153     -19.984  -2.090 -24.706  1.00 56.27           H
ATOM   2190 2HH1 ARG A 153     -21.633  -2.622 -24.694  1.00 56.27           H
ATOM   2191  NH2 ARG A 153     -21.806  -3.082 -27.183  1.00 56.27           N
ATOM   2192 1HH2 ARG A 153     -22.654  -3.277 -26.690  1.00 56.27           H
ATOM   2193 2HH2 ARG A 153     -21.757  -3.227 -28.171  1.00 56.27           H
ATOM   2194  HN  ARG A 153     -14.510  -2.848 -28.050  1.00 56.27           H
ATOM   2195  N   ALA A 154     -12.814  -0.472 -27.122  1.00 60.78           N
ATOM   2196  CA  ALA A 154     -11.791   0.279 -26.415  1.00 60.78           C
ATOM   2197  C   ALA A 154     -11.118   1.253 -27.385  1.00 60.78           C
ATOM   2198  O   ALA A 154     -10.698   2.338 -26.988  1.00 60.78           O
ATOM   2199  HA  ALA A 154     -12.282   0.847 -25.626  1.00 60.78           H
ATOM   2200  CB  ALA A 154     -10.794  -0.691 -25.778  1.00 60.78           C
ATOM   2201 1HB  ALA A 154     -11.317  -1.340 -25.076  1.00 60.78           H
ATOM   2202 2HB  ALA A 154     -10.328  -1.296 -26.555  1.00 60.78           H
ATOM   2203 3HB  ALA A 154     -10.027  -0.127 -25.247  1.00 60.78           H
ATOM   2204  HN  ALA A 154     -12.626  -1.449 -27.224  1.00 60.78           H
ATOM   2205  N   HIS A 155     -11.037   0.829 -28.638  1.00 55.97           N
ATOM   2206  CA  HIS A 155     -10.279   1.571 -29.631  1.00 55.97           C
ATOM   2207  C   HIS A 155     -11.018   2.864 -29.981  1.00 55.97           C
ATOM   2208  O   HIS A 155     -10.399   3.917 -30.125  1.00 55.97           O
ATOM   2209  HA  HIS A 155      -9.323   1.822 -29.171  1.00 55.97           H
ATOM   2210  CB  HIS A 155      -9.993   0.701 -30.857  1.00 55.97           C
ATOM   2211 1HB  HIS A 155      -9.877  -0.334 -30.536  1.00 55.97           H
ATOM   2212 2HB  HIS A 155     -10.855   0.734 -31.522  1.00 55.97           H
ATOM   2213  CG  HIS A 155      -8.762   1.114 -31.629  1.00 55.97           C
ATOM   2214  ND1 HIS A 155      -8.652   2.338 -32.265  1.00 55.97           N
ATOM   2215  HD1 HIS A 155      -9.350   3.054 -32.281  1.00 55.97           H
ATOM   2216  CD2 HIS A 155      -7.591   0.453 -31.860  1.00 55.97           C
ATOM   2217  HD2 HIS A 155      -7.341  -0.545 -31.500  1.00 55.97           H
ATOM   2218  CE1 HIS A 155      -7.465   2.400 -32.850  1.00 55.97           C
ATOM   2219  HE1 HIS A 155      -7.080   3.239 -33.430  1.00 55.97           H
ATOM   2220  NE2 HIS A 155      -6.809   1.231 -32.598  1.00 55.97           N
ATOM   2221  HN  HIS A 155     -11.477  -0.002 -28.976  1.00 55.97           H
ATOM   2222  N   THR A 156     -12.331   2.741 -30.107  1.00 62.81           N
ATOM   2223  CA  THR A 156     -13.141   3.842 -30.602  1.00 62.81           C
ATOM   2224  C   THR A 156     -13.184   4.976 -29.576  1.00 62.81           C
ATOM   2225  O   THR A 156     -13.293   6.145 -29.942  1.00 62.81           O
ATOM   2226  HA  THR A 156     -12.668   4.240 -31.500  1.00 62.81           H
ATOM   2227  CB  THR A 156     -14.523   3.290 -30.955  1.00 62.81           C
ATOM   2228  HB  THR A 156     -15.213   3.404 -30.119  1.00 62.81           H
ATOM   2229  OG1 THR A 156     -14.268   1.948 -31.362  1.00 62.81           O
ATOM   2230  HG1 THR A 156     -15.108   1.408 -31.306  1.00 62.81           H
ATOM   2231  CG2 THR A 156     -15.117   3.950 -32.201  1.00 62.81           C
ATOM   2232 1HG2 THR A 156     -14.459   3.777 -33.053  1.00 62.81           H
ATOM   2233 2HG2 THR A 156     -15.217   5.022 -32.031  1.00 62.81           H
ATOM   2234 3HG2 THR A 156     -16.098   3.522 -32.407  1.00 62.81           H
ATOM   2235  HN  THR A 156     -12.840   1.911 -29.879  1.00 62.81           H
ATOM   2236  N   TRP A 157     -13.095   4.591 -28.311  1.00 58.38           N
ATOM   2237  CA  TRP A 157     -13.377   5.514 -27.226  1.00 58.38           C
ATOM   2238  C   TRP A 157     -12.043   5.931 -26.602  1.00 58.38           C
ATOM   2239  O   TRP A 157     -11.992   6.306 -25.431  1.00 58.38           O
ATOM   2240  HA  TRP A 157     -13.878   6.384 -27.651  1.00 58.38           H
ATOM   2241  CB  TRP A 157     -14.342   4.894 -26.214  1.00 58.38           C
ATOM   2242 1HB  TRP A 157     -13.983   3.900 -25.948  1.00 58.38           H
ATOM   2243 2HB  TRP A 157     -14.331   5.492 -25.303  1.00 58.38           H
ATOM   2244  CG  TRP A 157     -15.783   4.782 -26.717  1.00 58.38           C
ATOM   2245  CD1 TRP A 157     -16.219   4.225 -27.855  1.00 58.38           C
ATOM   2246  HD1 TRP A 157     -15.571   3.760 -28.598  1.00 58.38           H
ATOM   2247  CD2 TRP A 157     -16.967   5.265 -26.048  1.00 58.38           C
ATOM   2248  NE1 TRP A 157     -17.592   4.313 -27.968  1.00 58.38           N
ATOM   2249  HE1 TRP A 157     -18.146   3.970 -28.726  1.00 58.38           H
ATOM   2250  CE2 TRP A 157     -18.061   4.965 -26.834  1.00 58.38           C
ATOM   2251  CE3 TRP A 157     -17.109   5.932 -24.818  1.00 58.38           C
ATOM   2252  HE3 TRP A 157     -16.261   6.180 -24.179  1.00 58.38           H
ATOM   2253  CZ2 TRP A 157     -19.374   5.296 -26.478  1.00 58.38           C
ATOM   2254  HZ2 TRP A 157     -20.222   5.048 -27.117  1.00 58.38           H
ATOM   2255  CZ3 TRP A 157     -18.427   6.255 -24.477  1.00 58.38           C
ATOM   2256  HZ3 TRP A 157     -18.594   6.774 -23.533  1.00 58.38           H
ATOM   2257  CH2 TRP A 157     -19.539   5.961 -25.257  1.00 58.38           C
ATOM   2258  HH2 TRP A 157     -20.536   6.247 -24.921  1.00 58.38           H
ATOM   2259  HN  TRP A 157     -12.836   3.668 -28.025  1.00 58.38           H
ATOM   2260  N   ARG A 158     -10.997   5.853 -27.411  1.00 60.38           N
ATOM   2261  CA  ARG A 158      -9.645   6.004 -26.902  1.00 60.38           C
ATOM   2262  C   ARG A 158      -9.500   7.338 -26.167  1.00 60.38           C
ATOM   2263  O   ARG A 158      -8.958   7.388 -25.064  1.00 60.38           O
ATOM   2264  HA  ARG A 158      -9.508   5.164 -26.221  1.00 60.38           H
ATOM   2265  CB  ARG A 158      -8.619   5.940 -28.036  1.00 60.38           C
ATOM   2266 1HB  ARG A 158      -8.781   5.038 -28.627  1.00 60.38           H
ATOM   2267 2HB  ARG A 158      -8.759   6.789 -28.705  1.00 60.38           H
ATOM   2268  CG  ARG A 158      -7.192   5.947 -27.485  1.00 60.38           C
ATOM   2269 1HG  ARG A 158      -7.003   6.887 -26.966  1.00 60.38           H
ATOM   2270 2HG  ARG A 158      -7.077   5.149 -26.752  1.00 60.38           H
ATOM   2271  CD  ARG A 158      -6.170   5.765 -28.609  1.00 60.38           C
ATOM   2272 1HD  ARG A 158      -6.316   4.799 -29.092  1.00 60.38           H
ATOM   2273 2HD  ARG A 158      -6.318   6.528 -29.373  1.00 60.38           H
ATOM   2274  NE  ARG A 158      -4.797   5.856 -28.064  1.00 60.38           N
ATOM   2275  HE  ARG A 158      -4.690   6.104 -27.102  1.00 60.38           H
ATOM   2276  CZ  ARG A 158      -3.688   5.625 -28.780  1.00 60.38           C
ATOM   2277  NH1 ARG A 158      -3.771   5.288 -30.074  1.00 60.38           N
ATOM   2278 1HH1 ARG A 158      -4.666   5.207 -30.513  1.00 60.38           H
ATOM   2279 2HH1 ARG A 158      -2.939   5.118 -30.602  1.00 60.38           H
ATOM   2280  NH2 ARG A 158      -2.494   5.736 -28.182  1.00 60.38           N
ATOM   2281 1HH2 ARG A 158      -1.656   5.567 -28.702  1.00 60.38           H
ATOM   2282 2HH2 ARG A 158      -2.440   5.988 -27.216  1.00 60.38           H
ATOM   2283  HN  ARG A 158     -11.063   5.689 -28.395  1.00 60.38           H
ATOM   2284  N   GLU A 159      -9.994   8.387 -26.809  1.00 65.66           N
ATOM   2285  CA  GLU A 159      -9.844   9.730 -26.274  1.00 65.66           C
ATOM   2286  C   GLU A 159     -10.692   9.896 -25.012  1.00 65.66           C
ATOM   2287  O   GLU A 159     -10.218  10.423 -24.006  1.00 65.66           O
ATOM   2288  HA  GLU A 159      -8.787   9.826 -26.025  1.00 65.66           H
ATOM   2289  CB  GLU A 159     -10.210  10.782 -27.323  1.00 65.66           C
ATOM   2290 1HB  GLU A 159     -11.162  10.522 -27.787  1.00 65.66           H
ATOM   2291 2HB  GLU A 159     -10.209  11.771 -26.867  1.00 65.66           H
ATOM   2292  CG  GLU A 159      -9.170  10.823 -28.444  1.00 65.66           C
ATOM   2293 1HG  GLU A 159      -8.169  10.863 -28.015  1.00 65.66           H
ATOM   2294 2HG  GLU A 159      -9.228   9.908 -29.033  1.00 65.66           H
ATOM   2295  CD  GLU A 159      -9.389  12.035 -29.351  1.00 65.66           C
ATOM   2296  OE1 GLU A 159      -8.427  12.392 -30.065  1.00 65.66           O
ATOM   2297  OE2 GLU A 159     -10.515  12.578 -29.311  1.00 65.66           O
ATOM   2298  HN  GLU A 159     -10.488   8.330 -27.676  1.00 65.66           H
ATOM   2299  N   LYS A 160     -11.932   9.438 -25.105  1.00 70.88           N
ATOM   2300  CA  LYS A 160     -12.856   9.546 -23.990  1.00 70.88           C
ATOM   2301  C   LYS A 160     -12.280   8.806 -22.781  1.00 70.88           C
ATOM   2302  O   LYS A 160     -12.378   9.283 -21.652  1.00 70.88           O
ATOM   2303  HA  LYS A 160     -12.942  10.603 -23.738  1.00 70.88           H
ATOM   2304  CB  LYS A 160     -14.249   9.064 -24.399  1.00 70.88           C
ATOM   2305 1HB  LYS A 160     -14.176   8.080 -24.863  1.00 70.88           H
ATOM   2306 2HB  LYS A 160     -14.874   8.952 -23.513  1.00 70.88           H
ATOM   2307  CG  LYS A 160     -14.905  10.045 -25.372  1.00 70.88           C
ATOM   2308 1HG  LYS A 160     -14.845  11.057 -24.970  1.00 70.88           H
ATOM   2309 2HG  LYS A 160     -14.361  10.045 -26.316  1.00 70.88           H
ATOM   2310  CD  LYS A 160     -16.369   9.675 -25.621  1.00 70.88           C
ATOM   2311 1HD  LYS A 160     -16.428   8.670 -26.038  1.00 70.88           H
ATOM   2312 2HD  LYS A 160     -16.910   9.660 -24.674  1.00 70.88           H
ATOM   2313  CE  LYS A 160     -17.031  10.670 -26.576  1.00 70.88           C
ATOM   2314 1HE  LYS A 160     -16.985  11.674 -26.155  1.00 70.88           H
ATOM   2315 2HE  LYS A 160     -16.486  10.695 -27.520  1.00 70.88           H
ATOM   2316  NZ  LYS A 160     -18.441  10.292 -26.822  1.00 70.88           N
ATOM   2317 1HZ  LYS A 160     -18.866  10.964 -27.451  1.00 70.88           H
ATOM   2318 2HZ  LYS A 160     -18.476   9.369 -27.239  1.00 70.88           H
ATOM   2319 3HZ  LYS A 160     -18.947  10.286 -25.943  1.00 70.88           H
ATOM   2320  HN  LYS A 160     -12.306   8.999 -25.923  1.00 70.88           H
ATOM   2321  N   ARG A 161     -11.690   7.652 -23.060  1.00 69.30           N
ATOM   2322  CA  ARG A 161     -11.123   6.828 -22.006  1.00 69.30           C
ATOM   2323  C   ARG A 161     -10.017   7.590 -21.274  1.00 69.30           C
ATOM   2324  O   ARG A 161      -9.852   7.441 -20.064  1.00 69.30           O
ATOM   2325  HA  ARG A 161     -11.959   6.613 -21.340  1.00 69.30           H
ATOM   2326  CB  ARG A 161     -10.549   5.528 -22.573  1.00 69.30           C
ATOM   2327 1HB  ARG A 161      -9.965   5.744 -23.469  1.00 69.30           H
ATOM   2328 2HB  ARG A 161      -9.867   5.081 -21.849  1.00 69.30           H
ATOM   2329  CG  ARG A 161     -11.664   4.537 -22.911  1.00 69.30           C
ATOM   2330 1HG  ARG A 161     -12.243   4.316 -22.015  1.00 69.30           H
ATOM   2331 2HG  ARG A 161     -12.349   4.986 -23.630  1.00 69.30           H
ATOM   2332  CD  ARG A 161     -11.090   3.241 -23.487  1.00 69.30           C
ATOM   2333 1HD  ARG A 161     -11.894   2.625 -23.891  1.00 69.30           H
ATOM   2334 2HD  ARG A 161     -10.416   3.467 -24.313  1.00 69.30           H
ATOM   2335  NE  ARG A 161     -10.365   2.497 -22.433  1.00 69.30           N
ATOM   2336  HE  ARG A 161     -10.464   2.807 -21.487  1.00 69.30           H
ATOM   2337  CZ  ARG A 161      -9.583   1.434 -22.666  1.00 69.30           C
ATOM   2338  NH1 ARG A 161      -9.414   0.975 -23.914  1.00 69.30           N
ATOM   2339 1HH1 ARG A 161      -9.873   1.426 -24.679  1.00 69.30           H
ATOM   2340 2HH1 ARG A 161      -8.829   0.181 -24.080  1.00 69.30           H
ATOM   2341  NH2 ARG A 161      -8.973   0.836 -21.634  1.00 69.30           N
ATOM   2342 1HH2 ARG A 161      -8.387   0.041 -21.791  1.00 69.30           H
ATOM   2343 2HH2 ARG A 161      -9.105   1.185 -20.706  1.00 69.30           H
ATOM   2344  HN  ARG A 161     -11.598   7.281 -23.984  1.00 69.30           H
ATOM   2345  N   LEU A 162      -9.287   8.390 -22.038  1.00 82.02           N
ATOM   2346  CA  LEU A 162      -8.196   9.169 -21.478  1.00 82.02           C
ATOM   2347  C   LEU A 162      -8.763  10.222 -20.524  1.00 82.02           C
ATOM   2348  O   LEU A 162      -8.199  10.468 -19.459  1.00 82.02           O
ATOM   2349  HA  LEU A 162      -7.568   8.486 -20.905  1.00 82.02           H
ATOM   2350  CB  LEU A 162      -7.328   9.753 -22.594  1.00 82.02           C
ATOM   2351 1HB  LEU A 162      -6.983   8.935 -23.226  1.00 82.02           H
ATOM   2352 2HB  LEU A 162      -7.953  10.394 -23.215  1.00 82.02           H
ATOM   2353  CG  LEU A 162      -6.108  10.560 -22.142  1.00 82.02           C
ATOM   2354  HG  LEU A 162      -6.448  11.339 -21.459  1.00 82.02           H
ATOM   2355  CD1 LEU A 162      -5.124   9.679 -21.370  1.00 82.02           C
ATOM   2356 1HD1 LEU A 162      -5.618   9.269 -20.489  1.00 82.02           H
ATOM   2357 2HD1 LEU A 162      -4.786   8.864 -22.010  1.00 82.02           H
ATOM   2358 3HD1 LEU A 162      -4.267  10.277 -21.061  1.00 82.02           H
ATOM   2359  CD2 LEU A 162      -5.443  11.258 -23.329  1.00 82.02           C
ATOM   2360 1HD2 LEU A 162      -5.119  10.512 -24.055  1.00 82.02           H
ATOM   2361 2HD2 LEU A 162      -6.156  11.936 -23.799  1.00 82.02           H
ATOM   2362 3HD2 LEU A 162      -4.579  11.824 -22.980  1.00 82.02           H
ATOM   2363  HN  LEU A 162      -9.432   8.510 -23.020  1.00 82.02           H
ATOM   2364  N   LEU A 163      -9.872  10.815 -20.941  1.00 83.40           N
ATOM   2365  CA  LEU A 163     -10.523  11.835 -20.136  1.00 83.40           C
ATOM   2366  C   LEU A 163     -11.003  11.212 -18.823  1.00 83.40           C
ATOM   2367  O   LEU A 163     -10.725  11.737 -17.746  1.00 83.40           O
ATOM   2368  HA  LEU A 163      -9.777  12.595 -19.906  1.00 83.40           H
ATOM   2369  CB  LEU A 163     -11.635  12.518 -20.934  1.00 83.40           C
ATOM   2370 1HB  LEU A 163     -11.216  12.867 -21.878  1.00 83.40           H
ATOM   2371 2HB  LEU A 163     -12.392  11.773 -21.178  1.00 83.40           H
ATOM   2372  CG  LEU A 163     -12.325  13.699 -20.248  1.00 83.40           C
ATOM   2373  HG  LEU A 163     -12.650  13.376 -19.258  1.00 83.40           H
ATOM   2374  CD1 LEU A 163     -11.351  14.862 -20.047  1.00 83.40           C
ATOM   2375 1HD1 LEU A 163     -10.518  14.535 -19.425  1.00 83.40           H
ATOM   2376 2HD1 LEU A 163     -10.975  15.192 -21.015  1.00 83.40           H
ATOM   2377 3HD1 LEU A 163     -11.868  15.687 -19.557  1.00 83.40           H
ATOM   2378  CD2 LEU A 163     -13.577  14.126 -21.017  1.00 83.40           C
ATOM   2379 1HD2 LEU A 163     -13.298  14.424 -22.028  1.00 83.40           H
ATOM   2380 2HD2 LEU A 163     -14.276  13.291 -21.064  1.00 83.40           H
ATOM   2381 3HD2 LEU A 163     -14.048  14.966 -20.508  1.00 83.40           H
ATOM   2382  HN  LEU A 163     -10.324  10.610 -21.809  1.00 83.40           H
ATOM   2383  N   TYR A 164     -11.715  10.103 -18.956  1.00 77.00           N
ATOM   2384  CA  TYR A 164     -12.248   9.412 -17.795  1.00 77.00           C
ATOM   2385  C   TYR A 164     -11.124   8.965 -16.858  1.00 77.00           C
ATOM   2386  O   TYR A 164     -11.286   8.974 -15.639  1.00 77.00           O
ATOM   2387  HA  TYR A 164     -12.901  10.104 -17.262  1.00 77.00           H
ATOM   2388  CB  TYR A 164     -12.968   8.175 -18.334  1.00 77.00           C
ATOM   2389 1HB  TYR A 164     -12.331   7.688 -19.072  1.00 77.00           H
ATOM   2390 2HB  TYR A 164     -13.110   7.465 -17.519  1.00 77.00           H
ATOM   2391  CG  TYR A 164     -14.326   8.474 -18.972  1.00 77.00           C
ATOM   2392  CD1 TYR A 164     -15.279   9.181 -18.267  1.00 77.00           C
ATOM   2393  HD1 TYR A 164     -15.064   9.527 -17.256  1.00 77.00           H
ATOM   2394  CD2 TYR A 164     -14.598   8.036 -20.252  1.00 77.00           C
ATOM   2395  HD2 TYR A 164     -13.846   7.477 -20.809  1.00 77.00           H
ATOM   2396  CE1 TYR A 164     -16.557   9.463 -18.868  1.00 77.00           C
ATOM   2397  HE1 TYR A 164     -17.318  10.020 -18.322  1.00 77.00           H
ATOM   2398  CE2 TYR A 164     -15.877   8.318 -20.853  1.00 77.00           C
ATOM   2399  HE2 TYR A 164     -16.105   7.978 -21.863  1.00 77.00           H
ATOM   2400  CZ  TYR A 164     -16.793   9.017 -20.131  1.00 77.00           C
ATOM   2401  OH  TYR A 164     -18.000   9.283 -20.698  1.00 77.00           O
ATOM   2402  HH  TYR A 164     -18.567   9.808 -20.064  1.00 77.00           H
ATOM   2403  HN  TYR A 164     -11.928   9.677 -19.836  1.00 77.00           H
ATOM   2404  N   SER A 165     -10.008   8.585 -17.464  1.00 88.11           N
ATOM   2405  CA  SER A 165      -8.866   8.113 -16.701  1.00 88.11           C
ATOM   2406  C   SER A 165      -8.354   9.224 -15.782  1.00 88.11           C
ATOM   2407  O   SER A 165      -7.916   8.958 -14.664  1.00 88.11           O
ATOM   2408  HA  SER A 165      -9.238   7.273 -16.114  1.00 88.11           H
ATOM   2409  CB  SER A 165      -7.746   7.631 -17.626  1.00 88.11           C
ATOM   2410 1HB  SER A 165      -7.015   7.067 -17.047  1.00 88.11           H
ATOM   2411 2HB  SER A 165      -8.158   6.950 -18.370  1.00 88.11           H
ATOM   2412  OG  SER A 165      -7.095   8.715 -18.284  1.00 88.11           O
ATOM   2413  HG  SER A 165      -7.767   9.403 -18.557  1.00 88.11           H
ATOM   2414  HN  SER A 165      -9.879   8.596 -18.456  1.00 88.11           H
ATOM   2415  N   LYS A 166      -8.427  10.447 -16.289  1.00 85.24           N
ATOM   2416  CA  LYS A 166      -8.005  11.603 -15.516  1.00 85.24           C
ATOM   2417  C   LYS A 166      -8.947  11.786 -14.325  1.00 85.24           C
ATOM   2418  O   LYS A 166      -8.497  11.982 -13.197  1.00 85.24           O
ATOM   2419  HA  LYS A 166      -7.005  11.395 -15.136  1.00 85.24           H
ATOM   2420  CB  LYS A 166      -7.901  12.838 -16.414  1.00 85.24           C
ATOM   2421 1HB  LYS A 166      -8.816  12.948 -16.995  1.00 85.24           H
ATOM   2422 2HB  LYS A 166      -7.806  13.732 -15.798  1.00 85.24           H
ATOM   2423  CG  LYS A 166      -6.700  12.731 -17.356  1.00 85.24           C
ATOM   2424 1HG  LYS A 166      -5.786  12.618 -16.775  1.00 85.24           H
ATOM   2425 2HG  LYS A 166      -6.797  11.838 -17.974  1.00 85.24           H
ATOM   2426  CD  LYS A 166      -6.593  13.968 -18.250  1.00 85.24           C
ATOM   2427 1HD  LYS A 166      -7.498  14.066 -18.851  1.00 85.24           H
ATOM   2428 2HD  LYS A 166      -6.522  14.863 -17.632  1.00 85.24           H
ATOM   2429  CE  LYS A 166      -5.373  13.877 -19.168  1.00 85.24           C
ATOM   2430 1HE  LYS A 166      -4.474  13.716 -18.573  1.00 85.24           H
ATOM   2431 2HE  LYS A 166      -5.473  13.018 -19.832  1.00 85.24           H
ATOM   2432  NZ  LYS A 166      -5.232  15.114 -19.967  1.00 85.24           N
ATOM   2433 1HZ  LYS A 166      -4.425  15.034 -20.576  1.00 85.24           H
ATOM   2434 2HZ  LYS A 166      -6.065  15.252 -20.528  1.00 85.24           H
ATOM   2435 3HZ  LYS A 166      -5.108  15.906 -19.345  1.00 85.24           H
ATOM   2436  HN  LYS A 166      -8.766  10.653 -17.207  1.00 85.24           H
ATOM   2437  N   MET A 167     -10.238  11.716 -14.616  1.00 86.41           N
ATOM   2438  CA  MET A 167     -11.248  11.910 -13.590  1.00 86.41           C
ATOM   2439  C   MET A 167     -11.127  10.849 -12.494  1.00 86.41           C
ATOM   2440  O   MET A 167     -11.179  11.168 -11.307  1.00 86.41           O
ATOM   2441  HA  MET A 167     -11.056  12.898 -13.171  1.00 86.41           H
ATOM   2442  CB  MET A 167     -12.639  11.834 -14.222  1.00 86.41           C
ATOM   2443 1HB  MET A 167     -12.744  10.897 -14.769  1.00 86.41           H
ATOM   2444 2HB  MET A 167     -13.399  11.833 -13.439  1.00 86.41           H
ATOM   2445  CG  MET A 167     -12.876  13.013 -15.168  1.00 86.41           C
ATOM   2446 1HG  MET A 167     -12.756  13.953 -14.629  1.00 86.41           H
ATOM   2447 2HG  MET A 167     -12.133  13.005 -15.965  1.00 86.41           H
ATOM   2448  SD  MET A 167     -14.517  12.917 -15.865  1.00 86.41           S
ATOM   2449  CE  MET A 167     -15.488  13.357 -14.433  1.00 86.41           C
ATOM   2450 1HE  MET A 167     -15.303  12.639 -13.634  1.00 86.41           H
ATOM   2451 2HE  MET A 167     -15.208  14.355 -14.097  1.00 86.41           H
ATOM   2452 3HE  MET A 167     -16.546  13.345 -14.694  1.00 86.41           H
ATOM   2453  HN  MET A 167     -10.596  11.532 -15.531  1.00 86.41           H
ATOM   2454  N   VAL A 168     -10.967   9.608 -12.931  1.00 93.54           N
ATOM   2455  CA  VAL A 168     -10.891   8.492 -12.004  1.00 93.54           C
ATOM   2456  C   VAL A 168      -9.691   8.685 -11.076  1.00 93.54           C
ATOM   2457  O   VAL A 168      -9.792   8.467  -9.870  1.00 93.54           O
ATOM   2458  HA  VAL A 168     -11.802   8.499 -11.405  1.00 93.54           H
ATOM   2459  CB  VAL A 168     -10.843   7.172 -12.777  1.00 93.54           C
ATOM   2460  HB  VAL A 168     -10.045   7.246 -13.516  1.00 93.54           H
ATOM   2461  CG1 VAL A 168     -10.515   6.003 -11.846  1.00 93.54           C
ATOM   2462 1HG1 VAL A 168      -9.544   6.171 -11.380  1.00 93.54           H
ATOM   2463 2HG1 VAL A 168     -11.281   5.928 -11.074  1.00 93.54           H
ATOM   2464 3HG1 VAL A 168     -10.487   5.078 -12.421  1.00 93.54           H
ATOM   2465  CG2 VAL A 168     -12.155   6.926 -13.525  1.00 93.54           C
ATOM   2466 1HG2 VAL A 168     -12.978   6.883 -12.811  1.00 93.54           H
ATOM   2467 2HG2 VAL A 168     -12.329   7.739 -14.230  1.00 93.54           H
ATOM   2468 3HG2 VAL A 168     -12.094   5.982 -14.065  1.00 93.54           H
ATOM   2469  HN  VAL A 168     -10.889   9.361 -13.897  1.00 93.54           H
ATOM   2470  N   CYS A 169      -8.580   9.092 -11.674  1.00 94.79           N
ATOM   2471  CA  CYS A 169      -7.359   9.310 -10.917  1.00 94.79           C
ATOM   2472  C   CYS A 169      -7.641  10.361  -9.842  1.00 94.79           C
ATOM   2473  O   CYS A 169      -7.288  10.174  -8.679  1.00 94.79           O
ATOM   2474  HA  CYS A 169      -7.097   8.354 -10.465  1.00 94.79           H
ATOM   2475  CB  CYS A 169      -6.197   9.719 -11.824  1.00 94.79           C
ATOM   2476 1HB  CYS A 169      -6.511  10.520 -12.493  1.00 94.79           H
ATOM   2477 2HB  CYS A 169      -5.376  10.109 -11.223  1.00 94.79           H
ATOM   2478  SG  CYS A 169      -5.628   8.279 -12.800  1.00 94.79           S
ATOM   2479  HG  CYS A 169      -6.618   8.312 -13.688  1.00 94.79           H
ATOM   2480  HN  CYS A 169      -8.508   9.273 -12.655  1.00 94.79           H
ATOM   2481  N   PHE A 170      -8.275  11.444 -10.270  1.00 93.83           N
ATOM   2482  CA  PHE A 170      -8.572  12.543  -9.367  1.00 93.83           C
ATOM   2483  C   PHE A 170      -9.457  12.077  -8.209  1.00 93.83           C
ATOM   2484  O   PHE A 170      -9.197  12.406  -7.053  1.00 93.83           O
ATOM   2485  HA  PHE A 170      -7.621  12.903  -8.973  1.00 93.83           H
ATOM   2486  CB  PHE A 170      -9.326  13.597 -10.179  1.00 93.83           C
ATOM   2487 1HB  PHE A 170      -8.722  13.879 -11.041  1.00 93.83           H
ATOM   2488 2HB  PHE A 170     -10.245  13.155 -10.564  1.00 93.83           H
ATOM   2489  CG  PHE A 170      -9.678  14.858  -9.387  1.00 93.83           C
ATOM   2490  CD1 PHE A 170     -10.945  15.042  -8.928  1.00 93.83           C
ATOM   2491  HD1 PHE A 170     -11.710  14.291  -9.124  1.00 93.83           H
ATOM   2492  CD2 PHE A 170      -8.723  15.795  -9.142  1.00 93.83           C
ATOM   2493  HD2 PHE A 170      -7.708  15.648  -9.510  1.00 93.83           H
ATOM   2494  CE1 PHE A 170     -11.271  16.212  -8.193  1.00 93.83           C
ATOM   2495  HE1 PHE A 170     -12.286  16.360  -7.825  1.00 93.83           H
ATOM   2496  CE2 PHE A 170      -9.049  16.966  -8.407  1.00 93.83           C
ATOM   2497  HE2 PHE A 170      -8.284  17.717  -8.211  1.00 93.83           H
ATOM   2498  CZ  PHE A 170     -10.316  17.150  -7.948  1.00 93.83           C
ATOM   2499  HZ  PHE A 170     -10.567  18.048  -7.383  1.00 93.83           H
ATOM   2500  HN  PHE A 170      -8.582  11.576 -11.212  1.00 93.83           H
ATOM   2501  N   THR A 171     -10.485  11.319  -8.560  1.00 93.42           N
ATOM   2502  CA  THR A 171     -11.421  10.820  -7.567  1.00 93.42           C
ATOM   2503  C   THR A 171     -10.692   9.964  -6.530  1.00 93.42           C
ATOM   2504  O   THR A 171     -11.003  10.024  -5.341  1.00 93.42           O
ATOM   2505  HA  THR A 171     -11.846  11.672  -7.037  1.00 93.42           H
ATOM   2506  CB  THR A 171     -12.534  10.069  -8.301  1.00 93.42           C
ATOM   2507  HB  THR A 171     -12.154   9.149  -8.745  1.00 93.42           H
ATOM   2508  OG1 THR A 171     -13.053  11.027  -9.219  1.00 93.42           O
ATOM   2509  HG1 THR A 171     -12.579  10.951 -10.097  1.00 93.42           H
ATOM   2510  CG2 THR A 171     -13.720   9.744  -7.391  1.00 93.42           C
ATOM   2511 1HG2 THR A 171     -14.142  10.670  -7.000  1.00 93.42           H
ATOM   2512 2HG2 THR A 171     -13.383   9.120  -6.563  1.00 93.42           H
ATOM   2513 3HG2 THR A 171     -14.481   9.211  -7.962  1.00 93.42           H
ATOM   2514  HN  THR A 171     -10.683  11.046  -9.502  1.00 93.42           H
ATOM   2515  N   ILE A 172      -9.736   9.187  -7.017  1.00 94.29           N
ATOM   2516  CA  ILE A 172      -8.984   8.294  -6.152  1.00 94.29           C
ATOM   2517  C   ILE A 172      -8.197   9.121  -5.133  1.00 94.29           C
ATOM   2518  O   ILE A 172      -8.189   8.803  -3.944  1.00 94.29           O
ATOM   2519  HA  ILE A 172      -9.703   7.677  -5.614  1.00 94.29           H
ATOM   2520  CB  ILE A 172      -8.111   7.352  -6.984  1.00 94.29           C
ATOM   2521  HB  ILE A 172      -7.624   7.937  -7.763  1.00 94.29           H
ATOM   2522  CG1 ILE A 172      -8.963   6.289  -7.681  1.00 94.29           C
ATOM   2523 1HG1 ILE A 172      -9.352   5.588  -6.943  1.00 94.29           H
ATOM   2524 2HG1 ILE A 172      -9.822   6.761  -8.157  1.00 94.29           H
ATOM   2525  CG2 ILE A 172      -7.006   6.729  -6.128  1.00 94.29           C
ATOM   2526 1HG2 ILE A 172      -6.376   7.519  -5.718  1.00 94.29           H
ATOM   2527 2HG2 ILE A 172      -7.454   6.162  -5.312  1.00 94.29           H
ATOM   2528 3HG2 ILE A 172      -6.401   6.064  -6.744  1.00 94.29           H
ATOM   2529  CD1 ILE A 172      -8.145   5.533  -8.730  1.00 94.29           C
ATOM   2530 1HD1 ILE A 172      -7.777   6.234  -9.479  1.00 94.29           H
ATOM   2531 2HD1 ILE A 172      -7.300   5.042  -8.247  1.00 94.29           H
ATOM   2532 3HD1 ILE A 172      -8.774   4.784  -9.211  1.00 94.29           H
ATOM   2533  HN  ILE A 172      -9.473   9.161  -7.982  1.00 94.29           H
ATOM   2534  N   TRP A 173      -7.555  10.166  -5.635  1.00 92.79           N
ATOM   2535  CA  TRP A 173      -6.691  10.984  -4.801  1.00 92.79           C
ATOM   2536  C   TRP A 173      -7.557  11.639  -3.723  1.00 92.79           C
ATOM   2537  O   TRP A 173      -7.178  11.673  -2.553  1.00 92.79           O
ATOM   2538  HA  TRP A 173      -5.954  10.328  -4.340  1.00 92.79           H
ATOM   2539  CB  TRP A 173      -5.918  12.000  -5.645  1.00 92.79           C
ATOM   2540 1HB  TRP A 173      -6.597  12.446  -6.371  1.00 92.79           H
ATOM   2541 2HB  TRP A 173      -5.569  12.804  -4.997  1.00 92.79           H
ATOM   2542  CG  TRP A 173      -4.719  11.407  -6.388  1.00 92.79           C
ATOM   2543  CD1 TRP A 173      -4.579  11.213  -7.706  1.00 92.79           C
ATOM   2544  HD1 TRP A 173      -5.337  11.465  -8.447  1.00 92.79           H
ATOM   2545  CD2 TRP A 173      -3.489  10.936  -5.798  1.00 92.79           C
ATOM   2546  NE1 TRP A 173      -3.354  10.654  -8.008  1.00 92.79           N
ATOM   2547  HE1 TRP A 173      -3.020  10.417  -8.920  1.00 92.79           H
ATOM   2548  CE2 TRP A 173      -2.670  10.480  -6.811  1.00 92.79           C
ATOM   2549  CE3 TRP A 173      -3.082  10.897  -4.453  1.00 92.79           C
ATOM   2550  HE3 TRP A 173      -3.709  11.251  -3.635  1.00 92.79           H
ATOM   2551  CZ2 TRP A 173      -1.393   9.952  -6.585  1.00 92.79           C
ATOM   2552  HZ2 TRP A 173      -0.765   9.598  -7.403  1.00 92.79           H
ATOM   2553  CZ3 TRP A 173      -1.803  10.366  -4.244  1.00 92.79           C
ATOM   2554  HZ3 TRP A 173      -1.438  10.313  -3.218  1.00 92.79           H
ATOM   2555  CH2 TRP A 173      -0.966   9.903  -5.253  1.00 92.79           C
ATOM   2556  HH2 TRP A 173       0.017   9.503  -5.007  1.00 92.79           H
ATOM   2557  HN  TRP A 173      -7.618  10.454  -6.590  1.00 92.79           H
ATOM   2558  N   VAL A 174      -8.704  12.143  -4.155  1.00 95.79           N
ATOM   2559  CA  VAL A 174      -9.611  12.824  -3.247  1.00 95.79           C
ATOM   2560  C   VAL A 174     -10.075  11.844  -2.167  1.00 95.79           C
ATOM   2561  O   VAL A 174     -10.105  12.185  -0.986  1.00 95.79           O
ATOM   2562  HA  VAL A 174      -9.056  13.632  -2.772  1.00 95.79           H
ATOM   2563  CB  VAL A 174     -10.770  13.442  -4.031  1.00 95.79           C
ATOM   2564  HB  VAL A 174     -11.222  12.656  -4.636  1.00 95.79           H
ATOM   2565  CG1 VAL A 174     -11.844  13.985  -3.086  1.00 95.79           C
ATOM   2566 1HG1 VAL A 174     -12.232  13.172  -2.472  1.00 95.79           H
ATOM   2567 2HG1 VAL A 174     -11.409  14.750  -2.444  1.00 95.79           H
ATOM   2568 3HG1 VAL A 174     -12.656  14.419  -3.670  1.00 95.79           H
ATOM   2569  CG2 VAL A 174     -10.270  14.535  -4.978  1.00 95.79           C
ATOM   2570 1HG2 VAL A 174      -9.780  15.319  -4.402  1.00 95.79           H
ATOM   2571 2HG2 VAL A 174      -9.559  14.106  -5.685  1.00 95.79           H
ATOM   2572 3HG2 VAL A 174     -11.114  14.957  -5.524  1.00 95.79           H
ATOM   2573  HN  VAL A 174      -9.015  12.092  -5.104  1.00 95.79           H
ATOM   2574  N   LEU A 175     -10.426  10.646  -2.611  1.00 90.78           N
ATOM   2575  CA  LEU A 175     -10.965   9.642  -1.710  1.00 90.78           C
ATOM   2576  C   LEU A 175      -9.902   9.271  -0.673  1.00 90.78           C
ATOM   2577  O   LEU A 175     -10.195   9.188   0.518  1.00 90.78           O
ATOM   2578  HA  LEU A 175     -11.812  10.090  -1.190  1.00 90.78           H
ATOM   2579  CB  LEU A 175     -11.499   8.445  -2.499  1.00 90.78           C
ATOM   2580 1HB  LEU A 175     -12.241   8.806  -3.211  1.00 90.78           H
ATOM   2581 2HB  LEU A 175     -10.679   8.023  -3.080  1.00 90.78           H
ATOM   2582  CG  LEU A 175     -12.130   7.324  -1.671  1.00 90.78           C
ATOM   2583  HG  LEU A 175     -11.425   7.037  -0.891  1.00 90.78           H
ATOM   2584  CD1 LEU A 175     -13.404   7.807  -0.974  1.00 90.78           C
ATOM   2585 1HD1 LEU A 175     -13.162   8.638  -0.311  1.00 90.78           H
ATOM   2586 2HD1 LEU A 175     -14.124   8.138  -1.722  1.00 90.78           H
ATOM   2587 3HD1 LEU A 175     -13.832   6.991  -0.393  1.00 90.78           H
ATOM   2588  CD2 LEU A 175     -12.383   6.083  -2.530  1.00 90.78           C
ATOM   2589 1HD2 LEU A 175     -13.059   6.338  -3.346  1.00 90.78           H
ATOM   2590 2HD2 LEU A 175     -11.438   5.726  -2.939  1.00 90.78           H
ATOM   2591 3HD2 LEU A 175     -12.832   5.302  -1.917  1.00 90.78           H
ATOM   2592  HN  LEU A 175     -10.348  10.359  -3.566  1.00 90.78           H
ATOM   2593  N   ALA A 176      -8.691   9.058  -1.165  1.00 95.62           N
ATOM   2594  CA  ALA A 176      -7.603   8.616  -0.310  1.00 95.62           C
ATOM   2595  C   ALA A 176      -7.296   9.704   0.721  1.00 95.62           C
ATOM   2596  O   ALA A 176      -6.997   9.404   1.876  1.00 95.62           O
ATOM   2597  HA  ALA A 176      -7.934   7.717   0.211  1.00 95.62           H
ATOM   2598  CB  ALA A 176      -6.386   8.268  -1.170  1.00 95.62           C
ATOM   2599 1HB  ALA A 176      -6.648   7.470  -1.864  1.00 95.62           H
ATOM   2600 2HB  ALA A 176      -6.073   9.148  -1.730  1.00 95.62           H
ATOM   2601 3HB  ALA A 176      -5.570   7.936  -0.527  1.00 95.62           H
ATOM   2602  HN  ALA A 176      -8.448   9.182  -2.128  1.00 95.62           H
ATOM   2603  N   ALA A 177      -7.379  10.946   0.266  1.00 95.40           N
ATOM   2604  CA  ALA A 177      -7.083  12.080   1.125  1.00 95.40           C
ATOM   2605  C   ALA A 177      -8.092  12.120   2.275  1.00 95.40           C
ATOM   2606  O   ALA A 177      -7.723  12.377   3.420  1.00 95.40           O
ATOM   2607  HA  ALA A 177      -6.084  11.933   1.535  1.00 95.40           H
ATOM   2608  CB  ALA A 177      -7.093  13.365   0.296  1.00 95.40           C
ATOM   2609 1HB  ALA A 177      -6.339  13.297  -0.489  1.00 95.40           H
ATOM   2610 2HB  ALA A 177      -8.076  13.499  -0.156  1.00 95.40           H
ATOM   2611 3HB  ALA A 177      -6.870  14.215   0.941  1.00 95.40           H
ATOM   2612  HN  ALA A 177      -7.643  11.182  -0.669  1.00 95.40           H
ATOM   2613  N   ALA A 178      -9.345  11.862   1.930  1.00 95.37           N
ATOM   2614  CA  ALA A 178     -10.412  11.886   2.915  1.00 95.37           C
ATOM   2615  C   ALA A 178     -10.194  10.756   3.924  1.00 95.37           C
ATOM   2616  O   ALA A 178     -10.469  10.919   5.112  1.00 95.37           O
ATOM   2617  HA  ALA A 178     -10.362  12.842   3.436  1.00 95.37           H
ATOM   2618  CB  ALA A 178     -11.764  11.780   2.206  1.00 95.37           C
ATOM   2619 1HB  ALA A 178     -11.882  12.621   1.523  1.00 95.37           H
ATOM   2620 2HB  ALA A 178     -11.808  10.847   1.645  1.00 95.37           H
ATOM   2621 3HB  ALA A 178     -12.565  11.798   2.946  1.00 95.37           H
ATOM   2622  HN  ALA A 178      -9.634  11.641   0.998  1.00 95.37           H
ATOM   2623  N   LEU A 179      -9.701   9.637   3.414  1.00 92.65           N
ATOM   2624  CA  LEU A 179      -9.585   8.435   4.221  1.00 92.65           C
ATOM   2625  C   LEU A 179      -8.409   8.588   5.189  1.00 92.65           C
ATOM   2626  O   LEU A 179      -8.259   7.795   6.118  1.00 92.65           O
ATOM   2627  HA  LEU A 179     -10.501   8.342   4.804  1.00 92.65           H
ATOM   2628  CB  LEU A 179      -9.488   7.197   3.328  1.00 92.65           C
ATOM   2629 1HB  LEU A 179      -8.722   7.376   2.574  1.00 92.65           H
ATOM   2630 2HB  LEU A 179      -9.147   6.359   3.936  1.00 92.65           H
ATOM   2631  CG  LEU A 179     -10.777   6.781   2.616  1.00 92.65           C
ATOM   2632  HG  LEU A 179     -11.186   7.657   2.111  1.00 92.65           H
ATOM   2633  CD1 LEU A 179     -10.496   5.730   1.541  1.00 92.65           C
ATOM   2634 1HD1 LEU A 179      -9.806   6.139   0.804  1.00 92.65           H
ATOM   2635 2HD1 LEU A 179     -10.052   4.848   2.003  1.00 92.65           H
ATOM   2636 3HD1 LEU A 179     -11.429   5.452   1.051  1.00 92.65           H
ATOM   2637  CD2 LEU A 179     -11.830   6.307   3.620  1.00 92.65           C
ATOM   2638 1HD2 LEU A 179     -11.444   5.451   4.173  1.00 92.65           H
ATOM   2639 2HD2 LEU A 179     -12.059   7.115   4.315  1.00 92.65           H
ATOM   2640 3HD2 LEU A 179     -12.736   6.018   3.087  1.00 92.65           H
ATOM   2641  HN  LEU A 179      -9.386   9.544   2.470  1.00 92.65           H
ATOM   2642  N   CYS A 180      -7.607   9.612   4.939  1.00 91.47           N
ATOM   2643  CA  CYS A 180      -6.426   9.853   5.749  1.00 91.47           C
ATOM   2644  C   CYS A 180      -6.756  10.947   6.766  1.00 91.47           C
ATOM   2645  O   CYS A 180      -5.886  11.385   7.517  1.00 91.47           O
ATOM   2646  HA  CYS A 180      -6.194   8.914   6.253  1.00 91.47           H
ATOM   2647  CB  CYS A 180      -5.214  10.219   4.890  1.00 91.47           C
ATOM   2648 1HB  CYS A 180      -4.297  10.081   5.461  1.00 91.47           H
ATOM   2649 2HB  CYS A 180      -5.156   9.555   4.027  1.00 91.47           H
ATOM   2650  SG  CYS A 180      -5.346  11.957   4.331  1.00 91.47           S
ATOM   2651  HG  CYS A 180      -4.080  12.074   3.941  1.00 91.47           H
ATOM   2652  HN  CYS A 180      -7.753  10.268   4.199  1.00 91.47           H
ATOM   2653  N   ILE A 181      -8.016  11.357   6.758  1.00 91.44           N
ATOM   2654  CA  ILE A 181      -8.475  12.382   7.680  1.00 91.44           C
ATOM   2655  C   ILE A 181      -8.189  11.935   9.115  1.00 91.44           C
ATOM   2656  O   ILE A 181      -7.653  12.703   9.913  1.00 91.44           O
ATOM   2657  HA  ILE A 181      -7.900  13.285   7.478  1.00 91.44           H
ATOM   2658  CB  ILE A 181      -9.946  12.715   7.422  1.00 91.44           C
ATOM   2659  HB  ILE A 181     -10.497  11.779   7.326  1.00 91.44           H
ATOM   2660  CG1 ILE A 181     -10.113  13.473   6.103  1.00 91.44           C
ATOM   2661 1HG1 ILE A 181      -9.648  14.456   6.184  1.00 91.44           H
ATOM   2662 2HG1 ILE A 181      -9.595  12.941   5.305  1.00 91.44           H
ATOM   2663  CG2 ILE A 181     -10.552  13.477   8.602  1.00 91.44           C
ATOM   2664 1HG2 ILE A 181     -10.485  12.866   9.502  1.00 91.44           H
ATOM   2665 2HG2 ILE A 181     -10.004  14.407   8.753  1.00 91.44           H
ATOM   2666 3HG2 ILE A 181     -11.597  13.701   8.392  1.00 91.44           H
ATOM   2667  CD1 ILE A 181     -11.592  13.630   5.744  1.00 91.44           C
ATOM   2668 1HD1 ILE A 181     -12.047  12.645   5.640  1.00 91.44           H
ATOM   2669 2HD1 ILE A 181     -12.101  14.184   6.533  1.00 91.44           H
ATOM   2670 3HD1 ILE A 181     -11.682  14.172   4.803  1.00 91.44           H
ATOM   2671  HN  ILE A 181      -8.715  11.002   6.138  1.00 91.44           H
ATOM   2672  N   PRO A 182      -8.540  10.691   9.469  1.00 92.70           N
ATOM   2673  CA  PRO A 182      -8.347  10.214  10.841  1.00 92.70           C
ATOM   2674  C   PRO A 182      -6.920  10.411  11.325  1.00 92.70           C
ATOM   2675  O   PRO A 182      -6.697  10.821  12.463  1.00 92.70           O
ATOM   2676  HA  PRO A 182      -8.964  10.793  11.529  1.00 92.70           H
ATOM   2677  CB  PRO A 182      -8.722   8.733  10.765  1.00 92.70           C
ATOM   2678 1HB  PRO A 182      -7.851   8.108  10.566  1.00 92.70           H
ATOM   2679 2HB  PRO A 182      -9.158   8.381  11.700  1.00 92.70           H
ATOM   2680  CG  PRO A 182      -9.727   8.681   9.621  1.00 92.70           C
ATOM   2681 1HG  PRO A 182      -9.823   7.675   9.212  1.00 92.70           H
ATOM   2682 2HG  PRO A 182     -10.725   8.976   9.944  1.00 92.70           H
ATOM   2683  CD  PRO A 182      -9.142   9.655   8.611  1.00 92.70           C
ATOM   2684 1HD  PRO A 182      -8.396   9.179   7.975  1.00 92.70           H
ATOM   2685 2HD  PRO A 182      -9.908  10.061   7.950  1.00 92.70           H
ATOM   2686  N   GLU A 183      -5.982  10.110  10.439  1.00 89.31           N
ATOM   2687  CA  GLU A 183      -4.573  10.192  10.784  1.00 89.31           C
ATOM   2688  C   GLU A 183      -4.195  11.632  11.138  1.00 89.31           C
ATOM   2689  O   GLU A 183      -3.414  11.864  12.059  1.00 89.31           O
ATOM   2690  HA  GLU A 183      -4.451   9.552  11.658  1.00 89.31           H
ATOM   2691  CB  GLU A 183      -3.698   9.660   9.647  1.00 89.31           C
ATOM   2692 1HB  GLU A 183      -4.132   9.941   8.687  1.00 89.31           H
ATOM   2693 2HB  GLU A 183      -2.674  10.010   9.776  1.00 89.31           H
ATOM   2694  CG  GLU A 183      -3.637   8.131   9.671  1.00 89.31           C
ATOM   2695 1HG  GLU A 183      -2.956   7.778   8.897  1.00 89.31           H
ATOM   2696 2HG  GLU A 183      -3.234   7.795  10.627  1.00 89.31           H
ATOM   2697  CD  GLU A 183      -5.024   7.523   9.455  1.00 89.31           C
ATOM   2698  OE1 GLU A 183      -5.208   6.363   9.883  1.00 89.31           O
ATOM   2699  OE2 GLU A 183      -5.868   8.232   8.866  1.00 89.31           O
ATOM   2700  HN  GLU A 183      -6.171   9.816   9.502  1.00 89.31           H
ATOM   2701  N   ILE A 184      -4.769  12.561  10.387  1.00 91.00           N
ATOM   2702  CA  ILE A 184      -4.458  13.969  10.573  1.00 91.00           C
ATOM   2703  C   ILE A 184      -4.853  14.392  11.989  1.00 91.00           C
ATOM   2704  O   ILE A 184      -4.141  15.161  12.632  1.00 91.00           O
ATOM   2705  HA  ILE A 184      -3.379  14.082  10.467  1.00 91.00           H
ATOM   2706  CB  ILE A 184      -5.112  14.810   9.475  1.00 91.00           C
ATOM   2707  HB  ILE A 184      -6.178  14.585   9.460  1.00 91.00           H
ATOM   2708  CG1 ILE A 184      -4.554  14.444   8.098  1.00 91.00           C
ATOM   2709 1HG1 ILE A 184      -3.506  14.738   8.036  1.00 91.00           H
ATOM   2710 2HG1 ILE A 184      -4.590  13.363   7.963  1.00 91.00           H
ATOM   2711  CG2 ILE A 184      -4.969  16.304   9.771  1.00 91.00           C
ATOM   2712 1HG2 ILE A 184      -5.452  16.534  10.721  1.00 91.00           H
ATOM   2713 2HG2 ILE A 184      -3.912  16.564   9.829  1.00 91.00           H
ATOM   2714 3HG2 ILE A 184      -5.442  16.879   8.975  1.00 91.00           H
ATOM   2715  CD1 ILE A 184      -5.348  15.129   6.984  1.00 91.00           C
ATOM   2716 1HD1 ILE A 184      -6.390  14.814   7.034  1.00 91.00           H
ATOM   2717 2HD1 ILE A 184      -5.289  16.210   7.109  1.00 91.00           H
ATOM   2718 3HD1 ILE A 184      -4.931  14.851   6.016  1.00 91.00           H
ATOM   2719  HN  ILE A 184      -5.433  12.366   9.666  1.00 91.00           H
ATOM   2720  N   LEU A 185      -5.988  13.870  12.433  1.00 91.21           N
ATOM   2721  CA  LEU A 185      -6.601  14.349  13.660  1.00 91.21           C
ATOM   2722  C   LEU A 185      -5.873  13.741  14.860  1.00 91.21           C
ATOM   2723  O   LEU A 185      -5.483  14.457  15.782  1.00 91.21           O
ATOM   2724  HA  LEU A 185      -6.472  15.431  13.689  1.00 91.21           H
ATOM   2725  CB  LEU A 185      -8.106  14.073  13.650  1.00 91.21           C
ATOM   2726 1HB  LEU A 185      -8.259  13.007  13.477  1.00 91.21           H
ATOM   2727 2HB  LEU A 185      -8.503  14.296  14.640  1.00 91.21           H
ATOM   2728  CG  LEU A 185      -8.924  14.850  12.616  1.00 91.21           C
ATOM   2729  HG  LEU A 185      -8.544  14.603  11.625  1.00 91.21           H
ATOM   2730  CD1 LEU A 185     -10.395  14.433  12.654  1.00 91.21           C
ATOM   2731 1HD1 LEU A 185     -10.476  13.368  12.435  1.00 91.21           H
ATOM   2732 2HD1 LEU A 185     -10.804  14.632  13.645  1.00 91.21           H
ATOM   2733 3HD1 LEU A 185     -10.953  15.001  11.910  1.00 91.21           H
ATOM   2734  CD2 LEU A 185      -8.751  16.359  12.803  1.00 91.21           C
ATOM   2735 1HD2 LEU A 185      -9.088  16.643  13.800  1.00 91.21           H
ATOM   2736 2HD2 LEU A 185      -7.699  16.622  12.686  1.00 91.21           H
ATOM   2737 3HD2 LEU A 185      -9.343  16.888  12.055  1.00 91.21           H
ATOM   2738  HN  LEU A 185      -6.484  13.136  11.971  1.00 91.21           H
ATOM   2739  N   TYR A 186      -5.711  12.427  14.810  1.00 90.87           N
ATOM   2740  CA  TYR A 186      -5.457  11.658  16.016  1.00 90.87           C
ATOM   2741  C   TYR A 186      -4.005  11.177  16.065  1.00 90.87           C
ATOM   2742  O   TYR A 186      -3.603  10.498  17.008  1.00 90.87           O
ATOM   2743  HA  TYR A 186      -5.646  12.304  16.874  1.00 90.87           H
ATOM   2744  CB  TYR A 186      -6.382  10.441  15.944  1.00 90.87           C
ATOM   2745 1HB  TYR A 186      -6.088   9.825  15.094  1.00 90.87           H
ATOM   2746 2HB  TYR A 186      -6.241   9.837  16.839  1.00 90.87           H
ATOM   2747  CG  TYR A 186      -7.865  10.794  15.811  1.00 90.87           C
ATOM   2748  CD1 TYR A 186      -8.440  11.696  16.684  1.00 90.87           C
ATOM   2749  HD1 TYR A 186      -7.837  12.157  17.467  1.00 90.87           H
ATOM   2750  CD2 TYR A 186      -8.627  10.211  14.820  1.00 90.87           C
ATOM   2751  HD2 TYR A 186      -8.173   9.499  14.131  1.00 90.87           H
ATOM   2752  CE1 TYR A 186      -9.835  12.028  16.559  1.00 90.87           C
ATOM   2753  HE1 TYR A 186     -10.302  12.739  17.242  1.00 90.87           H
ATOM   2754  CE2 TYR A 186     -10.023  10.544  14.695  1.00 90.87           C
ATOM   2755  HE2 TYR A 186     -10.636  10.090  13.917  1.00 90.87           H
ATOM   2756  CZ  TYR A 186     -10.558  11.436  15.571  1.00 90.87           C
ATOM   2757  OH  TYR A 186     -11.876  11.750  15.454  1.00 90.87           O
ATOM   2758  HH  TYR A 186     -12.290  11.214  14.718  1.00 90.87           H
ATOM   2759  HN  TYR A 186      -5.750  11.890  13.967  1.00 90.87           H
ATOM   2760  N   SER A 187      -3.257  11.550  15.036  1.00 92.07           N
ATOM   2761  CA  SER A 187      -1.822  11.324  15.034  1.00 92.07           C
ATOM   2762  C   SER A 187      -1.149  12.224  16.072  1.00 92.07           C
ATOM   2763  O   SER A 187      -1.272  13.446  16.012  1.00 92.07           O
ATOM   2764  HA  SER A 187      -1.695  10.274  15.297  1.00 92.07           H
ATOM   2765  CB  SER A 187      -1.227  11.576  13.647  1.00 92.07           C
ATOM   2766 1HB  SER A 187      -1.452  12.596  13.336  1.00 92.07           H
ATOM   2767 2HB  SER A 187      -0.142  11.490  13.696  1.00 92.07           H
ATOM   2768  OG  SER A 187      -1.731  10.663  12.676  1.00 92.07           O
ATOM   2769  HG  SER A 187      -2.235  11.159  11.969  1.00 92.07           H
ATOM   2770  HN  SER A 187      -3.616  11.997  14.217  1.00 92.07           H
ATOM   2771  N   GLN A 188      -0.451  11.584  16.999  1.00 85.31           N
ATOM   2772  CA  GLN A 188       0.219  12.310  18.064  1.00 85.31           C
ATOM   2773  C   GLN A 188       1.560  11.651  18.394  1.00 85.31           C
ATOM   2774  O   GLN A 188       1.810  10.513  18.000  1.00 85.31           O
ATOM   2775  HA  GLN A 188       0.387  13.313  17.671  1.00 85.31           H
ATOM   2776  CB  GLN A 188      -0.668  12.401  19.308  1.00 85.31           C
ATOM   2777 1HB  GLN A 188      -0.901  11.398  19.666  1.00 85.31           H
ATOM   2778 2HB  GLN A 188      -0.128  12.907  20.108  1.00 85.31           H
ATOM   2779  CG  GLN A 188      -1.964  13.154  19.003  1.00 85.31           C
ATOM   2780 1HG  GLN A 188      -1.733  14.093  18.499  1.00 85.31           H
ATOM   2781 2HG  GLN A 188      -2.577  12.568  18.319  1.00 85.31           H
ATOM   2782  CD  GLN A 188      -2.748  13.438  20.286  1.00 85.31           C
ATOM   2783  OE1 GLN A 188      -2.283  13.211  21.391  1.00 85.31           O
ATOM   2784  NE2 GLN A 188      -3.960  13.945  20.078  1.00 85.31           N
ATOM   2785 1HE2 GLN A 188      -4.281  14.107  19.145  1.00 85.31           H
ATOM   2786 2HE2 GLN A 188      -4.550  14.164  20.855  1.00 85.31           H
ATOM   2787  HN  GLN A 188      -0.340  10.591  17.029  1.00 85.31           H
ATOM   2788  N   ILE A 189       2.388  12.394  19.114  1.00 89.46           N
ATOM   2789  CA  ILE A 189       3.569  11.816  19.731  1.00 89.46           C
ATOM   2790  C   ILE A 189       3.221  11.344  21.144  1.00 89.46           C
ATOM   2791  O   ILE A 189       2.801  12.140  21.982  1.00 89.46           O
ATOM   2792  HA  ILE A 189       3.855  10.947  19.138  1.00 89.46           H
ATOM   2793  CB  ILE A 189       4.737  12.802  19.682  1.00 89.46           C
ATOM   2794  HB  ILE A 189       4.428  13.722  20.179  1.00 89.46           H
ATOM   2795  CG1 ILE A 189       5.089  13.165  18.238  1.00 89.46           C
ATOM   2796 1HG1 ILE A 189       5.444  12.278  17.713  1.00 89.46           H
ATOM   2797 2HG1 ILE A 189       4.194  13.506  17.717  1.00 89.46           H
ATOM   2798  CG2 ILE A 189       5.946  12.260  20.447  1.00 89.46           C
ATOM   2799 1HG2 ILE A 189       5.672  12.094  21.489  1.00 89.46           H
ATOM   2800 2HG2 ILE A 189       6.265  11.318  20.002  1.00 89.46           H
ATOM   2801 3HG2 ILE A 189       6.762  12.981  20.396  1.00 89.46           H
ATOM   2802  CD1 ILE A 189       6.160  14.256  18.191  1.00 89.46           C
ATOM   2803 1HD1 ILE A 189       5.791  15.149  18.696  1.00 89.46           H
ATOM   2804 2HD1 ILE A 189       7.061  13.902  18.692  1.00 89.46           H
ATOM   2805 3HD1 ILE A 189       6.391  14.494  17.153  1.00 89.46           H
ATOM   2806  HN  ILE A 189       2.262  13.373  19.277  1.00 89.46           H
ATOM   2807  N   LYS A 190       3.410  10.051  21.366  1.00 84.48           N
ATOM   2808  CA  LYS A 190       3.211   9.482  22.688  1.00 84.48           C
ATOM   2809  C   LYS A 190       4.568   9.103  23.284  1.00 84.48           C
ATOM   2810  O   LYS A 190       5.385   8.464  22.623  1.00 84.48           O
ATOM   2811  HA  LYS A 190       2.763  10.254  23.312  1.00 84.48           H
ATOM   2812  CB  LYS A 190       2.220   8.317  22.626  1.00 84.48           C
ATOM   2813 1HB  LYS A 190       1.315   8.632  22.107  1.00 84.48           H
ATOM   2814 2HB  LYS A 190       2.650   7.499  22.048  1.00 84.48           H
ATOM   2815  CG  LYS A 190       1.864   7.825  24.030  1.00 84.48           C
ATOM   2816 1HG  LYS A 190       2.765   7.481  24.538  1.00 84.48           H
ATOM   2817 2HG  LYS A 190       1.463   8.651  24.618  1.00 84.48           H
ATOM   2818  CD  LYS A 190       0.841   6.690  23.970  1.00 84.48           C
ATOM   2819 1HD  LYS A 190      -0.104   7.067  23.577  1.00 84.48           H
ATOM   2820 2HD  LYS A 190       1.187   5.919  23.281  1.00 84.48           H
ATOM   2821  CE  LYS A 190       0.616   6.080  25.355  1.00 84.48           C
ATOM   2822 1HE  LYS A 190       1.574   5.942  25.858  1.00 84.48           H
ATOM   2823 2HE  LYS A 190       0.030   6.763  25.969  1.00 84.48           H
ATOM   2824  NZ  LYS A 190      -0.083   4.780  25.242  1.00 84.48           N
ATOM   2825 1HZ  LYS A 190      -0.156   4.355  26.160  1.00 84.48           H
ATOM   2826 2HZ  LYS A 190      -1.012   4.928  24.863  1.00 84.48           H
ATOM   2827 3HZ  LYS A 190       0.439   4.168  24.626  1.00 84.48           H
ATOM   2828  HN  LYS A 190       3.693   9.399  20.662  1.00 84.48           H
ATOM   2829  N   GLU A 191       4.767   9.514  24.528  1.00 75.17           N
ATOM   2830  CA  GLU A 191       5.959   9.125  25.263  1.00 75.17           C
ATOM   2831  C   GLU A 191       5.661   7.923  26.160  1.00 75.17           C
ATOM   2832  O   GLU A 191       4.771   7.981  27.007  1.00 75.17           O
ATOM   2833  HA  GLU A 191       6.690   8.848  24.503  1.00 75.17           H
ATOM   2834  CB  GLU A 191       6.505  10.298  26.080  1.00 75.17           C
ATOM   2835 1HB  GLU A 191       6.576  11.184  25.450  1.00 75.17           H
ATOM   2836 2HB  GLU A 191       5.888  10.447  26.966  1.00 75.17           H
ATOM   2837  CG  GLU A 191       7.919  10.002  26.586  1.00 75.17           C
ATOM   2838 1HG  GLU A 191       7.892   9.167  27.285  1.00 75.17           H
ATOM   2839 2HG  GLU A 191       8.551   9.699  25.751  1.00 75.17           H
ATOM   2840  CD  GLU A 191       8.524  11.229  27.271  1.00 75.17           C
ATOM   2841  OE1 GLU A 191       9.700  11.128  27.681  1.00 75.17           O
ATOM   2842  OE2 GLU A 191       7.796  12.240  27.370  1.00 75.17           O
ATOM   2843  HN  GLU A 191       4.132  10.100  25.032  1.00 75.17           H
ATOM   2844  N   GLU A 192       6.423   6.860  25.944  1.00 72.07           N
ATOM   2845  CA  GLU A 192       6.210   5.624  26.678  1.00 72.07           C
ATOM   2846  C   GLU A 192       7.550   5.012  27.087  1.00 72.07           C
ATOM   2847  O   GLU A 192       8.411   4.771  26.242  1.00 72.07           O
ATOM   2848  HA  GLU A 192       5.646   5.909  27.566  1.00 72.07           H
ATOM   2849  CB  GLU A 192       5.383   4.634  25.855  1.00 72.07           C
ATOM   2850 1HB  GLU A 192       4.421   5.081  25.601  1.00 72.07           H
ATOM   2851 2HB  GLU A 192       5.954   4.315  24.983  1.00 72.07           H
ATOM   2852  CG  GLU A 192       5.082   3.369  26.660  1.00 72.07           C
ATOM   2853 1HG  GLU A 192       5.810   2.595  26.414  1.00 72.07           H
ATOM   2854 2HG  GLU A 192       5.187   3.577  27.725  1.00 72.07           H
ATOM   2855  CD  GLU A 192       3.669   2.858  26.372  1.00 72.07           C
ATOM   2856  OE1 GLU A 192       2.996   2.466  27.350  1.00 72.07           O
ATOM   2857  OE2 GLU A 192       3.294   2.870  25.179  1.00 72.07           O
ATOM   2858  HN  GLU A 192       7.173   6.835  25.283  1.00 72.07           H
ATOM   2859  N   SER A 193       7.686   4.777  28.384  1.00 73.15           N
ATOM   2860  CA  SER A 193       8.897   4.174  28.913  1.00 73.15           C
ATOM   2861  C   SER A 193      10.116   5.004  28.505  1.00 73.15           C
ATOM   2862  O   SER A 193      11.197   4.459  28.286  1.00 73.15           O
ATOM   2863  HA  SER A 193       8.775   4.182  29.996  1.00 73.15           H
ATOM   2864  CB  SER A 193       9.051   2.731  28.429  1.00 73.15           C
ATOM   2865 1HB  SER A 193       9.223   2.726  27.352  1.00 73.15           H
ATOM   2866 2HB  SER A 193       9.930   2.284  28.893  1.00 73.15           H
ATOM   2867  OG  SER A 193       7.903   1.942  28.729  1.00 73.15           O
ATOM   2868  HG  SER A 193       7.973   1.052  28.279  1.00 73.15           H
ATOM   2869  HN  SER A 193       6.987   4.991  29.067  1.00 73.15           H
ATOM   2870  N   GLY A 194       9.901   6.308  28.414  1.00 81.46           N
ATOM   2871  CA  GLY A 194      10.981   7.224  28.088  1.00 81.46           C
ATOM   2872  C   GLY A 194      11.291   7.195  26.591  1.00 81.46           C
ATOM   2873  O   GLY A 194      12.273   7.787  26.145  1.00 81.46           O
ATOM   2874 1HA  GLY A 194      10.707   8.236  28.387  1.00 81.46           H
ATOM   2875 2HA  GLY A 194      11.873   6.955  28.654  1.00 81.46           H
ATOM   2876  HN  GLY A 194       9.010   6.739  28.559  1.00 81.46           H
ATOM   2877  N   ILE A 195      10.436   6.501  25.855  1.00 80.19           N
ATOM   2878  CA  ILE A 195      10.579   6.426  24.411  1.00 80.19           C
ATOM   2879  C   ILE A 195       9.447   7.214  23.749  1.00 80.19           C
ATOM   2880  O   ILE A 195       8.275   6.997  24.051  1.00 80.19           O
ATOM   2881  HA  ILE A 195      11.527   6.899  24.152  1.00 80.19           H
ATOM   2882  CB  ILE A 195      10.662   4.968  23.955  1.00 80.19           C
ATOM   2883  HB  ILE A 195       9.749   4.460  24.267  1.00 80.19           H
ATOM   2884  CG1 ILE A 195      11.832   4.249  24.628  1.00 80.19           C
ATOM   2885 1HG1 ILE A 195      12.770   4.729  24.346  1.00 80.19           H
ATOM   2886 2HG1 ILE A 195      11.743   4.335  25.711  1.00 80.19           H
ATOM   2887  CG2 ILE A 195      10.731   4.874  22.429  1.00 80.19           C
ATOM   2888 1HG2 ILE A 195       9.839   5.325  21.996  1.00 80.19           H
ATOM   2889 2HG2 ILE A 195      11.616   5.402  22.073  1.00 80.19           H
ATOM   2890 3HG2 ILE A 195      10.789   3.826  22.132  1.00 80.19           H
ATOM   2891  CD1 ILE A 195      11.870   2.772  24.230  1.00 80.19           C
ATOM   2892 1HD1 ILE A 195      10.941   2.289  24.535  1.00 80.19           H
ATOM   2893 2HD1 ILE A 195      11.984   2.689  23.149  1.00 80.19           H
ATOM   2894 3HD1 ILE A 195      12.711   2.284  24.722  1.00 80.19           H
ATOM   2895  HN  ILE A 195       9.658   5.996  26.229  1.00 80.19           H
ATOM   2896  N   ALA A 196       9.838   8.114  22.857  1.00 90.77           N
ATOM   2897  CA  ALA A 196       8.868   8.871  22.085  1.00 90.77           C
ATOM   2898  C   ALA A 196       8.386   8.023  20.906  1.00 90.77           C
ATOM   2899  O   ALA A 196       9.195   7.509  20.135  1.00 90.77           O
ATOM   2900  HA  ALA A 196       8.022   9.088  22.736  1.00 90.77           H
ATOM   2901  CB  ALA A 196       9.495  10.192  21.633  1.00 90.77           C
ATOM   2902 1HB  ALA A 196       9.794  10.770  22.508  1.00 90.77           H
ATOM   2903 2HB  ALA A 196      10.370   9.988  21.017  1.00 90.77           H
ATOM   2904 3HB  ALA A 196       8.767  10.760  21.054  1.00 90.77           H
ATOM   2905  HN  ALA A 196      10.795   8.327  22.661  1.00 90.77           H
ATOM   2906  N   ILE A 197       7.071   7.901  20.805  1.00 86.50           N
ATOM   2907  CA  ILE A 197       6.473   7.086  19.762  1.00 86.50           C
ATOM   2908  C   ILE A 197       5.444   7.919  18.996  1.00 86.50           C
ATOM   2909  O   ILE A 197       4.580   8.554  19.599  1.00 86.50           O
ATOM   2910  HA  ILE A 197       7.268   6.801  19.073  1.00 86.50           H
ATOM   2911  CB  ILE A 197       5.901   5.795  20.352  1.00 86.50           C
ATOM   2912  HB  ILE A 197       5.106   6.061  21.049  1.00 86.50           H
ATOM   2913  CG1 ILE A 197       6.966   5.038  21.149  1.00 86.50           C
ATOM   2914 1HG1 ILE A 197       7.790   4.762  20.491  1.00 86.50           H
ATOM   2915 2HG1 ILE A 197       7.379   5.689  21.920  1.00 86.50           H
ATOM   2916  CG2 ILE A 197       5.274   4.924  19.262  1.00 86.50           C
ATOM   2917 1HG2 ILE A 197       4.467   5.473  18.777  1.00 86.50           H
ATOM   2918 2HG2 ILE A 197       6.032   4.665  18.523  1.00 86.50           H
ATOM   2919 3HG2 ILE A 197       4.876   4.013  19.709  1.00 86.50           H
ATOM   2920  CD1 ILE A 197       6.378   3.782  21.795  1.00 86.50           C
ATOM   2921 1HD1 ILE A 197       5.571   4.065  22.471  1.00 86.50           H
ATOM   2922 2HD1 ILE A 197       5.988   3.123  21.019  1.00 86.50           H
ATOM   2923 3HD1 ILE A 197       7.156   3.263  22.355  1.00 86.50           H
ATOM   2924  HN  ILE A 197       6.419   8.348  21.418  1.00 86.50           H
ATOM   2925  N   CYS A 198       5.570   7.891  17.677  1.00 92.07           N
ATOM   2926  CA  CYS A 198       4.541   8.446  16.814  1.00 92.07           C
ATOM   2927  C   CYS A 198       3.452   7.389  16.623  1.00 92.07           C
ATOM   2928  O   CYS A 198       3.676   6.374  15.966  1.00 92.07           O
ATOM   2929  HA  CYS A 198       4.144   9.323  17.326  1.00 92.07           H
ATOM   2930  CB  CYS A 198       5.117   8.919  15.478  1.00 92.07           C
ATOM   2931 1HB  CYS A 198       5.785   9.766  15.640  1.00 92.07           H
ATOM   2932 2HB  CYS A 198       5.713   8.125  15.029  1.00 92.07           H
ATOM   2933  SG  CYS A 198       3.762   9.400  14.347  1.00 92.07           S
ATOM   2934  HN  CYS A 198       6.355   7.498  17.199  1.00 92.07           H
ATOM   2935  N   THR A 199       2.296   7.663  17.210  1.00 90.08           N
ATOM   2936  CA  THR A 199       1.172   6.747  17.114  1.00 90.08           C
ATOM   2937  C   THR A 199      -0.142   7.524  17.014  1.00 90.08           C
ATOM   2938  O   THR A 199      -0.178   8.726  17.275  1.00 90.08           O
ATOM   2939  HA  THR A 199       1.275   6.173  16.194  1.00 90.08           H
ATOM   2940  CB  THR A 199       1.228   5.802  18.316  1.00 90.08           C
ATOM   2941  HB  THR A 199       2.240   5.423  18.466  1.00 90.08           H
ATOM   2942  OG1 THR A 199       0.239   4.817  18.029  1.00 90.08           O
ATOM   2943  HG1 THR A 199       0.432   3.979  18.540  1.00 90.08           H
ATOM   2944  CG2 THR A 199       0.734   6.462  19.604  1.00 90.08           C
ATOM   2945 1HG2 THR A 199      -0.301   6.780  19.476  1.00 90.08           H
ATOM   2946 2HG2 THR A 199       1.355   7.329  19.830  1.00 90.08           H
ATOM   2947 3HG2 THR A 199       0.795   5.748  20.425  1.00 90.08           H
ATOM   2948  HN  THR A 199       2.122   8.492  17.742  1.00 90.08           H
ATOM   2949  N   MET A 200      -1.190   6.807  16.635  1.00 89.02           N
ATOM   2950  CA  MET A 200      -2.536   7.346  16.721  1.00 89.02           C
ATOM   2951  C   MET A 200      -3.100   7.191  18.134  1.00 89.02           C
ATOM   2952  O   MET A 200      -2.994   6.123  18.735  1.00 89.02           O
ATOM   2953  HA  MET A 200      -2.446   8.403  16.472  1.00 89.02           H
ATOM   2954  CB  MET A 200      -3.442   6.616  15.727  1.00 89.02           C
ATOM   2955 1HB  MET A 200      -3.360   5.540  15.876  1.00 89.02           H
ATOM   2956 2HB  MET A 200      -4.482   6.885  15.912  1.00 89.02           H
ATOM   2957  CG  MET A 200      -3.068   6.966  14.285  1.00 89.02           C
ATOM   2958 1HG  MET A 200      -2.992   8.048  14.173  1.00 89.02           H
ATOM   2959 2HG  MET A 200      -2.090   6.551  14.043  1.00 89.02           H
ATOM   2960  SD  MET A 200      -4.298   6.323  13.162  1.00 89.02           S
ATOM   2961  CE  MET A 200      -5.688   7.354  13.600  1.00 89.02           C
ATOM   2962 1HE  MET A 200      -5.930   7.209  14.653  1.00 89.02           H
ATOM   2963 2HE  MET A 200      -5.433   8.400  13.427  1.00 89.02           H
ATOM   2964 3HE  MET A 200      -6.548   7.083  12.988  1.00 89.02           H
ATOM   2965  HN  MET A 200      -1.129   5.876  16.276  1.00 89.02           H
ATOM   2966  N   VAL A 201      -3.688   8.272  18.625  1.00 91.23           N
ATOM   2967  CA  VAL A 201      -4.380   8.234  19.901  1.00 91.23           C
ATOM   2968  C   VAL A 201      -5.855   8.581  19.687  1.00 91.23           C
ATOM   2969  O   VAL A 201      -6.180   9.684  19.250  1.00 91.23           O
ATOM   2970  HA  VAL A 201      -4.312   7.215  20.283  1.00 91.23           H
ATOM   2971  CB  VAL A 201      -3.687   9.162  20.901  1.00 91.23           C
ATOM   2972  HB  VAL A 201      -3.774  10.182  20.527  1.00 91.23           H
ATOM   2973  CG1 VAL A 201      -4.370   9.103  22.269  1.00 91.23           C
ATOM   2974 1HG1 VAL A 201      -5.410   9.411  22.169  1.00 91.23           H
ATOM   2975 2HG1 VAL A 201      -4.328   8.083  22.652  1.00 91.23           H
ATOM   2976 3HG1 VAL A 201      -3.857   9.771  22.960  1.00 91.23           H
ATOM   2977  CG2 VAL A 201      -2.198   8.829  21.016  1.00 91.23           C
ATOM   2978 1HG2 VAL A 201      -2.081   7.800  21.356  1.00 91.23           H
ATOM   2979 2HG2 VAL A 201      -1.723   8.947  20.042  1.00 91.23           H
ATOM   2980 3HG2 VAL A 201      -1.729   9.503  21.733  1.00 91.23           H
ATOM   2981  HN  VAL A 201      -3.696   9.161  18.166  1.00 91.23           H
ATOM   2982  N   TYR A 202      -6.709   7.619  20.006  1.00 91.02           N
ATOM   2983  CA  TYR A 202      -8.135   7.780  19.783  1.00 91.02           C
ATOM   2984  C   TYR A 202      -8.818   8.383  21.012  1.00 91.02           C
ATOM   2985  O   TYR A 202      -8.426   8.104  22.144  1.00 91.02           O
ATOM   2986  HA  TYR A 202      -8.269   8.452  18.936  1.00 91.02           H
ATOM   2987  CB  TYR A 202      -8.687   6.373  19.548  1.00 91.02           C
ATOM   2988 1HB  TYR A 202      -8.428   5.745  20.400  1.00 91.02           H
ATOM   2989 2HB  TYR A 202      -9.775   6.422  19.507  1.00 91.02           H
ATOM   2990  CG  TYR A 202      -8.173   5.709  18.269  1.00 91.02           C
ATOM   2991  CD1 TYR A 202      -8.801   5.951  17.065  1.00 91.02           C
ATOM   2992  HD1 TYR A 202      -9.664   6.616  17.024  1.00 91.02           H
ATOM   2993  CD2 TYR A 202      -7.080   4.867  18.320  1.00 91.02           C
ATOM   2994  HD2 TYR A 202      -6.584   4.675  19.271  1.00 91.02           H
ATOM   2995  CE1 TYR A 202      -8.317   5.326  15.861  1.00 91.02           C
ATOM   2996  HE1 TYR A 202      -8.804   5.509  14.903  1.00 91.02           H
ATOM   2997  CE2 TYR A 202      -6.596   4.242  17.116  1.00 91.02           C
ATOM   2998  HE2 TYR A 202      -5.734   3.575  17.143  1.00 91.02           H
ATOM   2999  CZ  TYR A 202      -7.238   4.503  15.946  1.00 91.02           C
ATOM   3000  OH  TYR A 202      -6.781   3.912  14.810  1.00 91.02           O
ATOM   3001  HH  TYR A 202      -7.296   4.246  14.020  1.00 91.02           H
ATOM   3002  HN  TYR A 202      -6.440   6.744  20.410  1.00 91.02           H
ATOM   3003  N   PRO A 203      -9.848   9.218  20.814  1.00 85.59           N
ATOM   3004  CA  PRO A 203     -10.512   9.877  21.941  1.00 85.59           C
ATOM   3005  C   PRO A 203     -11.291   8.899  22.805  1.00 85.59           C
ATOM   3006  O   PRO A 203     -11.805   7.899  22.306  1.00 85.59           O
ATOM   3007  HA  PRO A 203      -9.772  10.319  22.608  1.00 85.59           H
ATOM   3008  CB  PRO A 203     -11.432  10.900  21.271  1.00 85.59           C
ATOM   3009 1HB  PRO A 203     -12.345  11.056  21.846  1.00 85.59           H
ATOM   3010 2HB  PRO A 203     -10.948  11.872  21.173  1.00 85.59           H
ATOM   3011  CG  PRO A 203     -11.723  10.291  19.929  1.00 85.59           C
ATOM   3012 1HG  PRO A 203     -12.554   9.588  19.987  1.00 85.59           H
ATOM   3013 2HG  PRO A 203     -12.001  11.054  19.202  1.00 85.59           H
ATOM   3014  CD  PRO A 203     -10.454   9.597  19.526  1.00 85.59           C
ATOM   3015 1HD  PRO A 203     -10.655   8.725  18.903  1.00 85.59           H
ATOM   3016 2HD  PRO A 203      -9.801  10.256  18.953  1.00 85.59           H
ATOM   3017  N   SER A 204     -11.358   9.216  24.089  1.00 77.80           N
ATOM   3018  CA  SER A 204     -11.716   8.223  25.088  1.00 77.80           C
ATOM   3019  C   SER A 204     -13.138   7.719  24.837  1.00 77.80           C
ATOM   3020  O   SER A 204     -13.426   6.539  25.034  1.00 77.80           O
ATOM   3021  HA  SER A 204     -10.995   7.415  24.962  1.00 77.80           H
ATOM   3022  CB  SER A 204     -11.597   8.796  26.502  1.00 77.80           C
ATOM   3023 1HB  SER A 204     -12.001   8.080  27.218  1.00 77.80           H
ATOM   3024 2HB  SER A 204     -10.545   8.935  26.749  1.00 77.80           H
ATOM   3025  OG  SER A 204     -12.284  10.037  26.634  1.00 77.80           O
ATOM   3026  HG  SER A 204     -13.264   9.876  26.747  1.00 77.80           H
ATOM   3027  HN  SER A 204     -11.172  10.130  24.450  1.00 77.80           H
ATOM   3028  N   ASP A 205     -13.991   8.637  24.407  1.00 72.69           N
ATOM   3029  CA  ASP A 205     -15.426   8.427  24.497  1.00 72.69           C
ATOM   3030  C   ASP A 205     -15.824   7.263  23.589  1.00 72.69           C
ATOM   3031  O   ASP A 205     -16.565   6.373  24.003  1.00 72.69           O
ATOM   3032  HA  ASP A 205     -15.619   8.220  25.550  1.00 72.69           H
ATOM   3033  CB  ASP A 205     -16.194   9.669  24.039  1.00 72.69           C
ATOM   3034 1HB  ASP A 205     -15.872   9.951  23.037  1.00 72.69           H
ATOM   3035 2HB  ASP A 205     -17.258   9.441  23.980  1.00 72.69           H
ATOM   3036  CG  ASP A 205     -15.970  10.838  25.000  1.00 72.69           C
ATOM   3037  OD1 ASP A 205     -15.483  10.567  26.119  1.00 72.69           O
ATOM   3038  OD2 ASP A 205     -16.290  11.976  24.594  1.00 72.69           O
ATOM   3039  HN  ASP A 205     -13.716   9.510  24.004  1.00 72.69           H
ATOM   3040  N   GLU A 206     -15.315   7.306  22.366  1.00 75.76           N
ATOM   3041  CA  GLU A 206     -15.668   6.307  21.372  1.00 75.76           C
ATOM   3042  C   GLU A 206     -14.406   5.667  20.791  1.00 75.76           C
ATOM   3043  O   GLU A 206     -14.396   5.242  19.637  1.00 75.76           O
ATOM   3044  HA  GLU A 206     -16.250   5.558  21.909  1.00 75.76           H
ATOM   3045  CB  GLU A 206     -16.533   6.916  20.267  1.00 75.76           C
ATOM   3046 1HB  GLU A 206     -16.035   7.791  19.850  1.00 75.76           H
ATOM   3047 2HB  GLU A 206     -16.764   6.156  19.520  1.00 75.76           H
ATOM   3048  CG  GLU A 206     -17.876   7.396  20.822  1.00 75.76           C
ATOM   3049 1HG  GLU A 206     -18.109   6.852  21.738  1.00 75.76           H
ATOM   3050 2HG  GLU A 206     -17.807   8.451  21.086  1.00 75.76           H
ATOM   3051  CD  GLU A 206     -18.996   7.191  19.801  1.00 75.76           C
ATOM   3052  OE1 GLU A 206     -20.030   6.613  20.201  1.00 75.76           O
ATOM   3053  OE2 GLU A 206     -18.794   7.618  18.644  1.00 75.76           O
ATOM   3054  HN  GLU A 206     -14.673   8.006  22.053  1.00 75.76           H
ATOM   3055  N   SER A 207     -13.371   5.619  21.617  1.00 87.07           N
ATOM   3056  CA  SER A 207     -12.061   5.197  21.152  1.00 87.07           C
ATOM   3057  C   SER A 207     -12.169   3.848  20.438  1.00 87.07           C
ATOM   3058  O   SER A 207     -11.613   3.668  19.356  1.00 87.07           O
ATOM   3059  HA  SER A 207     -11.738   5.972  20.457  1.00 87.07           H
ATOM   3060  CB  SER A 207     -11.068   5.106  22.312  1.00 87.07           C
ATOM   3061 1HB  SER A 207     -10.134   4.671  21.956  1.00 87.07           H
ATOM   3062 2HB  SER A 207     -10.836   6.109  22.670  1.00 87.07           H
ATOM   3063  OG  SER A 207     -11.575   4.323  23.389  1.00 87.07           O
ATOM   3064  HG  SER A 207     -11.003   4.445  24.200  1.00 87.07           H
ATOM   3065  HN  SER A 207     -13.418   5.861  22.586  1.00 87.07           H
ATOM   3066  N   THR A 208     -12.887   2.934  21.074  1.00 86.76           N
ATOM   3067  CA  THR A 208     -12.978   1.572  20.574  1.00 86.76           C
ATOM   3068  C   THR A 208     -13.667   1.550  19.208  1.00 86.76           C
ATOM   3069  O   THR A 208     -13.195   0.894  18.281  1.00 86.76           O
ATOM   3070  HA  THR A 208     -11.967   1.192  20.429  1.00 86.76           H
ATOM   3071  CB  THR A 208     -13.695   0.728  21.630  1.00 86.76           C
ATOM   3072  HB  THR A 208     -14.749   0.997  21.693  1.00 86.76           H
ATOM   3073  OG1 THR A 208     -12.934   0.936  22.816  1.00 86.76           O
ATOM   3074  HG1 THR A 208     -11.981   0.676  22.662  1.00 86.76           H
ATOM   3075  CG2 THR A 208     -13.567  -0.773  21.364  1.00 86.76           C
ATOM   3076 1HG2 THR A 208     -12.514  -1.055  21.367  1.00 86.76           H
ATOM   3077 2HG2 THR A 208     -14.003  -1.009  20.393  1.00 86.76           H
ATOM   3078 3HG2 THR A 208     -14.094  -1.326  22.142  1.00 86.76           H
ATOM   3079  HN  THR A 208     -13.401   3.111  21.914  1.00 86.76           H
ATOM   3080  N   LYS A 209     -14.772   2.277  19.126  1.00 82.61           N
ATOM   3081  CA  LYS A 209     -15.559   2.306  17.906  1.00 82.61           C
ATOM   3082  C   LYS A 209     -14.701   2.852  16.763  1.00 82.61           C
ATOM   3083  O   LYS A 209     -14.686   2.289  15.670  1.00 82.61           O
ATOM   3084  HA  LYS A 209     -15.835   1.279  17.670  1.00 82.61           H
ATOM   3085  CB  LYS A 209     -16.858   3.085  18.125  1.00 82.61           C
ATOM   3086 1HB  LYS A 209     -16.632   4.072  18.529  1.00 82.61           H
ATOM   3087 2HB  LYS A 209     -17.359   3.240  17.169  1.00 82.61           H
ATOM   3088  CG  LYS A 209     -17.791   2.338  19.081  1.00 82.61           C
ATOM   3089 1HG  LYS A 209     -17.942   1.319  18.724  1.00 82.61           H
ATOM   3090 2HG  LYS A 209     -17.327   2.266  20.064  1.00 82.61           H
ATOM   3091  CD  LYS A 209     -19.140   3.049  19.197  1.00 82.61           C
ATOM   3092 1HD  LYS A 209     -18.981   4.118  19.339  1.00 82.61           H
ATOM   3093 2HD  LYS A 209     -19.700   2.931  18.269  1.00 82.61           H
ATOM   3094  CE  LYS A 209     -19.955   2.490  20.366  1.00 82.61           C
ATOM   3095 1HE  LYS A 209     -20.345   1.506  20.107  1.00 82.61           H
ATOM   3096 2HE  LYS A 209     -19.312   2.360  21.236  1.00 82.61           H
ATOM   3097  NZ  LYS A 209     -21.073   3.401  20.700  1.00 82.61           N
ATOM   3098 1HZ  LYS A 209     -21.563   3.049  21.515  1.00 82.61           H
ATOM   3099 2HZ  LYS A 209     -20.708   4.326  20.898  1.00 82.61           H
ATOM   3100 3HZ  LYS A 209     -21.714   3.451  19.916  1.00 82.61           H
ATOM   3101  HN  LYS A 209     -15.130   2.836  19.874  1.00 82.61           H
ATOM   3102  N   LEU A 210     -14.006   3.942  17.056  1.00 88.16           N
ATOM   3103  CA  LEU A 210     -13.265   4.655  16.029  1.00 88.16           C
ATOM   3104  C   LEU A 210     -12.159   3.749  15.483  1.00 88.16           C
ATOM   3105  O   LEU A 210     -12.007   3.612  14.270  1.00 88.16           O
ATOM   3106  HA  LEU A 210     -13.960   4.878  15.220  1.00 88.16           H
ATOM   3107  CB  LEU A 210     -12.754   5.992  16.569  1.00 88.16           C
ATOM   3108 1HB  LEU A 210     -13.582   6.503  17.061  1.00 88.16           H
ATOM   3109 2HB  LEU A 210     -12.005   5.791  17.334  1.00 88.16           H
ATOM   3110  CG  LEU A 210     -12.146   6.944  15.536  1.00 88.16           C
ATOM   3111  HG  LEU A 210     -11.365   6.408  14.997  1.00 88.16           H
ATOM   3112  CD1 LEU A 210     -13.191   7.376  14.506  1.00 88.16           C
ATOM   3113 1HD1 LEU A 210     -13.576   6.497  13.988  1.00 88.16           H
ATOM   3114 2HD1 LEU A 210     -14.011   7.886  15.011  1.00 88.16           H
ATOM   3115 3HD1 LEU A 210     -12.732   8.051  13.784  1.00 88.16           H
ATOM   3116  CD2 LEU A 210     -11.484   8.143  16.218  1.00 88.16           C
ATOM   3117 1HD2 LEU A 210     -12.229   8.687  16.799  1.00 88.16           H
ATOM   3118 2HD2 LEU A 210     -10.692   7.793  16.880  1.00 88.16           H
ATOM   3119 3HD2 LEU A 210     -11.060   8.803  15.462  1.00 88.16           H
ATOM   3120  HN  LEU A 210     -13.946   4.337  17.972  1.00 88.16           H
ATOM   3121  N   LYS A 211     -11.416   3.155  16.405  1.00 93.09           N
ATOM   3122  CA  LYS A 211     -10.325   2.271  16.031  1.00 93.09           C
ATOM   3123  C   LYS A 211     -10.866   1.149  15.142  1.00 93.09           C
ATOM   3124  O   LYS A 211     -10.313   0.874  14.079  1.00 93.09           O
ATOM   3125  HA  LYS A 211      -9.612   2.858  15.452  1.00 93.09           H
ATOM   3126  CB  LYS A 211      -9.591   1.769  17.277  1.00 93.09           C
ATOM   3127 1HB  LYS A 211      -9.204   2.617  17.842  1.00 93.09           H
ATOM   3128 2HB  LYS A 211     -10.290   1.245  17.928  1.00 93.09           H
ATOM   3129  CG  LYS A 211      -8.441   0.835  16.896  1.00 93.09           C
ATOM   3130 1HG  LYS A 211      -8.842  -0.102  16.508  1.00 93.09           H
ATOM   3131 2HG  LYS A 211      -7.852   1.284  16.097  1.00 93.09           H
ATOM   3132  CD  LYS A 211      -7.543   0.551  18.102  1.00 93.09           C
ATOM   3133 1HD  LYS A 211      -7.171   1.490  18.512  1.00 93.09           H
ATOM   3134 2HD  LYS A 211      -8.125   0.069  18.888  1.00 93.09           H
ATOM   3135  CE  LYS A 211      -6.365  -0.343  17.710  1.00 93.09           C
ATOM   3136 1HE  LYS A 211      -6.730  -1.325  17.410  1.00 93.09           H
ATOM   3137 2HE  LYS A 211      -5.849   0.082  16.849  1.00 93.09           H
ATOM   3138  NZ  LYS A 211      -5.422  -0.483  18.842  1.00 93.09           N
ATOM   3139 1HZ  LYS A 211      -4.743  -1.206  18.629  1.00 93.09           H
ATOM   3140 2HZ  LYS A 211      -4.942   0.398  18.993  1.00 93.09           H
ATOM   3141 3HZ  LYS A 211      -5.934  -0.737  19.679  1.00 93.09           H
ATOM   3142  HN  LYS A 211     -11.548   3.270  17.390  1.00 93.09           H
ATOM   3143  N   SER A 212     -11.940   0.532  15.611  1.00 90.97           N
ATOM   3144  CA  SER A 212     -12.513  -0.607  14.914  1.00 90.97           C
ATOM   3145  C   SER A 212     -12.942  -0.195  13.504  1.00 90.97           C
ATOM   3146  O   SER A 212     -12.719  -0.930  12.544  1.00 90.97           O
ATOM   3147  HA  SER A 212     -11.716  -1.349  14.869  1.00 90.97           H
ATOM   3148  CB  SER A 212     -13.703  -1.183  15.684  1.00 90.97           C
ATOM   3149 1HB  SER A 212     -14.481  -0.424  15.768  1.00 90.97           H
ATOM   3150 2HB  SER A 212     -14.129  -2.015  15.123  1.00 90.97           H
ATOM   3151  OG  SER A 212     -13.332  -1.628  16.985  1.00 90.97           O
ATOM   3152  HG  SER A 212     -13.473  -0.896  17.651  1.00 90.97           H
ATOM   3153  HN  SER A 212     -12.416   0.796  16.450  1.00 90.97           H
ATOM   3154  N   ALA A 213     -13.550   0.980  13.425  1.00 94.13           N
ATOM   3155  CA  ALA A 213     -14.048   1.480  12.155  1.00 94.13           C
ATOM   3156  C   ALA A 213     -12.870   1.725  11.210  1.00 94.13           C
ATOM   3157  O   ALA A 213     -12.914   1.338  10.043  1.00 94.13           O
ATOM   3158  HA  ALA A 213     -14.694   0.714  11.726  1.00 94.13           H
ATOM   3159  CB  ALA A 213     -14.876   2.745  12.393  1.00 94.13           C
ATOM   3160 1HB  ALA A 213     -15.717   2.511  13.046  1.00 94.13           H
ATOM   3161 2HB  ALA A 213     -14.252   3.504  12.863  1.00 94.13           H
ATOM   3162 3HB  ALA A 213     -15.249   3.120  11.441  1.00 94.13           H
ATOM   3163  HN  ALA A 213     -13.705   1.583  14.207  1.00 94.13           H
ATOM   3164  N   VAL A 214     -11.843   2.365  11.750  1.00 92.60           N
ATOM   3165  CA  VAL A 214     -10.679   2.718  10.955  1.00 92.60           C
ATOM   3166  C   VAL A 214     -10.051   1.445  10.385  1.00 92.60           C
ATOM   3167  O   VAL A 214      -9.696   1.397   9.208  1.00 92.60           O
ATOM   3168  HA  VAL A 214     -11.022   3.340  10.128  1.00 92.60           H
ATOM   3169  CB  VAL A 214      -9.702   3.543  11.795  1.00 92.60           C
ATOM   3170  HB  VAL A 214      -9.548   3.020  12.739  1.00 92.60           H
ATOM   3171  CG1 VAL A 214      -8.346   3.663  11.098  1.00 92.60           C
ATOM   3172 1HG1 VAL A 214      -7.925   2.669  10.948  1.00 92.60           H
ATOM   3173 2HG1 VAL A 214      -8.476   4.152  10.132  1.00 92.60           H
ATOM   3174 3HG1 VAL A 214      -7.670   4.254  11.716  1.00 92.60           H
ATOM   3175  CG2 VAL A 214     -10.281   4.924  12.111  1.00 92.60           C
ATOM   3176 1HG2 VAL A 214     -10.478   5.456  11.181  1.00 92.60           H
ATOM   3177 2HG2 VAL A 214     -11.211   4.809  12.668  1.00 92.60           H
ATOM   3178 3HG2 VAL A 214      -9.566   5.489  12.709  1.00 92.60           H
ATOM   3179  HN  VAL A 214     -11.798   2.640  12.710  1.00 92.60           H
ATOM   3180  N   LEU A 215      -9.932   0.445  11.246  1.00 92.11           N
ATOM   3181  CA  LEU A 215      -9.276  -0.795  10.868  1.00 92.11           C
ATOM   3182  C   LEU A 215     -10.127  -1.519   9.823  1.00 92.11           C
ATOM   3183  O   LEU A 215      -9.599  -2.047   8.845  1.00 92.11           O
ATOM   3184  HA  LEU A 215      -8.320  -0.533  10.414  1.00 92.11           H
ATOM   3185  CB  LEU A 215      -8.972  -1.640  12.107  1.00 92.11           C
ATOM   3186 1HB  LEU A 215      -9.887  -1.735  12.691  1.00 92.11           H
ATOM   3187 2HB  LEU A 215      -8.697  -2.643  11.779  1.00 92.11           H
ATOM   3188  CG  LEU A 215      -7.866  -1.112  13.024  1.00 92.11           C
ATOM   3189  HG  LEU A 215      -8.164  -0.129  13.387  1.00 92.11           H
ATOM   3190  CD1 LEU A 215      -7.693  -2.013  14.248  1.00 92.11           C
ATOM   3191 1HD1 LEU A 215      -8.627  -2.046  14.810  1.00 92.11           H
ATOM   3192 2HD1 LEU A 215      -7.428  -3.020  13.924  1.00 92.11           H
ATOM   3193 3HD1 LEU A 215      -6.902  -1.615  14.883  1.00 92.11           H
ATOM   3194  CD2 LEU A 215      -6.556  -0.932  12.255  1.00 92.11           C
ATOM   3195 1HD2 LEU A 215      -6.241  -1.891  11.844  1.00 92.11           H
ATOM   3196 2HD2 LEU A 215      -6.706  -0.220  11.443  1.00 92.11           H
ATOM   3197 3HD2 LEU A 215      -5.787  -0.556  12.930  1.00 92.11           H
ATOM   3198  HN  LEU A 215     -10.275   0.472  12.185  1.00 92.11           H
ATOM   3199  N   THR A 216     -11.429  -1.521  10.065  1.00 91.68           N
ATOM   3200  CA  THR A 216     -12.353  -2.215   9.184  1.00 91.68           C
ATOM   3201  C   THR A 216     -12.273  -1.641   7.768  1.00 91.68           C
ATOM   3202  O   THR A 216     -12.200  -2.389   6.795  1.00 91.68           O
ATOM   3203  HA  THR A 216     -12.051  -3.260   9.123  1.00 91.68           H
ATOM   3204  CB  THR A 216     -13.752  -2.123   9.799  1.00 91.68           C
ATOM   3205  HB  THR A 216     -14.086  -1.087   9.853  1.00 91.68           H
ATOM   3206  OG1 THR A 216     -13.626  -2.795  11.049  1.00 91.68           O
ATOM   3207  HG1 THR A 216     -13.523  -2.127  11.787  1.00 91.68           H
ATOM   3208  CG2 THR A 216     -14.784  -2.952   9.032  1.00 91.68           C
ATOM   3209 1HG2 THR A 216     -14.484  -4.000   9.037  1.00 91.68           H
ATOM   3210 2HG2 THR A 216     -14.845  -2.596   8.004  1.00 91.68           H
ATOM   3211 3HG2 THR A 216     -15.758  -2.852   9.510  1.00 91.68           H
ATOM   3212  HN  THR A 216     -11.854  -1.061  10.845  1.00 91.68           H
ATOM   3213  N   LEU A 217     -12.289  -0.318   7.699  1.00 89.01           N
ATOM   3214  CA  LEU A 217     -12.201   0.366   6.420  1.00 89.01           C
ATOM   3215  C   LEU A 217     -10.907  -0.047   5.714  1.00 89.01           C
ATOM   3216  O   LEU A 217     -10.894  -0.246   4.501  1.00 89.01           O
ATOM   3217  HA  LEU A 217     -13.045   0.036   5.814  1.00 89.01           H
ATOM   3218  CB  LEU A 217     -12.343   1.877   6.609  1.00 89.01           C
ATOM   3219 1HB  LEU A 217     -11.757   2.171   7.480  1.00 89.01           H
ATOM   3220 2HB  LEU A 217     -11.902   2.375   5.745  1.00 89.01           H
ATOM   3221  CG  LEU A 217     -13.770   2.399   6.789  1.00 89.01           C
ATOM   3222  HG  LEU A 217     -14.264   1.788   7.544  1.00 89.01           H
ATOM   3223  CD1 LEU A 217     -13.766   3.840   7.306  1.00 89.01           C
ATOM   3224 1HD1 LEU A 217     -13.255   3.879   8.268  1.00 89.01           H
ATOM   3225 2HD1 LEU A 217     -13.246   4.480   6.593  1.00 89.01           H
ATOM   3226 3HD1 LEU A 217     -14.792   4.186   7.425  1.00 89.01           H
ATOM   3227  CD2 LEU A 217     -14.573   2.257   5.495  1.00 89.01           C
ATOM   3228 1HD2 LEU A 217     -14.089   2.828   4.702  1.00 89.01           H
ATOM   3229 2HD2 LEU A 217     -14.619   1.206   5.209  1.00 89.01           H
ATOM   3230 3HD2 LEU A 217     -15.583   2.636   5.651  1.00 89.01           H
ATOM   3231  HN  LEU A 217     -12.361   0.283   8.495  1.00 89.01           H
ATOM   3232  N   LYS A 218      -9.850  -0.162   6.505  1.00 86.53           N
ATOM   3233  CA  LYS A 218      -8.538  -0.465   5.961  1.00 86.53           C
ATOM   3234  C   LYS A 218      -8.565  -1.853   5.317  1.00 86.53           C
ATOM   3235  O   LYS A 218      -8.012  -2.050   4.236  1.00 86.53           O
ATOM   3236  HA  LYS A 218      -8.328   0.271   5.186  1.00 86.53           H
ATOM   3237  CB  LYS A 218      -7.462  -0.309   7.038  1.00 86.53           C
ATOM   3238 1HB  LYS A 218      -7.609   0.631   7.570  1.00 86.53           H
ATOM   3239 2HB  LYS A 218      -7.558  -1.108   7.772  1.00 86.53           H
ATOM   3240  CG  LYS A 218      -6.062  -0.339   6.422  1.00 86.53           C
ATOM   3241 1HG  LYS A 218      -5.915  -1.279   5.891  1.00 86.53           H
ATOM   3242 2HG  LYS A 218      -5.966   0.461   5.688  1.00 86.53           H
ATOM   3243  CD  LYS A 218      -4.986  -0.182   7.499  1.00 86.53           C
ATOM   3244 1HD  LYS A 218      -5.101   0.782   7.995  1.00 86.53           H
ATOM   3245 2HD  LYS A 218      -5.114  -0.950   8.261  1.00 86.53           H
ATOM   3246  CE  LYS A 218      -3.585  -0.286   6.893  1.00 86.53           C
ATOM   3247 1HE  LYS A 218      -3.504  -1.199   6.303  1.00 86.53           H
ATOM   3248 2HE  LYS A 218      -3.413   0.549   6.213  1.00 86.53           H
ATOM   3249  NZ  LYS A 218      -2.558  -0.284   7.959  1.00 86.53           N
ATOM   3250 1HZ  LYS A 218      -1.648  -0.473   7.552  1.00 86.53           H
ATOM   3251 2HZ  LYS A 218      -2.544   0.622   8.413  1.00 86.53           H
ATOM   3252 3HZ  LYS A 218      -2.778  -1.001   8.642  1.00 86.53           H
ATOM   3253  HN  LYS A 218      -9.881  -0.053   7.499  1.00 86.53           H
ATOM   3254  N   VAL A 219      -9.214  -2.778   6.008  1.00 91.32           N
ATOM   3255  CA  VAL A 219      -9.253  -4.159   5.556  1.00 91.32           C
ATOM   3256  C   VAL A 219     -10.109  -4.254   4.292  1.00 91.32           C
ATOM   3257  O   VAL A 219      -9.705  -4.874   3.309  1.00 91.32           O
ATOM   3258  HA  VAL A 219      -8.233  -4.454   5.312  1.00 91.32           H
ATOM   3259  CB  VAL A 219      -9.752  -5.064   6.685  1.00 91.32           C
ATOM   3260  HB  VAL A 219     -10.715  -4.680   7.022  1.00 91.32           H
ATOM   3261  CG1 VAL A 219      -9.965  -6.495   6.186  1.00 91.32           C
ATOM   3262 1HG1 VAL A 219     -10.705  -6.494   5.386  1.00 91.32           H
ATOM   3263 2HG1 VAL A 219      -9.022  -6.893   5.809  1.00 91.32           H
ATOM   3264 3HG1 VAL A 219     -10.319  -7.117   7.008  1.00 91.32           H
ATOM   3265  CG2 VAL A 219      -8.791  -5.036   7.875  1.00 91.32           C
ATOM   3266 1HG2 VAL A 219      -7.808  -5.383   7.557  1.00 91.32           H
ATOM   3267 2HG2 VAL A 219      -8.712  -4.017   8.254  1.00 91.32           H
ATOM   3268 3HG2 VAL A 219      -9.170  -5.688   8.663  1.00 91.32           H
ATOM   3269  HN  VAL A 219      -9.706  -2.598   6.859  1.00 91.32           H
ATOM   3270  N   ILE A 220     -11.276  -3.629   4.357  1.00 91.88           N
ATOM   3271  CA  ILE A 220     -12.256  -3.761   3.292  1.00 91.88           C
ATOM   3272  C   ILE A 220     -11.693  -3.148   2.008  1.00 91.88           C
ATOM   3273  O   ILE A 220     -11.598  -3.823   0.984  1.00 91.88           O
ATOM   3274  HA  ILE A 220     -12.416  -4.826   3.125  1.00 91.88           H
ATOM   3275  CB  ILE A 220     -13.597  -3.164   3.722  1.00 91.88           C
ATOM   3276  HB  ILE A 220     -13.413  -2.172   4.135  1.00 91.88           H
ATOM   3277  CG1 ILE A 220     -14.241  -4.002   4.828  1.00 91.88           C
ATOM   3278 1HG1 ILE A 220     -14.460  -5.001   4.452  1.00 91.88           H
ATOM   3279 2HG1 ILE A 220     -13.541  -4.119   5.655  1.00 91.88           H
ATOM   3280  CG2 ILE A 220     -14.529  -2.987   2.521  1.00 91.88           C
ATOM   3281 1HG2 ILE A 220     -14.064  -2.318   1.796  1.00 91.88           H
ATOM   3282 2HG2 ILE A 220     -14.710  -3.957   2.056  1.00 91.88           H
ATOM   3283 3HG2 ILE A 220     -15.475  -2.561   2.854  1.00 91.88           H
ATOM   3284  CD1 ILE A 220     -15.529  -3.347   5.332  1.00 91.88           C
ATOM   3285 1HD1 ILE A 220     -15.302  -2.358   5.730  1.00 91.88           H
ATOM   3286 2HD1 ILE A 220     -16.236  -3.254   4.508  1.00 91.88           H
ATOM   3287 3HD1 ILE A 220     -15.966  -3.963   6.118  1.00 91.88           H
ATOM   3288  HN  ILE A 220     -11.555  -3.043   5.118  1.00 91.88           H
ATOM   3289  N   LEU A 221     -11.333  -1.877   2.105  1.00 91.24           N
ATOM   3290  CA  LEU A 221     -10.939  -1.119   0.930  1.00 91.24           C
ATOM   3291  C   LEU A 221      -9.498  -1.473   0.560  1.00 91.24           C
ATOM   3292  O   LEU A 221      -9.094  -1.323  -0.592  1.00 91.24           O
ATOM   3293  HA  LEU A 221     -11.591  -1.423   0.111  1.00 91.24           H
ATOM   3294  CB  LEU A 221     -11.166   0.377   1.157  1.00 91.24           C
ATOM   3295 1HB  LEU A 221     -10.557   0.693   2.004  1.00 91.24           H
ATOM   3296 2HB  LEU A 221     -10.799   0.917   0.283  1.00 91.24           H
ATOM   3297  CG  LEU A 221     -12.612   0.805   1.415  1.00 91.24           C
ATOM   3298  HG  LEU A 221     -12.978   0.262   2.286  1.00 91.24           H
ATOM   3299  CD1 LEU A 221     -12.691   2.297   1.747  1.00 91.24           C
ATOM   3300 1HD1 LEU A 221     -12.101   2.502   2.640  1.00 91.24           H
ATOM   3301 2HD1 LEU A 221     -12.300   2.876   0.911  1.00 91.24           H
ATOM   3302 3HD1 LEU A 221     -13.730   2.574   1.926  1.00 91.24           H
ATOM   3303  CD2 LEU A 221     -13.513   0.431   0.237  1.00 91.24           C
ATOM   3304 1HD2 LEU A 221     -13.158   0.929  -0.665  1.00 91.24           H
ATOM   3305 2HD2 LEU A 221     -13.489  -0.649   0.090  1.00 91.24           H
ATOM   3306 3HD2 LEU A 221     -14.535   0.746   0.447  1.00 91.24           H
ATOM   3307  HN  LEU A 221     -11.309  -1.367   2.965  1.00 91.24           H
ATOM   3308  N   GLY A 222      -8.761  -1.937   1.559  1.00 90.07           N
ATOM   3309  CA  GLY A 222      -7.329  -2.129   1.406  1.00 90.07           C
ATOM   3310  C   GLY A 222      -7.025  -3.443   0.684  1.00 90.07           C
ATOM   3311  O   GLY A 222      -5.979  -3.582   0.053  1.00 90.07           O
ATOM   3312 1HA  GLY A 222      -6.904  -1.296   0.845  1.00 90.07           H
ATOM   3313 2HA  GLY A 222      -6.852  -2.129   2.386  1.00 90.07           H
ATOM   3314  HN  GLY A 222      -9.126  -2.180   2.457  1.00 90.07           H
ATOM   3315  N   PHE A 223      -7.960  -4.375   0.802  1.00 88.97           N
ATOM   3316  CA  PHE A 223      -7.740  -5.722   0.303  1.00 88.97           C
ATOM   3317  C   PHE A 223      -8.989  -6.256  -0.401  1.00 88.97           C
ATOM   3318  O   PHE A 223      -8.968  -6.509  -1.605  1.00 88.97           O
ATOM   3319  HA  PHE A 223      -6.917  -5.673  -0.409  1.00 88.97           H
ATOM   3320  CB  PHE A 223      -7.437  -6.605   1.516  1.00 88.97           C
ATOM   3321 1HB  PHE A 223      -6.625  -6.153   2.086  1.00 88.97           H
ATOM   3322 2HB  PHE A 223      -8.311  -6.624   2.166  1.00 88.97           H
ATOM   3323  CG  PHE A 223      -7.052  -8.042   1.159  1.00 88.97           C
ATOM   3324  CD1 PHE A 223      -7.933  -9.055   1.376  1.00 88.97           C
ATOM   3325  HD1 PHE A 223      -8.913  -8.843   1.804  1.00 88.97           H
ATOM   3326  CD2 PHE A 223      -5.830  -8.306   0.624  1.00 88.97           C
ATOM   3327  HD2 PHE A 223      -5.124  -7.494   0.450  1.00 88.97           H
ATOM   3328  CE1 PHE A 223      -7.576 -10.389   1.045  1.00 88.97           C
ATOM   3329  HE1 PHE A 223      -8.282 -11.201   1.219  1.00 88.97           H
ATOM   3330  CE2 PHE A 223      -5.473  -9.640   0.293  1.00 88.97           C
ATOM   3331  HE2 PHE A 223      -4.493  -9.852  -0.135  1.00 88.97           H
ATOM   3332  CZ  PHE A 223      -6.354 -10.653   0.510  1.00 88.97           C
ATOM   3333  HZ  PHE A 223      -6.080 -11.677   0.256  1.00 88.97           H
ATOM   3334  HN  PHE A 223      -8.852  -4.222   1.228  1.00 88.97           H
ATOM   3335  N   PHE A 224     -10.049  -6.413   0.379  1.00 85.17           N
ATOM   3336  CA  PHE A 224     -11.176  -7.226  -0.043  1.00 85.17           C
ATOM   3337  C   PHE A 224     -11.774  -6.698  -1.349  1.00 85.17           C
ATOM   3338  O   PHE A 224     -11.974  -7.457  -2.296  1.00 85.17           O
ATOM   3339  HA  PHE A 224     -10.804  -8.239  -0.200  1.00 85.17           H
ATOM   3340  CB  PHE A 224     -12.232  -7.136   1.060  1.00 85.17           C
ATOM   3341 1HB  PHE A 224     -12.242  -6.120   1.457  1.00 85.17           H
ATOM   3342 2HB  PHE A 224     -13.214  -7.318   0.625  1.00 85.17           H
ATOM   3343  CG  PHE A 224     -12.011  -8.116   2.214  1.00 85.17           C
ATOM   3344  CD1 PHE A 224     -12.253  -9.442   2.035  1.00 85.17           C
ATOM   3345  HD1 PHE A 224     -12.604  -9.807   1.069  1.00 85.17           H
ATOM   3346  CD2 PHE A 224     -11.574  -7.661   3.419  1.00 85.17           C
ATOM   3347  HD2 PHE A 224     -11.380  -6.599   3.562  1.00 85.17           H
ATOM   3348  CE1 PHE A 224     -12.049 -10.352   3.106  1.00 85.17           C
ATOM   3349  HE1 PHE A 224     -12.243 -11.415   2.962  1.00 85.17           H
ATOM   3350  CE2 PHE A 224     -11.369  -8.572   4.490  1.00 85.17           C
ATOM   3351  HE2 PHE A 224     -11.018  -8.207   5.455  1.00 85.17           H
ATOM   3352  CZ  PHE A 224     -11.611  -9.898   4.310  1.00 85.17           C
ATOM   3353  HZ  PHE A 224     -11.454 -10.596   5.132  1.00 85.17           H
ATOM   3354  HN  PHE A 224     -10.143  -5.996   1.283  1.00 85.17           H
ATOM   3355  N   LEU A 225     -12.043  -5.401  -1.358  1.00 92.54           N
ATOM   3356  CA  LEU A 225     -12.658  -4.772  -2.514  1.00 92.54           C
ATOM   3357  C   LEU A 225     -11.741  -4.936  -3.727  1.00 92.54           C
ATOM   3358  O   LEU A 225     -12.156  -5.466  -4.756  1.00 92.54           O
ATOM   3359  HA  LEU A 225     -13.592  -5.298  -2.713  1.00 92.54           H
ATOM   3360  CB  LEU A 225     -13.015  -3.316  -2.205  1.00 92.54           C
ATOM   3361 1HB  LEU A 225     -13.747  -3.306  -1.397  1.00 92.54           H
ATOM   3362 2HB  LEU A 225     -12.122  -2.815  -1.833  1.00 92.54           H
ATOM   3363  CG  LEU A 225     -13.574  -2.501  -3.373  1.00 92.54           C
ATOM   3364  HG  LEU A 225     -12.924  -2.649  -4.235  1.00 92.54           H
ATOM   3365  CD1 LEU A 225     -14.968  -2.994  -3.768  1.00 92.54           C
ATOM   3366 1HD1 LEU A 225     -14.912  -4.040  -4.068  1.00 92.54           H
ATOM   3367 2HD1 LEU A 225     -15.643  -2.895  -2.918  1.00 92.54           H
ATOM   3368 3HD1 LEU A 225     -15.342  -2.397  -4.600  1.00 92.54           H
ATOM   3369  CD2 LEU A 225     -13.565  -1.005  -3.051  1.00 92.54           C
ATOM   3370 1HD2 LEU A 225     -14.179  -0.820  -2.169  1.00 92.54           H
ATOM   3371 2HD2 LEU A 225     -12.543  -0.682  -2.856  1.00 92.54           H
ATOM   3372 3HD2 LEU A 225     -13.968  -0.449  -3.897  1.00 92.54           H
ATOM   3373  HN  LEU A 225     -11.848  -4.784  -0.595  1.00 92.54           H
ATOM   3374  N   PRO A 226     -10.482  -4.486  -3.629  1.00 92.90           N
ATOM   3375  CA  PRO A 226      -9.537  -4.644  -4.737  1.00 92.90           C
ATOM   3376  C   PRO A 226      -9.441  -6.084  -5.213  1.00 92.90           C
ATOM   3377  O   PRO A 226      -9.445  -6.346  -6.415  1.00 92.90           O
ATOM   3378  HA  PRO A 226      -9.878  -4.079  -5.605  1.00 92.90           H
ATOM   3379  CB  PRO A 226      -8.211  -4.149  -4.155  1.00 92.90           C
ATOM   3380 1HB  PRO A 226      -7.634  -4.966  -3.720  1.00 92.90           H
ATOM   3381 2HB  PRO A 226      -7.584  -3.690  -4.919  1.00 92.90           H
ATOM   3382  CG  PRO A 226      -8.644  -3.140  -3.099  1.00 92.90           C
ATOM   3383 1HG  PRO A 226      -7.859  -2.961  -2.364  1.00 92.90           H
ATOM   3384 2HG  PRO A 226      -8.879  -2.170  -3.538  1.00 92.90           H
ATOM   3385  CD  PRO A 226      -9.866  -3.799  -2.480  1.00 92.90           C
ATOM   3386 1HD  PRO A 226      -9.592  -4.502  -1.693  1.00 92.90           H
ATOM   3387 2HD  PRO A 226     -10.537  -3.067  -2.030  1.00 92.90           H
ATOM   3388  N   PHE A 227      -9.357  -6.989  -4.249  1.00 90.99           N
ATOM   3389  CA  PHE A 227      -9.128  -8.391  -4.555  1.00 90.99           C
ATOM   3390  C   PHE A 227     -10.283  -8.968  -5.376  1.00 90.99           C
ATOM   3391  O   PHE A 227     -10.059  -9.642  -6.380  1.00 90.99           O
ATOM   3392  HA  PHE A 227      -8.208  -8.449  -5.135  1.00 90.99           H
ATOM   3393  CB  PHE A 227      -9.047  -9.133  -3.219  1.00 90.99           C
ATOM   3394 1HB  PHE A 227      -8.209  -8.736  -2.646  1.00 90.99           H
ATOM   3395 2HB  PHE A 227      -9.951  -8.928  -2.646  1.00 90.99           H
ATOM   3396  CG  PHE A 227      -8.880 -10.647  -3.358  1.00 90.99           C
ATOM   3397  CD1 PHE A 227      -9.924 -11.474  -3.080  1.00 90.99           C
ATOM   3398  HD1 PHE A 227     -10.878 -11.058  -2.759  1.00 90.99           H
ATOM   3399  CD2 PHE A 227      -7.689 -11.167  -3.759  1.00 90.99           C
ATOM   3400  HD2 PHE A 227      -6.853 -10.504  -3.982  1.00 90.99           H
ATOM   3401  CE1 PHE A 227      -9.769 -12.880  -3.209  1.00 90.99           C
ATOM   3402  HE1 PHE A 227     -10.605 -13.543  -2.986  1.00 90.99           H
ATOM   3403  CE2 PHE A 227      -7.535 -12.572  -3.888  1.00 90.99           C
ATOM   3404  HE2 PHE A 227      -6.580 -12.988  -4.210  1.00 90.99           H
ATOM   3405  CZ  PHE A 227      -8.578 -13.399  -3.610  1.00 90.99           C
ATOM   3406  HZ  PHE A 227      -8.460 -14.478  -3.709  1.00 90.99           H
ATOM   3407  HN  PHE A 227      -9.443  -6.777  -3.275  1.00 90.99           H
ATOM   3408  N   VAL A 228     -11.493  -8.682  -4.918  1.00 94.29           N
ATOM   3409  CA  VAL A 228     -12.682  -9.211  -5.565  1.00 94.29           C
ATOM   3410  C   VAL A 228     -12.719  -8.737  -7.019  1.00 94.29           C
ATOM   3411  O   VAL A 228     -12.987  -9.525  -7.926  1.00 94.29           O
ATOM   3412  HA  VAL A 228     -12.608 -10.298  -5.552  1.00 94.29           H
ATOM   3413  CB  VAL A 228     -13.930  -8.811  -4.774  1.00 94.29           C
ATOM   3414  HB  VAL A 228     -13.894  -7.734  -4.614  1.00 94.29           H
ATOM   3415  CG1 VAL A 228     -15.203  -9.128  -5.562  1.00 94.29           C
ATOM   3416 1HG1 VAL A 228     -15.194  -8.577  -6.503  1.00 94.29           H
ATOM   3417 2HG1 VAL A 228     -15.247 -10.197  -5.767  1.00 94.29           H
ATOM   3418 3HG1 VAL A 228     -16.074  -8.834  -4.977  1.00 94.29           H
ATOM   3419  CG2 VAL A 228     -13.950  -9.490  -3.403  1.00 94.29           C
ATOM   3420 1HG2 VAL A 228     -13.951 -10.572  -3.533  1.00 94.29           H
ATOM   3421 2HG2 VAL A 228     -13.068  -9.192  -2.837  1.00 94.29           H
ATOM   3422 3HG2 VAL A 228     -14.847  -9.188  -2.862  1.00 94.29           H
ATOM   3423  HN  VAL A 228     -11.668  -8.103  -4.122  1.00 94.29           H
ATOM   3424  N   VAL A 229     -12.447  -7.453  -7.197  1.00 94.39           N
ATOM   3425  CA  VAL A 229     -12.517  -6.849  -8.517  1.00 94.39           C
ATOM   3426  C   VAL A 229     -11.443  -7.468  -9.414  1.00 94.39           C
ATOM   3427  O   VAL A 229     -11.717  -7.827 -10.558  1.00 94.39           O
ATOM   3428  HA  VAL A 229     -13.498  -7.080  -8.933  1.00 94.39           H
ATOM   3429  CB  VAL A 229     -12.397  -5.328  -8.403  1.00 94.39           C
ATOM   3430  HB  VAL A 229     -11.480  -5.104  -7.857  1.00 94.39           H
ATOM   3431  CG1 VAL A 229     -12.290  -4.682  -9.786  1.00 94.39           C
ATOM   3432 1HG1 VAL A 229     -11.408  -5.064 -10.299  1.00 94.39           H
ATOM   3433 2HG1 VAL A 229     -13.180  -4.919 -10.368  1.00 94.39           H
ATOM   3434 3HG1 VAL A 229     -12.206  -3.600  -9.676  1.00 94.39           H
ATOM   3435  CG2 VAL A 229     -13.569  -4.743  -7.613  1.00 94.39           C
ATOM   3436 1HG2 VAL A 229     -14.504  -4.982  -8.120  1.00 94.39           H
ATOM   3437 2HG2 VAL A 229     -13.580  -5.169  -6.610  1.00 94.39           H
ATOM   3438 3HG2 VAL A 229     -13.458  -3.660  -7.547  1.00 94.39           H
ATOM   3439  HN  VAL A 229     -12.182  -6.830  -6.461  1.00 94.39           H
ATOM   3440  N   MET A 230     -10.244  -7.574  -8.861  1.00 88.20           N
ATOM   3441  CA  MET A 230      -9.120  -8.113  -9.609  1.00 88.20           C
ATOM   3442  C   MET A 230      -9.380  -9.564 -10.019  1.00 88.20           C
ATOM   3443  O   MET A 230      -9.150  -9.939 -11.168  1.00 88.20           O
ATOM   3444  HA  MET A 230      -9.032  -7.487 -10.497  1.00 88.20           H
ATOM   3445  CB  MET A 230      -7.856  -8.044  -8.750  1.00 88.20           C
ATOM   3446 1HB  MET A 230      -8.075  -8.401  -7.744  1.00 88.20           H
ATOM   3447 2HB  MET A 230      -7.094  -8.705  -9.164  1.00 88.20           H
ATOM   3448  CG  MET A 230      -7.316  -6.614  -8.683  1.00 88.20           C
ATOM   3449 1HG  MET A 230      -7.085  -6.256  -9.686  1.00 88.20           H
ATOM   3450 2HG  MET A 230      -8.077  -5.948  -8.275  1.00 88.20           H
ATOM   3451  SD  MET A 230      -5.851  -6.561  -7.665  1.00 88.20           S
ATOM   3452  CE  MET A 230      -4.710  -7.441  -8.719  1.00 88.20           C
ATOM   3453 1HE  MET A 230      -5.086  -8.448  -8.902  1.00 88.20           H
ATOM   3454 2HE  MET A 230      -4.610  -6.913  -9.667  1.00 88.20           H
ATOM   3455 3HE  MET A 230      -3.737  -7.500  -8.231  1.00 88.20           H
ATOM   3456  HN  MET A 230     -10.035  -7.299  -7.923  1.00 88.20           H
ATOM   3457  N   ALA A 231      -9.857 -10.341  -9.058  1.00 93.21           N
ATOM   3458  CA  ALA A 231     -10.077 -11.759  -9.282  1.00 93.21           C
ATOM   3459  C   ALA A 231     -11.086 -11.941 -10.418  1.00 93.21           C
ATOM   3460  O   ALA A 231     -10.888 -12.773 -11.302  1.00 93.21           O
ATOM   3461  HA  ALA A 231      -9.126 -12.200  -9.579  1.00 93.21           H
ATOM   3462  CB  ALA A 231     -10.540 -12.417  -7.980  1.00 93.21           C
ATOM   3463 1HB  ALA A 231      -9.775 -12.284  -7.215  1.00 93.21           H
ATOM   3464 2HB  ALA A 231     -11.469 -11.953  -7.649  1.00 93.21           H
ATOM   3465 3HB  ALA A 231     -10.705 -13.481  -8.149  1.00 93.21           H
ATOM   3466  HN  ALA A 231     -10.092 -10.017  -8.141  1.00 93.21           H
ATOM   3467  N   CYS A 232     -12.147 -11.150 -10.356  1.00 92.43           N
ATOM   3468  CA  CYS A 232     -13.196 -11.225 -11.359  1.00 92.43           C
ATOM   3469  C   CYS A 232     -12.594 -10.841 -12.712  1.00 92.43           C
ATOM   3470  O   CYS A 232     -12.779 -11.548 -13.701  1.00 92.43           O
ATOM   3471  HA  CYS A 232     -13.546 -12.257 -11.370  1.00 92.43           H
ATOM   3472  CB  CYS A 232     -14.391 -10.342 -10.995  1.00 92.43           C
ATOM   3473 1HB  CYS A 232     -14.049  -9.337 -10.748  1.00 92.43           H
ATOM   3474 2HB  CYS A 232     -15.060 -10.249 -11.851  1.00 92.43           H
ATOM   3475  SG  CYS A 232     -15.292 -11.062  -9.574  1.00 92.43           S
ATOM   3476  HG  CYS A 232     -14.477 -10.586  -8.637  1.00 92.43           H
ATOM   3477  HN  CYS A 232     -12.296 -10.469  -9.639  1.00 92.43           H
ATOM   3478  N   CYS A 233     -11.885  -9.721 -12.713  1.00 91.56           N
ATOM   3479  CA  CYS A 233     -11.375  -9.158 -13.951  1.00 91.56           C
ATOM   3480  C   CYS A 233     -10.463 -10.195 -14.610  1.00 91.56           C
ATOM   3481  O   CYS A 233     -10.638 -10.527 -15.781  1.00 91.56           O
ATOM   3482  HA  CYS A 233     -12.241  -8.950 -14.580  1.00 91.56           H
ATOM   3483  CB  CYS A 233     -10.653  -7.831 -13.715  1.00 91.56           C
ATOM   3484 1HB  CYS A 233      -9.949  -7.933 -12.889  1.00 91.56           H
ATOM   3485 2HB  CYS A 233     -10.072  -7.561 -14.597  1.00 91.56           H
ATOM   3486  SG  CYS A 233     -11.868  -6.515 -13.340  1.00 91.56           S
ATOM   3487  HG  CYS A 233     -12.066  -6.865 -12.072  1.00 91.56           H
ATOM   3488  HN  CYS A 233     -11.660  -9.202 -11.888  1.00 91.56           H
ATOM   3489  N   TYR A 234      -9.508 -10.678 -13.828  1.00 85.82           N
ATOM   3490  CA  TYR A 234      -8.473 -11.547 -14.360  1.00 85.82           C
ATOM   3491  C   TYR A 234      -9.033 -12.934 -14.681  1.00 85.82           C
ATOM   3492  O   TYR A 234      -8.529 -13.622 -15.567  1.00 85.82           O
ATOM   3493  HA  TYR A 234      -8.093 -11.096 -15.277  1.00 85.82           H
ATOM   3494  CB  TYR A 234      -7.422 -11.678 -13.256  1.00 85.82           C
ATOM   3495 1HB  TYR A 234      -7.927 -11.870 -12.309  1.00 85.82           H
ATOM   3496 2HB  TYR A 234      -6.796 -12.545 -13.464  1.00 85.82           H
ATOM   3497  CG  TYR A 234      -6.527 -10.446 -13.099  1.00 85.82           C
ATOM   3498  CD1 TYR A 234      -5.970  -9.853 -14.214  1.00 85.82           C
ATOM   3499  HD1 TYR A 234      -6.167 -10.261 -15.205  1.00 85.82           H
ATOM   3500  CD2 TYR A 234      -6.278  -9.929 -11.844  1.00 85.82           C
ATOM   3501  HD2 TYR A 234      -6.718 -10.398 -10.964  1.00 85.82           H
ATOM   3502  CE1 TYR A 234      -5.128  -8.694 -14.067  1.00 85.82           C
ATOM   3503  HE1 TYR A 234      -4.681  -8.216 -14.938  1.00 85.82           H
ATOM   3504  CE2 TYR A 234      -5.436  -8.771 -11.697  1.00 85.82           C
ATOM   3505  HE2 TYR A 234      -5.231  -8.352 -10.712  1.00 85.82           H
ATOM   3506  CZ  TYR A 234      -4.902  -8.210 -12.816  1.00 85.82           C
ATOM   3507  OH  TYR A 234      -4.107  -7.116 -12.677  1.00 85.82           O
ATOM   3508  HH  TYR A 234      -4.096  -6.820 -11.722  1.00 85.82           H
ATOM   3509  HN  TYR A 234      -9.435 -10.484 -12.850  1.00 85.82           H
ATOM   3510  N   THR A 235     -10.069 -13.304 -13.942  1.00 89.07           N
ATOM   3511  CA  THR A 235     -10.774 -14.546 -14.209  1.00 89.07           C
ATOM   3512  C   THR A 235     -11.336 -14.544 -15.632  1.00 89.07           C
ATOM   3513  O   THR A 235     -11.186 -15.522 -16.364  1.00 89.07           O
ATOM   3514  HA  THR A 235     -10.060 -15.367 -14.149  1.00 89.07           H
ATOM   3515  CB  THR A 235     -11.847 -14.722 -13.133  1.00 89.07           C
ATOM   3516  HB  THR A 235     -12.580 -13.917 -13.179  1.00 89.07           H
ATOM   3517  OG1 THR A 235     -11.108 -14.812 -11.918  1.00 89.07           O
ATOM   3518  HG1 THR A 235     -11.301 -14.019 -11.341  1.00 89.07           H
ATOM   3519  CG2 THR A 235     -12.563 -16.071 -13.234  1.00 89.07           C
ATOM   3520 1HG2 THR A 235     -11.837 -16.877 -13.121  1.00 89.07           H
ATOM   3521 2HG2 THR A 235     -13.047 -16.153 -14.208  1.00 89.07           H
ATOM   3522 3HG2 THR A 235     -13.313 -16.144 -12.448  1.00 89.07           H
ATOM   3523  HN  THR A 235     -10.426 -12.772 -13.174  1.00 89.07           H
ATOM   3524  N   ILE A 236     -11.971 -13.435 -15.982  1.00 88.66           N
ATOM   3525  CA  ILE A 236     -12.565 -13.297 -17.301  1.00 88.66           C
ATOM   3526  C   ILE A 236     -11.453 -13.193 -18.348  1.00 88.66           C
ATOM   3527  O   ILE A 236     -11.557 -13.772 -19.428  1.00 88.66           O
ATOM   3528  HA  ILE A 236     -13.139 -14.203 -17.497  1.00 88.66           H
ATOM   3529  CB  ILE A 236     -13.546 -12.124 -17.327  1.00 88.66           C
ATOM   3530  HB  ILE A 236     -13.014 -11.227 -17.009  1.00 88.66           H
ATOM   3531  CG1 ILE A 236     -14.691 -12.345 -16.337  1.00 88.66           C
ATOM   3532 1HG1 ILE A 236     -15.371 -13.104 -16.726  1.00 88.66           H
ATOM   3533 2HG1 ILE A 236     -14.295 -12.724 -15.395  1.00 88.66           H
ATOM   3534  CG2 ILE A 236     -14.056 -11.867 -18.747  1.00 88.66           C
ATOM   3535 1HG2 ILE A 236     -13.215 -11.633 -19.399  1.00 88.66           H
ATOM   3536 2HG2 ILE A 236     -14.566 -12.757 -19.116  1.00 88.66           H
ATOM   3537 3HG2 ILE A 236     -14.752 -11.028 -18.736  1.00 88.66           H
ATOM   3538  CD1 ILE A 236     -15.459 -11.045 -16.088  1.00 88.66           C
ATOM   3539 1HD1 ILE A 236     -14.782 -10.296 -15.678  1.00 88.66           H
ATOM   3540 2HD1 ILE A 236     -15.875 -10.683 -17.029  1.00 88.66           H
ATOM   3541 3HD1 ILE A 236     -16.268 -11.231 -15.381  1.00 88.66           H
ATOM   3542  HN  ILE A 236     -12.083 -12.642 -15.384  1.00 88.66           H
ATOM   3543  N   ILE A 237     -10.416 -12.451 -17.991  1.00 86.71           N
ATOM   3544  CA  ILE A 237      -9.284 -12.267 -18.883  1.00 86.71           C
ATOM   3545  C   ILE A 237      -8.703 -13.633 -19.251  1.00 86.71           C
ATOM   3546  O   ILE A 237      -8.519 -13.937 -20.429  1.00 86.71           O
ATOM   3547  HA  ILE A 237      -9.658 -11.795 -19.792  1.00 86.71           H
ATOM   3548  CB  ILE A 237      -8.263 -11.311 -18.264  1.00 86.71           C
ATOM   3549  HB  ILE A 237      -8.124 -11.590 -17.219  1.00 86.71           H
ATOM   3550  CG1 ILE A 237      -8.778  -9.870 -18.282  1.00 86.71           C
ATOM   3551 1HG1 ILE A 237      -8.741  -9.480 -19.299  1.00 86.71           H
ATOM   3552 2HG1 ILE A 237      -9.823  -9.850 -17.971  1.00 86.71           H
ATOM   3553  CG2 ILE A 237      -6.902 -11.442 -18.951  1.00 86.71           C
ATOM   3554 1HG2 ILE A 237      -6.536 -12.463 -18.842  1.00 86.71           H
ATOM   3555 2HG2 ILE A 237      -7.006 -11.204 -20.010  1.00 86.71           H
ATOM   3556 3HG2 ILE A 237      -6.195 -10.752 -18.491  1.00 86.71           H
ATOM   3557  CD1 ILE A 237      -7.947  -8.979 -17.357  1.00 86.71           C
ATOM   3558 1HD1 ILE A 237      -8.007  -9.359 -16.337  1.00 86.71           H
ATOM   3559 2HD1 ILE A 237      -6.908  -8.983 -17.686  1.00 86.71           H
ATOM   3560 3HD1 ILE A 237      -8.335  -7.961 -17.389  1.00 86.71           H
ATOM   3561  HN  ILE A 237     -10.341 -11.980 -17.111  1.00 86.71           H
ATOM   3562  N   ILE A 238      -8.431 -14.422 -18.222  1.00 86.59           N
ATOM   3563  CA  ILE A 238      -7.807 -15.719 -18.418  1.00 86.59           C
ATOM   3564  C   ILE A 238      -8.679 -16.565 -19.348  1.00 86.59           C
ATOM   3565  O   ILE A 238      -8.171 -17.212 -20.262  1.00 86.59           O
ATOM   3566  HA  ILE A 238      -6.847 -15.550 -18.904  1.00 86.59           H
ATOM   3567  CB  ILE A 238      -7.521 -16.385 -17.070  1.00 86.59           C
ATOM   3568  HB  ILE A 238      -8.401 -16.269 -16.438  1.00 86.59           H
ATOM   3569  CG1 ILE A 238      -6.357 -15.696 -16.354  1.00 86.59           C
ATOM   3570 1HG1 ILE A 238      -5.416 -15.987 -16.820  1.00 86.59           H
ATOM   3571 2HG1 ILE A 238      -6.447 -14.615 -16.465  1.00 86.59           H
ATOM   3572  CG2 ILE A 238      -7.281 -17.886 -17.240  1.00 86.59           C
ATOM   3573 1HG2 ILE A 238      -8.166 -18.349 -17.677  1.00 86.59           H
ATOM   3574 2HG2 ILE A 238      -6.426 -18.045 -17.897  1.00 86.59           H
ATOM   3575 3HG2 ILE A 238      -7.079 -18.334 -16.267  1.00 86.59           H
ATOM   3576  CD1 ILE A 238      -6.333 -16.062 -14.869  1.00 86.59           C
ATOM   3577 1HD1 ILE A 238      -7.266 -15.747 -14.402  1.00 86.59           H
ATOM   3578 2HD1 ILE A 238      -6.219 -17.140 -14.763  1.00 86.59           H
ATOM   3579 3HD1 ILE A 238      -5.496 -15.558 -14.384  1.00 86.59           H
ATOM   3580  HN  ILE A 238      -8.630 -14.188 -17.270  1.00 86.59           H
ATOM   3581  N   HIS A 239      -9.977 -16.532 -19.082  1.00 81.14           N
ATOM   3582  CA  HIS A 239     -10.920 -17.319 -19.858  1.00 81.14           C
ATOM   3583  C   HIS A 239     -10.843 -16.908 -21.330  1.00 81.14           C
ATOM   3584  O   HIS A 239     -10.822 -17.760 -22.217  1.00 81.14           O
ATOM   3585  HA  HIS A 239     -10.610 -18.360 -19.765  1.00 81.14           H
ATOM   3586  CB  HIS A 239     -12.332 -17.199 -19.282  1.00 81.14           C
ATOM   3587 1HB  HIS A 239     -12.289 -17.366 -18.206  1.00 81.14           H
ATOM   3588 2HB  HIS A 239     -12.690 -16.181 -19.433  1.00 81.14           H
ATOM   3589  CG  HIS A 239     -13.326 -18.162 -19.887  1.00 81.14           C
ATOM   3590  ND1 HIS A 239     -13.286 -19.525 -19.655  1.00 81.14           N
ATOM   3591  HD1 HIS A 239     -12.618 -20.002 -19.083  1.00 81.14           H
ATOM   3592  CD2 HIS A 239     -14.388 -17.943 -20.715  1.00 81.14           C
ATOM   3593  HD2 HIS A 239     -14.708 -16.974 -21.098  1.00 81.14           H
ATOM   3594  CE1 HIS A 239     -14.282 -20.092 -20.320  1.00 81.14           C
ATOM   3595  HE1 HIS A 239     -14.516 -21.157 -20.338  1.00 81.14           H
ATOM   3596  NE2 HIS A 239     -14.963 -19.110 -20.977  1.00 81.14           N
ATOM   3597  HN  HIS A 239     -10.385 -15.982 -18.354  1.00 81.14           H
ATOM   3598  N   THR A 240     -10.803 -15.601 -21.544  1.00 83.51           N
ATOM   3599  CA  THR A 240     -10.762 -15.065 -22.894  1.00 83.51           C
ATOM   3600  C   THR A 240      -9.467 -15.480 -23.594  1.00 83.51           C
ATOM   3601  O   THR A 240      -9.478 -15.823 -24.776  1.00 83.51           O
ATOM   3602  HA  THR A 240     -11.586 -15.499 -23.461  1.00 83.51           H
ATOM   3603  CB  THR A 240     -10.946 -13.548 -22.807  1.00 83.51           C
ATOM   3604  HB  THR A 240     -10.067 -13.074 -22.371  1.00 83.51           H
ATOM   3605  OG1 THR A 240     -12.158 -13.387 -22.075  1.00 83.51           O
ATOM   3606  HG1 THR A 240     -11.955 -13.204 -21.113  1.00 83.51           H
ATOM   3607  CG2 THR A 240     -11.246 -12.915 -24.167  1.00 83.51           C
ATOM   3608 1HG2 THR A 240     -12.163 -13.341 -24.572  1.00 83.51           H
ATOM   3609 2HG2 THR A 240     -10.420 -13.114 -24.850  1.00 83.51           H
ATOM   3610 3HG2 THR A 240     -11.367 -11.838 -24.048  1.00 83.51           H
ATOM   3611  HN  THR A 240     -10.798 -14.915 -20.817  1.00 83.51           H
ATOM   3612  N   LEU A 241      -8.381 -15.435 -22.836  1.00 82.75           N
ATOM   3613  CA  LEU A 241      -7.069 -15.720 -23.391  1.00 82.75           C
ATOM   3614  C   LEU A 241      -6.994 -17.198 -23.778  1.00 82.75           C
ATOM   3615  O   LEU A 241      -6.388 -17.548 -24.790  1.00 82.75           O
ATOM   3616  HA  LEU A 241      -6.959 -15.120 -24.294  1.00 82.75           H
ATOM   3617  CB  LEU A 241      -5.971 -15.282 -22.420  1.00 82.75           C
ATOM   3618 1HB  LEU A 241      -6.223 -15.651 -21.426  1.00 82.75           H
ATOM   3619 2HB  LEU A 241      -5.039 -15.767 -22.713  1.00 82.75           H
ATOM   3620  CG  LEU A 241      -5.721 -13.775 -22.326  1.00 82.75           C
ATOM   3621  HG  LEU A 241      -6.662 -13.288 -22.073  1.00 82.75           H
ATOM   3622  CD1 LEU A 241      -4.730 -13.453 -21.205  1.00 82.75           C
ATOM   3623 1HD1 LEU A 241      -5.133 -13.801 -20.253  1.00 82.75           H
ATOM   3624 2HD1 LEU A 241      -3.782 -13.953 -21.403  1.00 82.75           H
ATOM   3625 3HD1 LEU A 241      -4.571 -12.376 -21.160  1.00 82.75           H
ATOM   3626  CD2 LEU A 241      -5.266 -13.209 -23.673  1.00 82.75           C
ATOM   3627 1HD2 LEU A 241      -4.341 -13.699 -23.978  1.00 82.75           H
ATOM   3628 2HD2 LEU A 241      -6.037 -13.390 -24.421  1.00 82.75           H
ATOM   3629 3HD2 LEU A 241      -5.095 -12.137 -23.577  1.00 82.75           H
ATOM   3630  HN  LEU A 241      -8.389 -15.210 -21.862  1.00 82.75           H
ATOM   3631  N   ILE A 242      -7.618 -18.026 -22.953  1.00 81.18           N
ATOM   3632  CA  ILE A 242      -7.613 -19.460 -23.186  1.00 81.18           C
ATOM   3633  C   ILE A 242      -8.332 -19.760 -24.503  1.00 81.18           C
ATOM   3634  O   ILE A 242      -7.883 -20.600 -25.282  1.00 81.18           O
ATOM   3635  HA  ILE A 242      -6.573 -19.772 -23.282  1.00 81.18           H
ATOM   3636  CB  ILE A 242      -8.200 -20.200 -21.983  1.00 81.18           C
ATOM   3637  HB  ILE A 242      -9.111 -19.686 -21.676  1.00 81.18           H
ATOM   3638  CG1 ILE A 242      -7.238 -20.164 -20.794  1.00 81.18           C
ATOM   3639 1HG1 ILE A 242      -6.373 -20.794 -21.002  1.00 81.18           H
ATOM   3640 2HG1 ILE A 242      -6.866 -19.149 -20.654  1.00 81.18           H
ATOM   3641  CG2 ILE A 242      -8.594 -21.631 -22.358  1.00 81.18           C
ATOM   3642 1HG2 ILE A 242      -9.341 -21.606 -23.151  1.00 81.18           H
ATOM   3643 2HG2 ILE A 242      -7.713 -22.171 -22.705  1.00 81.18           H
ATOM   3644 3HG2 ILE A 242      -9.008 -22.134 -21.484  1.00 81.18           H
ATOM   3645  CD1 ILE A 242      -7.928 -20.641 -19.515  1.00 81.18           C
ATOM   3646 1HD1 ILE A 242      -8.777 -19.994 -19.297  1.00 81.18           H
ATOM   3647 2HD1 ILE A 242      -8.277 -21.665 -19.651  1.00 81.18           H
ATOM   3648 3HD1 ILE A 242      -7.222 -20.605 -18.686  1.00 81.18           H
ATOM   3649  HN  ILE A 242      -8.119 -17.732 -22.139  1.00 81.18           H
ATOM   3650  N   GLN A 243      -9.436 -19.058 -24.712  1.00 75.94           N
ATOM   3651  CA  GLN A 243     -10.252 -19.279 -25.893  1.00 75.94           C
ATOM   3652  C   GLN A 243      -9.544 -18.738 -27.137  1.00 75.94           C
ATOM   3653  O   GLN A 243      -9.816 -19.180 -28.252  1.00 75.94           O
ATOM   3654  HA  GLN A 243     -10.361 -20.361 -25.971  1.00 75.94           H
ATOM   3655  CB  GLN A 243     -11.636 -18.646 -25.730  1.00 75.94           C
ATOM   3656 1HB  GLN A 243     -11.530 -17.607 -25.420  1.00 75.94           H
ATOM   3657 2HB  GLN A 243     -12.152 -18.641 -26.690  1.00 75.94           H
ATOM   3658  CG  GLN A 243     -12.470 -19.410 -24.700  1.00 75.94           C
ATOM   3659 1HG  GLN A 243     -12.501 -20.467 -24.963  1.00 75.94           H
ATOM   3660 2HG  GLN A 243     -11.998 -19.339 -23.720  1.00 75.94           H
ATOM   3661  CD  GLN A 243     -13.894 -18.854 -24.627  1.00 75.94           C
ATOM   3662  OE1 GLN A 243     -14.229 -17.853 -25.238  1.00 75.94           O
ATOM   3663  NE2 GLN A 243     -14.710 -19.558 -23.848  1.00 75.94           N
ATOM   3664 1HE2 GLN A 243     -14.371 -20.371 -23.374  1.00 75.94           H
ATOM   3665 2HE2 GLN A 243     -15.662 -19.274 -23.736  1.00 75.94           H
ATOM   3666  HN  GLN A 243      -9.774 -18.350 -24.092  1.00 75.94           H
ATOM   3667  N   ALA A 244      -8.650 -17.788 -26.903  1.00 77.59           N
ATOM   3668  CA  ALA A 244      -7.927 -17.156 -27.994  1.00 77.59           C
ATOM   3669  C   ALA A 244      -7.022 -18.190 -28.666  1.00 77.59           C
ATOM   3670  O   ALA A 244      -6.286 -18.908 -27.991  1.00 77.59           O
ATOM   3671  HA  ALA A 244      -8.662 -16.803 -28.718  1.00 77.59           H
ATOM   3672  CB  ALA A 244      -7.145 -15.955 -27.459  1.00 77.59           C
ATOM   3673 1HB  ALA A 244      -7.837 -15.238 -27.018  1.00 77.59           H
ATOM   3674 2HB  ALA A 244      -6.437 -16.291 -26.701  1.00 77.59           H
ATOM   3675 3HB  ALA A 244      -6.603 -15.481 -28.278  1.00 77.59           H
ATOM   3676  HN  ALA A 244      -8.418 -17.451 -25.991  1.00 77.59           H
ATOM   3677  N   LYS A 245      -7.105 -18.232 -29.988  1.00 66.45           N
ATOM   3678  CA  LYS A 245      -6.322 -19.184 -30.757  1.00 66.45           C
ATOM   3679  C   LYS A 245      -4.902 -18.644 -30.934  1.00 66.45           C
ATOM   3680  O   LYS A 245      -4.054 -19.301 -31.536  1.00 66.45           O
ATOM   3681  HA  LYS A 245      -6.271 -20.107 -30.181  1.00 66.45           H
ATOM   3682  CB  LYS A 245      -7.024 -19.512 -32.077  1.00 66.45           C
ATOM   3683 1HB  LYS A 245      -7.299 -18.589 -32.587  1.00 66.45           H
ATOM   3684 2HB  LYS A 245      -6.338 -20.046 -32.735  1.00 66.45           H
ATOM   3685  CG  LYS A 245      -8.274 -20.361 -31.837  1.00 66.45           C
ATOM   3686 1HG  LYS A 245      -8.027 -21.202 -31.188  1.00 66.45           H
ATOM   3687 2HG  LYS A 245      -9.026 -19.768 -31.317  1.00 66.45           H
ATOM   3688  CD  LYS A 245      -8.847 -20.879 -33.158  1.00 66.45           C
ATOM   3689 1HD  LYS A 245      -9.157 -20.038 -33.778  1.00 66.45           H
ATOM   3690 2HD  LYS A 245      -8.073 -21.413 -33.709  1.00 66.45           H
ATOM   3691  CE  LYS A 245     -10.038 -21.806 -32.912  1.00 66.45           C
ATOM   3692 1HE  LYS A 245      -9.745 -22.617 -32.245  1.00 66.45           H
ATOM   3693 2HE  LYS A 245     -10.838 -21.257 -32.414  1.00 66.45           H
ATOM   3694  NZ  LYS A 245     -10.534 -22.364 -34.190  1.00 66.45           N
ATOM   3695 1HZ  LYS A 245     -11.319 -22.979 -34.009  1.00 66.45           H
ATOM   3696 2HZ  LYS A 245     -10.830 -21.607 -34.797  1.00 66.45           H
ATOM   3697 3HZ  LYS A 245      -9.791 -22.887 -34.641  1.00 66.45           H
ATOM   3698  HN  LYS A 245      -7.693 -17.632 -30.530  1.00 66.45           H
ATOM   3699  N   LYS A 246      -4.685 -17.452 -30.397  1.00 60.14           N
ATOM   3700  CA  LYS A 246      -3.473 -16.707 -30.694  1.00 60.14           C
ATOM   3701  C   LYS A 246      -2.313 -17.284 -29.879  1.00 60.14           C
ATOM   3702  O   LYS A 246      -2.492 -17.670 -28.726  1.00 60.14           O
ATOM   3703  HA  LYS A 246      -3.254 -16.846 -31.752  1.00 60.14           H
ATOM   3704  CB  LYS A 246      -3.696 -15.210 -30.471  1.00 60.14           C
ATOM   3705 1HB  LYS A 246      -4.095 -15.042 -29.470  1.00 60.14           H
ATOM   3706 2HB  LYS A 246      -2.743 -14.684 -30.525  1.00 60.14           H
ATOM   3707  CG  LYS A 246      -4.660 -14.638 -31.512  1.00 60.14           C
ATOM   3708 1HG  LYS A 246      -4.347 -14.946 -32.510  1.00 60.14           H
ATOM   3709 2HG  LYS A 246      -5.658 -15.045 -31.351  1.00 60.14           H
ATOM   3710  CD  LYS A 246      -4.708 -13.111 -31.435  1.00 60.14           C
ATOM   3711 1HD  LYS A 246      -5.057 -12.804 -30.449  1.00 60.14           H
ATOM   3712 2HD  LYS A 246      -3.704 -12.705 -31.558  1.00 60.14           H
ATOM   3713  CE  LYS A 246      -5.631 -12.536 -32.511  1.00 60.14           C
ATOM   3714 1HE  LYS A 246      -5.330 -12.904 -33.492  1.00 60.14           H
ATOM   3715 2HE  LYS A 246      -6.652 -12.878 -32.343  1.00 60.14           H
ATOM   3716  NZ  LYS A 246      -5.588 -11.057 -32.495  1.00 60.14           N
ATOM   3717 1HZ  LYS A 246      -6.223 -10.693 -33.197  1.00 60.14           H
ATOM   3718 2HZ  LYS A 246      -5.866 -10.721 -31.580  1.00 60.14           H
ATOM   3719 3HZ  LYS A 246      -4.645 -10.744 -32.698  1.00 60.14           H
ATOM   3720  HN  LYS A 246      -5.318 -16.996 -29.772  1.00 60.14           H
ATOM   3721  N   SER A 247      -1.150 -17.324 -30.512  1.00 66.04           N
ATOM   3722  CA  SER A 247       0.013 -17.945 -29.902  1.00 66.04           C
ATOM   3723  C   SER A 247       0.556 -17.055 -28.783  1.00 66.04           C
ATOM   3724  O   SER A 247       1.074 -17.552 -27.785  1.00 66.04           O
ATOM   3725  HA  SER A 247      -0.344 -18.892 -29.498  1.00 66.04           H
ATOM   3726  CB  SER A 247       1.103 -18.215 -30.942  1.00 66.04           C
ATOM   3727 1HB  SER A 247       1.974 -18.647 -30.450  1.00 66.04           H
ATOM   3728 2HB  SER A 247       0.744 -18.952 -31.660  1.00 66.04           H
ATOM   3729  OG  SER A 247       1.487 -17.029 -31.632  1.00 66.04           O
ATOM   3730  HG  SER A 247       2.186 -17.241 -32.315  1.00 66.04           H
ATOM   3731  HN  SER A 247      -0.995 -16.941 -31.424  1.00 66.04           H
ATOM   3732  N   SER A 248       0.419 -15.753 -28.987  1.00 68.32           N
ATOM   3733  CA  SER A 248       0.972 -14.786 -28.054  1.00 68.32           C
ATOM   3734  C   SER A 248       0.231 -14.868 -26.717  1.00 68.32           C
ATOM   3735  O   SER A 248       0.635 -14.239 -25.740  1.00 68.32           O
ATOM   3736  HA  SER A 248       2.017 -15.070 -27.930  1.00 68.32           H
ATOM   3737  CB  SER A 248       0.892 -13.367 -28.618  1.00 68.32           C
ATOM   3738 1HB  SER A 248       1.290 -12.663 -27.887  1.00 68.32           H
ATOM   3739 2HB  SER A 248       1.521 -13.294 -29.506  1.00 68.32           H
ATOM   3740  OG  SER A 248      -0.443 -12.999 -28.953  1.00 68.32           O
ATOM   3741  HG  SER A 248      -0.461 -12.068 -29.318  1.00 68.32           H
ATOM   3742  HN  SER A 248      -0.058 -15.357 -29.772  1.00 68.32           H
ATOM   3743  N   LYS A 249      -0.839 -15.648 -26.717  1.00 65.26           N
ATOM   3744  CA  LYS A 249      -1.712 -15.721 -25.558  1.00 65.26           C
ATOM   3745  C   LYS A 249      -0.905 -16.188 -24.345  1.00 65.26           C
ATOM   3746  O   LYS A 249      -1.193 -15.798 -23.215  1.00 65.26           O
ATOM   3747  HA  LYS A 249      -2.078 -14.713 -25.361  1.00 65.26           H
ATOM   3748  CB  LYS A 249      -2.932 -16.594 -25.859  1.00 65.26           C
ATOM   3749 1HB  LYS A 249      -3.694 -16.437 -25.096  1.00 65.26           H
ATOM   3750 2HB  LYS A 249      -3.370 -16.297 -26.812  1.00 65.26           H
ATOM   3751  CG  LYS A 249      -2.547 -18.074 -25.907  1.00 65.26           C
ATOM   3752 1HG  LYS A 249      -1.709 -18.214 -26.589  1.00 65.26           H
ATOM   3753 2HG  LYS A 249      -2.214 -18.399 -24.921  1.00 65.26           H
ATOM   3754  CD  LYS A 249      -3.730 -18.933 -26.360  1.00 65.26           C
ATOM   3755 1HD  LYS A 249      -4.589 -18.744 -25.717  1.00 65.26           H
ATOM   3756 2HD  LYS A 249      -4.021 -18.652 -27.372  1.00 65.26           H
ATOM   3757  CE  LYS A 249      -3.374 -20.421 -26.321  1.00 65.26           C
ATOM   3758 1HE  LYS A 249      -2.586 -20.632 -27.044  1.00 65.26           H
ATOM   3759 2HE  LYS A 249      -2.981 -20.681 -25.337  1.00 65.26           H
ATOM   3760  NZ  LYS A 249      -4.564 -21.247 -26.620  1.00 65.26           N
ATOM   3761 1HZ  LYS A 249      -4.296 -22.224 -26.662  1.00 65.26           H
ATOM   3762 2HZ  LYS A 249      -5.257 -21.118 -25.891  1.00 65.26           H
ATOM   3763 3HZ  LYS A 249      -4.956 -20.965 -27.512  1.00 65.26           H
ATOM   3764  HN  LYS A 249      -1.113 -16.223 -27.488  1.00 65.26           H
ATOM   3765  N   HIS A 250       0.090 -17.019 -24.621  1.00 70.45           N
ATOM   3766  CA  HIS A 250       0.850 -17.655 -23.559  1.00 70.45           C
ATOM   3767  C   HIS A 250       1.604 -16.591 -22.759  1.00 70.45           C
ATOM   3768  O   HIS A 250       1.664 -16.659 -21.532  1.00 70.45           O
ATOM   3769  HA  HIS A 250       0.127 -18.144 -22.906  1.00 70.45           H
ATOM   3770  CB  HIS A 250       1.773 -18.736 -24.125  1.00 70.45           C
ATOM   3771 1HB  HIS A 250       2.349 -18.314 -24.948  1.00 70.45           H
ATOM   3772 2HB  HIS A 250       2.487 -19.030 -23.355  1.00 70.45           H
ATOM   3773  CG  HIS A 250       1.049 -19.967 -24.615  1.00 70.45           C
ATOM   3774  ND1 HIS A 250       0.452 -20.877 -23.759  1.00 70.45           N
ATOM   3775  HD1 HIS A 250       0.437 -20.818 -22.761  1.00 70.45           H
ATOM   3776  CD2 HIS A 250       0.831 -20.429 -25.880  1.00 70.45           C
ATOM   3777  HD2 HIS A 250       1.169 -19.951 -26.799  1.00 70.45           H
ATOM   3778  CE1 HIS A 250      -0.096 -21.838 -24.487  1.00 70.45           C
ATOM   3779  HE1 HIS A 250      -0.641 -22.701 -24.103  1.00 70.45           H
ATOM   3780  NE2 HIS A 250       0.141 -21.560 -25.801  1.00 70.45           N
ATOM   3781  HN  HIS A 250       0.378 -17.257 -25.549  1.00 70.45           H
ATOM   3782  N   LYS A 251       2.160 -15.633 -23.486  1.00 69.35           N
ATOM   3783  CA  LYS A 251       2.927 -14.569 -22.861  1.00 69.35           C
ATOM   3784  C   LYS A 251       2.008 -13.752 -21.949  1.00 69.35           C
ATOM   3785  O   LYS A 251       2.358 -13.465 -20.806  1.00 69.35           O
ATOM   3786  HA  LYS A 251       3.695 -15.037 -22.246  1.00 69.35           H
ATOM   3787  CB  LYS A 251       3.644 -13.731 -23.921  1.00 69.35           C
ATOM   3788 1HB  LYS A 251       4.184 -14.386 -24.604  1.00 69.35           H
ATOM   3789 2HB  LYS A 251       2.911 -13.186 -24.516  1.00 69.35           H
ATOM   3790  CG  LYS A 251       4.618 -12.745 -23.274  1.00 69.35           C
ATOM   3791 1HG  LYS A 251       4.076 -12.079 -22.603  1.00 69.35           H
ATOM   3792 2HG  LYS A 251       5.342 -13.289 -22.667  1.00 69.35           H
ATOM   3793  CD  LYS A 251       5.351 -11.922 -24.336  1.00 69.35           C
ATOM   3794 1HD  LYS A 251       5.947 -12.582 -24.965  1.00 69.35           H
ATOM   3795 2HD  LYS A 251       4.626 -11.431 -24.985  1.00 69.35           H
ATOM   3796  CE  LYS A 251       6.256 -10.872 -23.687  1.00 69.35           C
ATOM   3797 1HE  LYS A 251       5.677 -10.264 -22.992  1.00 69.35           H
ATOM   3798 2HE  LYS A 251       7.036 -11.364 -23.107  1.00 69.35           H
ATOM   3799  NZ  LYS A 251       6.868 -10.007 -24.720  1.00 69.35           N
ATOM   3800 1HZ  LYS A 251       7.468  -9.322 -24.275  1.00 69.35           H
ATOM   3801 2HZ  LYS A 251       7.418 -10.576 -25.355  1.00 69.35           H
ATOM   3802 3HZ  LYS A 251       6.139  -9.531 -25.239  1.00 69.35           H
ATOM   3803  HN  LYS A 251       2.094 -15.577 -24.482  1.00 69.35           H
ATOM   3804  N   ALA A 252       0.851 -13.401 -22.490  1.00 79.97           N
ATOM   3805  CA  ALA A 252      -0.093 -12.568 -21.764  1.00 79.97           C
ATOM   3806  C   ALA A 252      -0.579 -13.320 -20.523  1.00 79.97           C
ATOM   3807  O   ALA A 252      -0.683 -12.740 -19.443  1.00 79.97           O
ATOM   3808  HA  ALA A 252       0.434 -11.667 -21.450  1.00 79.97           H
ATOM   3809  CB  ALA A 252      -1.242 -12.170 -22.692  1.00 79.97           C
ATOM   3810 1HB  ALA A 252      -0.846 -11.614 -23.542  1.00 79.97           H
ATOM   3811 2HB  ALA A 252      -1.749 -13.066 -23.049  1.00 79.97           H
ATOM   3812 3HB  ALA A 252      -1.949 -11.545 -22.147  1.00 79.97           H
ATOM   3813  HN  ALA A 252       0.555 -13.675 -23.405  1.00 79.97           H
ATOM   3814  N   LEU A 253      -0.865 -14.599 -20.719  1.00 77.80           N
ATOM   3815  CA  LEU A 253      -1.390 -15.422 -19.643  1.00 77.80           C
ATOM   3816  C   LEU A 253      -0.395 -15.428 -18.480  1.00 77.80           C
ATOM   3817  O   LEU A 253      -0.782 -15.252 -17.326  1.00 77.80           O
ATOM   3818  HA  LEU A 253      -2.316 -14.961 -19.301  1.00 77.80           H
ATOM   3819  CB  LEU A 253      -1.742 -16.818 -20.159  1.00 77.80           C
ATOM   3820 1HB  LEU A 253      -2.237 -16.713 -21.124  1.00 77.80           H
ATOM   3821 2HB  LEU A 253      -0.815 -17.364 -20.334  1.00 77.80           H
ATOM   3822  CG  LEU A 253      -2.635 -17.664 -19.249  1.00 77.80           C
ATOM   3823  HG  LEU A 253      -2.359 -17.460 -18.214  1.00 77.80           H
ATOM   3824  CD1 LEU A 253      -4.106 -17.276 -19.409  1.00 77.80           C
ATOM   3825 1HD1 LEU A 253      -4.235 -16.226 -19.148  1.00 77.80           H
ATOM   3826 2HD1 LEU A 253      -4.412 -17.433 -20.444  1.00 77.80           H
ATOM   3827 3HD1 LEU A 253      -4.718 -17.892 -18.751  1.00 77.80           H
ATOM   3828  CD2 LEU A 253      -2.406 -19.157 -19.491  1.00 77.80           C
ATOM   3829 1HD2 LEU A 253      -2.638 -19.397 -20.529  1.00 77.80           H
ATOM   3830 2HD2 LEU A 253      -1.364 -19.404 -19.285  1.00 77.80           H
ATOM   3831 3HD2 LEU A 253      -3.053 -19.736 -18.831  1.00 77.80           H
ATOM   3832  HN  LEU A 253      -0.743 -15.072 -21.592  1.00 77.80           H
ATOM   3833  N   LYS A 254       0.868 -15.634 -18.825  1.00 75.71           N
ATOM   3834  CA  LYS A 254       1.912 -15.732 -17.819  1.00 75.71           C
ATOM   3835  C   LYS A 254       1.946 -14.441 -16.998  1.00 75.71           C
ATOM   3836  O   LYS A 254       1.998 -14.483 -15.770  1.00 75.71           O
ATOM   3837  HA  LYS A 254       1.650 -16.556 -17.155  1.00 75.71           H
ATOM   3838  CB  LYS A 254       3.251 -16.083 -18.469  1.00 75.71           C
ATOM   3839 1HB  LYS A 254       3.119 -16.919 -19.156  1.00 75.71           H
ATOM   3840 2HB  LYS A 254       3.605 -15.238 -19.061  1.00 75.71           H
ATOM   3841  CG  LYS A 254       4.296 -16.445 -17.412  1.00 75.71           C
ATOM   3842 1HG  LYS A 254       4.520 -15.570 -16.802  1.00 75.71           H
ATOM   3843 2HG  LYS A 254       3.893 -17.206 -16.743  1.00 75.71           H
ATOM   3844  CD  LYS A 254       5.581 -16.960 -18.064  1.00 75.71           C
ATOM   3845 1HD  LYS A 254       5.351 -17.809 -18.709  1.00 75.71           H
ATOM   3846 2HD  LYS A 254       6.007 -16.184 -18.700  1.00 75.71           H
ATOM   3847  CE  LYS A 254       6.603 -17.379 -17.006  1.00 75.71           C
ATOM   3848 1HE  LYS A 254       6.898 -16.513 -16.413  1.00 75.71           H
ATOM   3849 2HE  LYS A 254       6.152 -18.097 -16.320  1.00 75.71           H
ATOM   3850  NZ  LYS A 254       7.796 -17.978 -17.646  1.00 75.71           N
ATOM   3851 1HZ  LYS A 254       8.471 -18.231 -16.933  1.00 75.71           H
ATOM   3852 2HZ  LYS A 254       7.522 -18.807 -18.161  1.00 75.71           H
ATOM   3853 3HZ  LYS A 254       8.211 -17.307 -18.282  1.00 75.71           H
ATOM   3854  HN  LYS A 254       1.181 -15.734 -19.769  1.00 75.71           H
ATOM   3855  N   VAL A 255       1.916 -13.324 -17.711  1.00 81.50           N
ATOM   3856  CA  VAL A 255       1.988 -12.024 -17.066  1.00 81.50           C
ATOM   3857  C   VAL A 255       0.799 -11.863 -16.117  1.00 81.50           C
ATOM   3858  O   VAL A 255       0.965 -11.444 -14.973  1.00 81.50           O
ATOM   3859  HA  VAL A 255       2.908 -11.996 -16.483  1.00 81.50           H
ATOM   3860  CB  VAL A 255       2.062 -10.920 -18.123  1.00 81.50           C
ATOM   3861  HB  VAL A 255       1.243 -11.072 -18.825  1.00 81.50           H
ATOM   3862  CG1 VAL A 255       1.886  -9.539 -17.487  1.00 81.50           C
ATOM   3863 1HG1 VAL A 255       0.914  -9.488 -16.995  1.00 81.50           H
ATOM   3864 2HG1 VAL A 255       2.674  -9.374 -16.752  1.00 81.50           H
ATOM   3865 3HG1 VAL A 255       1.943  -8.773 -18.260  1.00 81.50           H
ATOM   3866  CG2 VAL A 255       3.374 -10.999 -18.906  1.00 81.50           C
ATOM   3867 1HG2 VAL A 255       4.214 -10.884 -18.221  1.00 81.50           H
ATOM   3868 2HG2 VAL A 255       3.442 -11.965 -19.406  1.00 81.50           H
ATOM   3869 3HG2 VAL A 255       3.401 -10.203 -19.651  1.00 81.50           H
ATOM   3870  HN  VAL A 255       1.844 -13.298 -18.708  1.00 81.50           H
ATOM   3871  N   THR A 256      -0.375 -12.205 -16.627  1.00 80.55           N
ATOM   3872  CA  THR A 256      -1.604 -12.007 -15.877  1.00 80.55           C
ATOM   3873  C   THR A 256      -1.557 -12.785 -14.561  1.00 80.55           C
ATOM   3874  O   THR A 256      -1.873 -12.243 -13.503  1.00 80.55           O
ATOM   3875  HA  THR A 256      -1.683 -10.950 -15.621  1.00 80.55           H
ATOM   3876  CB  THR A 256      -2.776 -12.404 -16.776  1.00 80.55           C
ATOM   3877  HB  THR A 256      -2.745 -13.468 -17.009  1.00 80.55           H
ATOM   3878  OG1 THR A 256      -2.670 -11.526 -17.894  1.00 80.55           O
ATOM   3879  HG1 THR A 256      -2.165 -11.973 -18.632  1.00 80.55           H
ATOM   3880  CG2 THR A 256      -4.132 -12.057 -16.158  1.00 80.55           C
ATOM   3881 1HG2 THR A 256      -4.189 -10.982 -15.987  1.00 80.55           H
ATOM   3882 2HG2 THR A 256      -4.244 -12.582 -15.209  1.00 80.55           H
ATOM   3883 3HG2 THR A 256      -4.929 -12.360 -16.837  1.00 80.55           H
ATOM   3884  HN  THR A 256      -0.495 -12.610 -17.534  1.00 80.55           H
ATOM   3885  N   ILE A 257      -1.159 -14.044 -14.669  1.00 83.35           N
ATOM   3886  CA  ILE A 257      -1.091 -14.910 -13.504  1.00 83.35           C
ATOM   3887  C   ILE A 257      -0.089 -14.333 -12.503  1.00 83.35           C
ATOM   3888  O   ILE A 257      -0.372 -14.261 -11.308  1.00 83.35           O
ATOM   3889  HA  ILE A 257      -2.078 -14.915 -13.042  1.00 83.35           H
ATOM   3890  CB  ILE A 257      -0.781 -16.349 -13.924  1.00 83.35           C
ATOM   3891  HB  ILE A 257       0.080 -16.332 -14.591  1.00 83.35           H
ATOM   3892  CG1 ILE A 257      -1.948 -16.955 -14.706  1.00 83.35           C
ATOM   3893 1HG1 ILE A 257      -2.793 -17.119 -14.037  1.00 83.35           H
ATOM   3894 2HG1 ILE A 257      -2.279 -16.255 -15.473  1.00 83.35           H
ATOM   3895  CG2 ILE A 257      -0.398 -17.203 -12.713  1.00 83.35           C
ATOM   3896 1HG2 ILE A 257       0.486 -16.780 -12.236  1.00 83.35           H
ATOM   3897 2HG2 ILE A 257      -1.224 -17.216 -12.002  1.00 83.35           H
ATOM   3898 3HG2 ILE A 257      -0.183 -18.220 -13.039  1.00 83.35           H
ATOM   3899  CD1 ILE A 257      -1.542 -18.279 -15.357  1.00 83.35           C
ATOM   3900 1HD1 ILE A 257      -0.713 -18.107 -16.044  1.00 83.35           H
ATOM   3901 2HD1 ILE A 257      -1.235 -18.984 -14.586  1.00 83.35           H
ATOM   3902 3HD1 ILE A 257      -2.390 -18.688 -15.907  1.00 83.35           H
ATOM   3903  HN  ILE A 257      -0.887 -14.473 -15.531  1.00 83.35           H
ATOM   3904  N   THR A 258       1.062 -13.936 -13.027  1.00 85.51           N
ATOM   3905  CA  THR A 258       2.141 -13.451 -12.183  1.00 85.51           C
ATOM   3906  C   THR A 258       1.667 -12.266 -11.340  1.00 85.51           C
ATOM   3907  O   THR A 258       1.915 -12.217 -10.136  1.00 85.51           O
ATOM   3908  HA  THR A 258       2.419 -14.246 -11.490  1.00 85.51           H
ATOM   3909  CB  THR A 258       3.332 -13.119 -13.084  1.00 85.51           C
ATOM   3910  HB  THR A 258       3.094 -12.294 -13.756  1.00 85.51           H
ATOM   3911  OG1 THR A 258       3.646 -14.357 -13.716  1.00 85.51           O
ATOM   3912  HG1 THR A 258       3.203 -14.405 -14.612  1.00 85.51           H
ATOM   3913  CG2 THR A 258       4.592 -12.779 -12.286  1.00 85.51           C
ATOM   3914 1HG2 THR A 258       4.869 -13.630 -11.664  1.00 85.51           H
ATOM   3915 2HG2 THR A 258       4.399 -11.913 -11.652  1.00 85.51           H
ATOM   3916 3HG2 THR A 258       5.407 -12.551 -12.973  1.00 85.51           H
ATOM   3917  HN  THR A 258       1.262 -13.942 -14.007  1.00 85.51           H
ATOM   3918  N   VAL A 259       0.993 -11.339 -12.005  1.00 85.47           N
ATOM   3919  CA  VAL A 259       0.541 -10.125 -11.347  1.00 85.47           C
ATOM   3920  C   VAL A 259      -0.367 -10.496 -10.172  1.00 85.47           C
ATOM   3921  O   VAL A 259      -0.208  -9.972  -9.071  1.00 85.47           O
ATOM   3922  HA  VAL A 259       1.422  -9.612 -10.961  1.00 85.47           H
ATOM   3923  CB  VAL A 259      -0.139  -9.203 -12.360  1.00 85.47           C
ATOM   3924  HB  VAL A 259      -0.833  -9.804 -12.948  1.00 85.47           H
ATOM   3925  CG1 VAL A 259      -0.945  -8.111 -11.653  1.00 85.47           C
ATOM   3926 1HG1 VAL A 259      -1.712  -8.571 -11.030  1.00 85.47           H
ATOM   3927 2HG1 VAL A 259      -0.279  -7.515 -11.029  1.00 85.47           H
ATOM   3928 3HG1 VAL A 259      -1.418  -7.470 -12.397  1.00 85.47           H
ATOM   3929  CG2 VAL A 259       0.884  -8.594 -13.321  1.00 85.47           C
ATOM   3930 1HG2 VAL A 259       1.613  -8.014 -12.755  1.00 85.47           H
ATOM   3931 2HG2 VAL A 259       1.395  -9.391 -13.861  1.00 85.47           H
ATOM   3932 3HG2 VAL A 259       0.374  -7.942 -14.030  1.00 85.47           H
ATOM   3933  HN  VAL A 259       0.757 -11.407 -12.975  1.00 85.47           H
ATOM   3934  N   LEU A 260      -1.299 -11.396 -10.447  1.00 83.82           N
ATOM   3935  CA  LEU A 260      -2.290 -11.774  -9.454  1.00 83.82           C
ATOM   3936  C   LEU A 260      -1.593 -12.464  -8.280  1.00 83.82           C
ATOM   3937  O   LEU A 260      -1.875 -12.162  -7.122  1.00 83.82           O
ATOM   3938  HA  LEU A 260      -2.754 -10.857  -9.090  1.00 83.82           H
ATOM   3939  CB  LEU A 260      -3.395 -12.617 -10.094  1.00 83.82           C
ATOM   3940 1HB  LEU A 260      -3.800 -12.066 -10.942  1.00 83.82           H
ATOM   3941 2HB  LEU A 260      -2.946 -13.528 -10.491  1.00 83.82           H
ATOM   3942  CG  LEU A 260      -4.555 -13.011  -9.177  1.00 83.82           C
ATOM   3943  HG  LEU A 260      -4.141 -13.499  -8.294  1.00 83.82           H
ATOM   3944  CD1 LEU A 260      -5.317 -11.775  -8.695  1.00 83.82           C
ATOM   3945 1HD1 LEU A 260      -4.641 -11.123  -8.143  1.00 83.82           H
ATOM   3946 2HD1 LEU A 260      -5.718 -11.238  -9.555  1.00 83.82           H
ATOM   3947 3HD1 LEU A 260      -6.136 -12.084  -8.045  1.00 83.82           H
ATOM   3948  CD2 LEU A 260      -5.476 -14.023  -9.861  1.00 83.82           C
ATOM   3949 1HD2 LEU A 260      -5.884 -13.584 -10.772  1.00 83.82           H
ATOM   3950 2HD2 LEU A 260      -4.909 -14.919 -10.112  1.00 83.82           H
ATOM   3951 3HD2 LEU A 260      -6.291 -14.286  -9.188  1.00 83.82           H
ATOM   3952  HN  LEU A 260      -1.383 -11.863 -11.327  1.00 83.82           H
ATOM   3953  N   THR A 261      -0.694 -13.376  -8.620  1.00 88.09           N
ATOM   3954  CA  THR A 261      -0.027 -14.182  -7.612  1.00 88.09           C
ATOM   3955  C   THR A 261       0.797 -13.293  -6.678  1.00 88.09           C
ATOM   3956  O   THR A 261       0.784 -13.481  -5.463  1.00 88.09           O
ATOM   3957  HA  THR A 261      -0.788 -14.667  -7.001  1.00 88.09           H
ATOM   3958  CB  THR A 261       0.806 -15.245  -8.330  1.00 88.09           C
ATOM   3959  HB  THR A 261       1.604 -14.786  -8.913  1.00 88.09           H
ATOM   3960  OG1 THR A 261      -0.152 -15.989  -9.079  1.00 88.09           O
ATOM   3961  HG1 THR A 261      -0.279 -15.573  -9.980  1.00 88.09           H
ATOM   3962  CG2 THR A 261       1.403 -16.272  -7.366  1.00 88.09           C
ATOM   3963 1HG2 THR A 261       0.600 -16.779  -6.832  1.00 88.09           H
ATOM   3964 2HG2 THR A 261       2.051 -15.765  -6.651  1.00 88.09           H
ATOM   3965 3HG2 THR A 261       1.984 -17.003  -7.928  1.00 88.09           H
ATOM   3966  HN  THR A 261      -0.421 -13.568  -9.563  1.00 88.09           H
ATOM   3967  N   VAL A 262       1.496 -12.343  -7.283  1.00 90.57           N
ATOM   3968  CA  VAL A 262       2.392 -11.480  -6.532  1.00 90.57           C
ATOM   3969  C   VAL A 262       1.577 -10.644  -5.543  1.00 90.57           C
ATOM   3970  O   VAL A 262       1.982 -10.464  -4.395  1.00 90.57           O
ATOM   3971  HA  VAL A 262       3.073 -12.121  -5.971  1.00 90.57           H
ATOM   3972  CB  VAL A 262       3.225 -10.628  -7.491  1.00 90.57           C
ATOM   3973  HB  VAL A 262       2.541 -10.137  -8.184  1.00 90.57           H
ATOM   3974  CG1 VAL A 262       3.989  -9.539  -6.735  1.00 90.57           C
ATOM   3975 1HG1 VAL A 262       3.282  -8.892  -6.217  1.00 90.57           H
ATOM   3976 2HG1 VAL A 262       4.658 -10.002  -6.009  1.00 90.57           H
ATOM   3977 3HG1 VAL A 262       4.573  -8.948  -7.441  1.00 90.57           H
ATOM   3978  CG2 VAL A 262       4.179 -11.499  -8.311  1.00 90.57           C
ATOM   3979 1HG2 VAL A 262       4.854 -12.030  -7.640  1.00 90.57           H
ATOM   3980 2HG2 VAL A 262       3.603 -12.220  -8.893  1.00 90.57           H
ATOM   3981 3HG2 VAL A 262       4.758 -10.868  -8.985  1.00 90.57           H
ATOM   3982  HN  VAL A 262       1.458 -12.159  -8.265  1.00 90.57           H
ATOM   3983  N   PHE A 263       0.444 -10.154  -6.024  1.00 88.85           N
ATOM   3984  CA  PHE A 263      -0.433  -9.344  -5.196  1.00 88.85           C
ATOM   3985  C   PHE A 263      -0.908 -10.129  -3.971  1.00 88.85           C
ATOM   3986  O   PHE A 263      -0.807  -9.648  -2.844  1.00 88.85           O
ATOM   3987  HA  PHE A 263       0.141  -8.477  -4.869  1.00 88.85           H
ATOM   3988  CB  PHE A 263      -1.645  -8.977  -6.054  1.00 88.85           C
ATOM   3989 1HB  PHE A 263      -1.302  -8.444  -6.941  1.00 88.85           H
ATOM   3990 2HB  PHE A 263      -2.125  -9.893  -6.398  1.00 88.85           H
ATOM   3991  CG  PHE A 263      -2.682  -8.116  -5.329  1.00 88.85           C
ATOM   3992  CD1 PHE A 263      -3.772  -8.698  -4.762  1.00 88.85           C
ATOM   3993  HD1 PHE A 263      -3.907  -9.778  -4.823  1.00 88.85           H
ATOM   3994  CD2 PHE A 263      -2.514  -6.768  -5.253  1.00 88.85           C
ATOM   3995  HD2 PHE A 263      -1.640  -6.302  -5.708  1.00 88.85           H
ATOM   3996  CE1 PHE A 263      -4.735  -7.899  -4.090  1.00 88.85           C
ATOM   3997  HE1 PHE A 263      -5.609  -8.366  -3.635  1.00 88.85           H
ATOM   3998  CE2 PHE A 263      -3.476  -5.970  -4.581  1.00 88.85           C
ATOM   3999  HE2 PHE A 263      -3.341  -4.890  -4.519  1.00 88.85           H
ATOM   4000  CZ  PHE A 263      -4.566  -6.552  -4.013  1.00 88.85           C
ATOM   4001  HZ  PHE A 263      -5.305  -5.939  -3.497  1.00 88.85           H
ATOM   4002  HN  PHE A 263       0.124 -10.302  -6.960  1.00 88.85           H
ATOM   4003  N   VAL A 264      -1.418 -11.323  -4.235  1.00 90.20           N
ATOM   4004  CA  VAL A 264      -1.999 -12.138  -3.181  1.00 90.20           C
ATOM   4005  C   VAL A 264      -0.920 -12.476  -2.150  1.00 90.20           C
ATOM   4006  O   VAL A 264      -1.140 -12.336  -0.948  1.00 90.20           O
ATOM   4007  HA  VAL A 264      -2.774 -11.544  -2.696  1.00 90.20           H
ATOM   4008  CB  VAL A 264      -2.660 -13.379  -3.784  1.00 90.20           C
ATOM   4009  HB  VAL A 264      -1.918 -13.889  -4.399  1.00 90.20           H
ATOM   4010  CG1 VAL A 264      -3.108 -14.348  -2.689  1.00 90.20           C
ATOM   4011 1HG1 VAL A 264      -2.243 -14.662  -2.105  1.00 90.20           H
ATOM   4012 2HG1 VAL A 264      -3.826 -13.852  -2.036  1.00 90.20           H
ATOM   4013 3HG1 VAL A 264      -3.575 -15.221  -3.145  1.00 90.20           H
ATOM   4014  CG2 VAL A 264      -3.833 -12.991  -4.687  1.00 90.20           C
ATOM   4015 1HG2 VAL A 264      -4.576 -12.448  -4.104  1.00 90.20           H
ATOM   4016 2HG2 VAL A 264      -3.474 -12.358  -5.498  1.00 90.20           H
ATOM   4017 3HG2 VAL A 264      -4.285 -13.892  -5.102  1.00 90.20           H
ATOM   4018  HN  VAL A 264      -1.437 -11.734  -5.146  1.00 90.20           H
ATOM   4019  N   LEU A 265       0.222 -12.916  -2.659  1.00 89.30           N
ATOM   4020  CA  LEU A 265       1.274 -13.432  -1.800  1.00 89.30           C
ATOM   4021  C   LEU A 265       1.799 -12.304  -0.909  1.00 89.30           C
ATOM   4022  O   LEU A 265       2.249 -12.550   0.209  1.00 89.30           O
ATOM   4023  HA  LEU A 265       0.830 -14.197  -1.162  1.00 89.30           H
ATOM   4024  CB  LEU A 265       2.361 -14.113  -2.634  1.00 89.30           C
ATOM   4025 1HB  LEU A 265       2.633 -13.448  -3.453  1.00 89.30           H
ATOM   4026 2HB  LEU A 265       3.248 -14.231  -2.011  1.00 89.30           H
ATOM   4027  CG  LEU A 265       1.998 -15.478  -3.221  1.00 89.30           C
ATOM   4028  HG  LEU A 265       1.121 -15.355  -3.856  1.00 89.30           H
ATOM   4029  CD1 LEU A 265       3.126 -16.011  -4.108  1.00 89.30           C
ATOM   4030 1HD1 LEU A 265       3.305 -15.314  -4.926  1.00 89.30           H
ATOM   4031 2HD1 LEU A 265       4.035 -16.115  -3.515  1.00 89.30           H
ATOM   4032 3HD1 LEU A 265       2.843 -16.982  -4.512  1.00 89.30           H
ATOM   4033  CD2 LEU A 265       1.621 -16.468  -2.117  1.00 89.30           C
ATOM   4034 1HD2 LEU A 265       2.464 -16.593  -1.438  1.00 89.30           H
ATOM   4035 2HD2 LEU A 265       0.763 -16.086  -1.565  1.00 89.30           H
ATOM   4036 3HD2 LEU A 265       1.368 -17.430  -2.563  1.00 89.30           H
ATOM   4037  HN  LEU A 265       0.433 -12.923  -3.636  1.00 89.30           H
ATOM   4038  N   SER A 266       1.723 -11.092  -1.438  1.00 90.86           N
ATOM   4039  CA  SER A 266       2.289  -9.941  -0.755  1.00 90.86           C
ATOM   4040  C   SER A 266       1.270  -9.363   0.230  1.00 90.86           C
ATOM   4041  O   SER A 266       1.625  -8.986   1.345  1.00 90.86           O
ATOM   4042  HA  SER A 266       3.161 -10.320  -0.224  1.00 90.86           H
ATOM   4043  CB  SER A 266       2.728  -8.868  -1.754  1.00 90.86           C
ATOM   4044 1HB  SER A 266       3.099  -7.999  -1.213  1.00 90.86           H
ATOM   4045 2HB  SER A 266       3.555  -9.248  -2.353  1.00 90.86           H
ATOM   4046  OG  SER A 266       1.663  -8.472  -2.614  1.00 90.86           O
ATOM   4047  HG  SER A 266       1.760  -8.915  -3.505  1.00 90.86           H
ATOM   4048  HN  SER A 266       1.285 -10.890  -2.314  1.00 90.86           H
ATOM   4049  N   GLN A 267       0.024  -9.312  -0.219  1.00 87.60           N
ATOM   4050  CA  GLN A 267      -0.987  -8.527   0.468  1.00 87.60           C
ATOM   4051  C   GLN A 267      -1.750  -9.401   1.466  1.00 87.60           C
ATOM   4052  O   GLN A 267      -2.143  -8.933   2.533  1.00 87.60           O
ATOM   4053  HA  GLN A 267      -0.438  -7.750   1.001  1.00 87.60           H
ATOM   4054  CB  GLN A 267      -1.943  -7.871  -0.529  1.00 87.60           C
ATOM   4055 1HB  GLN A 267      -2.421  -8.638  -1.139  1.00 87.60           H
ATOM   4056 2HB  GLN A 267      -2.737  -7.352   0.009  1.00 87.60           H
ATOM   4057  CG  GLN A 267      -1.201  -6.883  -1.432  1.00 87.60           C
ATOM   4058 1HG  GLN A 267      -0.410  -7.402  -1.972  1.00 87.60           H
ATOM   4059 2HG  GLN A 267      -1.887  -6.482  -2.178  1.00 87.60           H
ATOM   4060  CD  GLN A 267      -0.601  -5.737  -0.614  1.00 87.60           C
ATOM   4061  OE1 GLN A 267      -1.127  -5.329   0.408  1.00 87.60           O
ATOM   4062  NE2 GLN A 267       0.525  -5.244  -1.120  1.00 87.60           N
ATOM   4063 1HE2 GLN A 267       0.904  -5.625  -1.964  1.00 87.60           H
ATOM   4064 2HE2 GLN A 267       0.994  -4.492  -0.657  1.00 87.60           H
ATOM   4065  HN  GLN A 267      -0.297  -9.794  -1.034  1.00 87.60           H
ATOM   4066  N   PHE A 268      -1.937 -10.655   1.083  1.00 92.06           N
ATOM   4067  CA  PHE A 268      -2.833 -11.536   1.814  1.00 92.06           C
ATOM   4068  C   PHE A 268      -2.344 -11.747   3.248  1.00 92.06           C
ATOM   4069  O   PHE A 268      -3.096 -11.545   4.200  1.00 92.06           O
ATOM   4070  HA  PHE A 268      -3.812 -11.057   1.832  1.00 92.06           H
ATOM   4071  CB  PHE A 268      -2.833 -12.880   1.084  1.00 92.06           C
ATOM   4072 1HB  PHE A 268      -3.120 -12.718   0.045  1.00 92.06           H
ATOM   4073 2HB  PHE A 268      -1.818 -13.278   1.076  1.00 92.06           H
ATOM   4074  CG  PHE A 268      -3.768 -13.923   1.699  1.00 92.06           C
ATOM   4075  CD1 PHE A 268      -3.261 -14.917   2.476  1.00 92.06           C
ATOM   4076  HD1 PHE A 268      -2.188 -14.972   2.660  1.00 92.06           H
ATOM   4077  CD2 PHE A 268      -5.107 -13.855   1.470  1.00 92.06           C
ATOM   4078  HD2 PHE A 268      -5.513 -13.057   0.848  1.00 92.06           H
ATOM   4079  CE1 PHE A 268      -4.129 -15.885   3.047  1.00 92.06           C
ATOM   4080  HE1 PHE A 268      -3.723 -16.682   3.669  1.00 92.06           H
ATOM   4081  CE2 PHE A 268      -5.975 -14.822   2.042  1.00 92.06           C
ATOM   4082  HE2 PHE A 268      -7.048 -14.767   1.858  1.00 92.06           H
ATOM   4083  CZ  PHE A 268      -5.468 -15.817   2.818  1.00 92.06           C
ATOM   4084  HZ  PHE A 268      -6.135 -16.559   3.257  1.00 92.06           H
ATOM   4085  HN  PHE A 268      -1.490 -11.071   0.290  1.00 92.06           H
ATOM   4086  N   PRO A 269      -1.080 -12.157   3.428  1.00 94.95           N
ATOM   4087  CA  PRO A 269      -0.559 -12.428   4.770  1.00 94.95           C
ATOM   4088  C   PRO A 269      -0.770 -11.259   5.718  1.00 94.95           C
ATOM   4089  O   PRO A 269      -1.189 -11.449   6.859  1.00 94.95           O
ATOM   4090  HA  PRO A 269      -1.099 -13.261   5.220  1.00 94.95           H
ATOM   4091  CB  PRO A 269       0.926 -12.706   4.532  1.00 94.95           C
ATOM   4092 1HB  PRO A 269       1.524 -11.799   4.627  1.00 94.95           H
ATOM   4093 2HB  PRO A 269       1.321 -13.423   5.252  1.00 94.95           H
ATOM   4094  CG  PRO A 269       0.960 -13.257   3.112  1.00 94.95           C
ATOM   4095 1HG  PRO A 269       1.953 -13.174   2.669  1.00 94.95           H
ATOM   4096 2HG  PRO A 269       0.698 -14.315   3.082  1.00 94.95           H
ATOM   4097  CD  PRO A 269      -0.062 -12.395   2.389  1.00 94.95           C
ATOM   4098 1HD  PRO A 269       0.374 -11.461   2.035  1.00 94.95           H
ATOM   4099 2HD  PRO A 269      -0.474 -12.902   1.516  1.00 94.95           H
ATOM   4100  N   TYR A 270      -0.471 -10.070   5.216  1.00 92.43           N
ATOM   4101  CA  TYR A 270      -0.563  -8.870   6.030  1.00 92.43           C
ATOM   4102  C   TYR A 270      -2.005  -8.616   6.472  1.00 92.43           C
ATOM   4103  O   TYR A 270      -2.260  -8.340   7.643  1.00 92.43           O
ATOM   4104  HA  TYR A 270       0.060  -9.014   6.913  1.00 92.43           H
ATOM   4105  CB  TYR A 270      -0.106  -7.717   5.134  1.00 92.43           C
ATOM   4106 1HB  TYR A 270       0.953  -7.845   4.907  1.00 92.43           H
ATOM   4107 2HB  TYR A 270      -0.644  -7.771   4.188  1.00 92.43           H
ATOM   4108  CG  TYR A 270      -0.317  -6.331   5.747  1.00 92.43           C
ATOM   4109  CD1 TYR A 270      -1.162  -5.428   5.135  1.00 92.43           C
ATOM   4110  HD1 TYR A 270      -1.679  -5.702   4.215  1.00 92.43           H
ATOM   4111  CD2 TYR A 270       0.337  -5.984   6.911  1.00 92.43           C
ATOM   4112  HD2 TYR A 270       1.005  -6.698   7.394  1.00 92.43           H
ATOM   4113  CE1 TYR A 270      -1.362  -4.124   5.712  1.00 92.43           C
ATOM   4114  HE1 TYR A 270      -2.026  -3.401   5.239  1.00 92.43           H
ATOM   4115  CE2 TYR A 270       0.138  -4.680   7.488  1.00 92.43           C
ATOM   4116  HE2 TYR A 270       0.649  -4.393   8.407  1.00 92.43           H
ATOM   4117  CZ  TYR A 270      -0.701  -3.814   6.860  1.00 92.43           C
ATOM   4118  OH  TYR A 270      -0.890  -2.582   7.404  1.00 92.43           O
ATOM   4119  HH  TYR A 270      -0.522  -2.559   8.334  1.00 92.43           H
ATOM   4120  HN  TYR A 270      -0.171  -9.920   4.274  1.00 92.43           H
ATOM   4121  N   ASN A 271      -2.911  -8.718   5.510  1.00 90.90           N
ATOM   4122  CA  ASN A 271      -4.304  -8.384   5.756  1.00 90.90           C
ATOM   4123  C   ASN A 271      -4.934  -9.461   6.641  1.00 90.90           C
ATOM   4124  O   ASN A 271      -5.932  -9.211   7.315  1.00 90.90           O
ATOM   4125  HA  ASN A 271      -4.284  -7.407   6.239  1.00 90.90           H
ATOM   4126  CB  ASN A 271      -5.095  -8.325   4.448  1.00 90.90           C
ATOM   4127 1HB  ASN A 271      -4.808  -9.158   3.807  1.00 90.90           H
ATOM   4128 2HB  ASN A 271      -6.159  -8.435   4.657  1.00 90.90           H
ATOM   4129  CG  ASN A 271      -4.849  -7.003   3.717  1.00 90.90           C
ATOM   4130  OD1 ASN A 271      -5.435  -5.977   4.021  1.00 90.90           O
ATOM   4131  ND2 ASN A 271      -3.950  -7.085   2.740  1.00 90.90           N
ATOM   4132 1HD2 ASN A 271      -3.505  -7.959   2.542  1.00 90.90           H
ATOM   4133 2HD2 ASN A 271      -3.720  -6.274   2.203  1.00 90.90           H
ATOM   4134  HN  ASN A 271      -2.708  -9.021   4.580  1.00 90.90           H
ATOM   4135  N   CYS A 272      -4.324 -10.637   6.611  1.00 95.03           N
ATOM   4136  CA  CYS A 272      -4.719 -11.708   7.511  1.00 95.03           C
ATOM   4137  C   CYS A 272      -4.495 -11.235   8.948  1.00 95.03           C
ATOM   4138  O   CYS A 272      -5.386 -11.347   9.788  1.00 95.03           O
ATOM   4139  HA  CYS A 272      -5.776 -11.898   7.326  1.00 95.03           H
ATOM   4140  CB  CYS A 272      -3.964 -13.005   7.212  1.00 95.03           C
ATOM   4141 1HB  CYS A 272      -2.900 -12.798   7.098  1.00 95.03           H
ATOM   4142 2HB  CYS A 272      -4.066 -13.696   8.049  1.00 95.03           H
ATOM   4143  SG  CYS A 272      -4.618 -13.773   5.686  1.00 95.03           S
ATOM   4144  HG  CYS A 272      -4.070 -12.900   4.845  1.00 95.03           H
ATOM   4145  HN  CYS A 272      -3.575 -10.863   5.988  1.00 95.03           H
ATOM   4146  N   ILE A 273      -3.299 -10.717   9.187  1.00 93.62           N
ATOM   4147  CA  ILE A 273      -2.937 -10.250  10.515  1.00 93.62           C
ATOM   4148  C   ILE A 273      -3.778  -9.020  10.865  1.00 93.62           C
ATOM   4149  O   ILE A 273      -4.233  -8.877  11.999  1.00 93.62           O
ATOM   4150  HA  ILE A 273      -3.180 -11.046  11.218  1.00 93.62           H
ATOM   4151  CB  ILE A 273      -1.429 -10.009  10.606  1.00 93.62           C
ATOM   4152  HB  ILE A 273      -1.152  -9.283   9.841  1.00 93.62           H
ATOM   4153  CG1 ILE A 273      -0.650 -11.293  10.313  1.00 93.62           C
ATOM   4154 1HG1 ILE A 273      -0.873 -11.635   9.302  1.00 93.62           H
ATOM   4155 2HG1 ILE A 273       0.420 -11.091  10.352  1.00 93.62           H
ATOM   4156  CG2 ILE A 273      -1.051  -9.406  11.960  1.00 93.62           C
ATOM   4157 1HG2 ILE A 273      -1.565  -8.454  12.090  1.00 93.62           H
ATOM   4158 2HG2 ILE A 273      -1.344 -10.089  12.757  1.00 93.62           H
ATOM   4159 3HG2 ILE A 273       0.027  -9.245  11.998  1.00 93.62           H
ATOM   4160  CD1 ILE A 273      -1.005 -12.391  11.317  1.00 93.62           C
ATOM   4161 1HD1 ILE A 273      -0.759 -12.055  12.325  1.00 93.62           H
ATOM   4162 2HD1 ILE A 273      -2.072 -12.608  11.257  1.00 93.62           H
ATOM   4163 3HD1 ILE A 273      -0.438 -13.293  11.086  1.00 93.62           H
ATOM   4164  HN  ILE A 273      -2.585 -10.614   8.494  1.00 93.62           H
ATOM   4165  N   LEU A 274      -3.960  -8.164   9.870  1.00 90.78           N
ATOM   4166  CA  LEU A 274      -4.702  -6.931  10.070  1.00 90.78           C
ATOM   4167  C   LEU A 274      -6.136  -7.266  10.486  1.00 90.78           C
ATOM   4168  O   LEU A 274      -6.736  -6.552  11.289  1.00 90.78           O
ATOM   4169  HA  LEU A 274      -4.223  -6.390  10.886  1.00 90.78           H
ATOM   4170  CB  LEU A 274      -4.614  -6.045   8.826  1.00 90.78           C
ATOM   4171 1HB  LEU A 274      -3.569  -5.982   8.522  1.00 90.78           H
ATOM   4172 2HB  LEU A 274      -5.153  -6.536   8.016  1.00 90.78           H
ATOM   4173  CG  LEU A 274      -5.158  -4.623   8.976  1.00 90.78           C
ATOM   4174  HG  LEU A 274      -6.168  -4.685   9.382  1.00 90.78           H
ATOM   4175  CD1 LEU A 274      -4.320  -3.816   9.970  1.00 90.78           C
ATOM   4176 1HD1 LEU A 274      -4.344  -4.304  10.944  1.00 90.78           H
ATOM   4177 2HD1 LEU A 274      -3.291  -3.761   9.616  1.00 90.78           H
ATOM   4178 3HD1 LEU A 274      -4.729  -2.810  10.057  1.00 90.78           H
ATOM   4179  CD2 LEU A 274      -5.260  -3.929   7.616  1.00 90.78           C
ATOM   4180 1HD2 LEU A 274      -4.272  -3.878   7.159  1.00 90.78           H
ATOM   4181 2HD2 LEU A 274      -5.931  -4.494   6.969  1.00 90.78           H
ATOM   4182 3HD2 LEU A 274      -5.650  -2.920   7.751  1.00 90.78           H
ATOM   4183  HN  LEU A 274      -3.610  -8.302   8.943  1.00 90.78           H
ATOM   4184  N   LEU A 275      -6.643  -8.352   9.922  1.00 92.80           N
ATOM   4185  CA  LEU A 275      -7.994  -8.792  10.228  1.00 92.80           C
ATOM   4186  C   LEU A 275      -8.072  -9.197  11.702  1.00 92.80           C
ATOM   4187  O   LEU A 275      -9.011  -8.822  12.403  1.00 92.80           O
ATOM   4188  HA  LEU A 275      -8.659  -7.944  10.067  1.00 92.80           H
ATOM   4189  CB  LEU A 275      -8.428  -9.897   9.263  1.00 92.80           C
ATOM   4190 1HB  LEU A 275      -8.345  -9.517   8.245  1.00 92.80           H
ATOM   4191 2HB  LEU A 275      -7.727 -10.727   9.352  1.00 92.80           H
ATOM   4192  CG  LEU A 275      -9.845 -10.441   9.460  1.00 92.80           C
ATOM   4193  HG  LEU A 275      -9.945 -10.766  10.495  1.00 92.80           H
ATOM   4194  CD1 LEU A 275     -10.889  -9.347   9.227  1.00 92.80           C
ATOM   4195 1HD1 LEU A 275     -10.726  -8.533   9.933  1.00 92.80           H
ATOM   4196 2HD1 LEU A 275     -10.799  -8.969   8.209  1.00 92.80           H
ATOM   4197 3HD1 LEU A 275     -11.887  -9.761   9.374  1.00 92.80           H
ATOM   4198  CD2 LEU A 275     -10.090 -11.665   8.576  1.00 92.80           C
ATOM   4199 1HD2 LEU A 275      -9.965 -11.389   7.529  1.00 92.80           H
ATOM   4200 2HD2 LEU A 275      -9.377 -12.448   8.833  1.00 92.80           H
ATOM   4201 3HD2 LEU A 275     -11.104 -12.031   8.736  1.00 92.80           H
ATOM   4202  HN  LEU A 275      -6.150  -8.925   9.268  1.00 92.80           H
ATOM   4203  N   VAL A 276      -7.074  -9.957  12.128  1.00 94.74           N
ATOM   4204  CA  VAL A 276      -7.013 -10.408  13.508  1.00 94.74           C
ATOM   4205  C   VAL A 276      -6.993  -9.192  14.437  1.00 94.74           C
ATOM   4206  O   VAL A 276      -7.710  -9.158  15.435  1.00 94.74           O
ATOM   4207  HA  VAL A 276      -7.916 -10.985  13.705  1.00 94.74           H
ATOM   4208  CB  VAL A 276      -5.808 -11.330  13.704  1.00 94.74           C
ATOM   4209  HB  VAL A 276      -4.920 -10.800  13.357  1.00 94.74           H
ATOM   4210  CG1 VAL A 276      -5.608 -11.664  15.183  1.00 94.74           C
ATOM   4211 1HG1 VAL A 276      -5.439 -10.744  15.744  1.00 94.74           H
ATOM   4212 2HG1 VAL A 276      -6.497 -12.164  15.566  1.00 94.74           H
ATOM   4213 3HG1 VAL A 276      -4.745 -12.320  15.294  1.00 94.74           H
ATOM   4214  CG2 VAL A 276      -5.951 -12.604  12.869  1.00 94.74           C
ATOM   4215 1HG2 VAL A 276      -6.852 -13.137  13.171  1.00 94.74           H
ATOM   4216 2HG2 VAL A 276      -6.022 -12.341  11.813  1.00 94.74           H
ATOM   4217 3HG2 VAL A 276      -5.081 -13.242  13.027  1.00 94.74           H
ATOM   4218  HN  VAL A 276      -6.318 -10.262  11.549  1.00 94.74           H
ATOM   4219  N   GLN A 277      -6.164  -8.224  14.074  1.00 91.31           N
ATOM   4220  CA  GLN A 277      -6.034  -7.014  14.868  1.00 91.31           C
ATOM   4221  C   GLN A 277      -7.369  -6.269  14.923  1.00 91.31           C
ATOM   4222  O   GLN A 277      -7.706  -5.666  15.940  1.00 91.31           O
ATOM   4223  HA  GLN A 277      -5.757  -7.351  15.867  1.00 91.31           H
ATOM   4224  CB  GLN A 277      -4.926  -6.114  14.318  1.00 91.31           C
ATOM   4225 1HB  GLN A 277      -5.040  -6.008  13.240  1.00 91.31           H
ATOM   4226 2HB  GLN A 277      -5.016  -5.116  14.748  1.00 91.31           H
ATOM   4227  CG  GLN A 277      -3.544  -6.689  14.636  1.00 91.31           C
ATOM   4228 1HG  GLN A 277      -3.461  -6.876  15.706  1.00 91.31           H
ATOM   4229 2HG  GLN A 277      -3.422  -7.649  14.134  1.00 91.31           H
ATOM   4230  CD  GLN A 277      -2.436  -5.732  14.192  1.00 91.31           C
ATOM   4231  OE1 GLN A 277      -2.622  -4.879  13.339  1.00 91.31           O
ATOM   4232  NE2 GLN A 277      -1.277  -5.919  14.816  1.00 91.31           N
ATOM   4233 1HE2 GLN A 277      -1.191  -6.638  15.506  1.00 91.31           H
ATOM   4234 2HE2 GLN A 277      -0.491  -5.342  14.594  1.00 91.31           H
ATOM   4235  HN  GLN A 277      -5.589  -8.257  13.257  1.00 91.31           H
ATOM   4236  N   THR A 278      -8.093  -6.336  13.815  1.00 92.15           N
ATOM   4237  CA  THR A 278      -9.366  -5.643  13.710  1.00 92.15           C
ATOM   4238  C   THR A 278     -10.386  -6.252  14.674  1.00 92.15           C
ATOM   4239  O   THR A 278     -11.101  -5.529  15.365  1.00 92.15           O
ATOM   4240  HA  THR A 278      -9.219  -4.606  14.013  1.00 92.15           H
ATOM   4241  CB  THR A 278      -9.810  -5.689  12.247  1.00 92.15           C
ATOM   4242  HB  THR A 278     -10.031  -6.711  11.939  1.00 92.15           H
ATOM   4243  OG1 THR A 278      -8.749  -5.050  11.541  1.00 92.15           O
ATOM   4244  HG1 THR A 278      -8.125  -5.735  11.168  1.00 92.15           H
ATOM   4245  CG2 THR A 278     -11.026  -4.801  11.975  1.00 92.15           C
ATOM   4246 1HG2 THR A 278     -10.783  -3.767  12.220  1.00 92.15           H
ATOM   4247 2HG2 THR A 278     -11.863  -5.133  12.591  1.00 92.15           H
ATOM   4248 3HG2 THR A 278     -11.300  -4.871  10.923  1.00 92.15           H
ATOM   4249  HN  THR A 278      -7.823  -6.850  13.001  1.00 92.15           H
ATOM   4250  N   ILE A 279     -10.420  -7.577  14.689  1.00 92.18           N
ATOM   4251  CA  ILE A 279     -11.347  -8.291  15.550  1.00 92.18           C
ATOM   4252  C   ILE A 279     -10.964  -8.054  17.012  1.00 92.18           C
ATOM   4253  O   ILE A 279     -11.829  -7.808  17.852  1.00 92.18           O
ATOM   4254  HA  ILE A 279     -12.339  -7.873  15.381  1.00 92.18           H
ATOM   4255  CB  ILE A 279     -11.407  -9.770  15.162  1.00 92.18           C
ATOM   4256  HB  ILE A 279     -10.393 -10.169  15.176  1.00 92.18           H
ATOM   4257  CG1 ILE A 279     -11.940  -9.942  13.738  1.00 92.18           C
ATOM   4258 1HG1 ILE A 279     -13.011  -9.738  13.720  1.00 92.18           H
ATOM   4259 2HG1 ILE A 279     -11.466  -9.216  13.078  1.00 92.18           H
ATOM   4260  CG2 ILE A 279     -12.222 -10.571  16.179  1.00 92.18           C
ATOM   4261 1HG2 ILE A 279     -11.759 -10.487  17.163  1.00 92.18           H
ATOM   4262 2HG2 ILE A 279     -13.238 -10.179  16.221  1.00 92.18           H
ATOM   4263 3HG2 ILE A 279     -12.248 -11.619  15.880  1.00 92.18           H
ATOM   4264  CD1 ILE A 279     -11.676 -11.358  13.221  1.00 92.18           C
ATOM   4265 1HD1 ILE A 279     -10.603 -11.549  13.218  1.00 92.18           H
ATOM   4266 2HD1 ILE A 279     -12.172 -12.080  13.869  1.00 92.18           H
ATOM   4267 3HD1 ILE A 279     -12.065 -11.453  12.207  1.00 92.18           H
ATOM   4268  HN  ILE A 279      -9.831  -8.158  14.128  1.00 92.18           H
ATOM   4269  N   ASP A 280      -9.668  -8.137  17.272  1.00 91.56           N
ATOM   4270  CA  ASP A 280      -9.165  -7.987  18.627  1.00 91.56           C
ATOM   4271  C   ASP A 280      -9.451  -6.567  19.118  1.00 91.56           C
ATOM   4272  O   ASP A 280      -9.711  -6.356  20.302  1.00 91.56           O
ATOM   4273  HA  ASP A 280      -9.688  -8.744  19.212  1.00 91.56           H
ATOM   4274  CB  ASP A 280      -7.652  -8.210  18.681  1.00 91.56           C
ATOM   4275 1HB  ASP A 280      -7.407  -9.174  18.236  1.00 91.56           H
ATOM   4276 2HB  ASP A 280      -7.147  -7.448  18.088  1.00 91.56           H
ATOM   4277  CG  ASP A 280      -7.143  -8.164  20.123  1.00 91.56           C
ATOM   4278  OD1 ASP A 280      -7.746  -8.868  20.961  1.00 91.56           O
ATOM   4279  OD2 ASP A 280      -6.161  -7.425  20.354  1.00 91.56           O
ATOM   4280  HN  ASP A 280      -8.968  -8.303  16.578  1.00 91.56           H
ATOM   4281  N   ALA A 281      -9.394  -5.629  18.184  1.00 91.08           N
ATOM   4282  CA  ALA A 281      -9.652  -4.236  18.505  1.00 91.08           C
ATOM   4283  C   ALA A 281     -11.069  -4.100  19.068  1.00 91.08           C
ATOM   4284  O   ALA A 281     -11.334  -3.220  19.885  1.00 91.08           O
ATOM   4285  HA  ALA A 281      -8.936  -3.933  19.270  1.00 91.08           H
ATOM   4286  CB  ALA A 281      -9.435  -3.375  17.259  1.00 91.08           C
ATOM   4287 1HB  ALA A 281      -8.406  -3.485  16.917  1.00 91.08           H
ATOM   4288 2HB  ALA A 281     -10.116  -3.698  16.471  1.00 91.08           H
ATOM   4289 3HB  ALA A 281      -9.629  -2.330  17.500  1.00 91.08           H
ATOM   4290  HN  ALA A 281      -9.177  -5.808  17.224  1.00 91.08           H
ATOM   4291  N   TYR A 282     -11.941  -4.985  18.608  1.00 79.02           N
ATOM   4292  CA  TYR A 282     -13.333  -4.947  19.020  1.00 79.02           C
ATOM   4293  C   TYR A 282     -13.583  -5.892  20.198  1.00 79.02           C
ATOM   4294  O   TYR A 282     -14.211  -5.509  21.183  1.00 79.02           O
ATOM   4295  HA  TYR A 282     -13.566  -3.928  19.326  1.00 79.02           H
ATOM   4296  CB  TYR A 282     -14.143  -5.430  17.815  1.00 79.02           C
ATOM   4297 1HB  TYR A 282     -13.854  -4.848  16.939  1.00 79.02           H
ATOM   4298 2HB  TYR A 282     -13.884  -6.468  17.607  1.00 79.02           H
ATOM   4299  CG  TYR A 282     -15.658  -5.326  18.001  1.00 79.02           C
ATOM   4300  CD1 TYR A 282     -16.394  -6.451  18.312  1.00 79.02           C
ATOM   4301  HD1 TYR A 282     -15.896  -7.413  18.426  1.00 79.02           H
ATOM   4302  CD2 TYR A 282     -16.289  -4.106  17.857  1.00 79.02           C
ATOM   4303  HD2 TYR A 282     -15.707  -3.218  17.611  1.00 79.02           H
ATOM   4304  CE1 TYR A 282     -17.820  -6.352  18.488  1.00 79.02           C
ATOM   4305  HE1 TYR A 282     -18.413  -7.233  18.734  1.00 79.02           H
ATOM   4306  CE2 TYR A 282     -17.715  -4.008  18.032  1.00 79.02           C
ATOM   4307  HE2 TYR A 282     -18.225  -3.052  17.921  1.00 79.02           H
ATOM   4308  CZ  TYR A 282     -18.410  -5.136  18.339  1.00 79.02           C
ATOM   4309  OH  TYR A 282     -19.757  -5.043  18.504  1.00 79.02           O
ATOM   4310  HH  TYR A 282     -20.133  -5.936  18.752  1.00 79.02           H
ATOM   4311  HN  TYR A 282     -11.709  -5.717  17.966  1.00 79.02           H
ATOM   4312  N   ALA A 283     -13.076  -7.108  20.057  1.00 88.94           N
ATOM   4313  CA  ALA A 283     -13.453  -8.184  20.958  1.00 88.94           C
ATOM   4314  C   ALA A 283     -12.459  -8.241  22.120  1.00 88.94           C
ATOM   4315  O   ALA A 283     -12.772  -8.775  23.183  1.00 88.94           O
ATOM   4316  HA  ALA A 283     -14.444  -7.958  21.350  1.00 88.94           H
ATOM   4317  CB  ALA A 283     -13.518  -9.501  20.182  1.00 88.94           C
ATOM   4318 1HB  ALA A 283     -14.259  -9.418  19.386  1.00 88.94           H
ATOM   4319 2HB  ALA A 283     -12.542  -9.716  19.747  1.00 88.94           H
ATOM   4320 3HB  ALA A 283     -13.800 -10.308  20.858  1.00 88.94           H
ATOM   4321  HN  ALA A 283     -12.422  -7.363  19.345  1.00 88.94           H
ATOM   4322  N   MET A 284     -11.282  -7.684  21.878  1.00 82.64           N
ATOM   4323  CA  MET A 284     -10.241  -7.664  22.892  1.00 82.64           C
ATOM   4324  C   MET A 284     -10.052  -9.050  23.511  1.00 82.64           C
ATOM   4325  O   MET A 284      -9.957  -9.181  24.730  1.00 82.64           O
ATOM   4326  HA  MET A 284      -9.331  -7.363  22.372  1.00 82.64           H
ATOM   4327  CB  MET A 284     -10.613  -6.661  23.986  1.00 82.64           C
ATOM   4328 1HB  MET A 284     -11.518  -6.993  24.495  1.00 82.64           H
ATOM   4329 2HB  MET A 284      -9.822  -6.625  24.735  1.00 82.64           H
ATOM   4330  CG  MET A 284     -10.833  -5.266  23.399  1.00 82.64           C
ATOM   4331 1HG  MET A 284      -9.910  -4.901  22.950  1.00 82.64           H
ATOM   4332 2HG  MET A 284     -11.579  -5.309  22.605  1.00 82.64           H
ATOM   4333  SD  MET A 284     -11.372  -4.144  24.679  1.00 82.64           S
ATOM   4334  CE  MET A 284     -11.676  -2.682  23.701  1.00 82.64           C
ATOM   4335 1HE  MET A 284     -10.755  -2.378  23.205  1.00 82.64           H
ATOM   4336 2HE  MET A 284     -12.438  -2.898  22.952  1.00 82.64           H
ATOM   4337 3HE  MET A 284     -12.022  -1.877  24.350  1.00 82.64           H
ATOM   4338  HN  MET A 284     -11.035  -7.253  21.010  1.00 82.64           H
ATOM   4339  N   PHE A 285     -10.002 -10.049  22.643  1.00 85.36           N
ATOM   4340  CA  PHE A 285     -10.021 -11.431  23.090  1.00 85.36           C
ATOM   4341  C   PHE A 285      -8.607 -11.927  23.400  1.00 85.36           C
ATOM   4342  O   PHE A 285      -8.435 -12.977  24.017  1.00 85.36           O
ATOM   4343  HA  PHE A 285     -10.625 -11.469  23.997  1.00 85.36           H
ATOM   4344  CB  PHE A 285     -10.602 -12.264  21.946  1.00 85.36           C
ATOM   4345 1HB  PHE A 285     -10.786 -13.277  22.304  1.00 85.36           H
ATOM   4346 2HB  PHE A 285     -11.567 -11.847  21.659  1.00 85.36           H
ATOM   4347  CG  PHE A 285      -9.704 -12.333  20.709  1.00 85.36           C
ATOM   4348  CD1 PHE A 285      -9.830 -11.402  19.725  1.00 85.36           C
ATOM   4349  HD1 PHE A 285     -10.570 -10.608  19.818  1.00 85.36           H
ATOM   4350  CD2 PHE A 285      -8.780 -13.324  20.593  1.00 85.36           C
ATOM   4351  HD2 PHE A 285      -8.679 -14.070  21.381  1.00 85.36           H
ATOM   4352  CE1 PHE A 285      -8.997 -11.466  18.577  1.00 85.36           C
ATOM   4353  HE1 PHE A 285      -9.098 -10.720  17.788  1.00 85.36           H
ATOM   4354  CE2 PHE A 285      -7.947 -13.387  19.445  1.00 85.36           C
ATOM   4355  HE2 PHE A 285      -7.206 -14.182  19.352  1.00 85.36           H
ATOM   4356  CZ  PHE A 285      -8.073 -12.457  18.461  1.00 85.36           C
ATOM   4357  HZ  PHE A 285      -7.433 -12.505  17.580  1.00 85.36           H
ATOM   4358  HN  PHE A 285      -9.949  -9.927  21.652  1.00 85.36           H
ATOM   4359  N   ILE A 286      -7.631 -11.148  22.958  1.00 86.33           N
ATOM   4360  CA  ILE A 286      -6.238 -11.492  23.185  1.00 86.33           C
ATOM   4361  C   ILE A 286      -5.804 -10.967  24.555  1.00 86.33           C
ATOM   4362  O   ILE A 286      -5.555  -9.773  24.716  1.00 86.33           O
ATOM   4363  HA  ILE A 286      -6.167 -12.580  23.194  1.00 86.33           H
ATOM   4364  CB  ILE A 286      -5.367 -10.991  22.031  1.00 86.33           C
ATOM   4365  HB  ILE A 286      -5.474  -9.908  21.968  1.00 86.33           H
ATOM   4366  CG1 ILE A 286      -5.840 -11.571  20.696  1.00 86.33           C
ATOM   4367 1HG1 ILE A 286      -5.715 -12.653  20.701  1.00 86.33           H
ATOM   4368 2HG1 ILE A 286      -6.904 -11.374  20.567  1.00 86.33           H
ATOM   4369  CG2 ILE A 286      -3.889 -11.285  22.292  1.00 86.33           C
ATOM   4370 1HG2 ILE A 286      -3.575 -10.785  23.209  1.00 86.33           H
ATOM   4371 2HG2 ILE A 286      -3.745 -12.361  22.397  1.00 86.33           H
ATOM   4372 3HG2 ILE A 286      -3.293 -10.919  21.456  1.00 86.33           H
ATOM   4373  CD1 ILE A 286      -5.058 -10.966  19.528  1.00 86.33           C
ATOM   4374 1HD1 ILE A 286      -5.206  -9.886  19.513  1.00 86.33           H
ATOM   4375 2HD1 ILE A 286      -3.997 -11.186  19.649  1.00 86.33           H
ATOM   4376 3HD1 ILE A 286      -5.414 -11.395  18.592  1.00 86.33           H
ATOM   4377  HN  ILE A 286      -7.780 -10.297  22.454  1.00 86.33           H
ATOM   4378  N   SER A 287      -5.727 -11.885  25.508  1.00 84.34           N
ATOM   4379  CA  SER A 287      -5.351 -11.525  26.865  1.00 84.34           C
ATOM   4380  C   SER A 287      -3.937 -12.026  27.166  1.00 84.34           C
ATOM   4381  O   SER A 287      -3.324 -11.611  28.148  1.00 84.34           O
ATOM   4382  HA  SER A 287      -5.386 -10.436  26.895  1.00 84.34           H
ATOM   4383  CB  SER A 287      -6.343 -12.095  27.880  1.00 84.34           C
ATOM   4384 1HB  SER A 287      -6.022 -11.832  28.888  1.00 84.34           H
ATOM   4385 2HB  SER A 287      -7.321 -11.638  27.728  1.00 84.34           H
ATOM   4386  OG  SER A 287      -6.461 -13.511  27.775  1.00 84.34           O
ATOM   4387  HG  SER A 287      -7.146 -13.847  28.422  1.00 84.34           H
ATOM   4388  HN  SER A 287      -5.916 -12.856  25.365  1.00 84.34           H
ATOM   4389  N   ASN A 288      -3.460 -12.911  26.302  1.00 86.17           N
ATOM   4390  CA  ASN A 288      -2.166 -13.538  26.511  1.00 86.17           C
ATOM   4391  C   ASN A 288      -1.076 -12.668  25.882  1.00 86.17           C
ATOM   4392  O   ASN A 288      -1.115 -12.387  24.685  1.00 86.17           O
ATOM   4393  HA  ASN A 288      -2.060 -13.622  27.592  1.00 86.17           H
ATOM   4394  CB  ASN A 288      -2.110 -14.917  25.851  1.00 86.17           C
ATOM   4395 1HB  ASN A 288      -2.981 -15.502  26.148  1.00 86.17           H
ATOM   4396 2HB  ASN A 288      -2.153 -14.808  24.768  1.00 86.17           H
ATOM   4397  CG  ASN A 288      -0.832 -15.661  26.244  1.00 86.17           C
ATOM   4398  OD1 ASN A 288       0.203 -15.073  26.510  1.00 86.17           O
ATOM   4399  ND2 ASN A 288      -0.962 -16.985  26.266  1.00 86.17           N
ATOM   4400 1HD2 ASN A 288      -1.840 -17.405  26.037  1.00 86.17           H
ATOM   4401 2HD2 ASN A 288      -0.181 -17.560  26.512  1.00 86.17           H
ATOM   4402  HN  ASN A 288      -3.941 -13.199  25.474  1.00 86.17           H
ATOM   4403  N   CYS A 289      -0.128 -12.268  26.717  1.00 91.04           N
ATOM   4404  CA  CYS A 289       0.919 -11.360  26.280  1.00 91.04           C
ATOM   4405  C   CYS A 289       1.743 -12.063  25.199  1.00 91.04           C
ATOM   4406  O   CYS A 289       2.138 -11.442  24.213  1.00 91.04           O
ATOM   4407  HA  CYS A 289       0.421 -10.479  25.875  1.00 91.04           H
ATOM   4408  CB  CYS A 289       1.789 -10.896  27.449  1.00 91.04           C
ATOM   4409 1HB  CYS A 289       1.169 -10.417  28.207  1.00 91.04           H
ATOM   4410 2HB  CYS A 289       2.265 -11.755  27.923  1.00 91.04           H
ATOM   4411  SG  CYS A 289       3.064  -9.725  26.855  1.00 91.04           S
ATOM   4412  HN  CYS A 289      -0.069 -12.552  27.673  1.00 91.04           H
ATOM   4413  N   ALA A 290       1.979 -13.348  25.421  1.00 92.99           N
ATOM   4414  CA  ALA A 290       2.822 -14.120  24.524  1.00 92.99           C
ATOM   4415  C   ALA A 290       2.212 -14.107  23.121  1.00 92.99           C
ATOM   4416  O   ALA A 290       2.925 -13.945  22.132  1.00 92.99           O
ATOM   4417  HA  ALA A 290       3.799 -13.638  24.490  1.00 92.99           H
ATOM   4418  CB  ALA A 290       2.989 -15.537  25.074  1.00 92.99           C
ATOM   4419 1HB  ALA A 290       3.453 -15.492  26.060  1.00 92.99           H
ATOM   4420 2HB  ALA A 290       2.012 -16.014  25.154  1.00 92.99           H
ATOM   4421 3HB  ALA A 290       3.622 -16.116  24.401  1.00 92.99           H
ATOM   4422  HN  ALA A 290       1.605 -13.859  26.194  1.00 92.99           H
ATOM   4423  N   VAL A 291       0.899 -14.282  23.079  1.00 93.23           N
ATOM   4424  CA  VAL A 291       0.187 -14.303  21.813  1.00 93.23           C
ATOM   4425  C   VAL A 291       0.264 -12.918  21.166  1.00 93.23           C
ATOM   4426  O   VAL A 291       0.496 -12.803  19.963  1.00 93.23           O
ATOM   4427  HA  VAL A 291       0.689 -15.021  21.165  1.00 93.23           H
ATOM   4428  CB  VAL A 291      -1.250 -14.783  22.028  1.00 93.23           C
ATOM   4429  HB  VAL A 291      -1.726 -14.107  22.739  1.00 93.23           H
ATOM   4430  CG1 VAL A 291      -2.047 -14.730  20.723  1.00 93.23           C
ATOM   4431 1HG1 VAL A 291      -2.072 -13.705  20.354  1.00 93.23           H
ATOM   4432 2HG1 VAL A 291      -1.572 -15.372  19.981  1.00 93.23           H
ATOM   4433 3HG1 VAL A 291      -3.064 -15.077  20.905  1.00 93.23           H
ATOM   4434  CG2 VAL A 291      -1.274 -16.189  22.629  1.00 93.23           C
ATOM   4435 1HG2 VAL A 291      -0.772 -16.882  21.954  1.00 93.23           H
ATOM   4436 2HG2 VAL A 291      -0.759 -16.183  23.590  1.00 93.23           H
ATOM   4437 3HG2 VAL A 291      -2.307 -16.506  22.772  1.00 93.23           H
ATOM   4438  HN  VAL A 291       0.326 -14.407  23.888  1.00 93.23           H
ATOM   4439  N   SER A 292       0.066 -11.902  21.993  1.00 93.36           N
ATOM   4440  CA  SER A 292       0.069 -10.532  21.509  1.00 93.36           C
ATOM   4441  C   SER A 292       1.433 -10.194  20.904  1.00 93.36           C
ATOM   4442  O   SER A 292       1.510  -9.557  19.855  1.00 93.36           O
ATOM   4443  HA  SER A 292      -0.708 -10.494  20.745  1.00 93.36           H
ATOM   4444  CB  SER A 292      -0.272  -9.551  22.632  1.00 93.36           C
ATOM   4445 1HB  SER A 292      -1.200  -9.859  23.113  1.00 93.36           H
ATOM   4446 2HB  SER A 292       0.508  -9.585  23.392  1.00 93.36           H
ATOM   4447  OG  SER A 292      -0.407  -8.216  22.151  1.00 93.36           O
ATOM   4448  HG  SER A 292      -1.251  -8.126  21.623  1.00 93.36           H
ATOM   4449  HN  SER A 292      -0.095 -12.003  22.974  1.00 93.36           H
ATOM   4450  N   THR A 293       2.476 -10.635  21.593  1.00 89.83           N
ATOM   4451  CA  THR A 293       3.833 -10.349  21.161  1.00 89.83           C
ATOM   4452  C   THR A 293       4.093 -10.957  19.781  1.00 89.83           C
ATOM   4453  O   THR A 293       4.635 -10.294  18.898  1.00 89.83           O
ATOM   4454  HA  THR A 293       3.941  -9.269  21.060  1.00 89.83           H
ATOM   4455  CB  THR A 293       4.790 -10.859  22.240  1.00 89.83           C
ATOM   4456  HB  THR A 293       4.704 -11.940  22.357  1.00 89.83           H
ATOM   4457  OG1 THR A 293       4.459 -10.087  23.391  1.00 89.83           O
ATOM   4458  HG1 THR A 293       3.784 -10.573  23.946  1.00 89.83           H
ATOM   4459  CG2 THR A 293       6.247 -10.493  21.951  1.00 89.83           C
ATOM   4460 1HG2 THR A 293       6.346  -9.408  21.901  1.00 89.83           H
ATOM   4461 2HG2 THR A 293       6.550 -10.930  21.000  1.00 89.83           H
ATOM   4462 3HG2 THR A 293       6.884 -10.879  22.748  1.00 89.83           H
ATOM   4463  HN  THR A 293       2.404 -11.178  22.429  1.00 89.83           H
ATOM   4464  N   ASN A 294       3.695 -12.213  19.638  1.00 92.12           N
ATOM   4465  CA  ASN A 294       3.936 -12.939  18.403  1.00 92.12           C
ATOM   4466  C   ASN A 294       3.152 -12.278  17.267  1.00 92.12           C
ATOM   4467  O   ASN A 294       3.635 -12.199  16.139  1.00 92.12           O
ATOM   4468  HA  ASN A 294       5.014 -12.890  18.248  1.00 92.12           H
ATOM   4469  CB  ASN A 294       3.469 -14.391  18.517  1.00 92.12           C
ATOM   4470 1HB  ASN A 294       2.471 -14.423  18.954  1.00 92.12           H
ATOM   4471 2HB  ASN A 294       3.396 -14.833  17.524  1.00 92.12           H
ATOM   4472  CG  ASN A 294       4.434 -15.211  19.376  1.00 92.12           C
ATOM   4473  OD1 ASN A 294       5.582 -14.852  19.581  1.00 92.12           O
ATOM   4474  ND2 ASN A 294       3.906 -16.329  19.866  1.00 92.12           N
ATOM   4475 1HD2 ASN A 294       2.957 -16.566  19.660  1.00 92.12           H
ATOM   4476 2HD2 ASN A 294       4.459 -16.933  20.440  1.00 92.12           H
ATOM   4477  HN  ASN A 294       3.216 -12.731  20.347  1.00 92.12           H
ATOM   4478  N   ILE A 295       1.954 -11.822  17.605  1.00 92.20           N
ATOM   4479  CA  ILE A 295       1.089 -11.193  16.621  1.00 92.20           C
ATOM   4480  C   ILE A 295       1.754  -9.916  16.105  1.00 92.20           C
ATOM   4481  O   ILE A 295       1.734  -9.642  14.906  1.00 92.20           O
ATOM   4482  HA  ILE A 295       0.982 -11.888  15.788  1.00 92.20           H
ATOM   4483  CB  ILE A 295      -0.308 -10.967  17.204  1.00 92.20           C
ATOM   4484  HB  ILE A 295      -0.197 -10.576  18.215  1.00 92.20           H
ATOM   4485  CG1 ILE A 295      -1.077 -12.285  17.311  1.00 92.20           C
ATOM   4486 1HG1 ILE A 295      -1.308 -12.658  16.313  1.00 92.20           H
ATOM   4487 2HG1 ILE A 295      -0.453 -13.036  17.795  1.00 92.20           H
ATOM   4488  CG2 ILE A 295      -1.076  -9.919  16.396  1.00 92.20           C
ATOM   4489 1HG2 ILE A 295      -0.532  -8.975  16.416  1.00 92.20           H
ATOM   4490 2HG2 ILE A 295      -1.178 -10.258  15.365  1.00 92.20           H
ATOM   4491 3HG2 ILE A 295      -2.065  -9.778  16.832  1.00 92.20           H
ATOM   4492  CD1 ILE A 295      -2.372 -12.101  18.105  1.00 92.20           C
ATOM   4493 1HD1 ILE A 295      -2.136 -11.752  19.110  1.00 92.20           H
ATOM   4494 2HD1 ILE A 295      -3.004 -11.368  17.604  1.00 92.20           H
ATOM   4495 3HD1 ILE A 295      -2.900 -13.053  18.166  1.00 92.20           H
ATOM   4496  HN  ILE A 295       1.575 -11.876  18.528  1.00 92.20           H
ATOM   4497  N   ASP A 296       2.327  -9.167  17.036  1.00 93.34           N
ATOM   4498  CA  ASP A 296       2.945  -7.896  16.699  1.00 93.34           C
ATOM   4499  C   ASP A 296       4.132  -8.143  15.766  1.00 93.34           C
ATOM   4500  O   ASP A 296       4.331  -7.407  14.800  1.00 93.34           O
ATOM   4501  HA  ASP A 296       2.157  -7.311  16.225  1.00 93.34           H
ATOM   4502  CB  ASP A 296       3.468  -7.189  17.951  1.00 93.34           C
ATOM   4503 1HB  ASP A 296       3.949  -7.913  18.608  1.00 93.34           H
ATOM   4504 2HB  ASP A 296       4.227  -6.459  17.670  1.00 93.34           H
ATOM   4505  CG  ASP A 296       2.332  -6.488  18.699  1.00 93.34           C
ATOM   4506  OD1 ASP A 296       1.167  -6.722  18.310  1.00 93.34           O
ATOM   4507  OD2 ASP A 296       2.654  -5.734  19.643  1.00 93.34           O
ATOM   4508  HN  ASP A 296       2.373  -9.416  18.004  1.00 93.34           H
ATOM   4509  N   ILE A 297       4.890  -9.182  16.086  1.00 93.20           N
ATOM   4510  CA  ILE A 297       6.036  -9.551  15.272  1.00 93.20           C
ATOM   4511  C   ILE A 297       5.555  -9.960  13.878  1.00 93.20           C
ATOM   4512  O   ILE A 297       6.120  -9.531  12.873  1.00 93.20           O
ATOM   4513  HA  ILE A 297       6.666  -8.668  15.175  1.00 93.20           H
ATOM   4514  CB  ILE A 297       6.868 -10.626  15.975  1.00 93.20           C
ATOM   4515  HB  ILE A 297       6.195 -11.420  16.300  1.00 93.20           H
ATOM   4516  CG1 ILE A 297       7.542 -10.065  17.229  1.00 93.20           C
ATOM   4517 1HG1 ILE A 297       8.296  -9.332  16.943  1.00 93.20           H
ATOM   4518 2HG1 ILE A 297       6.805  -9.543  17.839  1.00 93.20           H
ATOM   4519  CG2 ILE A 297       7.878 -11.254  15.013  1.00 93.20           C
ATOM   4520 1HG2 ILE A 297       7.348 -11.713  14.178  1.00 93.20           H
ATOM   4521 2HG2 ILE A 297       8.550 -10.482  14.637  1.00 93.20           H
ATOM   4522 3HG2 ILE A 297       8.456 -12.014  15.539  1.00 93.20           H
ATOM   4523  CD1 ILE A 297       8.193 -11.181  18.048  1.00 93.20           C
ATOM   4524 1HD1 ILE A 297       7.431 -11.899  18.353  1.00 93.20           H
ATOM   4525 2HD1 ILE A 297       8.946 -11.685  17.442  1.00 93.20           H
ATOM   4526 3HD1 ILE A 297       8.665 -10.755  18.933  1.00 93.20           H
ATOM   4527  HN  ILE A 297       4.732  -9.764  16.884  1.00 93.20           H
ATOM   4528  N   CYS A 298       4.517 -10.783  13.863  1.00 94.89           N
ATOM   4529  CA  CYS A 298       3.966 -11.269  12.609  1.00 94.89           C
ATOM   4530  C   CYS A 298       3.548 -10.061  11.769  1.00 94.89           C
ATOM   4531  O   CYS A 298       3.757 -10.041  10.557  1.00 94.89           O
ATOM   4532  HA  CYS A 298       4.759 -11.829  12.114  1.00 94.89           H
ATOM   4533  CB  CYS A 298       2.801 -12.234  12.839  1.00 94.89           C
ATOM   4534 1HB  CYS A 298       2.125 -11.828  13.591  1.00 94.89           H
ATOM   4535 2HB  CYS A 298       2.226 -12.348  11.921  1.00 94.89           H
ATOM   4536  SG  CYS A 298       3.436 -13.862  13.385  1.00 94.89           S
ATOM   4537  HG  CYS A 298       3.689 -13.499  14.639  1.00 94.89           H
ATOM   4538  HN  CYS A 298       4.056 -11.117  14.685  1.00 94.89           H
ATOM   4539  N   PHE A 299       2.964  -9.082  12.445  1.00 93.96           N
ATOM   4540  CA  PHE A 299       2.512  -7.875  11.776  1.00 93.96           C
ATOM   4541  C   PHE A 299       3.677  -7.161  11.088  1.00 93.96           C
ATOM   4542  O   PHE A 299       3.577  -6.783   9.921  1.00 93.96           O
ATOM   4543  HA  PHE A 299       1.779  -8.175  11.027  1.00 93.96           H
ATOM   4544  CB  PHE A 299       1.931  -6.957  12.853  1.00 93.96           C
ATOM   4545 1HB  PHE A 299       1.106  -7.470  13.347  1.00 93.96           H
ATOM   4546 2HB  PHE A 299       2.693  -6.775  13.610  1.00 93.96           H
ATOM   4547  CG  PHE A 299       1.431  -5.612  12.320  1.00 93.96           C
ATOM   4548  CD1 PHE A 299       2.233  -4.516  12.381  1.00 93.96           C
ATOM   4549  HD1 PHE A 299       3.232  -4.595  12.809  1.00 93.96           H
ATOM   4550  CD2 PHE A 299       0.184  -5.514  11.787  1.00 93.96           C
ATOM   4551  HD2 PHE A 299      -0.459  -6.393  11.738  1.00 93.96           H
ATOM   4552  CE1 PHE A 299       1.768  -3.268  11.887  1.00 93.96           C
ATOM   4553  HE1 PHE A 299       2.411  -2.389  11.936  1.00 93.96           H
ATOM   4554  CE2 PHE A 299      -0.281  -4.266  11.293  1.00 93.96           C
ATOM   4555  HE2 PHE A 299      -1.280  -4.187  10.865  1.00 93.96           H
ATOM   4556  CZ  PHE A 299       0.521  -3.170  11.354  1.00 93.96           C
ATOM   4557  HZ  PHE A 299       0.165  -2.212  10.974  1.00 93.96           H
ATOM   4558  HN  PHE A 299       2.799  -9.106  13.431  1.00 93.96           H
ATOM   4559  N   GLN A 300       4.756  -6.997  11.839  1.00 90.97           N
ATOM   4560  CA  GLN A 300       5.907  -6.260  11.346  1.00 90.97           C
ATOM   4561  C   GLN A 300       6.482  -6.942  10.103  1.00 90.97           C
ATOM   4562  O   GLN A 300       6.845  -6.274   9.136  1.00 90.97           O
ATOM   4563  HA  GLN A 300       5.528  -5.272  11.084  1.00 90.97           H
ATOM   4564  CB  GLN A 300       6.973  -6.116  12.434  1.00 90.97           C
ATOM   4565 1HB  GLN A 300       7.164  -7.086  12.893  1.00 90.97           H
ATOM   4566 2HB  GLN A 300       7.911  -5.784  11.988  1.00 90.97           H
ATOM   4567  CG  GLN A 300       6.531  -5.117  13.506  1.00 90.97           C
ATOM   4568 1HG  GLN A 300       6.355  -4.143  13.050  1.00 90.97           H
ATOM   4569 2HG  GLN A 300       5.585  -5.440  13.941  1.00 90.97           H
ATOM   4570  CD  GLN A 300       7.587  -4.989  14.605  1.00 90.97           C
ATOM   4571  OE1 GLN A 300       8.681  -5.521  14.515  1.00 90.97           O
ATOM   4572  NE2 GLN A 300       7.200  -4.255  15.645  1.00 90.97           N
ATOM   4573 1HE2 GLN A 300       6.288  -3.846  15.656  1.00 90.97           H
ATOM   4574 2HE2 GLN A 300       7.821  -4.113  16.415  1.00 90.97           H
ATOM   4575  HN  GLN A 300       4.851  -7.358  12.767  1.00 90.97           H
ATOM   4576  N   VAL A 301       6.545  -8.264  10.168  1.00 95.29           N
ATOM   4577  CA  VAL A 301       7.135  -9.039   9.090  1.00 95.29           C
ATOM   4578  C   VAL A 301       6.264  -8.909   7.839  1.00 95.29           C
ATOM   4579  O   VAL A 301       6.757  -8.562   6.768  1.00 95.29           O
ATOM   4580  HA  VAL A 301       8.117  -8.615   8.879  1.00 95.29           H
ATOM   4581  CB  VAL A 301       7.331 -10.490   9.535  1.00 95.29           C
ATOM   4582  HB  VAL A 301       6.366 -10.871   9.870  1.00 95.29           H
ATOM   4583  CG1 VAL A 301       7.801 -11.362   8.369  1.00 95.29           C
ATOM   4584 1HG1 VAL A 301       7.056 -11.338   7.574  1.00 95.29           H
ATOM   4585 2HG1 VAL A 301       8.749 -10.981   7.990  1.00 95.29           H
ATOM   4586 3HG1 VAL A 301       7.932 -12.388   8.713  1.00 95.29           H
ATOM   4587  CG2 VAL A 301       8.305 -10.576  10.711  1.00 95.29           C
ATOM   4588 1HG2 VAL A 301       9.271 -10.168  10.414  1.00 95.29           H
ATOM   4589 2HG2 VAL A 301       7.912 -10.003  11.551  1.00 95.29           H
ATOM   4590 3HG2 VAL A 301       8.426 -11.618  11.007  1.00 95.29           H
ATOM   4591  HN  VAL A 301       6.204  -8.803  10.938  1.00 95.29           H
ATOM   4592  N   THR A 302       4.982  -9.196   8.017  1.00 94.26           N
ATOM   4593  CA  THR A 302       4.069  -9.275   6.889  1.00 94.26           C
ATOM   4594  C   THR A 302       3.891  -7.896   6.251  1.00 94.26           C
ATOM   4595  O   THR A 302       3.709  -7.789   5.039  1.00 94.26           O
ATOM   4596  HA  THR A 302       4.513  -9.923   6.133  1.00 94.26           H
ATOM   4597  CB  THR A 302       2.759  -9.890   7.384  1.00 94.26           C
ATOM   4598  HB  THR A 302       2.028  -9.949   6.578  1.00 94.26           H
ATOM   4599  OG1 THR A 302       2.389  -9.074   8.492  1.00 94.26           O
ATOM   4600  HG1 THR A 302       1.486  -9.343   8.829  1.00 94.26           H
ATOM   4601  CG2 THR A 302       2.957 -11.279   7.995  1.00 94.26           C
ATOM   4602 1HG2 THR A 302       3.637 -11.209   8.844  1.00 94.26           H
ATOM   4603 2HG2 THR A 302       3.380 -11.948   7.245  1.00 94.26           H
ATOM   4604 3HG2 THR A 302       1.996 -11.670   8.329  1.00 94.26           H
ATOM   4605  HN  THR A 302       4.567  -9.373   8.910  1.00 94.26           H
ATOM   4606  N   GLN A 303       3.948  -6.877   7.094  1.00 92.02           N
ATOM   4607  CA  GLN A 303       3.858  -5.506   6.620  1.00 92.02           C
ATOM   4608  C   GLN A 303       5.024  -5.192   5.681  1.00 92.02           C
ATOM   4609  O   GLN A 303       4.836  -4.563   4.640  1.00 92.02           O
ATOM   4610  HA  GLN A 303       2.916  -5.451   6.072  1.00 92.02           H
ATOM   4611  CB  GLN A 303       3.816  -4.522   7.790  1.00 92.02           C
ATOM   4612 1HB  GLN A 303       2.974  -4.761   8.441  1.00 92.02           H
ATOM   4613 2HB  GLN A 303       4.721  -4.625   8.389  1.00 92.02           H
ATOM   4614  CG  GLN A 303       3.688  -3.081   7.291  1.00 92.02           C
ATOM   4615 1HG  GLN A 303       4.580  -2.808   6.728  1.00 92.02           H
ATOM   4616 2HG  GLN A 303       2.843  -3.003   6.607  1.00 92.02           H
ATOM   4617  CD  GLN A 303       3.498  -2.111   8.459  1.00 92.02           C
ATOM   4618  OE1 GLN A 303       4.382  -1.897   9.272  1.00 92.02           O
ATOM   4619  NE2 GLN A 303       2.298  -1.538   8.496  1.00 92.02           N
ATOM   4620 1HE2 GLN A 303       1.617  -1.758   7.798  1.00 92.02           H
ATOM   4621 2HE2 GLN A 303       2.078  -0.888   9.223  1.00 92.02           H
ATOM   4622  HN  GLN A 303       4.054  -6.975   8.084  1.00 92.02           H
ATOM   4623  N   THR A 304       6.203  -5.644   6.081  1.00 93.03           N
ATOM   4624  CA  THR A 304       7.409  -5.364   5.322  1.00 93.03           C
ATOM   4625  C   THR A 304       7.332  -6.014   3.939  1.00 93.03           C
ATOM   4626  O   THR A 304       7.713  -5.405   2.940  1.00 93.03           O
ATOM   4627  HA  THR A 304       7.475  -4.287   5.165  1.00 93.03           H
ATOM   4628  CB  THR A 304       8.608  -5.834   6.148  1.00 93.03           C
ATOM   4629  HB  THR A 304       8.615  -6.920   6.241  1.00 93.03           H
ATOM   4630  OG1 THR A 304       8.492  -5.112   7.371  1.00 93.03           O
ATOM   4631  HG1 THR A 304       8.100  -5.700   8.079  1.00 93.03           H
ATOM   4632  CG2 THR A 304       9.942  -5.364   5.564  1.00 93.03           C
ATOM   4633 1HG2 THR A 304       9.962  -4.275   5.533  1.00 93.03           H
ATOM   4634 2HG2 THR A 304      10.055  -5.758   4.554  1.00 93.03           H
ATOM   4635 3HG2 THR A 304      10.760  -5.725   6.188  1.00 93.03           H
ATOM   4636  HN  THR A 304       6.341  -6.191   6.907  1.00 93.03           H
ATOM   4637  N   ILE A 305       6.836  -7.243   3.925  1.00 92.72           N
ATOM   4638  CA  ILE A 305       6.674  -7.970   2.678  1.00 92.72           C
ATOM   4639  C   ILE A 305       5.740  -7.187   1.753  1.00 92.72           C
ATOM   4640  O   ILE A 305       5.963  -7.129   0.544  1.00 92.72           O
ATOM   4641  HA  ILE A 305       7.655  -8.032   2.206  1.00 92.72           H
ATOM   4642  CB  ILE A 305       6.211  -9.403   2.949  1.00 92.72           C
ATOM   4643  HB  ILE A 305       5.332  -9.361   3.592  1.00 92.72           H
ATOM   4644  CG1 ILE A 305       7.284 -10.192   3.702  1.00 92.72           C
ATOM   4645 1HG1 ILE A 305       8.109 -10.424   3.028  1.00 92.72           H
ATOM   4646 2HG1 ILE A 305       7.692  -9.582   4.507  1.00 92.72           H
ATOM   4647  CG2 ILE A 305       5.791 -10.098   1.653  1.00 92.72           C
ATOM   4648 1HG2 ILE A 305       4.970  -9.547   1.194  1.00 92.72           H
ATOM   4649 2HG2 ILE A 305       6.637 -10.129   0.966  1.00 92.72           H
ATOM   4650 3HG2 ILE A 305       5.466 -11.115   1.875  1.00 92.72           H
ATOM   4651  CD1 ILE A 305       6.709 -11.488   4.277  1.00 92.72           C
ATOM   4652 1HD1 ILE A 305       5.900 -11.251   4.968  1.00 92.72           H
ATOM   4653 2HD1 ILE A 305       6.324 -12.106   3.466  1.00 92.72           H
ATOM   4654 3HD1 ILE A 305       7.492 -12.030   4.807  1.00 92.72           H
ATOM   4655  HN  ILE A 305       6.548  -7.739   4.744  1.00 92.72           H
ATOM   4656  N   ALA A 306       4.715  -6.604   2.356  1.00 93.81           N
ATOM   4657  CA  ALA A 306       3.720  -5.866   1.595  1.00 93.81           C
ATOM   4658  C   ALA A 306       4.385  -4.661   0.928  1.00 93.81           C
ATOM   4659  O   ALA A 306       4.028  -4.290  -0.189  1.00 93.81           O
ATOM   4660  HA  ALA A 306       3.333  -6.531   0.823  1.00 93.81           H
ATOM   4661  CB  ALA A 306       2.570  -5.460   2.518  1.00 93.81           C
ATOM   4662 1HB  ALA A 306       2.112  -6.354   2.944  1.00 93.81           H
ATOM   4663 2HB  ALA A 306       2.953  -4.831   3.321  1.00 93.81           H
ATOM   4664 3HB  ALA A 306       1.824  -4.907   1.948  1.00 93.81           H
ATOM   4665  HN  ALA A 306       4.558  -6.630   3.343  1.00 93.81           H
ATOM   4666  N   PHE A 307       5.342  -4.084   1.640  1.00 92.00           N
ATOM   4667  CA  PHE A 307       6.014  -2.888   1.161  1.00 92.00           C
ATOM   4668  C   PHE A 307       6.862  -3.194  -0.075  1.00 92.00           C
ATOM   4669  O   PHE A 307       7.023  -2.343  -0.948  1.00 92.00           O
ATOM   4670  HA  PHE A 307       5.241  -2.165   0.899  1.00 92.00           H
ATOM   4671  CB  PHE A 307       6.931  -2.408   2.287  1.00 92.00           C
ATOM   4672 1HB  PHE A 307       7.546  -3.243   2.622  1.00 92.00           H
ATOM   4673 2HB  PHE A 307       7.609  -1.651   1.893  1.00 92.00           H
ATOM   4674  CG  PHE A 307       6.186  -1.827   3.491  1.00 92.00           C
ATOM   4675  CD1 PHE A 307       4.842  -1.632   3.429  1.00 92.00           C
ATOM   4676  HD1 PHE A 307       4.295  -1.890   2.523  1.00 92.00           H
ATOM   4677  CD2 PHE A 307       6.869  -1.506   4.623  1.00 92.00           C
ATOM   4678  HD2 PHE A 307       7.947  -1.662   4.672  1.00 92.00           H
ATOM   4679  CE1 PHE A 307       4.151  -1.093   4.547  1.00 92.00           C
ATOM   4680  HE1 PHE A 307       3.073  -0.936   4.497  1.00 92.00           H
ATOM   4681  CE2 PHE A 307       6.178  -0.966   5.740  1.00 92.00           C
ATOM   4682  HE2 PHE A 307       6.725  -0.709   6.647  1.00 92.00           H
ATOM   4683  CZ  PHE A 307       4.833  -0.771   5.678  1.00 92.00           C
ATOM   4684  HZ  PHE A 307       4.303  -0.357   6.536  1.00 92.00           H
ATOM   4685  HN  PHE A 307       5.658  -4.419   2.528  1.00 92.00           H
ATOM   4686  N   PHE A 308       7.382  -4.412  -0.110  1.00 87.96           N
ATOM   4687  CA  PHE A 308       8.191  -4.849  -1.235  1.00 87.96           C
ATOM   4688  C   PHE A 308       7.377  -4.846  -2.531  1.00 87.96           C
ATOM   4689  O   PHE A 308       7.942  -4.838  -3.623  1.00 87.96           O
ATOM   4690  HA  PHE A 308       9.021  -4.147  -1.328  1.00 87.96           H
ATOM   4691  CB  PHE A 308       8.643  -6.279  -0.934  1.00 87.96           C
ATOM   4692 1HB  PHE A 308       7.851  -6.791  -0.386  1.00 87.96           H
ATOM   4693 2HB  PHE A 308       8.776  -6.813  -1.874  1.00 87.96           H
ATOM   4694  CG  PHE A 308       9.939  -6.365  -0.126  1.00 87.96           C
ATOM   4695  CD1 PHE A 308      11.137  -6.177  -0.741  1.00 87.96           C
ATOM   4696  HD1 PHE A 308      11.174  -5.965  -1.810  1.00 87.96           H
ATOM   4697  CD2 PHE A 308       9.894  -6.630   1.207  1.00 87.96           C
ATOM   4698  HD2 PHE A 308       8.933  -6.780   1.700  1.00 87.96           H
ATOM   4699  CE1 PHE A 308      12.341  -6.257   0.008  1.00 87.96           C
ATOM   4700  HE1 PHE A 308      13.301  -6.107  -0.485  1.00 87.96           H
ATOM   4701  CE2 PHE A 308      11.097  -6.709   1.957  1.00 87.96           C
ATOM   4702  HE2 PHE A 308      11.061  -6.922   3.025  1.00 87.96           H
ATOM   4703  CZ  PHE A 308      12.295  -6.522   1.341  1.00 87.96           C
ATOM   4704  HZ  PHE A 308      13.219  -6.583   1.917  1.00 87.96           H
ATOM   4705  HN  PHE A 308       7.258  -5.094   0.611  1.00 87.96           H
ATOM   4706  N   HIS A 309       6.062  -4.852  -2.365  1.00 81.72           N
ATOM   4707  CA  HIS A 309       5.164  -4.858  -3.508  1.00 81.72           C
ATOM   4708  C   HIS A 309       5.361  -3.578  -4.322  1.00 81.72           C
ATOM   4709  O   HIS A 309       5.264  -3.596  -5.548  1.00 81.72           O
ATOM   4710  HA  HIS A 309       5.444  -5.715  -4.121  1.00 81.72           H
ATOM   4711  CB  HIS A 309       3.716  -5.059  -3.059  1.00 81.72           C
ATOM   4712 1HB  HIS A 309       3.664  -5.933  -2.411  1.00 81.72           H
ATOM   4713 2HB  HIS A 309       3.409  -4.200  -2.462  1.00 81.72           H
ATOM   4714  CG  HIS A 309       2.739  -5.236  -4.198  1.00 81.72           C
ATOM   4715  ND1 HIS A 309       2.045  -4.180  -4.762  1.00 81.72           N
ATOM   4716  HD1 HIS A 309       2.114  -3.221  -4.486  1.00 81.72           H
ATOM   4717  CD2 HIS A 309       2.349  -6.357  -4.871  1.00 81.72           C
ATOM   4718  HD2 HIS A 309       2.704  -7.370  -4.681  1.00 81.72           H
ATOM   4719  CE1 HIS A 309       1.275  -4.655  -5.729  1.00 81.72           C
ATOM   4720  HE1 HIS A 309       0.607  -4.070  -6.362  1.00 81.72           H
ATOM   4721  NE2 HIS A 309       1.464  -6.004  -5.795  1.00 81.72           N
ATOM   4722  HN  HIS A 309       5.611  -4.853  -1.473  1.00 81.72           H
ATOM   4723  N   SER A 310       5.635  -2.496  -3.607  1.00 85.46           N
ATOM   4724  CA  SER A 310       5.806  -1.202  -4.245  1.00 85.46           C
ATOM   4725  C   SER A 310       7.057  -1.213  -5.125  1.00 85.46           C
ATOM   4726  O   SER A 310       7.143  -0.464  -6.097  1.00 85.46           O
ATOM   4727  HA  SER A 310       4.912  -1.058  -4.852  1.00 85.46           H
ATOM   4728  CB  SER A 310       5.899  -0.084  -3.204  1.00 85.46           C
ATOM   4729 1HB  SER A 310       5.843   0.883  -3.705  1.00 85.46           H
ATOM   4730 2HB  SER A 310       5.045  -0.144  -2.530  1.00 85.46           H
ATOM   4731  OG  SER A 310       7.106  -0.156  -2.449  1.00 85.46           O
ATOM   4732  HG  SER A 310       7.017  -0.843  -1.728  1.00 85.46           H
ATOM   4733  HN  SER A 310       5.740  -2.495  -2.613  1.00 85.46           H
ATOM   4734  N   CYS A 311       7.996  -2.071  -4.754  1.00 88.00           N
ATOM   4735  CA  CYS A 311       9.232  -2.200  -5.506  1.00 88.00           C
ATOM   4736  C   CYS A 311       8.938  -2.993  -6.781  1.00 88.00           C
ATOM   4737  O   CYS A 311       9.616  -2.821  -7.793  1.00 88.00           O
ATOM   4738  HA  CYS A 311       9.559  -1.188  -5.746  1.00 88.00           H
ATOM   4739  CB  CYS A 311      10.337  -2.851  -4.671  1.00 88.00           C
ATOM   4740 1HB  CYS A 311      10.030  -3.849  -4.361  1.00 88.00           H
ATOM   4741 2HB  CYS A 311      11.238  -2.967  -5.273  1.00 88.00           H
ATOM   4742  SG  CYS A 311      10.697  -1.823  -3.200  1.00 88.00           S
ATOM   4743  HG  CYS A 311      11.566  -2.667  -2.650  1.00 88.00           H
ATOM   4744  HN  CYS A 311       7.922  -2.670  -3.956  1.00 88.00           H
ATOM   4745  N   LEU A 312       7.927  -3.845  -6.690  1.00 86.32           N
ATOM   4746  CA  LEU A 312       7.657  -4.802  -7.750  1.00 86.32           C
ATOM   4747  C   LEU A 312       6.714  -4.168  -8.775  1.00 86.32           C
ATOM   4748  O   LEU A 312       6.696  -4.569  -9.937  1.00 86.32           O
ATOM   4749  HA  LEU A 312       8.605  -5.020  -8.242  1.00 86.32           H
ATOM   4750  CB  LEU A 312       7.137  -6.116  -7.165  1.00 86.32           C
ATOM   4751 1HB  LEU A 312       6.268  -5.896  -6.545  1.00 86.32           H
ATOM   4752 2HB  LEU A 312       6.791  -6.744  -7.986  1.00 86.32           H
ATOM   4753  CG  LEU A 312       8.135  -6.920  -6.329  1.00 86.32           C
ATOM   4754  HG  LEU A 312       8.497  -6.283  -5.523  1.00 86.32           H
ATOM   4755  CD1 LEU A 312       7.458  -8.129  -5.680  1.00 86.32           C
ATOM   4756 1HD1 LEU A 312       6.652  -7.788  -5.030  1.00 86.32           H
ATOM   4757 2HD1 LEU A 312       7.050  -8.777  -6.456  1.00 86.32           H
ATOM   4758 3HD1 LEU A 312       8.190  -8.683  -5.092  1.00 86.32           H
ATOM   4759  CD2 LEU A 312       9.350  -7.325  -7.166  1.00 86.32           C
ATOM   4760 1HD2 LEU A 312       9.025  -7.938  -8.007  1.00 86.32           H
ATOM   4761 2HD2 LEU A 312       9.848  -6.430  -7.540  1.00 86.32           H
ATOM   4762 3HD2 LEU A 312      10.043  -7.895  -6.548  1.00 86.32           H
ATOM   4763  HN  LEU A 312       7.301  -3.888  -5.912  1.00 86.32           H
ATOM   4764  N   ASN A 313       5.953  -3.190  -8.306  1.00 84.30           N
ATOM   4765  CA  ASN A 313       4.938  -2.567  -9.138  1.00 84.30           C
ATOM   4766  C   ASN A 313       5.570  -2.123 -10.459  1.00 84.30           C
ATOM   4767  O   ASN A 313       5.062  -2.443 -11.532  1.00 84.30           O
ATOM   4768  HA  ASN A 313       4.174  -3.331  -9.278  1.00 84.30           H
ATOM   4769  CB  ASN A 313       4.350  -1.330  -8.456  1.00 84.30           C
ATOM   4770 1HB  ASN A 313       5.145  -0.764  -7.972  1.00 84.30           H
ATOM   4771 2HB  ASN A 313       3.903  -0.676  -9.204  1.00 84.30           H
ATOM   4772  CG  ASN A 313       3.295  -1.725  -7.421  1.00 84.30           C
ATOM   4773  OD1 ASN A 313       2.759  -2.821  -7.429  1.00 84.30           O
ATOM   4774  ND2 ASN A 313       3.027  -0.774  -6.530  1.00 84.30           N
ATOM   4775 1HD2 ASN A 313       3.503   0.104  -6.579  1.00 84.30           H
ATOM   4776 2HD2 ASN A 313       2.351  -0.937  -5.812  1.00 84.30           H
ATOM   4777  HN  ASN A 313       6.022  -2.824  -7.378  1.00 84.30           H
ATOM   4778  N   PRO A 314       6.684  -1.380 -10.405  1.00 84.93           N
ATOM   4779  CA  PRO A 314       7.332  -0.901 -11.629  1.00 84.93           C
ATOM   4780  C   PRO A 314       7.615  -2.027 -12.610  1.00 84.93           C
ATOM   4781  O   PRO A 314       7.366  -1.890 -13.806  1.00 84.93           O
ATOM   4782  HA  PRO A 314       6.669  -0.219 -12.161  1.00 84.93           H
ATOM   4783  CB  PRO A 314       8.621  -0.250 -11.125  1.00 84.93           C
ATOM   4784 1HB  PRO A 314       9.452  -0.956 -11.119  1.00 84.93           H
ATOM   4785 2HB  PRO A 314       8.921   0.587 -11.756  1.00 84.93           H
ATOM   4786  CG  PRO A 314       8.260   0.207  -9.717  1.00 84.93           C
ATOM   4787 1HG  PRO A 314       9.146   0.368  -9.103  1.00 84.93           H
ATOM   4788 2HG  PRO A 314       7.717   1.152  -9.725  1.00 84.93           H
ATOM   4789  CD  PRO A 314       7.405  -0.938  -9.198  1.00 84.93           C
ATOM   4790 1HD  PRO A 314       8.014  -1.739  -8.779  1.00 84.93           H
ATOM   4791 2HD  PRO A 314       6.727  -0.611  -8.409  1.00 84.93           H
ATOM   4792  N   VAL A 315       8.132  -3.122 -12.072  1.00 83.94           N
ATOM   4793  CA  VAL A 315       8.586  -4.223 -12.905  1.00 83.94           C
ATOM   4794  C   VAL A 315       7.374  -4.932 -13.511  1.00 83.94           C
ATOM   4795  O   VAL A 315       7.376  -5.273 -14.693  1.00 83.94           O
ATOM   4796  HA  VAL A 315       9.184  -3.799 -13.711  1.00 83.94           H
ATOM   4797  CB  VAL A 315       9.482  -5.159 -12.092  1.00 83.94           C
ATOM   4798  HB  VAL A 315       8.883  -5.576 -11.282  1.00 83.94           H
ATOM   4799  CG1 VAL A 315       9.984  -6.321 -12.951  1.00 83.94           C
ATOM   4800 1HG1 VAL A 315       9.133  -6.890 -13.326  1.00 83.94           H
ATOM   4801 2HG1 VAL A 315      10.558  -5.930 -13.791  1.00 83.94           H
ATOM   4802 3HG1 VAL A 315      10.618  -6.971 -12.349  1.00 83.94           H
ATOM   4803  CG2 VAL A 315      10.650  -4.395 -11.466  1.00 83.94           C
ATOM   4804 1HG2 VAL A 315      11.248  -3.937 -12.255  1.00 83.94           H
ATOM   4805 2HG2 VAL A 315      10.265  -3.619 -10.805  1.00 83.94           H
ATOM   4806 3HG2 VAL A 315      11.271  -5.084 -10.894  1.00 83.94           H
ATOM   4807  HN  VAL A 315       8.242  -3.263 -11.088  1.00 83.94           H
ATOM   4808  N   LEU A 316       6.366  -5.133 -12.674  1.00 83.43           N
ATOM   4809  CA  LEU A 316       5.264  -6.011 -13.028  1.00 83.43           C
ATOM   4810  C   LEU A 316       4.451  -5.374 -14.157  1.00 83.43           C
ATOM   4811  O   LEU A 316       4.008  -6.064 -15.073  1.00 83.43           O
ATOM   4812  HA  LEU A 316       5.693  -6.943 -13.395  1.00 83.43           H
ATOM   4813  CB  LEU A 316       4.433  -6.352 -11.789  1.00 83.43           C
ATOM   4814 1HB  LEU A 316       4.171  -5.423 -11.284  1.00 83.43           H
ATOM   4815 2HB  LEU A 316       3.500  -6.811 -12.117  1.00 83.43           H
ATOM   4816  CG  LEU A 316       5.096  -7.284 -10.772  1.00 83.43           C
ATOM   4817  HG  LEU A 316       6.062  -6.860 -10.500  1.00 83.43           H
ATOM   4818  CD1 LEU A 316       4.266  -7.376  -9.490  1.00 83.43           C
ATOM   4819 1HD1 LEU A 316       4.171  -6.385  -9.047  1.00 83.43           H
ATOM   4820 2HD1 LEU A 316       3.275  -7.764  -9.726  1.00 83.43           H
ATOM   4821 3HD1 LEU A 316       4.760  -8.044  -8.785  1.00 83.43           H
ATOM   4822  CD2 LEU A 316       5.362  -8.661 -11.383  1.00 83.43           C
ATOM   4823 1HD2 LEU A 316       4.420  -9.106 -11.701  1.00 83.43           H
ATOM   4824 2HD2 LEU A 316       6.023  -8.556 -12.243  1.00 83.43           H
ATOM   4825 3HD2 LEU A 316       5.834  -9.303 -10.639  1.00 83.43           H
ATOM   4826  HN  LEU A 316       6.296  -4.709 -11.772  1.00 83.43           H
ATOM   4827  N   TYR A 317       4.281  -4.064 -14.053  1.00 79.75           N
ATOM   4828  CA  TYR A 317       3.281  -3.374 -14.851  1.00 79.75           C
ATOM   4829  C   TYR A 317       3.936  -2.580 -15.983  1.00 79.75           C
ATOM   4830  O   TYR A 317       3.326  -2.366 -17.030  1.00 79.75           O
ATOM   4831  HA  TYR A 317       2.617  -4.125 -15.281  1.00 79.75           H
ATOM   4832  CB  TYR A 317       2.580  -2.402 -13.901  1.00 79.75           C
ATOM   4833 1HB  TYR A 317       3.334  -1.827 -13.364  1.00 79.75           H
ATOM   4834 2HB  TYR A 317       1.997  -1.693 -14.488  1.00 79.75           H
ATOM   4835  CG  TYR A 317       1.658  -3.080 -12.885  1.00 79.75           C
ATOM   4836  CD1 TYR A 317       0.402  -3.505 -13.268  1.00 79.75           C
ATOM   4837  HD1 TYR A 317       0.067  -3.356 -14.295  1.00 79.75           H
ATOM   4838  CD2 TYR A 317       2.084  -3.268 -11.586  1.00 79.75           C
ATOM   4839  HD2 TYR A 317       3.076  -2.933 -11.283  1.00 79.75           H
ATOM   4840  CE1 TYR A 317      -0.465  -4.143 -12.312  1.00 79.75           C
ATOM   4841  HE1 TYR A 317      -1.459  -4.483 -12.602  1.00 79.75           H
ATOM   4842  CE2 TYR A 317       1.216  -3.906 -10.630  1.00 79.75           C
ATOM   4843  HE2 TYR A 317       1.539  -4.061  -9.600  1.00 79.75           H
ATOM   4844  CZ  TYR A 317      -0.015  -4.312 -11.040  1.00 79.75           C
ATOM   4845  OH  TYR A 317      -0.834  -4.916 -10.137  1.00 79.75           O
ATOM   4846  HH  TYR A 317      -0.361  -5.019  -9.262  1.00 79.75           H
ATOM   4847  HN  TYR A 317       4.809  -3.478 -13.440  1.00 79.75           H
ATOM   4848  N   VAL A 318       5.169  -2.163 -15.734  1.00 76.67           N
ATOM   4849  CA  VAL A 318       5.787  -1.128 -16.546  1.00 76.67           C
ATOM   4850  C   VAL A 318       6.850  -1.760 -17.446  1.00 76.67           C
ATOM   4851  O   VAL A 318       6.770  -1.663 -18.670  1.00 76.67           O
ATOM   4852  HA  VAL A 318       5.009  -0.694 -17.173  1.00 76.67           H
ATOM   4853  CB  VAL A 318       6.344  -0.022 -15.647  1.00 76.67           C
ATOM   4854  HB  VAL A 318       7.231  -0.412 -15.148  1.00 76.67           H
ATOM   4855  CG1 VAL A 318       6.767   1.194 -16.474  1.00 76.67           C
ATOM   4856 1HG1 VAL A 318       7.538   0.900 -17.185  1.00 76.67           H
ATOM   4857 2HG1 VAL A 318       5.904   1.584 -17.013  1.00 76.67           H
ATOM   4858 3HG1 VAL A 318       7.159   1.965 -15.811  1.00 76.67           H
ATOM   4859  CG2 VAL A 318       5.332   0.371 -14.570  1.00 76.67           C
ATOM   4860 1HG2 VAL A 318       4.419   0.732 -15.043  1.00 76.67           H
ATOM   4861 2HG2 VAL A 318       5.102  -0.498 -13.953  1.00 76.67           H
ATOM   4862 3HG2 VAL A 318       5.754   1.159 -13.946  1.00 76.67           H
ATOM   4863  HN  VAL A 318       5.741  -2.520 -14.996  1.00 76.67           H
ATOM   4864  N   PHE A 319       7.823  -2.393 -16.806  1.00 74.81           N
ATOM   4865  CA  PHE A 319       8.983  -2.898 -17.519  1.00 74.81           C
ATOM   4866  C   PHE A 319       8.615  -4.113 -18.373  1.00 74.81           C
ATOM   4867  O   PHE A 319       9.390  -4.530 -19.233  1.00 74.81           O
ATOM   4868  HA  PHE A 319       9.340  -2.097 -18.166  1.00 74.81           H
ATOM   4869  CB  PHE A 319      10.007  -3.322 -16.464  1.00 74.81           C
ATOM   4870 1HB  PHE A 319       9.561  -4.085 -15.826  1.00 74.81           H
ATOM   4871 2HB  PHE A 319      10.859  -3.783 -16.964  1.00 74.81           H
ATOM   4872  CG  PHE A 319      10.509  -2.174 -15.587  1.00 74.81           C
ATOM   4873  CD1 PHE A 319      10.403  -0.890 -16.023  1.00 74.81           C
ATOM   4874  HD1 PHE A 319       9.961  -0.679 -16.996  1.00 74.81           H
ATOM   4875  CD2 PHE A 319      11.061  -2.437 -14.372  1.00 74.81           C
ATOM   4876  HD2 PHE A 319      11.145  -3.466 -14.023  1.00 74.81           H
ATOM   4877  CE1 PHE A 319      10.869   0.177 -15.209  1.00 74.81           C
ATOM   4878  HE1 PHE A 319      10.785   1.206 -15.558  1.00 74.81           H
ATOM   4879  CE2 PHE A 319      11.527  -1.370 -13.558  1.00 74.81           C
ATOM   4880  HE2 PHE A 319      11.969  -1.581 -12.585  1.00 74.81           H
ATOM   4881  CZ  PHE A 319      11.421  -0.086 -13.994  1.00 74.81           C
ATOM   4882  HZ  PHE A 319      11.779   0.732 -13.369  1.00 74.81           H
ATOM   4883  HN  PHE A 319       7.826  -2.561 -15.820  1.00 74.81           H
ATOM   4884  N   VAL A 320       7.432  -4.648 -18.107  1.00 73.97           N
ATOM   4885  CA  VAL A 320       6.909  -5.742 -18.906  1.00 73.97           C
ATOM   4886  C   VAL A 320       6.590  -5.233 -20.313  1.00 73.97           C
ATOM   4887  O   VAL A 320       6.680  -5.984 -21.284  1.00 73.97           O
ATOM   4888  HA  VAL A 320       7.688  -6.501 -18.976  1.00 73.97           H
ATOM   4889  CB  VAL A 320       5.699  -6.367 -18.208  1.00 73.97           C
ATOM   4890  HB  VAL A 320       4.944  -5.591 -18.085  1.00 73.97           H
ATOM   4891  CG1 VAL A 320       5.091  -7.483 -19.060  1.00 73.97           C
ATOM   4892 1HG1 VAL A 320       4.769  -7.074 -20.018  1.00 73.97           H
ATOM   4893 2HG1 VAL A 320       5.837  -8.260 -19.229  1.00 73.97           H
ATOM   4894 3HG1 VAL A 320       4.233  -7.910 -18.541  1.00 73.97           H
ATOM   4895  CG2 VAL A 320       6.074  -6.882 -16.817  1.00 73.97           C
ATOM   4896 1HG2 VAL A 320       6.854  -7.638 -16.908  1.00 73.97           H
ATOM   4897 2HG2 VAL A 320       6.439  -6.054 -16.209  1.00 73.97           H
ATOM   4898 3HG2 VAL A 320       5.196  -7.322 -16.343  1.00 73.97           H
ATOM   4899  HN  VAL A 320       6.837  -4.346 -17.362  1.00 73.97           H
ATOM   4900  N   GLY A 321       6.223  -3.962 -20.379  1.00 74.75           N
ATOM   4901  CA  GLY A 321       5.796  -3.371 -21.636  1.00 74.75           C
ATOM   4902  C   GLY A 321       6.981  -3.187 -22.586  1.00 74.75           C
ATOM   4903  O   GLY A 321       7.992  -2.594 -22.215  1.00 74.75           O
ATOM   4904 1HA  GLY A 321       5.045  -4.006 -22.104  1.00 74.75           H
ATOM   4905 2HA  GLY A 321       5.324  -2.406 -21.446  1.00 74.75           H
ATOM   4906  HN  GLY A 321       6.215  -3.341 -19.596  1.00 74.75           H
ATOM   4907  N   GLU A 322       6.815  -3.706 -23.794  1.00 63.48           N
ATOM   4908  CA  GLU A 322       7.832  -3.550 -24.821  1.00 63.48           C
ATOM   4909  C   GLU A 322       7.984  -2.075 -25.197  1.00 63.48           C
ATOM   4910  O   GLU A 322       9.098  -1.594 -25.399  1.00 63.48           O
ATOM   4911  HA  GLU A 322       8.755  -3.915 -24.372  1.00 63.48           H
ATOM   4912  CB  GLU A 322       7.503  -4.399 -26.051  1.00 63.48           C
ATOM   4913 1HB  GLU A 322       6.476  -4.210 -26.363  1.00 63.48           H
ATOM   4914 2HB  GLU A 322       8.234  -4.206 -26.836  1.00 63.48           H
ATOM   4915  CG  GLU A 322       7.599  -5.891 -25.729  1.00 63.48           C
ATOM   4916 1HG  GLU A 322       8.611  -6.133 -25.404  1.00 63.48           H
ATOM   4917 2HG  GLU A 322       6.932  -6.132 -24.900  1.00 63.48           H
ATOM   4918  CD  GLU A 322       7.232  -6.740 -26.948  1.00 63.48           C
ATOM   4919  OE1 GLU A 322       7.233  -7.981 -26.797  1.00 63.48           O
ATOM   4920  OE2 GLU A 322       6.959  -6.129 -28.003  1.00 63.48           O
ATOM   4921  HN  GLU A 322       6.007  -4.224 -24.074  1.00 63.48           H
ATOM   4922  N   ARG A 323       6.848  -1.398 -25.281  1.00 62.48           N
ATOM   4923  CA  ARG A 323       6.842   0.014 -25.622  1.00 62.48           C
ATOM   4924  C   ARG A 323       7.724   0.799 -24.648  1.00 62.48           C
ATOM   4925  O   ARG A 323       8.533   1.626 -25.066  1.00 62.48           O
ATOM   4926  HA  ARG A 323       7.242   0.058 -26.635  1.00 62.48           H
ATOM   4927  CB  ARG A 323       5.423   0.584 -25.586  1.00 62.48           C
ATOM   4928 1HB  ARG A 323       4.793   0.044 -26.293  1.00 62.48           H
ATOM   4929 2HB  ARG A 323       4.992   0.434 -24.596  1.00 62.48           H
ATOM   4930  CG  ARG A 323       5.421   2.075 -25.929  1.00 62.48           C
ATOM   4931 1HG  ARG A 323       6.019   2.620 -25.198  1.00 62.48           H
ATOM   4932 2HG  ARG A 323       5.888   2.229 -26.902  1.00 62.48           H
ATOM   4933  CD  ARG A 323       3.996   2.632 -25.947  1.00 62.48           C
ATOM   4934 1HD  ARG A 323       3.445   2.216 -26.791  1.00 62.48           H
ATOM   4935 2HD  ARG A 323       3.468   2.331 -25.042  1.00 62.48           H
ATOM   4936  NE  ARG A 323       4.031   4.108 -26.044  1.00 62.48           N
ATOM   4937  HE  ARG A 323       4.828   4.531 -26.476  1.00 62.48           H
ATOM   4938  CZ  ARG A 323       3.061   4.914 -25.590  1.00 62.48           C
ATOM   4939  NH1 ARG A 323       1.971   4.402 -25.003  1.00 62.48           N
ATOM   4940 1HH1 ARG A 323       1.876   3.412 -24.901  1.00 62.48           H
ATOM   4941 2HH1 ARG A 323       1.252   5.010 -24.667  1.00 62.48           H
ATOM   4942  NH2 ARG A 323       3.199   6.239 -25.732  1.00 62.48           N
ATOM   4943 1HH2 ARG A 323       2.484   6.854 -25.399  1.00 62.48           H
ATOM   4944 2HH2 ARG A 323       4.016   6.613 -26.171  1.00 62.48           H
ATOM   4945  HN  ARG A 323       5.946  -1.798 -25.120  1.00 62.48           H
ATOM   4946  N   PHE A 324       7.537   0.512 -23.368  1.00 73.18           N
ATOM   4947  CA  PHE A 324       8.247   1.237 -22.328  1.00 73.18           C
ATOM   4948  C   PHE A 324       9.740   0.904 -22.348  1.00 73.18           C
ATOM   4949  O   PHE A 324      10.579   1.786 -22.169  1.00 73.18           O
ATOM   4950  HA  PHE A 324       8.111   2.301 -22.524  1.00 73.18           H
ATOM   4951  CB  PHE A 324       7.655   0.792 -20.989  1.00 73.18           C
ATOM   4952 1HB  PHE A 324       6.570   0.891 -21.032  1.00 73.18           H
ATOM   4953 2HB  PHE A 324       7.872  -0.266 -20.841  1.00 73.18           H
ATOM   4954  CG  PHE A 324       8.178   1.578 -19.785  1.00 73.18           C
ATOM   4955  CD1 PHE A 324       9.275   1.139 -19.111  1.00 73.18           C
ATOM   4956  HD1 PHE A 324       9.781   0.228 -19.429  1.00 73.18           H
ATOM   4957  CD2 PHE A 324       7.545   2.715 -19.389  1.00 73.18           C
ATOM   4958  HD2 PHE A 324       6.666   3.066 -19.929  1.00 73.18           H
ATOM   4959  CE1 PHE A 324       9.760   1.869 -17.994  1.00 73.18           C
ATOM   4960  HE1 PHE A 324      10.639   1.518 -17.453  1.00 73.18           H
ATOM   4961  CE2 PHE A 324       8.031   3.444 -18.271  1.00 73.18           C
ATOM   4962  HE2 PHE A 324       7.524   4.356 -17.953  1.00 73.18           H
ATOM   4963  CZ  PHE A 324       9.128   3.006 -17.597  1.00 73.18           C
ATOM   4964  HZ  PHE A 324       9.500   3.566 -16.740  1.00 73.18           H
ATOM   4965  HN  PHE A 324       6.916  -0.199 -23.039  1.00 73.18           H
ATOM   4966  N   ARG A 325      10.026  -0.371 -22.567  1.00 71.28           N
ATOM   4967  CA  ARG A 325      11.404  -0.827 -22.639  1.00 71.28           C
ATOM   4968  C   ARG A 325      12.164  -0.053 -23.718  1.00 71.28           C
ATOM   4969  O   ARG A 325      13.313   0.337 -23.515  1.00 71.28           O
ATOM   4970  HA  ARG A 325      11.816  -0.626 -21.650  1.00 71.28           H
ATOM   4971  CB  ARG A 325      11.473  -2.323 -22.950  1.00 71.28           C
ATOM   4972 1HB  ARG A 325      10.819  -2.554 -23.790  1.00 71.28           H
ATOM   4973 2HB  ARG A 325      12.486  -2.589 -23.252  1.00 71.28           H
ATOM   4974  CG  ARG A 325      11.064  -3.155 -21.733  1.00 71.28           C
ATOM   4975 1HG  ARG A 325      11.677  -2.879 -20.875  1.00 71.28           H
ATOM   4976 2HG  ARG A 325      10.029  -2.935 -21.469  1.00 71.28           H
ATOM   4977  CD  ARG A 325      11.216  -4.651 -22.015  1.00 71.28           C
ATOM   4978 1HD  ARG A 325      10.679  -4.914 -22.927  1.00 71.28           H
ATOM   4979 2HD  ARG A 325      12.265  -4.893 -22.183  1.00 71.28           H
ATOM   4980  NE  ARG A 325      10.693  -5.437 -20.876  1.00 71.28           N
ATOM   4981  HE  ARG A 325      10.168  -4.954 -20.175  1.00 71.28           H
ATOM   4982  CZ  ARG A 325      10.877  -6.756 -20.725  1.00 71.28           C
ATOM   4983  NH1 ARG A 325      11.571  -7.454 -21.634  1.00 71.28           N
ATOM   4984 1HH1 ARG A 325      11.956  -6.991 -22.433  1.00 71.28           H
ATOM   4985 2HH1 ARG A 325      11.704  -8.438 -21.515  1.00 71.28           H
ATOM   4986  NH2 ARG A 325      10.357  -7.366 -19.652  1.00 71.28           N
ATOM   4987 1HH2 ARG A 325      10.485  -8.350 -19.524  1.00 71.28           H
ATOM   4988 2HH2 ARG A 325       9.840  -6.838 -18.978  1.00 71.28           H
ATOM   4989  HN  ARG A 325       9.338  -1.085 -22.694  1.00 71.28           H
ATOM   4990  N   ARG A 326      11.491   0.147 -24.842  1.00 66.02           N
ATOM   4991  CA  ARG A 326      12.097   0.844 -25.964  1.00 66.02           C
ATOM   4992  C   ARG A 326      12.361   2.306 -25.600  1.00 66.02           C
ATOM   4993  O   ARG A 326      13.427   2.842 -25.900  1.00 66.02           O
ATOM   4994  HA  ARG A 326      13.030   0.312 -26.151  1.00 66.02           H
ATOM   4995  CB  ARG A 326      11.197   0.787 -27.200  1.00 66.02           C
ATOM   4996 1HB  ARG A 326      10.809  -0.224 -27.325  1.00 66.02           H
ATOM   4997 2HB  ARG A 326      10.338   1.443 -27.059  1.00 66.02           H
ATOM   4998  CG  ARG A 326      11.964   1.203 -28.456  1.00 66.02           C
ATOM   4999 1HG  ARG A 326      12.282   2.242 -28.365  1.00 66.02           H
ATOM   5000 2HG  ARG A 326      12.868   0.601 -28.552  1.00 66.02           H
ATOM   5001  CD  ARG A 326      11.099   1.037 -29.707  1.00 66.02           C
ATOM   5002 1HD  ARG A 326      10.730   0.013 -29.770  1.00 66.02           H
ATOM   5003 2HD  ARG A 326      10.227   1.687 -29.645  1.00 66.02           H
ATOM   5004  NE  ARG A 326      11.889   1.364 -30.916  1.00 66.02           N
ATOM   5005  HE  ARG A 326      12.840   1.647 -30.792  1.00 66.02           H
ATOM   5006  CZ  ARG A 326      11.409   1.304 -32.165  1.00 66.02           C
ATOM   5007  NH1 ARG A 326      10.142   0.930 -32.390  1.00 66.02           N
ATOM   5008 1HH1 ARG A 326       9.546   0.694 -31.622  1.00 66.02           H
ATOM   5009 2HH1 ARG A 326       9.791   0.888 -33.326  1.00 66.02           H
ATOM   5010  NH2 ARG A 326      12.215   1.623 -33.187  1.00 66.02           N
ATOM   5011 1HH2 ARG A 326      11.872   1.583 -34.126  1.00 66.02           H
ATOM   5012 2HH2 ARG A 326      13.159   1.900 -33.011  1.00 66.02           H
ATOM   5013  HN  ARG A 326      10.550  -0.157 -24.992  1.00 66.02           H
ATOM   5014  N   ASP A 327      11.371   2.912 -24.961  1.00 75.94           N
ATOM   5015  CA  ASP A 327      11.455   4.320 -24.613  1.00 75.94           C
ATOM   5016  C   ASP A 327      12.473   4.503 -23.485  1.00 75.94           C
ATOM   5017  O   ASP A 327      13.143   5.531 -23.410  1.00 75.94           O
ATOM   5018  HA  ASP A 327      11.756   4.824 -25.532  1.00 75.94           H
ATOM   5019  CB  ASP A 327      10.106   4.848 -24.122  1.00 75.94           C
ATOM   5020 1HB  ASP A 327       9.705   4.179 -23.360  1.00 75.94           H
ATOM   5021 2HB  ASP A 327      10.241   5.822 -23.652  1.00 75.94           H
ATOM   5022  CG  ASP A 327       9.110   4.966 -25.277  1.00 75.94           C
ATOM   5023  OD1 ASP A 327       9.583   4.985 -26.434  1.00 75.94           O
ATOM   5024  OD2 ASP A 327       7.898   5.036 -24.978  1.00 75.94           O
ATOM   5025  HN  ASP A 327      10.525   2.457 -24.681  1.00 75.94           H
ATOM   5026  N   LEU A 328      12.557   3.489 -22.637  1.00 77.64           N
ATOM   5027  CA  LEU A 328      13.521   3.500 -21.550  1.00 77.64           C
ATOM   5028  C   LEU A 328      14.932   3.620 -22.127  1.00 77.64           C
ATOM   5029  O   LEU A 328      15.684   4.520 -21.756  1.00 77.64           O
ATOM   5030  HA  LEU A 328      13.319   4.384 -20.944  1.00 77.64           H
ATOM   5031  CB  LEU A 328      13.327   2.279 -20.649  1.00 77.64           C
ATOM   5032 1HB  LEU A 328      12.335   2.338 -20.200  1.00 77.64           H
ATOM   5033 2HB  LEU A 328      13.342   1.386 -21.273  1.00 77.64           H
ATOM   5034  CG  LEU A 328      14.354   2.102 -19.528  1.00 77.64           C
ATOM   5035  HG  LEU A 328      15.349   2.109 -19.973  1.00 77.64           H
ATOM   5036  CD1 LEU A 328      14.292   3.268 -18.539  1.00 77.64           C
ATOM   5037 1HD1 LEU A 328      14.503   4.200 -19.063  1.00 77.64           H
ATOM   5038 2HD1 LEU A 328      13.297   3.317 -18.097  1.00 77.64           H
ATOM   5039 3HD1 LEU A 328      15.033   3.117 -17.753  1.00 77.64           H
ATOM   5040  CD2 LEU A 328      14.180   0.750 -18.833  1.00 77.64           C
ATOM   5041 1HD2 LEU A 328      13.180   0.689 -18.404  1.00 77.64           H
ATOM   5042 2HD2 LEU A 328      14.313  -0.051 -19.560  1.00 77.64           H
ATOM   5043 3HD2 LEU A 328      14.922   0.651 -18.042  1.00 77.64           H
ATOM   5044  HN  LEU A 328      11.981   2.672 -22.683  1.00 77.64           H
ATOM   5045  N   VAL A 329      15.250   2.700 -23.026  1.00 78.26           N
ATOM   5046  CA  VAL A 329      16.580   2.651 -23.609  1.00 78.26           C
ATOM   5047  C   VAL A 329      16.846   3.949 -24.373  1.00 78.26           C
ATOM   5048  O   VAL A 329      17.970   4.447 -24.386  1.00 78.26           O
ATOM   5049  HA  VAL A 329      17.295   2.573 -22.790  1.00 78.26           H
ATOM   5050  CB  VAL A 329      16.722   1.403 -24.483  1.00 78.26           C
ATOM   5051  HB  VAL A 329      15.933   1.428 -25.234  1.00 78.26           H
ATOM   5052  CG1 VAL A 329      18.066   1.396 -25.214  1.00 78.26           C
ATOM   5053 1HG1 VAL A 329      18.138   2.278 -25.850  1.00 78.26           H
ATOM   5054 2HG1 VAL A 329      18.877   1.407 -24.485  1.00 78.26           H
ATOM   5055 3HG1 VAL A 329      18.141   0.498 -25.828  1.00 78.26           H
ATOM   5056  CG2 VAL A 329      16.543   0.129 -23.654  1.00 78.26           C
ATOM   5057 1HG2 VAL A 329      17.300   0.096 -22.871  1.00 78.26           H
ATOM   5058 2HG2 VAL A 329      15.551   0.128 -23.201  1.00 78.26           H
ATOM   5059 3HG2 VAL A 329      16.649  -0.742 -24.299  1.00 78.26           H
ATOM   5060  HN  VAL A 329      14.618   1.998 -23.355  1.00 78.26           H
ATOM   5061  N   LYS A 330      15.791   4.460 -24.992  1.00 72.02           N
ATOM   5062  CA  LYS A 330      15.892   5.702 -25.740  1.00 72.02           C
ATOM   5063  C   LYS A 330      16.285   6.834 -24.789  1.00 72.02           C
[truncated: 117,478 more chars]
