# Supplementary material for: Noncanonical roles of chemokine regions in CCR9 activation revealed by structural modeling and mutational mapping
Source: Nat Commun. 2025 Aug 18;16:7695. doi: 10.1038/s41467-025-62321-9 (PMC12361432; doi:10.1038/s41467-025-62321-9)
Supplement: Supplementary file 7 — Supplementary Data 5 [file 41467_2025_62321_MOESM7_ESM.zip › CCR9_CCL25x1P6_17_rnk4.pdb]

ATOM      1  N   GLU A  20      -6.117  -1.514  59.932  1.00 46.93           N
ATOM      2  CA  GLU A  20      -5.801  -2.334  58.775  1.00 46.93           C
ATOM      3  C   GLU A  20      -6.289  -3.768  58.991  1.00 46.93           C
ATOM      4  O   GLU A  20      -5.527  -4.628  59.427  1.00 46.93           O
ATOM      5  HA  GLU A  20      -6.339  -1.881  57.943  1.00 46.93           H
ATOM      6  CB  GLU A  20      -4.300  -2.306  58.476  1.00 46.93           C
ATOM      7 1HB  GLU A  20      -3.739  -2.353  59.410  1.00 46.93           H
ATOM      8 2HB  GLU A  20      -4.049  -3.107  57.782  1.00 46.93           H
ATOM      9  CG  GLU A  20      -3.903  -0.998  57.788  1.00 46.93           C
ATOM     10 1HG  GLU A  20      -4.713  -0.663  57.140  1.00 46.93           H
ATOM     11 2HG  GLU A  20      -3.752  -0.220  58.537  1.00 46.93           H
ATOM     12  CD  GLU A  20      -2.626  -1.178  56.966  1.00 46.93           C
ATOM     13  OE1 GLU A  20      -2.660  -0.800  55.775  1.00 46.93           O
ATOM     14  OE2 GLU A  20      -1.643  -1.688  57.547  1.00 46.93           O
ATOM     15  HN  GLU A  20      -6.602  -1.989  60.667  1.00 46.93           H
ATOM     16  N   SER A  21      -7.559  -3.980  58.675  1.00 50.93           N
ATOM     17  CA  SER A  21      -8.183  -5.270  58.914  1.00 50.93           C
ATOM     18  C   SER A  21      -7.379  -6.376  58.228  1.00 50.93           C
ATOM     19  O   SER A  21      -6.981  -6.234  57.073  1.00 50.93           O
ATOM     20  HA  SER A  21      -8.169  -5.402  59.996  1.00 50.93           H
ATOM     21  CB  SER A  21      -9.631  -5.281  58.419  1.00 50.93           C
ATOM     22 1HB  SER A  21     -10.079  -6.253  58.629  1.00 50.93           H
ATOM     23 2HB  SER A  21     -10.208  -4.539  58.969  1.00 50.93           H
ATOM     24  OG  SER A  21      -9.719  -5.011  57.022  1.00 50.93           O
ATOM     25  HG  SER A  21     -10.016  -5.831  56.533  1.00 50.93           H
ATOM     26  HN  SER A  21      -8.156  -3.291  58.265  1.00 50.93           H
ATOM     27  N   THR A  22      -7.163  -7.453  58.968  1.00 52.62           N
ATOM     28  CA  THR A  22      -6.428  -8.590  58.440  1.00 52.62           C
ATOM     29  C   THR A  22      -7.002  -9.014  57.087  1.00 52.62           C
ATOM     30  O   THR A  22      -6.266  -9.465  56.210  1.00 52.62           O
ATOM     31  HA  THR A  22      -5.397  -8.282  58.268  1.00 52.62           H
ATOM     32  CB  THR A  22      -6.460  -9.703  59.489  1.00 52.62           C
ATOM     33  HB  THR A  22      -6.310 -10.678  59.026  1.00 52.62           H
ATOM     34  OG1 THR A  22      -7.709  -9.521  60.150  1.00 52.62           O
ATOM     35  HG1 THR A  22      -7.955 -10.351  60.651  1.00 52.62           H
ATOM     36  CG2 THR A  22      -5.421  -9.497  60.593  1.00 52.62           C
ATOM     37 1HG2 THR A  22      -5.613  -8.552  61.101  1.00 52.62           H
ATOM     38 2HG2 THR A  22      -4.423  -9.478  60.154  1.00 52.62           H
ATOM     39 3HG2 THR A  22      -5.487 -10.315  61.311  1.00 52.62           H
ATOM     40  HN  THR A  22      -7.481  -7.557  59.911  1.00 52.62           H
ATOM     41  N   SER A  23      -8.311  -8.854  56.959  1.00 57.24           N
ATOM     42  CA  SER A  23      -8.986  -9.176  55.713  1.00 57.24           C
ATOM     43  C   SER A  23      -8.371  -8.375  54.563  1.00 57.24           C
ATOM     44  O   SER A  23      -8.193  -8.898  53.464  1.00 57.24           O
ATOM     45  HA  SER A  23      -8.825 -10.243  55.565  1.00 57.24           H
ATOM     46  CB  SER A  23     -10.487  -8.896  55.811  1.00 57.24           C
ATOM     47 1HB  SER A  23     -10.994  -9.329  54.949  1.00 57.24           H
ATOM     48 2HB  SER A  23     -10.890  -9.387  56.697  1.00 57.24           H
ATOM     49  OG  SER A  23     -10.767  -7.500  55.874  1.00 57.24           O
ATOM     50  HG  SER A  23     -11.754  -7.346  55.820  1.00 57.24           H
ATOM     51  HN  SER A  23      -8.906  -8.512  57.686  1.00 57.24           H
ATOM     52  N   SER A  24      -8.064  -7.120  54.855  1.00 63.11           N
ATOM     53  CA  SER A  24      -7.553  -6.218  53.837  1.00 63.11           C
ATOM     54  C   SER A  24      -6.177  -6.690  53.363  1.00 63.11           C
ATOM     55  O   SER A  24      -5.787  -6.434  52.225  1.00 63.11           O
ATOM     56  HA  SER A  24      -8.275  -6.263  53.022  1.00 63.11           H
ATOM     57  CB  SER A  24      -7.469  -4.784  54.364  1.00 63.11           C
ATOM     58 1HB  SER A  24      -7.503  -4.088  53.526  1.00 63.11           H
ATOM     59 2HB  SER A  24      -8.339  -4.575  54.987  1.00 63.11           H
ATOM     60  OG  SER A  24      -6.281  -4.561  55.119  1.00 63.11           O
ATOM     61  HG  SER A  24      -6.309  -5.092  55.965  1.00 63.11           H
ATOM     62  HN  SER A  24      -8.160  -6.719  55.766  1.00 63.11           H
ATOM     63  N   MET A  25      -5.480  -7.373  54.259  1.00 62.11           N
ATOM     64  CA  MET A  25      -4.143  -7.857  53.957  1.00 62.11           C
ATOM     65  C   MET A  25      -4.199  -9.189  53.206  1.00 62.11           C
ATOM     66  O   MET A  25      -3.414  -9.422  52.289  1.00 62.11           O
ATOM     67  HA  MET A  25      -3.691  -7.094  53.324  1.00 62.11           H
ATOM     68  CB  MET A  25      -3.359  -8.036  55.258  1.00 62.11           C
ATOM     69 1HB  MET A  25      -3.688  -7.299  55.990  1.00 62.11           H
ATOM     70 2HB  MET A  25      -3.568  -9.020  55.680  1.00 62.11           H
ATOM     71  CG  MET A  25      -1.855  -7.887  55.017  1.00 62.11           C
ATOM     72 1HG  MET A  25      -1.479  -8.752  54.470  1.00 62.11           H
ATOM     73 2HG  MET A  25      -1.663  -7.011  54.399  1.00 62.11           H
ATOM     74  SD  MET A  25      -0.999  -7.733  56.576  1.00 62.11           S
ATOM     75  CE  MET A  25       0.648  -7.375  55.991  1.00 62.11           C
ATOM     76 1HE  MET A  25       1.001  -8.200  55.372  1.00 62.11           H
ATOM     77 2HE  MET A  25       0.634  -6.459  55.401  1.00 62.11           H
ATOM     78 3HE  MET A  25       1.317  -7.248  56.842  1.00 62.11           H
ATOM     79  HN  MET A  25      -5.813  -7.595  55.176  1.00 62.11           H
ATOM     80  N   GLU A  26      -5.135 -10.028  53.624  1.00 55.97           N
ATOM     81  CA  GLU A  26      -5.365 -11.292  52.944  1.00 55.97           C
ATOM     82  C   GLU A  26      -5.807 -11.044  51.500  1.00 55.97           C
ATOM     83  O   GLU A  26      -5.351 -11.725  50.583  1.00 55.97           O
ATOM     84  HA  GLU A  26      -4.404 -11.805  52.955  1.00 55.97           H
ATOM     85  CB  GLU A  26      -6.395 -12.139  53.695  1.00 55.97           C
ATOM     86 1HB  GLU A  26      -7.216 -11.506  54.031  1.00 55.97           H
ATOM     87 2HB  GLU A  26      -6.718 -12.967  53.065  1.00 55.97           H
ATOM     88  CG  GLU A  26      -5.780 -12.765  54.948  1.00 55.97           C
ATOM     89 1HG  GLU A  26      -4.918 -13.371  54.671  1.00 55.97           H
ATOM     90 2HG  GLU A  26      -5.418 -11.980  55.611  1.00 55.97           H
ATOM     91  CD  GLU A  26      -6.803 -13.632  55.686  1.00 55.97           C
ATOM     92  OE1 GLU A  26      -6.354 -14.508  56.456  1.00 55.97           O
ATOM     93  OE2 GLU A  26      -8.010 -13.398  55.463  1.00 55.97           O
ATOM     94  HN  GLU A  26      -5.730  -9.857  54.410  1.00 55.97           H
ATOM     95  N   ASP A  27      -6.689 -10.069  51.344  1.00 65.06           N
ATOM     96  CA  ASP A  27      -7.229  -9.751  50.033  1.00 65.06           C
ATOM     97  C   ASP A  27      -6.082  -9.391  49.087  1.00 65.06           C
ATOM     98  O   ASP A  27      -6.109  -9.745  47.909  1.00 65.06           O
ATOM     99  HA  ASP A  27      -7.763 -10.648  49.718  1.00 65.06           H
ATOM    100  CB  ASP A  27      -8.178  -8.553  50.103  1.00 65.06           C
ATOM    101 1HB  ASP A  27      -7.715  -7.751  50.677  1.00 65.06           H
ATOM    102 2HB  ASP A  27      -8.356  -8.166  49.100  1.00 65.06           H
ATOM    103  CG  ASP A  27      -9.509  -8.945  50.747  1.00 65.06           C
ATOM    104  OD1 ASP A  27      -9.817 -10.156  50.722  1.00 65.06           O
ATOM    105  OD2 ASP A  27     -10.189  -8.025  51.250  1.00 65.06           O
ATOM    106  HN  ASP A  27      -7.034  -9.501  52.091  1.00 65.06           H
ATOM    107  N   TYR A  28      -5.101  -8.691  49.638  1.00 63.62           N
ATOM    108  CA  TYR A  28      -3.967  -8.243  48.848  1.00 63.62           C
ATOM    109  C   TYR A  28      -3.026  -9.407  48.530  1.00 63.62           C
ATOM    110  O   TYR A  28      -2.424  -9.448  47.458  1.00 63.62           O
ATOM    111  HA  TYR A  28      -4.349  -7.829  47.915  1.00 63.62           H
ATOM    112  CB  TYR A  28      -3.224  -7.226  49.716  1.00 63.62           C
ATOM    113 1HB  TYR A  28      -3.906  -6.415  49.973  1.00 63.62           H
ATOM    114 2HB  TYR A  28      -2.933  -7.705  50.651  1.00 63.62           H
ATOM    115  CG  TYR A  28      -1.978  -6.634  49.054  1.00 63.62           C
ATOM    116  CD1 TYR A  28      -0.724  -7.069  49.431  1.00 63.62           C
ATOM    117  HD1 TYR A  28      -0.621  -7.834  50.201  1.00 63.62           H
ATOM    118  CD2 TYR A  28      -2.109  -5.666  48.080  1.00 63.62           C
ATOM    119  HD2 TYR A  28      -3.099  -5.322  47.782  1.00 63.62           H
ATOM    120  CE1 TYR A  28       0.449  -6.512  48.808  1.00 63.62           C
ATOM    121  HE1 TYR A  28       1.445  -6.847  49.096  1.00 63.62           H
ATOM    122  CE2 TYR A  28      -0.936  -5.109  47.456  1.00 63.62           C
ATOM    123  HE2 TYR A  28      -1.025  -4.343  46.685  1.00 63.62           H
ATOM    124  CZ  TYR A  28       0.285  -5.560  47.851  1.00 63.62           C
ATOM    125  OH  TYR A  28       1.392  -5.034  47.262  1.00 63.62           O
ATOM    126  HH  TYR A  28       1.125  -4.387  46.548  1.00 63.62           H
ATOM    127  HN  TYR A  28      -5.074  -8.430  50.603  1.00 63.62           H
ATOM    128  N   VAL A  29      -2.930 -10.325  49.481  1.00 64.24           N
ATOM    129  CA  VAL A  29      -2.025 -11.454  49.342  1.00 64.24           C
ATOM    130  C   VAL A  29      -2.628 -12.468  48.368  1.00 64.24           C
ATOM    131  O   VAL A  29      -1.915 -13.047  47.550  1.00 64.24           O
ATOM    132  HA  VAL A  29      -1.091 -11.077  48.924  1.00 64.24           H
ATOM    133  CB  VAL A  29      -1.722 -12.053  50.717  1.00 64.24           C
ATOM    134  HB  VAL A  29      -2.672 -12.252  51.213  1.00 64.24           H
ATOM    135  CG1 VAL A  29      -0.973 -13.380  50.584  1.00 64.24           C
ATOM    136 1HG1 VAL A  29      -1.584 -14.087  50.022  1.00 64.24           H
ATOM    137 2HG1 VAL A  29      -0.032 -13.215  50.059  1.00 64.24           H
ATOM    138 3HG1 VAL A  29      -0.770 -13.784  51.575  1.00 64.24           H
ATOM    139  CG2 VAL A  29      -0.938 -11.066  51.584  1.00 64.24           C
ATOM    140 1HG2 VAL A  29       0.005 -10.821  51.094  1.00 64.24           H
ATOM    141 2HG2 VAL A  29      -1.524 -10.157  51.721  1.00 64.24           H
ATOM    142 3HG2 VAL A  29      -0.735 -11.517  52.556  1.00 64.24           H
ATOM    143  HN  VAL A  29      -3.455 -10.306  50.332  1.00 64.24           H
ATOM    144  N   ASN A  30      -3.934 -12.652  48.488  1.00 59.79           N
ATOM    145  CA  ASN A  30      -4.614 -13.699  47.744  1.00 59.79           C
ATOM    146  C   ASN A  30      -4.959 -13.184  46.345  1.00 59.79           C
ATOM    147  O   ASN A  30      -5.459 -13.935  45.510  1.00 59.79           O
ATOM    148  HA  ASN A  30      -3.914 -14.534  47.721  1.00 59.79           H
ATOM    149  CB  ASN A  30      -5.918 -14.105  48.433  1.00 59.79           C
ATOM    150 1HB  ASN A  30      -6.511 -13.217  48.652  1.00 59.79           H
ATOM    151 2HB  ASN A  30      -6.510 -14.726  47.761  1.00 59.79           H
ATOM    152  CG  ASN A  30      -5.639 -14.870  49.729  1.00 59.79           C
ATOM    153  OD1 ASN A  30      -4.590 -15.464  49.916  1.00 59.79           O
ATOM    154  ND2 ASN A  30      -6.634 -14.822  50.610  1.00 59.79           N
ATOM    155 1HD2 ASN A  30      -7.469 -14.316  50.395  1.00 59.79           H
ATOM    156 2HD2 ASN A  30      -6.546 -15.292  51.489  1.00 59.79           H
ATOM    157  HN  ASN A  30      -4.525 -12.101  49.078  1.00 59.79           H
ATOM    158  N   PHE A  31      -4.677 -11.907  46.134  1.00 65.02           N
ATOM    159  CA  PHE A  31      -4.918 -11.292  44.840  1.00 65.02           C
ATOM    160  C   PHE A  31      -4.065 -11.949  43.753  1.00 65.02           C
ATOM    161  O   PHE A  31      -2.843 -12.021  43.877  1.00 65.02           O
ATOM    162  HA  PHE A  31      -5.973 -11.434  44.606  1.00 65.02           H
ATOM    163  CB  PHE A  31      -4.521  -9.819  44.963  1.00 65.02           C
ATOM    164 1HB  PHE A  31      -5.025  -9.389  45.828  1.00 65.02           H
ATOM    165 2HB  PHE A  31      -3.450  -9.758  45.155  1.00 65.02           H
ATOM    166  CG  PHE A  31      -4.852  -8.980  43.727  1.00 65.02           C
ATOM    167  CD1 PHE A  31      -3.882  -8.702  42.814  1.00 65.02           C
ATOM    168  HD1 PHE A  31      -2.870  -9.078  42.963  1.00 65.02           H
ATOM    169  CD2 PHE A  31      -6.115  -8.511  43.542  1.00 65.02           C
ATOM    170  HD2 PHE A  31      -6.891  -8.734  44.274  1.00 65.02           H
ATOM    171  CE1 PHE A  31      -4.190  -7.923  41.668  1.00 65.02           C
ATOM    172  HE1 PHE A  31      -3.413  -7.701  40.936  1.00 65.02           H
ATOM    173  CE2 PHE A  31      -6.422  -7.732  42.395  1.00 65.02           C
ATOM    174  HE2 PHE A  31      -7.434  -7.356  42.247  1.00 65.02           H
ATOM    175  CZ  PHE A  31      -5.453  -7.455  41.482  1.00 65.02           C
ATOM    176  HZ  PHE A  31      -5.688  -6.857  40.602  1.00 65.02           H
ATOM    177  HN  PHE A  31      -4.291 -11.297  46.826  1.00 65.02           H
ATOM    178  N   ASN A  32      -4.742 -12.411  42.712  1.00 60.28           N
ATOM    179  CA  ASN A  32      -4.061 -13.050  41.600  1.00 60.28           C
ATOM    180  C   ASN A  32      -3.483 -11.976  40.675  1.00 60.28           C
ATOM    181  O   ASN A  32      -4.197 -11.419  39.843  1.00 60.28           O
ATOM    182  HA  ASN A  32      -3.287 -13.668  42.055  1.00 60.28           H
ATOM    183  CB  ASN A  32      -5.027 -13.908  40.781  1.00 60.28           C
ATOM    184 1HB  ASN A  32      -5.612 -14.541  41.448  1.00 60.28           H
ATOM    185 2HB  ASN A  32      -5.732 -13.266  40.253  1.00 60.28           H
ATOM    186  CG  ASN A  32      -4.271 -14.780  39.776  1.00 60.28           C
ATOM    187  OD1 ASN A  32      -3.059 -14.721  39.653  1.00 60.28           O
ATOM    188  ND2 ASN A  32      -5.052 -15.590  39.067  1.00 60.28           N
ATOM    189 1HD2 ASN A  32      -6.041 -15.589  39.218  1.00 60.28           H
ATOM    190 2HD2 ASN A  32      -4.651 -16.200  38.384  1.00 60.28           H
ATOM    191  HN  ASN A  32      -5.737 -12.354  42.622  1.00 60.28           H
ATOM    192  N   PHE A  33      -2.196 -11.719  40.853  1.00 61.51           N
ATOM    193  CA  PHE A  33      -1.497 -10.774  39.998  1.00 61.51           C
ATOM    194  C   PHE A  33      -1.111 -11.420  38.666  1.00 61.51           C
ATOM    195  O   PHE A  33       0.069 -11.493  38.326  1.00 61.51           O
ATOM    196  HA  PHE A  33      -2.177  -9.942  39.812  1.00 61.51           H
ATOM    197  CB  PHE A  33      -0.224 -10.358  40.737  1.00 61.51           C
ATOM    198 1HB  PHE A  33       0.304 -11.254  41.063  1.00 61.51           H
ATOM    199 2HB  PHE A  33       0.434  -9.836  40.043  1.00 61.51           H
ATOM    200  CG  PHE A  33      -0.474  -9.462  41.952  1.00 61.51           C
ATOM    201  CD1 PHE A  33      -0.615  -8.119  41.788  1.00 61.51           C
ATOM    202  HD1 PHE A  33      -0.550  -7.681  40.792  1.00 61.51           H
ATOM    203  CD2 PHE A  33      -0.555 -10.007  43.195  1.00 61.51           C
ATOM    204  HD2 PHE A  33      -0.442 -11.083  43.326  1.00 61.51           H
ATOM    205  CE1 PHE A  33      -0.847  -7.287  42.915  1.00 61.51           C
ATOM    206  HE1 PHE A  33      -0.960  -6.211  42.784  1.00 61.51           H
ATOM    207  CE2 PHE A  33      -0.787  -9.175  44.322  1.00 61.51           C
ATOM    208  HE2 PHE A  33      -0.852  -9.613  45.318  1.00 61.51           H
ATOM    209  CZ  PHE A  33      -0.928  -7.832  44.158  1.00 61.51           C
ATOM    210  HZ  PHE A  33      -1.107  -7.194  45.023  1.00 61.51           H
ATOM    211  HN  PHE A  33      -1.633 -12.142  41.563  1.00 61.51           H
ATOM    212  N   THR A  34      -2.128 -11.874  37.948  1.00 64.82           N
ATOM    213  CA  THR A  34      -1.961 -12.214  36.546  1.00 64.82           C
ATOM    214  C   THR A  34      -1.477 -10.997  35.755  1.00 64.82           C
ATOM    215  O   THR A  34      -2.092  -9.933  35.809  1.00 64.82           O
ATOM    216  HA  THR A  34      -1.186 -12.976  36.467  1.00 64.82           H
ATOM    217  CB  THR A  34      -3.288 -12.782  36.036  1.00 64.82           C
ATOM    218  HB  THR A  34      -4.039 -11.996  35.948  1.00 64.82           H
ATOM    219  OG1 THR A  34      -3.594 -13.827  36.954  1.00 64.82           O
ATOM    220  HG1 THR A  34      -2.811 -14.441  37.048  1.00 64.82           H
ATOM    221  CG2 THR A  34      -3.140 -13.498  34.692  1.00 64.82           C
ATOM    222 1HG2 THR A  34      -2.439 -14.326  34.796  1.00 64.82           H
ATOM    223 2HG2 THR A  34      -2.766 -12.797  33.946  1.00 64.82           H
ATOM    224 3HG2 THR A  34      -4.110 -13.881  34.376  1.00 64.82           H
ATOM    225  HN  THR A  34      -3.051 -12.009  38.309  1.00 64.82           H
ATOM    226  N   ASP A  35      -0.379 -11.194  35.040  1.00 69.62           N
ATOM    227  CA  ASP A  35       0.250 -10.101  34.319  1.00 69.62           C
ATOM    228  C   ASP A  35      -0.489  -9.873  32.999  1.00 69.62           C
ATOM    229  O   ASP A  35      -0.089 -10.399  31.961  1.00 69.62           O
ATOM    230  HA  ASP A  35       0.185  -9.242  34.987  1.00 69.62           H
ATOM    231  CB  ASP A  35       1.710 -10.424  33.994  1.00 69.62           C
ATOM    232 1HB  ASP A  35       1.782 -11.434  33.591  1.00 69.62           H
ATOM    233 2HB  ASP A  35       2.073  -9.746  33.222  1.00 69.62           H
ATOM    234  CG  ASP A  35       2.589 -10.304  35.241  1.00 69.62           C
ATOM    235  OD1 ASP A  35       2.282  -9.418  36.068  1.00 69.62           O
ATOM    236  OD2 ASP A  35       3.548 -11.100  35.338  1.00 69.62           O
ATOM    237  HN  ASP A  35       0.077 -12.079  34.949  1.00 69.62           H
ATOM    238  N   PHE A  36      -1.554  -9.089  33.082  1.00 82.70           N
ATOM    239  CA  PHE A  36      -2.255  -8.651  31.887  1.00 82.70           C
ATOM    240  C   PHE A  36      -1.536  -7.472  31.230  1.00 82.70           C
ATOM    241  O   PHE A  36      -1.851  -7.099  30.101  1.00 82.70           O
ATOM    242  HA  PHE A  36      -2.274  -9.494  31.196  1.00 82.70           H
ATOM    243  CB  PHE A  36      -3.650  -8.202  32.327  1.00 82.70           C
ATOM    244 1HB  PHE A  36      -3.549  -7.477  33.134  1.00 82.70           H
ATOM    245 2HB  PHE A  36      -4.134  -7.688  31.496  1.00 82.70           H
ATOM    246  CG  PHE A  36      -4.553  -9.344  32.796  1.00 82.70           C
ATOM    247  CD1 PHE A  36      -4.591 -10.511  32.099  1.00 82.70           C
ATOM    248  HD1 PHE A  36      -3.979 -10.632  31.205  1.00 82.70           H
ATOM    249  CD2 PHE A  36      -5.317  -9.193  33.911  1.00 82.70           C
ATOM    250  HD2 PHE A  36      -5.286  -8.258  34.470  1.00 82.70           H
ATOM    251  CE1 PHE A  36      -5.429 -11.571  32.535  1.00 82.70           C
ATOM    252  HE1 PHE A  36      -5.460 -12.507  31.975  1.00 82.70           H
ATOM    253  CE2 PHE A  36      -6.155 -10.253  34.347  1.00 82.70           C
ATOM    254  HE2 PHE A  36      -6.767 -10.132  35.241  1.00 82.70           H
ATOM    255  CZ  PHE A  36      -6.193 -11.420  33.650  1.00 82.70           C
ATOM    256  HZ  PHE A  36      -6.836 -12.234  33.984  1.00 82.70           H
ATOM    257  HN  PHE A  36      -1.936  -8.755  33.943  1.00 82.70           H
ATOM    258  N   TYR A  37      -0.583  -6.917  31.965  1.00 87.68           N
ATOM    259  CA  TYR A  37       0.291  -5.897  31.411  1.00 87.68           C
ATOM    260  C   TYR A  37       1.440  -6.528  30.622  1.00 87.68           C
ATOM    261  O   TYR A  37       2.266  -7.243  31.186  1.00 87.68           O
ATOM    262  HA  TYR A  37      -0.301  -5.274  30.740  1.00 87.68           H
ATOM    263  CB  TYR A  37       0.867  -5.140  32.609  1.00 87.68           C
ATOM    264 1HB  TYR A  37       0.048  -4.831  33.259  1.00 87.68           H
ATOM    265 2HB  TYR A  37       1.494  -5.818  33.187  1.00 87.68           H
ATOM    266  CG  TYR A  37       1.689  -3.907  32.229  1.00 87.68           C
ATOM    267  CD1 TYR A  37       3.068  -3.969  32.231  1.00 87.68           C
ATOM    268  HD1 TYR A  37       3.571  -4.897  32.504  1.00 87.68           H
ATOM    269  CD2 TYR A  37       1.052  -2.732  31.884  1.00 87.68           C
ATOM    270  HD2 TYR A  37      -0.037  -2.683  31.882  1.00 87.68           H
ATOM    271  CE1 TYR A  37       3.842  -2.809  31.873  1.00 87.68           C
ATOM    272  HE1 TYR A  37       4.931  -2.844  31.871  1.00 87.68           H
ATOM    273  CE2 TYR A  37       1.826  -1.572  31.526  1.00 87.68           C
ATOM    274  HE2 TYR A  37       1.336  -0.638  31.251  1.00 87.68           H
ATOM    275  CZ  TYR A  37       3.183  -1.667  31.538  1.00 87.68           C
ATOM    276  OH  TYR A  37       3.914  -0.571  31.200  1.00 87.68           O
ATOM    277  HH  TYR A  37       4.855  -0.839  30.992  1.00 87.68           H
ATOM    278  HN  TYR A  37      -0.404  -7.154  32.920  1.00 87.68           H
ATOM    279  N   CYS A  38       1.455  -6.241  29.328  1.00 90.45           N
ATOM    280  CA  CYS A  38       2.411  -6.871  28.433  1.00 90.45           C
ATOM    281  C   CYS A  38       3.491  -5.845  28.084  1.00 90.45           C
ATOM    282  O   CYS A  38       3.209  -4.836  27.440  1.00 90.45           O
ATOM    283  HA  CYS A  38       2.838  -7.714  28.975  1.00 90.45           H
ATOM    284  CB  CYS A  38       1.730  -7.430  27.182  1.00 90.45           C
ATOM    285 1HB  CYS A  38       0.910  -8.089  27.468  1.00 90.45           H
ATOM    286 2HB  CYS A  38       1.297  -6.617  26.599  1.00 90.45           H
ATOM    287  SG  CYS A  38       2.944  -8.349  26.167  1.00 90.45           S
ATOM    288  HN  CYS A  38       0.831  -5.592  28.892  1.00 90.45           H
ATOM    289  N   GLU A  39       4.705  -6.138  28.526  1.00 83.02           N
ATOM    290  CA  GLU A  39       5.860  -5.359  28.112  1.00 83.02           C
ATOM    291  C   GLU A  39       6.425  -5.903  26.799  1.00 83.02           C
ATOM    292  O   GLU A  39       6.784  -7.076  26.712  1.00 83.02           O
ATOM    293  HA  GLU A  39       5.488  -4.346  27.964  1.00 83.02           H
ATOM    294  CB  GLU A  39       6.931  -5.345  29.205  1.00 83.02           C
ATOM    295 1HB  GLU A  39       7.228  -6.367  29.442  1.00 83.02           H
ATOM    296 2HB  GLU A  39       7.765  -4.715  28.894  1.00 83.02           H
ATOM    297  CG  GLU A  39       6.387  -4.733  30.498  1.00 83.02           C
ATOM    298 1HG  GLU A  39       5.914  -3.776  30.280  1.00 83.02           H
ATOM    299 2HG  GLU A  39       5.618  -5.382  30.916  1.00 83.02           H
ATOM    300  CD  GLU A  39       7.506  -4.533  31.522  1.00 83.02           C
ATOM    301  OE1 GLU A  39       7.262  -3.779  32.489  1.00 83.02           O
ATOM    302  OE2 GLU A  39       8.580  -5.137  31.315  1.00 83.02           O
ATOM    303  HN  GLU A  39       4.905  -6.891  29.153  1.00 83.02           H
ATOM    304  N   LYS A  40       6.485  -5.025  25.809  1.00 88.71           N
ATOM    305  CA  LYS A  40       6.809  -5.443  24.455  1.00 88.71           C
ATOM    306  C   LYS A  40       8.231  -4.994  24.114  1.00 88.71           C
ATOM    307  O   LYS A  40       8.519  -4.650  22.968  1.00 88.71           O
ATOM    308  HA  LYS A  40       6.776  -6.532  24.433  1.00 88.71           H
ATOM    309  CB  LYS A  40       5.751  -4.939  23.471  1.00 88.71           C
ATOM    310 1HB  LYS A  40       5.659  -3.856  23.554  1.00 88.71           H
ATOM    311 2HB  LYS A  40       6.067  -5.154  22.450  1.00 88.71           H
ATOM    312  CG  LYS A  40       4.395  -5.594  23.740  1.00 88.71           C
ATOM    313 1HG  LYS A  40       4.505  -6.678  23.738  1.00 88.71           H
ATOM    314 2HG  LYS A  40       4.041  -5.311  24.731  1.00 88.71           H
ATOM    315  CD  LYS A  40       3.367  -5.178  22.686  1.00 88.71           C
ATOM    316 1HD  LYS A  40       3.224  -4.098  22.719  1.00 88.71           H
ATOM    317 2HD  LYS A  40       3.741  -5.420  21.692  1.00 88.71           H
ATOM    318  CE  LYS A  40       2.028  -5.882  22.919  1.00 88.71           C
ATOM    319 1HE  LYS A  40       2.169  -6.962  22.891  1.00 88.71           H
ATOM    320 2HE  LYS A  40       1.648  -5.635  23.910  1.00 88.71           H
ATOM    321  NZ  LYS A  40       1.045  -5.477  21.889  1.00 88.71           N
ATOM    322 1HZ  LYS A  40       0.242  -6.096  21.928  1.00 88.71           H
ATOM    323 2HZ  LYS A  40       0.746  -4.524  22.063  1.00 88.71           H
ATOM    324 3HZ  LYS A  40       1.472  -5.535  20.972  1.00 88.71           H
ATOM    325  HN  LYS A  40       6.317  -4.045  25.919  1.00 88.71           H
ATOM    326  N   ASN A  41       9.082  -5.010  25.129  1.00 82.86           N
ATOM    327  CA  ASN A  41      10.460  -4.582  24.957  1.00 82.86           C
ATOM    328  C   ASN A  41      11.122  -5.432  23.869  1.00 82.86           C
ATOM    329  O   ASN A  41      11.882  -4.917  23.051  1.00 82.86           O
ATOM    330  HA  ASN A  41      10.401  -3.529  24.684  1.00 82.86           H
ATOM    331  CB  ASN A  41      11.259  -4.764  26.249  1.00 82.86           C
ATOM    332 1HB  ASN A  41      11.106  -5.771  26.637  1.00 82.86           H
ATOM    333 2HB  ASN A  41      12.323  -4.660  26.041  1.00 82.86           H
ATOM    334  CG  ASN A  41      10.837  -3.737  27.303  1.00 82.86           C
ATOM    335  OD1 ASN A  41      10.421  -2.632  26.998  1.00 82.86           O
ATOM    336  ND2 ASN A  41      10.969  -4.163  28.556  1.00 82.86           N
ATOM    337 1HD2 ASN A  41      11.317  -5.082  28.738  1.00 82.86           H
ATOM    338 2HD2 ASN A  41      10.719  -3.563  29.316  1.00 82.86           H
ATOM    339  HN  ASN A  41       8.845  -5.309  26.053  1.00 82.86           H
ATOM    340  N   ASN A  42      10.808  -6.719  23.896  1.00 83.93           N
ATOM    341  CA  ASN A  42      11.415  -7.656  22.966  1.00 83.93           C
ATOM    342  C   ASN A  42      10.995  -7.297  21.539  1.00 83.93           C
ATOM    343  O   ASN A  42      11.786  -7.422  20.606  1.00 83.93           O
ATOM    344  HA  ASN A  42      12.489  -7.559  23.122  1.00 83.93           H
ATOM    345  CB  ASN A  42      10.954  -9.088  23.248  1.00 83.93           C
ATOM    346 1HB  ASN A  42       9.865  -9.134  23.225  1.00 83.93           H
ATOM    347 2HB  ASN A  42      11.318  -9.752  22.464  1.00 83.93           H
ATOM    348  CG  ASN A  42      11.462  -9.569  24.608  1.00 83.93           C
ATOM    349  OD1 ASN A  42      12.263  -8.924  25.265  1.00 83.93           O
ATOM    350  ND2 ASN A  42      10.953 -10.736  24.994  1.00 83.93           N
ATOM    351 1HD2 ASN A  42      10.300 -11.215  24.407  1.00 83.93           H
ATOM    352 2HD2 ASN A  42      11.225 -11.135  25.870  1.00 83.93           H
ATOM    353  HN  ASN A  42      10.153  -7.122  24.536  1.00 83.93           H
ATOM    354  N   VAL A  43       9.751  -6.856  21.416  1.00 91.35           N
ATOM    355  CA  VAL A  43       9.200  -6.528  20.112  1.00 91.35           C
ATOM    356  C   VAL A  43       9.912  -5.290  19.560  1.00 91.35           C
ATOM    357  O   VAL A  43      10.213  -5.223  18.369  1.00 91.35           O
ATOM    358  HA  VAL A  43       9.397  -7.370  19.449  1.00 91.35           H
ATOM    359  CB  VAL A  43       7.684  -6.350  20.215  1.00 91.35           C
ATOM    360  HB  VAL A  43       7.490  -5.481  20.844  1.00 91.35           H
ATOM    361  CG1 VAL A  43       7.070  -6.080  18.840  1.00 91.35           C
ATOM    362 1HG1 VAL A  43       7.501  -5.171  18.421  1.00 91.35           H
ATOM    363 2HG1 VAL A  43       7.279  -6.920  18.177  1.00 91.35           H
ATOM    364 3HG1 VAL A  43       5.991  -5.957  18.941  1.00 91.35           H
ATOM    365  CG2 VAL A  43       7.033  -7.565  20.877  1.00 91.35           C
ATOM    366 1HG2 VAL A  43       7.241  -8.457  20.286  1.00 91.35           H
ATOM    367 2HG2 VAL A  43       7.439  -7.693  21.881  1.00 91.35           H
ATOM    368 3HG2 VAL A  43       5.956  -7.412  20.938  1.00 91.35           H
ATOM    369  HN  VAL A  43       9.126  -6.724  22.184  1.00 91.35           H
ATOM    370  N   ARG A  44      10.159  -4.342  20.452  1.00 86.53           N
ATOM    371  CA  ARG A  44      10.809  -3.102  20.064  1.00 86.53           C
ATOM    372  C   ARG A  44      12.257  -3.368  19.649  1.00 86.53           C
ATOM    373  O   ARG A  44      12.763  -2.749  18.715  1.00 86.53           O
ATOM    374  HA  ARG A  44      10.222  -2.730  19.224  1.00 86.53           H
ATOM    375  CB  ARG A  44      10.792  -2.089  21.211  1.00 86.53           C
ATOM    376 1HB  ARG A  44      11.185  -2.553  22.116  1.00 86.53           H
ATOM    377 2HB  ARG A  44      11.447  -1.252  20.972  1.00 86.53           H
ATOM    378  CG  ARG A  44       9.374  -1.577  21.469  1.00 86.53           C
ATOM    379 1HG  ARG A  44       8.906  -1.299  20.525  1.00 86.53           H
ATOM    380 2HG  ARG A  44       8.769  -2.373  21.903  1.00 86.53           H
ATOM    381  CD  ARG A  44       9.390  -0.370  22.410  1.00 86.53           C
ATOM    382 1HD  ARG A  44      10.139   0.349  22.081  1.00 86.53           H
ATOM    383 2HD  ARG A  44       8.426   0.137  22.380  1.00 86.53           H
ATOM    384  NE  ARG A  44       9.686  -0.810  23.792  1.00 86.53           N
ATOM    385  HE  ARG A  44      10.644  -0.934  24.050  1.00 86.53           H
ATOM    386  CZ  ARG A  44       8.750  -1.053  24.720  1.00 86.53           C
ATOM    387  NH1 ARG A  44       7.450  -0.903  24.431  1.00 86.53           N
ATOM    388 1HH1 ARG A  44       7.172  -0.608  23.516  1.00 86.53           H
ATOM    389 2HH1 ARG A  44       6.758  -1.086  25.129  1.00 86.53           H
ATOM    390  NH2 ARG A  44       9.133  -1.447  25.942  1.00 86.53           N
ATOM    391 1HH2 ARG A  44       8.447  -1.633  26.646  1.00 86.53           H
ATOM    392 2HH2 ARG A  44      10.105  -1.557  26.150  1.00 86.53           H
ATOM    393  HN  ARG A  44       9.924  -4.411  21.421  1.00 86.53           H
ATOM    394  N   GLN A  45      12.884  -4.291  20.365  1.00 83.57           N
ATOM    395  CA  GLN A  45      14.253  -4.672  20.061  1.00 83.57           C
ATOM    396  C   GLN A  45      14.335  -5.286  18.662  1.00 83.57           C
ATOM    397  O   GLN A  45      15.213  -4.934  17.877  1.00 83.57           O
ATOM    398  HA  GLN A  45      14.825  -3.745  20.092  1.00 83.57           H
ATOM    399  CB  GLN A  45      14.801  -5.635  21.116  1.00 83.57           C
ATOM    400 1HB  GLN A  45      14.015  -6.322  21.430  1.00 83.57           H
ATOM    401 2HB  GLN A  45      15.598  -6.239  20.683  1.00 83.57           H
ATOM    402  CG  GLN A  45      15.334  -4.872  22.331  1.00 83.57           C
ATOM    403 1HG  GLN A  45      16.050  -4.118  22.005  1.00 83.57           H
ATOM    404 2HG  GLN A  45      14.516  -4.345  22.821  1.00 83.57           H
ATOM    405  CD  GLN A  45      16.003  -5.824  23.325  1.00 83.57           C
ATOM    406  OE1 GLN A  45      15.804  -7.027  23.301  1.00 83.57           O
ATOM    407  NE2 GLN A  45      16.804  -5.219  24.197  1.00 83.57           N
ATOM    408 1HE2 GLN A  45      16.923  -4.226  24.162  1.00 83.57           H
ATOM    409 2HE2 GLN A  45      17.287  -5.756  24.888  1.00 83.57           H
ATOM    410  HN  GLN A  45      12.472  -4.774  21.138  1.00 83.57           H
ATOM    411  N   PHE A  46      13.407  -6.193  18.394  1.00 92.72           N
ATOM    412  CA  PHE A  46      13.355  -6.849  17.098  1.00 92.72           C
ATOM    413  C   PHE A  46      13.210  -5.824  15.971  1.00 92.72           C
ATOM    414  O   PHE A  46      13.936  -5.881  14.979  1.00 92.72           O
ATOM    415  HA  PHE A  46      14.290  -7.394  16.973  1.00 92.72           H
ATOM    416  CB  PHE A  46      12.124  -7.757  17.106  1.00 92.72           C
ATOM    417 1HB  PHE A  46      12.267  -8.540  17.852  1.00 92.72           H
ATOM    418 2HB  PHE A  46      11.257  -7.175  17.418  1.00 92.72           H
ATOM    419  CG  PHE A  46      11.823  -8.410  15.755  1.00 92.72           C
ATOM    420  CD1 PHE A  46      10.880  -7.872  14.936  1.00 92.72           C
ATOM    421  HD1 PHE A  46      10.339  -6.976  15.241  1.00 92.72           H
ATOM    422  CD2 PHE A  46      12.498  -9.527  15.374  1.00 92.72           C
ATOM    423  HD2 PHE A  46      13.253  -9.958  16.031  1.00 92.72           H
ATOM    424  CE1 PHE A  46      10.600  -8.477  13.682  1.00 92.72           C
ATOM    425  HE1 PHE A  46       9.845  -8.046  13.025  1.00 92.72           H
ATOM    426  CE2 PHE A  46      12.218 -10.132  14.120  1.00 92.72           C
ATOM    427  HE2 PHE A  46      12.759 -11.028  13.814  1.00 92.72           H
ATOM    428  CZ  PHE A  46      11.275  -9.594  13.300  1.00 92.72           C
ATOM    429  HZ  PHE A  46      11.061 -10.059  12.338  1.00 92.72           H
ATOM    430  HN  PHE A  46      12.702  -6.481  19.042  1.00 92.72           H
ATOM    431  N   ALA A  47      12.268  -4.912  16.161  1.00 93.27           N
ATOM    432  CA  ALA A  47      11.972  -3.919  15.142  1.00 93.27           C
ATOM    433  C   ALA A  47      13.223  -3.079  14.876  1.00 93.27           C
ATOM    434  O   ALA A  47      13.516  -2.740  13.730  1.00 93.27           O
ATOM    435  HA  ALA A  47      11.701  -4.450  14.230  1.00 93.27           H
ATOM    436  CB  ALA A  47      10.782  -3.068  15.589  1.00 93.27           C
ATOM    437 1HB  ALA A  47       9.912  -3.708  15.736  1.00 93.27           H
ATOM    438 2HB  ALA A  47      11.025  -2.566  16.525  1.00 93.27           H
ATOM    439 3HB  ALA A  47      10.560  -2.323  14.825  1.00 93.27           H
ATOM    440  HN  ALA A  47      11.714  -4.845  16.990  1.00 93.27           H
ATOM    441  N   SER A  48      13.926  -2.766  15.954  1.00 91.50           N
ATOM    442  CA  SER A  48      15.037  -1.832  15.878  1.00 91.50           C
ATOM    443  C   SER A  48      16.161  -2.424  15.026  1.00 91.50           C
ATOM    444  O   SER A  48      16.952  -1.688  14.437  1.00 91.50           O
ATOM    445  HA  SER A  48      14.630  -0.937  15.406  1.00 91.50           H
ATOM    446  CB  SER A  48      15.557  -1.479  17.273  1.00 91.50           C
ATOM    447 1HB  SER A  48      16.240  -0.633  17.202  1.00 91.50           H
ATOM    448 2HB  SER A  48      14.724  -1.165  17.902  1.00 91.50           H
ATOM    449  OG  SER A  48      16.226  -2.578  17.886  1.00 91.50           O
ATOM    450  HG  SER A  48      15.784  -3.436  17.626  1.00 91.50           H
ATOM    451  HN  SER A  48      13.749  -3.137  16.865  1.00 91.50           H
ATOM    452  N   HIS A  49      16.196  -3.748  14.987  1.00 87.80           N
ATOM    453  CA  HIS A  49      17.266  -4.448  14.297  1.00 87.80           C
ATOM    454  C   HIS A  49      16.804  -4.833  12.891  1.00 87.80           C
ATOM    455  O   HIS A  49      17.567  -4.726  11.932  1.00 87.80           O
ATOM    456  HA  HIS A  49      18.098  -3.748  14.218  1.00 87.80           H
ATOM    457  CB  HIS A  49      17.744  -5.650  15.114  1.00 87.80           C
ATOM    458 1HB  HIS A  49      16.880  -6.256  15.389  1.00 87.80           H
ATOM    459 2HB  HIS A  49      18.383  -6.272  14.487  1.00 87.80           H
ATOM    460  CG  HIS A  49      18.500  -5.280  16.368  1.00 87.80           C
ATOM    461  ND1 HIS A  49      19.638  -4.492  16.351  1.00 87.80           N
ATOM    462  HD1 HIS A  49      20.066  -4.099  15.538  1.00 87.80           H
ATOM    463  CD2 HIS A  49      18.269  -5.596  17.675  1.00 87.80           C
ATOM    464  HD2 HIS A  49      17.448  -6.208  18.046  1.00 87.80           H
ATOM    465  CE1 HIS A  49      20.065  -4.348  17.598  1.00 87.80           C
ATOM    466  HE1 HIS A  49      20.941  -3.782  17.913  1.00 87.80           H
ATOM    467  NE2 HIS A  49      19.216  -5.033  18.416  1.00 87.80           N
ATOM    468  HN  HIS A  49      15.512  -4.338  15.416  1.00 87.80           H
ATOM    469  N   PHE A  50      15.557  -5.274  12.812  1.00 84.35           N
ATOM    470  CA  PHE A  50      15.081  -5.966  11.626  1.00 84.35           C
ATOM    471  C   PHE A  50      14.551  -4.974  10.589  1.00 84.35           C
ATOM    472  O   PHE A  50      14.830  -5.107   9.398  1.00 84.35           O
ATOM    473  HA  PHE A  50      15.928  -6.509  11.207  1.00 84.35           H
ATOM    474  CB  PHE A  50      13.939  -6.881  12.070  1.00 84.35           C
ATOM    475 1HB  PHE A  50      14.304  -7.549  12.850  1.00 84.35           H
ATOM    476 2HB  PHE A  50      13.151  -6.272  12.515  1.00 84.35           H
ATOM    477  CG  PHE A  50      13.338  -7.719  10.940  1.00 84.35           C
ATOM    478  CD1 PHE A  50      12.132  -7.381  10.409  1.00 84.35           C
ATOM    479  HD1 PHE A  50      11.594  -6.512  10.788  1.00 84.35           H
ATOM    480  CD2 PHE A  50      14.009  -8.803  10.467  1.00 84.35           C
ATOM    481  HD2 PHE A  50      14.975  -9.075  10.892  1.00 84.35           H
ATOM    482  CE1 PHE A  50      11.575  -8.159   9.360  1.00 84.35           C
ATOM    483  HE1 PHE A  50      10.609  -7.888   8.935  1.00 84.35           H
ATOM    484  CE2 PHE A  50      13.452  -9.582   9.418  1.00 84.35           C
ATOM    485  HE2 PHE A  50      13.990 -10.450   9.038  1.00 84.35           H
ATOM    486  CZ  PHE A  50      12.247  -9.243   8.887  1.00 84.35           C
ATOM    487  HZ  PHE A  50      11.819  -9.841   8.082  1.00 84.35           H
ATOM    488  HN  PHE A  50      14.879  -5.166  13.539  1.00 84.35           H
ATOM    489  N   LEU A  51      13.795  -4.002  11.079  1.00 94.30           N
ATOM    490  CA  LEU A  51      12.961  -3.191  10.208  1.00 94.30           C
ATOM    491  C   LEU A  51      13.844  -2.216   9.426  1.00 94.30           C
ATOM    492  O   LEU A  51      13.727  -2.109   8.207  1.00 94.30           O
ATOM    493  HA  LEU A  51      12.478  -3.863   9.499  1.00 94.30           H
ATOM    494  CB  LEU A  51      11.853  -2.508  11.012  1.00 94.30           C
ATOM    495 1HB  LEU A  51      12.317  -1.893  11.783  1.00 94.30           H
ATOM    496 2HB  LEU A  51      11.313  -1.833  10.347  1.00 94.30           H
ATOM    497  CG  LEU A  51      10.840  -3.438  11.682  1.00 94.30           C
ATOM    498  HG  LEU A  51      11.365  -4.034  12.428  1.00 94.30           H
ATOM    499  CD1 LEU A  51       9.763  -2.637  12.417  1.00 94.30           C
ATOM    500 1HD1 LEU A  51      10.230  -2.019  13.184  1.00 94.30           H
ATOM    501 2HD1 LEU A  51       9.236  -2.000  11.708  1.00 94.30           H
ATOM    502 3HD1 LEU A  51       9.056  -3.323  12.884  1.00 94.30           H
ATOM    503  CD2 LEU A  51      10.237  -4.413  10.668  1.00 94.30           C
ATOM    504 1HD2 LEU A  51       9.731  -3.853   9.882  1.00 94.30           H
ATOM    505 2HD2 LEU A  51      11.030  -5.018  10.230  1.00 94.30           H
ATOM    506 3HD2 LEU A  51       9.520  -5.062  11.171  1.00 94.30           H
ATOM    507  HN  LEU A  51      13.748  -3.766  12.049  1.00 94.30           H
ATOM    508  N   PRO A  52      14.740  -1.491  10.110  1.00 95.86           N
ATOM    509  CA  PRO A  52      15.457  -0.382   9.475  1.00 95.86           C
ATOM    510  C   PRO A  52      16.141  -0.802   8.185  1.00 95.86           C
ATOM    511  O   PRO A  52      15.956  -0.171   7.146  1.00 95.86           O
ATOM    512  HA  PRO A  52      14.755   0.399   9.184  1.00 95.86           H
ATOM    513  CB  PRO A  52      16.467   0.052  10.539  1.00 95.86           C
ATOM    514 1HB  PRO A  52      17.421  -0.460  10.419  1.00 95.86           H
ATOM    515 2HB  PRO A  52      16.672   1.122  10.484  1.00 95.86           H
ATOM    516  CG  PRO A  52      15.786  -0.325  11.848  1.00 95.86           C
ATOM    517 1HG  PRO A  52      16.500  -0.408  12.667  1.00 95.86           H
ATOM    518 2HG  PRO A  52      15.054   0.423  12.155  1.00 95.86           H
ATOM    519  CD  PRO A  52      15.135  -1.659  11.521  1.00 95.86           C
ATOM    520 1HD  PRO A  52      15.830  -2.490  11.645  1.00 95.86           H
ATOM    521 2HD  PRO A  52      14.281  -1.862  12.166  1.00 95.86           H
ATOM    522  N   PRO A  53      16.945  -1.874   8.219  1.00 96.12           N
ATOM    523  CA  PRO A  53      17.652  -2.325   7.018  1.00 96.12           C
ATOM    524  C   PRO A  53      16.714  -2.531   5.839  1.00 96.12           C
ATOM    525  O   PRO A  53      17.026  -2.135   4.717  1.00 96.12           O
ATOM    526  HA  PRO A  53      18.359  -1.563   6.690  1.00 96.12           H
ATOM    527  CB  PRO A  53      18.310  -3.636   7.455  1.00 96.12           C
ATOM    528 1HB  PRO A  53      17.673  -4.495   7.243  1.00 96.12           H
ATOM    529 2HB  PRO A  53      19.253  -3.804   6.936  1.00 96.12           H
ATOM    530  CG  PRO A  53      18.517  -3.444   8.953  1.00 96.12           C
ATOM    531 1HG  PRO A  53      18.644  -4.396   9.469  1.00 96.12           H
ATOM    532 2HG  PRO A  53      19.410  -2.857   9.166  1.00 96.12           H
ATOM    533  CD  PRO A  53      17.247  -2.727   9.382  1.00 96.12           C
ATOM    534 1HD  PRO A  53      16.436  -3.427   9.586  1.00 96.12           H
ATOM    535 2HD  PRO A  53      17.398  -2.146  10.292  1.00 96.12           H
ATOM    536  N   LEU A  54      15.579  -3.150   6.129  1.00 94.55           N
ATOM    537  CA  LEU A  54      14.653  -3.543   5.080  1.00 94.55           C
ATOM    538  C   LEU A  54      14.012  -2.291   4.477  1.00 94.55           C
ATOM    539  O   LEU A  54      13.846  -2.199   3.262  1.00 94.55           O
ATOM    540  HA  LEU A  54      15.231  -4.043   4.303  1.00 94.55           H
ATOM    541  CB  LEU A  54      13.639  -4.557   5.613  1.00 94.55           C
ATOM    542 1HB  LEU A  54      13.146  -4.124   6.484  1.00 94.55           H
ATOM    543 2HB  LEU A  54      12.871  -4.706   4.854  1.00 94.55           H
ATOM    544  CG  LEU A  54      14.201  -5.924   6.007  1.00 94.55           C
ATOM    545  HG  LEU A  54      14.967  -5.772   6.767  1.00 94.55           H
ATOM    546  CD1 LEU A  54      13.115  -6.804   6.630  1.00 94.55           C
ATOM    547 1HD1 LEU A  54      12.721  -6.318   7.522  1.00 94.55           H
ATOM    548 2HD1 LEU A  54      12.310  -6.951   5.910  1.00 94.55           H
ATOM    549 3HD1 LEU A  54      13.541  -7.770   6.900  1.00 94.55           H
ATOM    550  CD2 LEU A  54      14.875  -6.604   4.814  1.00 94.55           C
ATOM    551 1HD2 LEU A  54      14.147  -6.742   4.015  1.00 94.55           H
ATOM    552 2HD2 LEU A  54      15.694  -5.979   4.456  1.00 94.55           H
ATOM    553 3HD2 LEU A  54      15.266  -7.574   5.122  1.00 94.55           H
ATOM    554  HN  LEU A  54      15.290  -3.384   7.057  1.00 94.55           H
ATOM    555  N   TYR A  55      13.670  -1.359   5.354  1.00 94.55           N
ATOM    556  CA  TYR A  55      13.013  -0.135   4.928  1.00 94.55           C
ATOM    557  C   TYR A  55      13.935   0.699   4.035  1.00 94.55           C
ATOM    558  O   TYR A  55      13.481   1.317   3.074  1.00 94.55           O
ATOM    559  HA  TYR A  55      12.123  -0.410   4.362  1.00 94.55           H
ATOM    560  CB  TYR A  55      12.714   0.650   6.206  1.00 94.55           C
ATOM    561 1HB  TYR A  55      13.586   0.610   6.858  1.00 94.55           H
ATOM    562 2HB  TYR A  55      12.556   1.698   5.949  1.00 94.55           H
ATOM    563  CG  TYR A  55      11.495   0.141   6.978  1.00 94.55           C
ATOM    564  CD1 TYR A  55      10.867  -1.024   6.586  1.00 94.55           C
ATOM    565  HD1 TYR A  55      11.241  -1.582   5.727  1.00 94.55           H
ATOM    566  CD2 TYR A  55      11.022   0.847   8.065  1.00 94.55           C
ATOM    567  HD2 TYR A  55      11.517   1.768   8.374  1.00 94.55           H
ATOM    568  CE1 TYR A  55       9.720  -1.503   7.312  1.00 94.55           C
ATOM    569  HE1 TYR A  55       9.215  -2.422   7.014  1.00 94.55           H
ATOM    570  CE2 TYR A  55       9.875   0.368   8.791  1.00 94.55           C
ATOM    571  HE2 TYR A  55       9.491   0.916   9.652  1.00 94.55           H
ATOM    572  CZ  TYR A  55       9.280  -0.783   8.379  1.00 94.55           C
ATOM    573  OH  TYR A  55       8.197  -1.236   9.065  1.00 94.55           O
ATOM    574  HH  TYR A  55       7.815  -2.040   8.610  1.00 94.55           H
ATOM    575  HN  TYR A  55      13.834  -1.430   6.338  1.00 94.55           H
ATOM    576  N   TRP A  56      15.213   0.690   4.386  1.00 92.94           N
ATOM    577  CA  TRP A  56      16.211   1.388   3.594  1.00 92.94           C
ATOM    578  C   TRP A  56      16.320   0.683   2.241  1.00 92.94           C
ATOM    579  O   TRP A  56      16.419   1.335   1.203  1.00 92.94           O
ATOM    580  HA  TRP A  56      15.867   2.413   3.453  1.00 92.94           H
ATOM    581  CB  TRP A  56      17.546   1.464   4.338  1.00 92.94           C
ATOM    582 1HB  TRP A  56      17.707   0.527   4.870  1.00 92.94           H
ATOM    583 2HB  TRP A  56      18.351   1.560   3.609  1.00 92.94           H
ATOM    584  CG  TRP A  56      17.638   2.622   5.334  1.00 92.94           C
ATOM    585  CD1 TRP A  56      17.775   2.555   6.665  1.00 92.94           C
ATOM    586  HD1 TRP A  56      17.840   1.625   7.230  1.00 92.94           H
ATOM    587  CD2 TRP A  56      17.595   4.030   5.022  1.00 92.94           C
ATOM    588  NE1 TRP A  56      17.822   3.813   7.232  1.00 92.94           N
ATOM    589  HE1 TRP A  56      17.920   4.020   8.206  1.00 92.94           H
ATOM    590  CE2 TRP A  56      17.709   4.738   6.201  1.00 92.94           C
ATOM    591  CE3 TRP A  56      17.463   4.684   3.785  1.00 92.94           C
ATOM    592  HE3 TRP A  56      17.371   4.148   2.840  1.00 92.94           H
ATOM    593  CZ2 TRP A  56      17.704   6.137   6.259  1.00 92.94           C
ATOM    594  HZ2 TRP A  56      17.796   6.673   7.204  1.00 92.94           H
ATOM    595  CZ3 TRP A  56      17.459   6.082   3.859  1.00 92.94           C
ATOM    596  HZ3 TRP A  56      17.359   6.639   2.928  1.00 92.94           H
ATOM    597  CH2 TRP A  56      17.574   6.810   5.038  1.00 92.94           C
ATOM    598  HH2 TRP A  56      17.562   7.899   5.013  1.00 92.94           H
ATOM    599  HN  TRP A  56      15.568   0.217   5.192  1.00 92.94           H
ATOM    600  N   LEU A  57      16.298  -0.641   2.296  1.00 93.86           N
ATOM    601  CA  LEU A  57      16.405  -1.442   1.089  1.00 93.86           C
ATOM    602  C   LEU A  57      15.215  -1.143   0.175  1.00 93.86           C
ATOM    603  O   LEU A  57      15.392  -0.866  -1.010  1.00 93.86           O
ATOM    604  HA  LEU A  57      17.319  -1.140   0.576  1.00 93.86           H
ATOM    605  CB  LEU A  57      16.553  -2.924   1.440  1.00 93.86           C
ATOM    606 1HB  LEU A  57      17.436  -3.042   2.069  1.00 93.86           H
ATOM    607 2HB  LEU A  57      15.693  -3.222   2.040  1.00 93.86           H
ATOM    608  CG  LEU A  57      16.672  -3.886   0.257  1.00 93.86           C
ATOM    609  HG  LEU A  57      15.824  -3.717  -0.407  1.00 93.86           H
ATOM    610  CD1 LEU A  57      17.941  -3.607  -0.551  1.00 93.86           C
ATOM    611 1HD1 LEU A  57      17.913  -2.586  -0.932  1.00 93.86           H
ATOM    612 2HD1 LEU A  57      18.814  -3.732   0.090  1.00 93.86           H
ATOM    613 3HD1 LEU A  57      18.001  -4.305  -1.386  1.00 93.86           H
ATOM    614  CD2 LEU A  57      16.597  -5.341   0.723  1.00 93.86           C
ATOM    615 1HD2 LEU A  57      17.411  -5.542   1.419  1.00 93.86           H
ATOM    616 2HD2 LEU A  57      15.642  -5.515   1.220  1.00 93.86           H
ATOM    617 3HD2 LEU A  57      16.684  -6.004  -0.139  1.00 93.86           H
ATOM    618  HN  LEU A  57      16.209  -1.164   3.144  1.00 93.86           H
ATOM    619  N   VAL A  58      14.029  -1.208   0.762  1.00 95.46           N
ATOM    620  CA  VAL A  58      12.807  -0.998   0.004  1.00 95.46           C
ATOM    621  C   VAL A  58      12.831   0.400  -0.617  1.00 95.46           C
ATOM    622  O   VAL A  58      12.493   0.568  -1.788  1.00 95.46           O
ATOM    623  HA  VAL A  58      12.785  -1.738  -0.796  1.00 95.46           H
ATOM    624  CB  VAL A  58      11.589  -1.233   0.900  1.00 95.46           C
ATOM    625  HB  VAL A  58      11.703  -0.613   1.790  1.00 95.46           H
ATOM    626  CG1 VAL A  58      10.299  -0.809   0.194  1.00 95.46           C
ATOM    627 1HG1 VAL A  58      10.352   0.251  -0.053  1.00 95.46           H
ATOM    628 2HG1 VAL A  58      10.178  -1.390  -0.720  1.00 95.46           H
ATOM    629 3HG1 VAL A  58       9.449  -0.987   0.853  1.00 95.46           H
ATOM    630  CG2 VAL A  58      11.513  -2.693   1.351  1.00 95.46           C
ATOM    631 1HG2 VAL A  58      11.434  -3.339   0.477  1.00 95.46           H
ATOM    632 2HG2 VAL A  58      12.413  -2.947   1.911  1.00 95.46           H
ATOM    633 3HG2 VAL A  58      10.638  -2.832   1.986  1.00 95.46           H
ATOM    634  HN  VAL A  58      13.895  -1.400   1.734  1.00 95.46           H
ATOM    635  N   PHE A  59      13.234   1.367   0.194  1.00 96.16           N
ATOM    636  CA  PHE A  59      13.263   2.751  -0.248  1.00 96.16           C
ATOM    637  C   PHE A  59      14.149   2.914  -1.484  1.00 96.16           C
ATOM    638  O   PHE A  59      13.727   3.492  -2.483  1.00 96.16           O
ATOM    639  HA  PHE A  59      12.240   3.032  -0.497  1.00 96.16           H
ATOM    640  CB  PHE A  59      13.851   3.574   0.900  1.00 96.16           C
ATOM    641 1HB  PHE A  59      13.171   3.531   1.750  1.00 96.16           H
ATOM    642 2HB  PHE A  59      14.788   3.117   1.218  1.00 96.16           H
ATOM    643  CG  PHE A  59      14.110   5.040   0.545  1.00 96.16           C
ATOM    644  CD1 PHE A  59      15.385   5.489   0.399  1.00 96.16           C
ATOM    645  HD1 PHE A  59      16.223   4.805   0.534  1.00 96.16           H
ATOM    646  CD2 PHE A  59      13.065   5.893   0.376  1.00 96.16           C
ATOM    647  HD2 PHE A  59      12.043   5.533   0.494  1.00 96.16           H
ATOM    648  CE1 PHE A  59      15.626   6.849   0.069  1.00 96.16           C
ATOM    649  HE1 PHE A  59      16.648   7.209  -0.048  1.00 96.16           H
ATOM    650  CE2 PHE A  59      13.305   7.254   0.047  1.00 96.16           C
ATOM    651  HE2 PHE A  59      12.467   7.938  -0.088  1.00 96.16           H
ATOM    652  CZ  PHE A  59      14.580   7.703  -0.099  1.00 96.16           C
ATOM    653  HZ  PHE A  59      14.765   8.747  -0.352  1.00 96.16           H
ATOM    654  HN  PHE A  59      13.536   1.217   1.135  1.00 96.16           H
ATOM    655  N   ILE A  60      15.363   2.393  -1.375  1.00 94.25           N
ATOM    656  CA  ILE A  60      16.365   2.608  -2.405  1.00 94.25           C
ATOM    657  C   ILE A  60      15.874   2.002  -3.722  1.00 94.25           C
ATOM    658  O   ILE A  60      15.846   2.679  -4.748  1.00 94.25           O
ATOM    659  HA  ILE A  60      16.470   3.685  -2.539  1.00 94.25           H
ATOM    660  CB  ILE A  60      17.724   2.073  -1.951  1.00 94.25           C
ATOM    661  HB  ILE A  60      17.583   1.062  -1.568  1.00 94.25           H
ATOM    662  CG1 ILE A  60      18.289   2.915  -0.804  1.00 94.25           C
ATOM    663 1HG1 ILE A  60      18.615   3.883  -1.186  1.00 94.25           H
ATOM    664 2HG1 ILE A  60      17.507   3.108  -0.070  1.00 94.25           H
ATOM    665  CG2 ILE A  60      18.698   1.979  -3.127  1.00 94.25           C
ATOM    666 1HG2 ILE A  60      18.292   1.306  -3.882  1.00 94.25           H
ATOM    667 2HG2 ILE A  60      18.839   2.969  -3.561  1.00 94.25           H
ATOM    668 3HG2 ILE A  60      19.656   1.596  -2.776  1.00 94.25           H
ATOM    669  CD1 ILE A  60      19.465   2.204  -0.130  1.00 94.25           C
ATOM    670 1HD1 ILE A  60      19.130   1.248   0.271  1.00 94.25           H
ATOM    671 2HD1 ILE A  60      20.255   2.035  -0.862  1.00 94.25           H
ATOM    672 3HD1 ILE A  60      19.847   2.824   0.680  1.00 94.25           H
ATOM    673  HN  ILE A  60      15.664   1.834  -0.602  1.00 94.25           H
ATOM    674  N   VAL A  61      15.501   0.733  -3.649  1.00 94.57           N
ATOM    675  CA  VAL A  61      15.157  -0.016  -4.846  1.00 94.57           C
ATOM    676  C   VAL A  61      13.894   0.581  -5.470  1.00 94.57           C
ATOM    677  O   VAL A  61      13.827   0.771  -6.684  1.00 94.57           O
ATOM    678  HA  VAL A  61      15.982   0.093  -5.551  1.00 94.57           H
ATOM    679  CB  VAL A  61      15.014  -1.502  -4.511  1.00 94.57           C
ATOM    680  HB  VAL A  61      14.260  -1.598  -3.729  1.00 94.57           H
ATOM    681  CG1 VAL A  61      14.531  -2.294  -5.728  1.00 94.57           C
ATOM    682 1HG1 VAL A  61      13.562  -1.913  -6.049  1.00 94.57           H
ATOM    683 2HG1 VAL A  61      15.251  -2.187  -6.540  1.00 94.57           H
ATOM    684 3HG1 VAL A  61      14.438  -3.347  -5.462  1.00 94.57           H
ATOM    685  CG2 VAL A  61      16.327  -2.071  -3.971  1.00 94.57           C
ATOM    686 1HG2 VAL A  61      17.109  -1.956  -4.722  1.00 94.57           H
ATOM    687 2HG2 VAL A  61      16.611  -1.534  -3.066  1.00 94.57           H
ATOM    688 3HG2 VAL A  61      16.197  -3.129  -3.741  1.00 94.57           H
ATOM    689  HN  VAL A  61      15.431   0.218  -2.794  1.00 94.57           H
ATOM    690  N   GLY A  62      12.923   0.860  -4.613  1.00 95.90           N
ATOM    691  CA  GLY A  62      11.632   1.341  -5.074  1.00 95.90           C
ATOM    692  C   GLY A  62      11.757   2.733  -5.698  1.00 95.90           C
ATOM    693  O   GLY A  62      11.162   3.006  -6.739  1.00 95.90           O
ATOM    694 1HA  GLY A  62      11.221   0.646  -5.806  1.00 95.90           H
ATOM    695 2HA  GLY A  62      10.933   1.375  -4.239  1.00 95.90           H
ATOM    696  HN  GLY A  62      13.008   0.761  -3.621  1.00 95.90           H
ATOM    697  N   ALA A  63      12.536   3.576  -5.035  1.00 95.65           N
ATOM    698  CA  ALA A  63      12.703   4.948  -5.481  1.00 95.65           C
ATOM    699  C   ALA A  63      13.333   4.954  -6.875  1.00 95.65           C
ATOM    700  O   ALA A  63      12.905   5.705  -7.751  1.00 95.65           O
ATOM    701  HA  ALA A  63      11.713   5.402  -5.537  1.00 95.65           H
ATOM    702  CB  ALA A  63      13.542   5.719  -4.459  1.00 95.65           C
ATOM    703 1HB  ALA A  63      13.036   5.710  -3.494  1.00 95.65           H
ATOM    704 2HB  ALA A  63      14.519   5.247  -4.362  1.00 95.65           H
ATOM    705 3HB  ALA A  63      13.667   6.748  -4.794  1.00 95.65           H
ATOM    706  HN  ALA A  63      13.045   3.335  -4.209  1.00 95.65           H
ATOM    707  N   LEU A  64      14.339   4.108  -7.038  1.00 89.82           N
ATOM    708  CA  LEU A  64      15.044   4.018  -8.306  1.00 89.82           C
ATOM    709  C   LEU A  64      14.069   3.566  -9.395  1.00 89.82           C
ATOM    710  O   LEU A  64      14.011   4.163 -10.469  1.00 89.82           O
ATOM    711  HA  LEU A  64      15.398   5.018  -8.554  1.00 89.82           H
ATOM    712  CB  LEU A  64      16.276   3.121  -8.172  1.00 89.82           C
ATOM    713 1HB  LEU A  64      15.974   2.193  -7.685  1.00 89.82           H
ATOM    714 2HB  LEU A  64      16.620   2.858  -9.173  1.00 89.82           H
ATOM    715  CG  LEU A  64      17.454   3.711  -7.396  1.00 89.82           C
ATOM    716  HG  LEU A  64      17.089   4.056  -6.429  1.00 89.82           H
ATOM    717  CD1 LEU A  64      18.520   2.648  -7.124  1.00 89.82           C
ATOM    718 1HD1 LEU A  64      18.085   1.840  -6.536  1.00 89.82           H
ATOM    719 2HD1 LEU A  64      18.888   2.251  -8.070  1.00 89.82           H
ATOM    720 3HD1 LEU A  64      19.346   3.094  -6.571  1.00 89.82           H
ATOM    721  CD2 LEU A  64      18.032   4.929  -8.120  1.00 89.82           C
ATOM    722 1HD2 LEU A  64      18.379   4.633  -9.110  1.00 89.82           H
ATOM    723 2HD2 LEU A  64      17.261   5.693  -8.219  1.00 89.82           H
ATOM    724 3HD2 LEU A  64      18.869   5.329  -7.548  1.00 89.82           H
ATOM    725  HN  LEU A  64      14.673   3.492  -6.325  1.00 89.82           H
ATOM    726  N   GLY A  65      13.327   2.514  -9.081  1.00 93.60           N
ATOM    727  CA  GLY A  65      12.458   1.890 -10.065  1.00 93.60           C
ATOM    728  C   GLY A  65      11.370   2.861 -10.529  1.00 93.60           C
ATOM    729  O   GLY A  65      11.187   3.066 -11.728  1.00 93.60           O
ATOM    730 1HA  GLY A  65      13.048   1.563 -10.921  1.00 93.60           H
ATOM    731 2HA  GLY A  65      11.997   1.000  -9.636  1.00 93.60           H
ATOM    732  HN  GLY A  65      13.313   2.090  -8.176  1.00 93.60           H
ATOM    733  N   ASN A  66      10.677   3.432  -9.556  1.00 91.89           N
ATOM    734  CA  ASN A  66       9.516   4.256  -9.848  1.00 91.89           C
ATOM    735  C   ASN A  66       9.975   5.571 -10.481  1.00 91.89           C
ATOM    736  O   ASN A  66       9.282   6.130 -11.330  1.00 91.89           O
ATOM    737  HA  ASN A  66       8.904   3.659 -10.523  1.00 91.89           H
ATOM    738  CB  ASN A  66       8.743   4.591  -8.570  1.00 91.89           C
ATOM    739 1HB  ASN A  66       9.441   4.877  -7.783  1.00 91.89           H
ATOM    740 2HB  ASN A  66       8.095   5.449  -8.748  1.00 91.89           H
ATOM    741  CG  ASN A  66       7.905   3.398  -8.107  1.00 91.89           C
ATOM    742  OD1 ASN A  66       6.946   2.995  -8.746  1.00 91.89           O
ATOM    743  ND2 ASN A  66       8.318   2.858  -6.965  1.00 91.89           N
ATOM    744 1HD2 ASN A  66       9.112   3.237  -6.490  1.00 91.89           H
ATOM    745 2HD2 ASN A  66       7.834   2.072  -6.579  1.00 91.89           H
ATOM    746  HN  ASN A  66      10.896   3.341  -8.584  1.00 91.89           H
ATOM    747  N   SER A  67      11.140   6.026 -10.045  1.00 91.77           N
ATOM    748  CA  SER A  67      11.714   7.248 -10.581  1.00 91.77           C
ATOM    749  C   SER A  67      12.013   7.076 -12.072  1.00 91.77           C
ATOM    750  O   SER A  67      11.837   8.008 -12.855  1.00 91.77           O
ATOM    751  HA  SER A  67      10.955   8.015 -10.429  1.00 91.77           H
ATOM    752  CB  SER A  67      12.987   7.636  -9.826  1.00 91.77           C
ATOM    753 1HB  SER A  67      13.711   6.824  -9.895  1.00 91.77           H
ATOM    754 2HB  SER A  67      13.440   8.507 -10.301  1.00 91.77           H
ATOM    755  OG  SER A  67      12.728   7.925  -8.455  1.00 91.77           O
ATOM    756  HG  SER A  67      13.128   7.216  -7.875  1.00 91.77           H
ATOM    757  HN  SER A  67      11.688   5.575  -9.340  1.00 91.77           H
ATOM    758  N   LEU A  68      12.459   5.878 -12.419  1.00 86.78           N
ATOM    759  CA  LEU A  68      12.749   5.560 -13.807  1.00 86.78           C
ATOM    760  C   LEU A  68      11.455   5.629 -14.622  1.00 86.78           C
ATOM    761  O   LEU A  68      11.447   6.144 -15.739  1.00 86.78           O
ATOM    762  HA  LEU A  68      13.433   6.322 -14.181  1.00 86.78           H
ATOM    763  CB  LEU A  68      13.470   4.215 -13.910  1.00 86.78           C
ATOM    764 1HB  LEU A  68      13.042   3.538 -13.170  1.00 86.78           H
ATOM    765 2HB  LEU A  68      13.262   3.787 -14.891  1.00 86.78           H
ATOM    766  CG  LEU A  68      14.986   4.250 -13.711  1.00 86.78           C
ATOM    767  HG  LEU A  68      15.203   4.873 -12.843  1.00 86.78           H
ATOM    768  CD1 LEU A  68      15.533   2.852 -13.412  1.00 86.78           C
ATOM    769 1HD1 LEU A  68      15.070   2.469 -12.503  1.00 86.78           H
ATOM    770 2HD1 LEU A  68      15.304   2.187 -14.244  1.00 86.78           H
ATOM    771 3HD1 LEU A  68      16.613   2.906 -13.275  1.00 86.78           H
ATOM    772  CD2 LEU A  68      15.682   4.892 -14.913  1.00 86.78           C
ATOM    773 1HD2 LEU A  68      15.461   4.316 -15.812  1.00 86.78           H
ATOM    774 2HD2 LEU A  68      15.322   5.913 -15.038  1.00 86.78           H
ATOM    775 3HD2 LEU A  68      16.759   4.904 -14.746  1.00 86.78           H
ATOM    776  HN  LEU A  68      12.623   5.133 -11.772  1.00 86.78           H
ATOM    777  N   VAL A  69      10.393   5.101 -14.031  1.00 90.15           N
ATOM    778  CA  VAL A  69       9.105   5.062 -14.703  1.00 90.15           C
ATOM    779  C   VAL A  69       8.686   6.485 -15.076  1.00 90.15           C
ATOM    780  O   VAL A  69       8.360   6.758 -16.230  1.00 90.15           O
ATOM    781  HA  VAL A  69       9.229   4.482 -15.618  1.00 90.15           H
ATOM    782  CB  VAL A  69       8.078   4.346 -13.824  1.00 90.15           C
ATOM    783  HB  VAL A  69       8.084   4.825 -12.845  1.00 90.15           H
ATOM    784  CG1 VAL A  69       6.669   4.483 -14.405  1.00 90.15           C
ATOM    785 1HG1 VAL A  69       6.402   5.538 -14.467  1.00 90.15           H
ATOM    786 2HG1 VAL A  69       6.643   4.043 -15.402  1.00 90.15           H
ATOM    787 3HG1 VAL A  69       5.959   3.965 -13.761  1.00 90.15           H
ATOM    788  CG2 VAL A  69       8.451   2.875 -13.631  1.00 90.15           C
ATOM    789 1HG2 VAL A  69       8.487   2.379 -14.601  1.00 90.15           H
ATOM    790 2HG2 VAL A  69       9.428   2.808 -13.152  1.00 90.15           H
ATOM    791 3HG2 VAL A  69       7.704   2.390 -13.002  1.00 90.15           H
ATOM    792  HN  VAL A  69      10.402   4.706 -13.113  1.00 90.15           H
ATOM    793  N   ILE A  70       8.707   7.355 -14.076  1.00 90.23           N
ATOM    794  CA  ILE A  70       8.233   8.716 -14.258  1.00 90.23           C
ATOM    795  C   ILE A  70       9.068   9.402 -15.342  1.00 90.23           C
ATOM    796  O   ILE A  70       8.529  10.114 -16.188  1.00 90.23           O
ATOM    797  HA  ILE A  70       7.200   8.659 -14.602  1.00 90.23           H
ATOM    798  CB  ILE A  70       8.225   9.464 -12.924  1.00 90.23           C
ATOM    799  HB  ILE A  70       9.214   9.371 -12.474  1.00 90.23           H
ATOM    800  CG1 ILE A  70       7.226   8.837 -11.950  1.00 90.23           C
ATOM    801 1HG1 ILE A  70       6.209   9.061 -12.272  1.00 90.23           H
ATOM    802 2HG1 ILE A  70       7.332   7.752 -11.962  1.00 90.23           H
ATOM    803  CG2 ILE A  70       7.962  10.957 -13.133  1.00 90.23           C
ATOM    804 1HG2 ILE A  70       8.744  11.378 -13.765  1.00 90.23           H
ATOM    805 2HG2 ILE A  70       6.994  11.091 -13.614  1.00 90.23           H
ATOM    806 3HG2 ILE A  70       7.962  11.464 -12.168  1.00 90.23           H
ATOM    807  CD1 ILE A  70       7.443   9.360 -10.528  1.00 90.23           C
ATOM    808 1HD1 ILE A  70       8.452   9.113 -10.200  1.00 90.23           H
ATOM    809 2HD1 ILE A  70       7.311  10.442 -10.516  1.00 90.23           H
ATOM    810 3HD1 ILE A  70       6.719   8.898  -9.857  1.00 90.23           H
ATOM    811  HN  ILE A  70       9.040   7.143 -13.157  1.00 90.23           H
ATOM    812  N   LEU A  71      10.369   9.162 -15.282  1.00 84.83           N
ATOM    813  CA  LEU A  71      11.299   9.857 -16.155  1.00 84.83           C
ATOM    814  C   LEU A  71      11.026   9.457 -17.606  1.00 84.83           C
ATOM    815  O   LEU A  71      11.055  10.299 -18.502  1.00 84.83           O
ATOM    816  HA  LEU A  71      11.110  10.926 -16.050  1.00 84.83           H
ATOM    817  CB  LEU A  71      12.742   9.608 -15.709  1.00 84.83           C
ATOM    818 1HB  LEU A  71      12.817   9.836 -14.646  1.00 84.83           H
ATOM    819 2HB  LEU A  71      12.958   8.546 -15.823  1.00 84.83           H
ATOM    820  CG  LEU A  71      13.820  10.401 -16.450  1.00 84.83           C
ATOM    821  HG  LEU A  71      13.355  11.289 -16.880  1.00 84.83           H
ATOM    822  CD1 LEU A  71      14.907  10.882 -15.487  1.00 84.83           C
ATOM    823 1HD1 LEU A  71      14.461  11.523 -14.727  1.00 84.83           H
ATOM    824 2HD1 LEU A  71      15.374  10.021 -15.007  1.00 84.83           H
ATOM    825 3HD1 LEU A  71      15.660  11.443 -16.039  1.00 84.83           H
ATOM    826  CD2 LEU A  71      14.400   9.588 -17.609  1.00 84.83           C
ATOM    827 1HD2 LEU A  71      14.844   8.671 -17.223  1.00 84.83           H
ATOM    828 2HD2 LEU A  71      13.604   9.339 -18.312  1.00 84.83           H
ATOM    829 3HD2 LEU A  71      15.163  10.176 -18.119  1.00 84.83           H
ATOM    830  HN  LEU A  71      10.789   8.508 -14.652  1.00 84.83           H
ATOM    831  N   VAL A  72      10.768   8.171 -17.793  1.00 84.77           N
ATOM    832  CA  VAL A  72      10.560   7.636 -19.128  1.00 84.77           C
ATOM    833  C   VAL A  72       9.289   8.244 -19.725  1.00 84.77           C
ATOM    834  O   VAL A  72       9.275   8.642 -20.888  1.00 84.77           O
ATOM    835  HA  VAL A  72      11.412   7.935 -19.739  1.00 84.77           H
ATOM    836  CB  VAL A  72      10.525   6.107 -19.079  1.00 84.77           C
ATOM    837  HB  VAL A  72       9.770   5.812 -18.351  1.00 84.77           H
ATOM    838  CG1 VAL A  72      10.123   5.524 -20.435  1.00 84.77           C
ATOM    839 1HG1 VAL A  72       9.133   5.888 -20.708  1.00 84.77           H
ATOM    840 2HG1 VAL A  72      10.845   5.833 -21.192  1.00 84.77           H
ATOM    841 3HG1 VAL A  72      10.107   4.436 -20.373  1.00 84.77           H
ATOM    842  CG2 VAL A  72      11.870   5.543 -18.616  1.00 84.77           C
ATOM    843 1HG2 VAL A  72      12.652   5.852 -19.310  1.00 84.77           H
ATOM    844 2HG2 VAL A  72      12.099   5.919 -17.619  1.00 84.77           H
ATOM    845 3HG2 VAL A  72      11.818   4.454 -18.591  1.00 84.77           H
ATOM    846  HN  VAL A  72      10.699   7.501 -17.054  1.00 84.77           H
ATOM    847  N   TYR A  73       8.253   8.297 -18.900  1.00 84.87           N
ATOM    848  CA  TYR A  73       6.977   8.838 -19.336  1.00 84.87           C
ATOM    849  C   TYR A  73       7.089  10.336 -19.627  1.00 84.87           C
ATOM    850  O   TYR A  73       6.418  10.850 -20.521  1.00 84.87           O
ATOM    851  HA  TYR A  73       6.685   8.319 -20.248  1.00 84.87           H
ATOM    852  CB  TYR A  73       6.010   8.629 -18.169  1.00 84.87           C
ATOM    853 1HB  TYR A  73       6.577   8.617 -17.238  1.00 84.87           H
ATOM    854 2HB  TYR A  73       5.329   9.479 -18.117  1.00 84.87           H
ATOM    855  CG  TYR A  73       5.189   7.341 -18.265  1.00 84.87           C
ATOM    856  CD1 TYR A  73       4.318   7.155 -19.320  1.00 84.87           C
ATOM    857  HD1 TYR A  73       4.216   7.925 -20.084  1.00 84.87           H
ATOM    858  CD2 TYR A  73       5.319   6.366 -17.297  1.00 84.87           C
ATOM    859  HD2 TYR A  73       6.006   6.513 -16.464  1.00 84.87           H
ATOM    860  CE1 TYR A  73       3.546   5.943 -19.410  1.00 84.87           C
ATOM    861  HE1 TYR A  73       2.855   5.784 -20.238  1.00 84.87           H
ATOM    862  CE2 TYR A  73       4.546   5.154 -17.388  1.00 84.87           C
ATOM    863  HE2 TYR A  73       4.639   4.376 -16.630  1.00 84.87           H
ATOM    864  CZ  TYR A  73       3.698   5.003 -18.440  1.00 84.87           C
ATOM    865  OH  TYR A  73       2.968   3.858 -18.525  1.00 84.87           O
ATOM    866  HH  TYR A  73       2.508   3.812 -19.412  1.00 84.87           H
ATOM    867  HN  TYR A  73       8.276   7.978 -17.953  1.00 84.87           H
ATOM    868  N   TRP A  74       7.941  10.995 -18.856  1.00 74.35           N
ATOM    869  CA  TRP A  74       8.087  12.437 -18.963  1.00 74.35           C
ATOM    870  C   TRP A  74       8.683  12.752 -20.336  1.00 74.35           C
ATOM    871  O   TRP A  74       8.143  13.571 -21.078  1.00 74.35           O
ATOM    872  HA  TRP A  74       7.094  12.879 -18.877  1.00 74.35           H
ATOM    873  CB  TRP A  74       8.923  12.991 -17.807  1.00 74.35           C
ATOM    874 1HB  TRP A  74       8.462  12.696 -16.865  1.00 74.35           H
ATOM    875 2HB  TRP A  74       9.911  12.533 -17.836  1.00 74.35           H
ATOM    876  CG  TRP A  74       9.081  14.512 -17.827  1.00 74.35           C
ATOM    877  CD1 TRP A  74      10.079  15.231 -18.358  1.00 74.35           C
ATOM    878  HD1 TRP A  74      10.942  14.801 -18.866  1.00 74.35           H
ATOM    879  CD2 TRP A  74       8.167  15.479 -17.266  1.00 74.35           C
ATOM    880  NE1 TRP A  74       9.876  16.585 -18.182  1.00 74.35           N
ATOM    881  HE1 TRP A  74      10.481  17.319 -18.490  1.00 74.35           H
ATOM    882  CE2 TRP A  74       8.677  16.740 -17.496  1.00 74.35           C
ATOM    883  CE3 TRP A  74       6.950  15.293 -16.587  1.00 74.35           C
ATOM    884  HE3 TRP A  74       6.527  14.308 -16.393  1.00 74.35           H
ATOM    885  CZ2 TRP A  74       8.037  17.914 -17.080  1.00 74.35           C
ATOM    886  HZ2 TRP A  74       8.460  18.899 -17.275  1.00 74.35           H
ATOM    887  CZ3 TRP A  74       6.323  16.476 -16.177  1.00 74.35           C
ATOM    888  HZ3 TRP A  74       5.375  16.389 -15.645  1.00 74.35           H
ATOM    889  CH2 TRP A  74       6.823  17.753 -16.401  1.00 74.35           C
ATOM    890  HH2 TRP A  74       6.273  18.626 -16.050  1.00 74.35           H
ATOM    891  HN  TRP A  74       8.524  10.561 -18.169  1.00 74.35           H
ATOM    892  N   TYR A  75       9.788  12.084 -20.633  1.00 71.13           N
ATOM    893  CA  TYR A  75      10.645  12.505 -21.728  1.00 71.13           C
ATOM    894  C   TYR A  75      10.224  11.843 -23.041  1.00 71.13           C
ATOM    895  O   TYR A  75      10.392  12.421 -24.114  1.00 71.13           O
ATOM    896  HA  TYR A  75      10.554  13.587 -21.830  1.00 71.13           H
ATOM    897  CB  TYR A  75      12.055  12.036 -21.364  1.00 71.13           C
ATOM    898 1HB  TYR A  75      11.987  11.076 -20.852  1.00 71.13           H
ATOM    899 2HB  TYR A  75      12.620  11.869 -22.281  1.00 71.13           H
ATOM    900  CG  TYR A  75      12.828  13.016 -20.479  1.00 71.13           C
ATOM    901  CD1 TYR A  75      13.430  14.124 -21.038  1.00 71.13           C
ATOM    902  HD1 TYR A  75      13.355  14.302 -22.111  1.00 71.13           H
ATOM    903  CD2 TYR A  75      12.923  12.791 -19.120  1.00 71.13           C
ATOM    904  HD2 TYR A  75      12.447  11.915 -18.678  1.00 71.13           H
ATOM    905  CE1 TYR A  75      14.157  15.046 -20.205  1.00 71.13           C
ATOM    906  HE1 TYR A  75      14.637  15.926 -20.634  1.00 71.13           H
ATOM    907  CE2 TYR A  75      13.650  13.713 -18.287  1.00 71.13           C
ATOM    908  HE2 TYR A  75      13.733  13.547 -17.213  1.00 71.13           H
ATOM    909  CZ  TYR A  75      14.231  14.795 -18.870  1.00 71.13           C
ATOM    910  OH  TYR A  75      14.918  15.666 -18.083  1.00 71.13           O
ATOM    911  HH  TYR A  75      14.860  15.381 -17.126  1.00 71.13           H
ATOM    912  HN  TYR A  75      10.099  11.271 -20.142  1.00 71.13           H
ATOM    913  N   CYS A  76       9.683  10.640 -22.913  1.00 71.37           N
ATOM    914  CA  CYS A  76       9.623   9.723 -24.039  1.00 71.37           C
ATOM    915  C   CYS A  76       8.165   9.307 -24.242  1.00 71.37           C
ATOM    916  O   CYS A  76       7.558   9.637 -25.260  1.00 71.37           O
ATOM    917  HA  CYS A  76       9.995  10.268 -24.907  1.00 71.37           H
ATOM    918  CB  CYS A  76      10.538   8.515 -23.834  1.00 71.37           C
ATOM    919 1HB  CYS A  76      11.362   8.780 -23.171  1.00 71.37           H
ATOM    920 2HB  CYS A  76       9.987   7.709 -23.350  1.00 71.37           H
ATOM    921  SG  CYS A  76      11.193   7.944 -25.445  1.00 71.37           S
ATOM    922  HG  CYS A  76      10.012   7.632 -25.971  1.00 71.37           H
ATOM    923  HN  CYS A  76       9.292  10.290 -22.062  1.00 71.37           H
ATOM    924  N   THR A  77       7.645   8.589 -23.258  1.00 65.04           N
ATOM    925  CA  THR A  77       6.405   7.855 -23.441  1.00 65.04           C
ATOM    926  C   THR A  77       5.231   8.823 -23.600  1.00 65.04           C
ATOM    927  O   THR A  77       4.394   8.649 -24.484  1.00 65.04           O
ATOM    928  HA  THR A  77       6.476   7.284 -24.367  1.00 65.04           H
ATOM    929  CB  THR A  77       6.245   6.894 -22.261  1.00 65.04           C
ATOM    930  HB  THR A  77       6.011   7.437 -21.346  1.00 65.04           H
ATOM    931  OG1 THR A  77       7.466   6.158 -22.245  1.00 65.04           O
ATOM    932  HG1 THR A  77       7.550   5.617 -23.081  1.00 65.04           H
ATOM    933  CG2 THR A  77       5.173   5.831 -22.512  1.00 65.04           C
ATOM    934 1HG2 THR A  77       5.443   5.243 -23.389  1.00 65.04           H
ATOM    935 2HG2 THR A  77       4.212   6.318 -22.681  1.00 65.04           H
ATOM    936 3HG2 THR A  77       5.101   5.176 -21.644  1.00 65.04           H
ATOM    937  HN  THR A  77       8.056   8.504 -22.350  1.00 65.04           H
ATOM    938  N   ARG A  78       5.207   9.821 -22.729  1.00 62.02           N
ATOM    939  CA  ARG A  78       4.036  10.671 -22.597  1.00 62.02           C
ATOM    940  C   ARG A  78       2.784   9.820 -22.376  1.00 62.02           C
ATOM    941  O   ARG A  78       2.694   8.701 -22.877  1.00 62.02           O
ATOM    942  HA  ARG A  78       4.243  11.298 -21.730  1.00 62.02           H
ATOM    943  CB  ARG A  78       3.842  11.538 -23.843  1.00 62.02           C
ATOM    944 1HB  ARG A  78       3.674  10.900 -24.712  1.00 62.02           H
ATOM    945 2HB  ARG A  78       2.952  12.156 -23.726  1.00 62.02           H
ATOM    946  CG  ARG A  78       5.061  12.430 -24.086  1.00 62.02           C
ATOM    947 1HG  ARG A  78       5.293  12.989 -23.180  1.00 62.02           H
ATOM    948 2HG  ARG A  78       5.930  11.811 -24.311  1.00 62.02           H
ATOM    949  CD  ARG A  78       4.808  13.402 -25.241  1.00 62.02           C
ATOM    950 1HD  ARG A  78       4.610  12.846 -26.158  1.00 62.02           H
ATOM    951 2HD  ARG A  78       3.921  14.001 -25.035  1.00 62.02           H
ATOM    952  NE  ARG A  78       5.982  14.283 -25.427  1.00 62.02           N
ATOM    953  HE  ARG A  78       6.808  14.080 -24.902  1.00 62.02           H
ATOM    954  CZ  ARG A  78       6.007  15.336 -26.255  1.00 62.02           C
ATOM    955  NH1 ARG A  78       4.928  15.655 -26.983  1.00 62.02           N
ATOM    956 1HH1 ARG A  78       4.096  15.105 -26.911  1.00 62.02           H
ATOM    957 2HH1 ARG A  78       4.954  16.442 -27.599  1.00 62.02           H
ATOM    958  NH2 ARG A  78       7.127  16.067 -26.344  1.00 62.02           N
ATOM    959 1HH2 ARG A  78       7.162  16.856 -26.957  1.00 62.02           H
ATOM    960 2HH2 ARG A  78       7.927  15.822 -25.797  1.00 62.02           H
ATOM    961  HN  ARG A  78       5.967  10.052 -22.121  1.00 62.02           H
ATOM    962  N   VAL A  79       1.849  10.384 -21.625  1.00 77.29           N
ATOM    963  CA  VAL A  79       0.600   9.697 -21.344  1.00 77.29           C
ATOM    964  C   VAL A  79      -0.337   9.838 -22.545  1.00 77.29           C
ATOM    965  O   VAL A  79      -0.838  10.927 -22.822  1.00 77.29           O
ATOM    966  HA  VAL A  79       0.830   8.641 -21.201  1.00 77.29           H
ATOM    967  CB  VAL A  79      -0.009  10.230 -20.045  1.00 77.29           C
ATOM    968  HB  VAL A  79      -0.247  11.283 -20.194  1.00 77.29           H
ATOM    969  CG1 VAL A  79      -1.310   9.498 -19.709  1.00 77.29           C
ATOM    970 1HG1 VAL A  79      -2.027   9.643 -20.517  1.00 77.29           H
ATOM    971 2HG1 VAL A  79      -1.108   8.433 -19.590  1.00 77.29           H
ATOM    972 3HG1 VAL A  79      -1.722   9.896 -18.782  1.00 77.29           H
ATOM    973  CG2 VAL A  79       0.989  10.131 -18.890  1.00 77.29           C
ATOM    974 1HG2 VAL A  79       1.272   9.089 -18.742  1.00 77.29           H
ATOM    975 2HG2 VAL A  79       1.877  10.718 -19.126  1.00 77.29           H
ATOM    976 3HG2 VAL A  79       0.531  10.516 -17.980  1.00 77.29           H
ATOM    977  HN  VAL A  79       1.934  11.291 -21.213  1.00 77.29           H
ATOM    978  N   LYS A  80      -0.544   8.721 -23.228  1.00 68.90           N
ATOM    979  CA  LYS A  80      -1.348   8.722 -24.438  1.00 68.90           C
ATOM    980  C   LYS A  80      -2.602   7.876 -24.213  1.00 68.90           C
ATOM    981  O   LYS A  80      -3.613   8.066 -24.887  1.00 68.90           O
ATOM    982  HA  LYS A  80      -1.655   9.751 -24.626  1.00 68.90           H
ATOM    983  CB  LYS A  80      -0.511   8.274 -25.638  1.00 68.90           C
ATOM    984 1HB  LYS A  80      -0.043   7.314 -25.421  1.00 68.90           H
ATOM    985 2HB  LYS A  80      -1.158   8.125 -26.502  1.00 68.90           H
ATOM    986  CG  LYS A  80       0.566   9.309 -25.973  1.00 68.90           C
ATOM    987 1HG  LYS A  80       0.104  10.284 -26.121  1.00 68.90           H
ATOM    988 2HG  LYS A  80       1.254   9.406 -25.133  1.00 68.90           H
ATOM    989  CD  LYS A  80       1.339   8.908 -27.230  1.00 68.90           C
ATOM    990 1HD  LYS A  80       1.787   7.924 -27.088  1.00 68.90           H
ATOM    991 2HD  LYS A  80       0.653   8.827 -28.073  1.00 68.90           H
ATOM    992  CE  LYS A  80       2.431   9.930 -27.551  1.00 68.90           C
ATOM    993 1HE  LYS A  80       1.990  10.921 -27.660  1.00 68.90           H
ATOM    994 2HE  LYS A  80       3.140   9.985 -26.725  1.00 68.90           H
ATOM    995  NZ  LYS A  80       3.140   9.557 -28.796  1.00 68.90           N
ATOM    996 1HZ  LYS A  80       3.861  10.243 -28.993  1.00 68.90           H
ATOM    997 2HZ  LYS A  80       3.565   8.644 -28.682  1.00 68.90           H
ATOM    998 3HZ  LYS A  80       2.481   9.530 -29.565  1.00 68.90           H
ATOM    999  HN  LYS A  80      -0.174   7.830 -22.967  1.00 68.90           H
ATOM   1000  N   THR A  81      -2.495   6.959 -23.262  1.00 79.72           N
ATOM   1001  CA  THR A  81      -3.545   5.978 -23.047  1.00 79.72           C
ATOM   1002  C   THR A  81      -4.036   6.029 -21.599  1.00 79.72           C
ATOM   1003  O   THR A  81      -3.386   6.623 -20.740  1.00 79.72           O
ATOM   1004  HA  THR A  81      -4.393   6.237 -23.682  1.00 79.72           H
ATOM   1005  CB  THR A  81      -3.001   4.607 -23.456  1.00 79.72           C
ATOM   1006  HB  THR A  81      -3.811   3.887 -23.576  1.00 79.72           H
ATOM   1007  OG1 THR A  81      -2.047   4.296 -22.445  1.00 79.72           O
ATOM   1008  HG1 THR A  81      -1.817   3.324 -22.478  1.00 79.72           H
ATOM   1009  CG2 THR A  81      -2.175   4.665 -24.743  1.00 79.72           C
ATOM   1010 1HG2 THR A  81      -1.327   5.334 -24.600  1.00 79.72           H
ATOM   1011 2HG2 THR A  81      -2.797   5.036 -25.557  1.00 79.72           H
ATOM   1012 3HG2 THR A  81      -1.814   3.666 -24.988  1.00 79.72           H
ATOM   1013  HN  THR A  81      -1.712   6.881 -22.646  1.00 79.72           H
ATOM   1014  N   MET A  82      -5.179   5.399 -21.373  1.00 80.36           N
ATOM   1015  CA  MET A  82      -5.715   5.280 -20.027  1.00 80.36           C
ATOM   1016  C   MET A  82      -4.750   4.516 -19.118  1.00 80.36           C
ATOM   1017  O   MET A  82      -4.572   4.873 -17.955  1.00 80.36           O
ATOM   1018  HA  MET A  82      -5.831   6.303 -19.667  1.00 80.36           H
ATOM   1019  CB  MET A  82      -7.058   4.551 -20.075  1.00 80.36           C
ATOM   1020 1HB  MET A  82      -7.732   5.066 -20.759  1.00 80.36           H
ATOM   1021 2HB  MET A  82      -6.916   3.543 -20.466  1.00 80.36           H
ATOM   1022  CG  MET A  82      -7.693   4.479 -18.684  1.00 80.36           C
ATOM   1023 1HG  MET A  82      -7.101   3.830 -18.038  1.00 80.36           H
ATOM   1024 2HG  MET A  82      -7.696   5.467 -18.225  1.00 80.36           H
ATOM   1025  SD  MET A  82      -9.362   3.858 -18.806  1.00 80.36           S
ATOM   1026  CE  MET A  82      -9.853   3.953 -17.092  1.00 80.36           C
ATOM   1027 1HE  MET A  82      -9.192   3.330 -16.490  1.00 80.36           H
ATOM   1028 2HE  MET A  82      -9.789   4.986 -16.752  1.00 80.36           H
ATOM   1029 3HE  MET A  82     -10.879   3.600 -16.989  1.00 80.36           H
ATOM   1030  HN  MET A  82      -5.735   4.974 -22.087  1.00 80.36           H
ATOM   1031  N   THR A  83      -4.152   3.477 -19.684  1.00 82.28           N
ATOM   1032  CA  THR A  83      -3.197   2.670 -18.945  1.00 82.28           C
ATOM   1033  C   THR A  83      -2.013   3.527 -18.491  1.00 82.28           C
ATOM   1034  O   THR A  83      -1.581   3.437 -17.343  1.00 82.28           O
ATOM   1035  HA  THR A  83      -3.685   2.298 -18.044  1.00 82.28           H
ATOM   1036  CB  THR A  83      -2.789   1.491 -19.830  1.00 82.28           C
ATOM   1037  HB  THR A  83      -2.026   1.789 -20.549  1.00 82.28           H
ATOM   1038  OG1 THR A  83      -4.018   1.037 -20.391  1.00 82.28           O
ATOM   1039  HG1 THR A  83      -4.443   0.364 -19.785  1.00 82.28           H
ATOM   1040  CG2 THR A  83      -2.286   0.295 -19.018  1.00 82.28           C
ATOM   1041 1HG2 THR A  83      -3.074  -0.045 -18.347  1.00 82.28           H
ATOM   1042 2HG2 THR A  83      -1.415   0.593 -18.435  1.00 82.28           H
ATOM   1043 3HG2 THR A  83      -2.011  -0.513 -19.695  1.00 82.28           H
ATOM   1044  HN  THR A  83      -4.311   3.186 -20.627  1.00 82.28           H
ATOM   1045  N   ASP A  84      -1.521   4.338 -19.417  1.00 85.07           N
ATOM   1046  CA  ASP A  84      -0.380   5.192 -19.134  1.00 85.07           C
ATOM   1047  C   ASP A  84      -0.703   6.085 -17.934  1.00 85.07           C
ATOM   1048  O   ASP A  84       0.159   6.337 -17.094  1.00 85.07           O
ATOM   1049  HA  ASP A  84       0.446   4.510 -18.935  1.00 85.07           H
ATOM   1050  CB  ASP A  84      -0.061   6.097 -20.325  1.00 85.07           C
ATOM   1051 1HB  ASP A  84      -0.927   6.718 -20.557  1.00 85.07           H
ATOM   1052 2HB  ASP A  84       0.755   6.772 -20.066  1.00 85.07           H
ATOM   1053  CG  ASP A  84       0.324   5.271 -21.554  1.00 85.07           C
ATOM   1054  OD1 ASP A  84       0.852   4.157 -21.346  1.00 85.07           O
ATOM   1055  OD2 ASP A  84       0.082   5.772 -22.673  1.00 85.07           O
ATOM   1056  HN  ASP A  84      -1.889   4.416 -20.344  1.00 85.07           H
ATOM   1057  N   MET A  85      -1.946   6.541 -17.893  1.00 87.88           N
ATOM   1058  CA  MET A  85      -2.371   7.464 -16.855  1.00 87.88           C
ATOM   1059  C   MET A  85      -2.277   6.816 -15.472  1.00 87.88           C
ATOM   1060  O   MET A  85      -1.739   7.410 -14.539  1.00 87.88           O
ATOM   1061  HA  MET A  85      -1.685   8.309 -16.915  1.00 87.88           H
ATOM   1062  CB  MET A  85      -3.814   7.899 -17.118  1.00 87.88           C
ATOM   1063 1HB  MET A  85      -3.920   8.214 -18.156  1.00 87.88           H
ATOM   1064 2HB  MET A  85      -4.485   7.052 -16.972  1.00 87.88           H
ATOM   1065  CG  MET A  85      -4.220   9.044 -16.188  1.00 87.88           C
ATOM   1066 1HG  MET A  85      -5.295   9.213 -16.252  1.00 87.88           H
ATOM   1067 2HG  MET A  85      -4.000   8.780 -15.154  1.00 87.88           H
ATOM   1068  SD  MET A  85      -3.342  10.533 -16.635  1.00 87.88           S
ATOM   1069  CE  MET A  85      -3.653  11.524 -15.183  1.00 87.88           C
ATOM   1070 1HE  MET A  85      -4.727  11.663 -15.061  1.00 87.88           H
ATOM   1071 2HE  MET A  85      -3.249  11.019 -14.305  1.00 87.88           H
ATOM   1072 3HE  MET A  85      -3.171  12.495 -15.296  1.00 87.88           H
ATOM   1073  HN  MET A  85      -2.656   6.289 -18.551  1.00 87.88           H
ATOM   1074  N   PHE A  86      -2.808   5.605 -15.384  1.00 91.45           N
ATOM   1075  CA  PHE A  86      -2.825   4.886 -14.122  1.00 91.45           C
ATOM   1076  C   PHE A  86      -1.410   4.484 -13.700  1.00 91.45           C
ATOM   1077  O   PHE A  86      -1.066   4.554 -12.521  1.00 91.45           O
ATOM   1078  HA  PHE A  86      -3.249   5.556 -13.373  1.00 91.45           H
ATOM   1079  CB  PHE A  86      -3.658   3.621 -14.339  1.00 91.45           C
ATOM   1080 1HB  PHE A  86      -3.292   3.105 -15.226  1.00 91.45           H
ATOM   1081 2HB  PHE A  86      -3.507   2.949 -13.494  1.00 91.45           H
ATOM   1082  CG  PHE A  86      -5.157   3.884 -14.501  1.00 91.45           C
ATOM   1083  CD1 PHE A  86      -5.781   4.783 -13.695  1.00 91.45           C
ATOM   1084  HD1 PHE A  86      -5.214   5.318 -12.933  1.00 91.45           H
ATOM   1085  CD2 PHE A  86      -5.865   3.217 -15.453  1.00 91.45           C
ATOM   1086  HD2 PHE A  86      -5.365   2.496 -16.099  1.00 91.45           H
ATOM   1087  CE1 PHE A  86      -7.172   5.027 -13.846  1.00 91.45           C
ATOM   1088  HE1 PHE A  86      -7.672   5.748 -13.199  1.00 91.45           H
ATOM   1089  CE2 PHE A  86      -7.256   3.461 -15.603  1.00 91.45           C
ATOM   1090  HE2 PHE A  86      -7.823   2.927 -16.366  1.00 91.45           H
ATOM   1091  CZ  PHE A  86      -7.880   4.361 -14.797  1.00 91.45           C
ATOM   1092  HZ  PHE A  86      -8.947   4.548 -14.913  1.00 91.45           H
ATOM   1093  HN  PHE A  86      -3.220   5.118 -16.154  1.00 91.45           H
ATOM   1094  N   LEU A  87      -0.628   4.071 -14.687  1.00 88.70           N
ATOM   1095  CA  LEU A  87       0.715   3.585 -14.423  1.00 88.70           C
ATOM   1096  C   LEU A  87       1.570   4.730 -13.878  1.00 88.70           C
ATOM   1097  O   LEU A  87       2.406   4.522 -13.000  1.00 88.70           O
ATOM   1098  HA  LEU A  87       0.639   2.815 -13.655  1.00 88.70           H
ATOM   1099  CB  LEU A  87       1.300   2.922 -15.672  1.00 88.70           C
ATOM   1100 1HB  LEU A  87       1.201   3.615 -16.508  1.00 88.70           H
ATOM   1101 2HB  LEU A  87       2.367   2.766 -15.512  1.00 88.70           H
ATOM   1102  CG  LEU A  87       0.674   1.586 -16.078  1.00 88.70           C
ATOM   1103  HG  LEU A  87      -0.393   1.742 -16.236  1.00 88.70           H
ATOM   1104  CD1 LEU A  87       1.259   1.085 -17.400  1.00 88.70           C
ATOM   1105 1HD1 LEU A  87       1.061   1.816 -18.184  1.00 88.70           H
ATOM   1106 2HD1 LEU A  87       2.335   0.949 -17.293  1.00 88.70           H
ATOM   1107 3HD1 LEU A  87       0.796   0.134 -17.665  1.00 88.70           H
ATOM   1108  CD2 LEU A  87       0.817   0.551 -14.959  1.00 88.70           C
ATOM   1109 1HD2 LEU A  87       1.874   0.391 -14.746  1.00 88.70           H
ATOM   1110 2HD2 LEU A  87       0.316   0.914 -14.062  1.00 88.70           H
ATOM   1111 3HD2 LEU A  87       0.364  -0.389 -15.274  1.00 88.70           H
ATOM   1112  HN  LEU A  87      -0.898   4.066 -15.650  1.00 88.70           H
ATOM   1113  N   LEU A  88       1.331   5.915 -14.422  1.00 91.51           N
ATOM   1114  CA  LEU A  88       2.062   7.096 -13.994  1.00 91.51           C
ATOM   1115  C   LEU A  88       1.678   7.434 -12.552  1.00 91.51           C
ATOM   1116  O   LEU A  88       2.547   7.660 -11.712  1.00 91.51           O
ATOM   1117  HA  LEU A  88       3.124   6.850 -14.020  1.00 91.51           H
ATOM   1118  CB  LEU A  88       1.841   8.248 -14.976  1.00 91.51           C
ATOM   1119 1HB  LEU A  88       2.199   7.937 -15.957  1.00 91.51           H
ATOM   1120 2HB  LEU A  88       0.768   8.419 -15.068  1.00 91.51           H
ATOM   1121  CG  LEU A  88       2.512   9.575 -14.616  1.00 91.51           C
ATOM   1122  HG  LEU A  88       2.173   9.870 -13.622  1.00 91.51           H
ATOM   1123  CD1 LEU A  88       4.032   9.419 -14.548  1.00 91.51           C
ATOM   1124 1HD1 LEU A  88       4.289   8.681 -13.789  1.00 91.51           H
ATOM   1125 2HD1 LEU A  88       4.408   9.090 -15.517  1.00 91.51           H
ATOM   1126 3HD1 LEU A  88       4.484  10.377 -14.290  1.00 91.51           H
ATOM   1127  CD2 LEU A  88       2.091  10.682 -15.584  1.00 91.51           C
ATOM   1128 1HD2 LEU A  88       2.381  10.408 -16.598  1.00 91.51           H
ATOM   1129 2HD2 LEU A  88       1.010  10.814 -15.538  1.00 91.51           H
ATOM   1130 3HD2 LEU A  88       2.583  11.615 -15.305  1.00 91.51           H
ATOM   1131  HN  LEU A  88       0.654   6.074 -15.140  1.00 91.51           H
ATOM   1132  N   ASN A  89       0.376   7.458 -12.311  1.00 92.42           N
ATOM   1133  CA  ASN A  89      -0.136   7.840 -11.006  1.00 92.42           C
ATOM   1134  C   ASN A  89       0.295   6.800  -9.969  1.00 92.42           C
ATOM   1135  O   ASN A  89       0.547   7.138  -8.814  1.00 92.42           O
ATOM   1136  HA  ASN A  89       0.287   8.825 -10.809  1.00 92.42           H
ATOM   1137  CB  ASN A  89      -1.665   7.898 -11.010  1.00 92.42           C
ATOM   1138 1HB  ASN A  89      -2.063   7.074 -11.603  1.00 92.42           H
ATOM   1139 2HB  ASN A  89      -2.040   7.769  -9.994  1.00 92.42           H
ATOM   1140  CG  ASN A  89      -2.162   9.229 -11.578  1.00 92.42           C
ATOM   1141  OD1 ASN A  89      -2.338  10.208 -10.872  1.00 92.42           O
ATOM   1142  ND2 ASN A  89      -2.378   9.210 -12.890  1.00 92.42           N
ATOM   1143 1HD2 ASN A  89      -2.214   8.372 -13.412  1.00 92.42           H
ATOM   1144 2HD2 ASN A  89      -2.704  10.033 -13.355  1.00 92.42           H
ATOM   1145  HN  ASN A  89      -0.323   7.222 -12.986  1.00 92.42           H
ATOM   1146  N   LEU A  90       0.365   5.556 -10.419  1.00 93.17           N
ATOM   1147  CA  LEU A  90       0.798   4.471  -9.555  1.00 93.17           C
ATOM   1148  C   LEU A  90       2.240   4.723  -9.111  1.00 93.17           C
ATOM   1149  O   LEU A  90       2.565   4.578  -7.933  1.00 93.17           O
ATOM   1150  HA  LEU A  90       0.158   4.480  -8.673  1.00 93.17           H
ATOM   1151  CB  LEU A  90       0.595   3.122 -10.248  1.00 93.17           C
ATOM   1152 1HB  LEU A  90      -0.459   3.023 -10.505  1.00 93.17           H
ATOM   1153 2HB  LEU A  90       1.153   3.129 -11.184  1.00 93.17           H
ATOM   1154  CG  LEU A  90       1.014   1.887  -9.447  1.00 93.17           C
ATOM   1155  HG  LEU A  90       2.061   2.002  -9.165  1.00 93.17           H
ATOM   1156  CD1 LEU A  90       0.208   1.775  -8.151  1.00 93.17           C
ATOM   1157 1HD1 LEU A  90       0.376   2.661  -7.540  1.00 93.17           H
ATOM   1158 2HD1 LEU A  90      -0.853   1.693  -8.389  1.00 93.17           H
ATOM   1159 3HD1 LEU A  90       0.526   0.889  -7.601  1.00 93.17           H
ATOM   1160  CD2 LEU A  90       0.911   0.620 -10.298  1.00 93.17           C
ATOM   1161 1HD2 LEU A  90      -0.118   0.488 -10.630  1.00 93.17           H
ATOM   1162 2HD2 LEU A  90       1.564   0.712 -11.166  1.00 93.17           H
ATOM   1163 3HD2 LEU A  90       1.215  -0.242  -9.704  1.00 93.17           H
ATOM   1164  HN  LEU A  90       0.133   5.286 -11.354  1.00 93.17           H
ATOM   1165  N   ALA A  91       3.067   5.097 -10.076  1.00 94.38           N
ATOM   1166  CA  ALA A  91       4.478   5.320  -9.809  1.00 94.38           C
ATOM   1167  C   ALA A  91       4.630   6.493  -8.840  1.00 94.38           C
ATOM   1168  O   ALA A  91       5.491   6.470  -7.962  1.00 94.38           O
ATOM   1169  HA  ALA A  91       4.873   4.419  -9.340  1.00 94.38           H
ATOM   1170  CB  ALA A  91       5.216   5.554 -11.129  1.00 94.38           C
ATOM   1171 1HB  ALA A  91       5.102   4.679 -11.769  1.00 94.38           H
ATOM   1172 2HB  ALA A  91       4.799   6.428 -11.629  1.00 94.38           H
ATOM   1173 3HB  ALA A  91       6.275   5.721 -10.928  1.00 94.38           H
ATOM   1174  HN  ALA A  91       2.787   5.247 -11.025  1.00 94.38           H
ATOM   1175  N   ILE A  92       3.780   7.492  -9.032  1.00 93.21           N
ATOM   1176  CA  ILE A  92       3.798   8.665  -8.175  1.00 93.21           C
ATOM   1177  C   ILE A  92       3.415   8.257  -6.751  1.00 93.21           C
ATOM   1178  O   ILE A  92       4.064   8.664  -5.789  1.00 93.21           O
ATOM   1179  HA  ILE A  92       4.820   9.044  -8.162  1.00 93.21           H
ATOM   1180  CB  ILE A  92       2.913   9.768  -8.758  1.00 93.21           C
ATOM   1181  HB  ILE A  92       1.946   9.333  -9.009  1.00 93.21           H
ATOM   1182  CG1 ILE A  92       3.509  10.323 -10.053  1.00 93.21           C
ATOM   1183 1HG1 ILE A  92       4.393  10.919  -9.825  1.00 93.21           H
ATOM   1184 2HG1 ILE A  92       3.836   9.500 -10.689  1.00 93.21           H
ATOM   1185  CG2 ILE A  92       2.658  10.869  -7.727  1.00 93.21           C
ATOM   1186 1HG2 ILE A  92       2.158  10.444  -6.857  1.00 93.21           H
ATOM   1187 2HG2 ILE A  92       3.608  11.308  -7.422  1.00 93.21           H
ATOM   1188 3HG2 ILE A  92       2.026  11.641  -8.167  1.00 93.21           H
ATOM   1189  CD1 ILE A  92       2.488  11.180 -10.804  1.00 93.21           C
ATOM   1190 1HD1 ILE A  92       1.617  10.574 -11.052  1.00 93.21           H
ATOM   1191 2HD1 ILE A  92       2.182  12.015 -10.174  1.00 93.21           H
ATOM   1192 3HD1 ILE A  92       2.938  11.561 -11.721  1.00 93.21           H
ATOM   1193  HN  ILE A  92       3.090   7.508  -9.755  1.00 93.21           H
ATOM   1194  N   ALA A  93       2.361   7.458  -6.662  1.00 95.02           N
ATOM   1195  CA  ALA A  93       1.827   7.066  -5.369  1.00 95.02           C
ATOM   1196  C   ALA A  93       2.882   6.258  -4.610  1.00 95.02           C
ATOM   1197  O   ALA A  93       3.101   6.479  -3.420  1.00 95.02           O
ATOM   1198  HA  ALA A  93       1.607   7.976  -4.810  1.00 95.02           H
ATOM   1199  CB  ALA A  93       0.527   6.284  -5.569  1.00 95.02           C
ATOM   1200 1HB  ALA A  93      -0.198   6.912  -6.086  1.00 95.02           H
ATOM   1201 2HB  ALA A  93       0.727   5.393  -6.165  1.00 95.02           H
ATOM   1202 3HB  ALA A  93       0.127   5.990  -4.599  1.00 95.02           H
ATOM   1203  HN  ALA A  93       1.876   7.082  -7.451  1.00 95.02           H
ATOM   1204  N   ASP A  94       3.508   5.339  -5.330  1.00 92.07           N
ATOM   1205  CA  ASP A  94       4.536   4.498  -4.739  1.00 92.07           C
ATOM   1206  C   ASP A  94       5.658   5.381  -4.191  1.00 92.07           C
ATOM   1207  O   ASP A  94       6.138   5.162  -3.079  1.00 92.07           O
ATOM   1208  HA  ASP A  94       4.029   3.934  -3.957  1.00 92.07           H
ATOM   1209  CB  ASP A  94       5.142   3.556  -5.781  1.00 92.07           C
ATOM   1210 1HB  ASP A  94       5.253   4.080  -6.730  1.00 92.07           H
ATOM   1211 2HB  ASP A  94       6.140   3.253  -5.466  1.00 92.07           H
ATOM   1212  CG  ASP A  94       4.265   2.317  -5.976  1.00 92.07           C
ATOM   1213  OD1 ASP A  94       3.617   1.919  -4.984  1.00 92.07           O
ATOM   1214  OD2 ASP A  94       4.263   1.796  -7.112  1.00 92.07           O
ATOM   1215  HN  ASP A  94       3.324   5.165  -6.297  1.00 92.07           H
ATOM   1216  N   LEU A  95       6.045   6.360  -4.995  1.00 91.54           N
ATOM   1217  CA  LEU A  95       7.168   7.214  -4.649  1.00 91.54           C
ATOM   1218  C   LEU A  95       6.850   7.968  -3.356  1.00 91.54           C
ATOM   1219  O   LEU A  95       7.697   8.073  -2.470  1.00 91.54           O
ATOM   1220  HA  LEU A  95       8.027   6.568  -4.469  1.00 91.54           H
ATOM   1221  CB  LEU A  95       7.527   8.129  -5.822  1.00 91.54           C
ATOM   1222 1HB  LEU A  95       7.394   7.569  -6.747  1.00 91.54           H
ATOM   1223 2HB  LEU A  95       6.816   8.955  -5.843  1.00 91.54           H
ATOM   1224  CG  LEU A  95       8.942   8.711  -5.809  1.00 91.54           C
ATOM   1225  HG  LEU A  95       9.341   8.618  -4.799  1.00 91.54           H
ATOM   1226  CD1 LEU A  95       9.868   7.920  -6.736  1.00 91.54           C
ATOM   1227 1HD1 LEU A  95       9.914   6.883  -6.405  1.00 91.54           H
ATOM   1228 2HD1 LEU A  95       9.482   7.960  -7.755  1.00 91.54           H
ATOM   1229 3HD1 LEU A  95      10.867   8.355  -6.708  1.00 91.54           H
ATOM   1230  CD2 LEU A  95       8.925  10.202  -6.152  1.00 91.54           C
ATOM   1231 1HD2 LEU A  95       8.498  10.341  -7.146  1.00 91.54           H
ATOM   1232 2HD2 LEU A  95       8.321  10.736  -5.419  1.00 91.54           H
ATOM   1233 3HD2 LEU A  95       9.943  10.590  -6.137  1.00 91.54           H
ATOM   1234  HN  LEU A  95       5.605   6.573  -5.868  1.00 91.54           H
ATOM   1235  N   LEU A  96       5.627   8.474  -3.288  1.00 90.31           N
ATOM   1236  CA  LEU A  96       5.204   9.259  -2.141  1.00 90.31           C
ATOM   1237  C   LEU A  96       5.264   8.390  -0.884  1.00 90.31           C
ATOM   1238  O   LEU A  96       5.668   8.858   0.180  1.00 90.31           O
ATOM   1239  HA  LEU A  96       5.913  10.080  -2.028  1.00 90.31           H
ATOM   1240  CB  LEU A  96       3.829   9.880  -2.395  1.00 90.31           C
ATOM   1241 1HB  LEU A  96       3.157   9.096  -2.744  1.00 90.31           H
ATOM   1242 2HB  LEU A  96       3.433  10.239  -1.445  1.00 90.31           H
ATOM   1243  CG  LEU A  96       3.789  11.033  -3.400  1.00 90.31           C
ATOM   1244  HG  LEU A  96       4.256  10.696  -4.325  1.00 90.31           H
ATOM   1245  CD1 LEU A  96       2.346  11.417  -3.736  1.00 90.31           C
ATOM   1246 1HD1 LEU A  96       1.833  10.558  -4.169  1.00 90.31           H
ATOM   1247 2HD1 LEU A  96       1.832  11.728  -2.827  1.00 90.31           H
ATOM   1248 3HD1 LEU A  96       2.346  12.239  -4.452  1.00 90.31           H
ATOM   1249  CD2 LEU A  96       4.597  12.229  -2.895  1.00 90.31           C
ATOM   1250 1HD2 LEU A  96       4.182  12.576  -1.949  1.00 90.31           H
ATOM   1251 2HD2 LEU A  96       5.635  11.930  -2.748  1.00 90.31           H
ATOM   1252 3HD2 LEU A  96       4.552  13.034  -3.628  1.00 90.31           H
ATOM   1253  HN  LEU A  96       4.933   8.354  -3.998  1.00 90.31           H
ATOM   1254  N   PHE A  97       4.856   7.140  -1.047  1.00 92.04           N
ATOM   1255  CA  PHE A  97       4.897   6.190   0.052  1.00 92.04           C
ATOM   1256  C   PHE A  97       6.331   5.977   0.539  1.00 92.04           C
ATOM   1257  O   PHE A  97       6.594   6.009   1.741  1.00 92.04           O
ATOM   1258  HA  PHE A  97       4.298   6.607   0.862  1.00 92.04           H
ATOM   1259  CB  PHE A  97       4.350   4.865  -0.482  1.00 92.04           C
ATOM   1260 1HB  PHE A  97       3.264   4.934  -0.553  1.00 92.04           H
ATOM   1261 2HB  PHE A  97       4.727   4.709  -1.493  1.00 92.04           H
ATOM   1262  CG  PHE A  97       4.714   3.651   0.376  1.00 92.04           C
ATOM   1263  CD1 PHE A  97       5.636   2.756  -0.070  1.00 92.04           C
ATOM   1264  HD1 PHE A  97       6.116   2.903  -1.037  1.00 92.04           H
ATOM   1265  CD2 PHE A  97       4.115   3.467   1.583  1.00 92.04           C
ATOM   1266  HD2 PHE A  97       3.376   4.184   1.939  1.00 92.04           H
ATOM   1267  CE1 PHE A  97       5.974   1.629   0.726  1.00 92.04           C
ATOM   1268  HE1 PHE A  97       6.713   0.912   0.369  1.00 92.04           H
ATOM   1269  CE2 PHE A  97       4.453   2.340   2.378  1.00 92.04           C
ATOM   1270  HE2 PHE A  97       3.973   2.193   3.346  1.00 92.04           H
ATOM   1271  CZ  PHE A  97       5.375   1.445   1.933  1.00 92.04           C
ATOM   1272  HZ  PHE A  97       5.634   0.581   2.544  1.00 92.04           H
ATOM   1273  HN  PHE A  97       4.503   6.775  -1.908  1.00 92.04           H
ATOM   1274  N   LEU A  98       7.222   5.765  -0.418  1.00 94.45           N
ATOM   1275  CA  LEU A  98       8.579   5.352  -0.100  1.00 94.45           C
ATOM   1276  C   LEU A  98       9.263   6.451   0.715  1.00 94.45           C
ATOM   1277  O   LEU A  98      10.088   6.164   1.581  1.00 94.45           O
ATOM   1278  HA  LEU A  98       8.512   4.456   0.516  1.00 94.45           H
ATOM   1279  CB  LEU A  98       9.335   4.970  -1.374  1.00 94.45           C
ATOM   1280 1HB  LEU A  98       9.243   5.790  -2.087  1.00 94.45           H
ATOM   1281 2HB  LEU A  98      10.393   4.877  -1.131  1.00 94.45           H
ATOM   1282  CG  LEU A  98       8.883   3.680  -2.061  1.00 94.45           C
ATOM   1283  HG  LEU A  98       7.794   3.679  -2.102  1.00 94.45           H
ATOM   1284  CD1 LEU A  98       9.389   3.621  -3.504  1.00 94.45           C
ATOM   1285 1HD1 LEU A  98       8.996   4.470  -4.062  1.00 94.45           H
ATOM   1286 2HD1 LEU A  98      10.479   3.655  -3.508  1.00 94.45           H
ATOM   1287 3HD1 LEU A  98       9.053   2.694  -3.969  1.00 94.45           H
ATOM   1288  CD2 LEU A  98       9.306   2.451  -1.254  1.00 94.45           C
ATOM   1289 1HD2 LEU A  98      10.392   2.435  -1.160  1.00 94.45           H
ATOM   1290 2HD2 LEU A  98       8.856   2.496  -0.262  1.00 94.45           H
ATOM   1291 3HD2 LEU A  98       8.972   1.548  -1.765  1.00 94.45           H
ATOM   1292  HN  LEU A  98       7.030   5.869  -1.394  1.00 94.45           H
ATOM   1293  N   VAL A  99       8.895   7.687   0.409  1.00 91.72           N
ATOM   1294  CA  VAL A  99       9.507   8.833   1.060  1.00 91.72           C
ATOM   1295  C   VAL A  99       9.236   8.764   2.564  1.00 91.72           C
ATOM   1296  O   VAL A  99       9.934   9.398   3.354  1.00 91.72           O
ATOM   1297  HA  VAL A  99      10.583   8.770   0.895  1.00 91.72           H
ATOM   1298  CB  VAL A  99       9.004  10.128   0.420  1.00 91.72           C
ATOM   1299  HB  VAL A  99       7.915  10.095   0.408  1.00 91.72           H
ATOM   1300  CG1 VAL A  99       9.428  11.347   1.243  1.00 91.72           C
ATOM   1301 1HG1 VAL A  99       9.013  11.269   2.248  1.00 91.72           H
ATOM   1302 2HG1 VAL A  99      10.516  11.385   1.302  1.00 91.72           H
ATOM   1303 3HG1 VAL A  99       9.058  12.254   0.766  1.00 91.72           H
ATOM   1304  CG2 VAL A  99       9.488  10.249  -1.026  1.00 91.72           C
ATOM   1305 1HG2 VAL A  99      10.577  10.249  -1.047  1.00 91.72           H
ATOM   1306 2HG2 VAL A  99       9.114   9.405  -1.606  1.00 91.72           H
ATOM   1307 3HG2 VAL A  99       9.116  11.179  -1.457  1.00 91.72           H
ATOM   1308  HN  VAL A  99       8.195   7.910  -0.268  1.00 91.72           H
ATOM   1309  N   THR A 100       8.219   7.990   2.915  1.00 91.07           N
ATOM   1310  CA  THR A 100       7.823   7.860   4.307  1.00 91.07           C
ATOM   1311  C   THR A 100       8.733   6.865   5.030  1.00 91.07           C
ATOM   1312  O   THR A 100       8.883   6.929   6.249  1.00 91.07           O
ATOM   1313  HA  THR A 100       7.956   8.827   4.794  1.00 91.07           H
ATOM   1314  CB  THR A 100       6.344   7.469   4.343  1.00 91.07           C
ATOM   1315  HB  THR A 100       5.925   7.624   5.337  1.00 91.07           H
ATOM   1316  OG1 THR A 100       6.329   6.125   3.871  1.00 91.07           O
ATOM   1317  HG1 THR A 100       5.448   5.699   4.079  1.00 91.07           H
ATOM   1318  CG2 THR A 100       5.511   8.235   3.313  1.00 91.07           C
ATOM   1319 1HG2 THR A 100       5.889   8.026   2.312  1.00 91.07           H
ATOM   1320 2HG2 THR A 100       5.580   9.304   3.512  1.00 91.07           H
ATOM   1321 3HG2 THR A 100       4.470   7.919   3.382  1.00 91.07           H
ATOM   1322  HN  THR A 100       7.672   7.458   2.269  1.00 91.07           H
ATOM   1323  N   LEU A 101       9.316   5.969   4.248  1.00 93.52           N
ATOM   1324  CA  LEU A 101       9.999   4.816   4.810  1.00 93.52           C
ATOM   1325  C   LEU A 101      11.204   5.291   5.624  1.00 93.52           C
ATOM   1326  O   LEU A 101      11.478   4.761   6.700  1.00 93.52           O
ATOM   1327  HA  LEU A 101       9.301   4.319   5.484  1.00 93.52           H
ATOM   1328  CB  LEU A 101      10.356   3.815   3.709  1.00 93.52           C
ATOM   1329 1HB  LEU A 101      10.899   4.345   2.926  1.00 93.52           H
ATOM   1330 2HB  LEU A 101      11.039   3.075   4.126  1.00 93.52           H
ATOM   1331  CG  LEU A 101       9.180   3.078   3.066  1.00 93.52           C
ATOM   1332  HG  LEU A 101       8.551   3.812   2.563  1.00 93.52           H
ATOM   1333  CD1 LEU A 101       9.666   2.093   2.001  1.00 93.52           C
ATOM   1334 1HD1 LEU A 101      10.206   2.635   1.225  1.00 93.52           H
ATOM   1335 2HD1 LEU A 101      10.330   1.360   2.460  1.00 93.52           H
ATOM   1336 3HD1 LEU A 101       8.810   1.582   1.561  1.00 93.52           H
ATOM   1337  CD2 LEU A 101       8.315   2.394   4.128  1.00 93.52           C
ATOM   1338 1HD2 LEU A 101       8.920   1.674   4.680  1.00 93.52           H
ATOM   1339 2HD2 LEU A 101       7.924   3.143   4.816  1.00 93.52           H
ATOM   1340 3HD2 LEU A 101       7.487   1.877   3.644  1.00 93.52           H
ATOM   1341  HN  LEU A 101       9.327   6.021   3.249  1.00 93.52           H
ATOM   1342  N   PRO A 102      11.943   6.293   5.129  1.00 95.01           N
ATOM   1343  CA  PRO A 102      13.124   6.784   5.843  1.00 95.01           C
ATOM   1344  C   PRO A 102      12.815   7.152   7.285  1.00 95.01           C
ATOM   1345  O   PRO A 102      13.576   6.818   8.192  1.00 95.01           O
ATOM   1346  HA  PRO A 102      13.878   5.999   5.905  1.00 95.01           H
ATOM   1347  CB  PRO A 102      13.560   8.003   5.027  1.00 95.01           C
ATOM   1348 1HB  PRO A 102      13.112   8.921   5.407  1.00 95.01           H
ATOM   1349 2HB  PRO A 102      14.641   8.141   5.059  1.00 95.01           H
ATOM   1350  CG  PRO A 102      13.074   7.678   3.620  1.00 95.01           C
ATOM   1351 1HG  PRO A 102      12.990   8.573   3.004  1.00 95.01           H
ATOM   1352 2HG  PRO A 102      13.761   7.010   3.099  1.00 95.01           H
ATOM   1353  CD  PRO A 102      11.724   7.026   3.869  1.00 95.01           C
ATOM   1354 1HD  PRO A 102      10.930   7.766   3.970  1.00 95.01           H
ATOM   1355 2HD  PRO A 102      11.437   6.365   3.052  1.00 95.01           H
ATOM   1356  N   PHE A 103      11.694   7.837   7.460  1.00 93.38           N
ATOM   1357  CA  PHE A 103      11.303   8.309   8.777  1.00 93.38           C
ATOM   1358  C   PHE A 103      10.978   7.137   9.706  1.00 93.38           C
ATOM   1359  O   PHE A 103      11.350   7.147  10.878  1.00 93.38           O
ATOM   1360  HA  PHE A 103      12.145   8.869   9.183  1.00 93.38           H
ATOM   1361  CB  PHE A 103      10.046   9.161   8.592  1.00 93.38           C
ATOM   1362 1HB  PHE A 103       9.290   8.569   8.076  1.00 93.38           H
ATOM   1363 2HB  PHE A 103       9.640   9.410   9.573  1.00 93.38           H
ATOM   1364  CG  PHE A 103      10.281  10.455   7.810  1.00 93.38           C
ATOM   1365  CD1 PHE A 103      10.691  11.577   8.460  1.00 93.38           C
ATOM   1366  HD1 PHE A 103      10.852  11.555   9.538  1.00 93.38           H
ATOM   1367  CD2 PHE A 103      10.079  10.483   6.466  1.00 93.38           C
ATOM   1368  HD2 PHE A 103       9.751   9.584   5.945  1.00 93.38           H
ATOM   1369  CE1 PHE A 103      10.909  12.778   7.734  1.00 93.38           C
ATOM   1370  HE1 PHE A 103      11.237  13.678   8.255  1.00 93.38           H
ATOM   1371  CE2 PHE A 103      10.297  11.684   5.740  1.00 93.38           C
ATOM   1372  HE2 PHE A 103      10.136  11.706   4.662  1.00 93.38           H
ATOM   1373  CZ  PHE A 103      10.707  12.806   6.390  1.00 93.38           C
ATOM   1374  HZ  PHE A 103      10.875  13.728   5.832  1.00 93.38           H
ATOM   1375  HN  PHE A 103      11.060   8.069   6.722  1.00 93.38           H
ATOM   1376  N   TRP A 104      10.288   6.154   9.146  1.00 87.24           N
ATOM   1377  CA  TRP A 104       9.878   4.993   9.918  1.00 87.24           C
ATOM   1378  C   TRP A 104      11.135   4.200  10.283  1.00 87.24           C
ATOM   1379  O   TRP A 104      11.191   3.571  11.338  1.00 87.24           O
ATOM   1380  HA  TRP A 104       9.387   5.351  10.823  1.00 87.24           H
ATOM   1381  CB  TRP A 104       8.847   4.161   9.152  1.00 87.24           C
ATOM   1382 1HB  TRP A 104       9.231   3.958   8.152  1.00 87.24           H
ATOM   1383 2HB  TRP A 104       8.730   3.199   9.651  1.00 87.24           H
ATOM   1384  CG  TRP A 104       7.476   4.828   9.031  1.00 87.24           C
ATOM   1385  CD1 TRP A 104       6.790   5.108   7.914  1.00 87.24           C
ATOM   1386  HD1 TRP A 104       7.142   4.885   6.907  1.00 87.24           H
ATOM   1387  CD2 TRP A 104       6.645   5.289  10.117  1.00 87.24           C
ATOM   1388  NE1 TRP A 104       5.584   5.714   8.200  1.00 87.24           N
ATOM   1389  HE1 TRP A 104       4.901   6.015   7.534  1.00 87.24           H
ATOM   1390  CE2 TRP A 104       5.492   5.827   9.582  1.00 87.24           C
ATOM   1391  CE3 TRP A 104       6.860   5.252  11.506  1.00 87.24           C
ATOM   1392  HE3 TRP A 104       7.761   4.832  11.953  1.00 87.24           H
ATOM   1393  CZ2 TRP A 104       4.465   6.369  10.363  1.00 87.24           C
ATOM   1394  HZ2 TRP A 104       3.564   6.789   9.916  1.00 87.24           H
ATOM   1395  CZ3 TRP A 104       5.824   5.798  12.273  1.00 87.24           C
ATOM   1396  HZ3 TRP A 104       5.940   5.795  13.357  1.00 87.24           H
ATOM   1397  CH2 TRP A 104       4.657   6.344  11.750  1.00 87.24           C
ATOM   1398  HH2 TRP A 104       3.896   6.750  12.415  1.00 87.24           H
ATOM   1399  HN  TRP A 104      10.009   6.142   8.186  1.00 87.24           H
ATOM   1400  N   ALA A 105      12.111   4.257   9.389  1.00 95.38           N
ATOM   1401  CA  ALA A 105      13.365   3.555   9.605  1.00 95.38           C
ATOM   1402  C   ALA A 105      14.050   4.114  10.854  1.00 95.38           C
ATOM   1403  O   ALA A 105      14.520   3.356  11.701  1.00 95.38           O
ATOM   1404  HA  ALA A 105      13.132   2.503   9.770  1.00 95.38           H
ATOM   1405  CB  ALA A 105      14.240   3.676   8.356  1.00 95.38           C
ATOM   1406 1HB  ALA A 105      13.721   3.238   7.504  1.00 95.38           H
ATOM   1407 2HB  ALA A 105      14.443   4.728   8.156  1.00 95.38           H
ATOM   1408 3HB  ALA A 105      15.180   3.149   8.519  1.00 95.38           H
ATOM   1409  HN  ALA A 105      12.057   4.770   8.532  1.00 95.38           H
ATOM   1410  N   ILE A 106      14.084   5.437  10.928  1.00 92.06           N
ATOM   1411  CA  ILE A 106      14.716   6.107  12.052  1.00 92.06           C
ATOM   1412  C   ILE A 106      13.923   5.814  13.327  1.00 92.06           C
ATOM   1413  O   ILE A 106      14.504   5.505  14.366  1.00 92.06           O
ATOM   1414  HA  ILE A 106      15.716   5.686  12.163  1.00 92.06           H
ATOM   1415  CB  ILE A 106      14.884   7.599  11.760  1.00 92.06           C
ATOM   1416  HB  ILE A 106      13.924   7.992  11.425  1.00 92.06           H
ATOM   1417  CG1 ILE A 106      15.886   7.828  10.628  1.00 92.06           C
ATOM   1418 1HG1 ILE A 106      16.899   7.658  10.994  1.00 92.06           H
ATOM   1419 2HG1 ILE A 106      15.710   7.106   9.830  1.00 92.06           H
ATOM   1420  CG2 ILE A 106      15.267   8.366  13.028  1.00 92.06           C
ATOM   1421 1HG2 ILE A 106      14.485   8.242  13.778  1.00 92.06           H
ATOM   1422 2HG2 ILE A 106      16.208   7.978  13.417  1.00 92.06           H
ATOM   1423 3HG2 ILE A 106      15.379   9.424  12.792  1.00 92.06           H
ATOM   1424  CD1 ILE A 106      15.770   9.248  10.071  1.00 92.06           C
ATOM   1425 1HD1 ILE A 106      14.764   9.406   9.684  1.00 92.06           H
ATOM   1426 2HD1 ILE A 106      15.971   9.967  10.866  1.00 92.06           H
ATOM   1427 3HD1 ILE A 106      16.494   9.384   9.267  1.00 92.06           H
ATOM   1428  HN  ILE A 106      13.690   6.046  10.240  1.00 92.06           H
ATOM   1429  N   ALA A 107      12.608   5.922  13.206  1.00 93.25           N
ATOM   1430  CA  ALA A 107      11.735   5.764  14.356  1.00 93.25           C
ATOM   1431  C   ALA A 107      11.877   4.344  14.907  1.00 93.25           C
ATOM   1432  O   ALA A 107      11.813   4.134  16.117  1.00 93.25           O
ATOM   1433  HA  ALA A 107      12.058   6.474  15.118  1.00 93.25           H
ATOM   1434  CB  ALA A 107      10.296   6.093  13.954  1.00 93.25           C
ATOM   1435 1HB  ALA A 107      10.244   7.121  13.598  1.00 93.25           H
ATOM   1436 2HB  ALA A 107       9.977   5.417  13.161  1.00 93.25           H
ATOM   1437 3HB  ALA A 107       9.641   5.974  14.818  1.00 93.25           H
ATOM   1438  HN  ALA A 107      12.140   6.114  12.343  1.00 93.25           H
ATOM   1439  N   ALA A 108      12.066   3.404  13.992  1.00 92.83           N
ATOM   1440  CA  ALA A 108      12.168   2.004  14.366  1.00 92.83           C
ATOM   1441  C   ALA A 108      13.532   1.752  15.013  1.00 92.83           C
ATOM   1442  O   ALA A 108      13.663   0.881  15.872  1.00 92.83           O
ATOM   1443  HA  ALA A 108      11.385   1.798  15.096  1.00 92.83           H
ATOM   1444  CB  ALA A 108      11.937   1.128  13.133  1.00 92.83           C
ATOM   1445 1HB  ALA A 108      10.944   1.324  12.729  1.00 92.83           H
ATOM   1446 2HB  ALA A 108      12.689   1.357  12.378  1.00 92.83           H
ATOM   1447 3HB  ALA A 108      12.014   0.078  13.415  1.00 92.83           H
ATOM   1448  HN  ALA A 108      12.150   3.587  13.012  1.00 92.83           H
ATOM   1449  N   ALA A 109      14.512   2.529  14.576  1.00 91.30           N
ATOM   1450  CA  ALA A 109      15.880   2.329  15.021  1.00 91.30           C
ATOM   1451  C   ALA A 109      15.993   2.711  16.498  1.00 91.30           C
ATOM   1452  O   ALA A 109      16.752   2.096  17.246  1.00 91.30           O
ATOM   1453  HA  ALA A 109      16.115   1.271  14.909  1.00 91.30           H
ATOM   1454  CB  ALA A 109      16.829   3.140  14.136  1.00 91.30           C
ATOM   1455 1HB  ALA A 109      16.731   2.810  13.101  1.00 91.30           H
ATOM   1456 2HB  ALA A 109      16.575   4.198  14.205  1.00 91.30           H
ATOM   1457 3HB  ALA A 109      17.855   2.990  14.470  1.00 91.30           H
ATOM   1458  HN  ALA A 109      14.383   3.282  13.931  1.00 91.30           H
ATOM   1459  N   ASP A 110      15.225   3.724  16.875  1.00 82.23           N
ATOM   1460  CA  ASP A 110      15.353   4.307  18.199  1.00 82.23           C
ATOM   1461  C   ASP A 110      13.992   4.839  18.651  1.00 82.23           C
ATOM   1462  O   ASP A 110      13.195   4.103  19.231  1.00 82.23           O
ATOM   1463  HA  ASP A 110      15.717   3.499  18.835  1.00 82.23           H
ATOM   1464  CB  ASP A 110      16.340   5.477  18.193  1.00 82.23           C
ATOM   1465 1HB  ASP A 110      17.273   5.167  17.723  1.00 82.23           H
ATOM   1466 2HB  ASP A 110      15.937   6.294  17.595  1.00 82.23           H
ATOM   1467  CG  ASP A 110      16.617   5.968  19.615  1.00 82.23           C
ATOM   1468  OD1 ASP A 110      16.206   5.251  20.553  1.00 82.23           O
ATOM   1469  OD2 ASP A 110      17.233   7.049  19.732  1.00 82.23           O
ATOM   1470  HN  ASP A 110      14.528   4.143  16.294  1.00 82.23           H
ATOM   1471  N   GLN A 111      13.767   6.114  18.369  1.00 85.00           N
ATOM   1472  CA  GLN A 111      12.520   6.756  18.748  1.00 85.00           C
ATOM   1473  C   GLN A 111      12.142   7.828  17.723  1.00 85.00           C
ATOM   1474  O   GLN A 111      12.938   8.163  16.847  1.00 85.00           O
ATOM   1475  HA  GLN A 111      11.773   5.962  18.746  1.00 85.00           H
ATOM   1476  CB  GLN A 111      12.615   7.351  20.154  1.00 85.00           C
ATOM   1477 1HB  GLN A 111      11.675   7.841  20.410  1.00 85.00           H
ATOM   1478 2HB  GLN A 111      12.767   6.553  20.881  1.00 85.00           H
ATOM   1479  CG  GLN A 111      13.763   8.359  20.247  1.00 85.00           C
ATOM   1480 1HG  GLN A 111      14.706   7.862  20.020  1.00 85.00           H
ATOM   1481 2HG  GLN A 111      13.626   9.141  19.499  1.00 85.00           H
ATOM   1482  CD  GLN A 111      13.832   8.985  21.641  1.00 85.00           C
ATOM   1483  OE1 GLN A 111      12.906   8.906  22.432  1.00 85.00           O
ATOM   1484  NE2 GLN A 111      14.977   9.610  21.898  1.00 85.00           N
ATOM   1485 1HE2 GLN A 111      15.698   9.638  21.204  1.00 85.00           H
ATOM   1486 2HE2 GLN A 111      15.118  10.051  22.784  1.00 85.00           H
ATOM   1487  HN  GLN A 111      14.418   6.704  17.891  1.00 85.00           H
ATOM   1488  N   TRP A 112      10.927   8.337  17.868  1.00 90.83           N
ATOM   1489  CA  TRP A 112      10.455   9.405  17.003  1.00 90.83           C
ATOM   1490  C   TRP A 112      11.179  10.692  17.405  1.00 90.83           C
ATOM   1491  O   TRP A 112      10.970  11.211  18.500  1.00 90.83           O
ATOM   1492  HA  TRP A 112      10.709   9.140  15.977  1.00 90.83           H
ATOM   1493  CB  TRP A 112       8.932   9.531  17.068  1.00 90.83           C
ATOM   1494 1HB  TRP A 112       8.489   8.552  16.890  1.00 90.83           H
ATOM   1495 2HB  TRP A 112       8.645   9.832  18.076  1.00 90.83           H
ATOM   1496  CG  TRP A 112       8.347  10.530  16.067  1.00 90.83           C
ATOM   1497  CD1 TRP A 112       7.990  11.803  16.285  1.00 90.83           C
ATOM   1498  HD1 TRP A 112       8.077  12.309  17.246  1.00 90.83           H
ATOM   1499  CD2 TRP A 112       8.064  10.284  14.674  1.00 90.83           C
ATOM   1500  NE1 TRP A 112       7.500  12.393  15.138  1.00 90.83           N
ATOM   1501  HE1 TRP A 112       7.171  13.334  15.050  1.00 90.83           H
ATOM   1502  CE2 TRP A 112       7.546  11.440  14.127  1.00 90.83           C
ATOM   1503  CE3 TRP A 112       8.239   9.123  13.901  1.00 90.83           C
ATOM   1504  HE3 TRP A 112       8.646   8.198  14.309  1.00 90.83           H
ATOM   1505  CZ2 TRP A 112       7.161  11.548  12.786  1.00 90.83           C
ATOM   1506  HZ2 TRP A 112       6.754  12.474  12.378  1.00 90.83           H
ATOM   1507  CZ3 TRP A 112       7.850   9.247  12.562  1.00 90.83           C
ATOM   1508  HZ3 TRP A 112       7.965   8.376  11.917  1.00 90.83           H
ATOM   1509  CH2 TRP A 112       7.326  10.404  11.996  1.00 90.83           C
ATOM   1510  HH2 TRP A 112       7.046  10.420  10.943  1.00 90.83           H
ATOM   1511  HN  TRP A 112      10.271   8.031  18.558  1.00 90.83           H
ATOM   1512  N   LYS A 113      12.017  11.170  16.496  1.00 83.08           N
ATOM   1513  CA  LYS A 113      12.912  12.271  16.808  1.00 83.08           C
ATOM   1514  C   LYS A 113      12.381  13.553  16.164  1.00 83.08           C
ATOM   1515  O   LYS A 113      13.055  14.582  16.175  1.00 83.08           O
ATOM   1516  HA  LYS A 113      12.905  12.400  17.891  1.00 83.08           H
ATOM   1517  CB  LYS A 113      14.346  11.927  16.403  1.00 83.08           C
ATOM   1518 1HB  LYS A 113      14.392  11.747  15.329  1.00 83.08           H
ATOM   1519 2HB  LYS A 113      15.000  12.774  16.611  1.00 83.08           H
ATOM   1520  CG  LYS A 113      14.847  10.692  17.154  1.00 83.08           C
ATOM   1521 1HG  LYS A 113      14.697  10.828  18.225  1.00 83.08           H
ATOM   1522 2HG  LYS A 113      14.264   9.820  16.859  1.00 83.08           H
ATOM   1523  CD  LYS A 113      16.329  10.441  16.870  1.00 83.08           C
ATOM   1524 1HD  LYS A 113      16.475  10.274  15.802  1.00 83.08           H
ATOM   1525 2HD  LYS A 113      16.910  11.324  17.137  1.00 83.08           H
ATOM   1526  CE  LYS A 113      16.841   9.231  17.654  1.00 83.08           C
ATOM   1527 1HE  LYS A 113      16.669   9.382  18.720  1.00 83.08           H
ATOM   1528 2HE  LYS A 113      16.284   8.340  17.365  1.00 83.08           H
ATOM   1529  NZ  LYS A 113      18.285   9.024  17.404  1.00 83.08           N
ATOM   1530 1HZ  LYS A 113      18.612   8.233  17.948  1.00 83.08           H
ATOM   1531 2HZ  LYS A 113      18.434   8.840  16.418  1.00 83.08           H
ATOM   1532 3HZ  LYS A 113      18.798   9.856  17.674  1.00 83.08           H
ATOM   1533  HN  LYS A 113      12.089  10.819  15.562  1.00 83.08           H
ATOM   1534  N   PHE A 114      11.179  13.449  15.618  1.00 88.82           N
ATOM   1535  CA  PHE A 114      10.622  14.530  14.822  1.00 88.82           C
ATOM   1536  C   PHE A 114       9.461  15.207  15.554  1.00 88.82           C
ATOM   1537  O   PHE A 114       8.983  14.702  16.568  1.00 88.82           O
ATOM   1538  HA  PHE A 114      11.419  15.256  14.660  1.00 88.82           H
ATOM   1539  CB  PHE A 114      10.099  13.908  13.526  1.00 88.82           C
ATOM   1540 1HB  PHE A 114       9.245  13.272  13.759  1.00 88.82           H
ATOM   1541 2HB  PHE A 114       9.735  14.703  12.875  1.00 88.82           H
ATOM   1542  CG  PHE A 114      11.140  13.084  12.767  1.00 88.82           C
ATOM   1543  CD1 PHE A 114      12.092  13.708  12.023  1.00 88.82           C
ATOM   1544  HD1 PHE A 114      12.113  14.797  11.967  1.00 88.82           H
ATOM   1545  CD2 PHE A 114      11.115  11.726  12.837  1.00 88.82           C
ATOM   1546  HD2 PHE A 114      10.352  11.225  13.433  1.00 88.82           H
ATOM   1547  CE1 PHE A 114      13.059  12.943  11.319  1.00 88.82           C
ATOM   1548  HE1 PHE A 114      13.821  13.444  10.722  1.00 88.82           H
ATOM   1549  CE2 PHE A 114      12.081  10.960  12.133  1.00 88.82           C
ATOM   1550  HE2 PHE A 114      12.061   9.872  12.188  1.00 88.82           H
ATOM   1551  CZ  PHE A 114      13.033  11.585  11.388  1.00 88.82           C
ATOM   1552  HZ  PHE A 114      13.775  10.997  10.848  1.00 88.82           H
ATOM   1553  HN  PHE A 114      10.589  12.647  15.711  1.00 88.82           H
ATOM   1554  N   GLN A 115       9.041  16.340  15.010  1.00 81.81           N
ATOM   1555  CA  GLN A 115       7.969  17.110  15.618  1.00 81.81           C
ATOM   1556  C   GLN A 115       6.625  16.415  15.396  1.00 81.81           C
ATOM   1557  O   GLN A 115       6.512  15.530  14.549  1.00 81.81           O
ATOM   1558  HA  GLN A 115       8.200  17.137  16.683  1.00 81.81           H
ATOM   1559  CB  GLN A 115       7.944  18.540  15.074  1.00 81.81           C
ATOM   1560 1HB  GLN A 115       7.862  18.518  13.987  1.00 81.81           H
ATOM   1561 2HB  GLN A 115       7.063  19.061  15.449  1.00 81.81           H
ATOM   1562  CG  GLN A 115       9.206  19.303  15.480  1.00 81.81           C
ATOM   1563 1HG  GLN A 115       9.317  19.281  16.564  1.00 81.81           H
ATOM   1564 2HG  GLN A 115      10.084  18.812  15.060  1.00 81.81           H
ATOM   1565  CD  GLN A 115       9.148  20.754  14.998  1.00 81.81           C
ATOM   1566  OE1 GLN A 115       8.251  21.161  14.278  1.00 81.81           O
ATOM   1567  NE2 GLN A 115      10.153  21.510  15.433  1.00 81.81           N
ATOM   1568 1HE2 GLN A 115      10.857  21.113  16.022  1.00 81.81           H
ATOM   1569 2HE2 GLN A 115      10.203  22.474  15.172  1.00 81.81           H
ATOM   1570  HN  GLN A 115       9.420  16.732  14.171  1.00 81.81           H
ATOM   1571  N   THR A 116       5.639  16.842  16.171  1.00 88.14           N
ATOM   1572  CA  THR A 116       4.305  16.274  16.067  1.00 88.14           C
ATOM   1573  C   THR A 116       3.761  16.447  14.648  1.00 88.14           C
ATOM   1574  O   THR A 116       3.109  15.550  14.116  1.00 88.14           O
ATOM   1575  HA  THR A 116       4.373  15.203  16.256  1.00 88.14           H
ATOM   1576  CB  THR A 116       3.429  16.927  17.138  1.00 88.14           C
ATOM   1577  HB  THR A 116       3.171  17.949  16.860  1.00 88.14           H
ATOM   1578  OG1 THR A 116       4.184  16.787  18.338  1.00 88.14           O
ATOM   1579  HG1 THR A 116       3.833  17.410  19.037  1.00 88.14           H
ATOM   1580  CG2 THR A 116       2.148  16.135  17.409  1.00 88.14           C
ATOM   1581 1HG2 THR A 116       2.407  15.133  17.752  1.00 88.14           H
ATOM   1582 2HG2 THR A 116       1.563  16.065  16.493  1.00 88.14           H
ATOM   1583 3HG2 THR A 116       1.563  16.642  18.177  1.00 88.14           H
ATOM   1584  HN  THR A 116       5.739  17.561  16.859  1.00 88.14           H
ATOM   1585  N   PHE A 117       4.049  17.606  14.075  1.00 91.40           N
ATOM   1586  CA  PHE A 117       3.588  17.912  12.731  1.00 91.40           C
ATOM   1587  C   PHE A 117       4.024  16.829  11.743  1.00 91.40           C
ATOM   1588  O   PHE A 117       3.221  16.359  10.937  1.00 91.40           O
ATOM   1589  HA  PHE A 117       2.499  17.955  12.765  1.00 91.40           H
ATOM   1590  CB  PHE A 117       4.231  19.241  12.330  1.00 91.40           C
ATOM   1591 1HB  PHE A 117       3.893  20.019  13.015  1.00 91.40           H
ATOM   1592 2HB  PHE A 117       5.312  19.161  12.447  1.00 91.40           H
ATOM   1593  CG  PHE A 117       3.920  19.675  10.896  1.00 91.40           C
ATOM   1594  CD1 PHE A 117       4.875  19.575   9.933  1.00 91.40           C
ATOM   1595  HD1 PHE A 117       5.862  19.186  10.182  1.00 91.40           H
ATOM   1596  CD2 PHE A 117       2.688  20.160  10.584  1.00 91.40           C
ATOM   1597  HD2 PHE A 117       1.923  20.240  11.356  1.00 91.40           H
ATOM   1598  CE1 PHE A 117       4.586  19.977   8.602  1.00 91.40           C
ATOM   1599  HE1 PHE A 117       5.352  19.897   7.830  1.00 91.40           H
ATOM   1600  CE2 PHE A 117       2.399  20.562   9.253  1.00 91.40           C
ATOM   1601  HE2 PHE A 117       1.412  20.951   9.003  1.00 91.40           H
ATOM   1602  CZ  PHE A 117       3.354  20.462   8.290  1.00 91.40           C
ATOM   1603  HZ  PHE A 117       3.133  20.771   7.268  1.00 91.40           H
ATOM   1604  HN  PHE A 117       4.585  18.328  14.512  1.00 91.40           H
ATOM   1605  N   MET A 118       5.294  16.464  11.836  1.00 88.91           N
ATOM   1606  CA  MET A 118       5.851  15.459  10.946  1.00 88.91           C
ATOM   1607  C   MET A 118       5.186  14.099  11.169  1.00 88.91           C
ATOM   1608  O   MET A 118       5.046  13.312  10.235  1.00 88.91           O
ATOM   1609  HA  MET A 118       5.641  15.813   9.936  1.00 88.91           H
ATOM   1610  CB  MET A 118       7.356  15.338  11.191  1.00 88.91           C
ATOM   1611 1HB  MET A 118       7.547  15.225  12.258  1.00 88.91           H
ATOM   1612 2HB  MET A 118       7.737  14.441  10.703  1.00 88.91           H
ATOM   1613  CG  MET A 118       8.099  16.568  10.663  1.00 88.91           C
ATOM   1614 1HG  MET A 118       7.799  17.453  11.224  1.00 88.91           H
ATOM   1615 2HG  MET A 118       9.172  16.445  10.809  1.00 88.91           H
ATOM   1616  SD  MET A 118       7.743  16.797   8.929  1.00 88.91           S
ATOM   1617  CE  MET A 118       8.456  15.301   8.265  1.00 88.91           C
ATOM   1618 1HE  MET A 118       9.520  15.271   8.499  1.00 88.91           H
ATOM   1619 2HE  MET A 118       7.962  14.436   8.708  1.00 88.91           H
ATOM   1620 3HE  MET A 118       8.321  15.282   7.184  1.00 88.91           H
ATOM   1621  HN  MET A 118       5.937  16.841  12.503  1.00 88.91           H
ATOM   1622  N   CYS A 119       4.795  13.865  12.413  1.00 93.80           N
ATOM   1623  CA  CYS A 119       4.089  12.643  12.758  1.00 93.80           C
ATOM   1624  C   CYS A 119       2.777  12.608  11.972  1.00 93.80           C
ATOM   1625  O   CYS A 119       2.446  11.597  11.354  1.00 93.80           O
ATOM   1626  HA  CYS A 119       4.736  11.815  12.467  1.00 93.80           H
ATOM   1627  CB  CYS A 119       3.855  12.531  14.266  1.00 93.80           C
ATOM   1628 1HB  CYS A 119       4.810  12.477  14.787  1.00 93.80           H
ATOM   1629 2HB  CYS A 119       3.343  13.422  14.630  1.00 93.80           H
ATOM   1630  SG  CYS A 119       2.857  11.042  14.635  1.00 93.80           S
ATOM   1631  HN  CYS A 119       4.952  14.492  13.176  1.00 93.80           H
ATOM   1632  N   LYS A 120       2.064  13.724  12.023  1.00 92.09           N
ATOM   1633  CA  LYS A 120       0.786  13.827  11.339  1.00 92.09           C
ATOM   1634  C   LYS A 120       0.995  13.600   9.840  1.00 92.09           C
ATOM   1635  O   LYS A 120       0.268  12.827   9.219  1.00 92.09           O
ATOM   1636  HA  LYS A 120       0.145  13.034  11.722  1.00 92.09           H
ATOM   1637  CB  LYS A 120       0.107  15.158  11.670  1.00 92.09           C
ATOM   1638 1HB  LYS A 120       0.806  15.978  11.506  1.00 92.09           H
ATOM   1639 2HB  LYS A 120      -0.736  15.317  10.998  1.00 92.09           H
ATOM   1640  CG  LYS A 120      -0.379  15.178  13.121  1.00 92.09           C
ATOM   1641 1HG  LYS A 120      -1.103  14.379  13.277  1.00 92.09           H
ATOM   1642 2HG  LYS A 120       0.458  14.985  13.792  1.00 92.09           H
ATOM   1643  CD  LYS A 120      -1.016  16.526  13.467  1.00 92.09           C
ATOM   1644 1HD  LYS A 120      -0.283  17.322  13.340  1.00 92.09           H
ATOM   1645 2HD  LYS A 120      -1.834  16.733  12.776  1.00 92.09           H
ATOM   1646  CE  LYS A 120      -1.541  16.531  14.904  1.00 92.09           C
ATOM   1647 1HE  LYS A 120      -0.809  16.071  15.566  1.00 92.09           H
ATOM   1648 2HE  LYS A 120      -1.677  17.558  15.243  1.00 92.09           H
ATOM   1649  NZ  LYS A 120      -2.826  15.801  14.989  1.00 92.09           N
ATOM   1650 1HZ  LYS A 120      -3.303  16.055  15.847  1.00 92.09           H
ATOM   1651 2HZ  LYS A 120      -3.406  16.044  14.194  1.00 92.09           H
ATOM   1652 3HZ  LYS A 120      -2.647  14.802  14.985  1.00 92.09           H
ATOM   1653  HN  LYS A 120       2.346  14.546  12.518  1.00 92.09           H
ATOM   1654  N   VAL A 121       1.992  14.288   9.303  1.00 93.76           N
ATOM   1655  CA  VAL A 121       2.231  14.265   7.870  1.00 93.76           C
ATOM   1656  C   VAL A 121       2.573  12.838   7.438  1.00 93.76           C
ATOM   1657  O   VAL A 121       1.987  12.314   6.492  1.00 93.76           O
ATOM   1658  HA  VAL A 121       1.307  14.568   7.378  1.00 93.76           H
ATOM   1659  CB  VAL A 121       3.317  15.278   7.504  1.00 93.76           C
ATOM   1660  HB  VAL A 121       4.182  15.087   8.140  1.00 93.76           H
ATOM   1661  CG1 VAL A 121       3.758  15.107   6.049  1.00 93.76           C
ATOM   1662 1HG1 VAL A 121       4.154  14.102   5.905  1.00 93.76           H
ATOM   1663 2HG1 VAL A 121       2.903  15.258   5.390  1.00 93.76           H
ATOM   1664 3HG1 VAL A 121       4.531  15.839   5.815  1.00 93.76           H
ATOM   1665  CG2 VAL A 121       2.845  16.708   7.769  1.00 93.76           C
ATOM   1666 1HG2 VAL A 121       1.958  16.915   7.170  1.00 93.76           H
ATOM   1667 2HG2 VAL A 121       2.604  16.821   8.826  1.00 93.76           H
ATOM   1668 3HG2 VAL A 121       3.636  17.408   7.501  1.00 93.76           H
ATOM   1669  HN  VAL A 121       2.629  14.853   9.828  1.00 93.76           H
ATOM   1670  N   VAL A 122       3.522  12.249   8.151  1.00 92.92           N
ATOM   1671  CA  VAL A 122       4.082  10.972   7.743  1.00 92.92           C
ATOM   1672  C   VAL A 122       2.986   9.905   7.780  1.00 92.92           C
ATOM   1673  O   VAL A 122       2.854   9.113   6.848  1.00 92.92           O
ATOM   1674  HA  VAL A 122       4.432  11.079   6.717  1.00 92.92           H
ATOM   1675  CB  VAL A 122       5.285  10.623   8.621  1.00 92.92           C
ATOM   1676  HB  VAL A 122       4.974  10.701   9.663  1.00 92.92           H
ATOM   1677  CG1 VAL A 122       5.745   9.185   8.375  1.00 92.92           C
ATOM   1678 1HG1 VAL A 122       4.931   8.498   8.609  1.00 92.92           H
ATOM   1679 2HG1 VAL A 122       6.030   9.068   7.330  1.00 92.92           H
ATOM   1680 3HG1 VAL A 122       6.601   8.963   9.012  1.00 92.92           H
ATOM   1681  CG2 VAL A 122       6.432  11.611   8.398  1.00 92.92           C
ATOM   1682 1HG2 VAL A 122       6.740  11.579   7.353  1.00 92.92           H
ATOM   1683 2HG2 VAL A 122       6.097  12.618   8.647  1.00 92.92           H
ATOM   1684 3HG2 VAL A 122       7.274  11.340   9.034  1.00 92.92           H
ATOM   1685  HN  VAL A 122       3.907  12.630   8.992  1.00 92.92           H
ATOM   1686  N   ASN A 123       2.227   9.918   8.866  1.00 91.69           N
ATOM   1687  CA  ASN A 123       1.141   8.968   9.033  1.00 91.69           C
ATOM   1688  C   ASN A 123       0.112   9.177   7.919  1.00 91.69           C
ATOM   1689  O   ASN A 123      -0.378   8.212   7.334  1.00 91.69           O
ATOM   1690  HA  ASN A 123       1.610   7.985   8.988  1.00 91.69           H
ATOM   1691  CB  ASN A 123       0.433   9.169  10.374  1.00 91.69           C
ATOM   1692 1HB  ASN A 123       0.513  10.213  10.679  1.00 91.69           H
ATOM   1693 2HB  ASN A 123      -0.629   8.950  10.266  1.00 91.69           H
ATOM   1694  CG  ASN A 123       1.038   8.269  11.453  1.00 91.69           C
ATOM   1695  OD1 ASN A 123       1.783   7.343  11.180  1.00 91.69           O
ATOM   1696  ND2 ASN A 123       0.675   8.592  12.692  1.00 91.69           N
ATOM   1697 1HD2 ASN A 123       0.060   9.364  12.848  1.00 91.69           H
ATOM   1698 2HD2 ASN A 123       1.019   8.062  13.467  1.00 91.69           H
ATOM   1699  HN  ASN A 123       2.345  10.562   9.623  1.00 91.69           H
ATOM   1700  N   SER A 124      -0.185  10.442   7.661  1.00 92.72           N
ATOM   1701  CA  SER A 124      -1.205  10.787   6.685  1.00 92.72           C
ATOM   1702  C   SER A 124      -0.755  10.362   5.286  1.00 92.72           C
ATOM   1703  O   SER A 124      -1.539   9.800   4.522  1.00 92.72           O
ATOM   1704  HA  SER A 124      -2.093  10.232   6.987  1.00 92.72           H
ATOM   1705  CB  SER A 124      -1.508  12.286   6.712  1.00 92.72           C
ATOM   1706 1HB  SER A 124      -0.618  12.842   6.415  1.00 92.72           H
ATOM   1707 2HB  SER A 124      -2.284  12.513   5.981  1.00 92.72           H
ATOM   1708  OG  SER A 124      -1.930  12.722   8.002  1.00 92.72           O
ATOM   1709  HG  SER A 124      -1.240  13.324   8.402  1.00 92.72           H
ATOM   1710  HN  SER A 124       0.256  11.222   8.105  1.00 92.72           H
ATOM   1711  N   MET A 125       0.505  10.646   4.992  1.00 86.38           N
ATOM   1712  CA  MET A 125       1.064  10.313   3.693  1.00 86.38           C
ATOM   1713  C   MET A 125       0.984   8.808   3.431  1.00 86.38           C
ATOM   1714  O   MET A 125       0.551   8.383   2.361  1.00 86.38           O
ATOM   1715  HA  MET A 125       0.455  10.849   2.966  1.00 86.38           H
ATOM   1716  CB  MET A 125       2.525  10.765   3.635  1.00 86.38           C
ATOM   1717 1HB  MET A 125       3.029  10.500   4.565  1.00 86.38           H
ATOM   1718 2HB  MET A 125       3.041  10.238   2.832  1.00 86.38           H
ATOM   1719  CG  MET A 125       2.624  12.274   3.407  1.00 86.38           C
ATOM   1720 1HG  MET A 125       2.056  12.555   2.520  1.00 86.38           H
ATOM   1721 2HG  MET A 125       2.183  12.807   4.249  1.00 86.38           H
ATOM   1722  SD  MET A 125       4.333  12.752   3.212  1.00 86.38           S
ATOM   1723  CE  MET A 125       4.657  12.088   1.587  1.00 86.38           C
ATOM   1724 1HE  MET A 125       4.496  11.010   1.597  1.00 86.38           H
ATOM   1725 2HE  MET A 125       3.983  12.549   0.865  1.00 86.38           H
ATOM   1726 3HE  MET A 125       5.689  12.299   1.307  1.00 86.38           H
ATOM   1727  HN  MET A 125       1.139  11.094   5.623  1.00 86.38           H
ATOM   1728  N   TYR A 126       1.409   8.043   4.426  1.00 88.29           N
ATOM   1729  CA  TYR A 126       1.396   6.594   4.313  1.00 88.29           C
ATOM   1730  C   TYR A 126      -0.012   6.080   4.008  1.00 88.29           C
ATOM   1731  O   TYR A 126      -0.196   5.256   3.114  1.00 88.29           O
ATOM   1732  HA  TYR A 126       2.062   6.314   3.497  1.00 88.29           H
ATOM   1733  CB  TYR A 126       1.836   6.062   5.678  1.00 88.29           C
ATOM   1734 1HB  TYR A 126       2.897   6.271   5.814  1.00 88.29           H
ATOM   1735 2HB  TYR A 126       1.302   6.604   6.458  1.00 88.29           H
ATOM   1736  CG  TYR A 126       1.599   4.562   5.867  1.00 88.29           C
ATOM   1737  CD1 TYR A 126       0.531   4.122   6.622  1.00 88.29           C
ATOM   1738  HD1 TYR A 126      -0.144   4.843   7.084  1.00 88.29           H
ATOM   1739  CD2 TYR A 126       2.453   3.649   5.282  1.00 88.29           C
ATOM   1740  HD2 TYR A 126       3.297   3.997   4.686  1.00 88.29           H
ATOM   1741  CE1 TYR A 126       0.307   2.711   6.800  1.00 88.29           C
ATOM   1742  HE1 TYR A 126      -0.532   2.350   7.393  1.00 88.29           H
ATOM   1743  CE2 TYR A 126       2.230   2.238   5.460  1.00 88.29           C
ATOM   1744  HE2 TYR A 126       2.897   1.506   5.004  1.00 88.29           H
ATOM   1745  CZ  TYR A 126       1.168   1.838   6.210  1.00 88.29           C
ATOM   1746  OH  TYR A 126       0.957   0.505   6.377  1.00 88.29           O
ATOM   1747  HH  TYR A 126       1.186   0.014   5.537  1.00 88.29           H
ATOM   1748  HN  TYR A 126       1.756   8.396   5.294  1.00 88.29           H
ATOM   1749  N   LYS A 127      -0.971   6.588   4.769  1.00 86.09           N
ATOM   1750  CA  LYS A 127      -2.335   6.096   4.683  1.00 86.09           C
ATOM   1751  C   LYS A 127      -2.908   6.434   3.305  1.00 86.09           C
ATOM   1752  O   LYS A 127      -3.538   5.591   2.667  1.00 86.09           O
ATOM   1753  HA  LYS A 127      -2.298   5.011   4.785  1.00 86.09           H
ATOM   1754  CB  LYS A 127      -3.173   6.632   5.845  1.00 86.09           C
ATOM   1755 1HB  LYS A 127      -2.645   6.468   6.785  1.00 86.09           H
ATOM   1756 2HB  LYS A 127      -3.304   7.708   5.738  1.00 86.09           H
ATOM   1757  CG  LYS A 127      -4.541   5.948   5.896  1.00 86.09           C
ATOM   1758 1HG  LYS A 127      -5.208   6.511   6.549  1.00 86.09           H
ATOM   1759 2HG  LYS A 127      -4.990   5.950   4.903  1.00 86.09           H
ATOM   1760  CD  LYS A 127      -4.416   4.510   6.402  1.00 86.09           C
ATOM   1761 1HD  LYS A 127      -3.951   3.890   5.636  1.00 86.09           H
ATOM   1762 2HD  LYS A 127      -3.763   4.482   7.274  1.00 86.09           H
ATOM   1763  CE  LYS A 127      -5.787   3.936   6.767  1.00 86.09           C
ATOM   1764 1HE  LYS A 127      -6.573   4.547   6.324  1.00 86.09           H
ATOM   1765 2HE  LYS A 127      -5.891   2.934   6.353  1.00 86.09           H
ATOM   1766  NZ  LYS A 127      -5.956   3.891   8.237  1.00 86.09           N
ATOM   1767 1HZ  LYS A 127      -6.852   3.474   8.462  1.00 86.09           H
ATOM   1768 2HZ  LYS A 127      -5.212   3.336   8.645  1.00 86.09           H
ATOM   1769 3HZ  LYS A 127      -5.918   4.833   8.610  1.00 86.09           H
ATOM   1770  HN  LYS A 127      -0.827   7.321   5.434  1.00 86.09           H
ATOM   1771  N   MET A 128      -2.669   7.668   2.886  1.00 87.08           N
ATOM   1772  CA  MET A 128      -3.188   8.140   1.614  1.00 87.08           C
ATOM   1773  C   MET A 128      -2.645   7.302   0.455  1.00 87.08           C
ATOM   1774  O   MET A 128      -3.397   6.905  -0.434  1.00 87.08           O
ATOM   1775  HA  MET A 128      -4.270   8.026   1.678  1.00 87.08           H
ATOM   1776  CB  MET A 128      -2.794   9.605   1.414  1.00 87.08           C
ATOM   1777 1HB  MET A 128      -3.132  10.196   2.265  1.00 87.08           H
ATOM   1778 2HB  MET A 128      -1.708   9.692   1.377  1.00 87.08           H
ATOM   1779  CG  MET A 128      -3.400  10.165   0.125  1.00 87.08           C
ATOM   1780 1HG  MET A 128      -3.046   9.592  -0.732  1.00 87.08           H
ATOM   1781 2HG  MET A 128      -4.485  10.063   0.150  1.00 87.08           H
ATOM   1782  SD  MET A 128      -2.954  11.882  -0.064  1.00 87.08           S
ATOM   1783  CE  MET A 128      -3.764  12.245  -1.612  1.00 87.08           C
ATOM   1784 1HE  MET A 128      -3.365  11.595  -2.392  1.00 87.08           H
ATOM   1785 2HE  MET A 128      -4.835  12.075  -1.511  1.00 87.08           H
ATOM   1786 3HE  MET A 128      -3.585  13.286  -1.881  1.00 87.08           H
ATOM   1787  HN  MET A 128      -2.133   8.338   3.399  1.00 87.08           H
ATOM   1788  N   ASN A 129      -1.344   7.058   0.502  1.00 83.91           N
ATOM   1789  CA  ASN A 129      -0.667   6.394  -0.598  1.00 83.91           C
ATOM   1790  C   ASN A 129      -1.009   4.902  -0.576  1.00 83.91           C
ATOM   1791  O   ASN A 129      -1.041   4.253  -1.620  1.00 83.91           O
ATOM   1792  HA  ASN A 129      -1.027   6.890  -1.499  1.00 83.91           H
ATOM   1793  CB  ASN A 129       0.852   6.532  -0.475  1.00 83.91           C
ATOM   1794 1HB  ASN A 129       1.173   6.197   0.511  1.00 83.91           H
ATOM   1795 2HB  ASN A 129       1.340   5.887  -1.205  1.00 83.91           H
ATOM   1796  CG  ASN A 129       1.290   7.982  -0.694  1.00 83.91           C
ATOM   1797  OD1 ASN A 129       0.840   8.663  -1.601  1.00 83.91           O
ATOM   1798  ND2 ASN A 129       2.191   8.414   0.184  1.00 83.91           N
ATOM   1799 1HD2 ASN A 129       2.519   7.803   0.904  1.00 83.91           H
ATOM   1800 2HD2 ASN A 129       2.540   9.349   0.123  1.00 83.91           H
ATOM   1801  HN  ASN A 129      -0.756   7.306   1.272  1.00 83.91           H
ATOM   1802  N   PHE A 130      -1.255   4.403   0.626  1.00 87.96           N
ATOM   1803  CA  PHE A 130      -1.677   3.022   0.791  1.00 87.96           C
ATOM   1804  C   PHE A 130      -2.933   2.731  -0.034  1.00 87.96           C
ATOM   1805  O   PHE A 130      -2.960   1.780  -0.814  1.00 87.96           O
ATOM   1806  HA  PHE A 130      -0.860   2.391   0.441  1.00 87.96           H
ATOM   1807  CB  PHE A 130      -1.998   2.826   2.274  1.00 87.96           C
ATOM   1808 1HB  PHE A 130      -1.081   2.938   2.852  1.00 87.96           H
ATOM   1809 2HB  PHE A 130      -2.676   3.616   2.596  1.00 87.96           H
ATOM   1810  CG  PHE A 130      -2.627   1.470   2.600  1.00 87.96           C
ATOM   1811  CD1 PHE A 130      -3.971   1.370   2.781  1.00 87.96           C
ATOM   1812  HD1 PHE A 130      -4.600   2.255   2.693  1.00 87.96           H
ATOM   1813  CD2 PHE A 130      -1.842   0.365   2.710  1.00 87.96           C
ATOM   1814  HD2 PHE A 130      -0.764   0.445   2.565  1.00 87.96           H
ATOM   1815  CE1 PHE A 130      -4.555   0.111   3.084  1.00 87.96           C
ATOM   1816  HE1 PHE A 130      -5.632   0.031   3.229  1.00 87.96           H
ATOM   1817  CE2 PHE A 130      -2.425  -0.894   3.013  1.00 87.96           C
ATOM   1818  HE2 PHE A 130      -1.796  -1.779   3.101  1.00 87.96           H
ATOM   1819  CZ  PHE A 130      -3.769  -0.994   3.194  1.00 87.96           C
ATOM   1820  HZ  PHE A 130      -4.217  -1.960   3.426  1.00 87.96           H
ATOM   1821  HN  PHE A 130      -1.171   4.923   1.476  1.00 87.96           H
ATOM   1822  N   TYR A 131      -3.941   3.566   0.168  1.00 92.64           N
ATOM   1823  CA  TYR A 131      -5.213   3.381  -0.511  1.00 92.64           C
ATOM   1824  C   TYR A 131      -5.084   3.676  -2.007  1.00 92.64           C
ATOM   1825  O   TYR A 131      -5.626   2.947  -2.836  1.00 92.64           O
ATOM   1826  HA  TYR A 131      -5.518   2.343  -0.377  1.00 92.64           H
ATOM   1827  CB  TYR A 131      -6.175   4.393   0.115  1.00 92.64           C
ATOM   1828 1HB  TYR A 131      -5.660   5.346   0.230  1.00 92.64           H
ATOM   1829 2HB  TYR A 131      -7.006   4.560  -0.570  1.00 92.64           H
ATOM   1830  CG  TYR A 131      -6.732   3.963   1.474  1.00 92.64           C
ATOM   1831  CD1 TYR A 131      -7.418   2.771   1.593  1.00 92.64           C
ATOM   1832  HD1 TYR A 131      -7.562   2.136   0.719  1.00 92.64           H
ATOM   1833  CD2 TYR A 131      -6.550   4.768   2.580  1.00 92.64           C
ATOM   1834  HD2 TYR A 131      -6.008   5.709   2.486  1.00 92.64           H
ATOM   1835  CE1 TYR A 131      -7.942   2.367   2.872  1.00 92.64           C
ATOM   1836  HE1 TYR A 131      -8.485   1.428   2.980  1.00 92.64           H
ATOM   1837  CE2 TYR A 131      -7.074   4.364   3.859  1.00 92.64           C
ATOM   1838  HE2 TYR A 131      -6.937   4.990   4.740  1.00 92.64           H
ATOM   1839  CZ  TYR A 131      -7.744   3.183   3.941  1.00 92.64           C
ATOM   1840  OH  TYR A 131      -8.239   2.802   5.149  1.00 92.64           O
ATOM   1841  HH  TYR A 131      -8.420   3.606   5.715  1.00 92.64           H
ATOM   1842  HN  TYR A 131      -3.900   4.355   0.780  1.00 92.64           H
ATOM   1843  N   SER A 132      -4.362   4.746  -2.306  1.00 92.86           N
ATOM   1844  CA  SER A 132      -4.255   5.217  -3.677  1.00 92.86           C
ATOM   1845  C   SER A 132      -3.588   4.149  -4.546  1.00 92.86           C
ATOM   1846  O   SER A 132      -4.012   3.908  -5.675  1.00 92.86           O
ATOM   1847  HA  SER A 132      -5.280   5.390  -4.003  1.00 92.86           H
ATOM   1848  CB  SER A 132      -3.469   6.527  -3.749  1.00 92.86           C
ATOM   1849 1HB  SER A 132      -3.475   6.898  -4.775  1.00 92.86           H
ATOM   1850 2HB  SER A 132      -3.963   7.281  -3.135  1.00 92.86           H
ATOM   1851  OG  SER A 132      -2.122   6.367  -3.312  1.00 92.86           O
ATOM   1852  HG  SER A 132      -1.613   7.216  -3.454  1.00 92.86           H
ATOM   1853  HN  SER A 132      -3.858   5.287  -1.633  1.00 92.86           H
ATOM   1854  N   CYS A 133      -2.555   3.537  -3.987  1.00 91.99           N
ATOM   1855  CA  CYS A 133      -1.811   2.516  -4.705  1.00 91.99           C
ATOM   1856  C   CYS A 133      -2.770   1.373  -5.044  1.00 91.99           C
ATOM   1857  O   CYS A 133      -2.864   0.959  -6.199  1.00 91.99           O
ATOM   1858  HA  CYS A 133      -1.432   2.985  -5.612  1.00 91.99           H
ATOM   1859  CB  CYS A 133      -0.602   2.028  -3.904  1.00 91.99           C
ATOM   1860 1HB  CYS A 133      -0.905   1.781  -2.886  1.00 91.99           H
ATOM   1861 2HB  CYS A 133      -0.205   1.115  -4.349  1.00 91.99           H
ATOM   1862  SG  CYS A 133       0.692   3.321  -3.873  1.00 91.99           S
ATOM   1863  HG  CYS A 133       0.153   4.034  -2.888  1.00 91.99           H
ATOM   1864  HN  CYS A 133      -2.225   3.728  -3.062  1.00 91.99           H
ATOM   1865  N   VAL A 134      -3.457   0.895  -4.017  1.00 89.91           N
ATOM   1866  CA  VAL A 134      -4.256  -0.312  -4.148  1.00 89.91           C
ATOM   1867  C   VAL A 134      -5.431  -0.041  -5.089  1.00 89.91           C
ATOM   1868  O   VAL A 134      -5.803  -0.899  -5.888  1.00 89.91           O
ATOM   1869  HA  VAL A 134      -3.622  -1.080  -4.591  1.00 89.91           H
ATOM   1870  CB  VAL A 134      -4.697  -0.800  -2.766  1.00 89.91           C
ATOM   1871  HB  VAL A 134      -5.272  -0.002  -2.297  1.00 89.91           H
ATOM   1872  CG1 VAL A 134      -5.603  -2.027  -2.882  1.00 89.91           C
ATOM   1873 1HG1 VAL A 134      -6.490  -1.770  -3.461  1.00 89.91           H
ATOM   1874 2HG1 VAL A 134      -5.064  -2.832  -3.381  1.00 89.91           H
ATOM   1875 3HG1 VAL A 134      -5.902  -2.353  -1.885  1.00 89.91           H
ATOM   1876  CG2 VAL A 134      -3.487  -1.094  -1.877  1.00 89.91           C
ATOM   1877 1HG2 VAL A 134      -2.874  -1.866  -2.341  1.00 89.91           H
ATOM   1878 2HG2 VAL A 134      -2.897  -0.185  -1.755  1.00 89.91           H
ATOM   1879 3HG2 VAL A 134      -3.829  -1.439  -0.901  1.00 89.91           H
ATOM   1880  HN  VAL A 134      -3.474   1.316  -3.110  1.00 89.91           H
ATOM   1881  N   LEU A 135      -5.984   1.157  -4.964  1.00 93.81           N
ATOM   1882  CA  LEU A 135      -7.129   1.541  -5.772  1.00 93.81           C
ATOM   1883  C   LEU A 135      -6.695   1.671  -7.234  1.00 93.81           C
ATOM   1884  O   LEU A 135      -7.465   1.366  -8.143  1.00 93.81           O
ATOM   1885  HA  LEU A 135      -7.863   0.739  -5.700  1.00 93.81           H
ATOM   1886  CB  LEU A 135      -7.782   2.805  -5.210  1.00 93.81           C
ATOM   1887 1HB  LEU A 135      -7.009   3.562  -5.080  1.00 93.81           H
ATOM   1888 2HB  LEU A 135      -8.483   3.189  -5.951  1.00 93.81           H
ATOM   1889  CG  LEU A 135      -8.526   2.642  -3.883  1.00 93.81           C
ATOM   1890  HG  LEU A 135      -7.836   2.214  -3.155  1.00 93.81           H
ATOM   1891  CD1 LEU A 135      -8.975   3.998  -3.336  1.00 93.81           C
ATOM   1892 1HD1 LEU A 135      -8.103   4.631  -3.172  1.00 93.81           H
ATOM   1893 2HD1 LEU A 135      -9.642   4.477  -4.053  1.00 93.81           H
ATOM   1894 3HD1 LEU A 135      -9.501   3.853  -2.392  1.00 93.81           H
ATOM   1895  CD2 LEU A 135      -9.695   1.666  -4.026  1.00 93.81           C
ATOM   1896 1HD2 LEU A 135     -10.393   2.042  -4.774  1.00 93.81           H
ATOM   1897 2HD2 LEU A 135      -9.319   0.691  -4.338  1.00 93.81           H
ATOM   1898 3HD2 LEU A 135     -10.206   1.568  -3.068  1.00 93.81           H
ATOM   1899  HN  LEU A 135      -5.663   1.857  -4.326  1.00 93.81           H
ATOM   1900  N   LEU A 136      -5.463   2.124  -7.414  1.00 93.86           N
ATOM   1901  CA  LEU A 136      -4.911   2.282  -8.749  1.00 93.86           C
ATOM   1902  C   LEU A 136      -4.702   0.903  -9.376  1.00 93.86           C
ATOM   1903  O   LEU A 136      -5.020   0.694 -10.546  1.00 93.86           O
ATOM   1904  HA  LEU A 136      -5.646   2.825  -9.344  1.00 93.86           H
ATOM   1905  CB  LEU A 136      -3.643   3.137  -8.707  1.00 93.86           C
ATOM   1906 1HB  LEU A 136      -3.030   2.802  -7.870  1.00 93.86           H
ATOM   1907 2HB  LEU A 136      -3.072   2.949  -9.616  1.00 93.86           H
ATOM   1908  CG  LEU A 136      -3.856   4.647  -8.574  1.00 93.86           C
ATOM   1909  HG  LEU A 136      -4.563   4.822  -7.763  1.00 93.86           H
ATOM   1910  CD1 LEU A 136      -2.552   5.353  -8.197  1.00 93.86           C
ATOM   1911 1HD1 LEU A 136      -2.191   4.966  -7.244  1.00 93.86           H
ATOM   1912 2HD1 LEU A 136      -1.804   5.172  -8.969  1.00 93.86           H
ATOM   1913 3HD1 LEU A 136      -2.731   6.424  -8.109  1.00 93.86           H
ATOM   1914  CD2 LEU A 136      -4.475   5.227  -9.847  1.00 93.86           C
ATOM   1915 1HD2 LEU A 136      -3.811   5.040 -10.691  1.00 93.86           H
ATOM   1916 2HD2 LEU A 136      -5.439   4.753 -10.031  1.00 93.86           H
ATOM   1917 3HD2 LEU A 136      -4.615   6.301  -9.726  1.00 93.86           H
ATOM   1918  HN  LEU A 136      -4.847   2.381  -6.669  1.00 93.86           H
ATOM   1919  N   ILE A 137      -4.169  -0.004  -8.570  1.00 91.06           N
ATOM   1920  CA  ILE A 137      -3.934  -1.364  -9.025  1.00 91.06           C
ATOM   1921  C   ILE A 137      -5.260  -1.986  -9.467  1.00 91.06           C
ATOM   1922  O   ILE A 137      -5.316  -2.681 -10.480  1.00 91.06           O
ATOM   1923  HA  ILE A 137      -3.273  -1.309  -9.890  1.00 91.06           H
ATOM   1924  CB  ILE A 137      -3.205  -2.170  -7.949  1.00 91.06           C
ATOM   1925  HB  ILE A 137      -3.701  -1.993  -6.995  1.00 91.06           H
ATOM   1926  CG1 ILE A 137      -1.756  -1.701  -7.798  1.00 91.06           C
ATOM   1927 1HG1 ILE A 137      -1.175  -2.019  -8.664  1.00 91.06           H
ATOM   1928 2HG1 ILE A 137      -1.724  -0.611  -7.776  1.00 91.06           H
ATOM   1929  CG2 ILE A 137      -3.294  -3.671  -8.233  1.00 91.06           C
ATOM   1930 1HG2 ILE A 137      -4.340  -3.976  -8.250  1.00 91.06           H
ATOM   1931 2HG2 ILE A 137      -2.838  -3.885  -9.200  1.00 91.06           H
ATOM   1932 3HG2 ILE A 137      -2.768  -4.221  -7.453  1.00 91.06           H
ATOM   1933  CD1 ILE A 137      -1.128  -2.261  -6.521  1.00 91.06           C
ATOM   1934 1HD1 ILE A 137      -1.698  -1.921  -5.656  1.00 91.06           H
ATOM   1935 2HD1 ILE A 137      -1.140  -3.350  -6.558  1.00 91.06           H
ATOM   1936 3HD1 ILE A 137      -0.099  -1.912  -6.438  1.00 91.06           H
ATOM   1937  HN  ILE A 137      -3.900   0.178  -7.624  1.00 91.06           H
ATOM   1938  N   MET A 138      -6.294  -1.712  -8.686  1.00 90.93           N
ATOM   1939  CA  MET A 138      -7.624  -2.201  -9.007  1.00 90.93           C
ATOM   1940  C   MET A 138      -8.101  -1.650 -10.352  1.00 90.93           C
ATOM   1941  O   MET A 138      -8.644  -2.389 -11.172  1.00 90.93           O
ATOM   1942  HA  MET A 138      -7.533  -3.286  -9.063  1.00 90.93           H
ATOM   1943  CB  MET A 138      -8.602  -1.782  -7.907  1.00 90.93           C
ATOM   1944 1HB  MET A 138      -8.240  -2.132  -6.941  1.00 90.93           H
ATOM   1945 2HB  MET A 138      -8.650  -0.694  -7.854  1.00 90.93           H
ATOM   1946  CG  MET A 138      -9.999  -2.348  -8.171  1.00 90.93           C
ATOM   1947 1HG  MET A 138     -10.336  -2.058  -9.166  1.00 90.93           H
ATOM   1948 2HG  MET A 138      -9.970  -3.437  -8.149  1.00 90.93           H
ATOM   1949  SD  MET A 138     -11.144  -1.744  -6.941  1.00 90.93           S
ATOM   1950  CE  MET A 138     -11.279  -0.040  -7.454  1.00 90.93           C
ATOM   1951 1HE  MET A 138     -10.297   0.431  -7.413  1.00 90.93           H
ATOM   1952 2HE  MET A 138     -11.661   0.004  -8.474  1.00 90.93           H
ATOM   1953 3HE  MET A 138     -11.962   0.487  -6.787  1.00 90.93           H
ATOM   1954  HN  MET A 138      -6.235  -1.169  -7.849  1.00 90.93           H
ATOM   1955  N   CYS A 139      -7.882  -0.356 -10.537  1.00 93.67           N
ATOM   1956  CA  CYS A 139      -8.344   0.317 -11.738  1.00 93.67           C
ATOM   1957  C   CYS A 139      -7.589  -0.263 -12.935  1.00 93.67           C
ATOM   1958  O   CYS A 139      -8.154  -0.413 -14.018  1.00 93.67           O
ATOM   1959  HA  CYS A 139      -9.412   0.115 -11.819  1.00 93.67           H
ATOM   1960  CB  CYS A 139      -8.174   1.834 -11.637  1.00 93.67           C
ATOM   1961 1HB  CYS A 139      -7.172   2.073 -11.280  1.00 93.67           H
ATOM   1962 2HB  CYS A 139      -8.277   2.286 -12.624  1.00 93.67           H
ATOM   1963  SG  CYS A 139      -9.425   2.530 -10.498  1.00 93.67           S
ATOM   1964  HG  CYS A 139      -8.831   2.129  -9.377  1.00 93.67           H
ATOM   1965  HN  CYS A 139      -7.399   0.227  -9.884  1.00 93.67           H
ATOM   1966  N   ILE A 140      -6.323  -0.575 -12.701  1.00 90.05           N
ATOM   1967  CA  ILE A 140      -5.491  -1.160 -13.739  1.00 90.05           C
ATOM   1968  C   ILE A 140      -6.112  -2.480 -14.200  1.00 90.05           C
ATOM   1969  O   ILE A 140      -6.157  -2.765 -15.396  1.00 90.05           O
ATOM   1970  HA  ILE A 140      -5.486  -0.468 -14.582  1.00 90.05           H
ATOM   1971  CB  ILE A 140      -4.046  -1.296 -13.256  1.00 90.05           C
ATOM   1972  HB  ILE A 140      -4.060  -1.726 -12.254  1.00 90.05           H
ATOM   1973  CG1 ILE A 140      -3.373   0.074 -13.150  1.00 90.05           C
ATOM   1974 1HG1 ILE A 140      -3.133   0.444 -14.147  1.00 90.05           H
ATOM   1975 2HG1 ILE A 140      -4.063   0.789 -12.702  1.00 90.05           H
ATOM   1976  CG2 ILE A 140      -3.257  -2.255 -14.149  1.00 90.05           C
ATOM   1977 1HG2 ILE A 140      -3.726  -3.239 -14.129  1.00 90.05           H
ATOM   1978 2HG2 ILE A 140      -3.249  -1.876 -15.171  1.00 90.05           H
ATOM   1979 3HG2 ILE A 140      -2.233  -2.333 -13.782  1.00 90.05           H
ATOM   1980  CD1 ILE A 140      -2.097  -0.006 -12.309  1.00 90.05           C
ATOM   1981 1HD1 ILE A 140      -2.344  -0.352 -11.305  1.00 90.05           H
ATOM   1982 2HD1 ILE A 140      -1.399  -0.703 -12.772  1.00 90.05           H
ATOM   1983 3HD1 ILE A 140      -1.638   0.981 -12.250  1.00 90.05           H
ATOM   1984  HN  ILE A 140      -5.866  -0.435 -11.823  1.00 90.05           H
ATOM   1985  N   SER A 141      -6.575  -3.252 -13.228  1.00 88.73           N
ATOM   1986  CA  SER A 141      -7.146  -4.556 -13.514  1.00 88.73           C
ATOM   1987  C   SER A 141      -8.384  -4.402 -14.400  1.00 88.73           C
ATOM   1988  O   SER A 141      -8.603  -5.199 -15.311  1.00 88.73           O
ATOM   1989  HA  SER A 141      -6.364  -5.104 -14.041  1.00 88.73           H
ATOM   1990  CB  SER A 141      -7.505  -5.296 -12.224  1.00 88.73           C
ATOM   1991 1HB  SER A 141      -7.588  -6.364 -12.430  1.00 88.73           H
ATOM   1992 2HB  SER A 141      -6.699  -5.173 -11.500  1.00 88.73           H
ATOM   1993  OG  SER A 141      -8.726  -4.826 -11.660  1.00 88.73           O
ATOM   1994  HG  SER A 141      -8.561  -3.989 -11.137  1.00 88.73           H
ATOM   1995  HN  SER A 141      -6.564  -2.998 -12.260  1.00 88.73           H
ATOM   1996  N   VAL A 142      -9.162  -3.372 -14.100  1.00 90.39           N
ATOM   1997  CA  VAL A 142     -10.378  -3.110 -14.851  1.00 90.39           C
ATOM   1998  C   VAL A 142     -10.013  -2.670 -16.269  1.00 90.39           C
ATOM   1999  O   VAL A 142     -10.650  -3.085 -17.236  1.00 90.39           O
ATOM   2000  HA  VAL A 142     -10.938  -4.044 -14.907  1.00 90.39           H
ATOM   2001  CB  VAL A 142     -11.240  -2.086 -14.110  1.00 90.39           C
ATOM   2002  HB  VAL A 142     -10.652  -1.175 -13.993  1.00 90.39           H
ATOM   2003  CG1 VAL A 142     -12.492  -1.736 -14.916  1.00 90.39           C
ATOM   2004 1HG1 VAL A 142     -12.199  -1.316 -15.878  1.00 90.39           H
ATOM   2005 2HG1 VAL A 142     -13.083  -2.638 -15.078  1.00 90.39           H
ATOM   2006 3HG1 VAL A 142     -13.086  -1.006 -14.367  1.00 90.39           H
ATOM   2007  CG2 VAL A 142     -11.610  -2.588 -12.713  1.00 90.39           C
ATOM   2008 1HG2 VAL A 142     -12.170  -3.519 -12.798  1.00 90.39           H
ATOM   2009 2HG2 VAL A 142     -10.701  -2.763 -12.137  1.00 90.39           H
ATOM   2010 3HG2 VAL A 142     -12.222  -1.841 -12.208  1.00 90.39           H
ATOM   2011  HN  VAL A 142      -8.973  -2.725 -13.362  1.00 90.39           H
ATOM   2012  N   ASP A 143      -8.988  -1.834 -16.349  1.00 85.48           N
ATOM   2013  CA  ASP A 143      -8.552  -1.304 -17.630  1.00 85.48           C
ATOM   2014  C   ASP A 143      -8.121  -2.459 -18.536  1.00 85.48           C
ATOM   2015  O   ASP A 143      -8.449  -2.479 -19.721  1.00 85.48           O
ATOM   2016  HA  ASP A 143      -9.413  -0.764 -18.024  1.00 85.48           H
ATOM   2017  CB  ASP A 143      -7.356  -0.365 -17.460  1.00 85.48           C
ATOM   2018 1HB  ASP A 143      -7.619   0.446 -16.781  1.00 85.48           H
ATOM   2019 2HB  ASP A 143      -6.527  -0.906 -17.004  1.00 85.48           H
ATOM   2020  CG  ASP A 143      -6.916   0.213 -18.807  1.00 85.48           C
ATOM   2021  OD1 ASP A 143      -7.762   0.880 -19.441  1.00 85.48           O
ATOM   2022  OD2 ASP A 143      -5.745  -0.026 -19.172  1.00 85.48           O
ATOM   2023  HN  ASP A 143      -8.459  -1.520 -15.560  1.00 85.48           H
ATOM   2024  N   ARG A 144      -7.393  -3.393 -17.943  1.00 74.58           N
ATOM   2025  CA  ARG A 144      -6.900  -4.542 -18.685  1.00 74.58           C
ATOM   2026  C   ARG A 144      -8.070  -5.383 -19.198  1.00 74.58           C
ATOM   2027  O   ARG A 144      -8.045  -5.862 -20.331  1.00 74.58           O
ATOM   2028  HA  ARG A 144      -6.331  -4.116 -19.511  1.00 74.58           H
ATOM   2029  CB  ARG A 144      -5.997  -5.415 -17.812  1.00 74.58           C
ATOM   2030 1HB  ARG A 144      -6.486  -5.612 -16.858  1.00 74.58           H
ATOM   2031 2HB  ARG A 144      -5.841  -6.380 -18.295  1.00 74.58           H
ATOM   2032  CG  ARG A 144      -4.647  -4.736 -17.569  1.00 74.58           C
ATOM   2033 1HG  ARG A 144      -4.807  -3.732 -17.176  1.00 74.58           H
ATOM   2034 2HG  ARG A 144      -4.089  -5.289 -16.813  1.00 74.58           H
ATOM   2035  CD  ARG A 144      -3.831  -4.661 -18.861  1.00 74.58           C
ATOM   2036 1HD  ARG A 144      -3.552  -5.664 -19.183  1.00 74.58           H
ATOM   2037 2HD  ARG A 144      -4.434  -4.227 -19.657  1.00 74.58           H
ATOM   2038  NE  ARG A 144      -2.616  -3.844 -18.645  1.00 74.58           N
ATOM   2039  HE  ARG A 144      -2.431  -3.515 -17.719  1.00 74.58           H
ATOM   2040  CZ  ARG A 144      -1.749  -3.516 -19.612  1.00 74.58           C
ATOM   2041  NH1 ARG A 144      -1.947  -3.929 -20.872  1.00 74.58           N
ATOM   2042 1HH1 ARG A 144      -2.747  -4.486 -21.095  1.00 74.58           H
ATOM   2043 2HH1 ARG A 144      -1.295  -3.681 -21.588  1.00 74.58           H
ATOM   2044  NH2 ARG A 144      -0.680  -2.770 -19.302  1.00 74.58           N
ATOM   2045 1HH2 ARG A 144      -0.024  -2.517 -20.013  1.00 74.58           H
ATOM   2046 2HH2 ARG A 144      -0.539  -2.466 -18.360  1.00 74.58           H
ATOM   2047  HN  ARG A 144      -7.139  -3.375 -16.976  1.00 74.58           H
ATOM   2048  N   TYR A 145      -9.068  -5.538 -18.340  1.00 86.38           N
ATOM   2049  CA  TYR A 145     -10.269  -6.267 -18.711  1.00 86.38           C
ATOM   2050  C   TYR A 145     -10.915  -5.660 -19.958  1.00 86.38           C
ATOM   2051  O   TYR A 145     -11.225  -6.373 -20.911  1.00 86.38           O
ATOM   2052  HA  TYR A 145      -9.984  -7.297 -18.924  1.00 86.38           H
ATOM   2053  CB  TYR A 145     -11.231  -6.123 -17.531  1.00 86.38           C
ATOM   2054 1HB  TYR A 145     -10.893  -6.767 -16.719  1.00 86.38           H
ATOM   2055 2HB  TYR A 145     -11.189  -5.098 -17.164  1.00 86.38           H
ATOM   2056  CG  TYR A 145     -12.683  -6.470 -17.867  1.00 86.38           C
ATOM   2057  CD1 TYR A 145     -13.620  -5.466 -18.001  1.00 86.38           C
ATOM   2058  HD1 TYR A 145     -13.325  -4.425 -17.868  1.00 86.38           H
ATOM   2059  CD2 TYR A 145     -13.056  -7.788 -18.035  1.00 86.38           C
ATOM   2060  HD2 TYR A 145     -12.317  -8.582 -17.929  1.00 86.38           H
ATOM   2061  CE1 TYR A 145     -14.986  -5.792 -18.317  1.00 86.38           C
ATOM   2062  HE1 TYR A 145     -15.736  -5.008 -18.425  1.00 86.38           H
ATOM   2063  CE2 TYR A 145     -14.423  -8.115 -18.351  1.00 86.38           C
ATOM   2064  HE2 TYR A 145     -14.731  -9.152 -18.486  1.00 86.38           H
ATOM   2065  CZ  TYR A 145     -15.320  -7.101 -18.476  1.00 86.38           C
ATOM   2066  OH  TYR A 145     -16.611  -7.409 -18.774  1.00 86.38           O
ATOM   2067  HH  TYR A 145     -16.710  -8.399 -18.880  1.00 86.38           H
ATOM   2068  HN  TYR A 145      -9.065  -5.176 -17.408  1.00 86.38           H
ATOM   2069  N   ILE A 146     -11.099  -4.348 -19.911  1.00 83.21           N
ATOM   2070  CA  ILE A 146     -11.778  -3.649 -20.989  1.00 83.21           C
ATOM   2071  C   ILE A 146     -10.954  -3.776 -22.272  1.00 83.21           C
ATOM   2072  O   ILE A 146     -11.508  -3.972 -23.353  1.00 83.21           O
ATOM   2073  HA  ILE A 146     -12.737  -4.141 -21.145  1.00 83.21           H
ATOM   2074  CB  ILE A 146     -12.071  -2.202 -20.588  1.00 83.21           C
ATOM   2075  HB  ILE A 146     -11.141  -1.746 -20.248  1.00 83.21           H
ATOM   2076  CG1 ILE A 146     -13.054  -2.147 -19.417  1.00 83.21           C
ATOM   2077 1HG1 ILE A 146     -14.052  -2.421 -19.761  1.00 83.21           H
ATOM   2078 2HG1 ILE A 146     -12.767  -2.877 -18.661  1.00 83.21           H
ATOM   2079  CG2 ILE A 146     -12.562  -1.389 -21.787  1.00 83.21           C
ATOM   2080 1HG2 ILE A 146     -11.796  -1.388 -22.563  1.00 83.21           H
ATOM   2081 2HG2 ILE A 146     -13.476  -1.835 -22.179  1.00 83.21           H
ATOM   2082 3HG2 ILE A 146     -12.763  -0.364 -21.474  1.00 83.21           H
ATOM   2083  CD1 ILE A 146     -13.090  -0.749 -18.796  1.00 83.21           C
ATOM   2084 1HD1 ILE A 146     -12.096  -0.488 -18.431  1.00 83.21           H
ATOM   2085 2HD1 ILE A 146     -13.401  -0.025 -19.549  1.00 83.21           H
ATOM   2086 3HD1 ILE A 146     -13.796  -0.737 -17.966  1.00 83.21           H
ATOM   2087  HN  ILE A 146     -10.794  -3.767 -19.157  1.00 83.21           H
ATOM   2088  N   ALA A 147      -9.644  -3.659 -22.111  1.00 81.91           N
ATOM   2089  CA  ALA A 147      -8.748  -3.633 -23.254  1.00 81.91           C
ATOM   2090  C   ALA A 147      -8.818  -4.977 -23.982  1.00 81.91           C
ATOM   2091  O   ALA A 147      -8.689  -5.033 -25.204  1.00 81.91           O
ATOM   2092  HA  ALA A 147      -9.091  -2.847 -23.927  1.00 81.91           H
ATOM   2093  CB  ALA A 147      -7.331  -3.296 -22.786  1.00 81.91           C
ATOM   2094 1HB  ALA A 147      -7.331  -2.320 -22.302  1.00 81.91           H
ATOM   2095 2HB  ALA A 147      -6.994  -4.053 -22.077  1.00 81.91           H
ATOM   2096 3HB  ALA A 147      -6.660  -3.277 -23.644  1.00 81.91           H
ATOM   2097  HN  ALA A 147      -9.195  -3.582 -21.220  1.00 81.91           H
ATOM   2098  N   ILE A 148      -9.022  -6.027 -23.200  1.00 78.32           N
ATOM   2099  CA  ILE A 148      -8.917  -7.379 -23.721  1.00 78.32           C
ATOM   2100  C   ILE A 148     -10.307  -7.875 -24.125  1.00 78.32           C
ATOM   2101  O   ILE A 148     -10.491  -8.387 -25.228  1.00 78.32           O
ATOM   2102  HA  ILE A 148      -8.292  -7.339 -24.613  1.00 78.32           H
ATOM   2103  CB  ILE A 148      -8.209  -8.288 -22.714  1.00 78.32           C
ATOM   2104  HB  ILE A 148      -8.699  -8.173 -21.747  1.00 78.32           H
ATOM   2105  CG1 ILE A 148      -6.748  -7.872 -22.532  1.00 78.32           C
ATOM   2106 1HG1 ILE A 148      -6.197  -8.056 -23.454  1.00 78.32           H
ATOM   2107 2HG1 ILE A 148      -6.693  -6.801 -22.336  1.00 78.32           H
ATOM   2108  CG2 ILE A 148      -8.340  -9.759 -23.115  1.00 78.32           C
ATOM   2109 1HG2 ILE A 148      -9.395 -10.032 -23.152  1.00 78.32           H
ATOM   2110 2HG2 ILE A 148      -7.892  -9.909 -24.097  1.00 78.32           H
ATOM   2111 3HG2 ILE A 148      -7.829 -10.382 -22.382  1.00 78.32           H
ATOM   2112  CD1 ILE A 148      -6.098  -8.641 -21.380  1.00 78.32           C
ATOM   2113 1HD1 ILE A 148      -6.638  -8.435 -20.455  1.00 78.32           H
ATOM   2114 2HD1 ILE A 148      -6.134  -9.709 -21.591  1.00 78.32           H
ATOM   2115 3HD1 ILE A 148      -5.060  -8.325 -21.272  1.00 78.32           H
ATOM   2116  HN  ILE A 148      -9.254  -5.965 -22.229  1.00 78.32           H
ATOM   2117  N   ALA A 149     -11.250  -7.705 -23.210  1.00 77.89           N
ATOM   2118  CA  ALA A 149     -12.562  -8.310 -23.366  1.00 77.89           C
ATOM   2119  C   ALA A 149     -13.405  -7.453 -24.313  1.00 77.89           C
ATOM   2120  O   ALA A 149     -14.265  -7.970 -25.023  1.00 77.89           O
ATOM   2121  HA  ALA A 149     -12.422  -9.296 -23.809  1.00 77.89           H
ATOM   2122  CB  ALA A 149     -13.215  -8.475 -21.992  1.00 77.89           C
ATOM   2123 1HB  ALA A 149     -12.592  -9.115 -21.368  1.00 77.89           H
ATOM   2124 2HB  ALA A 149     -13.319  -7.498 -21.520  1.00 77.89           H
ATOM   2125 3HB  ALA A 149     -14.199  -8.928 -22.109  1.00 77.89           H
ATOM   2126  HN  ALA A 149     -11.129  -7.166 -22.376  1.00 77.89           H
ATOM   2127  N   GLN A 150     -13.127  -6.157 -24.292  1.00 68.95           N
ATOM   2128  CA  GLN A 150     -13.921  -5.210 -25.057  1.00 68.95           C
ATOM   2129  C   GLN A 150     -13.027  -4.423 -26.017  1.00 68.95           C
ATOM   2130  O   GLN A 150     -13.202  -3.217 -26.186  1.00 68.95           O
ATOM   2131  HA  GLN A 150     -14.629  -5.816 -25.623  1.00 68.95           H
ATOM   2132  CB  GLN A 150     -14.694  -4.269 -24.131  1.00 68.95           C
ATOM   2133 1HB  GLN A 150     -13.993  -3.664 -23.555  1.00 68.95           H
ATOM   2134 2HB  GLN A 150     -15.295  -3.581 -24.725  1.00 68.95           H
ATOM   2135  CG  GLN A 150     -15.598  -5.056 -23.180  1.00 68.95           C
ATOM   2136 1HG  GLN A 150     -16.163  -5.799 -23.742  1.00 68.95           H
ATOM   2137 2HG  GLN A 150     -14.988  -5.598 -22.458  1.00 68.95           H
ATOM   2138  CD  GLN A 150     -16.562  -4.124 -22.444  1.00 68.95           C
ATOM   2139  OE1 GLN A 150     -16.616  -2.929 -22.683  1.00 68.95           O
ATOM   2140  NE2 GLN A 150     -17.319  -4.735 -21.537  1.00 68.95           N
ATOM   2141 1HE2 GLN A 150     -17.225  -5.720 -21.389  1.00 68.95           H
ATOM   2142 2HE2 GLN A 150     -17.981  -4.210 -21.002  1.00 68.95           H
ATOM   2143  HN  GLN A 150     -12.378  -5.754 -23.767  1.00 68.95           H
ATOM   2144  N   ALA A 151     -12.088  -5.137 -26.621  1.00 68.31           N
ATOM   2145  CA  ALA A 151     -11.028  -4.492 -27.377  1.00 68.31           C
ATOM   2146  C   ALA A 151     -11.646  -3.558 -28.420  1.00 68.31           C
ATOM   2147  O   ALA A 151     -11.167  -2.443 -28.621  1.00 68.31           O
ATOM   2148  HA  ALA A 151     -10.435  -3.901 -26.679  1.00 68.31           H
ATOM   2149  CB  ALA A 151     -10.129  -5.558 -28.008  1.00 68.31           C
ATOM   2150 1HB  ALA A 151      -9.692  -6.175 -27.223  1.00 68.31           H
ATOM   2151 2HB  ALA A 151     -10.722  -6.184 -28.675  1.00 68.31           H
ATOM   2152 3HB  ALA A 151      -9.334  -5.074 -28.574  1.00 68.31           H
ATOM   2153  HN  ALA A 151     -12.045  -6.135 -26.600  1.00 68.31           H
ATOM   2154  N   MET A 152     -12.699  -4.049 -29.056  1.00 59.22           N
ATOM   2155  CA  MET A 152     -13.342  -3.303 -30.124  1.00 59.22           C
ATOM   2156  C   MET A 152     -13.861  -1.956 -29.618  1.00 59.22           C
ATOM   2157  O   MET A 152     -13.598  -0.918 -30.223  1.00 59.22           O
ATOM   2158  HA  MET A 152     -12.570  -3.143 -30.877  1.00 59.22           H
ATOM   2159  CB  MET A 152     -14.507  -4.120 -30.688  1.00 59.22           C
ATOM   2160 1HB  MET A 152     -14.998  -4.664 -29.881  1.00 59.22           H
ATOM   2161 2HB  MET A 152     -15.251  -3.449 -31.118  1.00 59.22           H
ATOM   2162  CG  MET A 152     -14.022  -5.104 -31.754  1.00 59.22           C
ATOM   2163 1HG  MET A 152     -13.315  -4.611 -32.421  1.00 59.22           H
ATOM   2164 2HG  MET A 152     -13.491  -5.931 -31.282  1.00 59.22           H
ATOM   2165  SD  MET A 152     -15.410  -5.725 -32.688  1.00 59.22           S
ATOM   2166  CE  MET A 152     -14.547  -6.560 -34.008  1.00 59.22           C
ATOM   2167 1HE  MET A 152     -13.932  -5.843 -34.552  1.00 59.22           H
ATOM   2168 2HE  MET A 152     -13.910  -7.340 -33.590  1.00 59.22           H
ATOM   2169 3HE  MET A 152     -15.270  -7.009 -34.689  1.00 59.22           H
ATOM   2170  HN  MET A 152     -13.112  -4.937 -28.852  1.00 59.22           H
ATOM   2171  N   ARG A 153     -14.588  -2.016 -28.512  1.00 57.01           N
ATOM   2172  CA  ARG A 153     -15.195  -0.821 -27.949  1.00 57.01           C
ATOM   2173  C   ARG A 153     -14.115   0.116 -27.405  1.00 57.01           C
ATOM   2174  O   ARG A 153     -14.312   1.329 -27.351  1.00 57.01           O
ATOM   2175  HA  ARG A 153     -15.730  -0.363 -28.781  1.00 57.01           H
ATOM   2176  CB  ARG A 153     -16.168  -1.176 -26.823  1.00 57.01           C
ATOM   2177 1HB  ARG A 153     -15.707  -1.903 -26.155  1.00 57.01           H
ATOM   2178 2HB  ARG A 153     -16.382  -0.287 -26.229  1.00 57.01           H
ATOM   2179  CG  ARG A 153     -17.472  -1.746 -27.385  1.00 57.01           C
ATOM   2180 1HG  ARG A 153     -17.870  -1.074 -28.144  1.00 57.01           H
ATOM   2181 2HG  ARG A 153     -17.274  -2.700 -27.875  1.00 57.01           H
ATOM   2182  CD  ARG A 153     -18.507  -1.943 -26.275  1.00 57.01           C
ATOM   2183 1HD  ARG A 153     -18.147  -2.679 -25.556  1.00 57.01           H
ATOM   2184 2HD  ARG A 153     -18.650  -1.009 -25.731  1.00 57.01           H
ATOM   2185  NE  ARG A 153     -19.792  -2.391 -26.856  1.00 57.01           N
ATOM   2186  HE  ARG A 153     -19.855  -2.471 -27.851  1.00 57.01           H
ATOM   2187  CZ  ARG A 153     -20.878  -2.697 -26.132  1.00 57.01           C
ATOM   2188  NH1 ARG A 153     -20.851  -2.608 -24.795  1.00 57.01           N
ATOM   2189 1HH1 ARG A 153     -20.016  -2.311 -24.330  1.00 57.01           H
ATOM   2190 2HH1 ARG A 153     -21.665  -2.838 -24.262  1.00 57.01           H
ATOM   2191  NH2 ARG A 153     -21.991  -3.093 -26.765  1.00 57.01           N
ATOM   2192 1HH2 ARG A 153     -22.809  -3.324 -26.239  1.00 57.01           H
ATOM   2193 2HH2 ARG A 153     -22.002  -3.157 -27.763  1.00 57.01           H
ATOM   2194  HN  ARG A 153     -14.765  -2.859 -28.004  1.00 57.01           H
ATOM   2195  N   ALA A 154     -12.999  -0.482 -27.016  1.00 61.81           N
ATOM   2196  CA  ALA A 154     -11.945   0.263 -26.349  1.00 61.81           C
ATOM   2197  C   ALA A 154     -11.281   1.209 -27.351  1.00 61.81           C
ATOM   2198  O   ALA A 154     -10.842   2.298 -26.986  1.00 61.81           O
ATOM   2199  HA  ALA A 154     -12.405   0.852 -25.556  1.00 61.81           H
ATOM   2200  CB  ALA A 154     -10.948  -0.714 -25.721  1.00 61.81           C
ATOM   2201 1HB  ALA A 154     -11.464  -1.343 -24.995  1.00 61.81           H
ATOM   2202 2HB  ALA A 154     -10.513  -1.340 -26.500  1.00 61.81           H
ATOM   2203 3HB  ALA A 154     -10.157  -0.155 -25.221  1.00 61.81           H
ATOM   2204  HN  ALA A 154     -12.809  -1.454 -27.150  1.00 61.81           H
ATOM   2205  N   HIS A 155     -11.229   0.759 -28.596  1.00 56.72           N
ATOM   2206  CA  HIS A 155     -10.527   1.498 -29.631  1.00 56.72           C
ATOM   2207  C   HIS A 155     -11.287   2.788 -29.946  1.00 56.72           C
ATOM   2208  O   HIS A 155     -10.685   3.855 -30.065  1.00 56.72           O
ATOM   2209  HA  HIS A 155      -9.548   1.754 -29.224  1.00 56.72           H
ATOM   2210  CB  HIS A 155     -10.304   0.625 -30.867  1.00 56.72           C
ATOM   2211 1HB  HIS A 155     -11.010  -0.205 -30.845  1.00 56.72           H
ATOM   2212 2HB  HIS A 155     -10.528   1.210 -31.759  1.00 56.72           H
ATOM   2213  CG  HIS A 155      -8.903   0.073 -30.985  1.00 56.72           C
ATOM   2214  ND1 HIS A 155      -7.821   0.848 -31.360  1.00 56.72           N
ATOM   2215  HD1 HIS A 155      -7.849   1.822 -31.586  1.00 56.72           H
ATOM   2216  CD2 HIS A 155      -8.420  -1.185 -30.771  1.00 56.72           C
ATOM   2217  HD2 HIS A 155      -9.008  -2.049 -30.462  1.00 56.72           H
ATOM   2218  CE1 HIS A 155      -6.740   0.082 -31.370  1.00 56.72           C
ATOM   2219  HE1 HIS A 155      -5.730   0.402 -31.625  1.00 56.72           H
ATOM   2220  NE2 HIS A 155      -7.114  -1.178 -31.005  1.00 56.72           N
ATOM   2221  HN  HIS A 155     -11.656  -0.093 -28.901  1.00 56.72           H
ATOM   2222  N   THR A 156     -12.599   2.649 -30.072  1.00 63.59           N
ATOM   2223  CA  THR A 156     -13.427   3.748 -30.539  1.00 63.59           C
ATOM   2224  C   THR A 156     -13.468   4.865 -29.494  1.00 63.59           C
ATOM   2225  O   THR A 156     -13.672   6.029 -29.834  1.00 63.59           O
ATOM   2226  HA  THR A 156     -12.970   4.165 -31.436  1.00 63.59           H
ATOM   2227  CB  THR A 156     -14.808   3.186 -30.883  1.00 63.59           C
ATOM   2228  HB  THR A 156     -15.589   3.916 -30.670  1.00 63.59           H
ATOM   2229  OG1 THR A 156     -14.883   1.971 -30.143  1.00 63.59           O
ATOM   2230  HG1 THR A 156     -15.831   1.657 -30.096  1.00 63.59           H
ATOM   2231  CG2 THR A 156     -14.911   2.740 -32.343  1.00 63.59           C
ATOM   2232 1HG2 THR A 156     -14.174   1.961 -32.538  1.00 63.59           H
ATOM   2233 2HG2 THR A 156     -14.722   3.591 -32.997  1.00 63.59           H
ATOM   2234 3HG2 THR A 156     -15.911   2.350 -32.534  1.00 63.59           H
ATOM   2235  HN  THR A 156     -13.094   1.806 -29.863  1.00 63.59           H
ATOM   2236  N   TRP A 157     -13.272   4.470 -28.245  1.00 59.00           N
ATOM   2237  CA  TRP A 157     -13.529   5.365 -27.129  1.00 59.00           C
ATOM   2238  C   TRP A 157     -12.182   5.761 -26.521  1.00 59.00           C
ATOM   2239  O   TRP A 157     -12.106   6.105 -25.342  1.00 59.00           O
ATOM   2240  HA  TRP A 157     -14.036   6.247 -27.519  1.00 59.00           H
ATOM   2241  CB  TRP A 157     -14.476   4.719 -26.115  1.00 59.00           C
ATOM   2242 1HB  TRP A 157     -14.102   3.726 -25.865  1.00 59.00           H
ATOM   2243 2HB  TRP A 157     -14.463   5.305 -25.196  1.00 59.00           H
ATOM   2244  CG  TRP A 157     -15.920   4.595 -26.604  1.00 59.00           C
ATOM   2245  CD1 TRP A 157     -16.369   3.979 -27.706  1.00 59.00           C
ATOM   2246  HD1 TRP A 157     -15.730   3.465 -28.424  1.00 59.00           H
ATOM   2247  CD2 TRP A 157     -17.095   5.129 -25.957  1.00 59.00           C
ATOM   2248  NE1 TRP A 157     -17.741   4.076 -27.817  1.00 59.00           N
ATOM   2249  HE1 TRP A 157     -18.304   3.697 -28.552  1.00 59.00           H
ATOM   2250  CE2 TRP A 157     -18.197   4.798 -26.720  1.00 59.00           C
ATOM   2251  CE3 TRP A 157     -17.223   5.867 -24.768  1.00 59.00           C
ATOM   2252  HE3 TRP A 157     -16.369   6.141 -24.148  1.00 59.00           H
ATOM   2253  CZ2 TRP A 157     -19.504   5.163 -26.377  1.00 59.00           C
ATOM   2254  HZ2 TRP A 157     -20.358   4.889 -26.997  1.00 59.00           H
ATOM   2255  CZ3 TRP A 157     -18.536   6.225 -24.439  1.00 59.00           C
ATOM   2256  HZ3 TRP A 157     -18.692   6.799 -23.526  1.00 59.00           H
ATOM   2257  CH2 TRP A 157     -19.655   5.899 -25.196  1.00 59.00           C
ATOM   2258  HH2 TRP A 157     -20.647   6.216 -24.872  1.00 59.00           H
ATOM   2259  HN  TRP A 157     -12.945   3.561 -27.990  1.00 59.00           H
ATOM   2260  N   ARG A 158     -11.153   5.700 -27.352  1.00 61.01           N
ATOM   2261  CA  ARG A 158      -9.790   5.834 -26.867  1.00 61.01           C
ATOM   2262  C   ARG A 158      -9.616   7.167 -26.136  1.00 61.01           C
ATOM   2263  O   ARG A 158      -9.067   7.209 -25.036  1.00 61.01           O
ATOM   2264  HA  ARG A 158      -9.651   4.994 -26.187  1.00 61.01           H
ATOM   2265  CB  ARG A 158      -8.785   5.757 -28.018  1.00 61.01           C
ATOM   2266 1HB  ARG A 158      -8.999   4.884 -28.635  1.00 61.01           H
ATOM   2267 2HB  ARG A 158      -8.891   6.633 -28.658  1.00 61.01           H
ATOM   2268  CG  ARG A 158      -7.351   5.675 -27.490  1.00 61.01           C
ATOM   2269 1HG  ARG A 158      -7.103   6.594 -26.959  1.00 61.01           H
ATOM   2270 2HG  ARG A 158      -7.270   4.860 -26.771  1.00 61.01           H
ATOM   2271  CD  ARG A 158      -6.358   5.456 -28.633  1.00 61.01           C
ATOM   2272 1HD  ARG A 158      -6.606   4.541 -29.171  1.00 61.01           H
ATOM   2273 2HD  ARG A 158      -6.426   6.275 -29.348  1.00 61.01           H
ATOM   2274  NE  ARG A 158      -4.981   5.368 -28.096  1.00 61.01           N
ATOM   2275  HE  ARG A 158      -4.832   5.629 -27.143  1.00 61.01           H
ATOM   2276  CZ  ARG A 158      -3.922   4.959 -28.809  1.00 61.01           C
ATOM   2277  NH1 ARG A 158      -4.064   4.597 -30.091  1.00 61.01           N
ATOM   2278 1HH1 ARG A 158      -4.965   4.630 -30.523  1.00 61.01           H
ATOM   2279 2HH1 ARG A 158      -3.268   4.293 -30.616  1.00 61.01           H
ATOM   2280  NH2 ARG A 158      -2.719   4.919 -28.220  1.00 61.01           N
ATOM   2281 1HH2 ARG A 158      -1.919   4.617 -28.737  1.00 61.01           H
ATOM   2282 2HH2 ARG A 158      -2.622   5.191 -27.262  1.00 61.01           H
ATOM   2283  HN  ARG A 158     -11.238   5.561 -28.339  1.00 61.01           H
ATOM   2284  N   GLU A 159     -10.093   8.224 -26.777  1.00 66.55           N
ATOM   2285  CA  GLU A 159      -9.922   9.564 -26.243  1.00 66.55           C
ATOM   2286  C   GLU A 159     -10.764   9.743 -24.978  1.00 66.55           C
ATOM   2287  O   GLU A 159     -10.279  10.264 -23.974  1.00 66.55           O
ATOM   2288  HA  GLU A 159      -8.863   9.645 -25.997  1.00 66.55           H
ATOM   2289  CB  GLU A 159     -10.276  10.622 -27.291  1.00 66.55           C
ATOM   2290 1HB  GLU A 159     -11.235  10.380 -27.747  1.00 66.55           H
ATOM   2291 2HB  GLU A 159     -10.252  11.612 -26.836  1.00 66.55           H
ATOM   2292  CG  GLU A 159      -9.243  10.642 -28.419  1.00 66.55           C
ATOM   2293 1HG  GLU A 159      -8.238  10.650 -27.998  1.00 66.55           H
ATOM   2294 2HG  GLU A 159      -9.332   9.733 -29.015  1.00 66.55           H
ATOM   2295  CD  GLU A 159      -9.435  11.866 -29.317  1.00 66.55           C
ATOM   2296  OE1 GLU A 159      -8.468  12.202 -30.033  1.00 66.55           O
ATOM   2297  OE2 GLU A 159     -10.545  12.438 -29.265  1.00 66.55           O
ATOM   2298  HN  GLU A 159     -10.589   8.175 -27.645  1.00 66.55           H
ATOM   2299  N   LYS A 160     -12.009   9.301 -25.067  1.00 71.48           N
ATOM   2300  CA  LYS A 160     -12.930   9.426 -23.950  1.00 71.48           C
ATOM   2301  C   LYS A 160     -12.362   8.682 -22.740  1.00 71.48           C
ATOM   2302  O   LYS A 160     -12.489   9.142 -21.607  1.00 71.48           O
ATOM   2303  HA  LYS A 160     -13.000  10.486 -23.701  1.00 71.48           H
ATOM   2304  CB  LYS A 160     -14.331   8.963 -24.355  1.00 71.48           C
ATOM   2305 1HB  LYS A 160     -14.273   7.977 -24.816  1.00 71.48           H
ATOM   2306 2HB  LYS A 160     -14.955   8.863 -23.467  1.00 71.48           H
ATOM   2307  CG  LYS A 160     -14.974   9.951 -25.330  1.00 71.48           C
ATOM   2308 1HG  LYS A 160     -14.896  10.963 -24.932  1.00 71.48           H
ATOM   2309 2HG  LYS A 160     -14.434   9.938 -26.276  1.00 71.48           H
ATOM   2310  CD  LYS A 160     -16.445   9.604 -25.571  1.00 71.48           C
ATOM   2311 1HD  LYS A 160     -16.521   8.599 -25.987  1.00 71.48           H
ATOM   2312 2HD  LYS A 160     -16.981   9.598 -24.622  1.00 71.48           H
ATOM   2313  CE  LYS A 160     -17.096  10.607 -26.525  1.00 71.48           C
ATOM   2314 1HE  LYS A 160     -17.025  11.612 -26.109  1.00 71.48           H
ATOM   2315 2HE  LYS A 160     -16.559  10.617 -27.474  1.00 71.48           H
ATOM   2316  NZ  LYS A 160     -18.515  10.258 -26.755  1.00 71.48           N
ATOM   2317 1HZ  LYS A 160     -18.932  10.936 -27.384  1.00 71.48           H
ATOM   2318 2HZ  LYS A 160     -18.573   9.334 -27.168  1.00 71.48           H
ATOM   2319 3HZ  LYS A 160     -19.013  10.265 -25.872  1.00 71.48           H
ATOM   2320  HN  LYS A 160     -12.391   8.864 -25.882  1.00 71.48           H
ATOM   2321  N   ARG A 161     -11.746   7.543 -23.022  1.00 69.93           N
ATOM   2322  CA  ARG A 161     -11.180   6.717 -21.969  1.00 69.93           C
ATOM   2323  C   ARG A 161     -10.068   7.475 -21.241  1.00 69.93           C
ATOM   2324  O   ARG A 161      -9.891   7.316 -20.034  1.00 69.93           O
ATOM   2325  HA  ARG A 161     -12.015   6.507 -21.300  1.00 69.93           H
ATOM   2326  CB  ARG A 161     -10.612   5.414 -22.536  1.00 69.93           C
ATOM   2327 1HB  ARG A 161      -9.991   5.631 -23.405  1.00 69.93           H
ATOM   2328 2HB  ARG A 161      -9.969   4.941 -21.794  1.00 69.93           H
ATOM   2329  CG  ARG A 161     -11.736   4.454 -22.932  1.00 69.93           C
ATOM   2330 1HG  ARG A 161     -12.367   4.250 -22.067  1.00 69.93           H
ATOM   2331 2HG  ARG A 161     -12.369   4.920 -23.686  1.00 69.93           H
ATOM   2332  CD  ARG A 161     -11.168   3.141 -23.476  1.00 69.93           C
ATOM   2333 1HD  ARG A 161     -11.959   2.563 -23.954  1.00 69.93           H
ATOM   2334 2HD  ARG A 161     -10.419   3.348 -24.240  1.00 69.93           H
ATOM   2335  NE  ARG A 161     -10.564   2.357 -22.376  1.00 69.93           N
ATOM   2336  HE  ARG A 161     -10.757   2.640 -21.437  1.00 69.93           H
ATOM   2337  CZ  ARG A 161      -9.774   1.290 -22.560  1.00 69.93           C
ATOM   2338  NH1 ARG A 161      -9.482   0.865 -23.797  1.00 69.93           N
ATOM   2339 1HH1 ARG A 161      -9.854   1.345 -24.591  1.00 69.93           H
ATOM   2340 2HH1 ARG A 161      -8.892   0.068 -23.926  1.00 69.93           H
ATOM   2341  NH2 ARG A 161      -9.281   0.654 -21.488  1.00 69.93           N
ATOM   2342 1HH2 ARG A 161      -8.690  -0.144 -21.608  1.00 69.93           H
ATOM   2343 2HH2 ARG A 161      -9.504   0.977 -20.569  1.00 69.93           H
ATOM   2344  HN  ARG A 161     -11.632   7.183 -23.948  1.00 69.93           H
ATOM   2345  N   LEU A 162      -9.348   8.284 -22.004  1.00 82.49           N
ATOM   2346  CA  LEU A 162      -8.257   9.064 -21.447  1.00 82.49           C
ATOM   2347  C   LEU A 162      -8.824  10.120 -20.496  1.00 82.49           C
ATOM   2348  O   LEU A 162      -8.248  10.385 -19.442  1.00 82.49           O
ATOM   2349  HA  LEU A 162      -7.629   8.384 -20.873  1.00 82.49           H
ATOM   2350  CB  LEU A 162      -7.389   9.646 -22.565  1.00 82.49           C
ATOM   2351 1HB  LEU A 162      -7.043   8.826 -23.194  1.00 82.49           H
ATOM   2352 2HB  LEU A 162      -8.015  10.284 -23.190  1.00 82.49           H
ATOM   2353  CG  LEU A 162      -6.172  10.457 -22.117  1.00 82.49           C
ATOM   2354  HG  LEU A 162      -6.513  11.237 -21.435  1.00 82.49           H
ATOM   2355  CD1 LEU A 162      -5.185   9.581 -21.343  1.00 82.49           C
ATOM   2356 1HD1 LEU A 162      -5.676   9.171 -20.460  1.00 82.49           H
ATOM   2357 2HD1 LEU A 162      -4.845   8.765 -21.981  1.00 82.49           H
ATOM   2358 3HD1 LEU A 162      -4.329  10.182 -21.036  1.00 82.49           H
ATOM   2359  CD2 LEU A 162      -5.509  11.154 -23.306  1.00 82.49           C
ATOM   2360 1HD2 LEU A 162      -5.183  10.407 -24.030  1.00 82.49           H
ATOM   2361 2HD2 LEU A 162      -6.224  11.829 -23.776  1.00 82.49           H
ATOM   2362 3HD2 LEU A 162      -4.646  11.723 -22.959  1.00 82.49           H
ATOM   2363  HN  LEU A 162      -9.501   8.410 -22.985  1.00 82.49           H
ATOM   2364  N   LEU A 163      -9.946  10.695 -20.903  1.00 83.78           N
ATOM   2365  CA  LEU A 163     -10.604  11.707 -20.094  1.00 83.78           C
ATOM   2366  C   LEU A 163     -11.074  11.079 -18.781  1.00 83.78           C
ATOM   2367  O   LEU A 163     -10.807  11.609 -17.704  1.00 83.78           O
ATOM   2368  HA  LEU A 163      -9.864  12.474 -19.864  1.00 83.78           H
ATOM   2369  CB  LEU A 163     -11.724  12.383 -20.888  1.00 83.78           C
ATOM   2370 1HB  LEU A 163     -11.314  12.724 -21.839  1.00 83.78           H
ATOM   2371 2HB  LEU A 163     -12.482  11.634 -21.118  1.00 83.78           H
ATOM   2372  CG  LEU A 163     -12.409  13.569 -20.206  1.00 83.78           C
ATOM   2373  HG  LEU A 163     -12.701  13.262 -19.201  1.00 83.78           H
ATOM   2374  CD1 LEU A 163     -11.444  14.747 -20.056  1.00 83.78           C
ATOM   2375 1HD1 LEU A 163     -10.589  14.442 -19.452  1.00 83.78           H
ATOM   2376 2HD1 LEU A 163     -11.099  15.062 -21.041  1.00 83.78           H
ATOM   2377 3HD1 LEU A 163     -11.956  15.576 -19.568  1.00 83.78           H
ATOM   2378  CD2 LEU A 163     -13.687  13.965 -20.947  1.00 83.78           C
ATOM   2379 1HD2 LEU A 163     -13.440  14.246 -21.971  1.00 83.78           H
ATOM   2380 2HD2 LEU A 163     -14.377  13.121 -20.958  1.00 83.78           H
ATOM   2381 3HD2 LEU A 163     -14.153  14.810 -20.441  1.00 83.78           H
ATOM   2382  HN  LEU A 163     -10.404  10.480 -21.765  1.00 83.78           H
ATOM   2383  N   TYR A 164     -11.766   9.956 -18.914  1.00 77.35           N
ATOM   2384  CA  TYR A 164     -12.290   9.258 -17.752  1.00 77.35           C
ATOM   2385  C   TYR A 164     -11.159   8.831 -16.813  1.00 77.35           C
ATOM   2386  O   TYR A 164     -11.322   8.842 -15.594  1.00 77.35           O
ATOM   2387  HA  TYR A 164     -12.954   9.940 -17.221  1.00 77.35           H
ATOM   2388  CB  TYR A 164     -12.989   8.008 -18.290  1.00 77.35           C
ATOM   2389 1HB  TYR A 164     -12.332   7.518 -19.009  1.00 77.35           H
ATOM   2390 2HB  TYR A 164     -13.143   7.308 -17.469  1.00 77.35           H
ATOM   2391  CG  TYR A 164     -14.335   8.289 -18.961  1.00 77.35           C
ATOM   2392  CD1 TYR A 164     -15.283   9.054 -18.313  1.00 77.35           C
ATOM   2393  HD1 TYR A 164     -15.072   9.459 -17.323  1.00 77.35           H
ATOM   2394  CD2 TYR A 164     -14.601   7.776 -20.215  1.00 77.35           C
ATOM   2395  HD2 TYR A 164     -13.853   7.172 -20.727  1.00 77.35           H
ATOM   2396  CE1 TYR A 164     -16.550   9.318 -18.944  1.00 77.35           C
ATOM   2397  HE1 TYR A 164     -17.307   9.921 -18.444  1.00 77.35           H
ATOM   2398  CE2 TYR A 164     -15.868   8.040 -20.846  1.00 77.35           C
ATOM   2399  HE2 TYR A 164     -16.092   7.642 -21.836  1.00 77.35           H
ATOM   2400  CZ  TYR A 164     -16.780   8.798 -20.180  1.00 77.35           C
ATOM   2401  OH  TYR A 164     -17.976   9.048 -20.776  1.00 77.35           O
ATOM   2402  HH  TYR A 164     -18.551   9.600 -20.172  1.00 77.35           H
ATOM   2403  HN  TYR A 164     -11.970   9.526 -19.793  1.00 77.35           H
ATOM   2404  N   SER A 165     -10.038   8.464 -17.418  1.00 88.31           N
ATOM   2405  CA  SER A 165      -8.889   8.012 -16.652  1.00 88.31           C
ATOM   2406  C   SER A 165      -8.388   9.138 -15.745  1.00 88.31           C
ATOM   2407  O   SER A 165      -7.949   8.887 -14.624  1.00 88.31           O
ATOM   2408  HA  SER A 165      -9.250   7.173 -16.058  1.00 88.31           H
ATOM   2409  CB  SER A 165      -7.766   7.535 -17.575  1.00 88.31           C
ATOM   2410 1HB  SER A 165      -7.024   6.989 -16.992  1.00 88.31           H
ATOM   2411 2HB  SER A 165      -8.171   6.837 -18.309  1.00 88.31           H
ATOM   2412  OG  SER A 165      -7.133   8.619 -18.251  1.00 88.31           O
ATOM   2413  HG  SER A 165      -7.818   9.288 -18.540  1.00 88.31           H
ATOM   2414  HN  SER A 165      -9.909   8.473 -18.409  1.00 88.31           H
ATOM   2415  N   LYS A 166      -8.471  10.354 -16.264  1.00 85.57           N
ATOM   2416  CA  LYS A 166      -8.066  11.522 -15.501  1.00 85.57           C
ATOM   2417  C   LYS A 166      -9.008  11.700 -14.309  1.00 85.57           C
ATOM   2418  O   LYS A 166      -8.559  11.906 -13.183  1.00 85.57           O
ATOM   2419  HA  LYS A 166      -7.062  11.333 -15.122  1.00 85.57           H
ATOM   2420  CB  LYS A 166      -7.983  12.752 -16.408  1.00 85.57           C
ATOM   2421 1HB  LYS A 166      -8.903  12.846 -16.985  1.00 85.57           H
ATOM   2422 2HB  LYS A 166      -7.896  13.652 -15.799  1.00 85.57           H
ATOM   2423  CG  LYS A 166      -6.787  12.654 -17.357  1.00 85.57           C
ATOM   2424 1HG  LYS A 166      -5.867  12.559 -16.780  1.00 85.57           H
ATOM   2425 2HG  LYS A 166      -6.874  11.754 -17.966  1.00 85.57           H
ATOM   2426  CD  LYS A 166      -6.703  13.884 -18.263  1.00 85.57           C
ATOM   2427 1HD  LYS A 166      -7.615  13.968 -18.853  1.00 85.57           H
ATOM   2428 2HD  LYS A 166      -6.634  14.785 -17.653  1.00 85.57           H
ATOM   2429  CE  LYS A 166      -5.491  13.798 -19.193  1.00 85.57           C
ATOM   2430 1HE  LYS A 166      -4.585  13.650 -18.607  1.00 85.57           H
ATOM   2431 2HE  LYS A 166      -5.591  12.935 -19.851  1.00 85.57           H
ATOM   2432  NZ  LYS A 166      -5.370  15.032 -20.001  1.00 85.57           N
ATOM   2433 1HZ  LYS A 166      -4.566  14.957 -20.615  1.00 85.57           H
ATOM   2434 2HZ  LYS A 166      -6.209  15.157 -20.556  1.00 85.57           H
ATOM   2435 3HZ  LYS A 166      -5.251  15.829 -19.385  1.00 85.57           H
ATOM   2436  HN  LYS A 166      -8.806  10.547 -17.186  1.00 85.57           H
ATOM   2437  N   MET A 167     -10.299  11.612 -14.598  1.00 86.66           N
ATOM   2438  CA  MET A 167     -11.309  11.802 -13.572  1.00 86.66           C
ATOM   2439  C   MET A 167     -11.175  10.751 -12.469  1.00 86.66           C
ATOM   2440  O   MET A 167     -11.236  11.077 -11.284  1.00 86.66           O
ATOM   2441  HA  MET A 167     -11.127  12.795 -13.160  1.00 86.66           H
ATOM   2442  CB  MET A 167     -12.701  11.708 -14.201  1.00 86.66           C
ATOM   2443 1HB  MET A 167     -12.793  10.769 -14.747  1.00 86.66           H
ATOM   2444 2HB  MET A 167     -13.458  11.697 -13.418  1.00 86.66           H
ATOM   2445  CG  MET A 167     -12.955  12.882 -15.148  1.00 86.66           C
ATOM   2446 1HG  MET A 167     -12.883  13.822 -14.602  1.00 86.66           H
ATOM   2447 2HG  MET A 167     -12.191  12.906 -15.925  1.00 86.66           H
ATOM   2448  SD  MET A 167     -14.572  12.730 -15.889  1.00 86.66           S
ATOM   2449  CE  MET A 167     -15.597  13.092 -14.474  1.00 86.66           C
ATOM   2450 1HE  MET A 167     -15.400  12.364 -13.687  1.00 86.66           H
ATOM   2451 2HE  MET A 167     -15.370  14.093 -14.107  1.00 86.66           H
ATOM   2452 3HE  MET A 167     -16.647  13.039 -14.762  1.00 86.66           H
ATOM   2453  HN  MET A 167     -10.655  11.416 -15.511  1.00 86.66           H
ATOM   2454  N   VAL A 168     -10.996   9.510 -12.897  1.00 93.75           N
ATOM   2455  CA  VAL A 168     -10.907   8.401 -11.962  1.00 93.75           C
ATOM   2456  C   VAL A 168      -9.705   8.611 -11.040  1.00 93.75           C
ATOM   2457  O   VAL A 168      -9.799   8.397  -9.833  1.00 93.75           O
ATOM   2458  HA  VAL A 168     -11.816   8.405 -11.360  1.00 93.75           H
ATOM   2459  CB  VAL A 168     -10.850   7.076 -12.726  1.00 93.75           C
ATOM   2460  HB  VAL A 168     -10.054   7.150 -13.466  1.00 93.75           H
ATOM   2461  CG1 VAL A 168     -10.512   5.916 -11.787  1.00 93.75           C
ATOM   2462 1HG1 VAL A 168      -9.542   6.095 -11.324  1.00 93.75           H
ATOM   2463 2HG1 VAL A 168     -11.276   5.841 -11.013  1.00 93.75           H
ATOM   2464 3HG1 VAL A 168     -10.478   4.987 -12.355  1.00 93.75           H
ATOM   2465  CG2 VAL A 168     -12.161   6.815 -13.470  1.00 93.75           C
ATOM   2466 1HG2 VAL A 168     -12.982   6.771 -12.754  1.00 93.75           H
ATOM   2467 2HG2 VAL A 168     -12.342   7.621 -14.181  1.00 93.75           H
ATOM   2468 3HG2 VAL A 168     -12.093   5.868 -14.004  1.00 93.75           H
ATOM   2469  HN  VAL A 168     -10.911   9.258 -13.861  1.00 93.75           H
ATOM   2470  N   CYS A 169      -8.602   9.029 -11.644  1.00 95.01           N
ATOM   2471  CA  CYS A 169      -7.380   9.264 -10.893  1.00 95.01           C
ATOM   2472  C   CYS A 169      -7.668  10.325  -9.828  1.00 95.01           C
ATOM   2473  O   CYS A 169      -7.311  10.153  -8.664  1.00 95.01           O
ATOM   2474  HA  CYS A 169      -7.110   8.315 -10.431  1.00 95.01           H
ATOM   2475  CB  CYS A 169      -6.224   9.673 -11.808  1.00 95.01           C
ATOM   2476 1HB  CYS A 169      -6.547  10.463 -12.486  1.00 95.01           H
ATOM   2477 2HB  CYS A 169      -5.405  10.077 -11.213  1.00 95.01           H
ATOM   2478  SG  CYS A 169      -5.644   8.226 -12.767  1.00 95.01           S
ATOM   2479  HG  CYS A 169      -6.634   8.242 -13.655  1.00 95.01           H
ATOM   2480  HN  CYS A 169      -8.535   9.206 -12.626  1.00 95.01           H
ATOM   2481  N   PHE A 170      -8.310  11.398 -10.266  1.00 94.09           N
ATOM   2482  CA  PHE A 170      -8.626  12.498  -9.370  1.00 94.09           C
ATOM   2483  C   PHE A 170      -9.501  12.023  -8.208  1.00 94.09           C
ATOM   2484  O   PHE A 170      -9.244  12.363  -7.054  1.00 94.09           O
ATOM   2485  HA  PHE A 170      -7.683  12.879  -8.980  1.00 94.09           H
ATOM   2486  CB  PHE A 170      -9.403  13.531 -10.188  1.00 94.09           C
ATOM   2487 1HB  PHE A 170      -8.801  13.826 -11.048  1.00 94.09           H
ATOM   2488 2HB  PHE A 170     -10.309  13.066 -10.577  1.00 94.09           H
ATOM   2489  CG  PHE A 170      -9.789  14.785  -9.401  1.00 94.09           C
ATOM   2490  CD1 PHE A 170     -11.061  14.938  -8.947  1.00 94.09           C
ATOM   2491  HD1 PHE A 170     -11.806  14.167  -9.143  1.00 94.09           H
ATOM   2492  CD2 PHE A 170      -8.859  15.747  -9.156  1.00 94.09           C
ATOM   2493  HD2 PHE A 170      -7.839  15.625  -9.520  1.00 94.09           H
ATOM   2494  CE1 PHE A 170     -11.419  16.102  -8.216  1.00 94.09           C
ATOM   2495  HE1 PHE A 170     -12.439  16.225  -7.852  1.00 94.09           H
ATOM   2496  CE2 PHE A 170      -9.217  16.911  -8.425  1.00 94.09           C
ATOM   2497  HE2 PHE A 170      -8.472  17.682  -8.229  1.00 94.09           H
ATOM   2498  CZ  PHE A 170     -10.490  17.064  -7.971  1.00 94.09           C
ATOM   2499  HZ  PHE A 170     -10.764  17.957  -7.410  1.00 94.09           H
ATOM   2500  HN  PHE A 170      -8.611  11.523 -11.211  1.00 94.09           H
ATOM   2501  N   THR A 171     -10.516  11.245  -8.552  1.00 93.70           N
ATOM   2502  CA  THR A 171     -11.444  10.739  -7.555  1.00 93.70           C
ATOM   2503  C   THR A 171     -10.701   9.900  -6.513  1.00 93.70           C
ATOM   2504  O   THR A 171     -11.009   9.966  -5.324  1.00 93.70           O
ATOM   2505  HA  THR A 171     -11.880  11.589  -7.029  1.00 93.70           H
ATOM   2506  CB  THR A 171     -12.547   9.968  -8.282  1.00 93.70           C
ATOM   2507  HB  THR A 171     -12.153   9.056  -8.730  1.00 93.70           H
ATOM   2508  OG1 THR A 171     -13.090  10.917  -9.196  1.00 93.70           O
ATOM   2509  HG1 THR A 171     -12.618  10.854 -10.076  1.00 93.70           H
ATOM   2510  CG2 THR A 171     -13.721   9.620  -7.365  1.00 93.70           C
ATOM   2511 1HG2 THR A 171     -14.158  10.537  -6.970  1.00 93.70           H
ATOM   2512 2HG2 THR A 171     -13.367   9.001  -6.541  1.00 93.70           H
ATOM   2513 3HG2 THR A 171     -14.475   9.073  -7.932  1.00 93.70           H
ATOM   2514  HN  THR A 171     -10.709  10.960  -9.492  1.00 93.70           H
ATOM   2515  N   ILE A 172      -9.738   9.131  -6.997  1.00 94.61           N
ATOM   2516  CA  ILE A 172      -8.975   8.251  -6.128  1.00 94.61           C
ATOM   2517  C   ILE A 172      -8.193   9.092  -5.117  1.00 94.61           C
ATOM   2518  O   ILE A 172      -8.183   8.786  -3.925  1.00 94.61           O
ATOM   2519  HA  ILE A 172      -9.687   7.631  -5.584  1.00 94.61           H
ATOM   2520  CB  ILE A 172      -8.096   7.311  -6.955  1.00 94.61           C
ATOM   2521  HB  ILE A 172      -7.622   7.894  -7.746  1.00 94.61           H
ATOM   2522  CG1 ILE A 172      -8.938   6.229  -7.634  1.00 94.61           C
ATOM   2523 1HG1 ILE A 172      -9.310   5.530  -6.885  1.00 94.61           H
ATOM   2524 2HG1 ILE A 172      -9.809   6.684  -8.106  1.00 94.61           H
ATOM   2525  CG2 ILE A 172      -6.976   6.714  -6.101  1.00 94.61           C
ATOM   2526 1HG2 ILE A 172      -6.353   7.517  -5.706  1.00 94.61           H
ATOM   2527 2HG2 ILE A 172      -7.410   6.150  -5.275  1.00 94.61           H
ATOM   2528 3HG2 ILE A 172      -6.366   6.050  -6.714  1.00 94.61           H
ATOM   2529  CD1 ILE A 172      -8.118   5.474  -8.683  1.00 94.61           C
ATOM   2530 1HD1 ILE A 172      -7.769   6.173  -9.443  1.00 94.61           H
ATOM   2531 2HD1 ILE A 172      -7.262   5.001  -8.203  1.00 94.61           H
ATOM   2532 3HD1 ILE A 172      -8.741   4.711  -9.150  1.00 94.61           H
ATOM   2533  HN  ILE A 172      -9.476   9.103  -7.962  1.00 94.61           H
ATOM   2534  N   TRP A 173      -7.558  10.136  -5.629  1.00 93.09           N
ATOM   2535  CA  TRP A 173      -6.702  10.970  -4.802  1.00 93.09           C
ATOM   2536  C   TRP A 173      -7.574  11.631  -3.733  1.00 93.09           C
ATOM   2537  O   TRP A 173      -7.197  11.682  -2.564  1.00 93.09           O
ATOM   2538  HA  TRP A 173      -5.961  10.324  -4.331  1.00 93.09           H
ATOM   2539  CB  TRP A 173      -5.933  11.981  -5.655  1.00 93.09           C
ATOM   2540 1HB  TRP A 173      -6.615  12.422  -6.382  1.00 93.09           H
ATOM   2541 2HB  TRP A 173      -5.583  12.791  -5.014  1.00 93.09           H
ATOM   2542  CG  TRP A 173      -4.736  11.385  -6.399  1.00 93.09           C
ATOM   2543  CD1 TRP A 173      -4.593  11.200  -7.718  1.00 93.09           C
ATOM   2544  HD1 TRP A 173      -5.347  11.463  -8.460  1.00 93.09           H
ATOM   2545  CD2 TRP A 173      -3.511  10.902  -5.808  1.00 93.09           C
ATOM   2546  NE1 TRP A 173      -3.371  10.634  -8.020  1.00 93.09           N
ATOM   2547  HE1 TRP A 173      -3.035  10.401  -8.932  1.00 93.09           H
ATOM   2548  CE2 TRP A 173      -2.692  10.447  -6.821  1.00 93.09           C
ATOM   2549  CE3 TRP A 173      -3.108  10.850  -4.462  1.00 93.09           C
ATOM   2550  HE3 TRP A 173      -3.736  11.203  -3.644  1.00 93.09           H
ATOM   2551  CZ2 TRP A 173      -1.420   9.908  -6.595  1.00 93.09           C
ATOM   2552  HZ2 TRP A 173      -0.792   9.556  -7.413  1.00 93.09           H
ATOM   2553  CZ3 TRP A 173      -1.834  10.309  -4.252  1.00 93.09           C
ATOM   2554  HZ3 TRP A 173      -1.473  10.245  -3.226  1.00 93.09           H
ATOM   2555  CH2 TRP A 173      -0.998   9.847  -5.262  1.00 93.09           C
ATOM   2556  HH2 TRP A 173      -0.017   9.438  -5.016  1.00 93.09           H
ATOM   2557  HN  TRP A 173      -7.621  10.414  -6.587  1.00 93.09           H
ATOM   2558  N   VAL A 174      -8.724  12.121  -4.173  1.00 96.00           N
ATOM   2559  CA  VAL A 174      -9.641  12.800  -3.274  1.00 96.00           C
ATOM   2560  C   VAL A 174     -10.098  11.826  -2.187  1.00 96.00           C
ATOM   2561  O   VAL A 174     -10.113  12.171  -1.006  1.00 96.00           O
ATOM   2562  HA  VAL A 174      -9.096  13.619  -2.805  1.00 96.00           H
ATOM   2563  CB  VAL A 174     -10.805  13.399  -4.068  1.00 96.00           C
ATOM   2564  HB  VAL A 174     -11.248  12.602  -4.666  1.00 96.00           H
ATOM   2565  CG1 VAL A 174     -11.886  13.940  -3.130  1.00 96.00           C
ATOM   2566 1HG1 VAL A 174     -12.267  13.129  -2.509  1.00 96.00           H
ATOM   2567 2HG1 VAL A 174     -11.461  14.716  -2.494  1.00 96.00           H
ATOM   2568 3HG1 VAL A 174     -12.701  14.359  -3.720  1.00 96.00           H
ATOM   2569  CG2 VAL A 174     -10.314  14.487  -5.024  1.00 96.00           C
ATOM   2570 1HG2 VAL A 174      -9.834  15.283  -4.454  1.00 96.00           H
ATOM   2571 2HG2 VAL A 174      -9.597  14.059  -5.725  1.00 96.00           H
ATOM   2572 3HG2 VAL A 174     -11.161  14.896  -5.575  1.00 96.00           H
ATOM   2573  HN  VAL A 174      -9.032  12.059  -5.123  1.00 96.00           H
ATOM   2574  N   LEU A 175     -10.459  10.628  -2.623  1.00 91.09           N
ATOM   2575  CA  LEU A 175     -10.983   9.626  -1.711  1.00 91.09           C
ATOM   2576  C   LEU A 175      -9.913   9.279  -0.673  1.00 91.09           C
ATOM   2577  O   LEU A 175     -10.201   9.211   0.521  1.00 91.09           O
ATOM   2578  HA  LEU A 175     -11.835  10.067  -1.194  1.00 91.09           H
ATOM   2579  CB  LEU A 175     -11.502   8.414  -2.487  1.00 91.09           C
ATOM   2580 1HB  LEU A 175     -12.282   8.752  -3.170  1.00 91.09           H
ATOM   2581 2HB  LEU A 175     -10.689   8.025  -3.100  1.00 91.09           H
ATOM   2582  CG  LEU A 175     -12.063   7.267  -1.644  1.00 91.09           C
ATOM   2583  HG  LEU A 175     -11.301   6.969  -0.923  1.00 91.09           H
ATOM   2584  CD1 LEU A 175     -13.287   7.721  -0.846  1.00 91.09           C
ATOM   2585 1HD1 LEU A 175     -13.006   8.538  -0.182  1.00 91.09           H
ATOM   2586 2HD1 LEU A 175     -14.062   8.061  -1.533  1.00 91.09           H
ATOM   2587 3HD1 LEU A 175     -13.665   6.886  -0.256  1.00 91.09           H
ATOM   2588  CD2 LEU A 175     -12.366   6.045  -2.513  1.00 91.09           C
ATOM   2589 1HD2 LEU A 175     -13.101   6.312  -3.272  1.00 91.09           H
ATOM   2590 2HD2 LEU A 175     -11.449   5.707  -2.997  1.00 91.09           H
ATOM   2591 3HD2 LEU A 175     -12.763   5.245  -1.888  1.00 91.09           H
ATOM   2592  HN  LEU A 175     -10.399  10.340  -3.579  1.00 91.09           H
ATOM   2593  N   ALA A 176      -8.702   9.069  -1.167  1.00 95.78           N
ATOM   2594  CA  ALA A 176      -7.604   8.658  -0.307  1.00 95.78           C
ATOM   2595  C   ALA A 176      -7.335   9.754   0.727  1.00 95.78           C
ATOM   2596  O   ALA A 176      -7.063   9.461   1.890  1.00 95.78           O
ATOM   2597  HA  ALA A 176      -7.910   7.749   0.211  1.00 95.78           H
ATOM   2598  CB  ALA A 176      -6.374   8.349  -1.162  1.00 95.78           C
ATOM   2599 1HB  ALA A 176      -6.609   7.545  -1.859  1.00 95.78           H
ATOM   2600 2HB  ALA A 176      -6.085   9.240  -1.719  1.00 95.78           H
ATOM   2601 3HB  ALA A 176      -5.551   8.041  -0.516  1.00 95.78           H
ATOM   2602  HN  ALA A 176      -8.465   9.174  -2.132  1.00 95.78           H
ATOM   2603  N   ALA A 177      -7.421  10.993   0.265  1.00 95.67           N
ATOM   2604  CA  ALA A 177      -7.161  12.133   1.128  1.00 95.67           C
ATOM   2605  C   ALA A 177      -8.165  12.133   2.283  1.00 95.67           C
ATOM   2606  O   ALA A 177      -7.788  12.325   3.438  1.00 95.67           O
ATOM   2607  HA  ALA A 177      -6.155  12.020   1.533  1.00 95.67           H
ATOM   2608  CB  ALA A 177      -7.219  13.420   0.304  1.00 95.67           C
ATOM   2609 1HB  ALA A 177      -6.467  13.382  -0.484  1.00 95.67           H
ATOM   2610 2HB  ALA A 177      -8.208  13.522  -0.142  1.00 95.67           H
ATOM   2611 3HB  ALA A 177      -7.024  14.275   0.952  1.00 95.67           H
ATOM   2612  HN  ALA A 177      -7.663  11.223  -0.677  1.00 95.67           H
ATOM   2613  N   ALA A 178      -9.424  11.916   1.930  1.00 95.65           N
ATOM   2614  CA  ALA A 178     -10.493  11.957   2.912  1.00 95.65           C
ATOM   2615  C   ALA A 178     -10.276  10.848   3.943  1.00 95.65           C
ATOM   2616  O   ALA A 178     -10.574  11.025   5.123  1.00 95.65           O
ATOM   2617  HA  ALA A 178     -10.446  12.923   3.415  1.00 95.65           H
ATOM   2618  CB  ALA A 178     -11.843  11.837   2.202  1.00 95.65           C
ATOM   2619 1HB  ALA A 178     -11.961  12.665   1.503  1.00 95.65           H
ATOM   2620 2HB  ALA A 178     -11.886  10.893   1.659  1.00 95.65           H
ATOM   2621 3HB  ALA A 178     -12.646  11.868   2.940  1.00 95.65           H
ATOM   2622  HN  ALA A 178      -9.716  11.716   0.995  1.00 95.65           H
ATOM   2623  N   LEU A 179      -9.759   9.728   3.460  1.00 92.97           N
ATOM   2624  CA  LEU A 179      -9.561   8.567   4.311  1.00 92.97           C
ATOM   2625  C   LEU A 179      -8.360   8.809   5.227  1.00 92.97           C
ATOM   2626  O   LEU A 179      -8.063   7.992   6.097  1.00 92.97           O
ATOM   2627  HA  LEU A 179     -10.452   8.461   4.931  1.00 92.97           H
ATOM   2628  CB  LEU A 179      -9.445   7.297   3.466  1.00 92.97           C
ATOM   2629 1HB  LEU A 179      -8.672   7.455   2.713  1.00 92.97           H
ATOM   2630 2HB  LEU A 179      -9.102   6.486   4.109  1.00 92.97           H
ATOM   2631  CG  LEU A 179     -10.723   6.843   2.758  1.00 92.97           C
ATOM   2632  HG  LEU A 179     -11.139   7.697   2.223  1.00 92.97           H
ATOM   2633  CD1 LEU A 179     -10.419   5.763   1.717  1.00 92.97           C
ATOM   2634 1HD1 LEU A 179      -9.729   6.160   0.973  1.00 92.97           H
ATOM   2635 2HD1 LEU A 179      -9.967   4.902   2.209  1.00 92.97           H
ATOM   2636 3HD1 LEU A 179     -11.344   5.458   1.229  1.00 92.97           H
ATOM   2637  CD2 LEU A 179     -11.776   6.385   3.768  1.00 92.97           C
ATOM   2638 1HD2 LEU A 179     -11.384   5.551   4.350  1.00 92.97           H
ATOM   2639 2HD2 LEU A 179     -12.022   7.210   4.437  1.00 92.97           H
ATOM   2640 3HD2 LEU A 179     -12.674   6.067   3.238  1.00 92.97           H
ATOM   2641  HN  LEU A 179      -9.477   9.607   2.508  1.00 92.97           H
ATOM   2642  N   CYS A 180      -7.700   9.935   4.998  1.00 91.54           N
ATOM   2643  CA  CYS A 180      -6.508  10.272   5.759  1.00 91.54           C
ATOM   2644  C   CYS A 180      -6.911  11.225   6.886  1.00 91.54           C
ATOM   2645  O   CYS A 180      -6.082  11.595   7.716  1.00 91.54           O
ATOM   2646  HA  CYS A 180      -6.120   9.337   6.163  1.00 91.54           H
ATOM   2647  CB  CYS A 180      -5.418  10.870   4.867  1.00 91.54           C
ATOM   2648 1HB  CYS A 180      -5.779  11.789   4.405  1.00 91.54           H
ATOM   2649 2HB  CYS A 180      -4.550  11.136   5.469  1.00 91.54           H
ATOM   2650  SG  CYS A 180      -4.938   9.668   3.574  1.00 91.54           S
ATOM   2651  HG  CYS A 180      -6.163   9.489   3.087  1.00 91.54           H
ATOM   2652  HN  CYS A 180      -7.967  10.610   4.310  1.00 91.54           H
ATOM   2653  N   ILE A 181      -8.183  11.595   6.879  1.00 91.65           N
ATOM   2654  CA  ILE A 181      -8.684  12.570   7.832  1.00 91.65           C
ATOM   2655  C   ILE A 181      -8.394  12.083   9.253  1.00 91.65           C
ATOM   2656  O   ILE A 181      -7.885  12.838  10.081  1.00 91.65           O
ATOM   2657  HA  ILE A 181      -8.137  13.499   7.668  1.00 91.65           H
ATOM   2658  CB  ILE A 181     -10.163  12.863   7.572  1.00 91.65           C
ATOM   2659  HB  ILE A 181     -10.687  11.912   7.472  1.00 91.65           H
ATOM   2660  CG1 ILE A 181     -10.349  13.622   6.257  1.00 91.65           C
ATOM   2661 1HG1 ILE A 181      -9.903  14.613   6.339  1.00 91.65           H
ATOM   2662 2HG1 ILE A 181      -9.824  13.102   5.456  1.00 91.65           H
ATOM   2663  CG2 ILE A 181     -10.791  13.603   8.755  1.00 91.65           C
ATOM   2664 1HG2 ILE A 181     -10.709  12.990   9.652  1.00 91.65           H
ATOM   2665 2HG2 ILE A 181     -10.270  14.547   8.911  1.00 91.65           H
ATOM   2666 3HG2 ILE A 181     -11.843  13.798   8.544  1.00 91.65           H
ATOM   2667  CD1 ILE A 181     -11.831  13.751   5.903  1.00 91.65           C
ATOM   2668 1HD1 ILE A 181     -12.268  12.758   5.798  1.00 91.65           H
ATOM   2669 2HD1 ILE A 181     -12.348  14.293   6.695  1.00 91.65           H
ATOM   2670 3HD1 ILE A 181     -11.935  14.295   4.964  1.00 91.65           H
ATOM   2671  HN  ILE A 181      -8.865  11.241   6.238  1.00 91.65           H
ATOM   2672  N   PRO A 182      -8.710  10.818   9.561  1.00 92.96           N
ATOM   2673  CA  PRO A 182      -8.481  10.289  10.908  1.00 92.96           C
ATOM   2674  C   PRO A 182      -7.049  10.498  11.373  1.00 92.96           C
ATOM   2675  O   PRO A 182      -6.815  10.931  12.500  1.00 92.96           O
ATOM   2676  HA  PRO A 182      -9.096  10.825  11.631  1.00 92.96           H
ATOM   2677  CB  PRO A 182      -8.824   8.804  10.778  1.00 92.96           C
ATOM   2678 1HB  PRO A 182      -7.944   8.208  10.536  1.00 92.96           H
ATOM   2679 2HB  PRO A 182      -9.234   8.404  11.705  1.00 92.96           H
ATOM   2680  CG  PRO A 182      -9.850   8.776   9.651  1.00 92.96           C
ATOM   2681 1HG  PRO A 182      -9.932   7.786   9.202  1.00 92.96           H
ATOM   2682 2HG  PRO A 182     -10.848   9.036  10.005  1.00 92.96           H
ATOM   2683  CD  PRO A 182      -9.307   9.804   8.672  1.00 92.96           C
ATOM   2684 1HD  PRO A 182      -8.563   9.372   8.003  1.00 92.96           H
ATOM   2685 2HD  PRO A 182     -10.094  10.220   8.043  1.00 92.96           H
ATOM   2686  N   GLU A 183      -6.119  10.181  10.483  1.00 89.63           N
ATOM   2687  CA  GLU A 183      -4.707  10.246  10.820  1.00 89.63           C
ATOM   2688  C   GLU A 183      -4.306  11.686  11.147  1.00 89.63           C
ATOM   2689  O   GLU A 183      -3.509  11.921  12.054  1.00 89.63           O
ATOM   2690  HA  GLU A 183      -4.591   9.620  11.705  1.00 89.63           H
ATOM   2691  CB  GLU A 183      -3.847   9.680   9.689  1.00 89.63           C
ATOM   2692 1HB  GLU A 183      -4.256   9.988   8.727  1.00 89.63           H
ATOM   2693 2HB  GLU A 183      -2.809   9.981   9.831  1.00 89.63           H
ATOM   2694  CG  GLU A 183      -3.858   8.150   9.705  1.00 89.63           C
ATOM   2695 1HG  GLU A 183      -3.048   7.771   9.081  1.00 89.63           H
ATOM   2696 2HG  GLU A 183      -3.675   7.792  10.718  1.00 89.63           H
ATOM   2697  CD  GLU A 183      -5.196   7.607   9.199  1.00 89.63           C
ATOM   2698  OE1 GLU A 183      -5.408   6.385   9.356  1.00 89.63           O
ATOM   2699  OE2 GLU A 183      -5.976   8.425   8.667  1.00 89.63           O
ATOM   2700  HN  GLU A 183      -6.317   9.884   9.549  1.00 89.63           H
ATOM   2701  N   ILE A 184      -4.876  12.612  10.390  1.00 91.18           N
ATOM   2702  CA  ILE A 184      -4.548  14.018  10.552  1.00 91.18           C
ATOM   2703  C   ILE A 184      -4.933  14.467  11.963  1.00 91.18           C
ATOM   2704  O   ILE A 184      -4.201  15.224  12.599  1.00 91.18           O
ATOM   2705  HA  ILE A 184      -3.468  14.116  10.442  1.00 91.18           H
ATOM   2706  CB  ILE A 184      -5.194  14.851   9.444  1.00 91.18           C
ATOM   2707  HB  ILE A 184      -6.254  14.600   9.402  1.00 91.18           H
ATOM   2708  CG1 ILE A 184      -4.595  14.506   8.079  1.00 91.18           C
ATOM   2709 1HG1 ILE A 184      -3.572  14.879   8.022  1.00 91.18           H
ATOM   2710 2HG1 ILE A 184      -4.546  13.423   7.962  1.00 91.18           H
ATOM   2711  CG2 ILE A 184      -5.095  16.346   9.752  1.00 91.18           C
ATOM   2712 1HG2 ILE A 184      -5.606  16.558  10.691  1.00 91.18           H
ATOM   2713 2HG2 ILE A 184      -4.046  16.631   9.837  1.00 91.18           H
ATOM   2714 3HG2 ILE A 184      -5.562  16.915   8.948  1.00 91.18           H
ATOM   2715  CD1 ILE A 184      -5.427  15.110   6.946  1.00 91.18           C
ATOM   2716 1HD1 ILE A 184      -6.443  14.716   6.992  1.00 91.18           H
ATOM   2717 2HD1 ILE A 184      -5.453  16.195   7.053  1.00 91.18           H
ATOM   2718 3HD1 ILE A 184      -4.979  14.850   5.987  1.00 91.18           H
ATOM   2719  HN  ILE A 184      -5.549  12.415   9.677  1.00 91.18           H
ATOM   2720  N   LEU A 185      -6.082  13.982  12.411  1.00 91.42           N
ATOM   2721  CA  LEU A 185      -6.678  14.483  13.638  1.00 91.42           C
ATOM   2722  C   LEU A 185      -5.947  13.880  14.839  1.00 91.42           C
ATOM   2723  O   LEU A 185      -5.544  14.601  15.750  1.00 91.42           O
ATOM   2724  HA  LEU A 185      -6.535  15.563  13.653  1.00 91.42           H
ATOM   2725  CB  LEU A 185      -8.187  14.226  13.644  1.00 91.42           C
ATOM   2726 1HB  LEU A 185      -8.355  13.162  13.474  1.00 91.42           H
ATOM   2727 2HB  LEU A 185      -8.570  14.454  14.638  1.00 91.42           H
ATOM   2728  CG  LEU A 185      -9.005  15.013  12.618  1.00 91.42           C
ATOM   2729  HG  LEU A 185      -8.639  14.761  11.623  1.00 91.42           H
ATOM   2730  CD1 LEU A 185     -10.481  14.613  12.671  1.00 91.42           C
ATOM   2731 1HD1 LEU A 185     -10.577  13.549  12.453  1.00 91.42           H
ATOM   2732 2HD1 LEU A 185     -10.877  14.817  13.666  1.00 91.42           H
ATOM   2733 3HD1 LEU A 185     -11.040  15.188  11.933  1.00 91.42           H
ATOM   2734  CD2 LEU A 185      -8.813  16.520  12.803  1.00 91.42           C
ATOM   2735 1HD2 LEU A 185      -9.136  16.807  13.804  1.00 91.42           H
ATOM   2736 2HD2 LEU A 185      -7.759  16.770  12.676  1.00 91.42           H
ATOM   2737 3HD2 LEU A 185      -9.406  17.055  12.062  1.00 91.42           H
ATOM   2738  HN  LEU A 185      -6.601  13.261  11.953  1.00 91.42           H
ATOM   2739  N   TYR A 186      -5.798  12.564  14.801  1.00 91.12           N
ATOM   2740  CA  TYR A 186      -5.542  11.805  16.013  1.00 91.12           C
ATOM   2741  C   TYR A 186      -4.097  11.304  16.051  1.00 91.12           C
ATOM   2742  O   TYR A 186      -3.693  10.633  17.000  1.00 91.12           O
ATOM   2743  HA  TYR A 186      -5.713  12.463  16.865  1.00 91.12           H
ATOM   2744  CB  TYR A 186      -6.485  10.601  15.965  1.00 91.12           C
ATOM   2745 1HB  TYR A 186      -6.204   9.966  15.125  1.00 91.12           H
ATOM   2746 2HB  TYR A 186      -6.351  10.010  16.871  1.00 91.12           H
ATOM   2747  CG  TYR A 186      -7.963  10.974  15.830  1.00 91.12           C
ATOM   2748  CD1 TYR A 186      -8.524  11.892  16.694  1.00 91.12           C
ATOM   2749  HD1 TYR A 186      -7.915  12.352  17.471  1.00 91.12           H
ATOM   2750  CD2 TYR A 186      -8.735  10.391  14.845  1.00 91.12           C
ATOM   2751  HD2 TYR A 186      -8.291   9.665  14.163  1.00 91.12           H
ATOM   2752  CE1 TYR A 186      -9.915  12.243  16.567  1.00 91.12           C
ATOM   2753  HE1 TYR A 186     -10.371  12.967  17.242  1.00 91.12           H
ATOM   2754  CE2 TYR A 186     -10.126  10.742  14.719  1.00 91.12           C
ATOM   2755  HE2 TYR A 186     -10.746  10.289  13.946  1.00 91.12           H
ATOM   2756  CZ  TYR A 186     -10.647  11.650  15.586  1.00 91.12           C
ATOM   2757  OH  TYR A 186     -11.961  11.981  15.466  1.00 91.12           O
ATOM   2758  HH  TYR A 186     -12.383  11.448  14.733  1.00 91.12           H
ATOM   2759  HN  TYR A 186      -5.850  12.019  13.964  1.00 91.12           H
ATOM   2760  N   SER A 187      -3.357  11.649  15.008  1.00 92.29           N
ATOM   2761  CA  SER A 187      -1.921  11.426  15.001  1.00 92.29           C
ATOM   2762  C   SER A 187      -1.246  12.330  16.034  1.00 92.29           C
ATOM   2763  O   SER A 187      -1.373  13.552  15.972  1.00 92.29           O
ATOM   2764  HA  SER A 187      -1.792  10.377  15.268  1.00 92.29           H
ATOM   2765  CB  SER A 187      -1.331  11.674  13.612  1.00 92.29           C
ATOM   2766 1HB  SER A 187      -1.556  12.694  13.300  1.00 92.29           H
ATOM   2767 2HB  SER A 187      -0.246  11.586  13.658  1.00 92.29           H
ATOM   2768  OG  SER A 187      -1.840  10.760  12.644  1.00 92.29           O
ATOM   2769  HG  SER A 187      -2.276  11.261  11.896  1.00 92.29           H
ATOM   2770  HN  SER A 187      -3.722  12.074  14.179  1.00 92.29           H
ATOM   2771  N   GLN A 188      -0.543  11.695  16.960  1.00 85.43           N
ATOM   2772  CA  GLN A 188       0.126  12.425  18.024  1.00 85.43           C
ATOM   2773  C   GLN A 188       1.463  11.762  18.363  1.00 85.43           C
ATOM   2774  O   GLN A 188       1.706  10.618  17.982  1.00 85.43           O
ATOM   2775  HA  GLN A 188       0.300  13.424  17.624  1.00 85.43           H
ATOM   2776  CB  GLN A 188      -0.765  12.528  19.263  1.00 85.43           C
ATOM   2777 1HB  GLN A 188      -0.977  11.531  19.647  1.00 85.43           H
ATOM   2778 2HB  GLN A 188      -0.238  13.068  20.050  1.00 85.43           H
ATOM   2779  CG  GLN A 188      -2.077  13.245  18.937  1.00 85.43           C
ATOM   2780 1HG  GLN A 188      -1.866  14.177  18.413  1.00 85.43           H
ATOM   2781 2HG  GLN A 188      -2.674  12.629  18.264  1.00 85.43           H
ATOM   2782  CD  GLN A 188      -2.873  13.537  20.210  1.00 85.43           C
ATOM   2783  OE1 GLN A 188      -2.374  13.447  21.320  1.00 85.43           O
ATOM   2784  NE2 GLN A 188      -4.136  13.892  19.989  1.00 85.43           N
ATOM   2785 1HE2 GLN A 188      -4.483  13.946  19.053  1.00 85.43           H
ATOM   2786 2HE2 GLN A 188      -4.738  14.104  20.759  1.00 85.43           H
ATOM   2787  HN  GLN A 188      -0.428  10.702  16.992  1.00 85.43           H
ATOM   2788  N   ILE A 189       2.294  12.509  19.075  1.00 89.67           N
ATOM   2789  CA  ILE A 189       3.456  11.925  19.723  1.00 89.67           C
ATOM   2790  C   ILE A 189       3.083  11.499  21.144  1.00 89.67           C
ATOM   2791  O   ILE A 189       2.677  12.327  21.958  1.00 89.67           O
ATOM   2792  HA  ILE A 189       3.733  11.036  19.157  1.00 89.67           H
ATOM   2793  CB  ILE A 189       4.643  12.889  19.662  1.00 89.67           C
ATOM   2794  HB  ILE A 189       4.346  13.827  20.130  1.00 89.67           H
ATOM   2795  CG1 ILE A 189       5.018  13.206  18.213  1.00 89.67           C
ATOM   2796 1HG1 ILE A 189       5.354  12.297  17.713  1.00 89.67           H
ATOM   2797 2HG1 ILE A 189       4.139  13.559  17.675  1.00 89.67           H
ATOM   2798  CG2 ILE A 189       5.832  12.345  20.456  1.00 89.67           C
ATOM   2799 1HG2 ILE A 189       5.543  12.212  21.498  1.00 89.67           H
ATOM   2800 2HG2 ILE A 189       6.139  11.385  20.039  1.00 89.67           H
ATOM   2801 3HG2 ILE A 189       6.662  13.049  20.396  1.00 89.67           H
ATOM   2802  CD1 ILE A 189       6.121  14.265  18.151  1.00 89.67           C
ATOM   2803 1HD1 ILE A 189       5.773  15.180  18.630  1.00 89.67           H
ATOM   2804 2HD1 ILE A 189       7.007  13.898  18.669  1.00 89.67           H
ATOM   2805 3HD1 ILE A 189       6.368  14.471  17.110  1.00 89.67           H
ATOM   2806  HN  ILE A 189       2.183  13.493  19.212  1.00 89.67           H
ATOM   2807  N   LYS A 190       3.232  10.207  21.399  1.00 84.60           N
ATOM   2808  CA  LYS A 190       3.029   9.680  22.737  1.00 84.60           C
ATOM   2809  C   LYS A 190       4.388   9.388  23.377  1.00 84.60           C
ATOM   2810  O   LYS A 190       5.204   8.666  22.806  1.00 84.60           O
ATOM   2811  HA  LYS A 190       2.532  10.454  23.321  1.00 84.60           H
ATOM   2812  CB  LYS A 190       2.094   8.470  22.700  1.00 84.60           C
ATOM   2813 1HB  LYS A 190       1.183   8.726  22.159  1.00 84.60           H
ATOM   2814 2HB  LYS A 190       2.569   7.655  22.155  1.00 84.60           H
ATOM   2815  CG  LYS A 190       1.739   8.007  24.115  1.00 84.60           C
ATOM   2816 1HG  LYS A 190       2.652   7.776  24.665  1.00 84.60           H
ATOM   2817 2HG  LYS A 190       1.240   8.814  24.651  1.00 84.60           H
ATOM   2818  CD  LYS A 190       0.834   6.774  24.078  1.00 84.60           C
ATOM   2819 1HD  LYS A 190      -0.113   7.028  23.603  1.00 84.60           H
ATOM   2820 2HD  LYS A 190       1.297   5.997  23.469  1.00 84.60           H
ATOM   2821  CE  LYS A 190       0.577   6.240  25.488  1.00 84.60           C
ATOM   2822 1HE  LYS A 190       1.498   6.278  26.071  1.00 84.60           H
ATOM   2823 2HE  LYS A 190      -0.149   6.874  25.997  1.00 84.60           H
ATOM   2824  NZ  LYS A 190       0.076   4.849  25.432  1.00 84.60           N
ATOM   2825 1HZ  LYS A 190       0.080   4.450  26.365  1.00 84.60           H
ATOM   2826 2HZ  LYS A 190      -0.869   4.844  25.066  1.00 84.60           H
ATOM   2827 3HZ  LYS A 190       0.675   4.298  24.827  1.00 84.60           H
ATOM   2828  HN  LYS A 190       3.487   9.528  20.711  1.00 84.60           H
ATOM   2829  N   GLU A 191       4.588   9.962  24.554  1.00 74.70           N
ATOM   2830  CA  GLU A 191       5.755   9.639  25.356  1.00 74.70           C
ATOM   2831  C   GLU A 191       5.418   8.537  26.363  1.00 74.70           C
ATOM   2832  O   GLU A 191       4.520   8.698  27.188  1.00 74.70           O
ATOM   2833  HA  GLU A 191       6.502   9.277  24.649  1.00 74.70           H
ATOM   2834  CB  GLU A 191       6.296  10.882  26.065  1.00 74.70           C
ATOM   2835 1HB  GLU A 191       5.471  11.440  26.509  1.00 74.70           H
ATOM   2836 2HB  GLU A 191       7.058  10.591  26.788  1.00 74.70           H
ATOM   2837  CG  GLU A 191       6.980  11.824  25.073  1.00 74.70           C
ATOM   2838 1HG  GLU A 191       7.710  11.269  24.483  1.00 74.70           H
ATOM   2839 2HG  GLU A 191       6.243  12.222  24.375  1.00 74.70           H
ATOM   2840  CD  GLU A 191       7.675  12.977  25.801  1.00 74.70           C
ATOM   2841  OE1 GLU A 191       8.273  13.816  25.094  1.00 74.70           O
ATOM   2842  OE2 GLU A 191       7.592  12.992  27.048  1.00 74.70           O
ATOM   2843  HN  GLU A 191       3.970  10.637  24.959  1.00 74.70           H
ATOM   2844  N   GLU A 192       6.157   7.442  26.263  1.00 71.48           N
ATOM   2845  CA  GLU A 192       5.974   6.329  27.180  1.00 71.48           C
ATOM   2846  C   GLU A 192       7.331   5.773  27.617  1.00 71.48           C
ATOM   2847  O   GLU A 192       8.147   5.389  26.781  1.00 71.48           O
ATOM   2848  HA  GLU A 192       5.450   6.746  28.040  1.00 71.48           H
ATOM   2849  CB  GLU A 192       5.111   5.235  26.548  1.00 71.48           C
ATOM   2850 1HB  GLU A 192       4.162   5.659  26.222  1.00 71.48           H
ATOM   2851 2HB  GLU A 192       5.665   4.748  25.745  1.00 71.48           H
ATOM   2852  CG  GLU A 192       4.779   4.143  27.567  1.00 71.48           C
ATOM   2853 1HG  GLU A 192       5.626   3.464  27.667  1.00 71.48           H
ATOM   2854 2HG  GLU A 192       4.613   4.592  28.546  1.00 71.48           H
ATOM   2855  CD  GLU A 192       3.536   3.357  27.143  1.00 71.48           C
ATOM   2856  OE1 GLU A 192       3.067   2.548  27.972  1.00 71.48           O
ATOM   2857  OE2 GLU A 192       3.084   3.584  26.000  1.00 71.48           O
ATOM   2858  HN  GLU A 192       6.868   7.308  25.573  1.00 71.48           H
ATOM   2859  N   SER A 193       7.530   5.748  28.927  1.00 71.89           N
ATOM   2860  CA  SER A 193       8.752   5.198  29.488  1.00 71.89           C
ATOM   2861  C   SER A 193       9.968   5.910  28.891  1.00 71.89           C
ATOM   2862  O   SER A 193      11.017   5.297  28.697  1.00 71.89           O
ATOM   2863  HA  SER A 193       8.687   5.385  30.560  1.00 71.89           H
ATOM   2864  CB  SER A 193       8.843   3.691  29.238  1.00 71.89           C
ATOM   2865 1HB  SER A 193       8.967   3.508  28.171  1.00 71.89           H
ATOM   2866 2HB  SER A 193       9.729   3.295  29.734  1.00 71.89           H
ATOM   2867  OG  SER A 193       7.688   3.002  29.708  1.00 71.89           O
ATOM   2868  HG  SER A 193       7.707   2.052  29.396  1.00 71.89           H
ATOM   2869  HN  SER A 193       6.875   6.094  29.599  1.00 71.89           H
ATOM   2870  N   GLY A 194       9.787   7.193  28.617  1.00 80.35           N
ATOM   2871  CA  GLY A 194      10.880   8.016  28.128  1.00 80.35           C
ATOM   2872  C   GLY A 194      11.129   7.767  26.639  1.00 80.35           C
ATOM   2873  O   GLY A 194      12.097   8.275  26.074  1.00 80.35           O
ATOM   2874 1HA  GLY A 194      10.650   9.068  28.291  1.00 80.35           H
ATOM   2875 2HA  GLY A 194      11.786   7.796  28.693  1.00 80.35           H
ATOM   2876  HN  GLY A 194       8.915   7.670  28.724  1.00 80.35           H
ATOM   2877  N   ILE A 195      10.239   6.986  26.045  1.00 79.52           N
ATOM   2878  CA  ILE A 195      10.305   6.728  24.616  1.00 79.52           C
ATOM   2879  C   ILE A 195       9.196   7.510  23.910  1.00 79.52           C
ATOM   2880  O   ILE A 195       8.021   7.369  24.245  1.00 79.52           O
ATOM   2881  HA  ILE A 195      11.267   7.096  24.262  1.00 79.52           H
ATOM   2882  CB  ILE A 195      10.267   5.223  24.342  1.00 79.52           C
ATOM   2883  HB  ILE A 195       9.339   4.824  24.751  1.00 79.52           H
ATOM   2884  CG1 ILE A 195      11.418   4.507  25.051  1.00 79.52           C
ATOM   2885 1HG1 ILE A 195      12.370   4.880  24.673  1.00 79.52           H
ATOM   2886 2HG1 ILE A 195      11.389   4.731  26.117  1.00 79.52           H
ATOM   2887  CG2 ILE A 195      10.255   4.940  22.838  1.00 79.52           C
ATOM   2888 1HG2 ILE A 195       9.375   5.400  22.389  1.00 79.52           H
ATOM   2889 2HG2 ILE A 195      11.154   5.356  22.383  1.00 79.52           H
ATOM   2890 3HG2 ILE A 195      10.228   3.864  22.671  1.00 79.52           H
ATOM   2891  CD1 ILE A 195      11.336   2.994  24.839  1.00 79.52           C
ATOM   2892 1HD1 ILE A 195      10.394   2.622  25.240  1.00 79.52           H
ATOM   2893 2HD1 ILE A 195      11.390   2.773  23.773  1.00 79.52           H
ATOM   2894 3HD1 ILE A 195      12.166   2.510  25.353  1.00 79.52           H
ATOM   2895  HN  ILE A 195       9.485   6.535  26.522  1.00 79.52           H
ATOM   2896  N   ALA A 196       9.609   8.318  22.944  1.00 90.64           N
ATOM   2897  CA  ALA A 196       8.659   9.059  22.131  1.00 90.64           C
ATOM   2898  C   ALA A 196       8.183   8.173  20.978  1.00 90.64           C
ATOM   2899  O   ALA A 196       8.995   7.632  20.229  1.00 90.64           O
ATOM   2900  HA  ALA A 196       7.807   9.309  22.762  1.00 90.64           H
ATOM   2901  CB  ALA A 196       9.308  10.355  21.641  1.00 90.64           C
ATOM   2902 1HB  ALA A 196       9.602  10.960  22.499  1.00 90.64           H
ATOM   2903 2HB  ALA A 196      10.189  10.117  21.045  1.00 90.64           H
ATOM   2904 3HB  ALA A 196       8.596  10.910  21.031  1.00 90.64           H
ATOM   2905  HN  ALA A 196      10.570   8.470  22.715  1.00 90.64           H
ATOM   2906  N   ILE A 197       6.868   8.054  20.870  1.00 86.31           N
ATOM   2907  CA  ILE A 197       6.274   7.215  19.843  1.00 86.31           C
ATOM   2908  C   ILE A 197       5.243   8.029  19.058  1.00 86.31           C
ATOM   2909  O   ILE A 197       4.352   8.640  19.646  1.00 86.31           O
ATOM   2910  HA  ILE A 197       7.071   6.919  19.162  1.00 86.31           H
ATOM   2911  CB  ILE A 197       5.706   5.934  20.459  1.00 86.31           C
ATOM   2912  HB  ILE A 197       4.935   6.214  21.177  1.00 86.31           H
ATOM   2913  CG1 ILE A 197       6.786   5.172  21.230  1.00 86.31           C
ATOM   2914 1HG1 ILE A 197       7.577   4.863  20.546  1.00 86.31           H
ATOM   2915 2HG1 ILE A 197       7.243   5.829  21.970  1.00 86.31           H
ATOM   2916  CG2 ILE A 197       5.039   5.062  19.394  1.00 86.31           C
ATOM   2917 1HG2 ILE A 197       4.224   5.617  18.929  1.00 86.31           H
ATOM   2918 2HG2 ILE A 197       5.772   4.790  18.635  1.00 86.31           H
ATOM   2919 3HG2 ILE A 197       4.644   4.159  19.859  1.00 86.31           H
ATOM   2920  CD1 ILE A 197       6.198   3.943  21.926  1.00 86.31           C
ATOM   2921 1HD1 ILE A 197       5.424   4.257  22.627  1.00 86.31           H
ATOM   2922 2HD1 ILE A 197       5.763   3.276  21.181  1.00 86.31           H
ATOM   2923 3HD1 ILE A 197       6.986   3.419  22.467  1.00 86.31           H
ATOM   2924  HN  ILE A 197       6.213   8.517  21.468  1.00 86.31           H
ATOM   2925  N   CYS A 198       5.399   8.010  17.743  1.00 92.20           N
ATOM   2926  CA  CYS A 198       4.382   8.557  16.861  1.00 92.20           C
ATOM   2927  C   CYS A 198       3.307   7.489  16.647  1.00 92.20           C
ATOM   2928  O   CYS A 198       3.563   6.463  16.018  1.00 92.20           O
ATOM   2929  HA  CYS A 198       3.966   9.429  17.365  1.00 92.20           H
ATOM   2930  CB  CYS A 198       4.980   9.038  15.537  1.00 92.20           C
ATOM   2931 1HB  CYS A 198       5.620   9.902  15.711  1.00 92.20           H
ATOM   2932 2HB  CYS A 198       5.608   8.257  15.107  1.00 92.20           H
ATOM   2933  SG  CYS A 198       3.641   9.476  14.368  1.00 92.20           S
ATOM   2934  HN  CYS A 198       6.200   7.631  17.280  1.00 92.20           H
ATOM   2935  N   THR A 199       2.127   7.766  17.183  1.00 90.30           N
ATOM   2936  CA  THR A 199       1.034   6.811  17.121  1.00 90.30           C
ATOM   2937  C   THR A 199      -0.304   7.540  16.984  1.00 90.30           C
ATOM   2938  O   THR A 199      -0.384   8.746  17.210  1.00 90.30           O
ATOM   2939  HA  THR A 199       1.160   6.202  16.225  1.00 90.30           H
ATOM   2940  CB  THR A 199       1.116   5.918  18.361  1.00 90.30           C
ATOM   2941  HB  THR A 199       2.140   5.588  18.536  1.00 90.30           H
ATOM   2942  OG1 THR A 199       0.171   4.883  18.106  1.00 90.30           O
ATOM   2943  HG1 THR A 199       0.340   4.108  18.715  1.00 90.30           H
ATOM   2944  CG2 THR A 199       0.582   6.610  19.617  1.00 90.30           C
ATOM   2945 1HG2 THR A 199      -0.463   6.880  19.466  1.00 90.30           H
ATOM   2946 2HG2 THR A 199       1.165   7.510  19.812  1.00 90.30           H
ATOM   2947 3HG2 THR A 199       0.663   5.933  20.467  1.00 90.30           H
ATOM   2948  HN  THR A 199       1.914   8.623  17.651  1.00 90.30           H
ATOM   2949  N   MET A 200      -1.322   6.777  16.615  1.00 89.28           N
ATOM   2950  CA  MET A 200      -2.689   7.262  16.697  1.00 89.28           C
ATOM   2951  C   MET A 200      -3.208   7.201  18.135  1.00 89.28           C
ATOM   2952  O   MET A 200      -3.073   6.177  18.804  1.00 89.28           O
ATOM   2953  HA  MET A 200      -2.653   8.298  16.360  1.00 89.28           H
ATOM   2954  CB  MET A 200      -3.587   6.415  15.793  1.00 89.28           C
ATOM   2955 1HB  MET A 200      -3.487   5.362  16.060  1.00 89.28           H
ATOM   2956 2HB  MET A 200      -4.630   6.686  15.953  1.00 89.28           H
ATOM   2957  CG  MET A 200      -3.223   6.610  14.320  1.00 89.28           C
ATOM   2958 1HG  MET A 200      -2.140   6.651  14.207  1.00 89.28           H
ATOM   2959 2HG  MET A 200      -3.572   5.759  13.735  1.00 89.28           H
ATOM   2960  SD  MET A 200      -3.958   8.116  13.704  1.00 89.28           S
ATOM   2961  CE  MET A 200      -5.641   7.567  13.472  1.00 89.28           C
ATOM   2962 1HE  MET A 200      -5.659   6.742  12.759  1.00 89.28           H
ATOM   2963 2HE  MET A 200      -6.049   7.233  14.425  1.00 89.28           H
ATOM   2964 3HE  MET A 200      -6.242   8.391  13.088  1.00 89.28           H
ATOM   2965  HN  MET A 200      -1.225   5.845  16.266  1.00 89.28           H
ATOM   2966  N   VAL A 201      -3.790   8.309  18.568  1.00 91.49           N
ATOM   2967  CA  VAL A 201      -4.466   8.346  19.854  1.00 91.49           C
ATOM   2968  C   VAL A 201      -5.940   8.696  19.641  1.00 91.49           C
ATOM   2969  O   VAL A 201      -6.262   9.794  19.191  1.00 91.49           O
ATOM   2970  HA  VAL A 201      -4.401   7.348  20.289  1.00 91.49           H
ATOM   2971  CB  VAL A 201      -3.750   9.319  20.793  1.00 91.49           C
ATOM   2972  HB  VAL A 201      -3.833  10.319  20.366  1.00 91.49           H
ATOM   2973  CG1 VAL A 201      -4.414   9.340  22.171  1.00 91.49           C
ATOM   2974 1HG1 VAL A 201      -5.453   9.653  22.069  1.00 91.49           H
ATOM   2975 2HG1 VAL A 201      -4.377   8.342  22.608  1.00 91.49           H
ATOM   2976 3HG1 VAL A 201      -3.886  10.040  22.819  1.00 91.49           H
ATOM   2977  CG2 VAL A 201      -2.263   8.978  20.906  1.00 91.49           C
ATOM   2978 1HG2 VAL A 201      -2.150   7.968  21.299  1.00 91.49           H
ATOM   2979 2HG2 VAL A 201      -1.800   9.039  19.921  1.00 91.49           H
ATOM   2980 3HG2 VAL A 201      -1.778   9.685  21.579  1.00 91.49           H
ATOM   2981  HN  VAL A 201      -3.806   9.169  18.058  1.00 91.49           H
ATOM   2982  N   TYR A 202      -6.796   7.741  19.976  1.00 91.40           N
ATOM   2983  CA  TYR A 202      -8.224   7.909  19.767  1.00 91.40           C
ATOM   2984  C   TYR A 202      -8.893   8.501  21.009  1.00 91.40           C
ATOM   2985  O   TYR A 202      -8.517   8.178  22.135  1.00 91.40           O
ATOM   2986  HA  TYR A 202      -8.363   8.592  18.929  1.00 91.40           H
ATOM   2987  CB  TYR A 202      -8.782   6.506  19.521  1.00 91.40           C
ATOM   2988 1HB  TYR A 202      -8.530   5.871  20.370  1.00 91.40           H
ATOM   2989 2HB  TYR A 202      -9.870   6.562  19.477  1.00 91.40           H
ATOM   2990  CG  TYR A 202      -8.267   5.848  18.239  1.00 91.40           C
ATOM   2991  CD1 TYR A 202      -8.890   6.103  17.034  1.00 91.40           C
ATOM   2992  HD1 TYR A 202      -9.748   6.774  16.996  1.00 91.40           H
ATOM   2993  CD2 TYR A 202      -7.181   4.998  18.289  1.00 91.40           C
ATOM   2994  HD2 TYR A 202      -6.689   4.797  19.240  1.00 91.40           H
ATOM   2995  CE1 TYR A 202      -8.405   5.483  15.828  1.00 91.40           C
ATOM   2996  HE1 TYR A 202      -8.888   5.676  14.870  1.00 91.40           H
ATOM   2997  CE2 TYR A 202      -6.696   4.379  17.082  1.00 91.40           C
ATOM   2998  HE2 TYR A 202      -5.839   3.706  17.107  1.00 91.40           H
ATOM   2999  CZ  TYR A 202      -7.333   4.652  15.912  1.00 91.40           C
ATOM   3000  OH  TYR A 202      -6.875   4.066  14.773  1.00 91.40           O
ATOM   3001  HH  TYR A 202      -6.076   3.501  14.976  1.00 91.40           H
ATOM   3002  HN  TYR A 202      -6.528   6.867  20.381  1.00 91.40           H
ATOM   3003  N   PRO A 203      -9.893   9.375  20.829  1.00 85.63           N
ATOM   3004  CA  PRO A 203     -10.534  10.033  21.970  1.00 85.63           C
ATOM   3005  C   PRO A 203     -11.347   9.064  22.813  1.00 85.63           C
ATOM   3006  O   PRO A 203     -11.876   8.080  22.298  1.00 85.63           O
ATOM   3007  HA  PRO A 203      -9.780  10.434  22.646  1.00 85.63           H
ATOM   3008  CB  PRO A 203     -11.418  11.101  21.322  1.00 85.63           C
ATOM   3009 1HB  PRO A 203     -12.325  11.276  21.901  1.00 85.63           H
ATOM   3010 2HB  PRO A 203     -10.901  12.057  21.245  1.00 85.63           H
ATOM   3011  CG  PRO A 203     -11.729  10.531  19.968  1.00 85.63           C
ATOM   3012 1HG  PRO A 203     -12.584   9.856  20.011  1.00 85.63           H
ATOM   3013 2HG  PRO A 203     -11.981  11.318  19.257  1.00 85.63           H
ATOM   3014  CD  PRO A 203     -10.486   9.802  19.549  1.00 85.63           C
ATOM   3015 1HD  PRO A 203     -10.716   8.951  18.909  1.00 85.63           H
ATOM   3016 2HD  PRO A 203      -9.810  10.449  18.990  1.00 85.63           H
ATOM   3017  N   SER A 204     -11.425   9.370  24.100  1.00 77.29           N
ATOM   3018  CA  SER A 204     -11.801   8.371  25.086  1.00 77.29           C
ATOM   3019  C   SER A 204     -13.210   7.851  24.793  1.00 77.29           C
ATOM   3020  O   SER A 204     -13.479   6.660  24.941  1.00 77.29           O
ATOM   3021  HA  SER A 204     -11.068   7.571  24.980  1.00 77.29           H
ATOM   3022  CB  SER A 204     -11.730   8.942  26.503  1.00 77.29           C
ATOM   3023 1HB  SER A 204     -12.141   8.218  27.207  1.00 77.29           H
ATOM   3024 2HB  SER A 204     -10.687   9.098  26.780  1.00 77.29           H
ATOM   3025  OG  SER A 204     -12.440  10.172  26.620  1.00 77.29           O
ATOM   3026  HG  SER A 204     -13.418   9.993  26.726  1.00 77.29           H
ATOM   3027  HN  SER A 204     -11.237  10.280  24.470  1.00 77.29           H
ATOM   3028  N   ASP A 205     -14.071   8.770  24.381  1.00 72.08           N
ATOM   3029  CA  ASP A 205     -15.504   8.554  24.489  1.00 72.08           C
ATOM   3030  C   ASP A 205     -15.913   7.404  23.565  1.00 72.08           C
ATOM   3031  O   ASP A 205     -16.691   6.536  23.956  1.00 72.08           O
ATOM   3032  HA  ASP A 205     -15.682   8.327  25.540  1.00 72.08           H
ATOM   3033  CB  ASP A 205     -16.283   9.801  24.065  1.00 72.08           C
ATOM   3034 1HB  ASP A 205     -15.973  10.105  23.065  1.00 72.08           H
ATOM   3035 2HB  ASP A 205     -17.347   9.569  24.012  1.00 72.08           H
ATOM   3036  CG  ASP A 205     -16.054  10.951  25.048  1.00 72.08           C
ATOM   3037  OD1 ASP A 205     -15.505  10.667  26.134  1.00 72.08           O
ATOM   3038  OD2 ASP A 205     -16.433  12.087  24.690  1.00 72.08           O
ATOM   3039  HN  ASP A 205     -13.805   9.647  23.982  1.00 72.08           H
ATOM   3040  N   GLU A 206     -15.369   7.436  22.357  1.00 75.64           N
ATOM   3041  CA  GLU A 206     -15.709   6.439  21.357  1.00 75.64           C
ATOM   3042  C   GLU A 206     -14.439   5.819  20.772  1.00 75.64           C
ATOM   3043  O   GLU A 206     -14.424   5.400  19.616  1.00 75.64           O
ATOM   3044  HA  GLU A 206     -16.281   5.679  21.889  1.00 75.64           H
ATOM   3045  CB  GLU A 206     -16.582   7.044  20.255  1.00 75.64           C
ATOM   3046 1HB  GLU A 206     -16.098   7.932  19.849  1.00 75.64           H
ATOM   3047 2HB  GLU A 206     -16.797   6.287  19.500  1.00 75.64           H
ATOM   3048  CG  GLU A 206     -17.934   7.494  20.811  1.00 75.64           C
ATOM   3049 1HG  GLU A 206     -18.166   6.930  21.715  1.00 75.64           H
ATOM   3050 2HG  GLU A 206     -17.883   8.545  21.096  1.00 75.64           H
ATOM   3051  CD  GLU A 206     -19.046   7.293  19.780  1.00 75.64           C
ATOM   3052  OE1 GLU A 206     -20.079   6.703  20.165  1.00 75.64           O
ATOM   3053  OE2 GLU A 206     -18.838   7.733  18.628  1.00 75.64           O
ATOM   3054  HN  GLU A 206     -14.708   8.125  22.059  1.00 75.64           H
ATOM   3055  N   SER A 207     -13.404   5.780  21.598  1.00 87.42           N
ATOM   3056  CA  SER A 207     -12.090   5.370  21.132  1.00 87.42           C
ATOM   3057  C   SER A 207     -12.184   4.016  20.425  1.00 87.42           C
ATOM   3058  O   SER A 207     -11.632   3.838  19.341  1.00 87.42           O
ATOM   3059  HA  SER A 207     -11.777   6.145  20.433  1.00 87.42           H
ATOM   3060  CB  SER A 207     -11.093   5.295  22.290  1.00 87.42           C
ATOM   3061 1HB  SER A 207     -10.150   4.882  21.931  1.00 87.42           H
ATOM   3062 2HB  SER A 207     -10.882   6.302  22.652  1.00 87.42           H
ATOM   3063  OG  SER A 207     -11.582   4.497  23.365  1.00 87.42           O
ATOM   3064  HG  SER A 207     -11.026   4.647  24.182  1.00 87.42           H
ATOM   3065  HN  SER A 207     -13.452   6.022  22.567  1.00 87.42           H
ATOM   3066  N   THR A 208     -12.888   3.096  21.069  1.00 87.46           N
ATOM   3067  CA  THR A 208     -12.967   1.732  20.574  1.00 87.46           C
ATOM   3068  C   THR A 208     -13.660   1.699  19.210  1.00 87.46           C
ATOM   3069  O   THR A 208     -13.190   1.036  18.287  1.00 87.46           O
ATOM   3070  HA  THR A 208     -11.953   1.361  20.427  1.00 87.46           H
ATOM   3071  CB  THR A 208     -13.673   0.885  21.635  1.00 87.46           C
ATOM   3072  HB  THR A 208     -14.725   1.161  21.717  1.00 87.46           H
ATOM   3073  OG1 THR A 208     -12.893   1.080  22.811  1.00 87.46           O
ATOM   3074  HG1 THR A 208     -11.951   0.785  22.649  1.00 87.46           H
ATOM   3075  CG2 THR A 208     -13.560  -0.615  21.356  1.00 87.46           C
ATOM   3076 1HG2 THR A 208     -12.509  -0.903  21.342  1.00 87.46           H
ATOM   3077 2HG2 THR A 208     -14.012  -0.841  20.391  1.00 87.46           H
ATOM   3078 3HG2 THR A 208     -14.078  -1.170  22.139  1.00 87.46           H
ATOM   3079  HN  THR A 208     -13.397   3.270  21.912  1.00 87.46           H
ATOM   3080  N   LYS A 209     -14.766   2.423  19.126  1.00 82.97           N
ATOM   3081  CA  LYS A 209     -15.559   2.440  17.909  1.00 82.97           C
ATOM   3082  C   LYS A 209     -14.711   2.992  16.761  1.00 82.97           C
ATOM   3083  O   LYS A 209     -14.700   2.430  15.667  1.00 82.97           O
ATOM   3084  HA  LYS A 209     -15.824   1.409  17.677  1.00 82.97           H
ATOM   3085  CB  LYS A 209     -16.866   3.205  18.130  1.00 82.97           C
ATOM   3086 1HB  LYS A 209     -16.649   4.195  18.530  1.00 82.97           H
ATOM   3087 2HB  LYS A 209     -17.372   3.351  17.176  1.00 82.97           H
ATOM   3088  CG  LYS A 209     -17.786   2.451  19.093  1.00 82.97           C
ATOM   3089 1HG  LYS A 209     -17.918   1.426  18.746  1.00 82.97           H
ATOM   3090 2HG  LYS A 209     -17.322   2.397  20.078  1.00 82.97           H
ATOM   3091  CD  LYS A 209     -19.148   3.138  19.201  1.00 82.97           C
ATOM   3092 1HD  LYS A 209     -19.009   4.212  19.325  1.00 82.97           H
ATOM   3093 2HD  LYS A 209     -19.706   2.995  18.276  1.00 82.97           H
ATOM   3094  CE  LYS A 209     -19.951   2.583  20.379  1.00 82.97           C
ATOM   3095 1HE  LYS A 209     -20.314   1.584  20.140  1.00 82.97           H
ATOM   3096 2HE  LYS A 209     -19.306   2.487  21.253  1.00 82.97           H
ATOM   3097  NZ  LYS A 209     -21.092   3.471  20.693  1.00 82.97           N
ATOM   3098 1HZ  LYS A 209     -21.574   3.124  21.515  1.00 82.97           H
ATOM   3099 2HZ  LYS A 209     -20.752   4.409  20.871  1.00 82.97           H
ATOM   3100 3HZ  LYS A 209     -21.734   3.487  19.908  1.00 82.97           H
ATOM   3101  HN  LYS A 209     -15.122   2.990  19.870  1.00 82.97           H
ATOM   3102  N   LEU A 210     -14.021   4.085  17.050  1.00 88.66           N
ATOM   3103  CA  LEU A 210     -13.284   4.798  16.021  1.00 88.66           C
ATOM   3104  C   LEU A 210     -12.176   3.896  15.475  1.00 88.66           C
ATOM   3105  O   LEU A 210     -12.030   3.749  14.262  1.00 88.66           O
ATOM   3106  HA  LEU A 210     -13.981   5.017  15.212  1.00 88.66           H
ATOM   3107  CB  LEU A 210     -12.776   6.139  16.557  1.00 88.66           C
ATOM   3108 1HB  LEU A 210     -13.612   6.661  17.022  1.00 88.66           H
ATOM   3109 2HB  LEU A 210     -12.047   5.941  17.342  1.00 88.66           H
ATOM   3110  CG  LEU A 210     -12.136   7.073  15.528  1.00 88.66           C
ATOM   3111  HG  LEU A 210     -11.321   6.538  15.041  1.00 88.66           H
ATOM   3112  CD1 LEU A 210     -13.139   7.458  14.438  1.00 88.66           C
ATOM   3113 1HD1 LEU A 210     -13.483   6.559  13.927  1.00 88.66           H
ATOM   3114 2HD1 LEU A 210     -13.990   7.967  14.891  1.00 88.66           H
ATOM   3115 3HD1 LEU A 210     -12.658   8.123  13.721  1.00 88.66           H
ATOM   3116  CD2 LEU A 210     -11.529   8.302  16.208  1.00 88.66           C
ATOM   3117 1HD2 LEU A 210     -12.309   8.848  16.737  1.00 88.66           H
ATOM   3118 2HD2 LEU A 210     -10.763   7.985  16.915  1.00 88.66           H
ATOM   3119 3HD2 LEU A 210     -11.081   8.950  15.454  1.00 88.66           H
ATOM   3120  HN  LEU A 210     -13.961   4.483  17.965  1.00 88.66           H
ATOM   3121  N   LYS A 211     -11.423   3.313  16.396  1.00 93.70           N
ATOM   3122  CA  LYS A 211     -10.331   2.431  16.022  1.00 93.70           C
ATOM   3123  C   LYS A 211     -10.870   1.307  15.134  1.00 93.70           C
ATOM   3124  O   LYS A 211     -10.317   1.032  14.071  1.00 93.70           O
ATOM   3125  HA  LYS A 211      -9.620   3.018  15.442  1.00 93.70           H
ATOM   3126  CB  LYS A 211      -9.595   1.931  17.267  1.00 93.70           C
ATOM   3127 1HB  LYS A 211      -9.183   2.778  17.815  1.00 93.70           H
ATOM   3128 2HB  LYS A 211     -10.299   1.433  17.934  1.00 93.70           H
ATOM   3129  CG  LYS A 211      -8.471   0.964  16.889  1.00 93.70           C
ATOM   3130 1HG  LYS A 211      -8.897   0.032  16.519  1.00 93.70           H
ATOM   3131 2HG  LYS A 211      -7.879   1.389  16.078  1.00 93.70           H
ATOM   3132  CD  LYS A 211      -7.568   0.677  18.090  1.00 93.70           C
ATOM   3133 1HD  LYS A 211      -7.172   1.613  18.484  1.00 93.70           H
ATOM   3134 2HD  LYS A 211      -8.152   0.218  18.888  1.00 93.70           H
ATOM   3135  CE  LYS A 211      -6.414  -0.248  17.699  1.00 93.70           C
ATOM   3136 1HE  LYS A 211      -6.802  -1.229  17.427  1.00 93.70           H
ATOM   3137 2HE  LYS A 211      -5.904   0.148  16.821  1.00 93.70           H
ATOM   3138  NZ  LYS A 211      -5.455  -0.382  18.819  1.00 93.70           N
ATOM   3139 1HZ  LYS A 211      -4.822  -1.152  18.632  1.00 93.70           H
ATOM   3140 2HZ  LYS A 211      -4.924   0.477  18.913  1.00 93.70           H
ATOM   3141 3HZ  LYS A 211      -5.961  -0.562  19.678  1.00 93.70           H
ATOM   3142  HN  LYS A 211     -11.548   3.436  17.381  1.00 93.70           H
ATOM   3143  N   SER A 212     -11.944   0.689  15.604  1.00 91.53           N
ATOM   3144  CA  SER A 212     -12.509  -0.457  14.913  1.00 91.53           C
ATOM   3145  C   SER A 212     -12.941  -0.056  13.501  1.00 91.53           C
ATOM   3146  O   SER A 212     -12.727  -0.802  12.547  1.00 91.53           O
ATOM   3147  HA  SER A 212     -11.708  -1.194  14.872  1.00 91.53           H
ATOM   3148  CB  SER A 212     -13.695  -1.037  15.686  1.00 91.53           C
ATOM   3149 1HB  SER A 212     -14.483  -0.287  15.757  1.00 91.53           H
ATOM   3150 2HB  SER A 212     -14.109  -1.882  15.136  1.00 91.53           H
ATOM   3151  OG  SER A 212     -13.324  -1.459  16.996  1.00 91.53           O
ATOM   3152  HG  SER A 212     -13.540  -0.744  17.660  1.00 91.53           H
ATOM   3153  HN  SER A 212     -12.424   0.958  16.439  1.00 91.53           H
ATOM   3154  N   ALA A 213     -13.542   1.122  13.413  1.00 94.66           N
ATOM   3155  CA  ALA A 213     -14.040   1.615  12.140  1.00 94.66           C
ATOM   3156  C   ALA A 213     -12.861   1.850  11.193  1.00 94.66           C
ATOM   3157  O   ALA A 213     -12.903   1.446  10.031  1.00 94.66           O
ATOM   3158  HA  ALA A 213     -14.687   0.846  11.717  1.00 94.66           H
ATOM   3159  CB  ALA A 213     -14.864   2.882  12.370  1.00 94.66           C
ATOM   3160 1HB  ALA A 213     -15.705   2.655  13.025  1.00 94.66           H
ATOM   3161 2HB  ALA A 213     -14.238   3.644  12.834  1.00 94.66           H
ATOM   3162 3HB  ALA A 213     -15.238   3.252  11.415  1.00 94.66           H
ATOM   3163  HN  ALA A 213     -13.690   1.734  14.190  1.00 94.66           H
ATOM   3164  N   VAL A 214     -11.837   2.502  11.724  1.00 93.10           N
ATOM   3165  CA  VAL A 214     -10.679   2.856  10.922  1.00 93.10           C
ATOM   3166  C   VAL A 214     -10.037   1.582  10.369  1.00 93.10           C
ATOM   3167  O   VAL A 214      -9.669   1.526   9.197  1.00 93.10           O
ATOM   3168  HA  VAL A 214     -11.029   3.463  10.087  1.00 93.10           H
ATOM   3169  CB  VAL A 214      -9.709   3.703  11.749  1.00 93.10           C
ATOM   3170  HB  VAL A 214      -9.525   3.180  12.688  1.00 93.10           H
ATOM   3171  CG1 VAL A 214      -8.368   3.862  11.029  1.00 93.10           C
ATOM   3172 1HG1 VAL A 214      -7.924   2.880  10.867  1.00 93.10           H
ATOM   3173 2HG1 VAL A 214      -8.528   4.352  10.068  1.00 93.10           H
ATOM   3174 3HG1 VAL A 214      -7.698   4.467  11.639  1.00 93.10           H
ATOM   3175  CG2 VAL A 214     -10.318   5.066  12.082  1.00 93.10           C
ATOM   3176 1HG2 VAL A 214     -10.545   5.598  11.158  1.00 93.10           H
ATOM   3177 2HG2 VAL A 214     -11.235   4.925  12.655  1.00 93.10           H
ATOM   3178 3HG2 VAL A 214      -9.608   5.647  12.670  1.00 93.10           H
ATOM   3179  HN  VAL A 214     -11.792   2.786  12.681  1.00 93.10           H
ATOM   3180  N   LEU A 215      -9.924   0.589  11.239  1.00 92.74           N
ATOM   3181  CA  LEU A 215      -9.266  -0.654  10.874  1.00 92.74           C
ATOM   3182  C   LEU A 215     -10.117  -1.393   9.840  1.00 92.74           C
ATOM   3183  O   LEU A 215      -9.591  -1.928   8.865  1.00 92.74           O
ATOM   3184  HA  LEU A 215      -8.312  -0.396  10.415  1.00 92.74           H
ATOM   3185  CB  LEU A 215      -8.958  -1.483  12.123  1.00 92.74           C
ATOM   3186 1HB  LEU A 215      -9.871  -1.573  12.710  1.00 92.74           H
ATOM   3187 2HB  LEU A 215      -8.682  -2.490  11.807  1.00 92.74           H
ATOM   3188  CG  LEU A 215      -7.852  -0.942  13.031  1.00 92.74           C
ATOM   3189  HG  LEU A 215      -8.159   0.037  13.397  1.00 92.74           H
ATOM   3190  CD1 LEU A 215      -7.657  -1.842  14.253  1.00 92.74           C
ATOM   3191 1HD1 LEU A 215      -8.586  -1.887  14.822  1.00 92.74           H
ATOM   3192 2HD1 LEU A 215      -7.382  -2.845  13.927  1.00 92.74           H
ATOM   3193 3HD1 LEU A 215      -6.866  -1.434  14.882  1.00 92.74           H
ATOM   3194  CD2 LEU A 215      -6.550  -0.745  12.252  1.00 92.74           C
ATOM   3195 1HD2 LEU A 215      -6.226  -1.700  11.837  1.00 92.74           H
ATOM   3196 2HD2 LEU A 215      -6.715  -0.035  11.442  1.00 92.74           H
ATOM   3197 3HD2 LEU A 215      -5.781  -0.360  12.921  1.00 92.74           H
ATOM   3198  HN  LEU A 215     -10.272   0.624  12.176  1.00 92.74           H
ATOM   3199  N   THR A 216     -11.419  -1.399  10.087  1.00 92.24           N
ATOM   3200  CA  THR A 216     -12.344  -2.101   9.214  1.00 92.24           C
ATOM   3201  C   THR A 216     -12.269  -1.537   7.794  1.00 92.24           C
ATOM   3202  O   THR A 216     -12.207  -2.291   6.825  1.00 92.24           O
ATOM   3203  HA  THR A 216     -12.038  -3.146   9.159  1.00 92.24           H
ATOM   3204  CB  THR A 216     -13.740  -2.009   9.832  1.00 92.24           C
ATOM   3205  HB  THR A 216     -14.073  -0.973   9.890  1.00 92.24           H
ATOM   3206  OG1 THR A 216     -13.613  -2.685  11.080  1.00 92.24           O
ATOM   3207  HG1 THR A 216     -13.537  -2.020  11.823  1.00 92.24           H
ATOM   3208  CG2 THR A 216     -14.775  -2.835   9.065  1.00 92.24           C
ATOM   3209 1HG2 THR A 216     -14.477  -3.883   9.066  1.00 92.24           H
ATOM   3210 2HG2 THR A 216     -14.839  -2.475   8.038  1.00 92.24           H
ATOM   3211 3HG2 THR A 216     -15.749  -2.734   9.546  1.00 92.24           H
ATOM   3212  HN  THR A 216     -11.842  -0.936  10.866  1.00 92.24           H
ATOM   3213  N   LEU A 217     -12.278  -0.214   7.716  1.00 89.45           N
ATOM   3214  CA  LEU A 217     -12.195   0.460   6.432  1.00 89.45           C
ATOM   3215  C   LEU A 217     -10.906   0.039   5.723  1.00 89.45           C
ATOM   3216  O   LEU A 217     -10.902  -0.179   4.512  1.00 89.45           O
ATOM   3217  HA  LEU A 217     -13.042   0.129   5.832  1.00 89.45           H
ATOM   3218  CB  LEU A 217     -12.331   1.974   6.611  1.00 89.45           C
ATOM   3219 1HB  LEU A 217     -11.727   2.274   7.467  1.00 89.45           H
ATOM   3220 2HB  LEU A 217     -11.908   2.463   5.734  1.00 89.45           H
ATOM   3221  CG  LEU A 217     -13.754   2.499   6.817  1.00 89.45           C
ATOM   3222  HG  LEU A 217     -14.216   1.926   7.621  1.00 89.45           H
ATOM   3223  CD1 LEU A 217     -13.739   3.964   7.257  1.00 89.45           C
ATOM   3224 1HD1 LEU A 217     -13.193   4.056   8.196  1.00 89.45           H
ATOM   3225 2HD1 LEU A 217     -13.251   4.568   6.492  1.00 89.45           H
ATOM   3226 3HD1 LEU A 217     -14.762   4.312   7.397  1.00 89.45           H
ATOM   3227  CD2 LEU A 217     -14.604   2.285   5.564  1.00 89.45           C
ATOM   3228 1HD2 LEU A 217     -14.154   2.815   4.725  1.00 89.45           H
ATOM   3229 2HD2 LEU A 217     -14.654   1.220   5.336  1.00 89.45           H
ATOM   3230 3HD2 LEU A 217     -15.610   2.667   5.738  1.00 89.45           H
ATOM   3231  HN  LEU A 217     -12.342   0.392   8.508  1.00 89.45           H
ATOM   3232  N   LYS A 218      -9.843  -0.062   6.507  1.00 87.03           N
ATOM   3233  CA  LYS A 218      -8.534  -0.375   5.957  1.00 87.03           C
ATOM   3234  C   LYS A 218      -8.574  -1.765   5.318  1.00 87.03           C
ATOM   3235  O   LYS A 218      -8.036  -1.967   4.231  1.00 87.03           O
ATOM   3236  HA  LYS A 218      -8.323   0.357   5.178  1.00 87.03           H
ATOM   3237  CB  LYS A 218      -7.453  -0.221   7.028  1.00 87.03           C
ATOM   3238 1HB  LYS A 218      -7.586   0.725   7.553  1.00 87.03           H
ATOM   3239 2HB  LYS A 218      -7.555  -1.013   7.770  1.00 87.03           H
ATOM   3240  CG  LYS A 218      -6.055  -0.274   6.408  1.00 87.03           C
ATOM   3241 1HG  LYS A 218      -5.939  -1.199   5.842  1.00 87.03           H
ATOM   3242 2HG  LYS A 218      -5.935   0.548   5.703  1.00 87.03           H
ATOM   3243  CD  LYS A 218      -4.973  -0.190   7.486  1.00 87.03           C
ATOM   3244 1HD  LYS A 218      -5.047   0.764   8.007  1.00 87.03           H
ATOM   3245 2HD  LYS A 218      -5.133  -0.972   8.228  1.00 87.03           H
ATOM   3246  CE  LYS A 218      -3.578  -0.338   6.875  1.00 87.03           C
ATOM   3247 1HE  LYS A 218      -3.547  -1.217   6.231  1.00 87.03           H
ATOM   3248 2HE  LYS A 218      -3.357   0.525   6.247  1.00 87.03           H
ATOM   3249  NZ  LYS A 218      -2.556  -0.459   7.939  1.00 87.03           N
ATOM   3250 1HZ  LYS A 218      -1.655  -0.663   7.521  1.00 87.03           H
ATOM   3251 2HZ  LYS A 218      -2.500   0.413   8.454  1.00 87.03           H
ATOM   3252 3HZ  LYS A 218      -2.814  -1.209   8.571  1.00 87.03           H
ATOM   3253  HN  LYS A 218      -9.865   0.066   7.498  1.00 87.03           H
ATOM   3254  N   VAL A 219      -9.216  -2.686   6.021  1.00 91.78           N
ATOM   3255  CA  VAL A 219      -9.253  -4.071   5.583  1.00 91.78           C
ATOM   3256  C   VAL A 219     -10.117  -4.181   4.324  1.00 91.78           C
ATOM   3257  O   VAL A 219      -9.718  -4.812   3.347  1.00 91.78           O
ATOM   3258  HA  VAL A 219      -8.233  -4.364   5.334  1.00 91.78           H
ATOM   3259  CB  VAL A 219      -9.740  -4.968   6.722  1.00 91.78           C
ATOM   3260  HB  VAL A 219     -10.704  -4.587   7.060  1.00 91.78           H
ATOM   3261  CG1 VAL A 219      -9.946  -6.405   6.239  1.00 91.78           C
ATOM   3262 1HG1 VAL A 219     -10.689  -6.418   5.442  1.00 91.78           H
ATOM   3263 2HG1 VAL A 219      -9.002  -6.800   5.863  1.00 91.78           H
ATOM   3264 3HG1 VAL A 219     -10.292  -7.021   7.069  1.00 91.78           H
ATOM   3265  CG2 VAL A 219      -8.774  -4.921   7.908  1.00 91.78           C
ATOM   3266 1HG2 VAL A 219      -7.790  -5.264   7.590  1.00 91.78           H
ATOM   3267 2HG2 VAL A 219      -8.700  -3.897   8.276  1.00 91.78           H
ATOM   3268 3HG2 VAL A 219      -9.145  -5.567   8.704  1.00 91.78           H
ATOM   3269  HN  VAL A 219      -9.705  -2.500   6.873  1.00 91.78           H
ATOM   3270  N   ILE A 220     -11.283  -3.556   4.390  1.00 92.21           N
ATOM   3271  CA  ILE A 220     -12.268  -3.698   3.331  1.00 92.21           C
ATOM   3272  C   ILE A 220     -11.716  -3.087   2.042  1.00 92.21           C
ATOM   3273  O   ILE A 220     -11.608  -3.769   1.024  1.00 92.21           O
ATOM   3274  HA  ILE A 220     -12.423  -4.764   3.169  1.00 92.21           H
ATOM   3275  CB  ILE A 220     -13.611  -3.106   3.766  1.00 92.21           C
ATOM   3276  HB  ILE A 220     -13.431  -2.109   4.168  1.00 92.21           H
ATOM   3277  CG1 ILE A 220     -14.240  -3.938   4.885  1.00 92.21           C
ATOM   3278 1HG1 ILE A 220     -14.455  -4.942   4.520  1.00 92.21           H
ATOM   3279 2HG1 ILE A 220     -13.531  -4.043   5.707  1.00 92.21           H
ATOM   3280  CG2 ILE A 220     -14.553  -2.948   2.571  1.00 92.21           C
ATOM   3281 1HG2 ILE A 220     -14.099  -2.282   1.836  1.00 92.21           H
ATOM   3282 2HG2 ILE A 220     -14.731  -3.923   2.117  1.00 92.21           H
ATOM   3283 3HG2 ILE A 220     -15.500  -2.526   2.908  1.00 92.21           H
ATOM   3284  CD1 ILE A 220     -15.528  -3.288   5.395  1.00 92.21           C
ATOM   3285 1HD1 ILE A 220     -15.304  -2.294   5.782  1.00 92.21           H
ATOM   3286 2HD1 ILE A 220     -16.242  -3.207   4.576  1.00 92.21           H
ATOM   3287 3HD1 ILE A 220     -15.954  -3.900   6.190  1.00 92.21           H
ATOM   3288  HN  ILE A 220     -11.559  -2.963   5.147  1.00 92.21           H
ATOM   3289  N   LEU A 221     -11.381  -1.808   2.127  1.00 91.67           N
ATOM   3290  CA  LEU A 221     -11.004  -1.053   0.944  1.00 91.67           C
ATOM   3291  C   LEU A 221      -9.558  -1.386   0.571  1.00 91.67           C
ATOM   3292  O   LEU A 221      -9.162  -1.244  -0.585  1.00 91.67           O
ATOM   3293  HA  LEU A 221     -11.653  -1.376   0.130  1.00 91.67           H
ATOM   3294  CB  LEU A 221     -11.255   0.441   1.159  1.00 91.67           C
ATOM   3295 1HB  LEU A 221     -10.641   0.776   1.994  1.00 91.67           H
ATOM   3296 2HB  LEU A 221     -10.911   0.978   0.275  1.00 91.67           H
ATOM   3297  CG  LEU A 221     -12.705   0.844   1.434  1.00 91.67           C
ATOM   3298  HG  LEU A 221     -13.043   0.317   2.326  1.00 91.67           H
ATOM   3299  CD1 LEU A 221     -12.812   2.342   1.726  1.00 91.67           C
ATOM   3300 1HD1 LEU A 221     -12.209   2.586   2.601  1.00 91.67           H
ATOM   3301 2HD1 LEU A 221     -12.449   2.906   0.867  1.00 91.67           H
ATOM   3302 3HD1 LEU A 221     -13.853   2.602   1.918  1.00 91.67           H
ATOM   3303  CD2 LEU A 221     -13.621   0.418   0.284  1.00 91.67           C
ATOM   3304 1HD2 LEU A 221     -13.293   0.898  -0.638  1.00 91.67           H
ATOM   3305 2HD2 LEU A 221     -13.575  -0.665   0.167  1.00 91.67           H
ATOM   3306 3HD2 LEU A 221     -14.645   0.716   0.506  1.00 91.67           H
ATOM   3307  HN  LEU A 221     -11.364  -1.290   2.982  1.00 91.67           H
ATOM   3308  N   GLY A 222      -8.807  -1.822   1.573  1.00 90.51           N
ATOM   3309  CA  GLY A 222      -7.373  -1.993   1.414  1.00 90.51           C
ATOM   3310  C   GLY A 222      -7.054  -3.307   0.699  1.00 90.51           C
ATOM   3311  O   GLY A 222      -6.006  -3.436   0.068  1.00 90.51           O
ATOM   3312 1HA  GLY A 222      -6.964  -1.157   0.846  1.00 90.51           H
ATOM   3313 2HA  GLY A 222      -6.892  -1.980   2.392  1.00 90.51           H
ATOM   3314  HN  GLY A 222      -9.164  -2.056   2.477  1.00 90.51           H
ATOM   3315  N   PHE A 223      -7.977  -4.250   0.821  1.00 89.26           N
ATOM   3316  CA  PHE A 223      -7.742  -5.596   0.327  1.00 89.26           C
ATOM   3317  C   PHE A 223      -8.992  -6.157  -0.353  1.00 89.26           C
ATOM   3318  O   PHE A 223      -8.984  -6.418  -1.555  1.00 89.26           O
ATOM   3319  HA  PHE A 223      -6.930  -5.537  -0.398  1.00 89.26           H
ATOM   3320  CB  PHE A 223      -7.403  -6.465   1.540  1.00 89.26           C
ATOM   3321 1HB  PHE A 223      -6.584  -6.001   2.090  1.00 89.26           H
ATOM   3322 2HB  PHE A 223      -8.263  -6.488   2.210  1.00 89.26           H
ATOM   3323  CG  PHE A 223      -7.012  -7.902   1.187  1.00 89.26           C
ATOM   3324  CD1 PHE A 223      -7.877  -8.922   1.434  1.00 89.26           C
ATOM   3325  HD1 PHE A 223      -8.849  -8.716   1.883  1.00 89.26           H
ATOM   3326  CD2 PHE A 223      -5.800  -8.158   0.627  1.00 89.26           C
ATOM   3327  HD2 PHE A 223      -5.107  -7.341   0.429  1.00 89.26           H
ATOM   3328  CE1 PHE A 223      -7.514 -10.255   1.106  1.00 89.26           C
ATOM   3329  HE1 PHE A 223      -8.207 -11.073   1.304  1.00 89.26           H
ATOM   3330  CE2 PHE A 223      -5.437  -9.492   0.299  1.00 89.26           C
ATOM   3331  HE2 PHE A 223      -4.466  -9.697  -0.150  1.00 89.26           H
ATOM   3332  CZ  PHE A 223      -6.302 -10.512   0.546  1.00 89.26           C
ATOM   3333  HZ  PHE A 223      -6.024 -11.535   0.294  1.00 89.26           H
ATOM   3334  HN  PHE A 223      -8.870  -4.107   1.248  1.00 89.26           H
ATOM   3335  N   PHE A 224     -10.036  -6.325   0.445  1.00 85.59           N
ATOM   3336  CA  PHE A 224     -11.159  -7.156   0.043  1.00 85.59           C
ATOM   3337  C   PHE A 224     -11.776  -6.650  -1.262  1.00 85.59           C
ATOM   3338  O   PHE A 224     -11.956  -7.418  -2.206  1.00 85.59           O
ATOM   3339  HA  PHE A 224     -10.777  -8.166  -0.105  1.00 85.59           H
ATOM   3340  CB  PHE A 224     -12.204  -7.064   1.157  1.00 85.59           C
ATOM   3341 1HB  PHE A 224     -12.181  -6.060   1.581  1.00 85.59           H
ATOM   3342 2HB  PHE A 224     -13.194  -7.204   0.724  1.00 85.59           H
ATOM   3343  CG  PHE A 224     -12.006  -8.082   2.281  1.00 85.59           C
ATOM   3344  CD1 PHE A 224     -12.325  -9.389   2.079  1.00 85.59           C
ATOM   3345  HD1 PHE A 224     -12.720  -9.711   1.116  1.00 85.59           H
ATOM   3346  CD2 PHE A 224     -11.513  -7.681   3.483  1.00 85.59           C
ATOM   3347  HD2 PHE A 224     -11.258  -6.634   3.646  1.00 85.59           H
ATOM   3348  CE1 PHE A 224     -12.141 -10.334   3.123  1.00 85.59           C
ATOM   3349  HE1 PHE A 224     -12.397 -11.381   2.960  1.00 85.59           H
ATOM   3350  CE2 PHE A 224     -11.329  -8.626   4.527  1.00 85.59           C
ATOM   3351  HE2 PHE A 224     -10.933  -8.305   5.490  1.00 85.59           H
ATOM   3352  CZ  PHE A 224     -11.647  -9.933   4.325  1.00 85.59           C
ATOM   3353  HZ  PHE A 224     -11.507 -10.658   5.126  1.00 85.59           H
ATOM   3354  HN  PHE A 224     -10.122  -5.906   1.349  1.00 85.59           H
ATOM   3355  N   LEU A 225     -12.083  -5.361  -1.274  1.00 92.70           N
ATOM   3356  CA  LEU A 225     -12.723  -4.755  -2.429  1.00 92.70           C
ATOM   3357  C   LEU A 225     -11.815  -4.912  -3.651  1.00 92.70           C
ATOM   3358  O   LEU A 225     -12.229  -5.463  -4.669  1.00 92.70           O
ATOM   3359  HA  LEU A 225     -13.648  -5.300  -2.614  1.00 92.70           H
ATOM   3360  CB  LEU A 225     -13.104  -3.304  -2.130  1.00 92.70           C
ATOM   3361 1HB  LEU A 225     -13.829  -3.300  -1.316  1.00 92.70           H
ATOM   3362 2HB  LEU A 225     -12.218  -2.782  -1.770  1.00 92.70           H
ATOM   3363  CG  LEU A 225     -13.689  -2.509  -3.299  1.00 92.70           C
ATOM   3364  HG  LEU A 225     -13.039  -2.645  -4.164  1.00 92.70           H
ATOM   3365  CD1 LEU A 225     -15.072  -3.038  -3.685  1.00 92.70           C
ATOM   3366 1HD1 LEU A 225     -14.991  -4.085  -3.980  1.00 92.70           H
ATOM   3367 2HD1 LEU A 225     -15.745  -2.952  -2.833  1.00 92.70           H
ATOM   3368 3HD1 LEU A 225     -15.464  -2.456  -4.519  1.00 92.70           H
ATOM   3369  CD2 LEU A 225     -13.716  -1.012  -2.986  1.00 92.70           C
ATOM   3370 1HD2 LEU A 225     -14.330  -0.836  -2.103  1.00 92.70           H
ATOM   3371 2HD2 LEU A 225     -12.700  -0.662  -2.798  1.00 92.70           H
ATOM   3372 3HD2 LEU A 225     -14.136  -0.470  -3.834  1.00 92.70           H
ATOM   3373  HN  LEU A 225     -11.903  -4.736  -0.514  1.00 92.70           H
ATOM   3374  N   PRO A 226     -10.566  -4.434  -3.572  1.00 93.07           N
ATOM   3375  CA  PRO A 226      -9.634  -4.571  -4.694  1.00 93.07           C
ATOM   3376  C   PRO A 226      -9.512  -6.008  -5.171  1.00 93.07           C
ATOM   3377  O   PRO A 226      -9.540  -6.272  -6.372  1.00 93.07           O
ATOM   3378  HA  PRO A 226     -10.001  -4.014  -5.556  1.00 93.07           H
ATOM   3379  CB  PRO A 226      -8.311  -4.045  -4.132  1.00 93.07           C
ATOM   3380 1HB  PRO A 226      -7.709  -4.848  -3.705  1.00 93.07           H
ATOM   3381 2HB  PRO A 226      -7.706  -3.572  -4.905  1.00 93.07           H
ATOM   3382  CG  PRO A 226      -8.751  -3.046  -3.069  1.00 93.07           C
ATOM   3383 1HG  PRO A 226      -7.959  -2.849  -2.346  1.00 93.07           H
ATOM   3384 2HG  PRO A 226      -9.015  -2.082  -3.505  1.00 93.07           H
ATOM   3385  CD  PRO A 226      -9.948  -3.732  -2.432  1.00 93.07           C
ATOM   3386 1HD  PRO A 226      -9.647  -4.428  -1.649  1.00 93.07           H
ATOM   3387 2HD  PRO A 226     -10.628  -3.015  -1.972  1.00 93.07           H
ATOM   3388  N   PHE A 227      -9.380  -6.909  -4.208  1.00 91.24           N
ATOM   3389  CA  PHE A 227      -9.120  -8.304  -4.519  1.00 91.24           C
ATOM   3390  C   PHE A 227     -10.269  -8.910  -5.327  1.00 91.24           C
ATOM   3391  O   PHE A 227     -10.040  -9.582  -6.332  1.00 91.24           O
ATOM   3392  HA  PHE A 227      -8.205  -8.339  -5.111  1.00 91.24           H
ATOM   3393  CB  PHE A 227      -9.004  -9.045  -3.186  1.00 91.24           C
ATOM   3394 1HB  PHE A 227      -8.173  -8.625  -2.619  1.00 91.24           H
ATOM   3395 2HB  PHE A 227      -9.908  -8.869  -2.604  1.00 91.24           H
ATOM   3396  CG  PHE A 227      -8.793 -10.554  -3.329  1.00 91.24           C
ATOM   3397  CD1 PHE A 227      -9.805 -11.413  -3.032  1.00 91.24           C
ATOM   3398  HD1 PHE A 227     -10.766 -11.027  -2.692  1.00 91.24           H
ATOM   3399  CD2 PHE A 227      -7.594 -11.036  -3.753  1.00 91.24           C
ATOM   3400  HD2 PHE A 227      -6.783 -10.347  -3.990  1.00 91.24           H
ATOM   3401  CE1 PHE A 227      -9.609 -12.813  -3.165  1.00 91.24           C
ATOM   3402  HE1 PHE A 227     -10.420 -13.502  -2.926  1.00 91.24           H
ATOM   3403  CE2 PHE A 227      -7.398 -12.436  -3.885  1.00 91.24           C
ATOM   3404  HE2 PHE A 227      -6.437 -12.822  -4.225  1.00 91.24           H
ATOM   3405  CZ  PHE A 227      -8.410 -13.295  -3.588  1.00 91.24           C
ATOM   3406  HZ  PHE A 227      -8.259 -14.370  -3.690  1.00 91.24           H
ATOM   3407  HN  PHE A 227      -9.448  -6.699  -3.233  1.00 91.24           H
ATOM   3408  N   VAL A 228     -11.481  -8.650  -4.859  1.00 94.34           N
ATOM   3409  CA  VAL A 228     -12.664  -9.201  -5.497  1.00 94.34           C
ATOM   3410  C   VAL A 228     -12.720  -8.728  -6.951  1.00 94.34           C
ATOM   3411  O   VAL A 228     -12.983  -9.520  -7.855  1.00 94.34           O
ATOM   3412  HA  VAL A 228     -12.570 -10.286  -5.484  1.00 94.34           H
ATOM   3413  CB  VAL A 228     -13.913  -8.824  -4.698  1.00 94.34           C
ATOM   3414  HB  VAL A 228     -13.897  -7.746  -4.537  1.00 94.34           H
ATOM   3415  CG1 VAL A 228     -15.186  -9.164  -5.477  1.00 94.34           C
ATOM   3416 1HG1 VAL A 228     -15.194  -8.613  -6.417  1.00 94.34           H
ATOM   3417 2HG1 VAL A 228     -15.212 -10.234  -5.682  1.00 94.34           H
ATOM   3418 3HG1 VAL A 228     -16.058  -8.886  -4.885  1.00 94.34           H
ATOM   3419  CG2 VAL A 228     -13.912  -9.503  -3.327  1.00 94.34           C
ATOM   3420 1HG2 VAL A 228     -13.894 -10.585  -3.457  1.00 94.34           H
ATOM   3421 2HG2 VAL A 228     -13.031  -9.190  -2.767  1.00 94.34           H
ATOM   3422 3HG2 VAL A 228     -14.811  -9.219  -2.779  1.00 94.34           H
ATOM   3423  HN  VAL A 228     -11.660  -8.076  -4.059  1.00 94.34           H
ATOM   3424  N   VAL A 229     -12.470  -7.440  -7.131  1.00 94.46           N
ATOM   3425  CA  VAL A 229     -12.551  -6.839  -8.452  1.00 94.46           C
ATOM   3426  C   VAL A 229     -11.482  -7.457  -9.355  1.00 94.46           C
ATOM   3427  O   VAL A 229     -11.764  -7.825 -10.495  1.00 94.46           O
ATOM   3428  HA  VAL A 229     -13.534  -7.074  -8.861  1.00 94.46           H
ATOM   3429  CB  VAL A 229     -12.434  -5.317  -8.343  1.00 94.46           C
ATOM   3430  HB  VAL A 229     -11.517  -5.090  -7.800  1.00 94.46           H
ATOM   3431  CG1 VAL A 229     -12.333  -4.675  -9.728  1.00 94.46           C
ATOM   3432 1HG1 VAL A 229     -11.451  -5.057 -10.242  1.00 94.46           H
ATOM   3433 2HG1 VAL A 229     -13.225  -4.916 -10.307  1.00 94.46           H
ATOM   3434 3HG1 VAL A 229     -12.252  -3.593  -9.621  1.00 94.46           H
ATOM   3435  CG2 VAL A 229     -13.606  -4.733  -7.552  1.00 94.46           C
ATOM   3436 1HG2 VAL A 229     -14.542  -4.977  -8.055  1.00 94.46           H
ATOM   3437 2HG2 VAL A 229     -13.613  -5.156  -6.547  1.00 94.46           H
ATOM   3438 3HG2 VAL A 229     -13.499  -3.650  -7.489  1.00 94.46           H
ATOM   3439  HN  VAL A 229     -12.216  -6.811  -6.396  1.00 94.46           H
ATOM   3440  N   MET A 230     -10.277  -7.553  -8.812  1.00 88.39           N
ATOM   3441  CA  MET A 230      -9.157  -8.089  -9.566  1.00 88.39           C
ATOM   3442  C   MET A 230      -9.421  -9.536  -9.987  1.00 88.39           C
ATOM   3443  O   MET A 230      -9.212  -9.898 -11.143  1.00 88.39           O
ATOM   3444  HA  MET A 230      -9.069  -7.457 -10.450  1.00 88.39           H
ATOM   3445  CB  MET A 230      -7.890  -8.029  -8.711  1.00 88.39           C
ATOM   3446 1HB  MET A 230      -8.105  -8.403  -7.710  1.00 88.39           H
ATOM   3447 2HB  MET A 230      -7.127  -8.680  -9.138  1.00 88.39           H
ATOM   3448  CG  MET A 230      -7.355  -6.598  -8.623  1.00 88.39           C
ATOM   3449 1HG  MET A 230      -7.119  -6.227  -9.620  1.00 88.39           H
ATOM   3450 2HG  MET A 230      -8.120  -5.940  -8.210  1.00 88.39           H
ATOM   3451  SD  MET A 230      -5.895  -6.554  -7.596  1.00 88.39           S
ATOM   3452  CE  MET A 230      -4.743  -7.409  -8.659  1.00 88.39           C
ATOM   3453 1HE  MET A 230      -5.113  -8.415  -8.860  1.00 88.39           H
ATOM   3454 2HE  MET A 230      -4.641  -6.864  -9.597  1.00 88.39           H
ATOM   3455 3HE  MET A 230      -3.772  -7.471  -8.167  1.00 88.39           H
ATOM   3456  HN  MET A 230     -10.061  -7.272  -7.877  1.00 88.39           H
ATOM   3457  N   ALA A 231      -9.877 -10.324  -9.024  1.00 93.36           N
ATOM   3458  CA  ALA A 231     -10.092 -11.742  -9.257  1.00 93.36           C
ATOM   3459  C   ALA A 231     -11.099 -11.921 -10.395  1.00 93.36           C
ATOM   3460  O   ALA A 231     -10.900 -12.751 -11.280  1.00 93.36           O
ATOM   3461  HA  ALA A 231      -9.139 -12.178  -9.555  1.00 93.36           H
ATOM   3462  CB  ALA A 231     -10.555 -12.409  -7.959  1.00 93.36           C
ATOM   3463 1HB  ALA A 231      -9.791 -12.278  -7.192  1.00 93.36           H
ATOM   3464 2HB  ALA A 231     -11.486 -11.950  -7.627  1.00 93.36           H
ATOM   3465 3HB  ALA A 231     -10.716 -13.472  -8.135  1.00 93.36           H
ATOM   3466  HN  ALA A 231     -10.097 -10.010  -8.101  1.00 93.36           H
ATOM   3467  N   CYS A 232     -12.159 -11.128 -10.334  1.00 92.52           N
ATOM   3468  CA  CYS A 232     -13.208 -11.203 -11.337  1.00 92.52           C
ATOM   3469  C   CYS A 232     -12.610 -10.805 -12.688  1.00 92.52           C
ATOM   3470  O   CYS A 232     -12.791 -11.507 -13.682  1.00 92.52           O
ATOM   3471  HA  CYS A 232     -13.550 -12.237 -11.355  1.00 92.52           H
ATOM   3472  CB  CYS A 232     -14.409 -10.331 -10.965  1.00 92.52           C
ATOM   3473 1HB  CYS A 232     -14.076  -9.321 -10.724  1.00 92.52           H
ATOM   3474 2HB  CYS A 232     -15.086 -10.249 -11.815  1.00 92.52           H
ATOM   3475  SG  CYS A 232     -15.289 -11.056  -9.534  1.00 92.52           S
ATOM   3476  HG  CYS A 232     -14.477 -10.559  -8.605  1.00 92.52           H
ATOM   3477  HN  CYS A 232     -12.306 -10.445  -9.619  1.00 92.52           H
ATOM   3478  N   CYS A 233     -11.911  -9.679 -12.681  1.00 91.67           N
ATOM   3479  CA  CYS A 233     -11.403  -9.106 -13.916  1.00 91.67           C
ATOM   3480  C   CYS A 233     -10.492 -10.137 -14.585  1.00 91.67           C
ATOM   3481  O   CYS A 233     -10.671 -10.461 -15.759  1.00 91.67           O
ATOM   3482  HA  CYS A 233     -12.270  -8.892 -14.542  1.00 91.67           H
ATOM   3483  CB  CYS A 233     -10.680  -7.781 -13.670  1.00 91.67           C
ATOM   3484 1HB  CYS A 233      -9.978  -7.888 -12.843  1.00 91.67           H
ATOM   3485 2HB  CYS A 233     -10.098  -7.505 -14.549  1.00 91.67           H
ATOM   3486  SG  CYS A 233     -11.896  -6.466 -13.289  1.00 91.67           S
ATOM   3487  HG  CYS A 233     -12.101  -6.828 -12.026  1.00 91.67           H
ATOM   3488  HN  CYS A 233     -11.690  -9.163 -11.854  1.00 91.67           H
ATOM   3489  N   TYR A 234      -9.534 -10.625 -13.811  1.00 85.87           N
ATOM   3490  CA  TYR A 234      -8.499 -11.488 -14.353  1.00 85.87           C
ATOM   3491  C   TYR A 234      -9.060 -12.870 -14.694  1.00 85.87           C
ATOM   3492  O   TYR A 234      -8.551 -13.548 -15.585  1.00 85.87           O
ATOM   3493  HA  TYR A 234      -8.117 -11.024 -15.263  1.00 85.87           H
ATOM   3494  CB  TYR A 234      -7.450 -11.634 -13.249  1.00 85.87           C
ATOM   3495 1HB  TYR A 234      -7.957 -11.827 -12.304  1.00 85.87           H
ATOM   3496 2HB  TYR A 234      -6.832 -12.507 -13.462  1.00 85.87           H
ATOM   3497  CG  TYR A 234      -6.544 -10.413 -13.085  1.00 85.87           C
ATOM   3498  CD1 TYR A 234      -5.950  -9.841 -14.192  1.00 85.87           C
ATOM   3499  HD1 TYR A 234      -6.127 -10.260 -15.183  1.00 85.87           H
ATOM   3500  CD2 TYR A 234      -6.320  -9.883 -11.831  1.00 85.87           C
ATOM   3501  HD2 TYR A 234      -6.789 -10.335 -10.957  1.00 85.87           H
ATOM   3502  CE1 TYR A 234      -5.097  -8.691 -14.038  1.00 85.87           C
ATOM   3503  HE1 TYR A 234      -4.622  -8.230 -14.904  1.00 85.87           H
ATOM   3504  CE2 TYR A 234      -5.467  -8.733 -11.677  1.00 85.87           C
ATOM   3505  HE2 TYR A 234      -5.282  -8.304 -10.692  1.00 85.87           H
ATOM   3506  CZ  TYR A 234      -4.897  -8.194 -12.788  1.00 85.87           C
ATOM   3507  OH  TYR A 234      -4.092  -7.108 -12.642  1.00 85.87           O
ATOM   3508  HH  TYR A 234      -4.086  -6.812 -11.687  1.00 85.87           H
ATOM   3509  HN  TYR A 234      -9.459 -10.439 -12.831  1.00 85.87           H
ATOM   3510  N   THR A 235     -10.102 -13.246 -13.967  1.00 89.18           N
ATOM   3511  CA  THR A 235     -10.809 -14.481 -14.256  1.00 89.18           C
ATOM   3512  C   THR A 235     -11.355 -14.462 -15.686  1.00 89.18           C
ATOM   3513  O   THR A 235     -11.196 -15.430 -16.428  1.00 89.18           O
ATOM   3514  HA  THR A 235     -10.099 -15.306 -14.197  1.00 89.18           H
ATOM   3515  CB  THR A 235     -11.895 -14.664 -13.194  1.00 89.18           C
ATOM   3516  HB  THR A 235     -12.625 -13.856 -13.240  1.00 89.18           H
ATOM   3517  OG1 THR A 235     -11.171 -14.770 -11.972  1.00 89.18           O
ATOM   3518  HG1 THR A 235     -11.371 -13.984 -11.387  1.00 89.18           H
ATOM   3519  CG2 THR A 235     -12.615 -16.009 -13.318  1.00 89.18           C
ATOM   3520 1HG2 THR A 235     -11.894 -16.819 -13.204  1.00 89.18           H
ATOM   3521 2HG2 THR A 235     -13.088 -16.079 -14.297  1.00 89.18           H
ATOM   3522 3HG2 THR A 235     -13.375 -16.087 -12.540  1.00 89.18           H
ATOM   3523  HN  THR A 235     -10.463 -12.723 -13.195  1.00 89.18           H
ATOM   3524  N   ILE A 236     -11.987 -13.349 -16.029  1.00 88.80           N
ATOM   3525  CA  ILE A 236     -12.572 -13.197 -17.350  1.00 88.80           C
ATOM   3526  C   ILE A 236     -11.454 -13.073 -18.387  1.00 88.80           C
ATOM   3527  O   ILE A 236     -11.548 -13.636 -19.477  1.00 88.80           O
ATOM   3528  HA  ILE A 236     -13.140 -14.104 -17.562  1.00 88.80           H
ATOM   3529  CB  ILE A 236     -13.560 -12.030 -17.368  1.00 88.80           C
ATOM   3530  HB  ILE A 236     -13.032 -11.130 -17.052  1.00 88.80           H
ATOM   3531  CG1 ILE A 236     -14.697 -12.258 -16.370  1.00 88.80           C
ATOM   3532 1HG1 ILE A 236     -15.373 -13.024 -16.752  1.00 88.80           H
ATOM   3533 2HG1 ILE A 236     -14.291 -12.632 -15.430  1.00 88.80           H
ATOM   3534  CG2 ILE A 236     -14.083 -11.774 -18.783  1.00 88.80           C
ATOM   3535 1HG2 ILE A 236     -13.247 -11.535 -19.441  1.00 88.80           H
ATOM   3536 2HG2 ILE A 236     -14.590 -12.667 -19.149  1.00 88.80           H
ATOM   3537 3HG2 ILE A 236     -14.783 -10.939 -18.767  1.00 88.80           H
ATOM   3538  CD1 ILE A 236     -15.474 -10.965 -16.118  1.00 88.80           C
ATOM   3539 1HD1 ILE A 236     -14.801 -10.209 -15.713  1.00 88.80           H
ATOM   3540 2HD1 ILE A 236     -15.899 -10.607 -17.056  1.00 88.80           H
ATOM   3541 3HD1 ILE A 236     -16.276 -11.156 -15.405  1.00 88.80           H
ATOM   3542  HN  ILE A 236     -12.101 -12.561 -15.423  1.00 88.80           H
ATOM   3543  N   ILE A 237     -10.422 -12.332 -18.012  1.00 86.70           N
ATOM   3544  CA  ILE A 237      -9.288 -12.126 -18.896  1.00 86.70           C
ATOM   3545  C   ILE A 237      -8.705 -13.483 -19.295  1.00 86.70           C
ATOM   3546  O   ILE A 237      -8.514 -13.757 -20.479  1.00 86.70           O
ATOM   3547  HA  ILE A 237      -9.659 -11.632 -19.794  1.00 86.70           H
ATOM   3548  CB  ILE A 237      -8.269 -11.184 -18.250  1.00 86.70           C
ATOM   3549  HB  ILE A 237      -8.142 -11.481 -17.209  1.00 86.70           H
ATOM   3550  CG1 ILE A 237      -8.778  -9.742 -18.250  1.00 86.70           C
ATOM   3551 1HG1 ILE A 237      -8.734  -9.337 -19.261  1.00 86.70           H
ATOM   3552 2HG1 ILE A 237      -9.824  -9.722 -17.944  1.00 86.70           H
ATOM   3553  CG2 ILE A 237      -6.902 -11.310 -18.926  1.00 86.70           C
ATOM   3554 1HG2 ILE A 237      -6.541 -12.334 -18.830  1.00 86.70           H
ATOM   3555 2HG2 ILE A 237      -6.993 -11.054 -19.982  1.00 86.70           H
ATOM   3556 3HG2 ILE A 237      -6.197 -10.630 -18.447  1.00 86.70           H
ATOM   3557  CD1 ILE A 237      -7.949  -8.867 -17.308  1.00 86.70           C
ATOM   3558 1HD1 ILE A 237      -8.015  -9.261 -16.294  1.00 86.70           H
ATOM   3559 2HD1 ILE A 237      -6.908  -8.870 -17.632  1.00 86.70           H
ATOM   3560 3HD1 ILE A 237      -8.332  -7.847 -17.327  1.00 86.70           H
ATOM   3561  HN  ILE A 237     -10.354 -11.877 -17.124  1.00 86.70           H
ATOM   3562  N   ILE A 238      -8.438 -14.296 -18.284  1.00 86.71           N
ATOM   3563  CA  ILE A 238      -7.810 -15.588 -18.508  1.00 86.71           C
ATOM   3564  C   ILE A 238      -8.672 -16.409 -19.470  1.00 86.71           C
ATOM   3565  O   ILE A 238      -8.155 -17.022 -20.402  1.00 86.71           O
ATOM   3566  HA  ILE A 238      -6.845 -15.404 -18.980  1.00 86.71           H
ATOM   3567  CB  ILE A 238      -7.537 -16.289 -17.176  1.00 86.71           C
ATOM   3568  HB  ILE A 238      -8.422 -16.188 -16.549  1.00 86.71           H
ATOM   3569  CG1 ILE A 238      -6.378 -15.621 -16.433  1.00 86.71           C
ATOM   3570 1HG1 ILE A 238      -5.434 -15.896 -16.903  1.00 86.71           H
ATOM   3571 2HG1 ILE A 238      -6.469 -14.538 -16.508  1.00 86.71           H
ATOM   3572  CG2 ILE A 238      -7.298 -17.786 -17.383  1.00 86.71           C
ATOM   3573 1HG2 ILE A 238      -8.180 -18.235 -17.840  1.00 86.71           H
ATOM   3574 2HG2 ILE A 238      -6.438 -17.930 -18.037  1.00 86.71           H
ATOM   3575 3HG2 ILE A 238      -7.106 -18.260 -16.421  1.00 86.71           H
ATOM   3576  CD1 ILE A 238      -6.361 -16.036 -14.960  1.00 86.71           C
ATOM   3577 1HD1 ILE A 238      -7.297 -15.738 -14.487  1.00 86.71           H
ATOM   3578 2HD1 ILE A 238      -6.245 -17.117 -14.888  1.00 86.71           H
ATOM   3579 3HD1 ILE A 238      -5.527 -15.547 -14.455  1.00 86.71           H
ATOM   3580  HN  ILE A 238      -8.642 -14.086 -17.328  1.00 86.71           H
ATOM   3581  N   HIS A 239      -9.971 -16.393 -19.210  1.00 81.35           N
ATOM   3582  CA  HIS A 239     -10.904 -17.165 -20.013  1.00 81.35           C
ATOM   3583  C   HIS A 239     -10.813 -16.721 -21.474  1.00 81.35           C
ATOM   3584  O   HIS A 239     -10.774 -17.554 -22.379  1.00 81.35           O
ATOM   3585  HA  HIS A 239     -10.593 -18.207 -19.939  1.00 81.35           H
ATOM   3586  CB  HIS A 239     -12.322 -17.060 -19.449  1.00 81.35           C
ATOM   3587 1HB  HIS A 239     -12.293 -17.265 -18.379  1.00 81.35           H
ATOM   3588 2HB  HIS A 239     -12.674 -16.035 -19.567  1.00 81.35           H
ATOM   3589  CG  HIS A 239     -13.313 -17.995 -20.100  1.00 81.35           C
ATOM   3590  ND1 HIS A 239     -13.318 -19.360 -19.869  1.00 81.35           N
ATOM   3591  HD1 HIS A 239     -12.689 -19.854 -19.269  1.00 81.35           H
ATOM   3592  CD2 HIS A 239     -14.330 -17.749 -20.974  1.00 81.35           C
ATOM   3593  HD2 HIS A 239     -14.608 -16.772 -21.370  1.00 81.35           H
ATOM   3594  CE1 HIS A 239     -14.298 -19.900 -20.579  1.00 81.35           C
ATOM   3595  HE1 HIS A 239     -14.558 -20.958 -20.610  1.00 81.35           H
ATOM   3596  NE2 HIS A 239     -14.923 -18.900 -21.264  1.00 81.35           N
ATOM   3597  HN  HIS A 239     -10.387 -15.866 -18.468  1.00 81.35           H
ATOM   3598  N   THR A 240     -10.782 -15.409 -21.660  1.00 83.82           N
ATOM   3599  CA  THR A 240     -10.747 -14.844 -22.998  1.00 83.82           C
ATOM   3600  C   THR A 240      -9.446 -15.228 -23.706  1.00 83.82           C
ATOM   3601  O   THR A 240      -9.453 -15.556 -24.891  1.00 83.82           O
ATOM   3602  HA  THR A 240     -11.564 -15.276 -23.575  1.00 83.82           H
ATOM   3603  CB  THR A 240     -10.949 -13.332 -22.878  1.00 83.82           C
ATOM   3604  HB  THR A 240     -10.076 -12.857 -22.431  1.00 83.82           H
ATOM   3605  OG1 THR A 240     -12.163 -13.201 -22.144  1.00 83.82           O
ATOM   3606  HG1 THR A 240     -11.964 -13.049 -21.177  1.00 83.82           H
ATOM   3607  CG2 THR A 240     -11.254 -12.673 -24.225  1.00 83.82           C
ATOM   3608 1HG2 THR A 240     -12.166 -13.102 -24.640  1.00 83.82           H
ATOM   3609 2HG2 THR A 240     -10.425 -12.847 -24.911  1.00 83.82           H
ATOM   3610 3HG2 THR A 240     -11.389 -11.601 -24.082  1.00 83.82           H
ATOM   3611  HN  THR A 240     -10.780 -14.739 -20.918  1.00 83.82           H
ATOM   3612  N   LEU A 241      -8.360 -15.176 -22.949  1.00 82.90           N
ATOM   3613  CA  LEU A 241      -7.042 -15.418 -23.512  1.00 82.90           C
ATOM   3614  C   LEU A 241      -6.940 -16.881 -23.947  1.00 82.90           C
ATOM   3615  O   LEU A 241      -6.328 -17.187 -24.970  1.00 82.90           O
ATOM   3616  HA  LEU A 241      -6.944 -14.787 -24.395  1.00 82.90           H
ATOM   3617  CB  LEU A 241      -5.952 -14.992 -22.527  1.00 82.90           C
ATOM   3618 1HB  LEU A 241      -6.199 -15.396 -21.545  1.00 82.90           H
ATOM   3619 2HB  LEU A 241      -5.013 -15.452 -22.834  1.00 82.90           H
ATOM   3620  CG  LEU A 241      -5.727 -13.485 -22.385  1.00 82.90           C
ATOM   3621  HG  LEU A 241      -6.674 -13.024 -22.103  1.00 82.90           H
ATOM   3622  CD1 LEU A 241      -4.727 -13.183 -21.268  1.00 82.90           C
ATOM   3623 1HD1 LEU A 241      -5.109 -13.569 -20.323  1.00 82.90           H
ATOM   3624 2HD1 LEU A 241      -3.773 -13.658 -21.496  1.00 82.90           H
ATOM   3625 3HD1 LEU A 241      -4.586 -12.105 -21.189  1.00 82.90           H
ATOM   3626  CD2 LEU A 241      -5.303 -12.867 -23.719  1.00 82.90           C
ATOM   3627 1HD2 LEU A 241      -4.374 -13.328 -24.054  1.00 82.90           H
ATOM   3628 2HD2 LEU A 241      -6.082 -13.036 -24.462  1.00 82.90           H
ATOM   3629 3HD2 LEU A 241      -5.150 -11.795 -23.590  1.00 82.90           H
ATOM   3630  HN  LEU A 241      -8.370 -14.974 -21.969  1.00 82.90           H
ATOM   3631  N   ILE A 242      -7.547 -17.747 -23.149  1.00 81.47           N
ATOM   3632  CA  ILE A 242      -7.517 -19.172 -23.431  1.00 81.47           C
ATOM   3633  C   ILE A 242      -8.205 -19.438 -24.772  1.00 81.47           C
ATOM   3634  O   ILE A 242      -7.731 -20.248 -25.567  1.00 81.47           O
ATOM   3635  HA  ILE A 242      -6.471 -19.467 -23.515  1.00 81.47           H
ATOM   3636  CB  ILE A 242      -8.118 -19.961 -22.265  1.00 81.47           C
ATOM   3637  HB  ILE A 242      -9.039 -19.467 -21.957  1.00 81.47           H
ATOM   3638  CG1 ILE A 242      -7.177 -19.958 -21.059  1.00 81.47           C
ATOM   3639 1HG1 ILE A 242      -6.304 -20.573 -21.272  1.00 81.47           H
ATOM   3640 2HG1 ILE A 242      -6.817 -18.945 -20.877  1.00 81.47           H
ATOM   3641  CG2 ILE A 242      -8.490 -21.381 -22.698  1.00 81.47           C
ATOM   3642 1HG2 ILE A 242      -9.223 -21.335 -23.503  1.00 81.47           H
ATOM   3643 2HG2 ILE A 242      -7.597 -21.900 -23.048  1.00 81.47           H
ATOM   3644 3HG2 ILE A 242      -8.914 -21.920 -21.851  1.00 81.47           H
ATOM   3645  CD1 ILE A 242      -7.886 -20.485 -19.809  1.00 81.47           C
ATOM   3646 1HD1 ILE A 242      -8.745 -19.852 -19.585  1.00 81.47           H
ATOM   3647 2HD1 ILE A 242      -8.223 -21.506 -19.987  1.00 81.47           H
ATOM   3648 3HD1 ILE A 242      -7.195 -20.471 -18.967  1.00 81.47           H
ATOM   3649  HN  ILE A 242      -8.052 -17.490 -22.325  1.00 81.47           H
ATOM   3650  N   GLN A 243      -9.311 -18.739 -24.982  1.00 76.26           N
ATOM   3651  CA  GLN A 243     -10.104 -18.936 -26.183  1.00 76.26           C
ATOM   3652  C   GLN A 243      -9.401 -18.313 -27.391  1.00 76.26           C
ATOM   3653  O   GLN A 243      -9.666 -18.690 -28.531  1.00 76.26           O
ATOM   3654  HA  GLN A 243     -10.171 -20.017 -26.312  1.00 76.26           H
ATOM   3655  CB  GLN A 243     -11.512 -18.362 -26.012  1.00 76.26           C
ATOM   3656 1HB  GLN A 243     -11.448 -17.323 -25.690  1.00 76.26           H
ATOM   3657 2HB  GLN A 243     -12.030 -18.368 -26.971  1.00 76.26           H
ATOM   3658  CG  GLN A 243     -12.312 -19.171 -24.989  1.00 76.26           C
ATOM   3659 1HG  GLN A 243     -12.301 -20.225 -25.264  1.00 76.26           H
ATOM   3660 2HG  GLN A 243     -11.841 -19.092 -24.009  1.00 76.26           H
ATOM   3661  CD  GLN A 243     -13.757 -18.675 -24.908  1.00 76.26           C
ATOM   3662  OE1 GLN A 243     -14.144 -17.705 -25.539  1.00 76.26           O
ATOM   3663  NE2 GLN A 243     -14.531 -19.392 -24.098  1.00 76.26           N
ATOM   3664 1HE2 GLN A 243     -14.150 -20.176 -23.608  1.00 76.26           H
ATOM   3665 2HE2 GLN A 243     -15.493 -19.146 -23.978  1.00 76.26           H
ATOM   3666  HN  GLN A 243      -9.666 -18.051 -24.349  1.00 76.26           H
ATOM   3667  N   ALA A 244      -8.518 -17.369 -27.099  1.00 77.72           N
ATOM   3668  CA  ALA A 244      -7.816 -16.650 -28.149  1.00 77.72           C
ATOM   3669  C   ALA A 244      -6.911 -17.622 -28.909  1.00 77.72           C
ATOM   3670  O   ALA A 244      -6.160 -18.383 -28.299  1.00 77.72           O
ATOM   3671  HA  ALA A 244      -8.563 -16.251 -28.835  1.00 77.72           H
ATOM   3672  CB  ALA A 244      -7.036 -15.485 -27.536  1.00 77.72           C
ATOM   3673 1HB  ALA A 244      -7.728 -14.809 -27.034  1.00 77.72           H
ATOM   3674 2HB  ALA A 244      -6.315 -15.870 -26.815  1.00 77.72           H
ATOM   3675 3HB  ALA A 244      -6.509 -14.946 -28.324  1.00 77.72           H
ATOM   3676  HN  ALA A 244      -8.280 -17.094 -26.167  1.00 77.72           H
ATOM   3677  N   LYS A 245      -7.012 -17.565 -30.229  1.00 66.64           N
ATOM   3678  CA  LYS A 245      -6.215 -18.434 -31.078  1.00 66.64           C
ATOM   3679  C   LYS A 245      -4.815 -17.838 -31.241  1.00 66.64           C
ATOM   3680  O   LYS A 245      -3.948 -18.443 -31.869  1.00 66.64           O
ATOM   3681  HA  LYS A 245      -6.124 -19.394 -30.570  1.00 66.64           H
ATOM   3682  CB  LYS A 245      -6.932 -18.691 -32.405  1.00 66.64           C
ATOM   3683 1HB  LYS A 245      -7.227 -17.742 -32.853  1.00 66.64           H
ATOM   3684 2HB  LYS A 245      -6.249 -19.174 -33.104  1.00 66.64           H
ATOM   3685  CG  LYS A 245      -8.168 -19.569 -32.200  1.00 66.64           C
ATOM   3686 1HG  LYS A 245      -7.898 -20.451 -31.619  1.00 66.64           H
ATOM   3687 2HG  LYS A 245      -8.915 -19.024 -31.624  1.00 66.64           H
ATOM   3688  CD  LYS A 245      -8.764 -19.999 -33.542  1.00 66.64           C
ATOM   3689 1HD  LYS A 245      -9.091 -19.119 -34.097  1.00 66.64           H
ATOM   3690 2HD  LYS A 245      -7.999 -20.489 -34.144  1.00 66.64           H
ATOM   3691  CE  LYS A 245      -9.946 -20.948 -33.338  1.00 66.64           C
ATOM   3692 1HE  LYS A 245      -9.636 -21.800 -32.732  1.00 66.64           H
ATOM   3693 2HE  LYS A 245     -10.739 -20.439 -32.789  1.00 66.64           H
ATOM   3694  NZ  LYS A 245     -10.462 -21.422 -34.642  1.00 66.64           N
ATOM   3695 1HZ  LYS A 245     -11.239 -22.054 -34.488  1.00 66.64           H
ATOM   3696 2HZ  LYS A 245     -10.775 -20.628 -35.189  1.00 66.64           H
ATOM   3697 3HZ  LYS A 245      -9.725 -21.907 -35.141  1.00 66.64           H
ATOM   3698  HN  LYS A 245      -7.622 -16.942 -30.717  1.00 66.64           H
ATOM   3699  N   LYS A 246      -4.639 -16.658 -30.663  1.00 60.42           N
ATOM   3700  CA  LYS A 246      -3.470 -15.847 -30.959  1.00 60.42           C
ATOM   3701  C   LYS A 246      -2.266 -16.396 -30.190  1.00 60.42           C
ATOM   3702  O   LYS A 246      -2.396 -16.802 -29.036  1.00 60.42           O
ATOM   3703  HA  LYS A 246      -3.269 -15.941 -32.027  1.00 60.42           H
ATOM   3704  CB  LYS A 246      -3.757 -14.371 -30.681  1.00 60.42           C
ATOM   3705 1HB  LYS A 246      -4.148 -14.257 -29.670  1.00 60.42           H
ATOM   3706 2HB  LYS A 246      -2.830 -13.801 -30.729  1.00 60.42           H
ATOM   3707  CG  LYS A 246      -4.762 -13.808 -31.688  1.00 60.42           C
ATOM   3708 1HG  LYS A 246      -4.461 -14.083 -32.699  1.00 60.42           H
ATOM   3709 2HG  LYS A 246      -5.743 -14.252 -31.516  1.00 60.42           H
ATOM   3710  CD  LYS A 246      -4.858 -12.285 -31.575  1.00 60.42           C
ATOM   3711 1HD  LYS A 246      -5.244 -12.014 -30.592  1.00 60.42           H
ATOM   3712 2HD  LYS A 246      -3.863 -11.847 -31.658  1.00 60.42           H
ATOM   3713  CE  LYS A 246      -5.767 -11.711 -32.663  1.00 60.42           C
ATOM   3714 1HE  LYS A 246      -5.436 -12.057 -33.642  1.00 60.42           H
ATOM   3715 2HE  LYS A 246      -6.785 -12.074 -32.524  1.00 60.42           H
ATOM   3716  NZ  LYS A 246      -5.753 -10.231 -32.622  1.00 60.42           N
ATOM   3717 1HZ  LYS A 246      -6.369  -9.867 -33.341  1.00 60.42           H
ATOM   3718 2HZ  LYS A 246      -6.070  -9.915 -31.713  1.00 60.42           H
ATOM   3719 3HZ  LYS A 246      -4.809  -9.898 -32.786  1.00 60.42           H
ATOM   3720  HN  LYS A 246      -5.276 -16.256 -30.006  1.00 60.42           H
ATOM   3721  N   SER A 247      -1.123 -16.389 -30.860  1.00 66.62           N
ATOM   3722  CA  SER A 247       0.080 -16.973 -30.292  1.00 66.62           C
ATOM   3723  C   SER A 247       0.521 -16.174 -29.064  1.00 66.62           C
ATOM   3724  O   SER A 247       1.012 -16.745 -28.091  1.00 66.62           O
ATOM   3725  HA  SER A 247      -0.198 -17.988 -30.009  1.00 66.62           H
ATOM   3726  CB  SER A 247       1.208 -17.024 -31.325  1.00 66.62           C
ATOM   3727 1HB  SER A 247       0.966 -17.762 -32.090  1.00 66.62           H
ATOM   3728 2HB  SER A 247       1.284 -16.059 -31.827  1.00 66.62           H
ATOM   3729  OG  SER A 247       2.461 -17.350 -30.731  1.00 66.62           O
ATOM   3730  HG  SER A 247       2.429 -18.273 -30.349  1.00 66.62           H
ATOM   3731  HN  SER A 247      -1.012 -15.995 -31.772  1.00 66.62           H
ATOM   3732  N   SER A 248       0.330 -14.866 -29.149  1.00 68.97           N
ATOM   3733  CA  SER A 248       0.810 -13.971 -28.110  1.00 68.97           C
ATOM   3734  C   SER A 248       0.061 -14.236 -26.803  1.00 68.97           C
ATOM   3735  O   SER A 248       0.407 -13.682 -25.761  1.00 68.97           O
ATOM   3736  HA  SER A 248       1.869 -14.201 -27.998  1.00 68.97           H
ATOM   3737  CB  SER A 248       0.648 -12.507 -28.527  1.00 68.97           C
ATOM   3738 1HB  SER A 248       0.998 -11.861 -27.722  1.00 68.97           H
ATOM   3739 2HB  SER A 248       1.277 -12.305 -29.394  1.00 68.97           H
ATOM   3740  OG  SER A 248      -0.705 -12.187 -28.837  1.00 68.97           O
ATOM   3741  HG  SER A 248      -0.780 -11.221 -29.084  1.00 68.97           H
ATOM   3742  HN  SER A 248      -0.143 -14.418 -29.908  1.00 68.97           H
ATOM   3743  N   LYS A 249      -0.952 -15.085 -26.900  1.00 65.52           N
ATOM   3744  CA  LYS A 249      -1.859 -15.299 -25.786  1.00 65.52           C
ATOM   3745  C   LYS A 249      -1.070 -15.830 -24.587  1.00 65.52           C
ATOM   3746  O   LYS A 249      -1.372 -15.494 -23.443  1.00 65.52           O
ATOM   3747  HA  LYS A 249      -2.283 -14.331 -25.518  1.00 65.52           H
ATOM   3748  CB  LYS A 249      -3.021 -16.201 -26.206  1.00 65.52           C
ATOM   3749 1HB  LYS A 249      -3.834 -16.113 -25.485  1.00 65.52           H
ATOM   3750 2HB  LYS A 249      -3.413 -15.872 -27.168  1.00 65.52           H
ATOM   3751  CG  LYS A 249      -2.574 -17.661 -26.303  1.00 65.52           C
ATOM   3752 1HG  LYS A 249      -1.720 -17.739 -26.976  1.00 65.52           H
ATOM   3753 2HG  LYS A 249      -2.243 -18.010 -25.325  1.00 65.52           H
ATOM   3754  CD  LYS A 249      -3.712 -18.550 -26.809  1.00 65.52           C
ATOM   3755 1HD  LYS A 249      -4.599 -18.395 -26.196  1.00 65.52           H
ATOM   3756 2HD  LYS A 249      -3.975 -18.266 -27.828  1.00 65.52           H
ATOM   3757  CE  LYS A 249      -3.311 -20.026 -26.773  1.00 65.52           C
ATOM   3758 1HE  LYS A 249      -2.536 -20.217 -27.515  1.00 65.52           H
ATOM   3759 2HE  LYS A 249      -2.888 -20.271 -25.799  1.00 65.52           H
ATOM   3760  NZ  LYS A 249      -4.484 -20.888 -27.041  1.00 65.52           N
ATOM   3761 1HZ  LYS A 249      -4.190 -21.858 -27.081  1.00 65.52           H
ATOM   3762 2HZ  LYS A 249      -5.165 -20.772 -26.298  1.00 65.52           H
ATOM   3763 3HZ  LYS A 249      -4.902 -20.625 -27.926  1.00 65.52           H
ATOM   3764  HN  LYS A 249      -1.157 -15.619 -27.720  1.00 65.52           H
ATOM   3765  N   HIS A 250      -0.076 -16.651 -24.890  1.00 70.60           N
ATOM   3766  CA  HIS A 250       0.666 -17.344 -23.851  1.00 70.60           C
ATOM   3767  C   HIS A 250       1.454 -16.329 -23.019  1.00 70.60           C
ATOM   3768  O   HIS A 250       1.538 -16.454 -21.798  1.00 70.60           O
ATOM   3769  HA  HIS A 250      -0.071 -17.831 -23.212  1.00 70.60           H
ATOM   3770  CB  HIS A 250       1.555 -18.434 -24.453  1.00 70.60           C
ATOM   3771 1HB  HIS A 250       2.145 -18.002 -25.261  1.00 70.60           H
ATOM   3772 2HB  HIS A 250       2.257 -18.777 -23.693  1.00 70.60           H
ATOM   3773  CG  HIS A 250       0.792 -19.623 -24.986  1.00 70.60           C
ATOM   3774  ND1 HIS A 250       0.179 -20.551 -24.162  1.00 70.60           N
ATOM   3775  HD1 HIS A 250       0.175 -20.534 -23.162  1.00 70.60           H
ATOM   3776  CD2 HIS A 250       0.549 -20.026 -26.267  1.00 70.60           C
ATOM   3777  HD2 HIS A 250       0.891 -19.519 -27.169  1.00 70.60           H
ATOM   3778  CE1 HIS A 250      -0.403 -21.466 -24.923  1.00 70.60           C
ATOM   3779  HE1 HIS A 250      -0.968 -22.329 -24.570  1.00 70.60           H
ATOM   3780  NE2 HIS A 250      -0.172 -21.139 -26.227  1.00 70.60           N
ATOM   3781  HN  HIS A 250       0.224 -16.844 -25.824  1.00 70.60           H
ATOM   3782  N   LYS A 251       2.011 -15.348 -23.713  1.00 69.78           N
ATOM   3783  CA  LYS A 251       2.802 -14.322 -23.056  1.00 69.78           C
ATOM   3784  C   LYS A 251       1.905 -13.518 -22.113  1.00 69.78           C
ATOM   3785  O   LYS A 251       2.261 -13.286 -20.959  1.00 69.78           O
ATOM   3786  HA  LYS A 251       3.563 -14.827 -22.461  1.00 69.78           H
ATOM   3787  CB  LYS A 251       3.533 -13.464 -24.090  1.00 69.78           C
ATOM   3788 1HB  LYS A 251       4.069 -14.107 -24.788  1.00 69.78           H
ATOM   3789 2HB  LYS A 251       2.808 -12.896 -24.674  1.00 69.78           H
ATOM   3790  CG  LYS A 251       4.515 -12.506 -23.413  1.00 69.78           C
ATOM   3791 1HG  LYS A 251       3.976 -11.851 -22.728  1.00 69.78           H
ATOM   3792 2HG  LYS A 251       5.229 -13.073 -22.816  1.00 69.78           H
ATOM   3793  CD  LYS A 251       5.262 -11.664 -24.449  1.00 69.78           C
ATOM   3794 1HD  LYS A 251       5.863 -12.313 -25.086  1.00 69.78           H
ATOM   3795 2HD  LYS A 251       4.546 -11.157 -25.096  1.00 69.78           H
ATOM   3796  CE  LYS A 251       6.164 -10.631 -23.769  1.00 69.78           C
ATOM   3797 1HE  LYS A 251       5.580 -10.037 -23.067  1.00 69.78           H
ATOM   3798 2HE  LYS A 251       6.937 -11.139 -23.192  1.00 69.78           H
ATOM   3799  NZ  LYS A 251       6.790  -9.746 -24.777  1.00 69.78           N
ATOM   3800 1HZ  LYS A 251       7.158  -8.920 -24.319  1.00 69.78           H
ATOM   3801 2HZ  LYS A 251       7.544 -10.241 -25.239  1.00 69.78           H
ATOM   3802 3HZ  LYS A 251       6.096  -9.472 -25.463  1.00 69.78           H
ATOM   3803  HN  LYS A 251       1.928 -15.247 -24.705  1.00 69.78           H
ATOM   3804  N   ALA A 252       0.758 -13.114 -22.640  1.00 80.24           N
ATOM   3805  CA  ALA A 252      -0.164 -12.287 -21.881  1.00 80.24           C
ATOM   3806  C   ALA A 252      -0.667 -13.072 -20.668  1.00 80.24           C
ATOM   3807  O   ALA A 252      -0.800 -12.519 -19.577  1.00 80.24           O
ATOM   3808  HA  ALA A 252       0.384 -11.411 -21.534  1.00 80.24           H
ATOM   3809  CB  ALA A 252      -1.305 -11.827 -22.791  1.00 80.24           C
ATOM   3810 1HB  ALA A 252      -0.898 -11.249 -23.620  1.00 80.24           H
ATOM   3811 2HB  ALA A 252      -1.833 -12.697 -23.179  1.00 80.24           H
ATOM   3812 3HB  ALA A 252      -1.997 -11.207 -22.221  1.00 80.24           H
ATOM   3813  HN  ALA A 252       0.457 -13.342 -23.566  1.00 80.24           H
ATOM   3814  N   LEU A 253      -0.931 -14.350 -20.898  1.00 77.75           N
ATOM   3815  CA  LEU A 253      -1.448 -15.209 -19.847  1.00 77.75           C
ATOM   3816  C   LEU A 253      -0.452 -15.241 -18.685  1.00 77.75           C
ATOM   3817  O   LEU A 253      -0.836 -15.071 -17.529  1.00 77.75           O
ATOM   3818  HA  LEU A 253      -2.378 -14.767 -19.491  1.00 77.75           H
ATOM   3819  CB  LEU A 253      -1.788 -16.593 -20.404  1.00 77.75           C
ATOM   3820 1HB  LEU A 253      -2.288 -16.464 -21.363  1.00 77.75           H
ATOM   3821 2HB  LEU A 253      -0.855 -17.123 -20.599  1.00 77.75           H
ATOM   3822  CG  LEU A 253      -2.667 -17.476 -19.516  1.00 77.75           C
ATOM   3823  HG  LEU A 253      -2.397 -17.291 -18.476  1.00 77.75           H
ATOM   3824  CD1 LEU A 253      -4.145 -17.109 -19.670  1.00 77.75           C
ATOM   3825 1HD1 LEU A 253      -4.293 -16.068 -19.384  1.00 77.75           H
ATOM   3826 2HD1 LEU A 253      -4.446 -17.247 -20.709  1.00 77.75           H
ATOM   3827 3HD1 LEU A 253      -4.747 -17.752 -19.029  1.00 77.75           H
ATOM   3828  CD2 LEU A 253      -2.412 -18.959 -19.793  1.00 77.75           C
ATOM   3829 1HD2 LEU A 253      -2.638 -19.177 -20.837  1.00 77.75           H
ATOM   3830 2HD2 LEU A 253      -1.367 -19.191 -19.591  1.00 77.75           H
ATOM   3831 3HD2 LEU A 253      -3.050 -19.564 -19.149  1.00 77.75           H
ATOM   3832  HN  LEU A 253      -0.799 -14.798 -21.783  1.00 77.75           H
ATOM   3833  N   LYS A 254       0.808 -15.460 -19.033  1.00 75.70           N
ATOM   3834  CA  LYS A 254       1.851 -15.581 -18.030  1.00 75.70           C
ATOM   3835  C   LYS A 254       1.882 -14.311 -17.177  1.00 75.70           C
ATOM   3836  O   LYS A 254       1.908 -14.384 -15.949  1.00 75.70           O
ATOM   3837  HA  LYS A 254       1.591 -16.422 -17.387  1.00 75.70           H
ATOM   3838  CB  LYS A 254       3.192 -15.912 -18.688  1.00 75.70           C
ATOM   3839 1HB  LYS A 254       3.073 -16.767 -19.355  1.00 75.70           H
ATOM   3840 2HB  LYS A 254       3.517 -15.073 -19.303  1.00 75.70           H
ATOM   3841  CG  LYS A 254       4.258 -16.224 -17.636  1.00 75.70           C
ATOM   3842 1HG  LYS A 254       4.444 -15.338 -17.029  1.00 75.70           H
ATOM   3843 2HG  LYS A 254       3.893 -17.000 -16.963  1.00 75.70           H
ATOM   3844  CD  LYS A 254       5.561 -16.682 -18.294  1.00 75.70           C
ATOM   3845 1HD  LYS A 254       5.371 -17.558 -18.913  1.00 75.70           H
ATOM   3846 2HD  LYS A 254       5.934 -15.899 -18.954  1.00 75.70           H
ATOM   3847  CE  LYS A 254       6.619 -17.015 -17.240  1.00 75.70           C
ATOM   3848 1HE  LYS A 254       6.867 -16.120 -16.669  1.00 75.70           H
ATOM   3849 2HE  LYS A 254       6.221 -17.743 -16.534  1.00 75.70           H
ATOM   3850  NZ  LYS A 254       7.838 -17.554 -17.883  1.00 75.70           N
ATOM   3851 1HZ  LYS A 254       8.536 -17.751 -17.173  1.00 75.70           H
ATOM   3852 2HZ  LYS A 254       7.610 -18.408 -18.379  1.00 75.70           H
ATOM   3853 3HZ  LYS A 254       8.206 -16.872 -18.537  1.00 75.70           H
ATOM   3854  HN  LYS A 254       1.118 -15.554 -19.979  1.00 75.70           H
ATOM   3855  N   VAL A 255       1.879 -13.177 -17.861  1.00 81.71           N
ATOM   3856  CA  VAL A 255       1.967 -11.894 -17.184  1.00 81.71           C
ATOM   3857  C   VAL A 255       0.788 -11.749 -16.220  1.00 81.71           C
ATOM   3858  O   VAL A 255       0.967 -11.357 -15.068  1.00 81.71           O
ATOM   3859  HA  VAL A 255       2.893 -11.889 -16.609  1.00 81.71           H
ATOM   3860  CB  VAL A 255       2.041 -10.764 -18.212  1.00 81.71           C
ATOM   3861  HB  VAL A 255       1.211 -10.888 -18.908  1.00 81.71           H
ATOM   3862  CG1 VAL A 255       1.890  -9.398 -17.538  1.00 81.71           C
ATOM   3863 1HG1 VAL A 255       0.925  -9.348 -17.033  1.00 81.71           H
ATOM   3864 2HG1 VAL A 255       2.689  -9.262 -16.810  1.00 81.71           H
ATOM   3865 3HG1 VAL A 255       1.946  -8.613 -18.292  1.00 81.71           H
ATOM   3866  CG2 VAL A 255       3.342 -10.837 -19.015  1.00 81.71           C
ATOM   3867 1HG2 VAL A 255       4.192 -10.751 -18.338  1.00 81.71           H
ATOM   3868 2HG2 VAL A 255       3.391 -11.791 -19.540  1.00 81.71           H
ATOM   3869 3HG2 VAL A 255       3.369 -10.023 -19.738  1.00 81.71           H
ATOM   3870  HN  VAL A 255       1.817 -13.125 -18.858  1.00 81.71           H
ATOM   3871  N   THR A 256      -0.393 -12.072 -16.727  1.00 80.59           N
ATOM   3872  CA  THR A 256      -1.613 -11.889 -15.960  1.00 80.59           C
ATOM   3873  C   THR A 256      -1.548 -12.688 -14.657  1.00 80.59           C
ATOM   3874  O   THR A 256      -1.857 -12.165 -13.587  1.00 80.59           O
ATOM   3875  HA  THR A 256      -1.692 -10.837 -15.686  1.00 80.59           H
ATOM   3876  CB  THR A 256      -2.795 -12.274 -16.851  1.00 80.59           C
ATOM   3877  HB  THR A 256      -2.762 -13.334 -17.105  1.00 80.59           H
ATOM   3878  OG1 THR A 256      -2.707 -11.375 -17.953  1.00 80.59           O
ATOM   3879  HG1 THR A 256      -2.227 -11.811 -18.713  1.00 80.59           H
ATOM   3880  CG2 THR A 256      -4.144 -11.946 -16.209  1.00 80.59           C
ATOM   3881 1HG2 THR A 256      -4.204 -10.875 -16.016  1.00 80.59           H
ATOM   3882 2HG2 THR A 256      -4.241 -12.490 -15.269  1.00 80.59           H
ATOM   3883 3HG2 THR A 256      -4.949 -12.240 -16.883  1.00 80.59           H
ATOM   3884  HN  THR A 256      -0.523 -12.453 -17.643  1.00 80.59           H
ATOM   3885  N   ILE A 257      -1.145 -13.943 -14.789  1.00 83.20           N
ATOM   3886  CA  ILE A 257      -1.071 -14.831 -13.641  1.00 83.20           C
ATOM   3887  C   ILE A 257      -0.057 -14.277 -12.638  1.00 83.20           C
ATOM   3888  O   ILE A 257      -0.332 -14.217 -11.441  1.00 83.20           O
ATOM   3889  HA  ILE A 257      -2.054 -14.838 -13.170  1.00 83.20           H
ATOM   3890  CB  ILE A 257      -0.773 -16.263 -14.089  1.00 83.20           C
ATOM   3891  HB  ILE A 257       0.085 -16.239 -14.761  1.00 83.20           H
ATOM   3892  CG1 ILE A 257      -1.947 -16.847 -14.877  1.00 83.20           C
ATOM   3893 1HG1 ILE A 257      -2.790 -17.018 -14.207  1.00 83.20           H
ATOM   3894 2HG1 ILE A 257      -2.278 -16.129 -15.629  1.00 83.20           H
ATOM   3895  CG2 ILE A 257      -0.389 -17.142 -12.897  1.00 83.20           C
ATOM   3896 1HG2 ILE A 257       0.500 -16.734 -12.416  1.00 83.20           H
ATOM   3897 2HG2 ILE A 257      -1.211 -17.164 -12.182  1.00 83.20           H
ATOM   3898 3HG2 ILE A 257      -0.182 -18.154 -13.244  1.00 83.20           H
ATOM   3899  CD1 ILE A 257      -1.553 -18.160 -15.556  1.00 83.20           C
ATOM   3900 1HD1 ILE A 257      -0.726 -17.980 -16.243  1.00 83.20           H
ATOM   3901 2HD1 ILE A 257      -1.247 -18.882 -14.800  1.00 83.20           H
ATOM   3902 3HD1 ILE A 257      -2.406 -18.553 -16.109  1.00 83.20           H
ATOM   3903  HN  ILE A 257      -0.872 -14.354 -15.659  1.00 83.20           H
ATOM   3904  N   THR A 258       1.095 -13.886 -13.164  1.00 85.65           N
ATOM   3905  CA  THR A 258       2.182 -13.418 -12.321  1.00 85.65           C
ATOM   3906  C   THR A 258       1.724 -12.235 -11.467  1.00 85.65           C
ATOM   3907  O   THR A 258       1.973 -12.200 -10.263  1.00 85.65           O
ATOM   3908  HA  THR A 258       2.455 -14.221 -11.636  1.00 85.65           H
ATOM   3909  CB  THR A 258       3.373 -13.090 -13.224  1.00 85.65           C
ATOM   3910  HB  THR A 258       3.124 -12.290 -13.921  1.00 85.65           H
ATOM   3911  OG1 THR A 258       3.712 -14.340 -13.819  1.00 85.65           O
ATOM   3912  HG1 THR A 258       3.179 -14.477 -14.654  1.00 85.65           H
ATOM   3913  CG2 THR A 258       4.622 -12.705 -12.429  1.00 85.65           C
ATOM   3914 1HG2 THR A 258       4.910 -13.533 -11.781  1.00 85.65           H
ATOM   3915 2HG2 THR A 258       4.409 -11.826 -11.822  1.00 85.65           H
ATOM   3916 3HG2 THR A 258       5.437 -12.483 -13.118  1.00 85.65           H
ATOM   3917  HN  THR A 258       1.290 -13.885 -14.145  1.00 85.65           H
ATOM   3918  N   VAL A 259       1.061 -11.294 -12.123  1.00 85.54           N
ATOM   3919  CA  VAL A 259       0.617 -10.084 -11.451  1.00 85.54           C
ATOM   3920  C   VAL A 259      -0.288 -10.462 -10.276  1.00 85.54           C
ATOM   3921  O   VAL A 259      -0.120  -9.950  -9.170  1.00 85.54           O
ATOM   3922  HA  VAL A 259       1.501  -9.579 -11.065  1.00 85.54           H
ATOM   3923  CB  VAL A 259      -0.064  -9.149 -12.453  1.00 85.54           C
ATOM   3924  HB  VAL A 259      -0.745  -9.746 -13.060  1.00 85.54           H
ATOM   3925  CG1 VAL A 259      -0.890  -8.082 -11.733  1.00 85.54           C
ATOM   3926 1HG1 VAL A 259      -1.658  -8.564 -11.127  1.00 85.54           H
ATOM   3927 2HG1 VAL A 259      -0.238  -7.490 -11.090  1.00 85.54           H
ATOM   3928 3HG1 VAL A 259      -1.363  -7.431 -12.468  1.00 85.54           H
ATOM   3929  CG2 VAL A 259       0.962  -8.509 -13.390  1.00 85.54           C
ATOM   3930 1HG2 VAL A 259       1.679  -7.932 -12.805  1.00 85.54           H
ATOM   3931 2HG2 VAL A 259       1.488  -9.289 -13.941  1.00 85.54           H
ATOM   3932 3HG2 VAL A 259       0.452  -7.849 -14.092  1.00 85.54           H
ATOM   3933  HN  VAL A 259       0.828 -11.348 -13.094  1.00 85.54           H
ATOM   3934  N   LEU A 260      -1.226 -11.354 -10.556  1.00 83.92           N
ATOM   3935  CA  LEU A 260      -2.217 -11.734  -9.564  1.00 83.92           C
ATOM   3936  C   LEU A 260      -1.521 -12.434  -8.395  1.00 83.92           C
ATOM   3937  O   LEU A 260      -1.800 -12.138  -7.234  1.00 83.92           O
ATOM   3938  HA  LEU A 260      -2.676 -10.817  -9.193  1.00 83.92           H
ATOM   3939  CB  LEU A 260      -3.327 -12.568 -10.207  1.00 83.92           C
ATOM   3940 1HB  LEU A 260      -3.742 -12.002 -11.041  1.00 83.92           H
ATOM   3941 2HB  LEU A 260      -2.881 -13.470 -10.624  1.00 83.92           H
ATOM   3942  CG  LEU A 260      -4.476 -12.980  -9.285  1.00 83.92           C
ATOM   3943  HG  LEU A 260      -4.053 -13.493  -8.421  1.00 83.92           H
ATOM   3944  CD1 LEU A 260      -5.226 -11.754  -8.760  1.00 83.92           C
ATOM   3945 1HD1 LEU A 260      -4.538 -11.120  -8.200  1.00 83.92           H
ATOM   3946 2HD1 LEU A 260      -5.636 -11.192  -9.600  1.00 83.92           H
ATOM   3947 3HD1 LEU A 260      -6.037 -12.076  -8.107  1.00 83.92           H
ATOM   3948  CD2 LEU A 260      -5.412 -13.969  -9.983  1.00 83.92           C
ATOM   3949 1HD2 LEU A 260      -5.830 -13.504 -10.876  1.00 83.92           H
ATOM   3950 2HD2 LEU A 260      -4.853 -14.861 -10.266  1.00 83.92           H
ATOM   3951 3HD2 LEU A 260      -6.220 -14.245  -9.306  1.00 83.92           H
ATOM   3952  HN  LEU A 260      -1.315 -11.814 -11.439  1.00 83.92           H
ATOM   3953  N   THR A 261      -0.628 -13.349  -8.742  1.00 88.02           N
ATOM   3954  CA  THR A 261       0.040 -14.162  -7.740  1.00 88.02           C
ATOM   3955  C   THR A 261       0.864 -13.280  -6.800  1.00 88.02           C
ATOM   3956  O   THR A 261       0.838 -13.468  -5.585  1.00 88.02           O
ATOM   3957  HA  THR A 261      -0.722 -14.652  -7.133  1.00 88.02           H
ATOM   3958  CB  THR A 261       0.872 -15.220  -8.467  1.00 88.02           C
ATOM   3959  HB  THR A 261       1.655 -14.755  -9.066  1.00 88.02           H
ATOM   3960  OG1 THR A 261      -0.089 -15.979  -9.194  1.00 88.02           O
ATOM   3961  HG1 THR A 261      -0.242 -15.568 -10.093  1.00 88.02           H
ATOM   3962  CG2 THR A 261       1.499 -16.233  -7.507  1.00 88.02           C
ATOM   3963 1HG2 THR A 261       0.711 -16.747  -6.956  1.00 88.02           H
ATOM   3964 2HG2 THR A 261       2.153 -15.714  -6.806  1.00 88.02           H
ATOM   3965 3HG2 THR A 261       2.079 -16.961  -8.074  1.00 88.02           H
ATOM   3966  HN  THR A 261      -0.359 -13.538  -9.687  1.00 88.02           H
ATOM   3967  N   VAL A 262       1.576 -12.337  -7.399  1.00 90.63           N
ATOM   3968  CA  VAL A 262       2.477 -11.485  -6.641  1.00 90.63           C
ATOM   3969  C   VAL A 262       1.668 -10.652  -5.645  1.00 90.63           C
ATOM   3970  O   VAL A 262       2.073 -10.486  -4.496  1.00 90.63           O
ATOM   3971  HA  VAL A 262       3.154 -12.135  -6.086  1.00 90.63           H
ATOM   3972  CB  VAL A 262       3.315 -10.631  -7.594  1.00 90.63           C
ATOM   3973  HB  VAL A 262       2.633 -10.119  -8.273  1.00 90.63           H
ATOM   3974  CG1 VAL A 262       4.103  -9.567  -6.828  1.00 90.63           C
ATOM   3975 1HG1 VAL A 262       3.411  -8.917  -6.293  1.00 90.63           H
ATOM   3976 2HG1 VAL A 262       4.771 -10.052  -6.115  1.00 90.63           H
ATOM   3977 3HG1 VAL A 262       4.690  -8.974  -7.529  1.00 90.63           H
ATOM   3978  CG2 VAL A 262       4.248 -11.504  -8.436  1.00 90.63           C
ATOM   3979 1HG2 VAL A 262       4.921 -12.056  -7.780  1.00 90.63           H
ATOM   3980 2HG2 VAL A 262       3.657 -12.206  -9.024  1.00 90.63           H
ATOM   3981 3HG2 VAL A 262       4.832 -10.871  -9.105  1.00 90.63           H
ATOM   3982  HN  VAL A 262       1.544 -12.150  -8.381  1.00 90.63           H
ATOM   3983  N   PHE A 263       0.540 -10.148  -6.123  1.00 88.83           N
ATOM   3984  CA  PHE A 263      -0.329  -9.334  -5.290  1.00 88.83           C
ATOM   3985  C   PHE A 263      -0.803 -10.117  -4.064  1.00 88.83           C
ATOM   3986  O   PHE A 263      -0.690  -9.639  -2.936  1.00 88.83           O
ATOM   3987  HA  PHE A 263       0.252  -8.471  -4.965  1.00 88.83           H
ATOM   3988  CB  PHE A 263      -1.543  -8.959  -6.142  1.00 88.83           C
ATOM   3989 1HB  PHE A 263      -1.201  -8.422  -7.027  1.00 88.83           H
ATOM   3990 2HB  PHE A 263      -2.026  -9.872  -6.490  1.00 88.83           H
ATOM   3991  CG  PHE A 263      -2.575  -8.099  -5.410  1.00 88.83           C
ATOM   3992  CD1 PHE A 263      -3.668  -8.681  -4.847  1.00 88.83           C
ATOM   3993  HD1 PHE A 263      -3.808  -9.760  -4.917  1.00 88.83           H
ATOM   3994  CD2 PHE A 263      -2.400  -6.753  -5.322  1.00 88.83           C
ATOM   3995  HD2 PHE A 263      -1.525  -6.287  -5.774  1.00 88.83           H
ATOM   3996  CE1 PHE A 263      -4.626  -7.883  -4.167  1.00 88.83           C
ATOM   3997  HE1 PHE A 263      -5.501  -8.350  -3.716  1.00 88.83           H
ATOM   3998  CE2 PHE A 263      -3.358  -5.956  -4.643  1.00 88.83           C
ATOM   3999  HE2 PHE A 263      -3.218  -4.877  -4.573  1.00 88.83           H
ATOM   4000  CZ  PHE A 263      -4.451  -6.538  -4.079  1.00 88.83           C
ATOM   4001  HZ  PHE A 263      -5.186  -5.925  -3.557  1.00 88.83           H
ATOM   4002  HN  PHE A 263       0.217 -10.289  -7.059  1.00 88.83           H
ATOM   4003  N   VAL A 264      -1.325 -11.306  -4.326  1.00 90.05           N
ATOM   4004  CA  VAL A 264      -1.909 -12.116  -3.271  1.00 90.05           C
ATOM   4005  C   VAL A 264      -0.832 -12.458  -2.240  1.00 90.05           C
ATOM   4006  O   VAL A 264      -1.049 -12.311  -1.038  1.00 90.05           O
ATOM   4007  HA  VAL A 264      -2.681 -11.518  -2.787  1.00 90.05           H
ATOM   4008  CB  VAL A 264      -2.577 -13.355  -3.871  1.00 90.05           C
ATOM   4009  HB  VAL A 264      -1.839 -13.867  -4.490  1.00 90.05           H
ATOM   4010  CG1 VAL A 264      -3.022 -14.324  -2.774  1.00 90.05           C
ATOM   4011 1HG1 VAL A 264      -2.155 -14.640  -2.194  1.00 90.05           H
ATOM   4012 2HG1 VAL A 264      -3.736 -13.826  -2.118  1.00 90.05           H
ATOM   4013 3HG1 VAL A 264      -3.493 -15.195  -3.228  1.00 90.05           H
ATOM   4014  CG2 VAL A 264      -3.753 -12.964  -4.769  1.00 90.05           C
ATOM   4015 1HG2 VAL A 264      -4.492 -12.419  -4.182  1.00 90.05           H
ATOM   4016 2HG2 VAL A 264      -3.395 -12.332  -5.581  1.00 90.05           H
ATOM   4017 3HG2 VAL A 264      -4.209 -13.864  -5.182  1.00 90.05           H
ATOM   4018  HN  VAL A 264      -1.352 -11.716  -5.238  1.00 90.05           H
ATOM   4019  N   LEU A 265       0.307 -12.906  -2.747  1.00 89.43           N
ATOM   4020  CA  LEU A 265       1.356 -13.427  -1.887  1.00 89.43           C
ATOM   4021  C   LEU A 265       1.884 -12.300  -0.996  1.00 89.43           C
ATOM   4022  O   LEU A 265       2.320 -12.546   0.128  1.00 89.43           O
ATOM   4023  HA  LEU A 265       0.908 -14.190  -1.250  1.00 89.43           H
ATOM   4024  CB  LEU A 265       2.441 -14.112  -2.720  1.00 89.43           C
ATOM   4025 1HB  LEU A 265       2.731 -13.439  -3.527  1.00 89.43           H
ATOM   4026 2HB  LEU A 265       3.320 -14.251  -2.091  1.00 89.43           H
ATOM   4027  CG  LEU A 265       2.065 -15.463  -3.330  1.00 89.43           C
ATOM   4028  HG  LEU A 265       1.193 -15.319  -3.968  1.00 89.43           H
ATOM   4029  CD1 LEU A 265       3.192 -15.997  -4.217  1.00 89.43           C
ATOM   4030 1HD1 LEU A 265       3.384 -15.290  -5.025  1.00 89.43           H
ATOM   4031 2HD1 LEU A 265       4.095 -16.122  -3.621  1.00 89.43           H
ATOM   4032 3HD1 LEU A 265       2.898 -16.959  -4.638  1.00 89.43           H
ATOM   4033  CD2 LEU A 265       1.669 -16.464  -2.243  1.00 89.43           C
ATOM   4034 1HD2 LEU A 265       2.506 -16.610  -1.560  1.00 89.43           H
ATOM   4035 2HD2 LEU A 265       0.811 -16.080  -1.690  1.00 89.43           H
ATOM   4036 3HD2 LEU A 265       1.406 -17.417  -2.704  1.00 89.43           H
ATOM   4037  HN  LEU A 265       0.517 -12.918  -3.725  1.00 89.43           H
ATOM   4038  N   SER A 266       1.826 -11.090  -1.531  1.00 91.03           N
ATOM   4039  CA  SER A 266       2.400  -9.942  -0.848  1.00 91.03           C
ATOM   4040  C   SER A 266       1.389  -9.363   0.143  1.00 91.03           C
ATOM   4041  O   SER A 266       1.750  -8.996   1.260  1.00 91.03           O
ATOM   4042  HA  SER A 266       3.274 -10.326  -0.323  1.00 91.03           H
ATOM   4043  CB  SER A 266       2.837  -8.869  -1.847  1.00 91.03           C
ATOM   4044 1HB  SER A 266       3.214  -8.001  -1.306  1.00 91.03           H
ATOM   4045 2HB  SER A 266       3.662  -9.250  -2.451  1.00 91.03           H
ATOM   4046  OG  SER A 266       1.770  -8.468  -2.702  1.00 91.03           O
ATOM   4047  HG  SER A 266       1.900  -8.853  -3.616  1.00 91.03           H
ATOM   4048  HN  SER A 266       1.399 -10.887  -2.412  1.00 91.03           H
ATOM   4049  N   GLN A 267       0.142  -9.301  -0.301  1.00 87.92           N
ATOM   4050  CA  GLN A 267      -0.859  -8.504   0.388  1.00 87.92           C
ATOM   4051  C   GLN A 267      -1.628  -9.369   1.390  1.00 87.92           C
ATOM   4052  O   GLN A 267      -2.022  -8.892   2.452  1.00 87.92           O
ATOM   4053  HA  GLN A 267      -0.301  -7.732   0.918  1.00 87.92           H
ATOM   4054  CB  GLN A 267      -1.812  -7.840  -0.607  1.00 87.92           C
ATOM   4055 1HB  GLN A 267      -2.302  -8.603  -1.212  1.00 87.92           H
ATOM   4056 2HB  GLN A 267      -2.596  -7.309  -0.067  1.00 87.92           H
ATOM   4057  CG  GLN A 267      -1.062  -6.865  -1.517  1.00 87.92           C
ATOM   4058 1HG  GLN A 267      -0.287  -7.398  -2.067  1.00 87.92           H
ATOM   4059 2HG  GLN A 267      -1.748  -6.448  -2.254  1.00 87.92           H
ATOM   4060  CD  GLN A 267      -0.430  -5.733  -0.704  1.00 87.92           C
ATOM   4061  OE1 GLN A 267      -0.940  -5.310   0.320  1.00 87.92           O
ATOM   4062  NE2 GLN A 267       0.705  -5.267  -1.217  1.00 87.92           N
ATOM   4063 1HE2 GLN A 267       1.070  -5.658  -2.062  1.00 87.92           H
ATOM   4064 2HE2 GLN A 267       1.194  -4.525  -0.758  1.00 87.92           H
ATOM   4065  HN  GLN A 267      -0.187  -9.781  -1.114  1.00 87.92           H
ATOM   4066  N   PHE A 268      -1.817 -10.625   1.015  1.00 92.42           N
ATOM   4067  CA  PHE A 268      -2.725 -11.495   1.744  1.00 92.42           C
ATOM   4068  C   PHE A 268      -2.252 -11.698   3.184  1.00 92.42           C
ATOM   4069  O   PHE A 268      -3.008 -11.472   4.128  1.00 92.42           O
ATOM   4070  HA  PHE A 268      -3.702 -11.011   1.749  1.00 92.42           H
ATOM   4071  CB  PHE A 268      -2.725 -12.845   1.024  1.00 92.42           C
ATOM   4072 1HB  PHE A 268      -2.996 -12.689  -0.020  1.00 92.42           H
ATOM   4073 2HB  PHE A 268      -1.714 -13.251   1.034  1.00 92.42           H
ATOM   4074  CG  PHE A 268      -3.678 -13.875   1.634  1.00 92.42           C
ATOM   4075  CD1 PHE A 268      -3.189 -14.874   2.418  1.00 92.42           C
ATOM   4076  HD1 PHE A 268      -2.118 -14.940   2.611  1.00 92.42           H
ATOM   4077  CD2 PHE A 268      -5.014 -13.792   1.394  1.00 92.42           C
ATOM   4078  HD2 PHE A 268      -5.406 -12.992   0.766  1.00 92.42           H
ATOM   4079  CE1 PHE A 268      -4.073 -15.830   2.984  1.00 92.42           C
ATOM   4080  HE1 PHE A 268      -3.681 -16.630   3.611  1.00 92.42           H
ATOM   4081  CE2 PHE A 268      -5.898 -14.748   1.960  1.00 92.42           C
ATOM   4082  HE2 PHE A 268      -6.969 -14.682   1.767  1.00 92.42           H
ATOM   4083  CZ  PHE A 268      -5.409 -15.747   2.743  1.00 92.42           C
ATOM   4084  HZ  PHE A 268      -6.088 -16.480   3.178  1.00 92.42           H
ATOM   4085  HN  PHE A 268      -1.364 -11.050   0.231  1.00 92.42           H
ATOM   4086  N   PRO A 269      -0.997 -12.126   3.380  1.00 95.13           N
ATOM   4087  CA  PRO A 269      -0.494 -12.396   4.729  1.00 95.13           C
ATOM   4088  C   PRO A 269      -0.695 -11.216   5.666  1.00 95.13           C
ATOM   4089  O   PRO A 269      -1.131 -11.390   6.803  1.00 95.13           O
ATOM   4090  HA  PRO A 269      -1.051 -13.216   5.180  1.00 95.13           H
ATOM   4091  CB  PRO A 269       0.990 -12.698   4.508  1.00 95.13           C
ATOM   4092 1HB  PRO A 269       1.601 -11.801   4.602  1.00 95.13           H
ATOM   4093 2HB  PRO A 269       1.366 -13.416   5.237  1.00 95.13           H
ATOM   4094  CG  PRO A 269       1.029 -13.261   3.092  1.00 95.13           C
ATOM   4095 1HG  PRO A 269       2.027 -13.197   2.658  1.00 95.13           H
ATOM   4096 2HG  PRO A 269       0.750 -14.314   3.067  1.00 95.13           H
ATOM   4097  CD  PRO A 269       0.027 -12.388   2.353  1.00 95.13           C
ATOM   4098 1HD  PRO A 269       0.482 -11.464   1.996  1.00 95.13           H
ATOM   4099 2HD  PRO A 269      -0.384 -12.895   1.480  1.00 95.13           H
ATOM   4100  N   TYR A 270      -0.369 -10.036   5.160  1.00 92.77           N
ATOM   4101  CA  TYR A 270      -0.455  -8.828   5.962  1.00 92.77           C
ATOM   4102  C   TYR A 270      -1.895  -8.563   6.403  1.00 92.77           C
ATOM   4103  O   TYR A 270      -2.149  -8.285   7.574  1.00 92.77           O
ATOM   4104  HA  TYR A 270       0.168  -8.966   6.846  1.00 92.77           H
ATOM   4105  CB  TYR A 270       0.007  -7.685   5.055  1.00 92.77           C
ATOM   4106 1HB  TYR A 270       1.068  -7.811   4.840  1.00 92.77           H
ATOM   4107 2HB  TYR A 270      -0.521  -7.755   4.104  1.00 92.77           H
ATOM   4108  CG  TYR A 270      -0.218  -6.292   5.646  1.00 92.77           C
ATOM   4109  CD1 TYR A 270      -1.043  -5.394   5.000  1.00 92.77           C
ATOM   4110  HD1 TYR A 270      -1.535  -5.677   4.070  1.00 92.77           H
ATOM   4111  CD2 TYR A 270       0.405  -5.934   6.824  1.00 92.77           C
ATOM   4112  HD2 TYR A 270       1.057  -6.643   7.333  1.00 92.77           H
ATOM   4113  CE1 TYR A 270      -1.255  -4.083   5.556  1.00 92.77           C
ATOM   4114  HE1 TYR A 270      -1.904  -3.364   5.057  1.00 92.77           H
ATOM   4115  CE2 TYR A 270       0.194  -4.622   7.380  1.00 92.77           C
ATOM   4116  HE2 TYR A 270       0.680  -4.326   8.309  1.00 92.77           H
ATOM   4117  CZ  TYR A 270      -0.626  -3.761   6.719  1.00 92.77           C
ATOM   4118  OH  TYR A 270      -0.825  -2.523   7.244  1.00 92.77           O
ATOM   4119  HH  TYR A 270      -0.428  -2.472   8.160  1.00 92.77           H
ATOM   4120  HN  TYR A 270      -0.053  -9.899   4.221  1.00 92.77           H
ATOM   4121  N   ASN A 271      -2.802  -8.658   5.441  1.00 91.23           N
ATOM   4122  CA  ASN A 271      -4.192  -8.313   5.686  1.00 91.23           C
ATOM   4123  C   ASN A 271      -4.826  -9.377   6.586  1.00 91.23           C
ATOM   4124  O   ASN A 271      -5.814  -9.110   7.267  1.00 91.23           O
ATOM   4125  HA  ASN A 271      -4.165  -7.331   6.158  1.00 91.23           H
ATOM   4126  CB  ASN A 271      -4.986  -8.265   4.379  1.00 91.23           C
ATOM   4127 1HB  ASN A 271      -4.714  -9.115   3.753  1.00 91.23           H
ATOM   4128 2HB  ASN A 271      -6.051  -8.355   4.593  1.00 91.23           H
ATOM   4129  CG  ASN A 271      -4.720  -6.962   3.624  1.00 91.23           C
ATOM   4130  OD1 ASN A 271      -5.277  -5.918   3.920  1.00 91.23           O
ATOM   4131  ND2 ASN A 271      -3.839  -7.080   2.634  1.00 91.23           N
ATOM   4132 1HD2 ASN A 271      -3.418  -7.967   2.443  1.00 91.23           H
ATOM   4133 2HD2 ASN A 271      -3.599  -6.283   2.081  1.00 91.23           H
ATOM   4134  HN  ASN A 271      -2.600  -8.963   4.511  1.00 91.23           H
ATOM   4135  N   CYS A 272      -4.230 -10.560   6.558  1.00 95.26           N
ATOM   4136  CA  CYS A 272      -4.634 -11.622   7.464  1.00 95.26           C
ATOM   4137  C   CYS A 272      -4.412 -11.140   8.899  1.00 95.26           C
ATOM   4138  O   CYS A 272      -5.306 -11.240   9.737  1.00 95.26           O
ATOM   4139  HA  CYS A 272      -5.692 -11.807   7.278  1.00 95.26           H
ATOM   4140  CB  CYS A 272      -3.886 -12.926   7.177  1.00 95.26           C
ATOM   4141 1HB  CYS A 272      -2.820 -12.727   7.073  1.00 95.26           H
ATOM   4142 2HB  CYS A 272      -4.003 -13.613   8.015  1.00 95.26           H
ATOM   4143  SG  CYS A 272      -4.531 -13.693   5.646  1.00 95.26           S
ATOM   4144  HG  CYS A 272      -3.958 -12.833   4.808  1.00 95.26           H
ATOM   4145  HN  CYS A 272      -3.486 -10.798   5.934  1.00 95.26           H
ATOM   4146  N   ILE A 273      -3.213 -10.628   9.138  1.00 94.01           N
ATOM   4147  CA  ILE A 273      -2.850 -10.161  10.465  1.00 94.01           C
ATOM   4148  C   ILE A 273      -3.677  -8.920  10.809  1.00 94.01           C
ATOM   4149  O   ILE A 273      -4.122  -8.762  11.944  1.00 94.01           O
ATOM   4150  HA  ILE A 273      -3.105 -10.952  11.171  1.00 94.01           H
ATOM   4151  CB  ILE A 273      -1.339  -9.939  10.560  1.00 94.01           C
ATOM   4152  HB  ILE A 273      -1.051  -9.219   9.794  1.00 94.01           H
ATOM   4153  CG1 ILE A 273      -0.576 -11.234  10.274  1.00 94.01           C
ATOM   4154 1HG1 ILE A 273      -0.786 -11.566   9.257  1.00 94.01           H
ATOM   4155 2HG1 ILE A 273       0.497 -11.048  10.333  1.00 94.01           H
ATOM   4156  CG2 ILE A 273      -0.958  -9.336  11.914  1.00 94.01           C
ATOM   4157 1HG2 ILE A 273      -1.460  -8.377  12.039  1.00 94.01           H
ATOM   4158 2HG2 ILE A 273      -1.263 -10.013  12.712  1.00 94.01           H
ATOM   4159 3HG2 ILE A 273       0.121  -9.189  11.954  1.00 94.01           H
ATOM   4160  CD1 ILE A 273      -0.966 -12.331  11.266  1.00 94.01           C
ATOM   4161 1HD1 ILE A 273      -0.732 -12.004  12.279  1.00 94.01           H
ATOM   4162 2HD1 ILE A 273      -2.034 -12.531  11.186  1.00 94.01           H
ATOM   4163 3HD1 ILE A 273      -0.408 -13.240  11.040  1.00 94.01           H
ATOM   4164  HN  ILE A 273      -2.499 -10.529   8.445  1.00 94.01           H
ATOM   4165  N   LEU A 274      -3.857  -8.072   9.807  1.00 91.25           N
ATOM   4166  CA  LEU A 274      -4.596  -6.836   9.996  1.00 91.25           C
ATOM   4167  C   LEU A 274      -6.029  -7.163  10.421  1.00 91.25           C
ATOM   4168  O   LEU A 274      -6.624  -6.442  11.221  1.00 91.25           O
ATOM   4169  HA  LEU A 274      -4.113  -6.287  10.805  1.00 91.25           H
ATOM   4170  CB  LEU A 274      -4.511  -5.963   8.743  1.00 91.25           C
ATOM   4171 1HB  LEU A 274      -3.464  -5.889   8.446  1.00 91.25           H
ATOM   4172 2HB  LEU A 274      -5.036  -6.470   7.934  1.00 91.25           H
ATOM   4173  CG  LEU A 274      -5.076  -4.547   8.872  1.00 91.25           C
ATOM   4174  HG  LEU A 274      -6.092  -4.619   9.259  1.00 91.25           H
ATOM   4175  CD1 LEU A 274      -4.268  -3.723   9.876  1.00 91.25           C
ATOM   4176 1HD1 LEU A 274      -4.304  -4.204  10.854  1.00 91.25           H
ATOM   4177 2HD1 LEU A 274      -3.232  -3.657   9.542  1.00 91.25           H
ATOM   4178 3HD1 LEU A 274      -4.691  -2.721   9.949  1.00 91.25           H
ATOM   4179  CD2 LEU A 274      -5.160  -3.864   7.506  1.00 91.25           C
ATOM   4180 1HD2 LEU A 274      -4.163  -3.803   7.068  1.00 91.25           H
ATOM   4181 2HD2 LEU A 274      -5.811  -4.441   6.850  1.00 91.25           H
ATOM   4182 3HD2 LEU A 274      -5.565  -2.859   7.626  1.00 91.25           H
ATOM   4183  HN  LEU A 274      -3.509  -8.219   8.881  1.00 91.25           H
ATOM   4184  N   LEU A 275      -6.543  -8.252   9.867  1.00 93.22           N
ATOM   4185  CA  LEU A 275      -7.890  -8.690  10.187  1.00 93.22           C
ATOM   4186  C   LEU A 275      -7.959  -9.076  11.666  1.00 93.22           C
ATOM   4187  O   LEU A 275      -8.892  -8.692  12.369  1.00 93.22           O
ATOM   4188  HA  LEU A 275      -8.557  -7.844  10.020  1.00 93.22           H
ATOM   4189  CB  LEU A 275      -8.330  -9.807   9.239  1.00 93.22           C
ATOM   4190 1HB  LEU A 275      -8.256  -9.439   8.216  1.00 93.22           H
ATOM   4191 2HB  LEU A 275      -7.625 -10.634   9.331  1.00 93.22           H
ATOM   4192  CG  LEU A 275      -9.743 -10.353   9.454  1.00 93.22           C
ATOM   4193  HG  LEU A 275      -9.831 -10.673  10.492  1.00 93.22           H
ATOM   4194  CD1 LEU A 275     -10.792  -9.263   9.228  1.00 93.22           C
ATOM   4195 1HD1 LEU A 275     -10.623  -8.444   9.927  1.00 93.22           H
ATOM   4196 2HD1 LEU A 275     -10.714  -8.890   8.206  1.00 93.22           H
ATOM   4197 3HD1 LEU A 275     -11.787  -9.678   9.387  1.00 93.22           H
ATOM   4198  CD2 LEU A 275      -9.995 -11.582   8.579  1.00 93.22           C
ATOM   4199 1HD2 LEU A 275      -9.882 -11.311   7.530  1.00 93.22           H
ATOM   4200 2HD2 LEU A 275      -9.277 -12.362   8.832  1.00 93.22           H
ATOM   4201 3HD2 LEU A 275     -11.007 -11.950   8.752  1.00 93.22           H
ATOM   4202  HN  LEU A 275      -6.055  -8.829   9.212  1.00 93.22           H
ATOM   4203  N   VAL A 276      -6.958  -9.832  12.094  1.00 95.13           N
ATOM   4204  CA  VAL A 276      -6.887 -10.265  13.479  1.00 95.13           C
ATOM   4205  C   VAL A 276      -6.876  -9.038  14.393  1.00 95.13           C
ATOM   4206  O   VAL A 276      -7.596  -8.995  15.390  1.00 95.13           O
ATOM   4207  HA  VAL A 276      -7.784 -10.849  13.687  1.00 95.13           H
ATOM   4208  CB  VAL A 276      -5.673 -11.174  13.682  1.00 95.13           C
ATOM   4209  HB  VAL A 276      -4.791 -10.638  13.331  1.00 95.13           H
ATOM   4210  CG1 VAL A 276      -5.470 -11.494  15.164  1.00 95.13           C
ATOM   4211 1HG1 VAL A 276      -5.310 -10.569  15.717  1.00 95.13           H
ATOM   4212 2HG1 VAL A 276      -6.354 -12.001  15.551  1.00 95.13           H
ATOM   4213 3HG1 VAL A 276      -4.600 -12.141  15.280  1.00 95.13           H
ATOM   4214  CG2 VAL A 276      -5.803 -12.455  12.856  1.00 95.13           C
ATOM   4215 1HG2 VAL A 276      -6.699 -12.996  13.163  1.00 95.13           H
ATOM   4216 2HG2 VAL A 276      -5.877 -12.201  11.799  1.00 95.13           H
ATOM   4217 3HG2 VAL A 276      -4.927 -13.083  13.019  1.00 95.13           H
ATOM   4218  HN  VAL A 276      -6.207 -10.146  11.514  1.00 95.13           H
ATOM   4219  N   GLN A 277      -6.050  -8.071  14.021  1.00 91.79           N
ATOM   4220  CA  GLN A 277      -5.925  -6.852  14.802  1.00 91.79           C
ATOM   4221  C   GLN A 277      -7.265  -6.116  14.855  1.00 91.79           C
ATOM   4222  O   GLN A 277      -7.603  -5.506  15.868  1.00 91.79           O
ATOM   4223  HA  GLN A 277      -5.642  -7.177  15.804  1.00 91.79           H
ATOM   4224  CB  GLN A 277      -4.826  -5.950  14.239  1.00 91.79           C
ATOM   4225 1HB  GLN A 277      -4.944  -5.857  13.159  1.00 91.79           H
ATOM   4226 2HB  GLN A 277      -4.922  -4.948  14.657  1.00 91.79           H
ATOM   4227  CG  GLN A 277      -3.438  -6.511  14.558  1.00 91.79           C
ATOM   4228 1HG  GLN A 277      -3.356  -6.698  15.629  1.00 91.79           H
ATOM   4229 2HG  GLN A 277      -3.305  -7.469  14.056  1.00 91.79           H
ATOM   4230  CD  GLN A 277      -2.340  -5.541  14.118  1.00 91.79           C
ATOM   4231  OE1 GLN A 277      -2.524  -4.710  13.243  1.00 91.79           O
ATOM   4232  NE2 GLN A 277      -1.191  -5.692  14.771  1.00 91.79           N
ATOM   4233 1HE2 GLN A 277      -1.107  -6.394  15.478  1.00 91.79           H
ATOM   4234 2HE2 GLN A 277      -0.412  -5.104  14.554  1.00 91.79           H
ATOM   4235  HN  GLN A 277      -5.474  -8.111  13.205  1.00 91.79           H
ATOM   4236  N   THR A 278      -7.993  -6.198  13.751  1.00 92.83           N
ATOM   4237  CA  THR A 278      -9.269  -5.511  13.643  1.00 92.83           C
ATOM   4238  C   THR A 278     -10.287  -6.124  14.607  1.00 92.83           C
ATOM   4239  O   THR A 278     -11.011  -5.402  15.291  1.00 92.83           O
ATOM   4240  HA  THR A 278      -9.128  -4.473  13.944  1.00 92.83           H
ATOM   4241  CB  THR A 278      -9.711  -5.563  12.179  1.00 92.83           C
ATOM   4242  HB  THR A 278      -9.924  -6.587  11.873  1.00 92.83           H
ATOM   4243  OG1 THR A 278      -8.654  -4.918  11.474  1.00 92.83           O
ATOM   4244  HG1 THR A 278      -8.030  -5.600  11.093  1.00 92.83           H
ATOM   4245  CG2 THR A 278     -10.933  -4.684  11.905  1.00 92.83           C
ATOM   4246 1HG2 THR A 278     -10.697  -3.648  12.148  1.00 92.83           H
ATOM   4247 2HG2 THR A 278     -11.768  -5.021  12.520  1.00 92.83           H
ATOM   4248 3HG2 THR A 278     -11.205  -4.758  10.852  1.00 92.83           H
ATOM   4249  HN  THR A 278      -7.724  -6.719  12.941  1.00 92.83           H
ATOM   4250  N   ILE A 279     -10.309  -7.448  14.631  1.00 92.81           N
ATOM   4251  CA  ILE A 279     -11.232  -8.166  15.494  1.00 92.81           C
ATOM   4252  C   ILE A 279     -10.856  -7.915  16.956  1.00 92.81           C
ATOM   4253  O   ILE A 279     -11.724  -7.659  17.789  1.00 92.81           O
ATOM   4254  HA  ILE A 279     -12.227  -7.758  15.319  1.00 92.81           H
ATOM   4255  CB  ILE A 279     -11.277  -9.648  15.116  1.00 92.81           C
ATOM   4256  HB  ILE A 279     -10.258 -10.035  15.132  1.00 92.81           H
ATOM   4257  CG1 ILE A 279     -11.810  -9.835  13.695  1.00 92.81           C
ATOM   4258 1HG1 ILE A 279     -12.882  -9.639  13.676  1.00 92.81           H
ATOM   4259 2HG1 ILE A 279     -11.341  -9.111  13.028  1.00 92.81           H
ATOM   4260  CG2 ILE A 279     -12.081 -10.450  16.141  1.00 92.81           C
ATOM   4261 1HG2 ILE A 279     -11.617 -10.354  17.123  1.00 92.81           H
ATOM   4262 2HG2 ILE A 279     -13.101 -10.069  16.182  1.00 92.81           H
ATOM   4263 3HG2 ILE A 279     -12.097 -11.500  15.848  1.00 92.81           H
ATOM   4264  CD1 ILE A 279     -11.537 -11.253  13.189  1.00 92.81           C
ATOM   4265 1HD1 ILE A 279     -10.462 -11.437  13.187  1.00 92.81           H
ATOM   4266 2HD1 ILE A 279     -12.027 -11.973  13.845  1.00 92.81           H
ATOM   4267 3HD1 ILE A 279     -11.926 -11.359  12.177  1.00 92.81           H
ATOM   4268  HN  ILE A 279      -9.712  -8.028  14.076  1.00 92.81           H
ATOM   4269  N   ASP A 280      -9.561  -7.996  17.223  1.00 92.17           N
ATOM   4270  CA  ASP A 280      -9.065  -7.838  18.580  1.00 92.17           C
ATOM   4271  C   ASP A 280      -9.358  -6.416  19.062  1.00 92.17           C
ATOM   4272  O   ASP A 280      -9.616  -6.199  20.245  1.00 92.17           O
ATOM   4273  HA  ASP A 280      -9.589  -8.593  19.166  1.00 92.17           H
ATOM   4274  CB  ASP A 280      -7.552  -8.056  18.642  1.00 92.17           C
ATOM   4275 1HB  ASP A 280      -7.301  -9.020  18.198  1.00 92.17           H
ATOM   4276 2HB  ASP A 280      -7.046  -7.292  18.053  1.00 92.17           H
ATOM   4277  CG  ASP A 280      -7.051  -8.009  20.087  1.00 92.17           C
ATOM   4278  OD1 ASP A 280      -7.659  -8.712  20.922  1.00 92.17           O
ATOM   4279  OD2 ASP A 280      -6.070  -7.270  20.323  1.00 92.17           O
ATOM   4280  HN  ASP A 280      -8.857  -8.167  16.533  1.00 92.17           H
ATOM   4281  N   ALA A 281      -9.308  -5.484  18.122  1.00 91.84           N
ATOM   4282  CA  ALA A 281      -9.579  -4.091  18.434  1.00 91.84           C
ATOM   4283  C   ALA A 281     -10.993  -3.966  19.005  1.00 91.84           C
ATOM   4284  O   ALA A 281     -11.258  -3.093  19.829  1.00 91.84           O
ATOM   4285  HA  ALA A 281      -8.861  -3.775  19.191  1.00 91.84           H
ATOM   4286  CB  ALA A 281      -9.379  -3.239  17.179  1.00 91.84           C
ATOM   4287 1HB  ALA A 281      -8.351  -3.340  16.831  1.00 91.84           H
ATOM   4288 2HB  ALA A 281     -10.062  -3.575  16.399  1.00 91.84           H
ATOM   4289 3HB  ALA A 281      -9.583  -2.194  17.413  1.00 91.84           H
ATOM   4290  HN  ALA A 281      -9.088  -5.668  17.164  1.00 91.84           H
ATOM   4291  N   TYR A 282     -11.863  -4.852  18.543  1.00 79.90           N
ATOM   4292  CA  TYR A 282     -13.256  -4.817  18.955  1.00 79.90           C
ATOM   4293  C   TYR A 282     -13.502  -5.755  20.138  1.00 79.90           C
ATOM   4294  O   TYR A 282     -14.139  -5.371  21.118  1.00 79.90           O
ATOM   4295  HA  TYR A 282     -13.493  -3.796  19.255  1.00 79.90           H
ATOM   4296  CB  TYR A 282     -14.064  -5.310  17.752  1.00 79.90           C
ATOM   4297 1HB  TYR A 282     -13.783  -4.726  16.875  1.00 79.90           H
ATOM   4298 2HB  TYR A 282     -13.794  -6.345  17.546  1.00 79.90           H
ATOM   4299  CG  TYR A 282     -15.580  -5.222  17.942  1.00 79.90           C
ATOM   4300  CD1 TYR A 282     -16.303  -6.354  18.256  1.00 79.90           C
ATOM   4301  HD1 TYR A 282     -15.794  -7.312  18.368  1.00 79.90           H
ATOM   4302  CD2 TYR A 282     -16.223  -4.009  17.800  1.00 79.90           C
ATOM   4303  HD2 TYR A 282     -15.652  -3.114  17.553  1.00 79.90           H
ATOM   4304  CE1 TYR A 282     -17.729  -6.271  18.434  1.00 79.90           C
ATOM   4305  HE1 TYR A 282     -18.312  -7.158  18.682  1.00 79.90           H
ATOM   4306  CE2 TYR A 282     -17.650  -3.926  17.979  1.00 79.90           C
ATOM   4307  HE2 TYR A 282     -18.171  -2.975  17.870  1.00 79.90           H
ATOM   4308  CZ  TYR A 282     -18.332  -5.061  18.287  1.00 79.90           C
ATOM   4309  OH  TYR A 282     -19.679  -4.983  18.456  1.00 79.90           O
ATOM   4310  HH  TYR A 282     -19.984  -4.037  18.344  1.00 79.90           H
ATOM   4311  HN  TYR A 282     -11.631  -5.583  17.901  1.00 79.90           H
ATOM   4312  N   ALA A 283     -12.984  -6.968  20.008  1.00 89.81           N
ATOM   4313  CA  ALA A 283     -13.357  -8.042  20.914  1.00 89.81           C
ATOM   4314  C   ALA A 283     -12.360  -8.094  22.073  1.00 89.81           C
ATOM   4315  O   ALA A 283     -12.667  -8.631  23.136  1.00 89.81           O
ATOM   4316  HA  ALA A 283     -14.347  -7.815  21.307  1.00 89.81           H
ATOM   4317  CB  ALA A 283     -13.423  -9.361  20.141  1.00 89.81           C
ATOM   4318 1HB  ALA A 283     -14.166  -9.281  19.348  1.00 89.81           H
ATOM   4319 2HB  ALA A 283     -12.447  -9.576  19.705  1.00 89.81           H
ATOM   4320 3HB  ALA A 283     -13.702 -10.166  20.821  1.00 89.81           H
ATOM   4321  HN  ALA A 283     -12.323  -7.221  19.302  1.00 89.81           H
ATOM   4322  N   MET A 284     -11.186  -7.529  21.829  1.00 83.51           N
ATOM   4323  CA  MET A 284     -10.143  -7.504  22.839  1.00 83.51           C
ATOM   4324  C   MET A 284      -9.947  -8.889  23.459  1.00 83.51           C
ATOM   4325  O   MET A 284      -9.845  -9.019  24.678  1.00 83.51           O
ATOM   4326  HA  MET A 284      -9.236  -7.201  22.317  1.00 83.51           H
ATOM   4327  CB  MET A 284     -10.516  -6.503  23.934  1.00 83.51           C
ATOM   4328 1HB  MET A 284     -11.411  -6.845  24.455  1.00 83.51           H
ATOM   4329 2HB  MET A 284      -9.717  -6.452  24.673  1.00 83.51           H
ATOM   4330  CG  MET A 284     -10.762  -5.113  23.345  1.00 83.51           C
ATOM   4331 1HG  MET A 284      -9.846  -4.733  22.892  1.00 83.51           H
ATOM   4332 2HG  MET A 284     -11.509  -5.171  22.553  1.00 83.51           H
ATOM   4333  SD  MET A 284     -11.317  -3.997  24.623  1.00 83.51           S
ATOM   4334  CE  MET A 284     -11.686  -2.556  23.638  1.00 83.51           C
ATOM   4335 1HE  MET A 284     -10.784  -2.226  23.123  1.00 83.51           H
ATOM   4336 2HE  MET A 284     -12.453  -2.804  22.904  1.00 83.51           H
ATOM   4337 3HE  MET A 284     -12.048  -1.756  24.285  1.00 83.51           H
ATOM   4338  HN  MET A 284     -10.945  -7.095  20.961  1.00 83.51           H
ATOM   4339  N   PHE A 285      -9.899  -9.890  22.591  1.00 86.54           N
ATOM   4340  CA  PHE A 285      -9.912 -11.271  23.041  1.00 86.54           C
ATOM   4341  C   PHE A 285      -8.497 -11.760  23.354  1.00 86.54           C
ATOM   4342  O   PHE A 285      -8.321 -12.798  23.990  1.00 86.54           O
ATOM   4343  HA  PHE A 285     -10.517 -11.311  23.946  1.00 86.54           H
ATOM   4344  CB  PHE A 285     -10.486 -12.108  21.895  1.00 86.54           C
ATOM   4345 1HB  PHE A 285     -10.702 -13.111  22.264  1.00 86.54           H
ATOM   4346 2HB  PHE A 285     -11.434 -11.673  21.581  1.00 86.54           H
ATOM   4347  CG  PHE A 285      -9.562 -12.216  20.680  1.00 86.54           C
ATOM   4348  CD1 PHE A 285      -9.633 -11.288  19.689  1.00 86.54           C
ATOM   4349  HD1 PHE A 285     -10.346 -10.467  19.760  1.00 86.54           H
ATOM   4350  CD2 PHE A 285      -8.672 -13.240  20.591  1.00 86.54           C
ATOM   4351  HD2 PHE A 285      -8.615 -13.984  21.386  1.00 86.54           H
ATOM   4352  CE1 PHE A 285      -8.776 -11.388  18.561  1.00 86.54           C
ATOM   4353  HE1 PHE A 285      -8.832 -10.644  17.766  1.00 86.54           H
ATOM   4354  CE2 PHE A 285      -7.815 -13.340  19.464  1.00 86.54           C
ATOM   4355  HE2 PHE A 285      -7.101 -14.160  19.392  1.00 86.54           H
ATOM   4356  CZ  PHE A 285      -7.885 -12.411  18.472  1.00 86.54           C
ATOM   4357  HZ  PHE A 285      -7.227 -12.488  17.606  1.00 86.54           H
ATOM   4358  HN  PHE A 285      -9.852  -9.768  21.600  1.00 86.54           H
ATOM   4359  N   ILE A 286      -7.523 -10.988  22.893  1.00 87.37           N
ATOM   4360  CA  ILE A 286      -6.129 -11.327  23.120  1.00 87.37           C
ATOM   4361  C   ILE A 286      -5.695 -10.795  24.488  1.00 87.37           C
ATOM   4362  O   ILE A 286      -5.437  -9.602  24.640  1.00 87.37           O
ATOM   4363  HA  ILE A 286      -6.054 -12.414  23.134  1.00 87.37           H
ATOM   4364  CB  ILE A 286      -5.261 -10.828  21.963  1.00 87.37           C
ATOM   4365  HB  ILE A 286      -5.379  -9.747  21.889  1.00 87.37           H
ATOM   4366  CG1 ILE A 286      -5.724 -11.426  20.633  1.00 87.37           C
ATOM   4367 1HG1 ILE A 286      -5.582 -12.507  20.647  1.00 87.37           H
ATOM   4368 2HG1 ILE A 286      -6.792 -11.247  20.502  1.00 87.37           H
ATOM   4369  CG2 ILE A 286      -3.780 -11.104  22.230  1.00 87.37           C
ATOM   4370 1HG2 ILE A 286      -3.473 -10.592  23.142  1.00 87.37           H
ATOM   4371 2HG2 ILE A 286      -3.625 -12.177  22.346  1.00 87.37           H
ATOM   4372 3HG2 ILE A 286      -3.185 -10.740  21.392  1.00 87.37           H
ATOM   4373  CD1 ILE A 286      -4.952 -10.819  19.460  1.00 87.37           C
ATOM   4374 1HD1 ILE A 286      -5.117  -9.742  19.436  1.00 87.37           H
ATOM   4375 2HD1 ILE A 286      -3.888 -11.021  19.582  1.00 87.37           H
ATOM   4376 3HD1 ILE A 286      -5.301 -11.261  18.527  1.00 87.37           H
ATOM   4377  HN  ILE A 286      -7.675 -10.147  22.374  1.00 87.37           H
ATOM   4378  N   SER A 287      -5.628 -11.705  25.448  1.00 85.04           N
ATOM   4379  CA  SER A 287      -5.252 -11.339  26.802  1.00 85.04           C
ATOM   4380  C   SER A 287      -3.843 -11.849  27.110  1.00 85.04           C
ATOM   4381  O   SER A 287      -3.221 -11.419  28.081  1.00 85.04           O
ATOM   4382  HA  SER A 287      -5.277 -10.249  26.824  1.00 85.04           H
ATOM   4383  CB  SER A 287      -6.251 -11.891  27.820  1.00 85.04           C
ATOM   4384 1HB  SER A 287      -5.928 -11.626  28.827  1.00 85.04           H
ATOM   4385 2HB  SER A 287      -7.223 -11.424  27.664  1.00 85.04           H
ATOM   4386  OG  SER A 287      -6.384 -13.307  27.724  1.00 85.04           O
ATOM   4387  HG  SER A 287      -7.074 -13.631  28.371  1.00 85.04           H
ATOM   4388  HN  SER A 287      -5.825 -12.676  25.312  1.00 85.04           H
ATOM   4389  N   ASN A 288      -3.380 -12.760  26.266  1.00 86.72           N
ATOM   4390  CA  ASN A 288      -2.087 -13.387  26.478  1.00 86.72           C
ATOM   4391  C   ASN A 288      -0.995 -12.522  25.845  1.00 86.72           C
ATOM   4392  O   ASN A 288      -1.039 -12.237  24.649  1.00 86.72           O
ATOM   4393  HA  ASN A 288      -1.980 -13.468  27.560  1.00 86.72           H
ATOM   4394  CB  ASN A 288      -2.032 -14.770  25.824  1.00 86.72           C
ATOM   4395 1HB  ASN A 288      -2.897 -15.356  26.132  1.00 86.72           H
ATOM   4396 2HB  ASN A 288      -2.086 -14.666  24.740  1.00 86.72           H
ATOM   4397  CG  ASN A 288      -0.747 -15.506  26.207  1.00 86.72           C
ATOM   4398  OD1 ASN A 288       0.351 -14.982  26.115  1.00 86.72           O
ATOM   4399  ND2 ASN A 288      -0.944 -16.749  26.640  1.00 86.72           N
ATOM   4400 1HD2 ASN A 288      -1.871 -17.119  26.691  1.00 86.72           H
ATOM   4401 2HD2 ASN A 288      -0.165 -17.312  26.914  1.00 86.72           H
ATOM   4402  HN  ASN A 288      -3.872 -13.069  25.452  1.00 86.72           H
ATOM   4403  N   CYS A 289      -0.041 -12.127  26.676  1.00 91.34           N
ATOM   4404  CA  CYS A 289       0.997 -11.208  26.242  1.00 91.34           C
ATOM   4405  C   CYS A 289       1.824 -11.897  25.155  1.00 91.34           C
ATOM   4406  O   CYS A 289       2.178 -11.278  24.153  1.00 91.34           O
ATOM   4407  HA  CYS A 289       0.490 -10.329  25.844  1.00 91.34           H
ATOM   4408  CB  CYS A 289       1.866 -10.742  27.412  1.00 91.34           C
ATOM   4409 1HB  CYS A 289       1.243 -10.279  28.177  1.00 91.34           H
ATOM   4410 2HB  CYS A 289       2.355 -11.599  27.875  1.00 91.34           H
ATOM   4411  SG  CYS A 289       3.122  -9.549  26.822  1.00 91.34           S
ATOM   4412  HN  CYS A 289       0.029 -12.424  27.628  1.00 91.34           H
ATOM   4413  N   ALA A 290       2.109 -13.169  25.390  1.00 93.26           N
ATOM   4414  CA  ALA A 290       2.978 -13.919  24.498  1.00 93.26           C
ATOM   4415  C   ALA A 290       2.358 -13.954  23.100  1.00 93.26           C
ATOM   4416  O   ALA A 290       3.065 -13.837  22.101  1.00 93.26           O
ATOM   4417  HA  ALA A 290       3.934 -13.398  24.450  1.00 93.26           H
ATOM   4418  CB  ALA A 290       3.208 -15.320  25.069  1.00 93.26           C
ATOM   4419 1HB  ALA A 290       3.677 -15.240  26.050  1.00 93.26           H
ATOM   4420 2HB  ALA A 290       2.253 -15.836  25.164  1.00 93.26           H
ATOM   4421 3HB  ALA A 290       3.860 -15.882  24.399  1.00 93.26           H
ATOM   4422  HN  ALA A 290       1.759 -13.686  26.172  1.00 93.26           H
ATOM   4423  N   VAL A 291       1.043 -14.114  23.075  1.00 93.55           N
ATOM   4424  CA  VAL A 291       0.317 -14.143  21.816  1.00 93.55           C
ATOM   4425  C   VAL A 291       0.371 -12.757  21.169  1.00 93.55           C
ATOM   4426  O   VAL A 291       0.548 -12.641  19.958  1.00 93.55           O
ATOM   4427  HA  VAL A 291       0.820 -14.855  21.162  1.00 93.55           H
ATOM   4428  CB  VAL A 291      -1.112 -14.639  22.048  1.00 93.55           C
ATOM   4429  HB  VAL A 291      -1.585 -13.974  22.770  1.00 93.55           H
ATOM   4430  CG1 VAL A 291      -1.928 -14.584  20.754  1.00 93.55           C
ATOM   4431 1HG1 VAL A 291      -1.969 -13.557  20.394  1.00 93.55           H
ATOM   4432 2HG1 VAL A 291      -1.456 -15.215  20.001  1.00 93.55           H
ATOM   4433 3HG1 VAL A 291      -2.939 -14.942  20.947  1.00 93.55           H
ATOM   4434  CG2 VAL A 291      -1.114 -16.051  22.638  1.00 93.55           C
ATOM   4435 1HG2 VAL A 291      -0.614 -16.733  21.949  1.00 93.55           H
ATOM   4436 2HG2 VAL A 291      -0.586 -16.046  23.592  1.00 93.55           H
ATOM   4437 3HG2 VAL A 291      -2.141 -16.379  22.792  1.00 93.55           H
ATOM   4438  HN  VAL A 291       0.476 -14.223  23.892  1.00 93.55           H
ATOM   4439  N   SER A 292       0.215 -11.742  22.006  1.00 93.72           N
ATOM   4440  CA  SER A 292       0.176 -10.373  21.522  1.00 93.72           C
ATOM   4441  C   SER A 292       1.512 -10.010  20.871  1.00 93.72           C
ATOM   4442  O   SER A 292       1.541  -9.392  19.807  1.00 93.72           O
ATOM   4443  HA  SER A 292      -0.627 -10.349  20.786  1.00 93.72           H
ATOM   4444  CB  SER A 292      -0.144  -9.397  22.656  1.00 93.72           C
ATOM   4445 1HB  SER A 292      -1.036  -9.734  23.184  1.00 93.72           H
ATOM   4446 2HB  SER A 292       0.673  -9.399  23.378  1.00 93.72           H
ATOM   4447  OG  SER A 292      -0.350  -8.071  22.177  1.00 93.72           O
ATOM   4448  HG  SER A 292      -1.214  -8.018  21.678  1.00 93.72           H
ATOM   4449  HN  SER A 292       0.117 -11.843  22.996  1.00 93.72           H
ATOM   4450  N   THR A 293       2.586 -10.408  21.536  1.00 90.06           N
ATOM   4451  CA  THR A 293       3.922 -10.083  21.065  1.00 90.06           C
ATOM   4452  C   THR A 293       4.193 -10.761  19.721  1.00 90.06           C
ATOM   4453  O   THR A 293       4.771 -10.153  18.821  1.00 90.06           O
ATOM   4454  HA  THR A 293       3.974  -9.007  20.897  1.00 90.06           H
ATOM   4455  CB  THR A 293       4.918 -10.478  22.157  1.00 90.06           C
ATOM   4456  HB  THR A 293       5.943 -10.307  21.829  1.00 90.06           H
ATOM   4457  OG1 THR A 293       4.586 -11.831  22.456  1.00 90.06           O
ATOM   4458  HG1 THR A 293       4.988 -12.441  21.774  1.00 90.06           H
ATOM   4459  CG2 THR A 293       4.672  -9.735  23.471  1.00 90.06           C
ATOM   4460 1HG2 THR A 293       3.669  -9.960  23.834  1.00 90.06           H
ATOM   4461 2HG2 THR A 293       4.765  -8.661  23.305  1.00 90.06           H
ATOM   4462 3HG2 THR A 293       5.406 -10.052  24.212  1.00 90.06           H
ATOM   4463  HN  THR A 293       2.555 -10.943  22.380  1.00 90.06           H
ATOM   4464  N   ASN A 294       3.763 -12.010  19.627  1.00 92.39           N
ATOM   4465  CA  ASN A 294       3.989 -12.791  18.422  1.00 92.39           C
ATOM   4466  C   ASN A 294       3.202 -12.173  17.265  1.00 92.39           C
ATOM   4467  O   ASN A 294       3.680 -12.142  16.132  1.00 92.39           O
ATOM   4468  HA  ASN A 294       5.066 -12.760  18.258  1.00 92.39           H
ATOM   4469  CB  ASN A 294       3.511 -14.233  18.603  1.00 92.39           C
ATOM   4470 1HB  ASN A 294       2.523 -14.237  19.064  1.00 92.39           H
ATOM   4471 2HB  ASN A 294       3.409 -14.711  17.628  1.00 92.39           H
ATOM   4472  CG  ASN A 294       4.487 -15.031  19.469  1.00 92.39           C
ATOM   4473  OD1 ASN A 294       5.625 -14.645  19.683  1.00 92.39           O
ATOM   4474  ND2 ASN A 294       3.981 -16.161  19.955  1.00 92.39           N
ATOM   4475 1HD2 ASN A 294       3.039 -16.419  19.742  1.00 92.39           H
ATOM   4476 2HD2 ASN A 294       4.543 -16.752  20.534  1.00 92.39           H
ATOM   4477  HN  ASN A 294       3.270 -12.488  20.354  1.00 92.39           H
ATOM   4478  N   ILE A 295       2.009 -11.697  17.589  1.00 92.53           N
ATOM   4479  CA  ILE A 295       1.149 -11.087  16.590  1.00 92.53           C
ATOM   4480  C   ILE A 295       1.810  -9.809  16.067  1.00 92.53           C
ATOM   4481  O   ILE A 295       1.805  -9.551  14.865  1.00 92.53           O
ATOM   4482  HA  ILE A 295       1.058 -11.791  15.763  1.00 92.53           H
ATOM   4483  CB  ILE A 295      -0.256 -10.866  17.154  1.00 92.53           C
ATOM   4484  HB  ILE A 295      -0.160 -10.455  18.158  1.00 92.53           H
ATOM   4485  CG1 ILE A 295      -1.010 -12.191  17.278  1.00 92.53           C
ATOM   4486 1HG1 ILE A 295      -1.234 -12.581  16.285  1.00 92.53           H
ATOM   4487 2HG1 ILE A 295      -0.379 -12.928  17.775  1.00 92.53           H
ATOM   4488  CG2 ILE A 295      -1.028  -9.843  16.318  1.00 92.53           C
ATOM   4489 1HG2 ILE A 295      -0.495  -8.892  16.325  1.00 92.53           H
ATOM   4490 2HG2 ILE A 295      -1.115 -10.203  15.293  1.00 92.53           H
ATOM   4491 3HG2 ILE A 295      -2.023  -9.705  16.741  1.00 92.53           H
ATOM   4492  CD1 ILE A 295      -2.310 -12.010  18.066  1.00 92.53           C
ATOM   4493 1HD1 ILE A 295      -2.080 -11.643  19.067  1.00 92.53           H
ATOM   4494 2HD1 ILE A 295      -2.948 -11.291  17.553  1.00 92.53           H
ATOM   4495 3HD1 ILE A 295      -2.826 -12.967  18.140  1.00 92.53           H
ATOM   4496  HN  ILE A 295       1.629 -11.724  18.514  1.00 92.53           H
ATOM   4497  N   ASP A 296       2.362  -9.044  16.997  1.00 93.68           N
ATOM   4498  CA  ASP A 296       2.979  -7.774  16.652  1.00 93.68           C
ATOM   4499  C   ASP A 296       4.164  -8.026  15.716  1.00 93.68           C
ATOM   4500  O   ASP A 296       4.359  -7.295  14.746  1.00 93.68           O
ATOM   4501  HA  ASP A 296       2.190  -7.192  16.177  1.00 93.68           H
ATOM   4502  CB  ASP A 296       3.504  -7.060  17.899  1.00 93.68           C
ATOM   4503 1HB  ASP A 296       3.993  -7.780  18.555  1.00 93.68           H
ATOM   4504 2HB  ASP A 296       4.258  -6.327  17.612  1.00 93.68           H
ATOM   4505  CG  ASP A 296       2.368  -6.364  18.651  1.00 93.68           C
ATOM   4506  OD1 ASP A 296       1.202  -6.625  18.285  1.00 93.68           O
ATOM   4507  OD2 ASP A 296       2.692  -5.587  19.575  1.00 93.68           O
ATOM   4508  HN  ASP A 296       2.393  -9.278  17.969  1.00 93.68           H
ATOM   4509  N   ILE A 297       4.924  -9.061  16.041  1.00 93.56           N
ATOM   4510  CA  ILE A 297       6.073  -9.429  15.231  1.00 93.56           C
ATOM   4511  C   ILE A 297       5.595  -9.861  13.843  1.00 93.56           C
ATOM   4512  O   ILE A 297       6.156  -9.443  12.832  1.00 93.56           O
ATOM   4513  HA  ILE A 297       6.694  -8.541  15.121  1.00 93.56           H
ATOM   4514  CB  ILE A 297       6.917 -10.486  15.947  1.00 93.56           C
ATOM   4515  HB  ILE A 297       6.251 -11.274  16.298  1.00 93.56           H
ATOM   4516  CG1 ILE A 297       7.606  -9.895  17.179  1.00 93.56           C
ATOM   4517 1HG1 ILE A 297       8.369  -9.183  16.866  1.00 93.56           H
ATOM   4518 2HG1 ILE A 297       6.880  -9.342  17.776  1.00 93.56           H
ATOM   4519  CG2 ILE A 297       7.916 -11.133  14.987  1.00 93.56           C
ATOM   4520 1HG2 ILE A 297       7.377 -11.612  14.169  1.00 93.56           H
ATOM   4521 2HG2 ILE A 297       8.581 -10.368  14.584  1.00 93.56           H
ATOM   4522 3HG2 ILE A 297       8.503 -11.880  15.521  1.00 93.56           H
ATOM   4523  CD1 ILE A 297       8.244 -10.994  18.031  1.00 93.56           C
ATOM   4524 1HD1 ILE A 297       7.473 -11.690  18.362  1.00 93.56           H
ATOM   4525 2HD1 ILE A 297       8.986 -11.528  17.438  1.00 93.56           H
ATOM   4526 3HD1 ILE A 297       8.726 -10.546  18.899  1.00 93.56           H
ATOM   4527  HN  ILE A 297       4.766  -9.642  16.840  1.00 93.56           H
ATOM   4528  N   CYS A 298       4.563 -10.693  13.840  1.00 95.17           N
ATOM   4529  CA  CYS A 298       4.013 -11.197  12.593  1.00 95.17           C
ATOM   4530  C   CYS A 298       3.586 -10.002  11.738  1.00 95.17           C
ATOM   4531  O   CYS A 298       3.796  -9.995  10.526  1.00 95.17           O
ATOM   4532  HA  CYS A 298       4.809 -11.759  12.104  1.00 95.17           H
ATOM   4533  CB  CYS A 298       2.855 -12.167  12.838  1.00 95.17           C
ATOM   4534 1HB  CYS A 298       2.178 -11.756  13.587  1.00 95.17           H
ATOM   4535 2HB  CYS A 298       2.277 -12.294  11.922  1.00 95.17           H
ATOM   4536  SG  CYS A 298       3.501 -13.784  13.399  1.00 95.17           S
ATOM   4537  HG  CYS A 298       3.758 -13.405  14.648  1.00 95.17           H
ATOM   4538  HN  CYS A 298       4.106 -11.020  14.667  1.00 95.17           H
ATOM   4539  N   PHE A 299       2.995  -9.021  12.403  1.00 94.33           N
ATOM   4540  CA  PHE A 299       2.544  -7.820  11.721  1.00 94.33           C
ATOM   4541  C   PHE A 299       3.711  -7.112  11.029  1.00 94.33           C
ATOM   4542  O   PHE A 299       3.617  -6.753   9.856  1.00 94.33           O
ATOM   4543  HA  PHE A 299       1.814  -8.127  10.973  1.00 94.33           H
ATOM   4544  CB  PHE A 299       1.961  -6.891  12.787  1.00 94.33           C
ATOM   4545 1HB  PHE A 299       1.131  -7.397  13.280  1.00 94.33           H
ATOM   4546 2HB  PHE A 299       2.719  -6.707  13.548  1.00 94.33           H
ATOM   4547  CG  PHE A 299       1.469  -5.549  12.242  1.00 94.33           C
ATOM   4548  CD1 PHE A 299       2.268  -4.451  12.317  1.00 94.33           C
ATOM   4549  HD1 PHE A 299       3.259  -4.527  12.765  1.00 94.33           H
ATOM   4550  CD2 PHE A 299       0.233  -5.453  11.683  1.00 94.33           C
ATOM   4551  HD2 PHE A 299      -0.407  -6.333  11.623  1.00 94.33           H
ATOM   4552  CE1 PHE A 299       1.812  -3.205  11.811  1.00 94.33           C
ATOM   4553  HE1 PHE A 299       2.453  -2.325  11.872  1.00 94.33           H
ATOM   4554  CE2 PHE A 299      -0.223  -4.207  11.177  1.00 94.33           C
ATOM   4555  HE2 PHE A 299      -1.214  -4.131  10.729  1.00 94.33           H
ATOM   4556  CZ  PHE A 299       0.576  -3.109  11.252  1.00 94.33           C
ATOM   4557  HZ  PHE A 299       0.226  -2.153  10.864  1.00 94.33           H
ATOM   4558  HN  PHE A 299       2.823  -9.037  13.388  1.00 94.33           H
ATOM   4559  N   GLN A 300       4.785  -6.932  11.784  1.00 91.34           N
ATOM   4560  CA  GLN A 300       5.933  -6.193  11.289  1.00 91.34           C
ATOM   4561  C   GLN A 300       6.515  -6.881  10.053  1.00 91.34           C
ATOM   4562  O   GLN A 300       6.874  -6.219   9.081  1.00 91.34           O
ATOM   4563  HA  GLN A 300       5.550  -5.209  11.019  1.00 91.34           H
ATOM   4564  CB  GLN A 300       6.995  -6.034  12.380  1.00 91.34           C
ATOM   4565 1HB  GLN A 300       7.189  -7.000  12.847  1.00 91.34           H
ATOM   4566 2HB  GLN A 300       7.932  -5.702  11.934  1.00 91.34           H
ATOM   4567  CG  GLN A 300       6.545  -5.029  13.442  1.00 91.34           C
ATOM   4568 1HG  GLN A 300       6.418  -4.047  12.987  1.00 91.34           H
ATOM   4569 2HG  GLN A 300       5.573  -5.325  13.839  1.00 91.34           H
ATOM   4570  CD  GLN A 300       7.562  -4.943  14.581  1.00 91.34           C
ATOM   4571  OE1 GLN A 300       8.646  -5.499  14.523  1.00 91.34           O
ATOM   4572  NE2 GLN A 300       7.153  -4.216  15.617  1.00 91.34           N
ATOM   4573 1HE2 GLN A 300       6.251  -3.786  15.601  1.00 91.34           H
ATOM   4574 2HE2 GLN A 300       7.749  -4.100  16.412  1.00 91.34           H
ATOM   4575  HN  GLN A 300       4.877  -7.281  12.717  1.00 91.34           H
ATOM   4576  N   VAL A 301       6.591  -8.202  10.131  1.00 95.55           N
ATOM   4577  CA  VAL A 301       7.189  -8.982   9.061  1.00 95.55           C
ATOM   4578  C   VAL A 301       6.322  -8.869   7.806  1.00 95.55           C
ATOM   4579  O   VAL A 301       6.816  -8.524   6.734  1.00 95.55           O
ATOM   4580  HA  VAL A 301       8.169  -8.553   8.850  1.00 95.55           H
ATOM   4581  CB  VAL A 301       7.394 -10.427   9.519  1.00 95.55           C
ATOM   4582  HB  VAL A 301       6.431 -10.812   9.855  1.00 95.55           H
ATOM   4583  CG1 VAL A 301       7.873 -11.306   8.361  1.00 95.55           C
ATOM   4584 1HG1 VAL A 301       7.130 -11.293   7.564  1.00 95.55           H
ATOM   4585 2HG1 VAL A 301       8.820 -10.922   7.982  1.00 95.55           H
ATOM   4586 3HG1 VAL A 301       8.011 -12.328   8.714  1.00 95.55           H
ATOM   4587  CG2 VAL A 301       8.365 -10.497  10.699  1.00 95.55           C
ATOM   4588 1HG2 VAL A 301       9.330 -10.085  10.400  1.00 95.55           H
ATOM   4589 2HG2 VAL A 301       7.966  -9.919  11.533  1.00 95.55           H
ATOM   4590 3HG2 VAL A 301       8.493 -11.535  11.004  1.00 95.55           H
ATOM   4591  HN  VAL A 301       6.252  -8.737  10.905  1.00 95.55           H
ATOM   4592  N   THR A 302       5.042  -9.165   7.982  1.00 94.63           N
ATOM   4593  CA  THR A 302       4.134  -9.262   6.851  1.00 94.63           C
ATOM   4594  C   THR A 302       3.948  -7.890   6.199  1.00 94.63           C
ATOM   4595  O   THR A 302       3.775  -7.795   4.985  1.00 94.63           O
ATOM   4596  HA  THR A 302       4.585  -9.913   6.103  1.00 94.63           H
ATOM   4597  CB  THR A 302       2.826  -9.882   7.347  1.00 94.63           C
ATOM   4598  HB  THR A 302       2.099  -9.953   6.538  1.00 94.63           H
ATOM   4599  OG1 THR A 302       2.446  -9.058   8.445  1.00 94.63           O
ATOM   4600  HG1 THR A 302       1.540  -9.324   8.775  1.00 94.63           H
ATOM   4601  CG2 THR A 302       3.032 -11.263   7.971  1.00 94.63           C
ATOM   4602 1HG2 THR A 302       3.708 -11.180   8.822  1.00 94.63           H
ATOM   4603 2HG2 THR A 302       3.463 -11.936   7.229  1.00 94.63           H
ATOM   4604 3HG2 THR A 302       2.073 -11.658   8.306  1.00 94.63           H
ATOM   4605  HN  THR A 302       4.625  -9.338   8.874  1.00 94.63           H
ATOM   4606  N   GLN A 303       3.990  -6.863   7.034  1.00 92.30           N
ATOM   4607  CA  GLN A 303       3.896  -5.497   6.545  1.00 92.30           C
ATOM   4608  C   GLN A 303       5.068  -5.185   5.613  1.00 92.30           C
ATOM   4609  O   GLN A 303       4.886  -4.562   4.568  1.00 92.30           O
ATOM   4610  HA  GLN A 303       2.959  -5.453   5.989  1.00 92.30           H
ATOM   4611  CB  GLN A 303       3.838  -4.502   7.706  1.00 92.30           C
ATOM   4612 1HB  GLN A 303       2.969  -4.716   8.329  1.00 92.30           H
ATOM   4613 2HB  GLN A 303       4.719  -4.622   8.336  1.00 92.30           H
ATOM   4614  CG  GLN A 303       3.763  -3.063   7.192  1.00 92.30           C
ATOM   4615 1HG  GLN A 303       4.694  -2.804   6.689  1.00 92.30           H
ATOM   4616 2HG  GLN A 303       2.967  -2.979   6.452  1.00 92.30           H
ATOM   4617  CD  GLN A 303       3.505  -2.084   8.339  1.00 92.30           C
ATOM   4618  OE1 GLN A 303       4.344  -1.858   9.196  1.00 92.30           O
ATOM   4619  NE2 GLN A 303       2.303  -1.518   8.307  1.00 92.30           N
ATOM   4620 1HE2 GLN A 303       1.661  -1.747   7.575  1.00 92.30           H
ATOM   4621 2HE2 GLN A 303       2.040  -0.862   9.015  1.00 92.30           H
ATOM   4622  HN  GLN A 303       4.087  -6.951   8.025  1.00 92.30           H
ATOM   4623  N   THR A 304       6.246  -5.631   6.026  1.00 93.40           N
ATOM   4624  CA  THR A 304       7.456  -5.357   5.270  1.00 93.40           C
ATOM   4625  C   THR A 304       7.385  -6.014   3.891  1.00 93.40           C
ATOM   4626  O   THR A 304       7.764  -5.408   2.890  1.00 93.40           O
ATOM   4627  HA  THR A 304       7.524  -4.281   5.109  1.00 93.40           H
ATOM   4628  CB  THR A 304       8.651  -5.824   6.105  1.00 93.40           C
ATOM   4629  HB  THR A 304       8.650  -6.909   6.212  1.00 93.40           H
ATOM   4630  OG1 THR A 304       8.536  -5.086   7.319  1.00 93.40           O
ATOM   4631  HG1 THR A 304       8.145  -5.665   8.035  1.00 93.40           H
ATOM   4632  CG2 THR A 304       9.989  -5.370   5.518  1.00 93.40           C
ATOM   4633 1HG2 THR A 304      10.015  -4.281   5.474  1.00 93.40           H
ATOM   4634 2HG2 THR A 304      10.102  -5.777   4.513  1.00 93.40           H
ATOM   4635 3HG2 THR A 304      10.802  -5.728   6.149  1.00 93.40           H
ATOM   4636  HN  THR A 304       6.380  -6.170   6.857  1.00 93.40           H
ATOM   4637  N   ILE A 305       6.896  -7.245   3.882  1.00 93.04           N
ATOM   4638  CA  ILE A 305       6.743  -7.981   2.638  1.00 93.04           C
ATOM   4639  C   ILE A 305       5.823  -7.199   1.698  1.00 93.04           C
ATOM   4640  O   ILE A 305       6.065  -7.143   0.493  1.00 93.04           O
ATOM   4641  HA  ILE A 305       7.728  -8.052   2.177  1.00 93.04           H
ATOM   4642  CB  ILE A 305       6.268  -9.409   2.915  1.00 93.04           C
ATOM   4643  HB  ILE A 305       5.388  -9.358   3.556  1.00 93.04           H
ATOM   4644  CG1 ILE A 305       7.333 -10.204   3.673  1.00 93.04           C
ATOM   4645 1HG1 ILE A 305       8.158 -10.445   3.002  1.00 93.04           H
ATOM   4646 2HG1 ILE A 305       7.745  -9.593   4.476  1.00 93.04           H
ATOM   4647  CG2 ILE A 305       5.845 -10.107   1.621  1.00 93.04           C
ATOM   4648 1HG2 ILE A 305       5.029  -9.551   1.159  1.00 93.04           H
ATOM   4649 2HG2 ILE A 305       6.692 -10.147   0.936  1.00 93.04           H
ATOM   4650 3HG2 ILE A 305       5.512 -11.120   1.847  1.00 93.04           H
ATOM   4651  CD1 ILE A 305       6.747 -11.492   4.254  1.00 93.04           C
ATOM   4652 1HD1 ILE A 305       5.939 -11.245   4.943  1.00 93.04           H
ATOM   4653 2HD1 ILE A 305       6.358 -12.111   3.445  1.00 93.04           H
ATOM   4654 3HD1 ILE A 305       7.525 -12.037   4.787  1.00 93.04           H
ATOM   4655  HN  ILE A 305       6.607  -7.738   4.703  1.00 93.04           H
ATOM   4656  N   ALA A 306       4.788  -6.615   2.284  1.00 94.17           N
ATOM   4657  CA  ALA A 306       3.801  -5.886   1.506  1.00 94.17           C
ATOM   4658  C   ALA A 306       4.470  -4.681   0.842  1.00 94.17           C
ATOM   4659  O   ALA A 306       4.124  -4.315  -0.280  1.00 94.17           O
ATOM   4660  HA  ALA A 306       3.428  -6.556   0.732  1.00 94.17           H
ATOM   4661  CB  ALA A 306       2.636  -5.481   2.411  1.00 94.17           C
ATOM   4662 1HB  ALA A 306       2.177  -6.374   2.835  1.00 94.17           H
ATOM   4663 2HB  ALA A 306       3.005  -4.846   3.216  1.00 94.17           H
ATOM   4664 3HB  ALA A 306       1.896  -4.934   1.827  1.00 94.17           H
ATOM   4665  HN  ALA A 306       4.620  -6.635   3.270  1.00 94.17           H
ATOM   4666  N   PHE A 307       5.416  -4.098   1.564  1.00 92.51           N
ATOM   4667  CA  PHE A 307       6.083  -2.896   1.092  1.00 92.51           C
ATOM   4668  C   PHE A 307       6.951  -3.196  -0.133  1.00 92.51           C
ATOM   4669  O   PHE A 307       7.150  -2.330  -0.983  1.00 92.51           O
ATOM   4670  HA  PHE A 307       5.307  -2.181   0.819  1.00 92.51           H
ATOM   4671  CB  PHE A 307       6.980  -2.406   2.230  1.00 92.51           C
ATOM   4672 1HB  PHE A 307       7.601  -3.235   2.573  1.00 92.51           H
ATOM   4673 2HB  PHE A 307       7.655  -1.642   1.844  1.00 92.51           H
ATOM   4674  CG  PHE A 307       6.214  -1.834   3.424  1.00 92.51           C
ATOM   4675  CD1 PHE A 307       4.871  -1.635   3.338  1.00 92.51           C
ATOM   4676  HD1 PHE A 307       4.341  -1.884   2.419  1.00 92.51           H
ATOM   4677  CD2 PHE A 307       6.876  -1.524   4.571  1.00 92.51           C
ATOM   4678  HD2 PHE A 307       7.952  -1.683   4.640  1.00 92.51           H
ATOM   4679  CE1 PHE A 307       4.160  -1.104   4.447  1.00 92.51           C
ATOM   4680  HE1 PHE A 307       3.084  -0.945   4.378  1.00 92.51           H
ATOM   4681  CE2 PHE A 307       6.164  -0.993   5.680  1.00 92.51           C
ATOM   4682  HE2 PHE A 307       6.694  -0.744   6.599  1.00 92.51           H
ATOM   4683  CZ  PHE A 307       4.822  -0.794   5.594  1.00 92.51           C
ATOM   4684  HZ  PHE A 307       4.276  -0.386   6.445  1.00 92.51           H
ATOM   4685  HN  PHE A 307       5.726  -4.431   2.454  1.00 92.51           H
ATOM   4686  N   PHE A 308       7.443  -4.425  -0.183  1.00 88.54           N
ATOM   4687  CA  PHE A 308       8.263  -4.858  -1.301  1.00 88.54           C
ATOM   4688  C   PHE A 308       7.461  -4.850  -2.604  1.00 88.54           C
ATOM   4689  O   PHE A 308       8.036  -4.859  -3.692  1.00 88.54           O
ATOM   4690  HA  PHE A 308       9.093  -4.157  -1.384  1.00 88.54           H
ATOM   4691  CB  PHE A 308       8.711  -6.290  -1.000  1.00 88.54           C
ATOM   4692 1HB  PHE A 308       7.903  -6.811  -0.486  1.00 88.54           H
ATOM   4693 2HB  PHE A 308       8.879  -6.812  -1.942  1.00 88.54           H
ATOM   4694  CG  PHE A 308       9.979  -6.379  -0.150  1.00 88.54           C
ATOM   4695  CD1 PHE A 308      11.193  -6.136  -0.712  1.00 88.54           C
ATOM   4696  HD1 PHE A 308      11.263  -5.877  -1.769  1.00 88.54           H
ATOM   4697  CD2 PHE A 308       9.893  -6.702   1.168  1.00 88.54           C
ATOM   4698  HD2 PHE A 308       8.920  -6.897   1.619  1.00 88.54           H
ATOM   4699  CE1 PHE A 308      12.371  -6.219   0.077  1.00 88.54           C
ATOM   4700  HE1 PHE A 308      13.344  -6.024  -0.374  1.00 88.54           H
ATOM   4701  CE2 PHE A 308      11.070  -6.785   1.958  1.00 88.54           C
ATOM   4702  HE2 PHE A 308      11.001  -7.044   3.014  1.00 88.54           H
ATOM   4703  CZ  PHE A 308      12.285  -6.542   1.395  1.00 88.54           C
ATOM   4704  HZ  PHE A 308      13.188  -6.605   2.001  1.00 88.54           H
ATOM   4705  HN  PHE A 308       7.290  -5.118   0.522  1.00 88.54           H
ATOM   4706  N   HIS A 309       6.145  -4.834  -2.452  1.00 82.50           N
ATOM   4707  CA  HIS A 309       5.258  -4.838  -3.603  1.00 82.50           C
ATOM   4708  C   HIS A 309       5.470  -3.561  -4.418  1.00 82.50           C
ATOM   4709  O   HIS A 309       5.417  -3.589  -5.647  1.00 82.50           O
ATOM   4710  HA  HIS A 309       5.538  -5.698  -4.211  1.00 82.50           H
ATOM   4711  CB  HIS A 309       3.804  -5.029  -3.167  1.00 82.50           C
ATOM   4712 1HB  HIS A 309       3.752  -5.859  -2.462  1.00 82.50           H
ATOM   4713 2HB  HIS A 309       3.475  -4.137  -2.634  1.00 82.50           H
ATOM   4714  CG  HIS A 309       2.851  -5.296  -4.308  1.00 82.50           C
ATOM   4715  ND1 HIS A 309       2.944  -6.417  -5.115  1.00 82.50           N
ATOM   4716  HD1 HIS A 309       3.627  -7.142  -5.033  1.00 82.50           H
ATOM   4717  CD2 HIS A 309       1.786  -4.579  -4.767  1.00 82.50           C
ATOM   4718  HD2 HIS A 309       1.429  -3.634  -4.355  1.00 82.50           H
ATOM   4719  CE1 HIS A 309       1.974  -6.364  -6.017  1.00 82.50           C
ATOM   4720  HE1 HIS A 309       1.783  -7.103  -6.795  1.00 82.50           H
ATOM   4721  NE2 HIS A 309       1.258  -5.224  -5.799  1.00 82.50           N
ATOM   4722  HN  HIS A 309       5.685  -4.818  -1.564  1.00 82.50           H
ATOM   4723  N   SER A 310       5.704  -2.471  -3.702  1.00 86.18           N
ATOM   4724  CA  SER A 310       5.899  -1.182  -4.342  1.00 86.18           C
ATOM   4725  C   SER A 310       7.188  -1.197  -5.167  1.00 86.18           C
ATOM   4726  O   SER A 310       7.344  -0.406  -6.096  1.00 86.18           O
ATOM   4727  HA  SER A 310       5.032  -1.047  -4.989  1.00 86.18           H
ATOM   4728  CB  SER A 310       5.944  -0.055  -3.309  1.00 86.18           C
ATOM   4729 1HB  SER A 310       6.713  -0.272  -2.568  1.00 86.18           H
ATOM   4730 2HB  SER A 310       6.228   0.876  -3.800  1.00 86.18           H
ATOM   4731  OG  SER A 310       4.690   0.119  -2.654  1.00 86.18           O
ATOM   4732  HG  SER A 310       4.057   0.612  -3.251  1.00 86.18           H
ATOM   4733  HN  SER A 310       5.762  -2.460  -2.703  1.00 86.18           H
ATOM   4734  N   CYS A 311       8.078  -2.106  -4.798  1.00 88.46           N
ATOM   4735  CA  CYS A 311       9.329  -2.265  -5.520  1.00 88.46           C
ATOM   4736  C   CYS A 311       9.042  -3.024  -6.817  1.00 88.46           C
ATOM   4737  O   CYS A 311       9.745  -2.850  -7.811  1.00 88.46           O
ATOM   4738  HA  CYS A 311       9.697  -1.261  -5.733  1.00 88.46           H
ATOM   4739  CB  CYS A 311      10.388  -2.968  -4.669  1.00 88.46           C
ATOM   4740 1HB  CYS A 311      10.040  -3.962  -4.389  1.00 88.46           H
ATOM   4741 2HB  CYS A 311      11.302  -3.103  -5.249  1.00 88.46           H
ATOM   4742  SG  CYS A 311      10.741  -1.983  -3.168  1.00 88.46           S
ATOM   4743  HG  CYS A 311      11.583  -2.857  -2.623  1.00 88.46           H
ATOM   4744  HN  CYS A 311       7.956  -2.726  -4.023  1.00 88.46           H
ATOM   4745  N   LEU A 312       8.008  -3.850  -6.765  1.00 86.70           N
ATOM   4746  CA  LEU A 312       7.754  -4.800  -7.835  1.00 86.70           C
ATOM   4747  C   LEU A 312       6.806  -4.170  -8.857  1.00 86.70           C
ATOM   4748  O   LEU A 312       6.800  -4.556 -10.024  1.00 86.70           O
ATOM   4749  HA  LEU A 312       8.706  -5.001  -8.326  1.00 86.70           H
ATOM   4750  CB  LEU A 312       7.250  -6.127  -7.265  1.00 86.70           C
ATOM   4751 1HB  LEU A 312       6.373  -5.926  -6.649  1.00 86.70           H
ATOM   4752 2HB  LEU A 312       6.920  -6.754  -8.093  1.00 86.70           H
ATOM   4753  CG  LEU A 312       8.254  -6.923  -6.428  1.00 86.70           C
ATOM   4754  HG  LEU A 312       8.589  -6.291  -5.605  1.00 86.70           H
ATOM   4755  CD1 LEU A 312       7.596  -8.158  -5.811  1.00 86.70           C
ATOM   4756 1HD1 LEU A 312       6.773  -7.849  -5.167  1.00 86.70           H
ATOM   4757 2HD1 LEU A 312       7.215  -8.802  -6.604  1.00 86.70           H
ATOM   4758 3HD1 LEU A 312       8.332  -8.705  -5.221  1.00 86.70           H
ATOM   4759  CD2 LEU A 312       9.491  -7.283  -7.253  1.00 86.70           C
ATOM   4760 1HD2 LEU A 312       9.193  -7.888  -8.109  1.00 86.70           H
ATOM   4761 2HD2 LEU A 312       9.973  -6.370  -7.603  1.00 86.70           H
ATOM   4762 3HD2 LEU A 312      10.188  -7.848  -6.634  1.00 86.70           H
ATOM   4763  HN  LEU A 312       7.351  -3.877  -6.012  1.00 86.70           H
ATOM   4764  N   ASN A 313       6.027  -3.210  -8.380  1.00 84.60           N
ATOM   4765  CA  ASN A 313       5.003  -2.596  -9.208  1.00 84.60           C
ATOM   4766  C   ASN A 313       5.629  -2.134 -10.526  1.00 84.60           C
ATOM   4767  O   ASN A 313       5.116  -2.439 -11.601  1.00 84.60           O
ATOM   4768  HA  ASN A 313       4.250  -3.370  -9.354  1.00 84.60           H
ATOM   4769  CB  ASN A 313       4.396  -1.372  -8.518  1.00 84.60           C
ATOM   4770 1HB  ASN A 313       5.185  -0.794  -8.036  1.00 84.60           H
ATOM   4771 2HB  ASN A 313       3.934  -0.723  -9.262  1.00 84.60           H
ATOM   4772  CG  ASN A 313       3.354  -1.790  -7.479  1.00 84.60           C
ATOM   4773  OD1 ASN A 313       2.856  -2.903  -7.474  1.00 84.60           O
ATOM   4774  ND2 ASN A 313       3.053  -0.837  -6.602  1.00 84.60           N
ATOM   4775 1HD2 ASN A 313       3.499   0.057  -6.662  1.00 84.60           H
ATOM   4776 2HD2 ASN A 313       2.381  -1.013  -5.882  1.00 84.60           H
ATOM   4777  HN  ASN A 313       6.086  -2.853  -7.448  1.00 84.60           H
ATOM   4778  N   PRO A 314       6.743  -1.393 -10.467  1.00 85.29           N
ATOM   4779  CA  PRO A 314       7.386  -0.899 -11.687  1.00 85.29           C
ATOM   4780  C   PRO A 314       7.664  -2.012 -12.684  1.00 85.29           C
ATOM   4781  O   PRO A 314       7.413  -1.858 -13.878  1.00 85.29           O
ATOM   4782  HA  PRO A 314       6.722  -0.209 -12.208  1.00 85.29           H
ATOM   4783  CB  PRO A 314       8.678  -0.254 -11.181  1.00 85.29           C
ATOM   4784 1HB  PRO A 314       9.508  -0.961 -11.187  1.00 85.29           H
ATOM   4785 2HB  PRO A 314       8.976   0.590 -11.802  1.00 85.29           H
ATOM   4786  CG  PRO A 314       8.323   0.185  -9.765  1.00 85.29           C
ATOM   4787 1HG  PRO A 314       9.212   0.337  -9.153  1.00 85.29           H
ATOM   4788 2HG  PRO A 314       7.781   1.130  -9.759  1.00 85.29           H
ATOM   4789  CD  PRO A 314       7.470  -0.966  -9.257  1.00 85.29           C
ATOM   4790 1HD  PRO A 314       8.080  -1.774  -8.851  1.00 85.29           H
ATOM   4791 2HD  PRO A 314       6.795  -0.650  -8.462  1.00 85.29           H
ATOM   4792  N   VAL A 315       8.181  -3.115 -12.162  1.00 84.22           N
ATOM   4793  CA  VAL A 315       8.633  -4.204 -13.011  1.00 84.22           C
ATOM   4794  C   VAL A 315       7.418  -4.919 -13.605  1.00 84.22           C
ATOM   4795  O   VAL A 315       7.409  -5.259 -14.787  1.00 84.22           O
ATOM   4796  HA  VAL A 315       9.215  -3.769 -13.823  1.00 84.22           H
ATOM   4797  CB  VAL A 315       9.549  -5.139 -12.219  1.00 84.22           C
ATOM   4798  HB  VAL A 315       8.969  -5.560 -11.398  1.00 84.22           H
ATOM   4799  CG1 VAL A 315      10.036  -6.298 -13.092  1.00 84.22           C
ATOM   4800 1HG1 VAL A 315       9.179  -6.868 -13.450  1.00 84.22           H
ATOM   4801 2HG1 VAL A 315      10.591  -5.903 -13.943  1.00 84.22           H
ATOM   4802 3HG1 VAL A 315      10.685  -6.947 -12.504  1.00 84.22           H
ATOM   4803  CG2 VAL A 315      10.728  -4.372 -11.617  1.00 84.22           C
ATOM   4804 1HG2 VAL A 315      11.307  -3.911 -12.417  1.00 84.22           H
ATOM   4805 2HG2 VAL A 315      10.353  -3.599 -10.946  1.00 84.22           H
ATOM   4806 3HG2 VAL A 315      11.363  -5.061 -11.060  1.00 84.22           H
ATOM   4807  HN  VAL A 315       8.293  -3.270 -11.180  1.00 84.22           H
ATOM   4808  N   LEU A 316       6.420  -5.127 -12.758  1.00 83.59           N
ATOM   4809  CA  LEU A 316       5.318  -6.009 -13.101  1.00 83.59           C
ATOM   4810  C   LEU A 316       4.502  -5.382 -14.233  1.00 83.59           C
ATOM   4811  O   LEU A 316       4.096  -6.072 -15.167  1.00 83.59           O
ATOM   4812  HA  LEU A 316       5.748  -6.944 -13.462  1.00 83.59           H
ATOM   4813  CB  LEU A 316       4.491  -6.342 -11.858  1.00 83.59           C
ATOM   4814 1HB  LEU A 316       4.227  -5.408 -11.361  1.00 83.59           H
ATOM   4815 2HB  LEU A 316       3.558  -6.806 -12.180  1.00 83.59           H
ATOM   4816  CG  LEU A 316       5.159  -7.262 -10.834  1.00 83.59           C
ATOM   4817  HG  LEU A 316       6.118  -6.824 -10.557  1.00 83.59           H
ATOM   4818  CD1 LEU A 316       4.321  -7.361  -9.557  1.00 83.59           C
ATOM   4819 1HD1 LEU A 316       4.211  -6.370  -9.117  1.00 83.59           H
ATOM   4820 2HD1 LEU A 316       3.337  -7.763  -9.799  1.00 83.59           H
ATOM   4821 3HD1 LEU A 316       4.819  -8.021  -8.847  1.00 83.59           H
ATOM   4822  CD2 LEU A 316       5.448  -8.637 -11.438  1.00 83.59           C
ATOM   4823 1HD2 LEU A 316       4.513  -9.095 -11.762  1.00 83.59           H
ATOM   4824 2HD2 LEU A 316       6.113  -8.526 -12.295  1.00 83.59           H
ATOM   4825 3HD2 LEU A 316       5.922  -9.271 -10.689  1.00 83.59           H
ATOM   4826  HN  LEU A 316       6.358  -4.706 -11.853  1.00 83.59           H
ATOM   4827  N   TYR A 317       4.287  -4.080 -14.113  1.00 79.69           N
ATOM   4828  CA  TYR A 317       3.277  -3.412 -14.917  1.00 79.69           C
ATOM   4829  C   TYR A 317       3.920  -2.623 -16.059  1.00 79.69           C
ATOM   4830  O   TYR A 317       3.308  -2.436 -17.110  1.00 79.69           O
ATOM   4831  HA  TYR A 317       2.621  -4.175 -15.336  1.00 79.69           H
ATOM   4832  CB  TYR A 317       2.567  -2.436 -13.976  1.00 79.69           C
ATOM   4833 1HB  TYR A 317       3.317  -1.852 -13.442  1.00 79.69           H
ATOM   4834 2HB  TYR A 317       1.981  -1.736 -14.570  1.00 79.69           H
ATOM   4835  CG  TYR A 317       1.647  -3.112 -12.957  1.00 79.69           C
ATOM   4836  CD1 TYR A 317       0.403  -3.566 -13.345  1.00 79.69           C
ATOM   4837  HD1 TYR A 317       0.076  -3.443 -14.377  1.00 79.69           H
ATOM   4838  CD2 TYR A 317       2.062  -3.268 -11.650  1.00 79.69           C
ATOM   4839  HD2 TYR A 317       3.045  -2.910 -11.343  1.00 79.69           H
ATOM   4840  CE1 TYR A 317      -0.462  -4.203 -12.386  1.00 79.69           C
ATOM   4841  HE1 TYR A 317      -1.447  -4.565 -12.679  1.00 79.69           H
ATOM   4842  CE2 TYR A 317       1.197  -3.905 -10.691  1.00 79.69           C
ATOM   4843  HE2 TYR A 317       1.512  -4.034  -9.656  1.00 79.69           H
ATOM   4844  CZ  TYR A 317      -0.023  -4.340 -11.107  1.00 79.69           C
ATOM   4845  OH  TYR A 317      -0.840  -4.942 -10.201  1.00 79.69           O
ATOM   4846  HH  TYR A 317      -0.364  -5.049  -9.329  1.00 79.69           H
ATOM   4847  HN  TYR A 317       4.786  -3.486 -13.483  1.00 79.69           H
ATOM   4848  N   VAL A 318       5.145  -2.181 -15.815  1.00 76.80           N
ATOM   4849  CA  VAL A 318       5.743  -1.143 -16.637  1.00 76.80           C
ATOM   4850  C   VAL A 318       6.798  -1.767 -17.552  1.00 76.80           C
ATOM   4851  O   VAL A 318       6.698  -1.673 -18.775  1.00 76.80           O
ATOM   4852  HA  VAL A 318       4.953  -0.714 -17.253  1.00 76.80           H
ATOM   4853  CB  VAL A 318       6.306  -0.032 -15.748  1.00 76.80           C
ATOM   4854  HB  VAL A 318       7.210  -0.410 -15.270  1.00 76.80           H
ATOM   4855  CG1 VAL A 318       6.691   1.194 -16.579  1.00 76.80           C
ATOM   4856 1HG1 VAL A 318       7.450   0.913 -17.310  1.00 76.80           H
ATOM   4857 2HG1 VAL A 318       5.810   1.573 -17.097  1.00 76.80           H
ATOM   4858 3HG1 VAL A 318       7.088   1.968 -15.923  1.00 76.80           H
ATOM   4859  CG2 VAL A 318       5.314   0.344 -14.645  1.00 76.80           C
ATOM   4860 1HG2 VAL A 318       4.385   0.694 -15.096  1.00 76.80           H
ATOM   4861 2HG2 VAL A 318       5.110  -0.530 -14.026  1.00 76.80           H
ATOM   4862 3HG2 VAL A 318       5.739   1.135 -14.028  1.00 76.80           H
ATOM   4863  HN  VAL A 318       5.724  -2.520 -15.074  1.00 76.80           H
ATOM   4864  N   PHE A 319       7.785  -2.392 -16.926  1.00 75.29           N
ATOM   4865  CA  PHE A 319       8.940  -2.886 -17.655  1.00 75.29           C
ATOM   4866  C   PHE A 319       8.573  -4.105 -18.504  1.00 75.29           C
ATOM   4867  O   PHE A 319       9.314  -4.481 -19.410  1.00 75.29           O
ATOM   4868  HA  PHE A 319       9.280  -2.081 -18.306  1.00 75.29           H
ATOM   4869  CB  PHE A 319       9.983  -3.299 -16.614  1.00 75.29           C
ATOM   4870 1HB  PHE A 319       9.554  -4.067 -15.970  1.00 75.29           H
ATOM   4871 2HB  PHE A 319      10.832  -3.751 -17.126  1.00 75.29           H
ATOM   4872  CG  PHE A 319      10.484  -2.146 -15.744  1.00 75.29           C
ATOM   4873  CD1 PHE A 319      10.410  -0.867 -16.201  1.00 75.29           C
ATOM   4874  HD1 PHE A 319       9.994  -0.664 -17.187  1.00 75.29           H
ATOM   4875  CD2 PHE A 319      11.004  -2.399 -14.513  1.00 75.29           C
ATOM   4876  HD2 PHE A 319      11.063  -3.424 -14.146  1.00 75.29           H
ATOM   4877  CE1 PHE A 319      10.876   0.204 -15.392  1.00 75.29           C
ATOM   4878  HE1 PHE A 319      10.817   1.229 -15.759  1.00 75.29           H
ATOM   4879  CE2 PHE A 319      11.470  -1.328 -13.704  1.00 75.29           C
ATOM   4880  HE2 PHE A 319      11.886  -1.531 -12.718  1.00 75.29           H
ATOM   4881  CZ  PHE A 319      11.396  -0.049 -14.161  1.00 75.29           C
ATOM   4882  HZ  PHE A 319      11.753   0.773 -13.541  1.00 75.29           H
ATOM   4883  HN  PHE A 319       7.803  -2.561 -15.940  1.00 75.29           H
ATOM   4884  N   VAL A 320       7.428  -4.688 -18.180  1.00 74.24           N
ATOM   4885  CA  VAL A 320       6.908  -5.800 -18.958  1.00 74.24           C
ATOM   4886  C   VAL A 320       6.533  -5.306 -20.357  1.00 74.24           C
ATOM   4887  O   VAL A 320       6.616  -6.058 -21.327  1.00 74.24           O
ATOM   4888  HA  VAL A 320       7.704  -6.539 -19.049  1.00 74.24           H
ATOM   4889  CB  VAL A 320       5.737  -6.452 -18.221  1.00 74.24           C
ATOM   4890  HB  VAL A 320       4.993  -5.681 -18.024  1.00 74.24           H
ATOM   4891  CG1 VAL A 320       5.079  -7.531 -19.083  1.00 74.24           C
ATOM   4892 1HG1 VAL A 320       4.706  -7.082 -20.004  1.00 74.24           H
ATOM   4893 2HG1 VAL A 320       5.812  -8.300 -19.325  1.00 74.24           H
ATOM   4894 3HG1 VAL A 320       4.250  -7.978 -18.535  1.00 74.24           H
ATOM   4895  CG2 VAL A 320       6.188  -7.026 -16.875  1.00 74.24           C
ATOM   4896 1HG2 VAL A 320       6.959  -7.778 -17.041  1.00 74.24           H
ATOM   4897 2HG2 VAL A 320       6.588  -6.224 -16.255  1.00 74.24           H
ATOM   4898 3HG2 VAL A 320       5.336  -7.483 -16.372  1.00 74.24           H
ATOM   4899  HN  VAL A 320       6.861  -4.414 -17.403  1.00 74.24           H
ATOM   4900  N   GLY A 321       6.129  -4.046 -20.416  1.00 75.29           N
ATOM   4901  CA  GLY A 321       5.691  -3.459 -21.671  1.00 75.29           C
ATOM   4902  C   GLY A 321       6.860  -3.317 -22.648  1.00 75.29           C
ATOM   4903  O   GLY A 321       7.930  -2.838 -22.276  1.00 75.29           O
ATOM   4904 1HA  GLY A 321       4.914  -4.080 -22.116  1.00 75.29           H
ATOM   4905 2HA  GLY A 321       5.249  -2.480 -21.484  1.00 75.29           H
ATOM   4906  HN  GLY A 321       6.099  -3.430 -19.628  1.00 75.29           H
ATOM   4907  N   GLU A 322       6.616  -3.743 -23.879  1.00 64.12           N
ATOM   4908  CA  GLU A 322       7.609  -3.603 -24.930  1.00 64.12           C
ATOM   4909  C   GLU A 322       7.783  -2.130 -25.304  1.00 64.12           C
ATOM   4910  O   GLU A 322       8.904  -1.663 -25.500  1.00 64.12           O
ATOM   4911  HA  GLU A 322       8.536  -3.989 -24.505  1.00 64.12           H
ATOM   4912  CB  GLU A 322       7.233  -4.439 -26.155  1.00 64.12           C
ATOM   4913 1HB  GLU A 322       6.185  -4.273 -26.405  1.00 64.12           H
ATOM   4914 2HB  GLU A 322       7.912  -4.214 -26.976  1.00 64.12           H
ATOM   4915  CG  GLU A 322       7.386  -5.934 -25.867  1.00 64.12           C
ATOM   4916 1HG  GLU A 322       8.414  -6.148 -25.574  1.00 64.12           H
ATOM   4917 2HG  GLU A 322       6.750  -6.213 -25.026  1.00 64.12           H
ATOM   4918  CD  GLU A 322       7.015  -6.770 -27.093  1.00 64.12           C
ATOM   4919  OE1 GLU A 322       7.092  -8.012 -26.978  1.00 64.12           O
ATOM   4920  OE2 GLU A 322       6.662  -6.147 -28.118  1.00 64.12           O
ATOM   4921  HN  GLU A 322       5.760  -4.175 -24.161  1.00 64.12           H
ATOM   4922  N   ARG A 323       6.656  -1.438 -25.392  1.00 62.96           N
ATOM   4923  CA  ARG A 323       6.669  -0.028 -25.742  1.00 62.96           C
ATOM   4924  C   ARG A 323       7.566   0.751 -24.778  1.00 62.96           C
ATOM   4925  O   ARG A 323       8.402   1.545 -25.206  1.00 62.96           O
ATOM   4926  HA  ARG A 323       7.064   0.003 -26.758  1.00 62.96           H
ATOM   4927  CB  ARG A 323       5.258   0.562 -25.704  1.00 62.96           C
ATOM   4928 1HB  ARG A 323       4.615   0.023 -26.400  1.00 62.96           H
ATOM   4929 2HB  ARG A 323       4.832   0.431 -24.709  1.00 62.96           H
ATOM   4930  CG  ARG A 323       5.275   2.049 -26.065  1.00 62.96           C
ATOM   4931 1HG  ARG A 323       5.906   2.591 -25.361  1.00 62.96           H
ATOM   4932 2HG  ARG A 323       5.715   2.182 -27.054  1.00 62.96           H
ATOM   4933  CD  ARG A 323       3.862   2.634 -26.047  1.00 62.96           C
ATOM   4934 1HD  ARG A 323       3.264   2.186 -26.840  1.00 62.96           H
ATOM   4935 2HD  ARG A 323       3.372   2.394 -25.103  1.00 62.96           H
ATOM   4936  NE  ARG A 323       3.920   4.102 -26.226  1.00 62.96           N
ATOM   4937  HE  ARG A 323       4.723   4.488 -26.680  1.00 62.96           H
ATOM   4938  CZ  ARG A 323       2.963   4.947 -25.817  1.00 62.96           C
ATOM   4939  NH1 ARG A 323       1.865   4.486 -25.203  1.00 62.96           N
ATOM   4940 1HH1 ARG A 323       1.755   3.504 -25.047  1.00 62.96           H
ATOM   4941 2HH1 ARG A 323       1.156   5.123 -24.902  1.00 62.96           H
ATOM   4942  NH2 ARG A 323       3.121   6.260 -26.032  1.00 62.96           N
ATOM   4943 1HH2 ARG A 323       2.416   6.904 -25.734  1.00 62.96           H
ATOM   4944 2HH2 ARG A 323       3.943   6.597 -26.491  1.00 62.96           H
ATOM   4945  HN  ARG A 323       5.748  -1.824 -25.228  1.00 62.96           H
ATOM   4946  N   PHE A 324       7.363   0.496 -23.494  1.00 73.98           N
ATOM   4947  CA  PHE A 324       8.086   1.220 -22.463  1.00 73.98           C
ATOM   4948  C   PHE A 324       9.573   0.856 -22.478  1.00 73.98           C
ATOM   4949  O   PHE A 324      10.430   1.730 -22.356  1.00 73.98           O
ATOM   4950  HA  PHE A 324       7.972   2.283 -22.674  1.00 73.98           H
ATOM   4951  CB  PHE A 324       7.486   0.804 -21.119  1.00 73.98           C
ATOM   4952 1HB  PHE A 324       6.406   0.950 -21.154  1.00 73.98           H
ATOM   4953 2HB  PHE A 324       7.658  -0.262 -20.969  1.00 73.98           H
ATOM   4954  CG  PHE A 324       8.051   1.570 -19.921  1.00 73.98           C
ATOM   4955  CD1 PHE A 324       9.154   1.105 -19.276  1.00 73.98           C
ATOM   4956  HD1 PHE A 324       9.636   0.186 -19.612  1.00 73.98           H
ATOM   4957  CD2 PHE A 324       7.451   2.715 -19.501  1.00 73.98           C
ATOM   4958  HD2 PHE A 324       6.566   3.088 -20.018  1.00 73.98           H
ATOM   4959  CE1 PHE A 324       9.679   1.815 -18.164  1.00 73.98           C
ATOM   4960  HE1 PHE A 324      10.563   1.442 -17.647  1.00 73.98           H
ATOM   4961  CE2 PHE A 324       7.975   3.426 -18.390  1.00 73.98           C
ATOM   4962  HE2 PHE A 324       7.494   4.345 -18.053  1.00 73.98           H
ATOM   4963  CZ  PHE A 324       9.079   2.961 -17.744  1.00 73.98           C
ATOM   4964  HZ  PHE A 324       9.481   3.507 -16.891  1.00 73.98           H
ATOM   4965  HN  PHE A 324       6.718  -0.190 -23.155  1.00 73.98           H
ATOM   4966  N   ARG A 325       9.832  -0.434 -22.630  1.00 71.82           N
ATOM   4967  CA  ARG A 325      11.199  -0.925 -22.650  1.00 71.82           C
ATOM   4968  C   ARG A 325      11.990  -0.249 -23.771  1.00 71.82           C
ATOM   4969  O   ARG A 325      13.166   0.067 -23.603  1.00 71.82           O
ATOM   4970  HA  ARG A 325      11.604  -0.663 -21.672  1.00 71.82           H
ATOM   4971  CB  ARG A 325      11.237  -2.442 -22.851  1.00 71.82           C
ATOM   4972 1HB  ARG A 325      10.508  -2.730 -23.608  1.00 71.82           H
ATOM   4973 2HB  ARG A 325      12.217  -2.738 -23.223  1.00 71.82           H
ATOM   4974  CG  ARG A 325      10.939  -3.176 -21.542  1.00 71.82           C
ATOM   4975 1HG  ARG A 325      11.593  -2.802 -20.754  1.00 71.82           H
ATOM   4976 2HG  ARG A 325       9.915  -2.970 -21.230  1.00 71.82           H
ATOM   4977  CD  ARG A 325      11.136  -4.685 -21.702  1.00 71.82           C
ATOM   4978 1HD  ARG A 325      12.050  -4.883 -22.261  1.00 71.82           H
ATOM   4979 2HD  ARG A 325      11.252  -5.151 -20.724  1.00 71.82           H
ATOM   4980  NE  ARG A 325       9.975  -5.274 -22.407  1.00 71.82           N
ATOM   4981  HE  ARG A 325       9.152  -4.715 -22.503  1.00 71.82           H
ATOM   4982  CZ  ARG A 325       9.960  -6.510 -22.925  1.00 71.82           C
ATOM   4983  NH1 ARG A 325      11.035  -7.303 -22.826  1.00 71.82           N
ATOM   4984 1HH1 ARG A 325      11.858  -6.973 -22.362  1.00 71.82           H
ATOM   4985 2HH1 ARG A 325      11.015  -8.224 -23.215  1.00 71.82           H
ATOM   4986  NH2 ARG A 325       8.852  -6.941 -23.543  1.00 71.82           N
ATOM   4987 1HH2 ARG A 325       8.824  -7.861 -23.935  1.00 71.82           H
ATOM   4988 2HH2 ARG A 325       8.053  -6.343 -23.613  1.00 71.82           H
ATOM   4989  HN  ARG A 325       9.129  -1.137 -22.737  1.00 71.82           H
ATOM   4990  N   ARG A 326      11.312  -0.048 -24.892  1.00 66.40           N
ATOM   4991  CA  ARG A 326      11.928   0.608 -26.032  1.00 66.40           C
ATOM   4992  C   ARG A 326      12.227   2.073 -25.704  1.00 66.40           C
ATOM   4993  O   ARG A 326      13.311   2.571 -26.002  1.00 66.40           O
ATOM   4994  HA  ARG A 326      12.848   0.051 -26.211  1.00 66.40           H
ATOM   4995  CB  ARG A 326      11.020   0.543 -27.262  1.00 66.40           C
ATOM   4996 1HB  ARG A 326      10.586  -0.453 -27.345  1.00 66.40           H
ATOM   4997 2HB  ARG A 326      10.193   1.243 -27.145  1.00 66.40           H
ATOM   4998  CG  ARG A 326      11.800   0.874 -28.537  1.00 66.40           C
ATOM   4999 1HG  ARG A 326      12.219   1.877 -28.461  1.00 66.40           H
ATOM   5000 2HG  ARG A 326      12.638   0.185 -28.644  1.00 66.40           H
ATOM   5001  CD  ARG A 326      10.898   0.784 -29.769  1.00 66.40           C
ATOM   5002 1HD  ARG A 326      10.161  -0.007 -29.634  1.00 66.40           H
ATOM   5003 2HD  ARG A 326      10.346   1.716 -29.896  1.00 66.40           H
ATOM   5004  NE  ARG A 326      11.714   0.513 -30.974  1.00 66.40           N
ATOM   5005  HE  ARG A 326      12.675   0.271 -30.845  1.00 66.40           H
ATOM   5006  CZ  ARG A 326      11.244   0.572 -32.228  1.00 66.40           C
ATOM   5007  NH1 ARG A 326       9.964   0.891 -32.461  1.00 66.40           N
ATOM   5008 1HH1 ARG A 326       9.351   1.088 -31.695  1.00 66.40           H
ATOM   5009 2HH1 ARG A 326       9.621   0.933 -33.399  1.00 66.40           H
ATOM   5010  NH2 ARG A 326      12.074   0.306 -33.246  1.00 66.40           N
ATOM   5011 1HH2 ARG A 326      11.740   0.346 -34.187  1.00 66.40           H
ATOM   5012 2HH2 ARG A 326      13.029   0.069 -33.064  1.00 66.40           H
ATOM   5013  HN  ARG A 326      10.360  -0.324 -25.027  1.00 66.40           H
ATOM   5014  N   ASP A 327      11.245   2.721 -25.095  1.00 76.42           N
ATOM   5015  CA  ASP A 327      11.361   4.137 -24.787  1.00 76.42           C
ATOM   5016  C   ASP A 327      12.400   4.330 -23.680  1.00 76.42           C
ATOM   5017  O   ASP A 327      13.095   5.344 -23.646  1.00 76.42           O
ATOM   5018  HA  ASP A 327      11.657   4.610 -25.723  1.00 76.42           H
ATOM   5019  CB  ASP A 327      10.030   4.704 -24.290  1.00 76.42           C
ATOM   5020 1HB  ASP A 327       9.622   4.055 -23.514  1.00 76.42           H
ATOM   5021 2HB  ASP A 327      10.194   5.680 -23.835  1.00 76.42           H
ATOM   5022  CG  ASP A 327       9.026   4.831 -25.437  1.00 76.42           C
ATOM   5023  OD1 ASP A 327       9.486   4.807 -26.599  1.00 76.42           O
ATOM   5024  OD2 ASP A 327       7.821   4.949 -25.126  1.00 76.42           O
ATOM   5025  HN  ASP A 327      10.385   2.297 -24.813  1.00 76.42           H
ATOM   5026  N   LEU A 328      12.473   3.341 -22.801  1.00 77.87           N
ATOM   5027  CA  LEU A 328      13.461   3.357 -21.736  1.00 77.87           C
ATOM   5028  C   LEU A 328      14.862   3.434 -22.347  1.00 77.87           C
ATOM   5029  O   LEU A 328      15.644   4.319 -22.005  1.00 77.87           O
ATOM   5030  HA  LEU A 328      13.291   4.258 -21.147  1.00 77.87           H
ATOM   5031  CB  LEU A 328      13.262   2.161 -20.803  1.00 77.87           C
ATOM   5032 1HB  LEU A 328      12.286   2.254 -20.329  1.00 77.87           H
ATOM   5033 2HB  LEU A 328      13.238   1.254 -21.407  1.00 77.87           H
ATOM   5034  CG  LEU A 328      14.316   1.983 -19.708  1.00 77.87           C
ATOM   5035  HG  LEU A 328      15.297   1.948 -20.180  1.00 77.87           H
ATOM   5036  CD1 LEU A 328      14.317   3.176 -18.749  1.00 77.87           C
ATOM   5037 1HD1 LEU A 328      14.540   4.087 -19.304  1.00 77.87           H
ATOM   5038 2HD1 LEU A 328      13.337   3.266 -18.281  1.00 77.87           H
ATOM   5039 3HD1 LEU A 328      15.075   3.023 -17.981  1.00 77.87           H
ATOM   5040  CD2 LEU A 328      14.122   0.656 -18.971  1.00 77.87           C
ATOM   5041 1HD2 LEU A 328      13.133   0.636 -18.512  1.00 77.87           H
ATOM   5042 2HD2 LEU A 328      14.210  -0.169 -19.678  1.00 77.87           H
ATOM   5043 3HD2 LEU A 328      14.883   0.555 -18.198  1.00 77.87           H
ATOM   5044  HN  LEU A 328      11.873   2.541 -22.809  1.00 77.87           H
ATOM   5045  N   VAL A 329      15.135   2.495 -23.242  1.00 78.54           N
ATOM   5046  CA  VAL A 329      16.447   2.411 -23.861  1.00 78.54           C
ATOM   5047  C   VAL A 329      16.728   3.706 -24.627  1.00 78.54           C
ATOM   5048  O   VAL A 329      17.858   4.193 -24.635  1.00 78.54           O
ATOM   5049  HA  VAL A 329      17.182   2.309 -23.063  1.00 78.54           H
ATOM   5050  CB  VAL A 329      16.529   1.164 -24.744  1.00 78.54           C
ATOM   5051  HB  VAL A 329      15.695   1.194 -25.445  1.00 78.54           H
ATOM   5052  CG1 VAL A 329      17.826   1.153 -25.557  1.00 78.54           C
ATOM   5053 1HG1 VAL A 329      17.862   2.036 -26.195  1.00 78.54           H
ATOM   5054 2HG1 VAL A 329      18.679   1.159 -24.879  1.00 78.54           H
ATOM   5055 3HG1 VAL A 329      17.859   0.256 -26.175  1.00 78.54           H
ATOM   5056  CG2 VAL A 329      16.396  -0.110 -23.907  1.00 78.54           C
ATOM   5057 1HG2 VAL A 329      17.200  -0.148 -23.173  1.00 78.54           H
ATOM   5058 2HG2 VAL A 329      15.434  -0.108 -23.394  1.00 78.54           H
ATOM   5059 3HG2 VAL A 329      16.458  -0.981 -24.560  1.00 78.54           H
ATOM   5060  HN  VAL A 329      14.480   1.802 -23.543  1.00 78.54           H
ATOM   5061  N   LYS A 330      15.682   4.226 -25.252  1.00 72.07           N
ATOM   5062  CA  LYS A 330      15.804   5.453 -26.020  1.00 72.07           C
ATOM   5063  C   LYS A 330      16.210   6.596 -25.088  1.00 72.07           C
[truncated: 117,478 more chars]
