# Supplementary material for: Noncanonical roles of chemokine regions in CCR9 activation revealed by structural modeling and mutational mapping
Source: Nat Commun. 2025 Aug 18;16:7695. doi: 10.1038/s41467-025-62321-9 (PMC12361432; doi:10.1038/s41467-025-62321-9)
Supplement: Supplementary file 7 — Supplementary Data 5 [file 41467_2025_62321_MOESM7_ESM.zip › CCR9_CCL25x1P6_18_rnk0.pdb]

ATOM      1  N   GLU A  20      -6.018  -3.538  58.192  1.00 52.51           N
ATOM      2  CA  GLU A  20      -5.788  -4.686  57.331  1.00 52.51           C
ATOM      3  C   GLU A  20      -6.170  -5.978  58.055  1.00 52.51           C
ATOM      4  O   GLU A  20      -5.331  -6.604  58.700  1.00 52.51           O
ATOM      5  HA  GLU A  20      -6.439  -4.538  56.470  1.00 52.51           H
ATOM      6  CB  GLU A  20      -4.334  -4.733  56.857  1.00 52.51           C
ATOM      7 1HB  GLU A  20      -3.678  -4.369  57.648  1.00 52.51           H
ATOM      8 2HB  GLU A  20      -4.088  -5.742  56.524  1.00 52.51           H
ATOM      9  CG  GLU A  20      -4.120  -3.817  55.650  1.00 52.51           C
ATOM     10 1HG  GLU A  20      -4.986  -3.872  54.990  1.00 52.51           H
ATOM     11 2HG  GLU A  20      -4.039  -2.783  55.984  1.00 52.51           H
ATOM     12  CD  GLU A  20      -2.858  -4.211  54.880  1.00 52.51           C
ATOM     13  OE1 GLU A  20      -2.760  -3.799  53.703  1.00 52.51           O
ATOM     14  OE2 GLU A  20      -2.020  -4.914  55.484  1.00 52.51           O
ATOM     15  HN  GLU A  20      -6.400  -3.754  59.090  1.00 52.51           H
ATOM     16  N   SER A  21      -7.439  -6.339  57.924  1.00 61.38           N
ATOM     17  CA  SER A  21      -7.895  -7.644  58.371  1.00 61.38           C
ATOM     18  C   SER A  21      -7.066  -8.745  57.707  1.00 61.38           C
ATOM     19  O   SER A  21      -6.673  -8.618  56.549  1.00 61.38           O
ATOM     20  HA  SER A  21      -7.743  -7.648  59.450  1.00 61.38           H
ATOM     21  CB  SER A  21      -9.382  -7.842  58.066  1.00 61.38           C
ATOM     22 1HB  SER A  21      -9.698  -8.821  58.426  1.00 61.38           H
ATOM     23 2HB  SER A  21      -9.965  -7.099  58.609  1.00 61.38           H
ATOM     24  OG  SER A  21      -9.659  -7.736  56.672  1.00 61.38           O
ATOM     25  HG  SER A  21      -9.867  -8.639  56.295  1.00 61.38           H
ATOM     26  HN  SER A  21      -8.146  -5.759  57.521  1.00 61.38           H
ATOM     27  N   THR A  22      -6.825  -9.801  58.470  1.00 63.38           N
ATOM     28  CA  THR A  22      -6.078 -10.938  57.959  1.00 63.38           C
ATOM     29  C   THR A  22      -6.647 -11.389  56.612  1.00 63.38           C
ATOM     30  O   THR A  22      -5.908 -11.855  55.746  1.00 63.38           O
ATOM     31  HA  THR A  22      -5.050 -10.622  57.782  1.00 63.38           H
ATOM     32  CB  THR A  22      -6.099 -12.035  59.025  1.00 63.38           C
ATOM     33  HB  THR A  22      -6.015 -13.022  58.570  1.00 63.38           H
ATOM     34  OG1 THR A  22      -7.302 -11.792  59.750  1.00 63.38           O
ATOM     35  HG1 THR A  22      -8.084 -12.156  59.245  1.00 63.38           H
ATOM     36  CG2 THR A  22      -4.994 -11.859  60.068  1.00 63.38           C
ATOM     37 1HG2 THR A  22      -5.118 -10.900  60.571  1.00 63.38           H
ATOM     38 2HG2 THR A  22      -4.021 -11.888  59.576  1.00 63.38           H
ATOM     39 3HG2 THR A  22      -5.054 -12.664  60.801  1.00 63.38           H
ATOM     40  HN  THR A  22      -7.129  -9.887  59.418  1.00 63.38           H
ATOM     41  N   SER A  23      -7.956 -11.234  56.478  1.00 65.39           N
ATOM     42  CA  SER A  23      -8.628 -11.590  55.240  1.00 65.39           C
ATOM     43  C   SER A  23      -8.058 -10.771  54.080  1.00 65.39           C
ATOM     44  O   SER A  23      -7.849 -11.297  52.988  1.00 65.39           O
ATOM     45  HA  SER A  23      -8.424 -12.651  55.095  1.00 65.39           H
ATOM     46  CB  SER A  23     -10.139 -11.373  55.351  1.00 65.39           C
ATOM     47 1HB  SER A  23     -10.629 -11.773  54.463  1.00 65.39           H
ATOM     48 2HB  SER A  23     -10.523 -11.931  56.205  1.00 65.39           H
ATOM     49  OG  SER A  23     -10.471  -9.995  55.496  1.00 65.39           O
ATOM     50  HG  SER A  23     -11.459  -9.870  55.407  1.00 65.39           H
ATOM     51  HN  SER A  23      -8.553 -10.873  57.194  1.00 65.39           H
ATOM     52  N   SER A  24      -7.824  -9.496  54.357  1.00 70.92           N
ATOM     53  CA  SER A  24      -7.378  -8.576  53.324  1.00 70.92           C
ATOM     54  C   SER A  24      -6.002  -8.997  52.807  1.00 70.92           C
ATOM     55  O   SER A  24      -5.695  -8.815  51.630  1.00 70.92           O
ATOM     56  HA  SER A  24      -8.124  -8.648  52.532  1.00 70.92           H
ATOM     57  CB  SER A  24      -7.331  -7.140  53.850  1.00 70.92           C
ATOM     58 1HB  SER A  24      -7.395  -6.445  53.012  1.00 70.92           H
ATOM     59 2HB  SER A  24      -8.199  -6.957  54.483  1.00 70.92           H
ATOM     60  OG  SER A  24      -6.141  -6.881  54.590  1.00 70.92           O
ATOM     61  HG  SER A  24      -6.133  -7.430  55.426  1.00 70.92           H
ATOM     62  HN  SER A  24      -7.933  -9.092  55.265  1.00 70.92           H
ATOM     63  N   MET A  25      -5.209  -9.553  53.711  1.00 67.44           N
ATOM     64  CA  MET A  25      -3.854  -9.955  53.373  1.00 67.44           C
ATOM     65  C   MET A  25      -3.848 -11.292  52.629  1.00 67.44           C
ATOM     66  O   MET A  25      -3.046 -11.496  51.720  1.00 67.44           O
ATOM     67  HA  MET A  25      -3.468  -9.169  52.725  1.00 67.44           H
ATOM     68  CB  MET A  25      -3.024 -10.079  54.653  1.00 67.44           C
ATOM     69 1HB  MET A  25      -3.301  -9.286  55.348  1.00 67.44           H
ATOM     70 2HB  MET A  25      -3.247 -11.026  55.144  1.00 67.44           H
ATOM     71  CG  MET A  25      -1.528  -9.996  54.346  1.00 67.44           C
ATOM     72 1HG  MET A  25      -1.103 -10.999  54.292  1.00 67.44           H
ATOM     73 2HG  MET A  25      -1.373  -9.532  53.371  1.00 67.44           H
ATOM     74  SD  MET A  25      -0.697  -9.049  55.610  1.00 67.44           S
ATOM     75  CE  MET A  25       0.978  -9.113  54.994  1.00 67.44           C
ATOM     76 1HE  MET A  25       1.303 -10.151  54.933  1.00 67.44           H
ATOM     77 2HE  MET A  25       1.018  -8.660  54.003  1.00 67.44           H
ATOM     78 3HE  MET A  25       1.635  -8.566  55.670  1.00 67.44           H
ATOM     79  HN  MET A  25      -5.479  -9.730  54.658  1.00 67.44           H
ATOM     80  N   GLU A  26      -4.752 -12.167  53.043  1.00 63.56           N
ATOM     81  CA  GLU A  26      -4.923 -13.443  52.368  1.00 63.56           C
ATOM     82  C   GLU A  26      -5.410 -13.224  50.935  1.00 63.56           C
ATOM     83  O   GLU A  26      -4.957 -13.898  50.011  1.00 63.56           O
ATOM     84  HA  GLU A  26      -3.933 -13.899  52.357  1.00 63.56           H
ATOM     85  CB  GLU A  26      -5.884 -14.348  53.142  1.00 63.56           C
ATOM     86 1HB  GLU A  26      -6.745 -13.769  53.476  1.00 63.56           H
ATOM     87 2HB  GLU A  26      -6.154 -15.207  52.527  1.00 63.56           H
ATOM     88  CG  GLU A  26      -5.216 -14.911  54.398  1.00 63.56           C
ATOM     89 1HG  GLU A  26      -4.331 -15.483  54.118  1.00 63.56           H
ATOM     90 2HG  GLU A  26      -4.878 -14.091  55.032  1.00 63.56           H
ATOM     91  CD  GLU A  26      -6.181 -15.804  55.179  1.00 63.56           C
ATOM     92  OE1 GLU A  26      -5.682 -16.572  56.030  1.00 63.56           O
ATOM     93  OE2 GLU A  26      -7.397 -15.698  54.909  1.00 63.56           O
ATOM     94  HN  GLU A  26      -5.360 -12.017  53.823  1.00 63.56           H
ATOM     95  N   ASP A  27      -6.328 -12.278  50.793  1.00 69.96           N
ATOM     96  CA  ASP A  27      -6.912 -11.990  49.495  1.00 69.96           C
ATOM     97  C   ASP A  27      -5.804 -11.587  48.520  1.00 69.96           C
ATOM     98  O   ASP A  27      -5.818 -11.990  47.357  1.00 69.96           O
ATOM     99  HA  ASP A  27      -7.415 -12.910  49.197  1.00 69.96           H
ATOM    100  CB  ASP A  27      -7.908 -10.833  49.583  1.00 69.96           C
ATOM    101 1HB  ASP A  27      -7.469 -10.012  50.151  1.00 69.96           H
ATOM    102 2HB  ASP A  27      -8.118 -10.451  48.584  1.00 69.96           H
ATOM    103  CG  ASP A  27      -9.211 -11.280  50.248  1.00 69.96           C
ATOM    104  OD1 ASP A  27      -9.472 -12.503  50.221  1.00 69.96           O
ATOM    105  OD2 ASP A  27      -9.918 -10.390  50.769  1.00 69.96           O
ATOM    106  HN  ASP A  27      -6.671 -11.715  51.545  1.00 69.96           H
ATOM    107  N   TYR A  28      -4.871 -10.796  49.029  1.00 69.49           N
ATOM    108  CA  TYR A  28      -3.777 -10.305  48.208  1.00 69.49           C
ATOM    109  C   TYR A  28      -2.802 -11.433  47.862  1.00 69.49           C
ATOM    110  O   TYR A  28      -2.258 -11.471  46.760  1.00 69.49           O
ATOM    111  HA  TYR A  28      -4.200  -9.906  47.287  1.00 69.49           H
ATOM    112  CB  TYR A  28      -3.049  -9.261  49.057  1.00 69.49           C
ATOM    113 1HB  TYR A  28      -3.754  -8.478  49.335  1.00 69.49           H
ATOM    114 2HB  TYR A  28      -2.712  -9.729  49.981  1.00 69.49           H
ATOM    115  CG  TYR A  28      -1.847  -8.620  48.359  1.00 69.49           C
ATOM    116  CD1 TYR A  28      -0.568  -9.031  48.673  1.00 69.49           C
ATOM    117  HD1 TYR A  28      -0.413  -9.812  49.418  1.00 69.49           H
ATOM    118  CD2 TYR A  28      -2.043  -7.632  47.416  1.00 69.49           C
ATOM    119  HD2 TYR A  28      -3.053  -7.307  47.168  1.00 69.49           H
ATOM    120  CE1 TYR A  28       0.564  -8.428  48.017  1.00 69.49           C
ATOM    121  HE1 TYR A  28       1.579  -8.744  48.256  1.00 69.49           H
ATOM    122  CE2 TYR A  28      -0.911  -7.029  46.760  1.00 69.49           C
ATOM    123  HE2 TYR A  28      -1.051  -6.247  46.014  1.00 69.49           H
ATOM    124  CZ  TYR A  28       0.336  -7.457  47.093  1.00 69.49           C
ATOM    125  OH  TYR A  28       1.404  -6.888  46.473  1.00 69.49           O
ATOM    126  HH  TYR A  28       1.104  -6.401  45.653  1.00 69.49           H
ATOM    127  HN  TYR A  28      -4.854 -10.492  49.981  1.00 69.49           H
ATOM    128  N   VAL A  29      -2.612 -12.323  48.824  1.00 70.03           N
ATOM    129  CA  VAL A  29      -1.659 -13.409  48.662  1.00 70.03           C
ATOM    130  C   VAL A  29      -2.215 -14.424  47.662  1.00 70.03           C
ATOM    131  O   VAL A  29      -1.474 -14.961  46.840  1.00 70.03           O
ATOM    132  HA  VAL A  29      -0.742 -12.983  48.255  1.00 70.03           H
ATOM    133  CB  VAL A  29      -1.333 -14.027  50.023  1.00 70.03           C
ATOM    134  HB  VAL A  29      -2.275 -14.268  50.516  1.00 70.03           H
ATOM    135  CG1 VAL A  29      -0.542 -15.326  49.859  1.00 70.03           C
ATOM    136 1HG1 VAL A  29      -1.130 -16.040  49.283  1.00 70.03           H
ATOM    137 2HG1 VAL A  29       0.392 -15.119  49.336  1.00 70.03           H
ATOM    138 3HG1 VAL A  29      -0.323 -15.744  50.842  1.00 70.03           H
ATOM    139  CG2 VAL A  29      -0.579 -13.033  50.909  1.00 70.03           C
ATOM    140 1HG2 VAL A  29       0.353 -12.747  50.423  1.00 70.03           H
ATOM    141 2HG2 VAL A  29      -1.194 -12.147  51.066  1.00 70.03           H
ATOM    142 3HG2 VAL A  29      -0.360 -13.498  51.871  1.00 70.03           H
ATOM    143  HN  VAL A  29      -3.094 -12.312  49.700  1.00 70.03           H
ATOM    144  N   ASN A  30      -3.516 -14.657  47.764  1.00 65.50           N
ATOM    145  CA  ASN A  30      -4.148 -15.721  47.003  1.00 65.50           C
ATOM    146  C   ASN A  30      -4.534 -15.193  45.620  1.00 65.50           C
ATOM    147  O   ASN A  30      -5.006 -15.949  44.773  1.00 65.50           O
ATOM    148  HA  ASN A  30      -3.405 -16.517  46.953  1.00 65.50           H
ATOM    149  CB  ASN A  30      -5.422 -16.211  47.695  1.00 65.50           C
ATOM    150 1HB  ASN A  30      -6.062 -15.361  47.931  1.00 65.50           H
ATOM    151 2HB  ASN A  30      -5.983 -16.854  47.017  1.00 65.50           H
ATOM    152  CG  ASN A  30      -5.089 -16.978  48.977  1.00 65.50           C
ATOM    153  OD1 ASN A  30      -4.021 -17.547  49.131  1.00 65.50           O
ATOM    154  ND2 ASN A  30      -6.061 -16.962  49.884  1.00 65.50           N
ATOM    155 1HD2 ASN A  30      -6.914 -16.475  49.695  1.00 65.50           H
ATOM    156 2HD2 ASN A  30      -5.939 -17.435  50.756  1.00 65.50           H
ATOM    157  HN  ASN A  30      -4.132 -14.134  48.353  1.00 65.50           H
ATOM    158  N   PHE A  31      -4.319 -13.899  45.435  1.00 72.10           N
ATOM    159  CA  PHE A  31      -4.640 -13.260  44.170  1.00 72.10           C
ATOM    160  C   PHE A  31      -3.812 -13.857  43.030  1.00 72.10           C
ATOM    161  O   PHE A  31      -2.586 -13.906  43.108  1.00 72.10           O
ATOM    162  HA  PHE A  31      -5.699 -13.436  43.978  1.00 72.10           H
ATOM    163  CB  PHE A  31      -4.292 -11.778  44.316  1.00 72.10           C
ATOM    164 1HB  PHE A  31      -4.766 -11.391  45.218  1.00 72.10           H
ATOM    165 2HB  PHE A  31      -3.215 -11.680  44.454  1.00 72.10           H
ATOM    166  CG  PHE A  31      -4.718 -10.918  43.124  1.00 72.10           C
ATOM    167  CD1 PHE A  31      -3.807 -10.567  42.178  1.00 72.10           C
ATOM    168  HD1 PHE A  31      -2.772 -10.899  42.268  1.00 72.10           H
ATOM    169  CD2 PHE A  31      -6.009 -10.505  43.011  1.00 72.10           C
ATOM    170  HD2 PHE A  31      -6.740 -10.786  43.770  1.00 72.10           H
ATOM    171  CE1 PHE A  31      -4.202  -9.770  41.072  1.00 72.10           C
ATOM    172  HE1 PHE A  31      -3.472  -9.488  40.313  1.00 72.10           H
ATOM    173  CE2 PHE A  31      -6.405  -9.707  41.905  1.00 72.10           C
ATOM    174  HE2 PHE A  31      -7.439  -9.375  41.815  1.00 72.10           H
ATOM    175  CZ  PHE A  31      -5.493  -9.356  40.959  1.00 72.10           C
ATOM    176  HZ  PHE A  31      -5.797  -8.744  40.110  1.00 72.10           H
ATOM    177  HN  PHE A  31      -3.934 -13.291  46.130  1.00 72.10           H
ATOM    178  N   ASN A  32      -4.516 -14.294  41.996  1.00 62.39           N
ATOM    179  CA  ASN A  32      -3.864 -14.917  40.856  1.00 62.39           C
ATOM    180  C   ASN A  32      -3.343 -13.829  39.915  1.00 62.39           C
ATOM    181  O   ASN A  32      -4.098 -13.286  39.110  1.00 62.39           O
ATOM    182  HA  ASN A  32      -3.062 -15.521  41.280  1.00 62.39           H
ATOM    183  CB  ASN A  32      -4.844 -15.792  40.072  1.00 62.39           C
ATOM    184 1HB  ASN A  32      -5.441 -16.386  40.763  1.00 62.39           H
ATOM    185 2HB  ASN A  32      -5.536 -15.160  39.515  1.00 62.39           H
ATOM    186  CG  ASN A  32      -4.101 -16.717  39.106  1.00 62.39           C
ATOM    187  OD1 ASN A  32      -2.887 -16.683  38.983  1.00 62.39           O
ATOM    188  ND2 ASN A  32      -4.894 -17.543  38.430  1.00 62.39           N
ATOM    189 1HD2 ASN A  32      -5.883 -17.520  38.578  1.00 62.39           H
ATOM    190 2HD2 ASN A  32      -4.502 -18.188  37.774  1.00 62.39           H
ATOM    191  HN  ASN A  32      -5.512 -14.229  41.930  1.00 62.39           H
ATOM    192  N   PHE A  33      -2.056 -13.544  40.048  1.00 66.12           N
ATOM    193  CA  PHE A  33      -1.406 -12.591  39.163  1.00 66.12           C
ATOM    194  C   PHE A  33      -1.039 -13.244  37.829  1.00 66.12           C
ATOM    195  O   PHE A  33       0.139 -13.440  37.533  1.00 66.12           O
ATOM    196  HA  PHE A  33      -2.112 -11.780  38.987  1.00 66.12           H
ATOM    197  CB  PHE A  33      -0.125 -12.133  39.863  1.00 66.12           C
ATOM    198 1HB  PHE A  33       0.445 -13.011  40.167  1.00 66.12           H
ATOM    199 2HB  PHE A  33       0.491 -11.585  39.150  1.00 66.12           H
ATOM    200  CG  PHE A  33      -0.367 -11.251  41.090  1.00 66.12           C
ATOM    201  CD1 PHE A  33      -0.492  -9.905  40.945  1.00 66.12           C
ATOM    202  HD1 PHE A  33      -0.419  -9.454  39.955  1.00 66.12           H
ATOM    203  CD2 PHE A  33      -0.458 -11.814  42.325  1.00 66.12           C
ATOM    204  HD2 PHE A  33      -0.358 -12.893  42.441  1.00 66.12           H
ATOM    205  CE1 PHE A  33      -0.716  -9.086  42.084  1.00 66.12           C
ATOM    206  HE1 PHE A  33      -0.816  -8.007  41.968  1.00 66.12           H
ATOM    207  CE2 PHE A  33      -0.683 -10.995  43.463  1.00 66.12           C
ATOM    208  HE2 PHE A  33      -0.755 -11.446  44.453  1.00 66.12           H
ATOM    209  CZ  PHE A  33      -0.807  -9.649  43.318  1.00 66.12           C
ATOM    210  HZ  PHE A  33      -0.980  -9.020  44.192  1.00 66.12           H
ATOM    211  HN  PHE A  33      -1.462 -13.950  40.742  1.00 66.12           H
ATOM    212  N   THR A  34      -2.069 -13.562  37.059  1.00 64.21           N
ATOM    213  CA  THR A  34      -1.897 -13.785  35.634  1.00 64.21           C
ATOM    214  C   THR A  34      -1.318 -12.536  34.965  1.00 64.21           C
ATOM    215  O   THR A  34      -1.828 -11.433  35.154  1.00 64.21           O
ATOM    216  HA  THR A  34      -1.172 -14.587  35.496  1.00 64.21           H
ATOM    217  CB  THR A  34      -3.248 -14.212  35.056  1.00 64.21           C
ATOM    218  HB  THR A  34      -3.422 -13.745  34.087  1.00 64.21           H
ATOM    219  OG1 THR A  34      -4.184 -13.878  36.077  1.00 64.21           O
ATOM    220  HG1 THR A  34      -4.379 -12.898  36.055  1.00 64.21           H
ATOM    221  CG2 THR A  34      -3.372 -15.731  34.919  1.00 64.21           C
ATOM    222 1HG2 THR A  34      -3.265 -16.194  35.900  1.00 64.21           H
ATOM    223 2HG2 THR A  34      -2.591 -16.101  34.255  1.00 64.21           H
ATOM    224 3HG2 THR A  34      -4.349 -15.980  34.505  1.00 64.21           H
ATOM    225  HN  THR A  34      -3.005 -13.669  37.394  1.00 64.21           H
ATOM    226  N   ASP A  35      -0.260 -12.752  34.197  1.00 68.27           N
ATOM    227  CA  ASP A  35       0.484 -11.646  33.621  1.00 68.27           C
ATOM    228  C   ASP A  35      -0.149 -11.251  32.285  1.00 68.27           C
ATOM    229  O   ASP A  35       0.302 -11.688  31.228  1.00 68.27           O
ATOM    230  HA  ASP A  35       0.429 -10.847  34.361  1.00 68.27           H
ATOM    231  CB  ASP A  35       1.939 -12.039  33.357  1.00 68.27           C
ATOM    232 1HB  ASP A  35       2.242 -12.817  34.057  1.00 68.27           H
ATOM    233 2HB  ASP A  35       2.030 -12.459  32.355  1.00 68.27           H
ATOM    234  CG  ASP A  35       2.868 -10.831  33.495  1.00 68.27           C
ATOM    235  OD1 ASP A  35       2.328  -9.720  33.691  1.00 68.27           O
ATOM    236  OD2 ASP A  35       4.096 -11.045  33.400  1.00 68.27           O
ATOM    237  HN  ASP A  35       0.088 -13.661  33.968  1.00 68.27           H
ATOM    238  N   PHE A  36      -1.183 -10.428  32.377  1.00 82.46           N
ATOM    239  CA  PHE A  36      -1.872  -9.956  31.188  1.00 82.46           C
ATOM    240  C   PHE A  36      -1.128  -8.778  30.555  1.00 82.46           C
ATOM    241  O   PHE A  36      -1.448  -8.364  29.442  1.00 82.46           O
ATOM    242  HA  PHE A  36      -1.904 -10.786  30.482  1.00 82.46           H
ATOM    243  CB  PHE A  36      -3.260  -9.489  31.631  1.00 82.46           C
ATOM    244 1HB  PHE A  36      -3.149  -8.790  32.461  1.00 82.46           H
ATOM    245 2HB  PHE A  36      -3.726  -8.940  30.813  1.00 82.46           H
ATOM    246  CG  PHE A  36      -4.191 -10.624  32.060  1.00 82.46           C
ATOM    247  CD1 PHE A  36      -4.257 -11.765  31.323  1.00 82.46           C
ATOM    248  HD1 PHE A  36      -3.646 -11.870  30.426  1.00 82.46           H
ATOM    249  CD2 PHE A  36      -4.954 -10.492  33.179  1.00 82.46           C
ATOM    250  HD2 PHE A  36      -4.901  -9.578  33.770  1.00 82.46           H
ATOM    251  CE1 PHE A  36      -5.122 -12.819  31.721  1.00 82.46           C
ATOM    252  HE1 PHE A  36      -5.175 -13.733  31.130  1.00 82.46           H
ATOM    253  CE2 PHE A  36      -5.818 -11.546  33.577  1.00 82.46           C
ATOM    254  HE2 PHE A  36      -6.429 -11.441  34.474  1.00 82.46           H
ATOM    255  CZ  PHE A  36      -5.884 -12.687  32.840  1.00 82.46           C
ATOM    256  HZ  PHE A  36      -6.548 -13.496  33.146  1.00 82.46           H
ATOM    257  HN  PHE A  36      -1.551 -10.086  33.242  1.00 82.46           H
ATOM    258  N   TYR A  37      -0.150  -8.273  31.292  1.00 86.69           N
ATOM    259  CA  TYR A  37       0.701  -7.212  30.780  1.00 86.69           C
ATOM    260  C   TYR A  37       1.863  -7.786  29.967  1.00 86.69           C
ATOM    261  O   TYR A  37       2.726  -8.474  30.511  1.00 86.69           O
ATOM    262  HA  TYR A  37       0.095  -6.576  30.135  1.00 86.69           H
ATOM    263  CB  TYR A  37       1.260  -6.490  32.008  1.00 86.69           C
ATOM    264 1HB  TYR A  37       0.435  -6.225  32.668  1.00 86.69           H
ATOM    265 2HB  TYR A  37       1.901  -7.178  32.560  1.00 86.69           H
ATOM    266  CG  TYR A  37       2.057  -5.227  31.678  1.00 86.69           C
ATOM    267  CD1 TYR A  37       3.434  -5.279  31.605  1.00 86.69           C
ATOM    268  HD1 TYR A  37       3.954  -6.220  31.782  1.00 86.69           H
ATOM    269  CD2 TYR A  37       1.399  -4.035  31.453  1.00 86.69           C
ATOM    270  HD2 TYR A  37       0.311  -3.994  31.511  1.00 86.69           H
ATOM    271  CE1 TYR A  37       4.184  -4.090  31.294  1.00 86.69           C
ATOM    272  HE1 TYR A  37       5.272  -4.117  31.233  1.00 86.69           H
ATOM    273  CE2 TYR A  37       2.149  -2.846  31.143  1.00 86.69           C
ATOM    274  HE2 TYR A  37       1.641  -1.898  30.963  1.00 86.69           H
ATOM    275  CZ  TYR A  37       3.504  -2.932  31.078  1.00 86.69           C
ATOM    276  OH  TYR A  37       4.213  -1.808  30.784  1.00 86.69           O
ATOM    277  HH  TYR A  37       3.591  -1.071  30.521  1.00 86.69           H
ATOM    278  HN  TYR A  37       0.064  -8.575  32.221  1.00 86.69           H
ATOM    279  N   CYS A  38       1.849  -7.482  28.678  1.00 90.17           N
ATOM    280  CA  CYS A  38       2.824  -8.051  27.764  1.00 90.17           C
ATOM    281  C   CYS A  38       3.893  -6.994  27.482  1.00 90.17           C
ATOM    282  O   CYS A  38       3.603  -5.955  26.891  1.00 90.17           O
ATOM    283  HA  CYS A  38       3.257  -8.915  28.267  1.00 90.17           H
ATOM    284  CB  CYS A  38       2.166  -8.555  26.477  1.00 90.17           C
ATOM    285 1HB  CYS A  38       1.356  -9.243  26.719  1.00 90.17           H
ATOM    286 2HB  CYS A  38       1.725  -7.720  25.934  1.00 90.17           H
ATOM    287  SG  CYS A  38       3.407  -9.397  25.428  1.00 90.17           S
ATOM    288  HN  CYS A  38       1.188  -6.860  28.257  1.00 90.17           H
ATOM    289  N   GLU A  39       5.107  -7.295  27.917  1.00 82.10           N
ATOM    290  CA  GLU A  39       6.257  -6.486  27.550  1.00 82.10           C
ATOM    291  C   GLU A  39       6.836  -6.962  26.216  1.00 82.10           C
ATOM    292  O   GLU A  39       7.185  -8.132  26.069  1.00 82.10           O
ATOM    293  HA  GLU A  39       5.874  -5.470  27.445  1.00 82.10           H
ATOM    294  CB  GLU A  39       7.320  -6.511  28.650  1.00 82.10           C
ATOM    295 1HB  GLU A  39       7.619  -7.540  28.848  1.00 82.10           H
ATOM    296 2HB  GLU A  39       8.153  -5.865  28.371  1.00 82.10           H
ATOM    297  CG  GLU A  39       6.764  -5.953  29.962  1.00 82.10           C
ATOM    298 1HG  GLU A  39       6.285  -4.991  29.779  1.00 82.10           H
ATOM    299 2HG  GLU A  39       5.996  -6.623  30.349  1.00 82.10           H
ATOM    300  CD  GLU A  39       7.874  -5.786  31.001  1.00 82.10           C
ATOM    301  OE1 GLU A  39       7.609  -5.098  32.010  1.00 82.10           O
ATOM    302  OE2 GLU A  39       8.964  -6.351  30.763  1.00 82.10           O
ATOM    303  HN  GLU A  39       5.311  -8.074  28.510  1.00 82.10           H
ATOM    304  N   LYS A  40       6.922  -6.030  25.278  1.00 88.32           N
ATOM    305  CA  LYS A  40       7.275  -6.375  23.911  1.00 88.32           C
ATOM    306  C   LYS A  40       8.685  -5.863  23.609  1.00 88.32           C
ATOM    307  O   LYS A  40       8.963  -5.420  22.496  1.00 88.32           O
ATOM    308  HA  LYS A  40       7.279  -7.462  23.839  1.00 88.32           H
ATOM    309  CB  LYS A  40       6.213  -5.860  22.938  1.00 88.32           C
ATOM    310 1HB  LYS A  40       6.072  -4.789  23.079  1.00 88.32           H
ATOM    311 2HB  LYS A  40       6.554  -6.004  21.912  1.00 88.32           H
ATOM    312  CG  LYS A  40       4.882  -6.586  23.144  1.00 88.32           C
ATOM    313 1HG  LYS A  40       5.033  -7.662  23.056  1.00 88.32           H
ATOM    314 2HG  LYS A  40       4.514  -6.398  24.153  1.00 88.32           H
ATOM    315  CD  LYS A  40       3.842  -6.126  22.121  1.00 88.32           C
ATOM    316 1HD  LYS A  40       3.638  -5.064  22.258  1.00 88.32           H
ATOM    317 2HD  LYS A  40       4.239  -6.248  21.114  1.00 88.32           H
ATOM    318  CE  LYS A  40       2.543  -6.923  22.263  1.00 88.32           C
ATOM    319 1HE  LYS A  40       2.746  -7.986  22.131  1.00 88.32           H
ATOM    320 2HE  LYS A  40       2.141  -6.798  23.269  1.00 88.32           H
ATOM    321  NZ  LYS A  40       1.548  -6.473  21.265  1.00 88.32           N
ATOM    322 1HZ  LYS A  40       0.782  -7.137  21.229  1.00 88.32           H
ATOM    323 2HZ  LYS A  40       1.192  -5.561  21.529  1.00 88.32           H
ATOM    324 3HZ  LYS A  40       1.987  -6.414  20.353  1.00 88.32           H
ATOM    325  HN  LYS A  40       6.755  -5.057  25.439  1.00 88.32           H
ATOM    326  N   ASN A  41       9.538  -5.943  24.620  1.00 82.48           N
ATOM    327  CA  ASN A  41      10.899  -5.451  24.491  1.00 82.48           C
ATOM    328  C   ASN A  41      11.611  -6.219  23.376  1.00 82.48           C
ATOM    329  O   ASN A  41      12.373  -5.637  22.606  1.00 82.48           O
ATOM    330  HA  ASN A  41      10.800  -4.389  24.268  1.00 82.48           H
ATOM    331  CB  ASN A  41      11.686  -5.661  25.787  1.00 82.48           C
ATOM    332 1HB  ASN A  41      11.567  -6.690  26.126  1.00 82.48           H
ATOM    333 2HB  ASN A  41      12.749  -5.507  25.600  1.00 82.48           H
ATOM    334  CG  ASN A  41      11.210  -4.700  26.879  1.00 82.48           C
ATOM    335  OD1 ASN A  41      10.780  -3.588  26.620  1.00 82.48           O
ATOM    336  ND2 ASN A  41      11.310  -5.190  28.111  1.00 82.48           N
ATOM    337 1HD2 ASN A  41      11.671  -6.112  28.255  1.00 82.48           H
ATOM    338 2HD2 ASN A  41      11.024  -4.638  28.894  1.00 82.48           H
ATOM    339  HN  ASN A  41       9.313  -6.334  25.512  1.00 82.48           H
ATOM    340  N   ASN A  42      11.338  -7.515  23.326  1.00 84.23           N
ATOM    341  CA  ASN A  42      11.974  -8.376  22.344  1.00 84.23           C
ATOM    342  C   ASN A  42      11.536  -7.953  20.940  1.00 84.23           C
ATOM    343  O   ASN A  42      12.329  -7.987  20.001  1.00 84.23           O
ATOM    344  HA  ASN A  42      13.045  -8.248  22.502  1.00 84.23           H
ATOM    345  CB  ASN A  42      11.567  -9.837  22.547  1.00 84.23           C
ATOM    346 1HB  ASN A  42      12.013 -10.454  21.766  1.00 84.23           H
ATOM    347 2HB  ASN A  42      11.956 -10.198  23.499  1.00 84.23           H
ATOM    348  CG  ASN A  42      10.045  -9.991  22.520  1.00 84.23           C
ATOM    349  OD1 ASN A  42       9.297  -9.029  22.574  1.00 84.23           O
ATOM    350  ND2 ASN A  42       9.630 -11.251  22.433  1.00 84.23           N
ATOM    351 1HD2 ASN A  42      10.297 -11.995  22.392  1.00 84.23           H
ATOM    352 2HD2 ASN A  42       8.652 -11.455  22.408  1.00 84.23           H
ATOM    353  HN  ASN A  42      10.696  -7.975  23.939  1.00 84.23           H
ATOM    354  N   VAL A  43      10.272  -7.565  20.842  1.00 91.06           N
ATOM    355  CA  VAL A  43       9.710  -7.165  19.563  1.00 91.06           C
ATOM    356  C   VAL A  43      10.414  -5.896  19.076  1.00 91.06           C
ATOM    357  O   VAL A  43      10.740  -5.777  17.896  1.00 91.06           O
ATOM    358  HA  VAL A  43       9.904  -7.968  18.852  1.00 91.06           H
ATOM    359  CB  VAL A  43       8.195  -6.998  19.687  1.00 91.06           C
ATOM    360  HB  VAL A  43       8.004  -6.151  20.347  1.00 91.06           H
ATOM    361  CG1 VAL A  43       7.564  -6.686  18.328  1.00 91.06           C
ATOM    362 1HG1 VAL A  43       7.987  -5.762  17.935  1.00 91.06           H
ATOM    363 2HG1 VAL A  43       7.770  -7.503  17.636  1.00 91.06           H
ATOM    364 3HG1 VAL A  43       6.487  -6.572  18.445  1.00 91.06           H
ATOM    365  CG2 VAL A  43       7.556  -8.237  20.317  1.00 91.06           C
ATOM    366 1HG2 VAL A  43       7.762  -9.108  19.694  1.00 91.06           H
ATOM    367 2HG2 VAL A  43       7.973  -8.396  21.311  1.00 91.06           H
ATOM    368 3HG2 VAL A  43       6.478  -8.092  20.393  1.00 91.06           H
ATOM    369  HN  VAL A  43       9.639  -7.522  21.614  1.00 91.06           H
ATOM    370  N   ARG A  44      10.627  -4.981  20.010  1.00 86.33           N
ATOM    371  CA  ARG A  44      11.247  -3.708  19.682  1.00 86.33           C
ATOM    372  C   ARG A  44      12.697  -3.922  19.243  1.00 86.33           C
ATOM    373  O   ARG A  44      13.183  -3.241  18.341  1.00 86.33           O
ATOM    374  HA  ARG A  44      10.646  -3.307  18.867  1.00 86.33           H
ATOM    375  CB  ARG A  44      11.219  -2.757  20.881  1.00 86.33           C
ATOM    376 1HB  ARG A  44      11.617  -3.263  21.760  1.00 86.33           H
ATOM    377 2HB  ARG A  44      11.866  -1.902  20.686  1.00 86.33           H
ATOM    378  CG  ARG A  44       9.795  -2.274  21.164  1.00 86.33           C
ATOM    379 1HG  ARG A  44       9.325  -1.953  20.234  1.00 86.33           H
ATOM    380 2HG  ARG A  44       9.199  -3.098  21.555  1.00 86.33           H
ATOM    381  CD  ARG A  44       9.798  -1.118  22.166  1.00 86.33           C
ATOM    382 1HD  ARG A  44      10.520  -0.361  21.859  1.00 86.33           H
ATOM    383 2HD  ARG A  44       8.820  -0.638  22.182  1.00 86.33           H
ATOM    384  NE  ARG A  44      10.136  -1.620  23.517  1.00 86.33           N
ATOM    385  HE  ARG A  44      11.103  -1.733  23.746  1.00 86.33           H
ATOM    386  CZ  ARG A  44       9.229  -1.932  24.451  1.00 86.33           C
ATOM    387  NH1 ARG A  44       7.919  -1.800  24.199  1.00 86.33           N
ATOM    388 1HH1 ARG A  44       7.613  -1.466  23.307  1.00 86.33           H
ATOM    389 2HH1 ARG A  44       7.248  -2.035  24.902  1.00 86.33           H
ATOM    390  NH2 ARG A  44       9.650  -2.379  25.642  1.00 86.33           N
ATOM    391 1HH2 ARG A  44       8.985  -2.616  26.351  1.00 86.33           H
ATOM    392 2HH2 ARG A  44      10.628  -2.475  25.823  1.00 86.33           H
ATOM    393  HN  ARG A  44      10.385  -5.098  20.973  1.00 86.33           H
ATOM    394  N   GLN A  45      13.348  -4.870  19.901  1.00 83.19           N
ATOM    395  CA  GLN A  45      14.731  -5.186  19.586  1.00 83.19           C
ATOM    396  C   GLN A  45      14.840  -5.719  18.156  1.00 83.19           C
ATOM    397  O   GLN A  45      15.730  -5.317  17.407  1.00 83.19           O
ATOM    398  HA  GLN A  45      15.270  -4.243  19.672  1.00 83.19           H
ATOM    399  CB  GLN A  45      15.307  -6.186  20.590  1.00 83.19           C
ATOM    400 1HB  GLN A  45      14.574  -6.968  20.792  1.00 83.19           H
ATOM    401 2HB  GLN A  45      16.183  -6.674  20.161  1.00 83.19           H
ATOM    402  CG  GLN A  45      15.693  -5.491  21.897  1.00 83.19           C
ATOM    403 1HG  GLN A  45      16.431  -4.715  21.696  1.00 83.19           H
ATOM    404 2HG  GLN A  45      14.819  -4.998  22.322  1.00 83.19           H
ATOM    405  CD  GLN A  45      16.260  -6.494  22.905  1.00 83.19           C
ATOM    406  OE1 GLN A  45      16.199  -7.698  22.722  1.00 83.19           O
ATOM    407  NE2 GLN A  45      16.812  -5.931  23.975  1.00 83.19           N
ATOM    408 1HE2 GLN A  45      16.829  -4.935  24.064  1.00 83.19           H
ATOM    409 2HE2 GLN A  45      17.211  -6.503  24.691  1.00 83.19           H
ATOM    410  HN  GLN A  45      12.947  -5.416  20.637  1.00 83.19           H
ATOM    411  N   PHE A  46      13.924  -6.615  17.820  1.00 92.21           N
ATOM    412  CA  PHE A  46      13.899  -7.198  16.490  1.00 92.21           C
ATOM    413  C   PHE A  46      13.748  -6.115  15.419  1.00 92.21           C
ATOM    414  O   PHE A  46      14.478  -6.109  14.429  1.00 92.21           O
ATOM    415  HA  PHE A  46      14.847  -7.717  16.347  1.00 92.21           H
ATOM    416  CB  PHE A  46      12.687  -8.129  16.431  1.00 92.21           C
ATOM    417 1HB  PHE A  46      12.841  -8.954  17.126  1.00 92.21           H
ATOM    418 2HB  PHE A  46      11.807  -7.584  16.774  1.00 92.21           H
ATOM    419  CG  PHE A  46      12.405  -8.698  15.039  1.00 92.21           C
ATOM    420  CD1 PHE A  46      11.452  -8.131  14.252  1.00 92.21           C
ATOM    421  HD1 PHE A  46      10.889  -7.270  14.613  1.00 92.21           H
ATOM    422  CD2 PHE A  46      13.109  -9.771  14.589  1.00 92.21           C
ATOM    423  HD2 PHE A  46      13.872 -10.226  15.220  1.00 92.21           H
ATOM    424  CE1 PHE A  46      11.191  -8.659  12.961  1.00 92.21           C
ATOM    425  HE1 PHE A  46      10.427  -8.205  12.330  1.00 92.21           H
ATOM    426  CE2 PHE A  46      12.848 -10.300  13.297  1.00 92.21           C
ATOM    427  HE2 PHE A  46      13.411 -11.160  12.936  1.00 92.21           H
ATOM    428  CZ  PHE A  46      11.895  -9.733  12.510  1.00 92.21           C
ATOM    429  HZ  PHE A  46      11.694 -10.138  11.518  1.00 92.21           H
ATOM    430  HN  PHE A  46      13.209  -6.942  18.438  1.00 92.21           H
ATOM    431  N   ALA A  47      12.795  -5.224  15.655  1.00 93.08           N
ATOM    432  CA  ALA A  47      12.490  -4.182  14.689  1.00 93.08           C
ATOM    433  C   ALA A  47      13.725  -3.303  14.486  1.00 93.08           C
ATOM    434  O   ALA A  47      14.026  -2.897  13.364  1.00 93.08           O
ATOM    435  HA  ALA A  47      12.241  -4.667  13.745  1.00 93.08           H
ATOM    436  CB  ALA A  47      11.277  -3.382  15.168  1.00 93.08           C
ATOM    437 1HB  ALA A  47      10.419  -4.047  15.268  1.00 93.08           H
ATOM    438 2HB  ALA A  47      11.499  -2.928  16.134  1.00 93.08           H
ATOM    439 3HB  ALA A  47      11.048  -2.600  14.443  1.00 93.08           H
ATOM    440  HN  ALA A  47      12.239  -5.207  16.485  1.00 93.08           H
ATOM    441  N   SER A  48      14.408  -3.033  15.589  1.00 91.24           N
ATOM    442  CA  SER A  48      15.494  -2.068  15.580  1.00 91.24           C
ATOM    443  C   SER A  48      16.656  -2.596  14.735  1.00 91.24           C
ATOM    444  O   SER A  48      17.441  -1.816  14.198  1.00 91.24           O
ATOM    445  HA  SER A  48      15.075  -1.166  15.134  1.00 91.24           H
ATOM    446  CB  SER A  48      15.969  -1.759  17.001  1.00 91.24           C
ATOM    447 1HB  SER A  48      16.638  -0.899  16.981  1.00 91.24           H
ATOM    448 2HB  SER A  48      15.113  -1.483  17.617  1.00 91.24           H
ATOM    449  OG  SER A  48      16.640  -2.869  17.593  1.00 91.24           O
ATOM    450  HG  SER A  48      16.251  -3.725  17.253  1.00 91.24           H
ATOM    451  HN  SER A  48      14.231  -3.461  16.476  1.00 91.24           H
ATOM    452  N   HIS A  49      16.729  -3.916  14.645  1.00 87.08           N
ATOM    453  CA  HIS A  49      17.838  -4.559  13.962  1.00 87.08           C
ATOM    454  C   HIS A  49      17.452  -4.840  12.509  1.00 87.08           C
ATOM    455  O   HIS A  49      18.256  -4.641  11.600  1.00 87.08           O
ATOM    456  HA  HIS A  49      18.668  -3.852  13.979  1.00 87.08           H
ATOM    457  CB  HIS A  49      18.282  -5.817  14.712  1.00 87.08           C
ATOM    458 1HB  HIS A  49      17.405  -6.426  14.930  1.00 87.08           H
ATOM    459 2HB  HIS A  49      18.926  -6.407  14.061  1.00 87.08           H
ATOM    460  CG  HIS A  49      19.015  -5.536  16.002  1.00 87.08           C
ATOM    461  ND1 HIS A  49      20.169  -4.774  16.058  1.00 87.08           N
ATOM    462  HD1 HIS A  49      20.624  -4.343  15.279  1.00 87.08           H
ATOM    463  CD2 HIS A  49      18.747  -5.923  17.283  1.00 87.08           C
ATOM    464  HD2 HIS A  49      17.904  -6.538  17.599  1.00 87.08           H
ATOM    465  CE1 HIS A  49      20.568  -4.712  17.320  1.00 87.08           C
ATOM    466  HE1 HIS A  49      21.448  -4.183  17.689  1.00 87.08           H
ATOM    467  NE2 HIS A  49      19.686  -5.425  18.077  1.00 87.08           N
ATOM    468  HN  HIS A  49      16.049  -4.541  15.028  1.00 87.08           H
ATOM    469  N   PHE A  50      16.222  -5.300  12.335  1.00 82.62           N
ATOM    470  CA  PHE A  50      15.830  -5.938  11.090  1.00 82.62           C
ATOM    471  C   PHE A  50      15.254  -4.917  10.108  1.00 82.62           C
ATOM    472  O   PHE A  50      15.544  -4.967   8.913  1.00 82.62           O
ATOM    473  HA  PHE A  50      16.726  -6.387  10.661  1.00 82.62           H
ATOM    474  CB  PHE A  50      14.749  -6.964  11.434  1.00 82.62           C
ATOM    475 1HB  PHE A  50      15.102  -7.589  12.254  1.00 82.62           H
ATOM    476 2HB  PHE A  50      13.864  -6.438  11.793  1.00 82.62           H
ATOM    477  CG  PHE A  50      14.348  -7.863  10.263  1.00 82.62           C
ATOM    478  CD1 PHE A  50      13.148  -7.686   9.648  1.00 82.62           C
ATOM    479  HD1 PHE A  50      12.472  -6.902   9.990  1.00 82.62           H
ATOM    480  CD2 PHE A  50      15.193  -8.840   9.836  1.00 82.62           C
ATOM    481  HD2 PHE A  50      16.154  -8.983  10.329  1.00 82.62           H
ATOM    482  CE1 PHE A  50      12.777  -8.520   8.561  1.00 82.62           C
ATOM    483  HE1 PHE A  50      11.815  -8.378   8.069  1.00 82.62           H
ATOM    484  CE2 PHE A  50      14.821  -9.675   8.749  1.00 82.62           C
ATOM    485  HE2 PHE A  50      15.498 -10.458   8.407  1.00 82.62           H
ATOM    486  CZ  PHE A  50      13.621  -9.497   8.134  1.00 82.62           C
ATOM    487  HZ  PHE A  50      13.336 -10.138   7.300  1.00 82.62           H
ATOM    488  HN  PHE A  50      15.501  -5.242  13.025  1.00 82.62           H
ATOM    489  N   LEU A  51      14.448  -4.014  10.647  1.00 93.96           N
ATOM    490  CA  LEU A  51      13.591  -3.185   9.817  1.00 93.96           C
ATOM    491  C   LEU A  51      14.439  -2.122   9.117  1.00 93.96           C
ATOM    492  O   LEU A  51      14.325  -1.928   7.908  1.00 93.96           O
ATOM    493  HA  LEU A  51      13.149  -3.830   9.057  1.00 93.96           H
ATOM    494  CB  LEU A  51      12.441  -2.607  10.645  1.00 93.96           C
ATOM    495 1HB  LEU A  51      12.864  -2.011  11.453  1.00 93.96           H
ATOM    496 2HB  LEU A  51      11.870  -1.927  10.012  1.00 93.96           H
ATOM    497  CG  LEU A  51      11.474  -3.626  11.252  1.00 93.96           C
ATOM    498  HG  LEU A  51      12.019  -4.217  11.989  1.00 93.96           H
ATOM    499  CD1 LEU A  51      10.332  -2.925  11.991  1.00 93.96           C
ATOM    500 1HD1 LEU A  51      10.741  -2.310  12.792  1.00 93.96           H
ATOM    501 2HD1 LEU A  51       9.781  -2.294  11.293  1.00 93.96           H
ATOM    502 3HD1 LEU A  51       9.660  -3.672  12.413  1.00 93.96           H
ATOM    503  CD2 LEU A  51      10.958  -4.596  10.187  1.00 93.96           C
ATOM    504 1HD2 LEU A  51      10.435  -4.038   9.411  1.00 93.96           H
ATOM    505 2HD2 LEU A  51      11.799  -5.131   9.746  1.00 93.96           H
ATOM    506 3HD2 LEU A  51      10.273  -5.309  10.646  1.00 93.96           H
ATOM    507  HN  LEU A  51      14.376  -3.845  11.630  1.00 93.96           H
ATOM    508  N   PRO A  52      15.303  -1.416   9.861  1.00 95.75           N
ATOM    509  CA  PRO A  52      15.990  -0.245   9.311  1.00 95.75           C
ATOM    510  C   PRO A  52      16.703  -0.555   8.005  1.00 95.75           C
ATOM    511  O   PRO A  52      16.505   0.136   7.007  1.00 95.75           O
ATOM    512  HA  PRO A  52      15.267   0.532   9.063  1.00 95.75           H
ATOM    513  CB  PRO A  52      16.973   0.149  10.415  1.00 95.75           C
ATOM    514 1HB  PRO A  52      17.945  -0.324  10.274  1.00 95.75           H
ATOM    515 2HB  PRO A  52      17.143   1.226  10.435  1.00 95.75           H
ATOM    516  CG  PRO A  52      16.290  -0.337  11.687  1.00 95.75           C
ATOM    517 1HG  PRO A  52      16.997  -0.452  12.508  1.00 95.75           H
ATOM    518 2HG  PRO A  52      15.531   0.365  12.033  1.00 95.75           H
ATOM    519  CD  PRO A  52      15.687  -1.666  11.262  1.00 95.75           C
ATOM    520 1HD  PRO A  52      16.407  -2.481  11.340  1.00 95.75           H
ATOM    521 2HD  PRO A  52      14.832  -1.940  11.881  1.00 95.75           H
ATOM    522  N   PRO A  53      17.546  -1.597   7.980  1.00 95.78           N
ATOM    523  CA  PRO A  53      18.280  -1.944   6.761  1.00 95.78           C
ATOM    524  C   PRO A  53      17.360  -2.108   5.561  1.00 95.78           C
ATOM    525  O   PRO A  53      17.672  -1.641   4.467  1.00 95.78           O
ATOM    526  HA  PRO A  53      18.960  -1.137   6.490  1.00 95.78           H
ATOM    527  CB  PRO A  53      18.981  -3.255   7.122  1.00 95.78           C
ATOM    528 1HB  PRO A  53      18.379  -4.121   6.848  1.00 95.78           H
ATOM    529 2HB  PRO A  53      19.935  -3.356   6.603  1.00 95.78           H
ATOM    530  CG  PRO A  53      19.168  -3.152   8.631  1.00 95.78           C
ATOM    531 1HG  PRO A  53      19.326  -4.129   9.087  1.00 95.78           H
ATOM    532 2HG  PRO A  53      20.037  -2.548   8.891  1.00 95.78           H
ATOM    533  CD  PRO A  53      17.869  -2.511   9.090  1.00 95.78           C
ATOM    534 1HD  PRO A  53      17.083  -3.251   9.240  1.00 95.78           H
ATOM    535 2HD  PRO A  53      17.990  -1.984  10.036  1.00 95.78           H
ATOM    536  N   LEU A  54      16.241  -2.775   5.801  1.00 93.68           N
ATOM    537  CA  LEU A  54      15.327  -3.116   4.723  1.00 93.68           C
ATOM    538  C   LEU A  54      14.694  -1.836   4.174  1.00 93.68           C
ATOM    539  O   LEU A  54      14.571  -1.671   2.962  1.00 93.68           O
ATOM    540  HA  LEU A  54      15.915  -3.577   3.930  1.00 93.68           H
ATOM    541  CB  LEU A  54      14.307  -4.154   5.194  1.00 93.68           C
ATOM    542 1HB  LEU A  54      13.807  -3.767   6.082  1.00 93.68           H
ATOM    543 2HB  LEU A  54      13.546  -4.262   4.421  1.00 93.68           H
ATOM    544  CG  LEU A  54      14.863  -5.541   5.520  1.00 93.68           C
ATOM    545  HG  LEU A  54      15.617  -5.432   6.300  1.00 93.68           H
ATOM    546  CD1 LEU A  54      13.769  -6.455   6.074  1.00 93.68           C
ATOM    547 1HD1 LEU A  54      13.359  -6.020   6.986  1.00 93.68           H
ATOM    548 2HD1 LEU A  54      12.975  -6.562   5.335  1.00 93.68           H
ATOM    549 3HD1 LEU A  54      14.191  -7.434   6.298  1.00 93.68           H
ATOM    550  CD2 LEU A  54      15.559  -6.153   4.302  1.00 93.68           C
ATOM    551 1HD2 LEU A  54      14.844  -6.247   3.485  1.00 93.68           H
ATOM    552 2HD2 LEU A  54      16.382  -5.510   3.993  1.00 93.68           H
ATOM    553 3HD2 LEU A  54      15.945  -7.139   4.562  1.00 93.68           H
ATOM    554  HN  LEU A  54      15.955  -3.081   6.709  1.00 93.68           H
ATOM    555  N   TYR A  55      14.308  -0.963   5.094  1.00 94.31           N
ATOM    556  CA  TYR A  55      13.632   0.268   4.720  1.00 94.31           C
ATOM    557  C   TYR A  55      14.552   1.172   3.899  1.00 94.31           C
ATOM    558  O   TYR A  55      14.103   1.843   2.970  1.00 94.31           O
ATOM    559  HA  TYR A  55      12.762   0.004   4.118  1.00 94.31           H
ATOM    560  CB  TYR A  55      13.282   0.972   6.033  1.00 94.31           C
ATOM    561 1HB  TYR A  55      14.148   0.935   6.694  1.00 94.31           H
ATOM    562 2HB  TYR A  55      13.083   2.024   5.827  1.00 94.31           H
ATOM    563  CG  TYR A  55      12.077   0.372   6.760  1.00 94.31           C
ATOM    564  CD1 TYR A  55      11.457  -0.753   6.255  1.00 94.31           C
ATOM    565  HD1 TYR A  55      11.826  -1.214   5.338  1.00 94.31           H
ATOM    566  CD2 TYR A  55      11.611   0.955   7.920  1.00 94.31           C
ATOM    567  HD2 TYR A  55      12.101   1.844   8.319  1.00 94.31           H
ATOM    568  CE1 TYR A  55      10.323  -1.318   6.939  1.00 94.31           C
ATOM    569  HE1 TYR A  55       9.824  -2.206   6.551  1.00 94.31           H
ATOM    570  CE2 TYR A  55      10.476   0.391   8.604  1.00 94.31           C
ATOM    571  HE2 TYR A  55      10.098   0.841   9.521  1.00 94.31           H
ATOM    572  CZ  TYR A  55       9.889  -0.718   8.080  1.00 94.31           C
ATOM    573  OH  TYR A  55       8.817  -1.252   8.726  1.00 94.31           O
ATOM    574  HH  TYR A  55       8.462  -2.032   8.212  1.00 94.31           H
ATOM    575  HN  TYR A  55      14.452  -1.085   6.076  1.00 94.31           H
ATOM    576  N   TRP A  56      15.824   1.163   4.270  1.00 92.67           N
ATOM    577  CA  TRP A  56      16.822   1.926   3.542  1.00 92.67           C
ATOM    578  C   TRP A  56      16.956   1.318   2.144  1.00 92.67           C
ATOM    579  O   TRP A  56      17.041   2.043   1.154  1.00 92.67           O
ATOM    580  HA  TRP A  56      16.468   2.954   3.469  1.00 92.67           H
ATOM    581  CB  TRP A  56      18.148   1.965   4.305  1.00 92.67           C
ATOM    582 1HB  TRP A  56      18.320   0.992   4.764  1.00 92.67           H
ATOM    583 2HB  TRP A  56      18.959   2.132   3.597  1.00 92.67           H
ATOM    584  CG  TRP A  56      18.209   3.042   5.391  1.00 92.67           C
ATOM    585  CD1 TRP A  56      18.335   2.873   6.714  1.00 92.67           C
ATOM    586  HD1 TRP A  56      18.414   1.902   7.204  1.00 92.67           H
ATOM    587  CD2 TRP A  56      18.141   4.469   5.191  1.00 92.67           C
ATOM    588  NE1 TRP A  56      18.354   4.082   7.379  1.00 92.67           N
ATOM    589  HE1 TRP A  56      18.439   4.213   8.367  1.00 92.67           H
ATOM    590  CE2 TRP A  56      18.232   5.084   6.423  1.00 92.67           C
ATOM    591  CE3 TRP A  56      18.008   5.217   4.008  1.00 92.67           C
ATOM    592  HE3 TRP A  56      17.935   4.756   3.023  1.00 92.67           H
ATOM    593  CZ2 TRP A  56      18.199   6.473   6.592  1.00 92.67           C
ATOM    594  HZ2 TRP A  56      18.272   6.934   7.576  1.00 92.67           H
ATOM    595  CZ3 TRP A  56      17.976   6.604   4.193  1.00 92.67           C
ATOM    596  HZ3 TRP A  56      17.874   7.232   3.307  1.00 92.67           H
ATOM    597  CH2 TRP A  56      18.066   7.238   5.427  1.00 92.67           C
ATOM    598  HH2 TRP A  56      18.034   8.326   5.487  1.00 92.67           H
ATOM    599  HN  TRP A  56      16.174   0.646   5.052  1.00 92.67           H
ATOM    600  N   LEU A  57      16.970  -0.006   2.109  1.00 92.02           N
ATOM    601  CA  LEU A  57      17.103  -0.720   0.850  1.00 92.02           C
ATOM    602  C   LEU A  57      15.902  -0.399  -0.043  1.00 92.02           C
ATOM    603  O   LEU A  57      16.068  -0.051  -1.211  1.00 92.02           O
ATOM    604  HA  LEU A  57      18.005  -0.352   0.360  1.00 92.02           H
ATOM    605  CB  LEU A  57      17.301  -2.216   1.100  1.00 92.02           C
ATOM    606 1HB  LEU A  57      18.184  -2.346   1.726  1.00 92.02           H
ATOM    607 2HB  LEU A  57      16.449  -2.584   1.672  1.00 92.02           H
ATOM    608  CG  LEU A  57      17.459  -3.090  -0.146  1.00 92.02           C
ATOM    609  HG  LEU A  57      16.625  -2.882  -0.816  1.00 92.02           H
ATOM    610  CD1 LEU A  57      18.744  -2.740  -0.900  1.00 92.02           C
ATOM    611 1HD1 LEU A  57      18.712  -1.695  -1.208  1.00 92.02           H
ATOM    612 2HD1 LEU A  57      19.603  -2.901  -0.249  1.00 92.02           H
ATOM    613 3HD1 LEU A  57      18.831  -3.376  -1.781  1.00 92.02           H
ATOM    614  CD2 LEU A  57      17.392  -4.575   0.214  1.00 92.02           C
ATOM    615 1HD2 LEU A  57      18.192  -4.816   0.914  1.00 92.02           H
ATOM    616 2HD2 LEU A  57      16.428  -4.794   0.674  1.00 92.02           H
ATOM    617 3HD2 LEU A  57      17.507  -5.173  -0.690  1.00 92.02           H
ATOM    618  HN  LEU A  57      16.892  -0.588   2.918  1.00 92.02           H
ATOM    619  N   VAL A  58      14.720  -0.529   0.541  1.00 94.14           N
ATOM    620  CA  VAL A  58      13.491  -0.314  -0.203  1.00 94.14           C
ATOM    621  C   VAL A  58      13.475   1.115  -0.751  1.00 94.14           C
ATOM    622  O   VAL A  58      13.105   1.337  -1.903  1.00 94.14           O
ATOM    623  HA  VAL A  58      13.486  -1.011  -1.040  1.00 94.14           H
ATOM    624  CB  VAL A  58      12.282  -0.628   0.682  1.00 94.14           C
ATOM    625  HB  VAL A  58      12.384  -0.056   1.604  1.00 94.14           H
ATOM    626  CG1 VAL A  58      10.980  -0.198   0.004  1.00 94.14           C
ATOM    627 1HG1 VAL A  58      11.006   0.876  -0.184  1.00 94.14           H
ATOM    628 2HG1 VAL A  58      10.869  -0.730  -0.941  1.00 94.14           H
ATOM    629 3HG1 VAL A  58      10.137  -0.433   0.654  1.00 94.14           H
ATOM    630  CG2 VAL A  58      12.244  -2.112   1.051  1.00 94.14           C
ATOM    631 1HG2 VAL A  58      12.177  -2.711   0.143  1.00 94.14           H
ATOM    632 2HG2 VAL A  58      13.152  -2.375   1.594  1.00 94.14           H
ATOM    633 3HG2 VAL A  58      11.376  -2.308   1.680  1.00 94.14           H
ATOM    634  HN  VAL A  58      14.595  -0.775   1.502  1.00 94.14           H
ATOM    635  N   PHE A  59      13.880   2.046   0.100  1.00 95.34           N
ATOM    636  CA  PHE A  59      13.880   3.450  -0.272  1.00 95.34           C
ATOM    637  C   PHE A  59      14.754   3.691  -1.505  1.00 95.34           C
ATOM    638  O   PHE A  59      14.314   4.315  -2.470  1.00 95.34           O
ATOM    639  HA  PHE A  59      12.850   3.725  -0.500  1.00 95.34           H
ATOM    640  CB  PHE A  59      14.463   4.226   0.911  1.00 95.34           C
ATOM    641 1HB  PHE A  59      13.788   4.134   1.761  1.00 95.34           H
ATOM    642 2HB  PHE A  59      15.408   3.767   1.203  1.00 95.34           H
ATOM    643  CG  PHE A  59      14.702   5.710   0.625  1.00 95.34           C
ATOM    644  CD1 PHE A  59      15.971   6.185   0.505  1.00 95.34           C
ATOM    645  HD1 PHE A  59      16.818   5.507   0.613  1.00 95.34           H
ATOM    646  CD2 PHE A  59      13.645   6.555   0.490  1.00 95.34           C
ATOM    647  HD2 PHE A  59      12.627   6.175   0.586  1.00 95.34           H
ATOM    648  CE1 PHE A  59      16.192   7.562   0.240  1.00 95.34           C
ATOM    649  HE1 PHE A  59      17.209   7.942   0.144  1.00 95.34           H
ATOM    650  CE2 PHE A  59      13.866   7.932   0.224  1.00 95.34           C
ATOM    651  HE2 PHE A  59      13.018   8.610   0.117  1.00 95.34           H
ATOM    652  CZ  PHE A  59      15.135   8.407   0.105  1.00 95.34           C
ATOM    653  HZ  PHE A  59      15.304   9.464  -0.099  1.00 95.34           H
ATOM    654  HN  PHE A  59      14.204   1.854   1.026  1.00 95.34           H
ATOM    655  N   ILE A  60      15.976   3.184  -1.433  1.00 92.44           N
ATOM    656  CA  ILE A  60      16.962   3.458  -2.464  1.00 92.44           C
ATOM    657  C   ILE A  60      16.464   2.906  -3.801  1.00 92.44           C
ATOM    658  O   ILE A  60      16.426   3.624  -4.799  1.00 92.44           O
ATOM    659  HA  ILE A  60      17.052   4.541  -2.550  1.00 92.44           H
ATOM    660  CB  ILE A  60      18.334   2.922  -2.050  1.00 92.44           C
ATOM    661  HB  ILE A  60      18.211   1.892  -1.717  1.00 92.44           H
ATOM    662  CG1 ILE A  60      18.899   3.714  -0.869  1.00 92.44           C
ATOM    663 1HG1 ILE A  60      19.200   4.707  -1.204  1.00 92.44           H
ATOM    664 2HG1 ILE A  60      18.123   3.854  -0.116  1.00 92.44           H
ATOM    665  CG2 ILE A  60      19.296   2.901  -3.239  1.00 92.44           C
ATOM    666 1HG2 ILE A  60      18.892   2.260  -4.023  1.00 92.44           H
ATOM    667 2HG2 ILE A  60      19.419   3.913  -3.626  1.00 92.44           H
ATOM    668 3HG2 ILE A  60      20.264   2.516  -2.917  1.00 92.44           H
ATOM    669  CD1 ILE A  60      20.097   2.994  -0.248  1.00 92.44           C
ATOM    670 1HD1 ILE A  60      19.786   2.011   0.107  1.00 92.44           H
ATOM    671 2HD1 ILE A  60      20.880   2.878  -0.998  1.00 92.44           H
ATOM    672 3HD1 ILE A  60      20.479   3.578   0.588  1.00 92.44           H
ATOM    673  HN  ILE A  60      16.294   2.596  -0.690  1.00 92.44           H
ATOM    674  N   VAL A  61      16.094   1.633  -3.778  1.00 91.98           N
ATOM    675  CA  VAL A  61      15.732   0.937  -5.001  1.00 91.98           C
ATOM    676  C   VAL A  61      14.457   1.556  -5.577  1.00 91.98           C
ATOM    677  O   VAL A  61      14.363   1.783  -6.782  1.00 91.98           O
ATOM    678  HA  VAL A  61      16.545   1.080  -5.714  1.00 91.98           H
ATOM    679  CB  VAL A  61      15.600  -0.563  -4.729  1.00 91.98           C
ATOM    680  HB  VAL A  61      14.869  -0.696  -3.932  1.00 91.98           H
ATOM    681  CG1 VAL A  61      15.084  -1.301  -5.967  1.00 91.98           C
ATOM    682 1HG1 VAL A  61      14.106  -0.907  -6.243  1.00 91.98           H
ATOM    683 2HG1 VAL A  61      15.781  -1.155  -6.793  1.00 91.98           H
ATOM    684 3HG1 VAL A  61      14.999  -2.365  -5.746  1.00 91.98           H
ATOM    685  CG2 VAL A  61      16.928  -1.153  -4.252  1.00 91.98           C
ATOM    686 1HG2 VAL A  61      17.689  -1.003  -5.019  1.00 91.98           H
ATOM    687 2HG2 VAL A  61      17.237  -0.657  -3.332  1.00 91.98           H
ATOM    688 3HG2 VAL A  61      16.805  -2.220  -4.067  1.00 91.98           H
ATOM    689  HN  VAL A  61      16.040   1.082  -2.946  1.00 91.98           H
ATOM    690  N   GLY A  62      13.507   1.810  -4.689  1.00 93.63           N
ATOM    691  CA  GLY A  62      12.198   2.282  -5.107  1.00 93.63           C
ATOM    692  C   GLY A  62      12.282   3.703  -5.668  1.00 93.63           C
ATOM    693  O   GLY A  62      11.652   4.013  -6.679  1.00 93.63           O
ATOM    694 1HA  GLY A  62      11.791   1.611  -5.864  1.00 93.63           H
ATOM    695 2HA  GLY A  62      11.513   2.261  -4.260  1.00 93.63           H
ATOM    696  HN  GLY A  62      13.621   1.698  -3.702  1.00 93.63           H
ATOM    697  N   ALA A  63      13.063   4.529  -4.988  1.00 94.00           N
ATOM    698  CA  ALA A  63      13.199   5.922  -5.378  1.00 94.00           C
ATOM    699  C   ALA A  63      13.796   5.997  -6.784  1.00 94.00           C
ATOM    700  O   ALA A  63      13.316   6.755  -7.626  1.00 94.00           O
ATOM    701  HA  ALA A  63      12.202   6.361  -5.391  1.00 94.00           H
ATOM    702  CB  ALA A  63      14.050   6.661  -4.343  1.00 94.00           C
ATOM    703 1HB  ALA A  63      13.567   6.602  -3.367  1.00 94.00           H
ATOM    704 2HB  ALA A  63      15.037   6.201  -4.288  1.00 94.00           H
ATOM    705 3HB  ALA A  63      14.151   7.706  -4.635  1.00 94.00           H
ATOM    706  HN  ALA A  63      13.596   4.260  -4.186  1.00 94.00           H
ATOM    707  N   LEU A  64      14.834   5.201  -6.996  1.00 88.01           N
ATOM    708  CA  LEU A  64      15.501   5.168  -8.286  1.00 88.01           C
ATOM    709  C   LEU A  64      14.516   4.682  -9.351  1.00 88.01           C
ATOM    710  O   LEU A  64      14.391   5.293 -10.411  1.00 88.01           O
ATOM    711  HA  LEU A  64      15.795   6.189  -8.528  1.00 88.01           H
ATOM    712  CB  LEU A  64      16.782   4.334  -8.206  1.00 88.01           C
ATOM    713 1HB  LEU A  64      16.541   3.378  -7.741  1.00 88.01           H
ATOM    714 2HB  LEU A  64      17.116   4.120  -9.221  1.00 88.01           H
ATOM    715  CG  LEU A  64      17.945   4.965  -7.438  1.00 88.01           C
ATOM    716  HG  LEU A  64      17.583   5.264  -6.454  1.00 88.01           H
ATOM    717  CD1 LEU A  64      19.069   3.950  -7.216  1.00 88.01           C
ATOM    718 1HD1 LEU A  64      18.688   3.106  -6.642  1.00 88.01           H
ATOM    719 2HD1 LEU A  64      19.436   3.599  -8.180  1.00 88.01           H
ATOM    720 3HD1 LEU A  64      19.883   4.424  -6.668  1.00 88.01           H
ATOM    721  CD2 LEU A  64      18.444   6.229  -8.139  1.00 88.01           C
ATOM    722 1HD2 LEU A  64      18.784   5.978  -9.143  1.00 88.01           H
ATOM    723 2HD2 LEU A  64      17.633   6.955  -8.201  1.00 88.01           H
ATOM    724 3HD2 LEU A  64      19.271   6.657  -7.572  1.00 88.01           H
ATOM    725  HN  LEU A  64      15.219   4.589  -6.305  1.00 88.01           H
ATOM    726  N   GLY A  65      13.843   3.586  -9.033  1.00 89.74           N
ATOM    727  CA  GLY A  65      12.983   2.928 -10.002  1.00 89.74           C
ATOM    728  C   GLY A  65      11.848   3.855 -10.445  1.00 89.74           C
ATOM    729  O   GLY A  65      11.652   4.074 -11.639  1.00 89.74           O
ATOM    730 1HA  GLY A  65      13.570   2.626 -10.869  1.00 89.74           H
ATOM    731 2HA  GLY A  65      12.566   2.020  -9.566  1.00 89.74           H
ATOM    732  HN  GLY A  65      13.879   3.149  -8.135  1.00 89.74           H
ATOM    733  N   ASN A  66      11.131   4.373  -9.459  1.00 88.31           N
ATOM    734  CA  ASN A  66       9.934   5.150  -9.733  1.00 88.31           C
ATOM    735  C   ASN A  66      10.327   6.466 -10.406  1.00 88.31           C
ATOM    736  O   ASN A  66       9.614   6.958 -11.279  1.00 88.31           O
ATOM    737  HA  ASN A  66       9.323   4.517 -10.377  1.00 88.31           H
ATOM    738  CB  ASN A  66       9.188   5.485  -8.440  1.00 88.31           C
ATOM    739 1HB  ASN A  66       9.899   5.797  -7.675  1.00 88.31           H
ATOM    740 2HB  ASN A  66       8.515   6.326  -8.611  1.00 88.31           H
ATOM    741  CG  ASN A  66       8.388   4.280  -7.939  1.00 88.31           C
ATOM    742  OD1 ASN A  66       7.462   3.809  -8.578  1.00 88.31           O
ATOM    743  ND2 ASN A  66       8.797   3.810  -6.765  1.00 88.31           N
ATOM    744 1HD2 ASN A  66       9.565   4.243  -6.292  1.00 88.31           H
ATOM    745 2HD2 ASN A  66       8.337   3.023  -6.353  1.00 88.31           H
ATOM    746  HN  ASN A  66      11.356   4.270  -8.490  1.00 88.31           H
ATOM    747  N   SER A  67      11.462   6.998  -9.976  1.00 89.56           N
ATOM    748  CA  SER A  67      11.977   8.228 -10.552  1.00 89.56           C
ATOM    749  C   SER A  67      12.244   8.034 -12.046  1.00 89.56           C
ATOM    750  O   SER A  67      11.988   8.932 -12.847  1.00 89.56           O
ATOM    751  HA  SER A  67      11.194   8.970 -10.396  1.00 89.56           H
ATOM    752  CB  SER A  67      13.254   8.678  -9.838  1.00 89.56           C
ATOM    753 1HB  SER A  67      14.009   7.896  -9.920  1.00 89.56           H
ATOM    754 2HB  SER A  67      13.655   9.562 -10.335  1.00 89.56           H
ATOM    755  OG  SER A  67      13.022   8.971  -8.463  1.00 89.56           O
ATOM    756  HG  SER A  67      13.528   8.329  -7.887  1.00 89.56           H
ATOM    757  HN  SER A  67      12.023   6.604  -9.248  1.00 89.56           H
ATOM    758  N   LEU A  68      12.756   6.857 -12.375  1.00 83.65           N
ATOM    759  CA  LEU A  68      13.068   6.538 -13.758  1.00 83.65           C
ATOM    760  C   LEU A  68      11.771   6.467 -14.566  1.00 83.65           C
ATOM    761  O   LEU A  68      11.717   6.936 -15.702  1.00 83.65           O
ATOM    762  HA  LEU A  68      13.677   7.352 -14.152  1.00 83.65           H
ATOM    763  CB  LEU A  68      13.911   5.263 -13.836  1.00 83.65           C
ATOM    764 1HB  LEU A  68      14.087   4.905 -12.821  1.00 83.65           H
ATOM    765 2HB  LEU A  68      13.329   4.497 -14.347  1.00 83.65           H
ATOM    766  CG  LEU A  68      15.262   5.395 -14.542  1.00 83.65           C
ATOM    767  HG  LEU A  68      15.616   6.418 -14.413  1.00 83.65           H
ATOM    768  CD1 LEU A  68      16.305   4.472 -13.908  1.00 83.65           C
ATOM    769 1HD1 LEU A  68      16.432   4.736 -12.858  1.00 83.65           H
ATOM    770 2HD1 LEU A  68      15.969   3.438 -13.984  1.00 83.65           H
ATOM    771 3HD1 LEU A  68      17.255   4.586 -14.429  1.00 83.65           H
ATOM    772  CD2 LEU A  68      15.120   5.151 -16.046  1.00 83.65           C
ATOM    773 1HD2 LEU A  68      14.733   4.147 -16.216  1.00 83.65           H
ATOM    774 2HD2 LEU A  68      14.432   5.883 -16.469  1.00 83.65           H
ATOM    775 3HD2 LEU A  68      16.095   5.251 -16.523  1.00 83.65           H
ATOM    776  HN  LEU A  68      12.956   6.131 -11.718  1.00 83.65           H
ATOM    777  N   VAL A  69      10.758   5.877 -13.949  1.00 85.41           N
ATOM    778  CA  VAL A  69       9.473   5.713 -14.607  1.00 85.41           C
ATOM    779  C   VAL A  69       8.922   7.088 -14.990  1.00 85.41           C
ATOM    780  O   VAL A  69       8.530   7.307 -16.135  1.00 85.41           O
ATOM    781  HA  VAL A  69       9.641   5.137 -15.517  1.00 85.41           H
ATOM    782  CB  VAL A  69       8.523   4.916 -13.711  1.00 85.41           C
ATOM    783  HB  VAL A  69       8.476   5.417 -12.744  1.00 85.41           H
ATOM    784  CG1 VAL A  69       7.110   4.890 -14.296  1.00 85.41           C
ATOM    785 1HG1 VAL A  69       6.734   5.909 -14.384  1.00 85.41           H
ATOM    786 2HG1 VAL A  69       7.133   4.424 -15.281  1.00 85.41           H
ATOM    787 3HG1 VAL A  69       6.455   4.317 -13.639  1.00 85.41           H
ATOM    788  CG2 VAL A  69       9.048   3.497 -13.480  1.00 85.41           C
ATOM    789 1HG2 VAL A  69       9.138   2.983 -14.437  1.00 85.41           H
ATOM    790 2HG2 VAL A  69      10.025   3.545 -12.999  1.00 85.41           H
ATOM    791 3HG2 VAL A  69       8.354   2.953 -12.840  1.00 85.41           H
ATOM    792  HN  VAL A  69      10.805   5.515 -13.017  1.00 85.41           H
ATOM    793  N   ILE A  70       8.909   7.978 -14.009  1.00 87.72           N
ATOM    794  CA  ILE A  70       8.335   9.299 -14.205  1.00 87.72           C
ATOM    795  C   ILE A  70       9.082  10.012 -15.334  1.00 87.72           C
ATOM    796  O   ILE A  70       8.466  10.663 -16.176  1.00 87.72           O
ATOM    797  HA  ILE A  70       7.297   9.163 -14.509  1.00 87.72           H
ATOM    798  CB  ILE A  70       8.322  10.078 -12.888  1.00 87.72           C
ATOM    799  HB  ILE A  70       9.325  10.048 -12.463  1.00 87.72           H
ATOM    800  CG1 ILE A  70       7.382   9.424 -11.873  1.00 87.72           C
ATOM    801 1HG1 ILE A  70       6.346   9.611 -12.159  1.00 87.72           H
ATOM    802 2HG1 ILE A  70       7.525   8.343 -11.883  1.00 87.72           H
ATOM    803  CG2 ILE A  70       7.975  11.549 -13.125  1.00 87.72           C
ATOM    804 1HG2 ILE A  70       8.717  11.995 -13.787  1.00 87.72           H
ATOM    805 2HG2 ILE A  70       6.989  11.621 -13.583  1.00 87.72           H
ATOM    806 3HG2 ILE A  70       7.973  12.080 -12.173  1.00 87.72           H
ATOM    807  CD1 ILE A  70       7.633   9.965 -10.464  1.00 87.72           C
ATOM    808 1HD1 ILE A  70       8.663   9.755 -10.173  1.00 87.72           H
ATOM    809 2HD1 ILE A  70       7.465  11.042 -10.453  1.00 87.72           H
ATOM    810 3HD1 ILE A  70       6.952   9.483  -9.763  1.00 87.72           H
ATOM    811  HN  ILE A  70       9.280   7.810 -13.096  1.00 87.72           H
ATOM    812  N   LEU A  71      10.399   9.866 -15.314  1.00 83.31           N
ATOM    813  CA  LEU A  71      11.241  10.542 -16.286  1.00 83.31           C
ATOM    814  C   LEU A  71      10.861  10.080 -17.694  1.00 83.31           C
ATOM    815  O   LEU A  71      10.734  10.895 -18.606  1.00 83.31           O
ATOM    816  HA  LEU A  71      11.039  11.610 -16.206  1.00 83.31           H
ATOM    817  CB  LEU A  71      12.719  10.335 -15.949  1.00 83.31           C
ATOM    818 1HB  LEU A  71      12.854  10.496 -14.879  1.00 83.31           H
ATOM    819 2HB  LEU A  71      12.975   9.295 -16.149  1.00 83.31           H
ATOM    820  CG  LEU A  71      13.710  11.228 -16.699  1.00 83.31           C
ATOM    821  HG  LEU A  71      13.274  11.486 -17.664  1.00 83.31           H
ATOM    822  CD1 LEU A  71      13.946  12.538 -15.946  1.00 83.31           C
ATOM    823 1HD1 LEU A  71      13.002  13.073 -15.842  1.00 83.31           H
ATOM    824 2HD1 LEU A  71      14.351  12.321 -14.957  1.00 83.31           H
ATOM    825 3HD1 LEU A  71      14.654  13.154 -16.501  1.00 83.31           H
ATOM    826  CD2 LEU A  71      15.017  10.483 -16.978  1.00 83.31           C
ATOM    827 1HD2 LEU A  71      15.468  10.176 -16.035  1.00 83.31           H
ATOM    828 2HD2 LEU A  71      14.810   9.602 -17.586  1.00 83.31           H
ATOM    829 3HD2 LEU A  71      15.703  11.141 -17.512  1.00 83.31           H
ATOM    830  HN  LEU A  71      10.888   9.298 -14.652  1.00 83.31           H
ATOM    831  N   VAL A  72      10.689   8.773 -17.827  1.00 81.90           N
ATOM    832  CA  VAL A  72      10.440   8.179 -19.130  1.00 81.90           C
ATOM    833  C   VAL A  72       9.130   8.732 -19.695  1.00 81.90           C
ATOM    834  O   VAL A  72       9.063   9.104 -20.866  1.00 81.90           O
ATOM    835  HA  VAL A  72      11.258   8.474 -19.787  1.00 81.90           H
ATOM    836  CB  VAL A  72      10.447   6.653 -19.020  1.00 81.90           C
ATOM    837  HB  VAL A  72       9.753   6.371 -18.228  1.00 81.90           H
ATOM    838  CG1 VAL A  72       9.964   6.008 -20.320  1.00 81.90           C
ATOM    839 1HG1 VAL A  72       8.947   6.338 -20.534  1.00 81.90           H
ATOM    840 2HG1 VAL A  72      10.621   6.302 -21.138  1.00 81.90           H
ATOM    841 3HG1 VAL A  72       9.978   4.923 -20.214  1.00 81.90           H
ATOM    842  CG2 VAL A  72      11.835   6.138 -18.634  1.00 81.90           C
ATOM    843 1HG2 VAL A  72      12.557   6.436 -19.394  1.00 81.90           H
ATOM    844 2HG2 VAL A  72      12.125   6.559 -17.672  1.00 81.90           H
ATOM    845 3HG2 VAL A  72      11.811   5.050 -18.563  1.00 81.90           H
ATOM    846  HN  VAL A  72      10.718   8.124 -17.066  1.00 81.90           H
ATOM    847  N   TYR A  73       8.122   8.770 -18.837  1.00 78.79           N
ATOM    848  CA  TYR A  73       6.803   9.217 -19.251  1.00 78.79           C
ATOM    849  C   TYR A  73       6.810  10.710 -19.583  1.00 78.79           C
ATOM    850  O   TYR A  73       6.064  11.160 -20.451  1.00 78.79           O
ATOM    851  HA  TYR A  73       6.522   8.655 -20.142  1.00 78.79           H
ATOM    852  CB  TYR A  73       5.881   8.977 -18.054  1.00 78.79           C
ATOM    853 1HB  TYR A  73       6.467   9.047 -17.137  1.00 78.79           H
ATOM    854 2HB  TYR A  73       5.135   9.771 -18.017  1.00 78.79           H
ATOM    855  CG  TYR A  73       5.164   7.626 -18.081  1.00 78.79           C
ATOM    856  CD1 TYR A  73       4.229   7.360 -19.061  1.00 78.79           C
ATOM    857  HD1 TYR A  73       4.002   8.113 -19.815  1.00 78.79           H
ATOM    858  CD2 TYR A  73       5.452   6.672 -17.126  1.00 78.79           C
ATOM    859  HD2 TYR A  73       6.191   6.882 -16.352  1.00 78.79           H
ATOM    860  CE1 TYR A  73       3.555   6.088 -19.087  1.00 78.79           C
ATOM    861  HE1 TYR A  73       2.814   5.866 -19.855  1.00 78.79           H
ATOM    862  CE2 TYR A  73       4.778   5.400 -17.152  1.00 78.79           C
ATOM    863  HE2 TYR A  73       4.996   4.638 -16.404  1.00 78.79           H
ATOM    864  CZ  TYR A  73       3.862   5.171 -18.131  1.00 78.79           C
ATOM    865  OH  TYR A  73       3.225   3.970 -18.156  1.00 78.79           O
ATOM    866  HH  TYR A  73       2.728   3.864 -19.017  1.00 78.79           H
ATOM    867  HN  TYR A  73       8.195   8.501 -17.876  1.00 78.79           H
ATOM    868  N   TRP A  74       7.660  11.438 -18.874  1.00 71.27           N
ATOM    869  CA  TRP A  74       7.712  12.883 -19.019  1.00 71.27           C
ATOM    870  C   TRP A  74       8.256  13.199 -20.414  1.00 71.27           C
ATOM    871  O   TRP A  74       7.665  13.986 -21.151  1.00 71.27           O
ATOM    872  HA  TRP A  74       6.695  13.264 -18.921  1.00 71.27           H
ATOM    873  CB  TRP A  74       8.536  13.518 -17.898  1.00 71.27           C
ATOM    874 1HB  TRP A  74       8.156  13.167 -16.938  1.00 71.27           H
ATOM    875 2HB  TRP A  74       9.567  13.172 -17.978  1.00 71.27           H
ATOM    876  CG  TRP A  74       8.524  15.047 -17.906  1.00 71.27           C
ATOM    877  CD1 TRP A  74       9.378  15.876 -18.522  1.00 71.27           C
ATOM    878  HD1 TRP A  74      10.226  15.547 -19.122  1.00 71.27           H
ATOM    879  CD2 TRP A  74       7.572  15.903 -17.239  1.00 71.27           C
ATOM    880  NE1 TRP A  74       9.048  17.198 -18.302  1.00 71.27           N
ATOM    881  HE1 TRP A  74       9.534  17.996 -18.657  1.00 71.27           H
ATOM    882  CE2 TRP A  74       7.915  17.215 -17.497  1.00 71.27           C
ATOM    883  CE3 TRP A  74       6.459  15.580 -16.444  1.00 71.27           C
ATOM    884  HE3 TRP A  74       6.167  14.552 -16.226  1.00 71.27           H
ATOM    885  CZ2 TRP A  74       7.196  18.308 -16.998  1.00 71.27           C
ATOM    886  HZ2 TRP A  74       7.487  19.335 -17.216  1.00 71.27           H
ATOM    887  CZ3 TRP A  74       5.751  16.683 -15.953  1.00 71.27           C
ATOM    888  HZ3 TRP A  74       4.878  16.488 -15.330  1.00 71.27           H
ATOM    889  CH2 TRP A  74       6.083  18.009 -16.203  1.00 71.27           C
ATOM    890  HH2 TRP A  74       5.479  18.814 -15.783  1.00 71.27           H
ATOM    891  HN  TRP A  74       8.305  11.057 -18.212  1.00 71.27           H
ATOM    892  N   TYR A  75       9.377  12.568 -20.734  1.00 69.35           N
ATOM    893  CA  TYR A  75      10.180  12.998 -21.865  1.00 69.35           C
ATOM    894  C   TYR A  75       9.793  12.234 -23.134  1.00 69.35           C
ATOM    895  O   TYR A  75       9.869  12.775 -24.236  1.00 69.35           O
ATOM    896  HA  TYR A  75      10.000  14.062 -22.022  1.00 69.35           H
ATOM    897  CB  TYR A  75      11.629  12.664 -21.505  1.00 69.35           C
ATOM    898 1HB  TYR A  75      11.644  11.745 -20.919  1.00 69.35           H
ATOM    899 2HB  TYR A  75      12.185  12.467 -22.422  1.00 69.35           H
ATOM    900  CG  TYR A  75      12.344  13.765 -20.719  1.00 69.35           C
ATOM    901  CD1 TYR A  75      12.917  14.828 -21.386  1.00 69.35           C
ATOM    902  HD1 TYR A  75      12.860  14.884 -22.473  1.00 69.35           H
ATOM    903  CD2 TYR A  75      12.416  13.694 -19.343  1.00 69.35           C
ATOM    904  HD2 TYR A  75      11.964  12.854 -18.815  1.00 69.35           H
ATOM    905  CE1 TYR A  75      13.590  15.864 -20.646  1.00 69.35           C
ATOM    906  HE1 TYR A  75      14.047  16.709 -21.161  1.00 69.35           H
ATOM    907  CE2 TYR A  75      13.089  14.730 -18.603  1.00 69.35           C
ATOM    908  HE2 TYR A  75      13.153  14.686 -17.516  1.00 69.35           H
ATOM    909  CZ  TYR A  75      13.643  15.764 -19.291  1.00 69.35           C
ATOM    910  OH  TYR A  75      14.279  16.742 -18.592  1.00 69.35           O
ATOM    911  HH  TYR A  75      14.238  16.545 -17.613  1.00 69.35           H
ATOM    912  HN  TYR A  75       9.736  11.779 -20.235  1.00 69.35           H
ATOM    913  N   CYS A  76       9.388  10.989 -22.935  1.00 67.59           N
ATOM    914  CA  CYS A  76       9.354  10.030 -24.027  1.00 67.59           C
ATOM    915  C   CYS A  76       7.898   9.622 -24.262  1.00 67.59           C
ATOM    916  O   CYS A  76       7.314   9.958 -25.292  1.00 67.59           O
ATOM    917  HA  CYS A  76       9.760  10.537 -24.902  1.00 67.59           H
ATOM    918  CB  CYS A  76      10.247   8.820 -23.745  1.00 67.59           C
ATOM    919 1HB  CYS A  76      11.193   9.149 -23.314  1.00 67.59           H
ATOM    920 2HB  CYS A  76       9.771   8.169 -23.012  1.00 67.59           H
ATOM    921  SG  CYS A  76      10.556   7.896 -25.295  1.00 67.59           S
ATOM    922  HG  CYS A  76       9.328   7.397 -25.405  1.00 67.59           H
ATOM    923  HN  CYS A  76       9.087  10.632 -22.051  1.00 67.59           H
ATOM    924  N   THR A  77       7.354   8.903 -23.291  1.00 60.71           N
ATOM    925  CA  THR A  77       6.116   8.172 -23.505  1.00 60.71           C
ATOM    926  C   THR A  77       4.962   9.142 -23.766  1.00 60.71           C
ATOM    927  O   THR A  77       4.116   8.889 -24.622  1.00 60.71           O
ATOM    928  HA  THR A  77       6.229   7.560 -24.400  1.00 60.71           H
ATOM    929  CB  THR A  77       5.887   7.267 -22.293  1.00 60.71           C
ATOM    930  HB  THR A  77       5.580   7.850 -21.424  1.00 60.71           H
ATOM    931  OG1 THR A  77       7.113   6.555 -22.154  1.00 60.71           O
ATOM    932  HG1 THR A  77       7.186   5.857 -22.867  1.00 60.71           H
ATOM    933  CG2 THR A  77       4.851   6.175 -22.566  1.00 60.71           C
ATOM    934 1HG2 THR A  77       5.190   5.550 -23.392  1.00 60.71           H
ATOM    935 2HG2 THR A  77       3.897   6.635 -22.826  1.00 60.71           H
ATOM    936 3HG2 THR A  77       4.726   5.561 -21.673  1.00 60.71           H
ATOM    937  HN  THR A  77       7.743   8.816 -22.374  1.00 60.71           H
ATOM    938  N   ARG A  78       4.965  10.232 -23.013  1.00 56.01           N
ATOM    939  CA  ARG A  78       3.774  11.053 -22.880  1.00 56.01           C
ATOM    940  C   ARG A  78       2.558  10.177 -22.572  1.00 56.01           C
ATOM    941  O   ARG A  78       2.450   9.060 -23.076  1.00 56.01           O
ATOM    942  HA  ARG A  78       3.991  11.727 -22.051  1.00 56.01           H
ATOM    943  CB  ARG A  78       3.509  11.851 -24.158  1.00 56.01           C
ATOM    944 1HB  ARG A  78       3.400  11.169 -25.001  1.00 56.01           H
ATOM    945 2HB  ARG A  78       2.568  12.393 -24.063  1.00 56.01           H
ATOM    946  CG  ARG A  78       4.646  12.836 -24.435  1.00 56.01           C
ATOM    947 1HG  ARG A  78       4.823  13.451 -23.552  1.00 56.01           H
ATOM    948 2HG  ARG A  78       5.567  12.287 -24.631  1.00 56.01           H
ATOM    949  CD  ARG A  78       4.316  13.732 -25.630  1.00 56.01           C
ATOM    950 1HD  ARG A  78       4.164  13.123 -26.521  1.00 56.01           H
ATOM    951 2HD  ARG A  78       3.385  14.268 -25.447  1.00 56.01           H
ATOM    952  NE  ARG A  78       5.416  14.696 -25.859  1.00 56.01           N
ATOM    953  HE  ARG A  78       6.243  14.604 -25.304  1.00 56.01           H
ATOM    954  CZ  ARG A  78       5.373  15.683 -26.764  1.00 56.01           C
ATOM    955  NH1 ARG A  78       4.290  15.853 -27.534  1.00 56.01           N
ATOM    956 1HH1 ARG A  78       3.506  15.241 -27.437  1.00 56.01           H
ATOM    957 2HH1 ARG A  78       4.267  16.593 -28.207  1.00 56.01           H
ATOM    958  NH2 ARG A  78       6.430  16.499 -26.886  1.00 56.01           N
ATOM    959 1HH2 ARG A  78       6.414  17.241 -27.556  1.00 56.01           H
ATOM    960 2HH2 ARG A  78       7.234  16.365 -26.307  1.00 56.01           H
ATOM    961  HN  ARG A  78       5.761  10.556 -22.501  1.00 56.01           H
ATOM    962  N   VAL A  79       1.673  10.716 -21.747  1.00 71.49           N
ATOM    963  CA  VAL A  79       0.466  10.000 -21.371  1.00 71.49           C
ATOM    964  C   VAL A  79      -0.500   9.979 -22.557  1.00 71.49           C
ATOM    965  O   VAL A  79      -1.191  10.963 -22.816  1.00 71.49           O
ATOM    966  HA  VAL A  79       0.752   8.975 -21.133  1.00 71.49           H
ATOM    967  CB  VAL A  79      -0.143  10.625 -20.114  1.00 71.49           C
ATOM    968  HB  VAL A  79      -0.461  11.638 -20.364  1.00 71.49           H
ATOM    969  CG1 VAL A  79      -1.377   9.845 -19.657  1.00 71.49           C
ATOM    970 1HG1 VAL A  79      -2.126   9.852 -20.449  1.00 71.49           H
ATOM    971 2HG1 VAL A  79      -1.094   8.816 -19.433  1.00 71.49           H
ATOM    972 3HG1 VAL A  79      -1.791  10.310 -18.762  1.00 71.49           H
ATOM    973  CG2 VAL A  79       0.892  10.721 -18.992  1.00 71.49           C
ATOM    974 1HG2 VAL A  79       1.254   9.723 -18.745  1.00 71.49           H
ATOM    975 2HG2 VAL A  79       1.728  11.339 -19.320  1.00 71.49           H
ATOM    976 3HG2 VAL A  79       0.433  11.169 -18.111  1.00 71.49           H
ATOM    977  HN  VAL A  79       1.770  11.624 -21.339  1.00 71.49           H
ATOM    978  N   LYS A  80      -0.517   8.847 -23.245  1.00 64.18           N
ATOM    979  CA  LYS A  80      -1.317   8.717 -24.451  1.00 64.18           C
ATOM    980  C   LYS A  80      -2.513   7.806 -24.170  1.00 64.18           C
ATOM    981  O   LYS A  80      -3.549   7.916 -24.823  1.00 64.18           O
ATOM    982  HA  LYS A  80      -1.691   9.709 -24.704  1.00 64.18           H
ATOM    983  CB  LYS A  80      -0.449   8.249 -25.621  1.00 64.18           C
ATOM    984 1HB  LYS A  80       0.134   7.378 -25.321  1.00 64.18           H
ATOM    985 2HB  LYS A  80      -1.086   7.935 -26.449  1.00 64.18           H
ATOM    986  CG  LYS A  80       0.490   9.363 -26.087  1.00 64.18           C
ATOM    987 1HG  LYS A  80      -0.092  10.240 -26.370  1.00 64.18           H
ATOM    988 2HG  LYS A  80       1.140   9.664 -25.265  1.00 64.18           H
ATOM    989  CD  LYS A  80       1.340   8.903 -27.274  1.00 64.18           C
ATOM    990 1HD  LYS A  80       1.901   8.010 -27.000  1.00 64.18           H
ATOM    991 2HD  LYS A  80       0.691   8.630 -28.106  1.00 64.18           H
ATOM    992  CE  LYS A  80       2.307  10.004 -27.715  1.00 64.18           C
ATOM    993 1HE  LYS A  80       1.748  10.895 -27.999  1.00 64.18           H
ATOM    994 2HE  LYS A  80       2.952  10.284 -26.882  1.00 64.18           H
ATOM    995  NZ  LYS A  80       3.131   9.544 -28.855  1.00 64.18           N
ATOM    996 1HZ  LYS A  80       3.760  10.286 -29.139  1.00 64.18           H
ATOM    997 2HZ  LYS A  80       3.670   8.732 -28.576  1.00 64.18           H
ATOM    998 3HZ  LYS A  80       2.526   9.298 -29.631  1.00 64.18           H
ATOM    999  HN  LYS A  80       0.001   8.031 -22.991  1.00 64.18           H
ATOM   1000  N   THR A  81      -2.329   6.926 -23.196  1.00 74.23           N
ATOM   1001  CA  THR A  81      -3.337   5.923 -22.893  1.00 74.23           C
ATOM   1002  C   THR A  81      -3.795   6.050 -21.439  1.00 74.23           C
ATOM   1003  O   THR A  81      -3.129   6.692 -20.628  1.00 74.23           O
ATOM   1004  HA  THR A  81      -4.208   6.112 -23.521  1.00 74.23           H
ATOM   1005  CB  THR A  81      -2.753   4.550 -23.229  1.00 74.23           C
ATOM   1006  HB  THR A  81      -3.539   3.796 -23.286  1.00 74.23           H
ATOM   1007  OG1 THR A  81      -1.768   4.335 -22.222  1.00 74.23           O
ATOM   1008  HG1 THR A  81      -1.462   3.384 -22.240  1.00 74.23           H
ATOM   1009  CG2 THR A  81      -1.956   4.555 -24.535  1.00 74.23           C
ATOM   1010 1HG2 THR A  81      -1.129   5.260 -24.453  1.00 74.23           H
ATOM   1011 2HG2 THR A  81      -2.607   4.853 -25.357  1.00 74.23           H
ATOM   1012 3HG2 THR A  81      -1.564   3.556 -24.726  1.00 74.23           H
ATOM   1013  HN  THR A  81      -1.512   6.890 -22.621  1.00 74.23           H
ATOM   1014  N   MET A  82      -4.929   5.428 -21.153  1.00 75.14           N
ATOM   1015  CA  MET A  82      -5.464   5.431 -19.802  1.00 75.14           C
ATOM   1016  C   MET A  82      -4.527   4.699 -18.839  1.00 75.14           C
ATOM   1017  O   MET A  82      -4.352   5.120 -17.697  1.00 75.14           O
ATOM   1018  HA  MET A  82      -5.540   6.481 -19.519  1.00 75.14           H
ATOM   1019  CB  MET A  82      -6.835   4.752 -19.794  1.00 75.14           C
ATOM   1020 1HB  MET A  82      -7.421   5.098 -20.646  1.00 75.14           H
ATOM   1021 2HB  MET A  82      -6.712   3.675 -19.908  1.00 75.14           H
ATOM   1022  CG  MET A  82      -7.588   5.051 -18.496  1.00 75.14           C
ATOM   1023 1HG  MET A  82      -7.083   4.576 -17.655  1.00 75.14           H
ATOM   1024 2HG  MET A  82      -7.586   6.124 -18.304  1.00 75.14           H
ATOM   1025  SD  MET A  82      -9.267   4.457 -18.613  1.00 75.14           S
ATOM   1026  CE  MET A  82      -9.948   5.155 -17.118  1.00 75.14           C
ATOM   1027 1HE  MET A  82      -9.401   4.772 -16.256  1.00 75.14           H
ATOM   1028 2HE  MET A  82      -9.859   6.241 -17.151  1.00 75.14           H
ATOM   1029 3HE  MET A  82     -10.999   4.879 -17.034  1.00 75.14           H
ATOM   1030  HN  MET A  82      -5.478   4.930 -21.824  1.00 75.14           H
ATOM   1031  N   THR A  83      -3.947   3.616 -19.337  1.00 74.76           N
ATOM   1032  CA  THR A  83      -3.000   2.846 -18.549  1.00 74.76           C
ATOM   1033  C   THR A  83      -1.800   3.712 -18.162  1.00 74.76           C
ATOM   1034  O   THR A  83      -1.328   3.654 -17.027  1.00 74.76           O
ATOM   1035  HA  THR A  83      -3.488   2.544 -17.623  1.00 74.76           H
ATOM   1036  CB  THR A  83      -2.617   1.602 -19.354  1.00 74.76           C
ATOM   1037  HB  THR A  83      -1.917   1.855 -20.151  1.00 74.76           H
ATOM   1038  OG1 THR A  83      -3.867   1.066 -19.780  1.00 74.76           O
ATOM   1039  HG1 THR A  83      -4.550   1.177 -19.059  1.00 74.76           H
ATOM   1040  CG2 THR A  83      -2.018   0.500 -18.479  1.00 74.76           C
ATOM   1041 1HG2 THR A  83      -2.744   0.200 -17.724  1.00 74.76           H
ATOM   1042 2HG2 THR A  83      -1.118   0.873 -17.990  1.00 74.76           H
ATOM   1043 3HG2 THR A  83      -1.764  -0.359 -19.100  1.00 74.76           H
ATOM   1044  HN  THR A  83      -4.116   3.265 -20.258  1.00 74.76           H
ATOM   1045  N   ASP A  84      -1.340   4.495 -19.126  1.00 78.38           N
ATOM   1046  CA  ASP A  84      -0.185   5.350 -18.910  1.00 78.38           C
ATOM   1047  C   ASP A  84      -0.479   6.317 -17.761  1.00 78.38           C
ATOM   1048  O   ASP A  84       0.392   6.590 -16.936  1.00 78.38           O
ATOM   1049  HA  ASP A  84       0.636   4.670 -18.682  1.00 78.38           H
ATOM   1050  CB  ASP A  84       0.129   6.179 -20.157  1.00 78.38           C
ATOM   1051 1HB  ASP A  84      -0.717   6.825 -20.391  1.00 78.38           H
ATOM   1052 2HB  ASP A  84       0.981   6.829 -19.961  1.00 78.38           H
ATOM   1053  CG  ASP A  84       0.434   5.275 -21.353  1.00 78.38           C
ATOM   1054  OD1 ASP A  84       0.987   4.181 -21.112  1.00 78.38           O
ATOM   1055  OD2 ASP A  84       0.107   5.699 -22.483  1.00 78.38           O
ATOM   1056  HN  ASP A  84      -1.742   4.552 -20.040  1.00 78.38           H
ATOM   1057  N   MET A  85      -1.710   6.808 -17.744  1.00 84.26           N
ATOM   1058  CA  MET A  85      -2.118   7.769 -16.734  1.00 84.26           C
ATOM   1059  C   MET A  85      -2.042   7.158 -15.333  1.00 84.26           C
ATOM   1060  O   MET A  85      -1.537   7.787 -14.404  1.00 84.26           O
ATOM   1061  HA  MET A  85      -1.413   8.597 -16.815  1.00 84.26           H
ATOM   1062  CB  MET A  85      -3.550   8.227 -17.014  1.00 84.26           C
ATOM   1063 1HB  MET A  85      -3.643   8.523 -18.059  1.00 84.26           H
ATOM   1064 2HB  MET A  85      -4.239   7.397 -16.855  1.00 84.26           H
ATOM   1065  CG  MET A  85      -3.938   9.399 -16.109  1.00 84.26           C
ATOM   1066 1HG  MET A  85      -5.004   9.605 -16.204  1.00 84.26           H
ATOM   1067 2HG  MET A  85      -3.754   9.140 -15.067  1.00 84.26           H
ATOM   1068  SD  MET A  85      -2.996  10.849 -16.552  1.00 84.26           S
ATOM   1069  CE  MET A  85      -3.425  11.924 -15.193  1.00 84.26           C
ATOM   1070 1HE  MET A  85      -4.504  12.083 -15.182  1.00 84.26           H
ATOM   1071 2HE  MET A  85      -3.116  11.465 -14.255  1.00 84.26           H
ATOM   1072 3HE  MET A  85      -2.919  12.882 -15.314  1.00 84.26           H
ATOM   1073  HN  MET A  85      -2.420   6.560 -18.403  1.00 84.26           H
ATOM   1074  N   PHE A  86      -2.550   5.939 -15.226  1.00 86.81           N
ATOM   1075  CA  PHE A  86      -2.584   5.252 -13.946  1.00 86.81           C
ATOM   1076  C   PHE A  86      -1.173   4.879 -13.487  1.00 86.81           C
ATOM   1077  O   PHE A  86      -0.853   4.984 -12.304  1.00 86.81           O
ATOM   1078  HA  PHE A  86      -3.030   5.936 -13.223  1.00 86.81           H
ATOM   1079  CB  PHE A  86      -3.397   3.972 -14.146  1.00 86.81           C
ATOM   1080 1HB  PHE A  86      -2.970   3.408 -14.975  1.00 86.81           H
ATOM   1081 2HB  PHE A  86      -3.303   3.351 -13.255  1.00 86.81           H
ATOM   1082  CG  PHE A  86      -4.882   4.216 -14.425  1.00 86.81           C
ATOM   1083  CD1 PHE A  86      -5.538   5.220 -13.785  1.00 86.81           C
ATOM   1084  HD1 PHE A  86      -5.007   5.852 -13.073  1.00 86.81           H
ATOM   1085  CD2 PHE A  86      -5.545   3.428 -15.313  1.00 86.81           C
ATOM   1086  HD2 PHE A  86      -5.019   2.623 -15.826  1.00 86.81           H
ATOM   1087  CE1 PHE A  86      -6.916   5.446 -14.044  1.00 86.81           C
ATOM   1088  HE1 PHE A  86      -7.442   6.251 -13.530  1.00 86.81           H
ATOM   1089  CE2 PHE A  86      -6.923   3.654 -15.572  1.00 86.81           C
ATOM   1090  HE2 PHE A  86      -7.454   3.022 -16.284  1.00 86.81           H
ATOM   1091  CZ  PHE A  86      -7.579   4.658 -14.932  1.00 86.81           C
ATOM   1092  HZ  PHE A  86      -8.637   4.832 -15.131  1.00 86.81           H
ATOM   1093  HN  PHE A  86      -2.934   5.424 -15.992  1.00 86.81           H
ATOM   1094  N   LEU A  87      -0.366   4.451 -14.447  1.00 80.61           N
ATOM   1095  CA  LEU A  87       0.986   4.013 -14.148  1.00 80.61           C
ATOM   1096  C   LEU A  87       1.800   5.201 -13.632  1.00 80.61           C
ATOM   1097  O   LEU A  87       2.630   5.047 -12.736  1.00 80.61           O
ATOM   1098  HA  LEU A  87       0.921   3.268 -13.355  1.00 80.61           H
ATOM   1099  CB  LEU A  87       1.607   3.324 -15.365  1.00 80.61           C
ATOM   1100 1HB  LEU A  87       1.444   3.956 -16.238  1.00 80.61           H
ATOM   1101 2HB  LEU A  87       2.685   3.264 -15.213  1.00 80.61           H
ATOM   1102  CG  LEU A  87       1.086   1.921 -15.681  1.00 80.61           C
ATOM   1103  HG  LEU A  87       0.003   1.976 -15.790  1.00 80.61           H
ATOM   1104  CD1 LEU A  87       1.649   1.412 -17.009  1.00 80.61           C
ATOM   1105 1HD1 LEU A  87       1.349   2.085 -17.812  1.00 80.61           H
ATOM   1106 2HD1 LEU A  87       2.737   1.376 -16.953  1.00 80.61           H
ATOM   1107 3HD1 LEU A  87       1.262   0.413 -17.209  1.00 80.61           H
ATOM   1108  CD2 LEU A  87       1.375   0.956 -14.529  1.00 80.61           C
ATOM   1109 1HD2 LEU A  87       2.451   0.900 -14.363  1.00 80.61           H
ATOM   1110 2HD2 LEU A  87       0.887   1.315 -13.623  1.00 80.61           H
ATOM   1111 3HD2 LEU A  87       0.994  -0.034 -14.779  1.00 80.61           H
ATOM   1112  HN  LEU A  87      -0.623   4.401 -15.412  1.00 80.61           H
ATOM   1113  N   LEU A  88       1.535   6.359 -14.219  1.00 87.59           N
ATOM   1114  CA  LEU A  88       2.226   7.574 -13.823  1.00 87.59           C
ATOM   1115  C   LEU A  88       1.857   7.917 -12.378  1.00 87.59           C
ATOM   1116  O   LEU A  88       2.733   8.182 -11.556  1.00 87.59           O
ATOM   1117  HA  LEU A  88       3.296   7.371 -13.867  1.00 87.59           H
ATOM   1118  CB  LEU A  88       1.937   8.702 -14.815  1.00 87.59           C
ATOM   1119 1HB  LEU A  88       2.288   8.393 -15.799  1.00 87.59           H
ATOM   1120 2HB  LEU A  88       0.857   8.828 -14.887  1.00 87.59           H
ATOM   1121  CG  LEU A  88       2.560  10.061 -14.486  1.00 87.59           C
ATOM   1122  HG  LEU A  88       2.238  10.350 -13.486  1.00 87.59           H
ATOM   1123  CD1 LEU A  88       4.087   9.972 -14.463  1.00 87.59           C
ATOM   1124 1HD1 LEU A  88       4.398   9.252 -13.705  1.00 87.59           H
ATOM   1125 2HD1 LEU A  88       4.447   9.649 -15.439  1.00 87.59           H
ATOM   1126 3HD1 LEU A  88       4.504  10.951 -14.227  1.00 87.59           H
ATOM   1127  CD2 LEU A  88       2.063  11.139 -15.450  1.00 87.59           C
ATOM   1128 1HD2 LEU A  88       2.335  10.868 -16.471  1.00 87.59           H
ATOM   1129 2HD2 LEU A  88       0.979  11.224 -15.374  1.00 87.59           H
ATOM   1130 3HD2 LEU A  88       2.521  12.095 -15.194  1.00 87.59           H
ATOM   1131  HN  LEU A  88       0.864   6.473 -14.952  1.00 87.59           H
ATOM   1132  N   ASN A  89       0.559   7.899 -12.112  1.00 89.93           N
ATOM   1133  CA  ASN A  89       0.059   8.276 -10.800  1.00 89.93           C
ATOM   1134  C   ASN A  89       0.526   7.249  -9.767  1.00 89.93           C
ATOM   1135  O   ASN A  89       0.769   7.592  -8.611  1.00 89.93           O
ATOM   1136  HA  ASN A  89       0.466   9.270 -10.613  1.00 89.93           H
ATOM   1137  CB  ASN A  89      -1.470   8.304 -10.782  1.00 89.93           C
ATOM   1138 1HB  ASN A  89      -1.860   7.462 -11.354  1.00 89.93           H
ATOM   1139 2HB  ASN A  89      -1.827   8.186  -9.758  1.00 89.93           H
ATOM   1140  CG  ASN A  89      -2.002   9.615 -11.365  1.00 89.93           C
ATOM   1141  OD1 ASN A  89      -2.191  10.601 -10.673  1.00 89.93           O
ATOM   1142  ND2 ASN A  89      -2.232   9.570 -12.674  1.00 89.93           N
ATOM   1143 1HD2 ASN A  89      -2.055   8.728 -13.185  1.00 89.93           H
ATOM   1144 2HD2 ASN A  89      -2.581  10.378 -13.149  1.00 89.93           H
ATOM   1145  HN  ASN A  89      -0.143   7.635 -12.772  1.00 89.93           H
ATOM   1146  N   LEU A  90       0.637   6.009 -10.221  1.00 85.89           N
ATOM   1147  CA  LEU A  90       1.095   4.934  -9.357  1.00 85.89           C
ATOM   1148  C   LEU A  90       2.530   5.221  -8.910  1.00 85.89           C
ATOM   1149  O   LEU A  90       2.858   5.074  -7.734  1.00 85.89           O
ATOM   1150  HA  LEU A  90       0.454   4.927  -8.476  1.00 85.89           H
ATOM   1151  CB  LEU A  90       0.926   3.580 -10.050  1.00 85.89           C
ATOM   1152 1HB  LEU A  90      -0.116   3.479 -10.355  1.00 85.89           H
ATOM   1153 2HB  LEU A  90       1.526   3.583 -10.960  1.00 85.89           H
ATOM   1154  CG  LEU A  90       1.308   2.351  -9.223  1.00 85.89           C
ATOM   1155  HG  LEU A  90       2.325   2.490  -8.855  1.00 85.89           H
ATOM   1156  CD1 LEU A  90       0.400   2.208  -8.000  1.00 85.89           C
ATOM   1157 1HD1 LEU A  90       0.494   3.095  -7.373  1.00 85.89           H
ATOM   1158 2HD1 LEU A  90      -0.635   2.102  -8.326  1.00 85.89           H
ATOM   1159 3HD1 LEU A  90       0.693   1.327  -7.430  1.00 85.89           H
ATOM   1160  CD2 LEU A  90       1.309   1.088 -10.087  1.00 85.89           C
ATOM   1161 1HD2 LEU A  90       0.314   0.933 -10.505  1.00 85.89           H
ATOM   1162 2HD2 LEU A  90       2.029   1.202 -10.897  1.00 85.89           H
ATOM   1163 3HD2 LEU A  90       1.584   0.229  -9.475  1.00 85.89           H
ATOM   1164  HN  LEU A  90       0.421   5.735 -11.158  1.00 85.89           H
ATOM   1165  N   ALA A  91       3.346   5.624  -9.872  1.00 90.66           N
ATOM   1166  CA  ALA A  91       4.750   5.884  -9.603  1.00 90.66           C
ATOM   1167  C   ALA A  91       4.870   7.068  -8.642  1.00 90.66           C
ATOM   1168  O   ALA A  91       5.728   7.073  -7.761  1.00 90.66           O
ATOM   1169  HA  ALA A  91       5.166   4.997  -9.127  1.00 90.66           H
ATOM   1170  CB  ALA A  91       5.487   6.127 -10.922  1.00 90.66           C
ATOM   1171 1HB  ALA A  91       5.396   5.246 -11.557  1.00 90.66           H
ATOM   1172 2HB  ALA A  91       5.049   6.987 -11.429  1.00 90.66           H
ATOM   1173 3HB  ALA A  91       6.540   6.322 -10.719  1.00 90.66           H
ATOM   1174  HN  ALA A  91       3.063   5.773 -10.820  1.00 90.66           H
ATOM   1175  N   ILE A  92       3.996   8.044  -8.844  1.00 91.38           N
ATOM   1176  CA  ILE A  92       3.985   9.226  -7.998  1.00 91.38           C
ATOM   1177  C   ILE A  92       3.634   8.819  -6.565  1.00 91.38           C
ATOM   1178  O   ILE A  92       4.275   9.264  -5.615  1.00 91.38           O
ATOM   1179  HA  ILE A  92       4.994   9.640  -8.001  1.00 91.38           H
ATOM   1180  CB  ILE A  92       3.056  10.292  -8.580  1.00 91.38           C
ATOM   1181  HB  ILE A  92       2.100   9.822  -8.813  1.00 91.38           H
ATOM   1182  CG1 ILE A  92       3.616  10.853  -9.889  1.00 91.38           C
ATOM   1183 1HG1 ILE A  92       4.476  11.488  -9.678  1.00 91.38           H
ATOM   1184 2HG1 ILE A  92       3.970  10.035 -10.516  1.00 91.38           H
ATOM   1185  CG2 ILE A  92       2.778  11.395  -7.556  1.00 91.38           C
ATOM   1186 1HG2 ILE A  92       2.305  10.963  -6.675  1.00 91.38           H
ATOM   1187 2HG2 ILE A  92       3.717  11.869  -7.269  1.00 91.38           H
ATOM   1188 3HG2 ILE A  92       2.115  12.141  -7.996  1.00 91.38           H
ATOM   1189  CD1 ILE A  92       2.552  11.656 -10.640  1.00 91.38           C
ATOM   1190 1HD1 ILE A  92       1.705  11.011 -10.870  1.00 91.38           H
ATOM   1191 2HD1 ILE A  92       2.219  12.487 -10.019  1.00 91.38           H
ATOM   1192 3HD1 ILE A  92       2.977  12.043 -11.567  1.00 91.38           H
ATOM   1193  HN  ILE A  92       3.307   8.036  -9.568  1.00 91.38           H
ATOM   1194  N   ALA A  93       2.616   7.977  -6.456  1.00 92.28           N
ATOM   1195  CA  ALA A  93       2.116   7.573  -5.153  1.00 92.28           C
ATOM   1196  C   ALA A  93       3.224   6.847  -4.388  1.00 92.28           C
ATOM   1197  O   ALA A  93       3.459   7.128  -3.214  1.00 92.28           O
ATOM   1198  HA  ALA A  93       1.842   8.477  -4.608  1.00 92.28           H
ATOM   1199  CB  ALA A  93       0.867   6.708  -5.332  1.00 92.28           C
ATOM   1200 1HB  ALA A  93       0.100   7.279  -5.854  1.00 92.28           H
ATOM   1201 2HB  ALA A  93       1.119   5.821  -5.914  1.00 92.28           H
ATOM   1202 3HB  ALA A  93       0.492   6.405  -4.354  1.00 92.28           H
ATOM   1203  HN  ALA A  93       2.138   7.574  -7.236  1.00 92.28           H
ATOM   1204  N   ASP A  94       3.876   5.928  -5.085  1.00 88.89           N
ATOM   1205  CA  ASP A  94       4.915   5.120  -4.469  1.00 88.89           C
ATOM   1206  C   ASP A  94       6.052   6.030  -4.000  1.00 88.89           C
ATOM   1207  O   ASP A  94       6.594   5.841  -2.912  1.00 88.89           O
ATOM   1208  HA  ASP A  94       4.425   4.604  -3.643  1.00 88.89           H
ATOM   1209  CB  ASP A  94       5.495   4.115  -5.467  1.00 88.89           C
ATOM   1210 1HB  ASP A  94       5.665   4.606  -6.425  1.00 88.89           H
ATOM   1211 2HB  ASP A  94       6.463   3.763  -5.113  1.00 88.89           H
ATOM   1212  CG  ASP A  94       4.552   2.926  -5.658  1.00 88.89           C
ATOM   1213  OD1 ASP A  94       3.815   2.625  -4.694  1.00 88.89           O
ATOM   1214  OD2 ASP A  94       4.588   2.345  -6.764  1.00 88.89           O
ATOM   1215  HN  ASP A  94       3.704   5.732  -6.050  1.00 88.89           H
ATOM   1216  N   LEU A  95       6.380   6.997  -4.844  1.00 90.83           N
ATOM   1217  CA  LEU A  95       7.489   7.892  -4.562  1.00 90.83           C
ATOM   1218  C   LEU A  95       7.201   8.665  -3.274  1.00 90.83           C
ATOM   1219  O   LEU A  95       8.092   8.853  -2.446  1.00 90.83           O
ATOM   1220  HA  LEU A  95       8.374   7.275  -4.405  1.00 90.83           H
ATOM   1221  CB  LEU A  95       7.772   8.790  -5.768  1.00 90.83           C
ATOM   1222 1HB  LEU A  95       7.811   8.166  -6.660  1.00 90.83           H
ATOM   1223 2HB  LEU A  95       6.932   9.473  -5.893  1.00 90.83           H
ATOM   1224  CG  LEU A  95       9.058   9.617  -5.701  1.00 90.83           C
ATOM   1225  HG  LEU A  95       9.079  10.139  -4.745  1.00 90.83           H
ATOM   1226  CD1 LEU A  95      10.293   8.715  -5.752  1.00 90.83           C
ATOM   1227 1HD1 LEU A  95      10.275   8.027  -4.906  1.00 90.83           H
ATOM   1228 2HD1 LEU A  95      10.290   8.147  -6.682  1.00 90.83           H
ATOM   1229 3HD1 LEU A  95      11.193   9.328  -5.703  1.00 90.83           H
ATOM   1230  CD2 LEU A  95       9.082  10.683  -6.798  1.00 90.83           C
ATOM   1231 1HD2 LEU A  95       9.027  10.201  -7.774  1.00 90.83           H
ATOM   1232 2HD2 LEU A  95       8.230  11.352  -6.674  1.00 90.83           H
ATOM   1233 3HD2 LEU A  95      10.007  11.256  -6.728  1.00 90.83           H
ATOM   1234  HN  LEU A  95       5.903   7.174  -5.705  1.00 90.83           H
ATOM   1235  N   LEU A  96       5.953   9.091  -3.144  1.00 88.65           N
ATOM   1236  CA  LEU A  96       5.543   9.862  -1.982  1.00 88.65           C
ATOM   1237  C   LEU A  96       5.735   9.016  -0.721  1.00 88.65           C
ATOM   1238  O   LEU A  96       6.207   9.515   0.299  1.00 88.65           O
ATOM   1239  HA  LEU A  96       6.198  10.730  -1.918  1.00 88.65           H
ATOM   1240  CB  LEU A  96       4.116  10.383  -2.161  1.00 88.65           C
ATOM   1241 1HB  LEU A  96       3.486   9.554  -2.484  1.00 88.65           H
ATOM   1242 2HB  LEU A  96       3.744  10.707  -1.189  1.00 88.65           H
ATOM   1243  CG  LEU A  96       3.943  11.535  -3.153  1.00 88.65           C
ATOM   1244  HG  LEU A  96       4.372  11.232  -4.108  1.00 88.65           H
ATOM   1245  CD1 LEU A  96       2.462  11.830  -3.397  1.00 88.65           C
ATOM   1246 1HD1 LEU A  96       1.977  10.943  -3.804  1.00 88.65           H
ATOM   1247 2HD1 LEU A  96       1.986  12.105  -2.455  1.00 88.65           H
ATOM   1248 3HD1 LEU A  96       2.367  12.653  -4.105  1.00 88.65           H
ATOM   1249  CD2 LEU A  96       4.706  12.778  -2.688  1.00 88.65           C
ATOM   1250 1HD2 LEU A  96       4.328  13.094  -1.716  1.00 88.65           H
ATOM   1251 2HD2 LEU A  96       5.767  12.543  -2.607  1.00 88.65           H
ATOM   1252 3HD2 LEU A  96       4.566  13.581  -3.411  1.00 88.65           H
ATOM   1253  HN  LEU A  96       5.231   8.919  -3.813  1.00 88.65           H
ATOM   1254  N   PHE A  97       5.359   7.751  -0.833  1.00 90.64           N
ATOM   1255  CA  PHE A  97       5.472   6.834   0.289  1.00 90.64           C
ATOM   1256  C   PHE A  97       6.936   6.627   0.682  1.00 90.64           C
ATOM   1257  O   PHE A  97       7.275   6.648   1.864  1.00 90.64           O
ATOM   1258  HA  PHE A  97       4.933   7.279   1.126  1.00 90.64           H
ATOM   1259  CB  PHE A  97       4.884   5.497  -0.164  1.00 90.64           C
ATOM   1260 1HB  PHE A  97       3.797   5.580  -0.192  1.00 90.64           H
ATOM   1261 2HB  PHE A  97       5.214   5.294  -1.183  1.00 90.64           H
ATOM   1262  CG  PHE A  97       5.269   4.314   0.726  1.00 90.64           C
ATOM   1263  CD1 PHE A  97       6.076   3.332   0.242  1.00 90.64           C
ATOM   1264  HD1 PHE A  97       6.449   3.388  -0.781  1.00 90.64           H
ATOM   1265  CD2 PHE A  97       4.803   4.244   2.002  1.00 90.64           C
ATOM   1266  HD2 PHE A  97       4.156   5.030   2.390  1.00 90.64           H
ATOM   1267  CE1 PHE A  97       6.433   2.234   1.068  1.00 90.64           C
ATOM   1268  HE1 PHE A  97       7.080   1.447   0.680  1.00 90.64           H
ATOM   1269  CE2 PHE A  97       5.161   3.146   2.829  1.00 90.64           C
ATOM   1270  HE2 PHE A  97       4.788   3.089   3.851  1.00 90.64           H
ATOM   1271  CZ  PHE A  97       5.968   2.164   2.344  1.00 90.64           C
ATOM   1272  HZ  PHE A  97       6.242   1.321   2.979  1.00 90.64           H
ATOM   1273  HN  PHE A  97       4.983   7.351  -1.669  1.00 90.64           H
ATOM   1274  N   LEU A  98       7.766   6.432  -0.333  1.00 92.69           N
ATOM   1275  CA  LEU A  98       9.147   6.041  -0.105  1.00 92.69           C
ATOM   1276  C   LEU A  98       9.845   7.114   0.731  1.00 92.69           C
ATOM   1277  O   LEU A  98      10.723   6.806   1.536  1.00 92.69           O
ATOM   1278  HA  LEU A  98       9.134   5.112   0.466  1.00 92.69           H
ATOM   1279  CB  LEU A  98       9.846   5.745  -1.434  1.00 92.69           C
ATOM   1280 1HB  LEU A  98       9.655   6.575  -2.115  1.00 92.69           H
ATOM   1281 2HB  LEU A  98      10.921   5.718  -1.258  1.00 92.69           H
ATOM   1282  CG  LEU A  98       9.438   4.446  -2.132  1.00 92.69           C
ATOM   1283  HG  LEU A  98       8.351   4.373  -2.110  1.00 92.69           H
ATOM   1284  CD1 LEU A  98       9.861   4.457  -3.602  1.00 92.69           C
ATOM   1285 1HD1 LEU A  98       9.382   5.292  -4.112  1.00 92.69           H
ATOM   1286 2HD1 LEU A  98      10.944   4.564  -3.668  1.00 92.69           H
ATOM   1287 3HD1 LEU A  98       9.559   3.522  -4.074  1.00 92.69           H
ATOM   1288  CD2 LEU A  98       9.988   3.228  -1.386  1.00 92.69           C
ATOM   1289 1HD2 LEU A  98      11.076   3.281  -1.355  1.00 92.69           H
ATOM   1290 2HD2 LEU A  98       9.595   3.216  -0.369  1.00 92.69           H
ATOM   1291 3HD2 LEU A  98       9.683   2.318  -1.903  1.00 92.69           H
ATOM   1292  HN  LEU A  98       7.509   6.536  -1.293  1.00 92.69           H
ATOM   1293  N   VAL A  99       9.430   8.353   0.512  1.00 90.61           N
ATOM   1294  CA  VAL A  99      10.035   9.479   1.204  1.00 90.61           C
ATOM   1295  C   VAL A  99       9.788   9.341   2.707  1.00 90.61           C
ATOM   1296  O   VAL A  99      10.484   9.956   3.513  1.00 90.61           O
ATOM   1297  HA  VAL A  99      11.108   9.440   1.019  1.00 90.61           H
ATOM   1298  CB  VAL A  99       9.503  10.793   0.629  1.00 90.61           C
ATOM   1299  HB  VAL A  99       8.415  10.765   0.680  1.00 90.61           H
ATOM   1300  CG1 VAL A  99       9.982  11.987   1.457  1.00 90.61           C
ATOM   1301 1HG1 VAL A  99       9.625  11.884   2.482  1.00 90.61           H
ATOM   1302 2HG1 VAL A  99      11.071  12.019   1.453  1.00 90.61           H
ATOM   1303 3HG1 VAL A  99       9.589  12.909   1.027  1.00 90.61           H
ATOM   1304  CG2 VAL A  99       9.901  10.950  -0.840  1.00 90.61           C
ATOM   1305 1HG2 VAL A  99      10.988  10.946  -0.924  1.00 90.61           H
ATOM   1306 2HG2 VAL A  99       9.489  10.124  -1.419  1.00 90.61           H
ATOM   1307 3HG2 VAL A  99       9.511  11.893  -1.224  1.00 90.61           H
ATOM   1308  HN  VAL A  99       8.695   8.593  -0.123  1.00 90.61           H
ATOM   1309  N   THR A 100       8.795   8.529   3.040  1.00 90.39           N
ATOM   1310  CA  THR A 100       8.412   8.345   4.429  1.00 90.39           C
ATOM   1311  C   THR A 100       9.286   7.275   5.086  1.00 90.39           C
ATOM   1312  O   THR A 100       9.407   7.233   6.310  1.00 90.39           O
ATOM   1313  HA  THR A 100       8.593   9.278   4.962  1.00 90.39           H
ATOM   1314  CB  THR A 100       6.918   8.017   4.468  1.00 90.39           C
ATOM   1315  HB  THR A 100       6.515   8.154   5.472  1.00 90.39           H
ATOM   1316  OG1 THR A 100       6.840   6.691   3.950  1.00 90.39           O
ATOM   1317  HG1 THR A 100       6.734   6.718   2.956  1.00 90.39           H
ATOM   1318  CG2 THR A 100       6.108   8.853   3.475  1.00 90.39           C
ATOM   1319 1HG2 THR A 100       6.467   8.664   2.463  1.00 90.39           H
ATOM   1320 2HG2 THR A 100       6.226   9.911   3.710  1.00 90.39           H
ATOM   1321 3HG2 THR A 100       5.055   8.580   3.544  1.00 90.39           H
ATOM   1322  HN  THR A 100       8.258   8.004   2.380  1.00 90.39           H
ATOM   1323  N   LEU A 101       9.874   6.438   4.245  1.00 92.60           N
ATOM   1324  CA  LEU A 101      10.562   5.252   4.727  1.00 92.60           C
ATOM   1325  C   LEU A 101      11.743   5.674   5.603  1.00 92.60           C
ATOM   1326  O   LEU A 101      12.002   5.062   6.638  1.00 92.60           O
ATOM   1327  HA  LEU A 101       9.857   4.693   5.343  1.00 92.60           H
ATOM   1328  CB  LEU A 101      10.956   4.348   3.557  1.00 92.60           C
ATOM   1329 1HB  LEU A 101      11.411   4.967   2.783  1.00 92.60           H
ATOM   1330 2HB  LEU A 101      11.722   3.654   3.902  1.00 92.60           H
ATOM   1331  CG  LEU A 101       9.823   3.539   2.923  1.00 92.60           C
ATOM   1332  HG  LEU A 101       9.092   4.237   2.514  1.00 92.60           H
ATOM   1333  CD1 LEU A 101      10.339   2.691   1.759  1.00 92.60           C
ATOM   1334 1HD1 LEU A 101      10.771   3.342   0.999  1.00 92.60           H
ATOM   1335 2HD1 LEU A 101      11.101   2.001   2.121  1.00 92.60           H
ATOM   1336 3HD1 LEU A 101       9.513   2.126   1.327  1.00 92.60           H
ATOM   1337  CD2 LEU A 101       9.101   2.692   3.973  1.00 92.60           C
ATOM   1338 1HD2 LEU A 101       9.808   2.002   4.432  1.00 92.60           H
ATOM   1339 2HD2 LEU A 101       8.679   3.343   4.738  1.00 92.60           H
ATOM   1340 3HD2 LEU A 101       8.300   2.127   3.496  1.00 92.60           H
ATOM   1341  HN  LEU A 101       9.885   6.558   3.252  1.00 92.60           H
ATOM   1342  N   PRO A 102      12.477   6.722   5.207  1.00 94.84           N
ATOM   1343  CA  PRO A 102      13.629   7.176   5.990  1.00 94.84           C
ATOM   1344  C   PRO A 102      13.273   7.428   7.446  1.00 94.84           C
ATOM   1345  O   PRO A 102      14.021   7.051   8.346  1.00 94.84           O
ATOM   1346  HA  PRO A 102      14.395   6.400   6.015  1.00 94.84           H
ATOM   1347  CB  PRO A 102      14.066   8.460   5.282  1.00 94.84           C
ATOM   1348 1HB  PRO A 102      13.591   9.339   5.716  1.00 94.84           H
ATOM   1349 2HB  PRO A 102      15.143   8.611   5.355  1.00 94.84           H
ATOM   1350  CG  PRO A 102      13.626   8.235   3.840  1.00 94.84           C
ATOM   1351 1HG  PRO A 102      13.543   9.173   3.292  1.00 94.84           H
ATOM   1352 2HG  PRO A 102      14.338   7.620   3.290  1.00 94.84           H
ATOM   1353  CD  PRO A 102      12.281   7.546   4.000  1.00 94.84           C
ATOM   1354 1HD  PRO A 102      11.471   8.264   4.133  1.00 94.84           H
ATOM   1355 2HD  PRO A 102      12.028   6.944   3.127  1.00 94.84           H
ATOM   1356  N   PHE A 103      12.128   8.067   7.640  1.00 93.58           N
ATOM   1357  CA  PHE A 103      11.686   8.422   8.978  1.00 93.58           C
ATOM   1358  C   PHE A 103      11.359   7.172   9.797  1.00 93.58           C
ATOM   1359  O   PHE A 103      11.689   7.096  10.979  1.00 93.58           O
ATOM   1360  HA  PHE A 103      12.503   8.963   9.455  1.00 93.58           H
ATOM   1361  CB  PHE A 103      10.417   9.262   8.821  1.00 93.58           C
ATOM   1362 1HB  PHE A 103       9.683   8.690   8.254  1.00 93.58           H
ATOM   1363 2HB  PHE A 103       9.988   9.441   9.807  1.00 93.58           H
ATOM   1364  CG  PHE A 103      10.642  10.607   8.127  1.00 93.58           C
ATOM   1365  CD1 PHE A 103      10.960  11.706   8.861  1.00 93.58           C
ATOM   1366  HD1 PHE A 103      11.055  11.630   9.945  1.00 93.58           H
ATOM   1367  CD2 PHE A 103      10.524  10.702   6.776  1.00 93.58           C
ATOM   1368  HD2 PHE A 103      10.269   9.821   6.187  1.00 93.58           H
ATOM   1369  CE1 PHE A 103      11.169  12.954   8.217  1.00 93.58           C
ATOM   1370  HE1 PHE A 103      11.424  13.836   8.806  1.00 93.58           H
ATOM   1371  CE2 PHE A 103      10.733  11.950   6.131  1.00 93.58           C
ATOM   1372  HE2 PHE A 103      10.639  12.027   5.048  1.00 93.58           H
ATOM   1373  CZ  PHE A 103      11.051  13.050   6.866  1.00 93.58           C
ATOM   1374  HZ  PHE A 103      11.212  14.008   6.371  1.00 93.58           H
ATOM   1375  HN  PHE A 103      11.509   8.340   6.904  1.00 93.58           H
ATOM   1376  N   TRP A 104      10.713   6.223   9.136  1.00 86.96           N
ATOM   1377  CA  TRP A 104      10.318   4.989   9.794  1.00 86.96           C
ATOM   1378  C   TRP A 104      11.589   4.231  10.180  1.00 86.96           C
ATOM   1379  O   TRP A 104      11.628   3.561  11.211  1.00 86.96           O
ATOM   1380  HA  TRP A 104       9.755   5.254  10.689  1.00 86.96           H
ATOM   1381  CB  TRP A 104       9.380   4.169   8.905  1.00 86.96           C
ATOM   1382 1HB  TRP A 104       9.802   4.116   7.901  1.00 86.96           H
ATOM   1383 2HB  TRP A 104       9.334   3.149   9.286  1.00 86.96           H
ATOM   1384  CG  TRP A 104       7.959   4.730   8.816  1.00 86.96           C
ATOM   1385  CD1 TRP A 104       7.265   5.047   7.714  1.00 86.96           C
ATOM   1386  HD1 TRP A 104       7.644   4.940   6.698  1.00 86.96           H
ATOM   1387  CD2 TRP A 104       7.082   5.027   9.922  1.00 86.96           C
ATOM   1388  NE1 TRP A 104       6.009   5.526   8.028  1.00 86.96           N
ATOM   1389  HE1 TRP A 104       5.311   5.826   7.379  1.00 86.96           H
ATOM   1390  CE2 TRP A 104       5.894   5.514   9.414  1.00 86.96           C
ATOM   1391  CE3 TRP A 104       7.284   4.891  11.306  1.00 86.96           C
ATOM   1392  HE3 TRP A 104       8.212   4.509  11.733  1.00 86.96           H
ATOM   1393  CZ2 TRP A 104       4.817   5.902  10.219  1.00 86.96           C
ATOM   1394  HZ2 TRP A 104       3.889   6.283   9.793  1.00 86.96           H
ATOM   1395  CZ3 TRP A 104       6.199   5.283  12.098  1.00 86.96           C
ATOM   1396  HZ3 TRP A 104       6.303   5.198  13.180  1.00 86.96           H
ATOM   1397  CH2 TRP A 104       4.997   5.775  11.602  1.00 86.96           C
ATOM   1398  HH2 TRP A 104       4.198   6.060  12.286  1.00 86.96           H
ATOM   1399  HN  TRP A 104      10.461   6.286   8.170  1.00 86.96           H
ATOM   1400  N   ALA A 105      12.599   4.361   9.332  1.00 95.26           N
ATOM   1401  CA  ALA A 105      13.857   3.670   9.555  1.00 95.26           C
ATOM   1402  C   ALA A 105      14.482   4.165  10.861  1.00 95.26           C
ATOM   1403  O   ALA A 105      14.931   3.365  11.680  1.00 95.26           O
ATOM   1404  HA  ALA A 105      13.640   2.606   9.646  1.00 95.26           H
ATOM   1405  CB  ALA A 105      14.777   3.884   8.351  1.00 95.26           C
ATOM   1406 1HB  ALA A 105      14.300   3.489   7.454  1.00 95.26           H
ATOM   1407 2HB  ALA A 105      14.966   4.950   8.223  1.00 95.26           H
ATOM   1408 3HB  ALA A 105      15.721   3.366   8.518  1.00 95.26           H
ATOM   1409  HN  ALA A 105      12.566   4.925   8.507  1.00 95.26           H
ATOM   1410  N   ILE A 106      14.489   5.481  11.015  1.00 92.30           N
ATOM   1411  CA  ILE A 106      15.076   6.093  12.195  1.00 92.30           C
ATOM   1412  C   ILE A 106      14.249   5.715  13.425  1.00 92.30           C
ATOM   1413  O   ILE A 106      14.802   5.367  14.467  1.00 92.30           O
ATOM   1414  HA  ILE A 106      16.078   5.681  12.313  1.00 92.30           H
ATOM   1415  CB  ILE A 106      15.228   7.602  11.996  1.00 92.30           C
ATOM   1416  HB  ILE A 106      14.275   7.998  11.645  1.00 92.30           H
ATOM   1417  CG1 ILE A 106      16.270   7.912  10.920  1.00 92.30           C
ATOM   1418 1HG1 ILE A 106      17.270   7.728  11.313  1.00 92.30           H
ATOM   1419 2HG1 ILE A 106      16.132   7.241  10.072  1.00 92.30           H
ATOM   1420  CG2 ILE A 106      15.546   8.300  13.320  1.00 92.30           C
ATOM   1421 1HG2 ILE A 106      14.738   8.121  14.029  1.00 92.30           H
ATOM   1422 2HG2 ILE A 106      16.478   7.905  13.724  1.00 92.30           H
ATOM   1423 3HG2 ILE A 106      15.649   9.372  13.150  1.00 92.30           H
ATOM   1424  CD1 ILE A 106      16.160   9.364  10.451  1.00 92.30           C
ATOM   1425 1HD1 ILE A 106      15.167   9.538  10.036  1.00 92.30           H
ATOM   1426 2HD1 ILE A 106      16.322  10.032  11.297  1.00 92.30           H
ATOM   1427 3HD1 ILE A 106      16.912   9.557   9.686  1.00 92.30           H
ATOM   1428  HN  ILE A 106      14.105   6.124  10.352  1.00 92.30           H
ATOM   1429  N   ALA A 107      12.936   5.795  13.263  1.00 93.33           N
ATOM   1430  CA  ALA A 107      12.029   5.549  14.371  1.00 93.33           C
ATOM   1431  C   ALA A 107      12.183   4.101  14.840  1.00 93.33           C
ATOM   1432  O   ALA A 107      12.065   3.815  16.031  1.00 93.33           O
ATOM   1433  HA  ALA A 107      12.311   6.218  15.185  1.00 93.33           H
ATOM   1434  CB  ALA A 107      10.597   5.873  13.941  1.00 93.33           C
ATOM   1435 1HB  ALA A 107      10.535   6.921  13.645  1.00 93.33           H
ATOM   1436 2HB  ALA A 107      10.319   5.241  13.098  1.00 93.33           H
ATOM   1437 3HB  ALA A 107       9.917   5.689  14.773  1.00 93.33           H
ATOM   1438  HN  ALA A 107      12.492   6.022  12.396  1.00 93.33           H
ATOM   1439  N   ALA A 108      12.445   3.227  13.880  1.00 92.81           N
ATOM   1440  CA  ALA A 108      12.579   1.810  14.174  1.00 92.81           C
ATOM   1441  C   ALA A 108      13.928   1.559  14.851  1.00 92.81           C
ATOM   1442  O   ALA A 108      14.056   0.652  15.672  1.00 92.81           O
ATOM   1443  HA  ALA A 108      11.780   1.538  14.864  1.00 92.81           H
ATOM   1444  CB  ALA A 108      12.413   1.003  12.885  1.00 92.81           C
ATOM   1445 1HB  ALA A 108      11.428   1.194  12.461  1.00 92.81           H
ATOM   1446 2HB  ALA A 108      13.181   1.299  12.170  1.00 92.81           H
ATOM   1447 3HB  ALA A 108      12.513  -0.060  13.106  1.00 92.81           H
ATOM   1448  HN  ALA A 108      12.566   3.472  12.918  1.00 92.81           H
ATOM   1449  N   ALA A 109      14.901   2.378  14.480  1.00 91.66           N
ATOM   1450  CA  ALA A 109      16.261   2.187  14.954  1.00 91.66           C
ATOM   1451  C   ALA A 109      16.327   2.513  16.448  1.00 91.66           C
ATOM   1452  O   ALA A 109      17.052   1.861  17.198  1.00 91.66           O
ATOM   1453  HA  ALA A 109      16.520   1.138  14.808  1.00 91.66           H
ATOM   1454  CB  ALA A 109      17.216   3.050  14.127  1.00 91.66           C
ATOM   1455 1HB  ALA A 109      17.153   2.759  13.079  1.00 91.66           H
ATOM   1456 2HB  ALA A 109      16.940   4.099  14.230  1.00 91.66           H
ATOM   1457 3HB  ALA A 109      18.237   2.907  14.483  1.00 91.66           H
ATOM   1458  HN  ALA A 109      14.773   3.159  13.868  1.00 91.66           H
ATOM   1459  N   ASP A 110      15.559   3.521  16.835  1.00 82.79           N
ATOM   1460  CA  ASP A 110      15.652   4.058  18.182  1.00 82.79           C
ATOM   1461  C   ASP A 110      14.269   4.533  18.633  1.00 82.79           C
ATOM   1462  O   ASP A 110      13.486   3.753  19.173  1.00 82.79           O
ATOM   1463  HA  ASP A 110      16.030   3.237  18.792  1.00 82.79           H
ATOM   1464  CB  ASP A 110      16.603   5.255  18.234  1.00 82.79           C
ATOM   1465 1HB  ASP A 110      17.554   4.989  17.771  1.00 82.79           H
ATOM   1466 2HB  ASP A 110      16.187   6.080  17.656  1.00 82.79           H
ATOM   1467  CG  ASP A 110      16.841   5.704  19.677  1.00 82.79           C
ATOM   1468  OD1 ASP A 110      16.432   4.945  20.582  1.00 82.79           O
ATOM   1469  OD2 ASP A 110      17.427   6.796  19.842  1.00 82.79           O
ATOM   1470  HN  ASP A 110      14.884   3.968  16.247  1.00 82.79           H
ATOM   1471  N   GLN A 111      14.011   5.811  18.395  1.00 85.87           N
ATOM   1472  CA  GLN A 111      12.743   6.403  18.783  1.00 85.87           C
ATOM   1473  C   GLN A 111      12.360   7.522  17.813  1.00 85.87           C
ATOM   1474  O   GLN A 111      13.163   7.919  16.970  1.00 85.87           O
ATOM   1475  HA  GLN A 111      12.014   5.595  18.721  1.00 85.87           H
ATOM   1476  CB  GLN A 111      12.796   6.920  20.223  1.00 85.87           C
ATOM   1477 1HB  GLN A 111      11.843   7.380  20.483  1.00 85.87           H
ATOM   1478 2HB  GLN A 111      12.945   6.085  20.907  1.00 85.87           H
ATOM   1479  CG  GLN A 111      13.925   7.938  20.398  1.00 85.87           C
ATOM   1480 1HG  GLN A 111      14.883   7.466  20.175  1.00 85.87           H
ATOM   1481 2HG  GLN A 111      13.798   8.753  19.686  1.00 85.87           H
ATOM   1482  CD  GLN A 111      13.945   8.495  21.823  1.00 85.87           C
ATOM   1483  OE1 GLN A 111      12.957   8.474  22.538  1.00 85.87           O
ATOM   1484  NE2 GLN A 111      15.122   8.992  22.193  1.00 85.87           N
ATOM   1485 1HE2 GLN A 111      15.893   8.978  21.556  1.00 85.87           H
ATOM   1486 2HE2 GLN A 111      15.235   9.380  23.107  1.00 85.87           H
ATOM   1487  HN  GLN A 111      14.650   6.436  17.946  1.00 85.87           H
ATOM   1488  N   TRP A 112      11.133   8.000  17.964  1.00 90.90           N
ATOM   1489  CA  TRP A 112      10.646   9.088  17.134  1.00 90.90           C
ATOM   1490  C   TRP A 112      11.325  10.378  17.598  1.00 90.90           C
ATOM   1491  O   TRP A 112      11.124  10.817  18.730  1.00 90.90           O
ATOM   1492  HA  TRP A 112      10.925   8.871  16.103  1.00 90.90           H
ATOM   1493  CB  TRP A 112       9.119   9.168  17.175  1.00 90.90           C
ATOM   1494 1HB  TRP A 112       8.707   8.185  16.947  1.00 90.90           H
ATOM   1495 2HB  TRP A 112       8.805   9.417  18.189  1.00 90.90           H
ATOM   1496  CG  TRP A 112       8.523  10.192  16.207  1.00 90.90           C
ATOM   1497  CD1 TRP A 112       8.139  11.449  16.468  1.00 90.90           C
ATOM   1498  HD1 TRP A 112       8.207  11.919  17.449  1.00 90.90           H
ATOM   1499  CD2 TRP A 112       8.257   9.993  14.802  1.00 90.90           C
ATOM   1500  NE1 TRP A 112       7.646  12.072  15.340  1.00 90.90           N
ATOM   1501  HE1 TRP A 112       7.300  13.009  15.284  1.00 90.90           H
ATOM   1502  CE2 TRP A 112       7.720  11.159  14.294  1.00 90.90           C
ATOM   1503  CE3 TRP A 112       8.462   8.865  13.988  1.00 90.90           C
ATOM   1504  HE3 TRP A 112       8.884   7.934  14.365  1.00 90.90           H
ATOM   1505  CZ2 TRP A 112       7.345  11.310  12.954  1.00 90.90           C
ATOM   1506  HZ2 TRP A 112       6.923  12.242  12.577  1.00 90.90           H
ATOM   1507  CZ3 TRP A 112       8.082   9.033  12.651  1.00 90.90           C
ATOM   1508  HZ3 TRP A 112       8.220   8.188  11.976  1.00 90.90           H
ATOM   1509  CH2 TRP A 112       7.540  10.199  12.124  1.00 90.90           C
ATOM   1510  HH2 TRP A 112       7.269  10.250  11.070  1.00 90.90           H
ATOM   1511  HN  TRP A 112      10.479   7.656  18.638  1.00 90.90           H
ATOM   1512  N   LYS A 113      12.115  10.950  16.701  1.00 83.07           N
ATOM   1513  CA  LYS A 113      12.953  12.083  17.056  1.00 83.07           C
ATOM   1514  C   LYS A 113      12.404  13.346  16.390  1.00 83.07           C
ATOM   1515  O   LYS A 113      13.049  14.393  16.409  1.00 83.07           O
ATOM   1516  HA  LYS A 113      12.892  12.208  18.137  1.00 83.07           H
ATOM   1517  CB  LYS A 113      14.416  11.794  16.715  1.00 83.07           C
ATOM   1518 1HB  LYS A 113      14.514  11.602  15.647  1.00 83.07           H
ATOM   1519 2HB  LYS A 113      15.025  12.671  16.938  1.00 83.07           H
ATOM   1520  CG  LYS A 113      14.937  10.592  17.505  1.00 83.07           C
ATOM   1521 1HG  LYS A 113      14.754  10.745  18.569  1.00 83.07           H
ATOM   1522 2HG  LYS A 113      14.389   9.696  17.214  1.00 83.07           H
ATOM   1523  CD  LYS A 113      16.433  10.382  17.263  1.00 83.07           C
ATOM   1524 1HD  LYS A 113      16.613  10.211  16.202  1.00 83.07           H
ATOM   1525 2HD  LYS A 113      16.979  11.285  17.538  1.00 83.07           H
ATOM   1526  CE  LYS A 113      16.958   9.195  18.073  1.00 83.07           C
ATOM   1527 1HE  LYS A 113      16.786   9.368  19.136  1.00 83.07           H
ATOM   1528 2HE  LYS A 113      16.410   8.293  17.804  1.00 83.07           H
ATOM   1529  NZ  LYS A 113      18.404   8.998  17.825  1.00 83.07           N
ATOM   1530 1HZ  LYS A 113      18.726   8.183  18.335  1.00 83.07           H
ATOM   1531 2HZ  LYS A 113      18.561   8.859  16.833  1.00 83.07           H
ATOM   1532 3HZ  LYS A 113      18.915   9.816  18.137  1.00 83.07           H
ATOM   1533  HN  LYS A 113      12.188  10.651  15.750  1.00 83.07           H
ATOM   1534  N   PHE A 114      11.218  13.205  15.816  1.00 89.77           N
ATOM   1535  CA  PHE A 114      10.657  14.260  14.989  1.00 89.77           C
ATOM   1536  C   PHE A 114       9.442  14.900  15.664  1.00 89.77           C
ATOM   1537  O   PHE A 114       8.947  14.391  16.669  1.00 89.77           O
ATOM   1538  HA  PHE A 114      11.434  15.013  14.854  1.00 89.77           H
ATOM   1539  CB  PHE A 114      10.213  13.612  13.676  1.00 89.77           C
ATOM   1540 1HB  PHE A 114       9.387  12.931  13.880  1.00 89.77           H
ATOM   1541 2HB  PHE A 114       9.831  14.386  13.011  1.00 89.77           H
ATOM   1542  CG  PHE A 114      11.323  12.843  12.955  1.00 89.77           C
ATOM   1543  CD1 PHE A 114      12.280  13.519  12.265  1.00 89.77           C
ATOM   1544  HD1 PHE A 114      12.257  14.608  12.224  1.00 89.77           H
ATOM   1545  CD2 PHE A 114      11.352  11.484  13.006  1.00 89.77           C
ATOM   1546  HD2 PHE A 114      10.585  10.943  13.559  1.00 89.77           H
ATOM   1547  CE1 PHE A 114      13.310  12.805  11.596  1.00 89.77           C
ATOM   1548  HE1 PHE A 114      14.077  13.347  11.042  1.00 89.77           H
ATOM   1549  CE2 PHE A 114      12.382  10.771  12.337  1.00 89.77           C
ATOM   1550  HE2 PHE A 114      12.405   9.682  12.377  1.00 89.77           H
ATOM   1551  CZ  PHE A 114      13.339  11.446  11.646  1.00 89.77           C
ATOM   1552  HZ  PHE A 114      14.129  10.899  11.133  1.00 89.77           H
ATOM   1553  HN  PHE A 114      10.644  12.391  15.908  1.00 89.77           H
ATOM   1554  N   GLN A 115       8.997  16.005  15.085  1.00 82.64           N
ATOM   1555  CA  GLN A 115       7.875  16.742  15.643  1.00 82.64           C
ATOM   1556  C   GLN A 115       6.569  15.981  15.404  1.00 82.64           C
ATOM   1557  O   GLN A 115       6.510  15.093  14.555  1.00 82.64           O
ATOM   1558  HA  GLN A 115       8.075  16.808  16.712  1.00 82.64           H
ATOM   1559  CB  GLN A 115       7.802  18.154  15.058  1.00 82.64           C
ATOM   1560 1HB  GLN A 115       7.753  18.099  13.971  1.00 82.64           H
ATOM   1561 2HB  GLN A 115       6.888  18.644  15.394  1.00 82.64           H
ATOM   1562  CG  GLN A 115       9.016  18.985  15.478  1.00 82.64           C
ATOM   1563 1HG  GLN A 115       9.104  18.984  16.564  1.00 82.64           H
ATOM   1564 2HG  GLN A 115       9.926  18.531  15.084  1.00 82.64           H
ATOM   1565  CD  GLN A 115       8.898  20.424  14.971  1.00 82.64           C
ATOM   1566  OE1 GLN A 115       7.994  20.776  14.232  1.00 82.64           O
ATOM   1567  NE2 GLN A 115       9.859  21.232  15.410  1.00 82.64           N
ATOM   1568 1HE2 GLN A 115      10.572  20.879  16.015  1.00 82.64           H
ATOM   1569 2HE2 GLN A 115       9.868  22.193  15.133  1.00 82.64           H
ATOM   1570  HN  GLN A 115       9.388  16.397  14.252  1.00 82.64           H
ATOM   1571  N   THR A 116       5.555  16.358  16.169  1.00 88.80           N
ATOM   1572  CA  THR A 116       4.254  15.719  16.054  1.00 88.80           C
ATOM   1573  C   THR A 116       3.710  15.871  14.632  1.00 88.80           C
ATOM   1574  O   THR A 116       3.098  14.948  14.096  1.00 88.80           O
ATOM   1575  HA  THR A 116       4.378  14.652  16.237  1.00 88.80           H
ATOM   1576  CB  THR A 116       3.338  16.319  17.123  1.00 88.80           C
ATOM   1577  HB  THR A 116       3.024  17.325  16.846  1.00 88.80           H
ATOM   1578  OG1 THR A 116       4.095  16.219  18.325  1.00 88.80           O
ATOM   1579  HG1 THR A 116       3.709  16.822  19.023  1.00 88.80           H
ATOM   1580  CG2 THR A 116       2.103  15.454  17.387  1.00 88.80           C
ATOM   1581 1HG2 THR A 116       2.417  14.468  17.728  1.00 88.80           H
ATOM   1582 2HG2 THR A 116       1.526  15.354  16.467  1.00 88.80           H
ATOM   1583 3HG2 THR A 116       1.487  15.925  18.153  1.00 88.80           H
ATOM   1584  HN  THR A 116       5.610  17.083  16.855  1.00 88.80           H
ATOM   1585  N   PHE A 117       3.952  17.042  14.061  1.00 91.44           N
ATOM   1586  CA  PHE A 117       3.475  17.333  12.720  1.00 91.44           C
ATOM   1587  C   PHE A 117       3.951  16.272  11.726  1.00 91.44           C
ATOM   1588  O   PHE A 117       3.168  15.779  10.916  1.00 91.44           O
ATOM   1589  HA  PHE A 117       2.386  17.331  12.757  1.00 91.44           H
ATOM   1590  CB  PHE A 117       4.062  18.688  12.321  1.00 91.44           C
ATOM   1591 1HB  PHE A 117       3.725  19.443  13.032  1.00 91.44           H
ATOM   1592 2HB  PHE A 117       5.148  18.640  12.400  1.00 91.44           H
ATOM   1593  CG  PHE A 117       3.688  19.137  10.907  1.00 91.44           C
ATOM   1594  CD1 PHE A 117       4.612  19.088   9.911  1.00 91.44           C
ATOM   1595  HD1 PHE A 117       5.620  18.728  10.120  1.00 91.44           H
ATOM   1596  CD2 PHE A 117       2.430  19.586  10.647  1.00 91.44           C
ATOM   1597  HD2 PHE A 117       1.690  19.625  11.446  1.00 91.44           H
ATOM   1598  CE1 PHE A 117       4.264  19.504   8.599  1.00 91.44           C
ATOM   1599  HE1 PHE A 117       5.005  19.465   7.800  1.00 91.44           H
ATOM   1600  CE2 PHE A 117       2.083  20.002   9.335  1.00 91.44           C
ATOM   1601  HE2 PHE A 117       1.075  20.362   9.126  1.00 91.44           H
ATOM   1602  CZ  PHE A 117       3.007  19.953   8.338  1.00 91.44           C
ATOM   1603  HZ  PHE A 117       2.740  20.272   7.331  1.00 91.44           H
ATOM   1604  HN  PHE A 117       4.462  17.782  14.499  1.00 91.44           H
ATOM   1605  N   MET A 118       5.234  15.952  11.821  1.00 89.16           N
ATOM   1606  CA  MET A 118       5.827  14.969  10.930  1.00 89.16           C
ATOM   1607  C   MET A 118       5.205  13.588  11.144  1.00 89.16           C
ATOM   1608  O   MET A 118       5.077  12.808  10.202  1.00 89.16           O
ATOM   1609  HA  MET A 118       5.611  15.320   9.921  1.00 89.16           H
ATOM   1610  CB  MET A 118       7.334  14.895  11.183  1.00 89.16           C
ATOM   1611 1HB  MET A 118       7.531  14.967  12.253  1.00 89.16           H
ATOM   1612 2HB  MET A 118       7.715  13.928  10.854  1.00 89.16           H
ATOM   1613  CG  MET A 118       8.070  16.017  10.447  1.00 89.16           C
ATOM   1614 1HG  MET A 118       7.728  16.986  10.809  1.00 89.16           H
ATOM   1615 2HG  MET A 118       9.139  15.958  10.653  1.00 89.16           H
ATOM   1616  SD  MET A 118       7.780  15.886   8.690  1.00 89.16           S
ATOM   1617  CE  MET A 118       8.786  17.241   8.109  1.00 89.16           C
ATOM   1618 1HE  MET A 118       8.430  18.173   8.549  1.00 89.16           H
ATOM   1619 2HE  MET A 118       9.823  17.075   8.400  1.00 89.16           H
ATOM   1620 3HE  MET A 118       8.720  17.303   7.023  1.00 89.16           H
ATOM   1621  HN  MET A 118       5.862  16.350  12.489  1.00 89.16           H
ATOM   1622  N   CYS A 119       4.834  13.328  12.389  1.00 94.20           N
ATOM   1623  CA  CYS A 119       4.178  12.077  12.729  1.00 94.20           C
ATOM   1624  C   CYS A 119       2.869  11.992  11.942  1.00 94.20           C
ATOM   1625  O   CYS A 119       2.568  10.962  11.339  1.00 94.20           O
ATOM   1626  HA  CYS A 119       4.858  11.277  12.436  1.00 94.20           H
ATOM   1627  CB  CYS A 119       3.947  11.950  14.236  1.00 94.20           C
ATOM   1628 1HB  CYS A 119       4.903  11.937  14.759  1.00 94.20           H
ATOM   1629 2HB  CYS A 119       3.396  12.816  14.602  1.00 94.20           H
ATOM   1630  SG  CYS A 119       3.015  10.417  14.600  1.00 94.20           S
ATOM   1631  HN  CYS A 119       4.975  13.953  13.157  1.00 94.20           H
ATOM   1632  N   LYS A 120       2.125  13.088  11.972  1.00 92.14           N
ATOM   1633  CA  LYS A 120       0.843  13.141  11.290  1.00 92.14           C
ATOM   1634  C   LYS A 120       1.058  12.926   9.791  1.00 92.14           C
ATOM   1635  O   LYS A 120       0.359  12.128   9.168  1.00 92.14           O
ATOM   1636  HA  LYS A 120       0.235  12.321  11.673  1.00 92.14           H
ATOM   1637  CB  LYS A 120       0.111  14.442  11.626  1.00 92.14           C
ATOM   1638 1HB  LYS A 120       0.753  15.294  11.399  1.00 92.14           H
ATOM   1639 2HB  LYS A 120      -0.776  14.537  11.000  1.00 92.14           H
ATOM   1640  CG  LYS A 120      -0.292  14.480  13.101  1.00 92.14           C
ATOM   1641 1HG  LYS A 120      -0.767  13.538  13.376  1.00 92.14           H
ATOM   1642 2HG  LYS A 120       0.598  14.581  13.723  1.00 92.14           H
ATOM   1643  CD  LYS A 120      -1.250  15.640  13.378  1.00 92.14           C
ATOM   1644 1HD  LYS A 120      -0.753  16.586  13.163  1.00 92.14           H
ATOM   1645 2HD  LYS A 120      -2.111  15.573  12.713  1.00 92.14           H
ATOM   1646  CE  LYS A 120      -1.722  15.626  14.834  1.00 92.14           C
ATOM   1647 1HE  LYS A 120      -1.762  14.599  15.199  1.00 92.14           H
ATOM   1648 2HE  LYS A 120      -1.006  16.159  15.460  1.00 92.14           H
ATOM   1649  NZ  LYS A 120      -3.057  16.253  14.952  1.00 92.14           N
ATOM   1650 1HZ  LYS A 120      -3.361  16.222  15.919  1.00 92.14           H
ATOM   1651 2HZ  LYS A 120      -3.006  17.218  14.645  1.00 92.14           H
ATOM   1652 3HZ  LYS A 120      -3.720  15.749  14.373  1.00 92.14           H
ATOM   1653  HN  LYS A 120       2.384  13.927  12.450  1.00 92.14           H
ATOM   1654  N   VAL A 121       2.029  13.652   9.255  1.00 93.64           N
ATOM   1655  CA  VAL A 121       2.274  13.631   7.823  1.00 93.64           C
ATOM   1656  C   VAL A 121       2.647  12.211   7.393  1.00 93.64           C
ATOM   1657  O   VAL A 121       2.084  11.679   6.438  1.00 93.64           O
ATOM   1658  HA  VAL A 121       1.347  13.916   7.326  1.00 93.64           H
ATOM   1659  CB  VAL A 121       3.343  14.665   7.460  1.00 93.64           C
ATOM   1660  HB  VAL A 121       4.204  14.498   8.107  1.00 93.64           H
ATOM   1661  CG1 VAL A 121       3.803  14.493   6.011  1.00 93.64           C
ATOM   1662 1HG1 VAL A 121       4.222  13.496   5.879  1.00 93.64           H
ATOM   1663 2HG1 VAL A 121       2.952  14.621   5.342  1.00 93.64           H
ATOM   1664 3HG1 VAL A 121       4.562  15.240   5.780  1.00 93.64           H
ATOM   1665  CG2 VAL A 121       2.837  16.087   7.710  1.00 93.64           C
ATOM   1666 1HG2 VAL A 121       1.952  16.270   7.100  1.00 93.64           H
ATOM   1667 2HG2 VAL A 121       2.582  16.202   8.764  1.00 93.64           H
ATOM   1668 3HG2 VAL A 121       3.616  16.802   7.445  1.00 93.64           H
ATOM   1669  HN  VAL A 121       2.640  14.244   9.780  1.00 93.64           H
ATOM   1670  N   VAL A 122       3.594  11.636   8.121  1.00 92.72           N
ATOM   1671  CA  VAL A 122       4.192  10.377   7.711  1.00 92.72           C
ATOM   1672  C   VAL A 122       3.122   9.283   7.723  1.00 92.72           C
ATOM   1673  O   VAL A 122       3.015   8.504   6.777  1.00 92.72           O
ATOM   1674  HA  VAL A 122       4.555  10.501   6.691  1.00 92.72           H
ATOM   1675  CB  VAL A 122       5.390  10.051   8.605  1.00 92.72           C
ATOM   1676  HB  VAL A 122       5.068  10.137   9.643  1.00 92.72           H
ATOM   1677  CG1 VAL A 122       5.868   8.615   8.379  1.00 92.72           C
ATOM   1678 1HG1 VAL A 122       5.060   7.922   8.612  1.00 92.72           H
ATOM   1679 2HG1 VAL A 122       6.165   8.491   7.338  1.00 92.72           H
ATOM   1680 3HG1 VAL A 122       6.721   8.410   9.027  1.00 92.72           H
ATOM   1681  CG2 VAL A 122       6.528  11.050   8.382  1.00 92.72           C
ATOM   1682 1HG2 VAL A 122       6.847  11.010   7.341  1.00 92.72           H
ATOM   1683 2HG2 VAL A 122       6.180  12.056   8.617  1.00 92.72           H
ATOM   1684 3HG2 VAL A 122       7.367  10.795   9.029  1.00 92.72           H
ATOM   1685  HN  VAL A 122       3.952  12.017   8.974  1.00 92.72           H
ATOM   1686  N   ASN A 123       2.358   9.258   8.805  1.00 91.90           N
ATOM   1687  CA  ASN A 123       1.294   8.278   8.948  1.00 91.90           C
ATOM   1688  C   ASN A 123       0.273   8.473   7.825  1.00 91.90           C
ATOM   1689  O   ASN A 123      -0.202   7.502   7.238  1.00 91.90           O
ATOM   1690  HA  ASN A 123       1.790   7.309   8.897  1.00 91.90           H
ATOM   1691  CB  ASN A 123       0.567   8.446  10.283  1.00 91.90           C
ATOM   1692 1HB  ASN A 123       0.564   9.498  10.570  1.00 91.90           H
ATOM   1693 2HB  ASN A 123      -0.474   8.142  10.175  1.00 91.90           H
ATOM   1694  CG  ASN A 123       1.235   7.615  11.380  1.00 91.90           C
ATOM   1695  OD1 ASN A 123       2.014   6.711  11.122  1.00 91.90           O
ATOM   1696  ND2 ASN A 123       0.890   7.969  12.614  1.00 91.90           N
ATOM   1697 1HD2 ASN A 123       0.246   8.721  12.757  1.00 91.90           H
ATOM   1698 2HD2 ASN A 123       1.274   7.485  13.400  1.00 91.90           H
ATOM   1699  HN  ASN A 123       2.455   9.891   9.573  1.00 91.90           H
ATOM   1700  N   SER A 124      -0.035   9.734   7.561  1.00 92.56           N
ATOM   1701  CA  SER A 124      -1.056  10.066   6.582  1.00 92.56           C
ATOM   1702  C   SER A 124      -0.596   9.649   5.184  1.00 92.56           C
ATOM   1703  O   SER A 124      -1.373   9.088   4.412  1.00 92.56           O
ATOM   1704  HA  SER A 124      -1.937   9.498   6.880  1.00 92.56           H
ATOM   1705  CB  SER A 124      -1.381  11.561   6.610  1.00 92.56           C
ATOM   1706 1HB  SER A 124      -0.494  12.130   6.329  1.00 92.56           H
ATOM   1707 2HB  SER A 124      -2.148  11.779   5.867  1.00 92.56           H
ATOM   1708  OG  SER A 124      -1.829  11.986   7.894  1.00 92.56           O
ATOM   1709  HG  SER A 124      -1.140  12.573   8.319  1.00 92.56           H
ATOM   1710  HN  SER A 124       0.400  10.520   8.001  1.00 92.56           H
ATOM   1711  N   MET A 125       0.666   9.938   4.900  1.00 86.46           N
ATOM   1712  CA  MET A 125       1.221   9.654   3.588  1.00 86.46           C
ATOM   1713  C   MET A 125       1.194   8.153   3.294  1.00 86.46           C
ATOM   1714  O   MET A 125       0.890   7.741   2.176  1.00 86.46           O
ATOM   1715  HA  MET A 125       0.583  10.182   2.878  1.00 86.46           H
ATOM   1716  CB  MET A 125       2.663  10.161   3.523  1.00 86.46           C
ATOM   1717 1HB  MET A 125       3.202   9.851   4.418  1.00 86.46           H
ATOM   1718 2HB  MET A 125       3.173   9.711   2.672  1.00 86.46           H
ATOM   1719  CG  MET A 125       2.703  11.686   3.400  1.00 86.46           C
ATOM   1720 1HG  MET A 125       2.137  12.003   2.525  1.00 86.46           H
ATOM   1721 2HG  MET A 125       2.228  12.142   4.269  1.00 86.46           H
ATOM   1722  SD  MET A 125       4.394  12.244   3.268  1.00 86.46           S
ATOM   1723  CE  MET A 125       4.669  11.989   1.523  1.00 86.46           C
ATOM   1724 1HE  MET A 125       4.530  10.935   1.283  1.00 86.46           H
ATOM   1725 2HE  MET A 125       3.959  12.587   0.952  1.00 86.46           H
ATOM   1726 3HE  MET A 125       5.685  12.289   1.268  1.00 86.46           H
ATOM   1727  HN  MET A 125       1.302  10.358   5.547  1.00 86.46           H
ATOM   1728  N   TYR A 126       1.516   7.376   4.318  1.00 85.91           N
ATOM   1729  CA  TYR A 126       1.509   5.929   4.191  1.00 85.91           C
ATOM   1730  C   TYR A 126       0.112   5.417   3.832  1.00 85.91           C
ATOM   1731  O   TYR A 126      -0.041   4.607   2.920  1.00 85.91           O
ATOM   1732  HA  TYR A 126       2.202   5.657   3.395  1.00 85.91           H
ATOM   1733  CB  TYR A 126       1.901   5.382   5.565  1.00 85.91           C
ATOM   1734 1HB  TYR A 126       2.967   5.553   5.721  1.00 85.91           H
ATOM   1735 2HB  TYR A 126       1.372   5.946   6.333  1.00 85.91           H
ATOM   1736  CG  TYR A 126       1.605   3.893   5.750  1.00 85.91           C
ATOM   1737  CD1 TYR A 126       0.589   3.491   6.592  1.00 85.91           C
ATOM   1738  HD1 TYR A 126      -0.003   4.235   7.126  1.00 85.91           H
ATOM   1739  CD2 TYR A 126       2.355   2.951   5.075  1.00 85.91           C
ATOM   1740  HD2 TYR A 126       3.158   3.269   4.409  1.00 85.91           H
ATOM   1741  CE1 TYR A 126       0.310   2.089   6.767  1.00 85.91           C
ATOM   1742  HE1 TYR A 126      -0.490   1.758   7.429  1.00 85.91           H
ATOM   1743  CE2 TYR A 126       2.076   1.549   5.249  1.00 85.91           C
ATOM   1744  HE2 TYR A 126       2.661   0.795   4.722  1.00 85.91           H
ATOM   1745  CZ  TYR A 126       1.068   1.187   6.087  1.00 85.91           C
ATOM   1746  OH  TYR A 126       0.805  -0.137   6.251  1.00 85.91           O
ATOM   1747  HH  TYR A 126       1.281  -0.670   5.552  1.00 85.91           H
ATOM   1748  HN  TYR A 126       1.779   7.720   5.220  1.00 85.91           H
ATOM   1749  N   LYS A 127      -0.872   5.912   4.569  1.00 85.90           N
ATOM   1750  CA  LYS A 127      -2.242   5.465   4.386  1.00 85.90           C
ATOM   1751  C   LYS A 127      -2.717   5.848   2.983  1.00 85.90           C
ATOM   1752  O   LYS A 127      -3.377   5.057   2.310  1.00 85.90           O
ATOM   1753  HA  LYS A 127      -2.244   4.378   4.467  1.00 85.90           H
ATOM   1754  CB  LYS A 127      -3.135   6.003   5.506  1.00 85.90           C
ATOM   1755 1HB  LYS A 127      -2.743   6.954   5.864  1.00 85.90           H
ATOM   1756 2HB  LYS A 127      -4.135   6.197   5.117  1.00 85.90           H
ATOM   1757  CG  LYS A 127      -3.218   5.009   6.667  1.00 85.90           C
ATOM   1758 1HG  LYS A 127      -2.250   4.529   6.808  1.00 85.90           H
ATOM   1759 2HG  LYS A 127      -3.448   5.542   7.590  1.00 85.90           H
ATOM   1760  CD  LYS A 127      -4.287   3.947   6.404  1.00 85.90           C
ATOM   1761 1HD  LYS A 127      -5.180   4.418   5.993  1.00 85.90           H
ATOM   1762 2HD  LYS A 127      -3.927   3.240   5.657  1.00 85.90           H
ATOM   1763  CE  LYS A 127      -4.645   3.200   7.690  1.00 85.90           C
ATOM   1764 1HE  LYS A 127      -4.653   2.126   7.504  1.00 85.90           H
ATOM   1765 2HE  LYS A 127      -3.885   3.386   8.449  1.00 85.90           H
ATOM   1766  NZ  LYS A 127      -5.970   3.632   8.190  1.00 85.90           N
ATOM   1767 1HZ  LYS A 127      -6.157   3.186   9.081  1.00 85.90           H
ATOM   1768 2HZ  LYS A 127      -5.974   4.639   8.308  1.00 85.90           H
ATOM   1769 3HZ  LYS A 127      -6.685   3.367   7.522  1.00 85.90           H
ATOM   1770  HN  LYS A 127      -0.745   6.606   5.278  1.00 85.90           H
ATOM   1771  N   MET A 128      -2.362   7.060   2.583  1.00 87.02           N
ATOM   1772  CA  MET A 128      -2.778   7.573   1.289  1.00 87.02           C
ATOM   1773  C   MET A 128      -2.210   6.721   0.153  1.00 87.02           C
ATOM   1774  O   MET A 128      -2.905   6.435  -0.821  1.00 87.02           O
ATOM   1775  HA  MET A 128      -3.867   7.514   1.287  1.00 87.02           H
ATOM   1776  CB  MET A 128      -2.298   9.018   1.134  1.00 87.02           C
ATOM   1777 1HB  MET A 128      -2.562   9.590   2.024  1.00 87.02           H
ATOM   1778 2HB  MET A 128      -1.211   9.037   1.053  1.00 87.02           H
ATOM   1779  CG  MET A 128      -2.919   9.672  -0.102  1.00 87.02           C
ATOM   1780 1HG  MET A 128      -2.540   9.194  -1.005  1.00 87.02           H
ATOM   1781 2HG  MET A 128      -3.999   9.529  -0.095  1.00 87.02           H
ATOM   1782  SD  MET A 128      -2.535  11.415  -0.128  1.00 87.02           S
ATOM   1783  CE  MET A 128      -0.762  11.339  -0.318  1.00 87.02           C
ATOM   1784 1HE  MET A 128      -0.328  10.803   0.527  1.00 87.02           H
ATOM   1785 2HE  MET A 128      -0.517  10.818  -1.243  1.00 87.02           H
ATOM   1786 3HE  MET A 128      -0.356  12.350  -0.352  1.00 87.02           H
ATOM   1787  HN  MET A 128      -1.802   7.686   3.126  1.00 87.02           H
ATOM   1788  N   ASN A 129      -0.951   6.340   0.315  1.00 83.13           N
ATOM   1789  CA  ASN A 129      -0.292   5.498  -0.669  1.00 83.13           C
ATOM   1790  C   ASN A 129      -0.993   4.140  -0.724  1.00 83.13           C
ATOM   1791  O   ASN A 129      -1.282   3.629  -1.805  1.00 83.13           O
ATOM   1792  HA  ASN A 129      -0.367   6.044  -1.610  1.00 83.13           H
ATOM   1793  CB  ASN A 129       1.173   5.259  -0.297  1.00 83.13           C
ATOM   1794 1HB  ASN A 129       1.659   6.212  -0.088  1.00 83.13           H
ATOM   1795 2HB  ASN A 129       1.228   4.667   0.617  1.00 83.13           H
ATOM   1796  CG  ASN A 129       1.915   4.538  -1.424  1.00 83.13           C
ATOM   1797  OD1 ASN A 129       1.904   4.950  -2.572  1.00 83.13           O
ATOM   1798  ND2 ASN A 129       2.558   3.441  -1.033  1.00 83.13           N
ATOM   1799 1HD2 ASN A 129       2.526   3.158  -0.075  1.00 83.13           H
ATOM   1800 2HD2 ASN A 129       3.073   2.900  -1.698  1.00 83.13           H
ATOM   1801  HN  ASN A 129      -0.385   6.596   1.098  1.00 83.13           H
ATOM   1802  N   PHE A 130      -1.247   3.593   0.456  1.00 87.64           N
ATOM   1803  CA  PHE A 130      -1.816   2.259   0.556  1.00 87.64           C
ATOM   1804  C   PHE A 130      -3.085   2.140  -0.290  1.00 87.64           C
ATOM   1805  O   PHE A 130      -3.216   1.217  -1.092  1.00 87.64           O
ATOM   1806  HA  PHE A 130      -1.067   1.560   0.185  1.00 87.64           H
ATOM   1807  CB  PHE A 130      -2.175   2.035   2.026  1.00 87.64           C
ATOM   1808 1HB  PHE A 130      -1.263   2.080   2.623  1.00 87.64           H
ATOM   1809 2HB  PHE A 130      -2.816   2.850   2.362  1.00 87.64           H
ATOM   1810  CG  PHE A 130      -2.881   0.705   2.299  1.00 87.64           C
ATOM   1811  CD1 PHE A 130      -4.225   0.678   2.502  1.00 87.64           C
ATOM   1812  HD1 PHE A 130      -4.800   1.604   2.470  1.00 87.64           H
ATOM   1813  CD2 PHE A 130      -2.164  -0.450   2.338  1.00 87.64           C
ATOM   1814  HD2 PHE A 130      -1.086  -0.428   2.175  1.00 87.64           H
ATOM   1815  CE1 PHE A 130      -4.881  -0.556   2.754  1.00 87.64           C
ATOM   1816  HE1 PHE A 130      -5.958  -0.577   2.917  1.00 87.64           H
ATOM   1817  CE2 PHE A 130      -2.819  -1.684   2.591  1.00 87.64           C
ATOM   1818  HE2 PHE A 130      -2.245  -2.610   2.622  1.00 87.64           H
ATOM   1819  CZ  PHE A 130      -4.164  -1.711   2.794  1.00 87.64           C
ATOM   1820  HZ  PHE A 130      -4.667  -2.658   2.988  1.00 87.64           H
ATOM   1821  HN  PHE A 130      -1.072   4.044   1.331  1.00 87.64           H
ATOM   1822  N   TYR A 131      -3.988   3.087  -0.082  1.00 92.30           N
ATOM   1823  CA  TYR A 131      -5.270   3.063  -0.767  1.00 92.30           C
ATOM   1824  C   TYR A 131      -5.108   3.423  -2.245  1.00 92.30           C
ATOM   1825  O   TYR A 131      -5.691   2.774  -3.113  1.00 92.30           O
ATOM   1826  HA  TYR A 131      -5.674   2.054  -0.688  1.00 92.30           H
ATOM   1827  CB  TYR A 131      -6.131   4.129  -0.087  1.00 92.30           C
ATOM   1828 1HB  TYR A 131      -5.546   5.042   0.019  1.00 92.30           H
ATOM   1829 2HB  TYR A 131      -6.977   4.365  -0.733  1.00 92.30           H
ATOM   1830  CG  TYR A 131      -6.659   3.717   1.289  1.00 92.30           C
ATOM   1831  CD1 TYR A 131      -7.411   2.568   1.424  1.00 92.30           C
ATOM   1832  HD1 TYR A 131      -7.630   1.954   0.550  1.00 92.30           H
ATOM   1833  CD2 TYR A 131      -6.383   4.495   2.395  1.00 92.30           C
ATOM   1834  HD2 TYR A 131      -5.789   5.402   2.289  1.00 92.30           H
ATOM   1835  CE1 TYR A 131      -7.908   2.180   2.719  1.00 92.30           C
ATOM   1836  HE1 TYR A 131      -8.504   1.275   2.840  1.00 92.30           H
ATOM   1837  CE2 TYR A 131      -6.880   4.107   3.690  1.00 92.30           C
ATOM   1838  HE2 TYR A 131      -6.669   4.712   4.572  1.00 92.30           H
ATOM   1839  CZ  TYR A 131      -7.618   2.969   3.788  1.00 92.30           C
ATOM   1840  OH  TYR A 131      -8.087   2.603   5.011  1.00 92.30           O
ATOM   1841  HH  TYR A 131      -8.099   3.394   5.623  1.00 92.30           H
ATOM   1842  HN  TYR A 131      -3.856   3.859   0.540  1.00 92.30           H
ATOM   1843  N   SER A 132      -4.314   4.455  -2.487  1.00 91.48           N
ATOM   1844  CA  SER A 132      -4.189   5.006  -3.826  1.00 91.48           C
ATOM   1845  C   SER A 132      -3.597   3.957  -4.770  1.00 91.48           C
ATOM   1846  O   SER A 132      -4.067   3.795  -5.895  1.00 91.48           O
ATOM   1847  HA  SER A 132      -5.204   5.264  -4.128  1.00 91.48           H
ATOM   1848  CB  SER A 132      -3.322   6.267  -3.823  1.00 91.48           C
ATOM   1849 1HB  SER A 132      -3.237   6.650  -4.840  1.00 91.48           H
ATOM   1850 2HB  SER A 132      -3.810   7.041  -3.231  1.00 91.48           H
ATOM   1851  OG  SER A 132      -2.020   6.020  -3.300  1.00 91.48           O
ATOM   1852  HG  SER A 132      -1.921   6.461  -2.407  1.00 91.48           H
ATOM   1853  HN  SER A 132      -3.763   4.913  -1.788  1.00 91.48           H
ATOM   1854  N   CYS A 133      -2.575   3.274  -4.277  1.00 88.29           N
ATOM   1855  CA  CYS A 133      -1.874   2.290  -5.085  1.00 88.29           C
ATOM   1856  C   CYS A 133      -2.865   1.188  -5.467  1.00 88.29           C
ATOM   1857  O   CYS A 133      -2.979   0.830  -6.638  1.00 88.29           O
ATOM   1858  HA  CYS A 133      -1.514   2.812  -5.971  1.00 88.29           H
ATOM   1859  CB  CYS A 133      -0.650   1.729  -4.357  1.00 88.29           C
ATOM   1860 1HB  CYS A 133      -0.912   1.474  -3.331  1.00 88.29           H
ATOM   1861 2HB  CYS A 133      -0.320   0.809  -4.840  1.00 88.29           H
ATOM   1862  SG  CYS A 133       0.703   2.961  -4.369  1.00 88.29           S
ATOM   1863  HG  CYS A 133       0.220   3.708  -3.380  1.00 88.29           H
ATOM   1864  HN  CYS A 133      -2.225   3.383  -3.347  1.00 88.29           H
ATOM   1865  N   VAL A 134      -3.556   0.682  -4.457  1.00 87.38           N
ATOM   1866  CA  VAL A 134      -4.410  -0.479  -4.642  1.00 87.38           C
ATOM   1867  C   VAL A 134      -5.558  -0.117  -5.586  1.00 87.38           C
ATOM   1868  O   VAL A 134      -5.946  -0.920  -6.434  1.00 87.38           O
ATOM   1869  HA  VAL A 134      -3.807  -1.260  -5.105  1.00 87.38           H
ATOM   1870  CB  VAL A 134      -4.892  -0.996  -3.285  1.00 87.38           C
ATOM   1871  HB  VAL A 134      -5.408  -0.179  -2.779  1.00 87.38           H
ATOM   1872  CG1 VAL A 134      -5.889  -2.144  -3.458  1.00 87.38           C
ATOM   1873 1HG1 VAL A 134      -6.751  -1.794  -4.026  1.00 87.38           H
ATOM   1874 2HG1 VAL A 134      -5.409  -2.963  -3.993  1.00 87.38           H
ATOM   1875 3HG1 VAL A 134      -6.215  -2.492  -2.478  1.00 87.38           H
ATOM   1876  CG2 VAL A 134      -3.712  -1.420  -2.409  1.00 87.38           C
ATOM   1877 1HG2 VAL A 134      -3.157  -2.215  -2.907  1.00 87.38           H
ATOM   1878 2HG2 VAL A 134      -3.056  -0.566  -2.244  1.00 87.38           H
ATOM   1879 3HG2 VAL A 134      -4.084  -1.783  -1.450  1.00 87.38           H
ATOM   1880  HN  VAL A 134      -3.540   1.051  -3.527  1.00 87.38           H
ATOM   1881  N   LEU A 135      -6.069   1.092  -5.409  1.00 92.17           N
ATOM   1882  CA  LEU A 135      -7.181   1.560  -6.218  1.00 92.17           C
ATOM   1883  C   LEU A 135      -6.716   1.733  -7.666  1.00 92.17           C
ATOM   1884  O   LEU A 135      -7.472   1.470  -8.600  1.00 92.17           O
ATOM   1885  HA  LEU A 135      -7.952   0.790  -6.193  1.00 92.17           H
ATOM   1886  CB  LEU A 135      -7.788   2.827  -5.613  1.00 92.17           C
ATOM   1887 1HB  LEU A 135      -6.986   3.544  -5.439  1.00 92.17           H
ATOM   1888 2HB  LEU A 135      -8.459   3.272  -6.348  1.00 92.17           H
ATOM   1889  CG  LEU A 135      -8.561   2.642  -4.305  1.00 92.17           C
ATOM   1890  HG  LEU A 135      -7.906   2.145  -3.589  1.00 92.17           H
ATOM   1891  CD1 LEU A 135      -8.949   3.993  -3.701  1.00 92.17           C
ATOM   1892 1HD1 LEU A 135      -8.048   4.572  -3.496  1.00 92.17           H
ATOM   1893 2HD1 LEU A 135      -9.578   4.539  -4.405  1.00 92.17           H
ATOM   1894 3HD1 LEU A 135      -9.497   3.832  -2.773  1.00 92.17           H
ATOM   1895  CD2 LEU A 135      -9.776   1.736  -4.510  1.00 92.17           C
ATOM   1896 1HD2 LEU A 135     -10.442   2.182  -5.249  1.00 92.17           H
ATOM   1897 2HD2 LEU A 135      -9.446   0.759  -4.862  1.00 92.17           H
ATOM   1898 3HD2 LEU A 135     -10.308   1.621  -3.565  1.00 92.17           H
ATOM   1899  HN  LEU A 135      -5.737   1.745  -4.728  1.00 92.17           H
ATOM   1900  N   LEU A 136      -5.474   2.173  -7.806  1.00 90.36           N
ATOM   1901  CA  LEU A 136      -4.902   2.392  -9.123  1.00 90.36           C
ATOM   1902  C   LEU A 136      -4.753   1.048  -9.839  1.00 90.36           C
ATOM   1903  O   LEU A 136      -5.100   0.924 -11.013  1.00 90.36           O
ATOM   1904  HA  LEU A 136      -5.604   3.007  -9.687  1.00 90.36           H
ATOM   1905  CB  LEU A 136      -3.595   3.179  -9.016  1.00 90.36           C
ATOM   1906 1HB  LEU A 136      -3.005   2.756  -8.203  1.00 90.36           H
ATOM   1907 2HB  LEU A 136      -3.026   3.029  -9.934  1.00 90.36           H
ATOM   1908  CG  LEU A 136      -3.736   4.684  -8.778  1.00 90.36           C
ATOM   1909  HG  LEU A 136      -4.444   4.836  -7.963  1.00 90.36           H
ATOM   1910  CD1 LEU A 136      -2.404   5.297  -8.339  1.00 90.36           C
ATOM   1911 1HD1 LEU A 136      -2.075   4.825  -7.413  1.00 90.36           H
ATOM   1912 2HD1 LEU A 136      -1.656   5.134  -9.115  1.00 90.36           H
ATOM   1913 3HD1 LEU A 136      -2.533   6.367  -8.176  1.00 90.36           H
ATOM   1914  CD2 LEU A 136      -4.310   5.383 -10.011  1.00 90.36           C
ATOM   1915 1HD2 LEU A 136      -3.645   5.225 -10.861  1.00 90.36           H
ATOM   1916 2HD2 LEU A 136      -5.293   4.971 -10.238  1.00 90.36           H
ATOM   1917 3HD2 LEU A 136      -4.399   6.451  -9.815  1.00 90.36           H
ATOM   1918  HN  LEU A 136      -4.864   2.379  -7.041  1.00 90.36           H
ATOM   1919  N   ILE A 137      -4.237   0.075  -9.102  1.00 84.13           N
ATOM   1920  CA  ILE A 137      -4.026  -1.252  -9.656  1.00 84.13           C
ATOM   1921  C   ILE A 137      -5.367  -1.829 -10.113  1.00 84.13           C
ATOM   1922  O   ILE A 137      -5.452  -2.447 -11.173  1.00 84.13           O
ATOM   1923  HA  ILE A 137      -3.382  -1.143 -10.529  1.00 84.13           H
ATOM   1924  CB  ILE A 137      -3.284  -2.139  -8.654  1.00 84.13           C
ATOM   1925  HB  ILE A 137      -3.765  -2.031  -7.682  1.00 84.13           H
ATOM   1926  CG1 ILE A 137      -1.831  -1.687  -8.492  1.00 84.13           C
ATOM   1927 1HG1 ILE A 137      -1.267  -1.937  -9.391  1.00 84.13           H
ATOM   1928 2HG1 ILE A 137      -1.794  -0.604  -8.383  1.00 84.13           H
ATOM   1929  CG2 ILE A 137      -3.386  -3.614  -9.047  1.00 84.13           C
ATOM   1930 1HG2 ILE A 137      -4.434  -3.913  -9.070  1.00 84.13           H
ATOM   1931 2HG2 ILE A 137      -2.946  -3.758 -10.034  1.00 84.13           H
ATOM   1932 3HG2 ILE A 137      -2.850  -4.222  -8.318  1.00 84.13           H
ATOM   1933  CD1 ILE A 137      -1.183  -2.352  -7.276  1.00 84.13           C
ATOM   1934 1HD1 ILE A 137      -1.735  -2.080  -6.376  1.00 84.13           H
ATOM   1935 2HD1 ILE A 137      -1.201  -3.434  -7.401  1.00 84.13           H
ATOM   1936 3HD1 ILE A 137      -0.151  -2.013  -7.184  1.00 84.13           H
ATOM   1937  HN  ILE A 137      -3.966   0.182  -8.146  1.00 84.13           H
ATOM   1938  N   MET A 138      -6.382  -1.606  -9.290  1.00 87.91           N
ATOM   1939  CA  MET A 138      -7.722  -2.062  -9.615  1.00 87.91           C
ATOM   1940  C   MET A 138      -8.217  -1.430 -10.917  1.00 87.91           C
ATOM   1941  O   MET A 138      -8.794  -2.111 -11.763  1.00 87.91           O
ATOM   1942  HA  MET A 138      -7.644  -3.143  -9.735  1.00 87.91           H
ATOM   1943  CB  MET A 138      -8.676  -1.697  -8.476  1.00 87.91           C
ATOM   1944 1HB  MET A 138      -8.303  -2.109  -7.538  1.00 87.91           H
ATOM   1945 2HB  MET A 138      -8.709  -0.614  -8.357  1.00 87.91           H
ATOM   1946  CG  MET A 138     -10.085  -2.229  -8.748  1.00 87.91           C
ATOM   1947 1HG  MET A 138     -10.438  -1.869  -9.714  1.00 87.91           H
ATOM   1948 2HG  MET A 138     -10.068  -3.317  -8.800  1.00 87.91           H
ATOM   1949  SD  MET A 138     -11.197  -1.699  -7.457  1.00 87.91           S
ATOM   1950  CE  MET A 138     -11.300   0.043  -7.831  1.00 87.91           C
ATOM   1951 1HE  MET A 138     -10.306   0.487  -7.769  1.00 87.91           H
ATOM   1952 2HE  MET A 138     -11.695   0.176  -8.838  1.00 87.91           H
ATOM   1953 3HE  MET A 138     -11.961   0.531  -7.115  1.00 87.91           H
ATOM   1954  HN  MET A 138      -6.299  -1.125  -8.418  1.00 87.91           H
ATOM   1955  N   CYS A 139      -7.972  -0.133 -11.038  1.00 90.36           N
ATOM   1956  CA  CYS A 139      -8.444   0.613 -12.192  1.00 90.36           C
ATOM   1957  C   CYS A 139      -7.707   0.100 -13.430  1.00 90.36           C
ATOM   1958  O   CYS A 139      -8.288   0.013 -14.511  1.00 90.36           O
ATOM   1959  HA  CYS A 139      -9.514   0.422 -12.272  1.00 90.36           H
ATOM   1960  CB  CYS A 139      -8.263   2.121 -12.003  1.00 90.36           C
ATOM   1961 1HB  CYS A 139      -7.258   2.332 -11.637  1.00 90.36           H
ATOM   1962 2HB  CYS A 139      -8.366   2.631 -12.961  1.00 90.36           H
ATOM   1963  SG  CYS A 139      -9.505   2.758 -10.819  1.00 90.36           S
ATOM   1964  HG  CYS A 139      -8.906   2.292  -9.726  1.00 90.36           H
ATOM   1965  HN  CYS A 139      -7.463   0.405 -10.366  1.00 90.36           H
ATOM   1966  N   ILE A 140      -6.438  -0.225 -13.232  1.00 82.93           N
ATOM   1967  CA  ILE A 140      -5.628  -0.770 -14.308  1.00 82.93           C
ATOM   1968  C   ILE A 140      -6.266  -2.065 -14.815  1.00 82.93           C
ATOM   1969  O   ILE A 140      -6.337  -2.294 -16.022  1.00 82.93           O
ATOM   1970  HA  ILE A 140      -5.631  -0.043 -15.119  1.00 82.93           H
ATOM   1971  CB  ILE A 140      -4.176  -0.937 -13.854  1.00 82.93           C
ATOM   1972  HB  ILE A 140      -4.177  -1.408 -12.871  1.00 82.93           H
ATOM   1973  CG1 ILE A 140      -3.490   0.422 -13.703  1.00 82.93           C
ATOM   1974 1HG1 ILE A 140      -3.282   0.840 -14.688  1.00 82.93           H
ATOM   1975 2HG1 ILE A 140      -4.159   1.118 -13.197  1.00 82.93           H
ATOM   1976  CG2 ILE A 140      -3.410  -1.865 -14.799  1.00 82.93           C
ATOM   1977 1HG2 ILE A 140      -3.886  -2.845 -14.811  1.00 82.93           H
ATOM   1978 2HG2 ILE A 140      -3.415  -1.445 -15.805  1.00 82.93           H
ATOM   1979 3HG2 ILE A 140      -2.381  -1.965 -14.453  1.00 82.93           H
ATOM   1980  CD1 ILE A 140      -2.186   0.293 -12.913  1.00 82.93           C
ATOM   1981 1HD1 ILE A 140      -2.401  -0.102 -11.920  1.00 82.93           H
ATOM   1982 2HD1 ILE A 140      -1.510  -0.384 -13.435  1.00 82.93           H
ATOM   1983 3HD1 ILE A 140      -1.718   1.273 -12.820  1.00 82.93           H
ATOM   1984  HN  ILE A 140      -5.965  -0.123 -12.357  1.00 82.93           H
ATOM   1985  N   SER A 141      -6.713  -2.877 -13.869  1.00 84.64           N
ATOM   1986  CA  SER A 141      -7.281  -4.173 -14.202  1.00 84.64           C
ATOM   1987  C   SER A 141      -8.564  -3.988 -15.015  1.00 84.64           C
ATOM   1988  O   SER A 141      -8.803  -4.717 -15.977  1.00 84.64           O
ATOM   1989  HA  SER A 141      -6.520  -4.677 -14.796  1.00 84.64           H
ATOM   1990  CB  SER A 141      -7.566  -4.990 -12.940  1.00 84.64           C
ATOM   1991 1HB  SER A 141      -8.328  -4.485 -12.346  1.00 84.64           H
ATOM   1992 2HB  SER A 141      -7.973  -5.961 -13.221  1.00 84.64           H
ATOM   1993  OG  SER A 141      -6.395  -5.176 -12.149  1.00 84.64           O
ATOM   1994  HG  SER A 141      -6.277  -4.404 -11.525  1.00 84.64           H
ATOM   1995  HN  SER A 141      -6.692  -2.663 -12.892  1.00 84.64           H
ATOM   1996  N   VAL A 142      -9.355  -3.010 -14.600  1.00 87.58           N
ATOM   1997  CA  VAL A 142     -10.600  -2.712 -15.286  1.00 87.58           C
ATOM   1998  C   VAL A 142     -10.292  -2.219 -16.701  1.00 87.58           C
ATOM   1999  O   VAL A 142     -10.970  -2.596 -17.656  1.00 87.58           O
ATOM   2000  HA  VAL A 142     -11.169  -3.640 -15.354  1.00 87.58           H
ATOM   2001  CB  VAL A 142     -11.422  -1.712 -14.470  1.00 87.58           C
ATOM   2002  HB  VAL A 142     -10.811  -0.822 -14.318  1.00 87.58           H
ATOM   2003  CG1 VAL A 142     -12.684  -1.292 -15.226  1.00 87.58           C
ATOM   2004 1HG1 VAL A 142     -12.403  -0.826 -16.171  1.00 87.58           H
ATOM   2005 2HG1 VAL A 142     -13.298  -2.171 -15.423  1.00 87.58           H
ATOM   2006 3HG1 VAL A 142     -13.249  -0.581 -14.624  1.00 87.58           H
ATOM   2007  CG2 VAL A 142     -11.771  -2.283 -13.094  1.00 87.58           C
ATOM   2008 1HG2 VAL A 142     -12.354  -3.196 -13.217  1.00 87.58           H
ATOM   2009 2HG2 VAL A 142     -10.853  -2.508 -12.551  1.00 87.58           H
ATOM   2010 3HG2 VAL A 142     -12.355  -1.552 -12.535  1.00 87.58           H
ATOM   2011  HN  VAL A 142      -9.158  -2.428 -13.811  1.00 87.58           H
ATOM   2012  N   ASP A 143      -9.268  -1.383 -16.792  1.00 81.55           N
ATOM   2013  CA  ASP A 143      -8.895  -0.793 -18.066  1.00 81.55           C
ATOM   2014  C   ASP A 143      -8.495  -1.903 -19.040  1.00 81.55           C
ATOM   2015  O   ASP A 143      -8.870  -1.871 -20.211  1.00 81.55           O
ATOM   2016  HA  ASP A 143      -9.777  -0.245 -18.398  1.00 81.55           H
ATOM   2017  CB  ASP A 143      -7.700   0.150 -17.908  1.00 81.55           C
ATOM   2018 1HB  ASP A 143      -7.941   0.931 -17.187  1.00 81.55           H
ATOM   2019 2HB  ASP A 143      -6.848  -0.401 -17.508  1.00 81.55           H
ATOM   2020  CG  ASP A 143      -7.321   0.785 -19.247  1.00 81.55           C
ATOM   2021  OD1 ASP A 143      -8.176   1.517 -19.790  1.00 81.55           O
ATOM   2022  OD2 ASP A 143      -6.184   0.523 -19.698  1.00 81.55           O
ATOM   2023  HN  ASP A 143      -8.699  -1.109 -16.017  1.00 81.55           H
ATOM   2024  N   ARG A 144      -7.738  -2.859 -18.520  1.00 71.94           N
ATOM   2025  CA  ARG A 144      -7.280  -3.974 -19.330  1.00 71.94           C
ATOM   2026  C   ARG A 144      -8.471  -4.805 -19.812  1.00 71.94           C
ATOM   2027  O   ARG A 144      -8.510  -5.231 -20.965  1.00 71.94           O
ATOM   2028  HA  ARG A 144      -6.758  -3.514 -20.169  1.00 71.94           H
ATOM   2029  CB  ARG A 144      -6.326  -4.873 -18.541  1.00 71.94           C
ATOM   2030 1HB  ARG A 144      -6.767  -5.117 -17.574  1.00 71.94           H
ATOM   2031 2HB  ARG A 144      -6.183  -5.813 -19.072  1.00 71.94           H
ATOM   2032  CG  ARG A 144      -4.974  -4.188 -18.332  1.00 71.94           C
ATOM   2033 1HG  ARG A 144      -5.121  -3.232 -17.829  1.00 71.94           H
ATOM   2034 2HG  ARG A 144      -4.350  -4.798 -17.680  1.00 71.94           H
ATOM   2035  CD  ARG A 144      -4.261  -3.964 -19.667  1.00 71.94           C
ATOM   2036 1HD  ARG A 144      -4.132  -4.914 -20.184  1.00 71.94           H
ATOM   2037 2HD  ARG A 144      -4.870  -3.330 -20.312  1.00 71.94           H
ATOM   2038  NE  ARG A 144      -2.943  -3.331 -19.437  1.00 71.94           N
ATOM   2039  HE  ARG A 144      -2.669  -3.148 -18.493  1.00 71.94           H
ATOM   2040  CZ  ARG A 144      -2.093  -2.988 -20.415  1.00 71.94           C
ATOM   2041  NH1 ARG A 144      -2.408  -3.209 -21.698  1.00 71.94           N
ATOM   2042 1HH1 ARG A 144      -3.283  -3.634 -21.932  1.00 71.94           H
ATOM   2043 2HH1 ARG A 144      -1.769  -2.950 -22.422  1.00 71.94           H
ATOM   2044  NH2 ARG A 144      -0.924  -2.420 -20.090  1.00 71.94           N
ATOM   2045 1HH2 ARG A 144      -0.279  -2.158 -20.807  1.00 71.94           H
ATOM   2046 2HH2 ARG A 144      -0.697  -2.258 -19.129  1.00 71.94           H
ATOM   2047  HN  ARG A 144      -7.440  -2.878 -17.566  1.00 71.94           H
ATOM   2048  N   TYR A 145      -9.414  -5.011 -18.904  1.00 83.59           N
ATOM   2049  CA  TYR A 145     -10.631  -5.732 -19.238  1.00 83.59           C
ATOM   2050  C   TYR A 145     -11.342  -5.084 -20.427  1.00 83.59           C
ATOM   2051  O   TYR A 145     -11.685  -5.762 -21.395  1.00 83.59           O
ATOM   2052  HA  TYR A 145     -10.355  -6.753 -19.502  1.00 83.59           H
ATOM   2053  CB  TYR A 145     -11.531  -5.634 -18.005  1.00 83.59           C
ATOM   2054 1HB  TYR A 145     -11.148  -6.302 -17.234  1.00 83.59           H
ATOM   2055 2HB  TYR A 145     -11.475  -4.621 -17.606  1.00 83.59           H
ATOM   2056  CG  TYR A 145     -12.997  -5.980 -18.276  1.00 83.59           C
ATOM   2057  CD1 TYR A 145     -13.941  -4.976 -18.343  1.00 83.59           C
ATOM   2058  HD1 TYR A 145     -13.643  -3.937 -18.203  1.00 83.59           H
ATOM   2059  CD2 TYR A 145     -13.374  -7.295 -18.453  1.00 83.59           C
ATOM   2060  HD2 TYR A 145     -12.628  -8.088 -18.400  1.00 83.59           H
ATOM   2061  CE1 TYR A 145     -15.321  -5.301 -18.598  1.00 83.59           C
ATOM   2062  HE1 TYR A 145     -16.077  -4.518 -18.654  1.00 83.59           H
ATOM   2063  CE2 TYR A 145     -14.753  -7.621 -18.708  1.00 83.59           C
ATOM   2064  HE2 TYR A 145     -15.065  -8.656 -18.850  1.00 83.59           H
ATOM   2065  CZ  TYR A 145     -15.659  -6.608 -18.768  1.00 83.59           C
ATOM   2066  OH  TYR A 145     -16.961  -6.915 -19.009  1.00 83.59           O
ATOM   2067  HH  TYR A 145     -17.510  -6.080 -19.035  1.00 83.59           H
ATOM   2068  HN  TYR A 145      -9.356  -4.696 -17.956  1.00 83.59           H
ATOM   2069  N   ILE A 146     -11.543  -3.779 -20.317  1.00 80.91           N
ATOM   2070  CA  ILE A 146     -12.265  -3.043 -21.341  1.00 80.91           C
ATOM   2071  C   ILE A 146     -11.507  -3.145 -22.666  1.00 80.91           C
ATOM   2072  O   ILE A 146     -12.116  -3.309 -23.722  1.00 80.91           O
ATOM   2073  HA  ILE A 146     -13.237  -3.520 -21.461  1.00 80.91           H
ATOM   2074  CB  ILE A 146     -12.519  -1.604 -20.887  1.00 80.91           C
ATOM   2075  HB  ILE A 146     -11.572  -1.177 -20.558  1.00 80.91           H
ATOM   2076  CG1 ILE A 146     -13.472  -1.566 -19.691  1.00 80.91           C
ATOM   2077 1HG1 ILE A 146     -14.481  -1.820 -20.017  1.00 80.91           H
ATOM   2078 2HG1 ILE A 146     -13.174  -2.318 -18.960  1.00 80.91           H
ATOM   2079  CG2 ILE A 146     -13.023  -0.744 -22.049  1.00 80.91           C
ATOM   2080 1HG2 ILE A 146     -12.276  -0.733 -22.843  1.00 80.91           H
ATOM   2081 2HG2 ILE A 146     -13.955  -1.160 -22.431  1.00 80.91           H
ATOM   2082 3HG2 ILE A 146     -13.195   0.274 -21.699  1.00 80.91           H
ATOM   2083  CD1 ILE A 146     -13.476  -0.183 -19.036  1.00 80.91           C
ATOM   2084 1HD1 ILE A 146     -12.470   0.057 -18.690  1.00 80.91           H
ATOM   2085 2HD1 ILE A 146     -13.798   0.562 -19.763  1.00 80.91           H
ATOM   2086 3HD1 ILE A 146     -14.161  -0.184 -18.189  1.00 80.91           H
ATOM   2087  HN  ILE A 146     -11.222  -3.227 -19.547  1.00 80.91           H
ATOM   2088  N   ALA A 147     -10.190  -3.045 -22.567  1.00 78.89           N
ATOM   2089  CA  ALA A 147      -9.353  -2.988 -23.753  1.00 78.89           C
ATOM   2090  C   ALA A 147      -9.455  -4.315 -24.509  1.00 78.89           C
ATOM   2091  O   ALA A 147      -9.331  -4.348 -25.732  1.00 78.89           O
ATOM   2092  HA  ALA A 147      -9.732  -2.188 -24.389  1.00 78.89           H
ATOM   2093  CB  ALA A 147      -7.915  -2.657 -23.348  1.00 78.89           C
ATOM   2094 1HB  ALA A 147      -7.893  -1.692 -22.842  1.00 78.89           H
ATOM   2095 2HB  ALA A 147      -7.540  -3.429 -22.676  1.00 78.89           H
ATOM   2096 3HB  ALA A 147      -7.287  -2.614 -24.238  1.00 78.89           H
ATOM   2097  HN  ALA A 147      -9.696  -3.003 -21.699  1.00 78.89           H
ATOM   2098  N   ILE A 148      -9.679  -5.376 -23.748  1.00 75.57           N
ATOM   2099  CA  ILE A 148      -9.622  -6.719 -24.301  1.00 75.57           C
ATOM   2100  C   ILE A 148     -11.034  -7.170 -24.680  1.00 75.57           C
ATOM   2101  O   ILE A 148     -11.256  -7.665 -25.784  1.00 75.57           O
ATOM   2102  HA  ILE A 148      -9.019  -6.673 -25.208  1.00 75.57           H
ATOM   2103  CB  ILE A 148      -8.912  -7.667 -23.333  1.00 75.57           C
ATOM   2104  HB  ILE A 148      -9.356  -7.543 -22.345  1.00 75.57           H
ATOM   2105  CG1 ILE A 148      -7.428  -7.315 -23.209  1.00 75.57           C
ATOM   2106 1HG1 ILE A 148      -6.923  -7.517 -24.153  1.00 75.57           H
ATOM   2107 2HG1 ILE A 148      -7.320  -6.249 -23.011  1.00 75.57           H
ATOM   2108  CG2 ILE A 148      -9.122  -9.127 -23.742  1.00 75.57           C
ATOM   2109 1HG2 ILE A 148     -10.188  -9.355 -23.737  1.00 75.57           H
ATOM   2110 2HG2 ILE A 148      -8.721  -9.285 -24.743  1.00 75.57           H
ATOM   2111 3HG2 ILE A 148      -8.607  -9.779 -23.037  1.00 75.57           H
ATOM   2112  CD1 ILE A 148      -6.766  -8.118 -22.087  1.00 75.57           C
ATOM   2113 1HD1 ILE A 148      -7.259  -7.894 -21.141  1.00 75.57           H
ATOM   2114 2HD1 ILE A 148      -6.856  -9.183 -22.301  1.00 75.57           H
ATOM   2115 3HD1 ILE A 148      -5.712  -7.848 -22.021  1.00 75.57           H
ATOM   2116  HN  ILE A 148      -9.896  -5.330 -22.773  1.00 75.57           H
ATOM   2117  N   ALA A 149     -11.952  -6.983 -23.743  1.00 75.58           N
ATOM   2118  CA  ALA A 149     -13.286  -7.541 -23.881  1.00 75.58           C
ATOM   2119  C   ALA A 149     -14.125  -6.628 -24.778  1.00 75.58           C
ATOM   2120  O   ALA A 149     -14.986  -7.100 -25.518  1.00 75.58           O
ATOM   2121  HA  ALA A 149     -13.191  -8.516 -24.358  1.00 75.58           H
ATOM   2122  CB  ALA A 149     -13.908  -7.728 -22.496  1.00 75.58           C
ATOM   2123 1HB  ALA A 149     -13.289  -8.408 -21.909  1.00 75.58           H
ATOM   2124 2HB  ALA A 149     -13.967  -6.764 -21.991  1.00 75.58           H
ATOM   2125 3HB  ALA A 149     -14.909  -8.146 -22.600  1.00 75.58           H
ATOM   2126  HN  ALA A 149     -11.796  -6.463 -22.903  1.00 75.58           H
ATOM   2127  N   GLN A 150     -13.845  -5.336 -24.681  1.00 67.23           N
ATOM   2128  CA  GLN A 150     -14.641  -4.343 -25.381  1.00 67.23           C
ATOM   2129  C   GLN A 150     -13.759  -3.527 -26.329  1.00 67.23           C
ATOM   2130  O   GLN A 150     -13.906  -2.310 -26.425  1.00 67.23           O
ATOM   2131  HA  GLN A 150     -15.374  -4.911 -25.955  1.00 67.23           H
ATOM   2132  CB  GLN A 150     -15.374  -3.433 -24.393  1.00 67.23           C
ATOM   2133 1HB  GLN A 150     -14.649  -2.866 -23.809  1.00 67.23           H
ATOM   2134 2HB  GLN A 150     -15.978  -2.709 -24.940  1.00 67.23           H
ATOM   2135  CG  GLN A 150     -16.267  -4.247 -23.456  1.00 67.23           C
ATOM   2136 1HG  GLN A 150     -16.892  -4.923 -24.040  1.00 67.23           H
ATOM   2137 2HG  GLN A 150     -15.649  -4.867 -22.806  1.00 67.23           H
ATOM   2138  CD  GLN A 150     -17.151  -3.331 -22.607  1.00 67.23           C
ATOM   2139  OE1 GLN A 150     -17.078  -2.115 -22.678  1.00 67.23           O
ATOM   2140  NE2 GLN A 150     -17.988  -3.980 -21.802  1.00 67.23           N
ATOM   2141 1HE2 GLN A 150     -17.997  -4.980 -21.793  1.00 67.23           H
ATOM   2142 2HE2 GLN A 150     -18.607  -3.468 -21.207  1.00 67.23           H
ATOM   2143  HN  GLN A 150     -13.090  -4.967 -24.138  1.00 67.23           H
ATOM   2144  N   ALA A 151     -12.863  -4.231 -27.004  1.00 67.08           N
ATOM   2145  CA  ALA A 151     -11.802  -3.573 -27.749  1.00 67.08           C
ATOM   2146  C   ALA A 151     -12.417  -2.553 -28.709  1.00 67.08           C
ATOM   2147  O   ALA A 151     -11.904  -1.444 -28.853  1.00 67.08           O
ATOM   2148  HA  ALA A 151     -11.169  -3.050 -27.033  1.00 67.08           H
ATOM   2149  CB  ALA A 151     -10.962  -4.625 -28.476  1.00 67.08           C
ATOM   2150 1HB  ALA A 151     -10.524  -5.307 -27.748  1.00 67.08           H
ATOM   2151 2HB  ALA A 151     -11.595  -5.185 -29.164  1.00 67.08           H
ATOM   2152 3HB  ALA A 151     -10.166  -4.131 -29.035  1.00 67.08           H
ATOM   2153  HN  ALA A 151     -12.853  -5.230 -27.048  1.00 67.08           H
ATOM   2154  N   MET A 152     -13.506  -2.963 -29.342  1.00 57.29           N
ATOM   2155  CA  MET A 152     -14.142  -2.136 -30.352  1.00 57.29           C
ATOM   2156  C   MET A 152     -14.589  -0.797 -29.762  1.00 57.29           C
ATOM   2157  O   MET A 152     -14.311   0.259 -30.328  1.00 57.29           O
ATOM   2158  HA  MET A 152     -13.382  -1.968 -31.115  1.00 57.29           H
ATOM   2159  CB  MET A 152     -15.355  -2.871 -30.926  1.00 57.29           C
ATOM   2160 1HB  MET A 152     -15.865  -3.414 -30.131  1.00 57.29           H
ATOM   2161 2HB  MET A 152     -16.066  -2.149 -31.327  1.00 57.29           H
ATOM   2162  CG  MET A 152     -14.934  -3.846 -32.028  1.00 57.29           C
ATOM   2163 1HG  MET A 152     -14.129  -3.411 -32.621  1.00 57.29           H
ATOM   2164 2HG  MET A 152     -14.543  -4.762 -31.585  1.00 57.29           H
ATOM   2165  SD  MET A 152     -16.329  -4.222 -33.076  1.00 57.29           S
ATOM   2166  CE  MET A 152     -16.949  -5.681 -32.254  1.00 57.29           C
ATOM   2167 1HE  MET A 152     -16.177  -6.451 -32.250  1.00 57.29           H
ATOM   2168 2HE  MET A 152     -17.220  -5.432 -31.228  1.00 57.29           H
ATOM   2169 3HE  MET A 152     -17.828  -6.050 -32.783  1.00 57.29           H
ATOM   2170  HN  MET A 152     -13.952  -3.843 -29.173  1.00 57.29           H
ATOM   2171  N   ARG A 153     -15.275  -0.884 -28.632  1.00 55.04           N
ATOM   2172  CA  ARG A 153     -15.799   0.305 -27.980  1.00 55.04           C
ATOM   2173  C   ARG A 153     -14.653   1.163 -27.441  1.00 55.04           C
ATOM   2174  O   ARG A 153     -14.777   2.383 -27.349  1.00 55.04           O
ATOM   2175  HA  ARG A 153     -16.350   0.830 -28.761  1.00 55.04           H
ATOM   2176  CB  ARG A 153     -16.735  -0.066 -26.828  1.00 55.04           C
ATOM   2177 1HB  ARG A 153     -16.284  -0.857 -26.229  1.00 55.04           H
ATOM   2178 2HB  ARG A 153     -16.869   0.794 -26.173  1.00 55.04           H
ATOM   2179  CG  ARG A 153     -18.095  -0.530 -27.354  1.00 55.04           C
ATOM   2180 1HG  ARG A 153     -18.489   0.207 -28.054  1.00 55.04           H
ATOM   2181 2HG  ARG A 153     -17.977  -1.462 -27.907  1.00 55.04           H
ATOM   2182  CD  ARG A 153     -19.086  -0.733 -26.207  1.00 55.04           C
ATOM   2183 1HD  ARG A 153     -18.740  -1.534 -25.553  1.00 55.04           H
ATOM   2184 2HD  ARG A 153     -19.144   0.171 -25.601  1.00 55.04           H
ATOM   2185  NE  ARG A 153     -20.424  -1.066 -26.746  1.00 55.04           N
ATOM   2186  HE  ARG A 153     -20.533  -1.102 -27.740  1.00 55.04           H
ATOM   2187  CZ  ARG A 153     -21.498  -1.321 -25.987  1.00 55.04           C
ATOM   2188  NH1 ARG A 153     -21.410  -1.286 -24.651  1.00 55.04           N
ATOM   2189 1HH1 ARG A 153     -20.538  -1.068 -24.212  1.00 55.04           H
ATOM   2190 2HH1 ARG A 153     -22.217  -1.477 -24.091  1.00 55.04           H
ATOM   2191  NH2 ARG A 153     -22.662  -1.611 -26.585  1.00 55.04           N
ATOM   2192 1HH2 ARG A 153     -23.473  -1.804 -26.032  1.00 55.04           H
ATOM   2193 2HH2 ARG A 153     -22.719  -1.635 -27.583  1.00 55.04           H
ATOM   2194  HN  ARG A 153     -15.474  -1.745 -28.163  1.00 55.04           H
ATOM   2195  N   ALA A 154     -13.563   0.492 -27.099  1.00 60.05           N
ATOM   2196  CA  ALA A 154     -12.440   1.161 -26.466  1.00 60.05           C
ATOM   2197  C   ALA A 154     -11.760   2.080 -27.482  1.00 60.05           C
ATOM   2198  O   ALA A 154     -11.195   3.108 -27.114  1.00 60.05           O
ATOM   2199  HA  ALA A 154     -12.832   1.765 -25.648  1.00 60.05           H
ATOM   2200  CB  ALA A 154     -11.481   0.116 -25.891  1.00 60.05           C
ATOM   2201 1HB  ALA A 154     -12.005  -0.491 -25.153  1.00 60.05           H
ATOM   2202 2HB  ALA A 154     -11.116  -0.523 -26.695  1.00 60.05           H
ATOM   2203 3HB  ALA A 154     -10.639   0.619 -25.416  1.00 60.05           H
ATOM   2204  HN  ALA A 154     -13.441  -0.490 -27.248  1.00 60.05           H
ATOM   2205  N   HIS A 155     -11.838   1.676 -28.742  1.00 56.03           N
ATOM   2206  CA  HIS A 155     -11.101   2.358 -29.793  1.00 56.03           C
ATOM   2207  C   HIS A 155     -11.769   3.700 -30.100  1.00 56.03           C
ATOM   2208  O   HIS A 155     -11.089   4.711 -30.269  1.00 56.03           O
ATOM   2209  HA  HIS A 155     -10.099   2.540 -29.405  1.00 56.03           H
ATOM   2210  CB  HIS A 155     -10.967   1.466 -31.029  1.00 56.03           C
ATOM   2211 1HB  HIS A 155     -10.816   0.436 -30.706  1.00 56.03           H
ATOM   2212 2HB  HIS A 155     -11.904   1.491 -31.585  1.00 56.03           H
ATOM   2213  CG  HIS A 155      -9.839   1.860 -31.951  1.00 56.03           C
ATOM   2214  ND1 HIS A 155      -9.866   3.011 -32.719  1.00 56.03           N
ATOM   2215  HD1 HIS A 155     -10.608   3.680 -32.744  1.00 56.03           H
ATOM   2216  CD2 HIS A 155      -8.651   1.245 -32.221  1.00 56.03           C
ATOM   2217  HD2 HIS A 155      -8.306   0.308 -31.784  1.00 56.03           H
ATOM   2218  CE1 HIS A 155      -8.741   3.075 -33.416  1.00 56.03           C
ATOM   2219  HE1 HIS A 155      -8.464   3.865 -34.114  1.00 56.03           H
ATOM   2220  NE2 HIS A 155      -7.990   1.980 -33.106  1.00 56.03           N
ATOM   2221  HN  HIS A 155     -12.390   0.901 -29.047  1.00 56.03           H
ATOM   2222  N   THR A 156     -13.092   3.666 -30.162  1.00 62.44           N
ATOM   2223  CA  THR A 156     -13.852   4.838 -30.561  1.00 62.44           C
ATOM   2224  C   THR A 156     -13.795   5.908 -29.470  1.00 62.44           C
ATOM   2225  O   THR A 156     -13.902   7.099 -29.757  1.00 62.44           O
ATOM   2226  HA  THR A 156     -13.387   5.263 -31.451  1.00 62.44           H
ATOM   2227  CB  THR A 156     -15.275   4.387 -30.896  1.00 62.44           C
ATOM   2228  HB  THR A 156     -15.980   5.211 -30.789  1.00 62.44           H
ATOM   2229  OG1 THR A 156     -15.497   3.273 -30.036  1.00 62.44           O
ATOM   2230  HG1 THR A 156     -16.470   3.040 -30.021  1.00 62.44           H
ATOM   2231  CG2 THR A 156     -15.388   3.799 -32.304  1.00 62.44           C
ATOM   2232 1HG2 THR A 156     -14.732   2.932 -32.389  1.00 62.44           H
ATOM   2233 2HG2 THR A 156     -15.094   4.551 -33.036  1.00 62.44           H
ATOM   2234 3HG2 THR A 156     -16.418   3.495 -32.489  1.00 62.44           H
ATOM   2235  HN  THR A 156     -13.641   2.859 -29.947  1.00 62.44           H
ATOM   2236  N   TRP A 157     -13.625   5.445 -28.240  1.00 56.68           N
ATOM   2237  CA  TRP A 157     -13.751   6.320 -27.087  1.00 56.68           C
ATOM   2238  C   TRP A 157     -12.342   6.676 -26.608  1.00 56.68           C
ATOM   2239  O   TRP A 157     -12.146   7.018 -25.442  1.00 56.68           O
ATOM   2240  HA  TRP A 157     -14.274   7.221 -27.407  1.00 56.68           H
ATOM   2241  CB  TRP A 157     -14.607   5.672 -25.997  1.00 56.68           C
ATOM   2242 1HB  TRP A 157     -14.254   4.654 -25.830  1.00 56.68           H
ATOM   2243 2HB  TRP A 157     -14.462   6.216 -25.064  1.00 56.68           H
ATOM   2244  CG  TRP A 157     -16.101   5.631 -26.321  1.00 56.68           C
ATOM   2245  CD1 TRP A 157     -16.697   5.111 -27.403  1.00 56.68           C
ATOM   2246  HD1 TRP A 157     -16.166   4.630 -28.224  1.00 56.68           H
ATOM   2247  CD2 TRP A 157     -17.172   6.155 -25.507  1.00 56.68           C
ATOM   2248  NE1 TRP A 157     -18.068   5.261 -27.346  1.00 56.68           N
ATOM   2249  HE1 TRP A 157     -18.726   4.955 -28.034  1.00 56.68           H
ATOM   2250  CE2 TRP A 157     -18.366   5.916 -26.157  1.00 56.68           C
ATOM   2251  CE3 TRP A 157     -17.133   6.809 -24.263  1.00 56.68           C
ATOM   2252  HE3 TRP A 157     -16.203   7.009 -23.730  1.00 56.68           H
ATOM   2253  CZ2 TRP A 157     -19.609   6.298 -25.640  1.00 56.68           C
ATOM   2254  HZ2 TRP A 157     -20.539   6.098 -26.173  1.00 56.68           H
ATOM   2255  CZ3 TRP A 157     -18.384   7.185 -23.760  1.00 56.68           C
ATOM   2256  HZ3 TRP A 157     -18.411   7.696 -22.798  1.00 56.68           H
ATOM   2257  CH2 TRP A 157     -19.595   6.952 -24.402  1.00 56.68           C
ATOM   2258  HH2 TRP A 157     -20.529   7.276 -23.943  1.00 56.68           H
ATOM   2259  HN  TRP A 157     -13.407   4.493 -28.026  1.00 56.68           H
ATOM   2260  N   ARG A 158     -11.396   6.584 -27.531  1.00 56.69           N
ATOM   2261  CA  ARG A 158      -9.991   6.673 -27.175  1.00 56.69           C
ATOM   2262  C   ARG A 158      -9.712   7.985 -26.440  1.00 56.69           C
ATOM   2263  O   ARG A 158      -9.065   7.990 -25.394  1.00 56.69           O
ATOM   2264  HA  ARG A 158      -9.813   5.815 -26.527  1.00 56.69           H
ATOM   2265  CB  ARG A 158      -9.101   6.593 -28.417  1.00 56.69           C
ATOM   2266 1HB  ARG A 158      -9.385   5.728 -29.017  1.00 56.69           H
ATOM   2267 2HB  ARG A 158      -9.256   7.475 -29.038  1.00 56.69           H
ATOM   2268  CG  ARG A 158      -7.625   6.488 -28.029  1.00 56.69           C
ATOM   2269 1HG  ARG A 158      -7.318   7.394 -27.506  1.00 56.69           H
ATOM   2270 2HG  ARG A 158      -7.485   5.658 -27.337  1.00 56.69           H
ATOM   2271  CD  ARG A 158      -6.746   6.284 -29.264  1.00 56.69           C
ATOM   2272 1HD  ARG A 158      -7.015   5.351 -29.762  1.00 56.69           H
ATOM   2273 2HD  ARG A 158      -6.918   7.087 -29.980  1.00 56.69           H
ATOM   2274  NE  ARG A 158      -5.320   6.253 -28.871  1.00 56.69           N
ATOM   2275  HE  ARG A 158      -5.096   6.401 -27.908  1.00 56.69           H
ATOM   2276  CZ  ARG A 158      -4.310   6.040 -29.726  1.00 56.69           C
ATOM   2277  NH1 ARG A 158      -4.551   5.836 -31.028  1.00 56.69           N
ATOM   2278 1HH1 ARG A 158      -5.492   5.842 -31.369  1.00 56.69           H
ATOM   2279 2HH1 ARG A 158      -3.792   5.678 -31.659  1.00 56.69           H
ATOM   2280  NH2 ARG A 158      -3.054   6.034 -29.258  1.00 56.69           N
ATOM   2281 1HH2 ARG A 158      -2.289   5.876 -29.883  1.00 56.69           H
ATOM   2282 2HH2 ARG A 158      -2.882   6.187 -28.285  1.00 56.69           H
ATOM   2283  HN  ARG A 158     -11.578   6.451 -28.506  1.00 56.69           H
ATOM   2284  N   GLU A 159     -10.214   9.068 -27.017  1.00 63.12           N
ATOM   2285  CA  GLU A 159      -9.960  10.391 -26.474  1.00 63.12           C
ATOM   2286  C   GLU A 159     -10.696  10.570 -25.145  1.00 63.12           C
ATOM   2287  O   GLU A 159     -10.117  11.046 -24.169  1.00 63.12           O
ATOM   2288  HA  GLU A 159      -8.883  10.435 -26.309  1.00 63.12           H
ATOM   2289  CB  GLU A 159     -10.358  11.479 -27.473  1.00 63.12           C
ATOM   2290 1HB  GLU A 159     -11.349  11.265 -27.873  1.00 63.12           H
ATOM   2291 2HB  GLU A 159     -10.289  12.458 -26.997  1.00 63.12           H
ATOM   2292  CG  GLU A 159      -9.398  11.510 -28.663  1.00 63.12           C
ATOM   2293 1HG  GLU A 159      -8.369  11.517 -28.305  1.00 63.12           H
ATOM   2294 2HG  GLU A 159      -9.522  10.605 -29.258  1.00 63.12           H
ATOM   2295  CD  GLU A 159      -9.648  12.740 -29.538  1.00 63.12           C
ATOM   2296  OE1 GLU A 159      -8.721  13.092 -30.299  1.00 63.12           O
ATOM   2297  OE2 GLU A 159     -10.760  13.299 -29.426  1.00 63.12           O
ATOM   2298  HN  GLU A 159     -10.783   9.050 -27.838  1.00 63.12           H
ATOM   2299  N   LYS A 160     -11.962  10.179 -25.149  1.00 68.87           N
ATOM   2300  CA  LYS A 160     -12.794  10.325 -23.967  1.00 68.87           C
ATOM   2301  C   LYS A 160     -12.172   9.541 -22.810  1.00 68.87           C
ATOM   2302  O   LYS A 160     -12.247   9.964 -21.658  1.00 68.87           O
ATOM   2303  HA  LYS A 160     -12.803  11.383 -23.702  1.00 68.87           H
ATOM   2304  CB  LYS A 160     -14.238   9.924 -24.276  1.00 68.87           C
ATOM   2305 1HB  LYS A 160     -14.255   8.939 -24.742  1.00 68.87           H
ATOM   2306 2HB  LYS A 160     -14.804   9.846 -23.347  1.00 68.87           H
ATOM   2307  CG  LYS A 160     -14.905  10.944 -25.201  1.00 68.87           C
ATOM   2308 1HG  LYS A 160     -14.783  11.947 -24.791  1.00 68.87           H
ATOM   2309 2HG  LYS A 160     -14.412  10.936 -26.173  1.00 68.87           H
ATOM   2310  CD  LYS A 160     -16.393  10.636 -25.375  1.00 68.87           C
ATOM   2311 1HD  LYS A 160     -16.514   9.644 -25.810  1.00 68.87           H
ATOM   2312 2HD  LYS A 160     -16.882  10.619 -24.401  1.00 68.87           H
ATOM   2313  CE  LYS A 160     -17.068  11.677 -26.272  1.00 68.87           C
ATOM   2314 1HE  LYS A 160     -16.970  12.667 -25.826  1.00 68.87           H
ATOM   2315 2HE  LYS A 160     -16.567  11.711 -27.239  1.00 68.87           H
ATOM   2316  NZ  LYS A 160     -18.499  11.350 -26.459  1.00 68.87           N
ATOM   2317 1HZ  LYS A 160     -18.932  12.055 -27.045  1.00 68.87           H
ATOM   2318 2HZ  LYS A 160     -18.583  10.442 -26.903  1.00 68.87           H
ATOM   2319 3HZ  LYS A 160     -18.962  11.329 -25.557  1.00 68.87           H
ATOM   2320  HN  LYS A 160     -12.418   9.771 -25.939  1.00 68.87           H
ATOM   2321  N   ARG A 161     -11.572   8.412 -23.158  1.00 66.54           N
ATOM   2322  CA  ARG A 161     -10.981   7.540 -22.158  1.00 66.54           C
ATOM   2323  C   ARG A 161      -9.869   8.273 -21.405  1.00 66.54           C
ATOM   2324  O   ARG A 161      -9.669   8.047 -20.213  1.00 66.54           O
ATOM   2325  HA  ARG A 161     -11.803   7.283 -21.490  1.00 66.54           H
ATOM   2326  CB  ARG A 161     -10.405   6.276 -22.800  1.00 66.54           C
ATOM   2327 1HB  ARG A 161      -9.874   6.538 -23.715  1.00 66.54           H
ATOM   2328 2HB  ARG A 161      -9.677   5.821 -22.128  1.00 66.54           H
ATOM   2329  CG  ARG A 161     -11.513   5.269 -23.118  1.00 66.54           C
ATOM   2330 1HG  ARG A 161     -12.018   4.976 -22.197  1.00 66.54           H
ATOM   2331 2HG  ARG A 161     -12.262   5.736 -23.757  1.00 66.54           H
ATOM   2332  CD  ARG A 161     -10.944   4.029 -23.811  1.00 66.54           C
ATOM   2333 1HD  ARG A 161     -11.752   3.448 -24.256  1.00 66.54           H
ATOM   2334 2HD  ARG A 161     -10.282   4.328 -24.623  1.00 66.54           H
ATOM   2335  NE  ARG A 161     -10.204   3.199 -22.835  1.00 66.54           N
ATOM   2336  HE  ARG A 161     -10.279   3.435 -21.866  1.00 66.54           H
ATOM   2337  CZ  ARG A 161      -9.439   2.150 -23.168  1.00 66.54           C
ATOM   2338  NH1 ARG A 161      -9.302   1.789 -24.451  1.00 66.54           N
ATOM   2339 1HH1 ARG A 161      -9.772   2.303 -25.169  1.00 66.54           H
ATOM   2340 2HH1 ARG A 161      -8.729   1.005 -24.692  1.00 66.54           H
ATOM   2341  NH2 ARG A 161      -8.812   1.469 -22.199  1.00 66.54           N
ATOM   2342 1HH2 ARG A 161      -8.238   0.684 -22.431  1.00 66.54           H
ATOM   2343 2HH2 ARG A 161      -8.920   1.745 -21.244  1.00 66.54           H
ATOM   2344  HN  ARG A 161     -11.487   8.091 -24.102  1.00 66.54           H
ATOM   2345  N   LEU A 162      -9.174   9.135 -22.133  1.00 78.14           N
ATOM   2346  CA  LEU A 162      -8.070   9.883 -21.556  1.00 78.14           C
ATOM   2347  C   LEU A 162      -8.617  10.896 -20.549  1.00 78.14           C
ATOM   2348  O   LEU A 162      -8.039  11.090 -19.481  1.00 78.14           O
ATOM   2349  HA  LEU A 162      -7.438   9.173 -21.022  1.00 78.14           H
ATOM   2350  CB  LEU A 162      -7.215  10.511 -22.658  1.00 78.14           C
ATOM   2351 1HB  LEU A 162      -6.966   9.737 -23.384  1.00 78.14           H
ATOM   2352 2HB  LEU A 162      -7.818  11.255 -23.179  1.00 78.14           H
ATOM   2353  CG  LEU A 162      -5.916  11.178 -22.200  1.00 78.14           C
ATOM   2354  HG  LEU A 162      -6.151  11.860 -21.383  1.00 78.14           H
ATOM   2355  CD1 LEU A 162      -4.930  10.142 -21.656  1.00 78.14           C
ATOM   2356 1HD1 LEU A 162      -5.377   9.628 -20.805  1.00 78.14           H
ATOM   2357 2HD1 LEU A 162      -4.695   9.419 -22.436  1.00 78.14           H
ATOM   2358 3HD1 LEU A 162      -4.016  10.643 -21.338  1.00 78.14           H
ATOM   2359  CD2 LEU A 162      -5.304  12.016 -23.325  1.00 78.14           C
ATOM   2360 1HD2 LEU A 162      -5.086  11.374 -24.179  1.00 78.14           H
ATOM   2361 2HD2 LEU A 162      -6.009  12.792 -23.625  1.00 78.14           H
ATOM   2362 3HD2 LEU A 162      -4.382  12.479 -22.973  1.00 78.14           H
ATOM   2363  HN  LEU A 162      -9.355   9.325 -23.098  1.00 78.14           H
ATOM   2364  N   LEU A 163      -9.726  11.516 -20.925  1.00 81.08           N
ATOM   2365  CA  LEU A 163     -10.368  12.492 -20.060  1.00 81.08           C
ATOM   2366  C   LEU A 163     -10.836  11.801 -18.778  1.00 81.08           C
ATOM   2367  O   LEU A 163     -10.561  12.276 -17.677  1.00 81.08           O
ATOM   2368  HA  LEU A 163      -9.618  13.238 -19.797  1.00 81.08           H
ATOM   2369  CB  LEU A 163     -11.486  13.220 -20.810  1.00 81.08           C
ATOM   2370 1HB  LEU A 163     -11.074  13.619 -21.737  1.00 81.08           H
ATOM   2371 2HB  LEU A 163     -12.245  12.489 -21.088  1.00 81.08           H
ATOM   2372  CG  LEU A 163     -12.168  14.361 -20.054  1.00 81.08           C
ATOM   2373  HG  LEU A 163     -12.484  13.986 -19.081  1.00 81.08           H
ATOM   2374  CD1 LEU A 163     -11.191  15.511 -19.799  1.00 81.08           C
ATOM   2375 1HD1 LEU A 163     -10.353  15.150 -19.204  1.00 81.08           H
ATOM   2376 2HD1 LEU A 163     -10.823  15.893 -20.751  1.00 81.08           H
ATOM   2377 3HD1 LEU A 163     -11.702  16.309 -19.261  1.00 81.08           H
ATOM   2378  CD2 LEU A 163     -13.426  14.830 -20.788  1.00 81.08           C
ATOM   2379 1HD2 LEU A 163     -13.156  15.182 -21.784  1.00 81.08           H
ATOM   2380 2HD2 LEU A 163     -14.127  14.000 -20.875  1.00 81.08           H
ATOM   2381 3HD2 LEU A 163     -13.891  15.642 -20.230  1.00 81.08           H
ATOM   2382  HN  LEU A 163     -10.184  11.361 -21.800  1.00 81.08           H
ATOM   2383  N   TYR A 164     -11.537  10.692 -18.963  1.00 74.89           N
ATOM   2384  CA  TYR A 164     -12.052   9.935 -17.835  1.00 74.89           C
ATOM   2385  C   TYR A 164     -10.914   9.455 -16.931  1.00 74.89           C
ATOM   2386  O   TYR A 164     -11.070   9.392 -15.713  1.00 74.89           O
ATOM   2387  HA  TYR A 164     -12.709  10.589 -17.263  1.00 74.89           H
ATOM   2388  CB  TYR A 164     -12.760   8.717 -18.433  1.00 74.89           C
ATOM   2389 1HB  TYR A 164     -12.123   8.280 -19.201  1.00 74.89           H
ATOM   2390 2HB  TYR A 164     -12.885   7.964 -17.655  1.00 74.89           H
ATOM   2391  CG  TYR A 164     -14.128   9.031 -19.043  1.00 74.89           C
ATOM   2392  CD1 TYR A 164     -15.085   9.683 -18.292  1.00 74.89           C
ATOM   2393  HD1 TYR A 164     -14.867   9.975 -17.265  1.00 74.89           H
ATOM   2394  CD2 TYR A 164     -14.405   8.661 -20.343  1.00 74.89           C
ATOM   2395  HD2 TYR A 164     -13.649   8.146 -20.936  1.00 74.89           H
ATOM   2396  CE1 TYR A 164     -16.373   9.978 -18.866  1.00 74.89           C
ATOM   2397  HE1 TYR A 164     -17.137  10.492 -18.284  1.00 74.89           H
ATOM   2398  CE2 TYR A 164     -15.692   8.956 -20.917  1.00 74.89           C
ATOM   2399  HE2 TYR A 164     -15.924   8.670 -21.943  1.00 74.89           H
ATOM   2400  CZ  TYR A 164     -16.612   9.600 -20.150  1.00 74.89           C
ATOM   2401  OH  TYR A 164     -17.828   9.879 -20.692  1.00 74.89           O
ATOM   2402  HH  TYR A 164     -18.400  10.354 -20.024  1.00 74.89           H
ATOM   2403  HN  TYR A 164     -11.752  10.310 -19.862  1.00 74.89           H
ATOM   2404  N   SER A 165      -9.796   9.129 -17.563  1.00 86.14           N
ATOM   2405  CA  SER A 165      -8.641   8.635 -16.834  1.00 86.14           C
ATOM   2406  C   SER A 165      -8.152   9.697 -15.847  1.00 86.14           C
ATOM   2407  O   SER A 165      -7.718   9.371 -14.743  1.00 86.14           O
ATOM   2408  HA  SER A 165      -8.992   7.751 -16.301  1.00 86.14           H
ATOM   2409  CB  SER A 165      -7.514   8.239 -17.790  1.00 86.14           C
ATOM   2410 1HB  SER A 165      -6.783   7.631 -17.256  1.00 86.14           H
ATOM   2411 2HB  SER A 165      -7.919   7.621 -18.591  1.00 86.14           H
ATOM   2412  OG  SER A 165      -6.865   9.377 -18.350  1.00 86.14           O
ATOM   2413  HG  SER A 165      -7.544  10.053 -18.635  1.00 86.14           H
ATOM   2414  HN  SER A 165      -9.673   9.198 -18.553  1.00 86.14           H
ATOM   2415  N   LYS A 166      -8.239  10.946 -16.281  1.00 83.48           N
ATOM   2416  CA  LYS A 166      -7.835  12.060 -15.439  1.00 83.48           C
ATOM   2417  C   LYS A 166      -8.788  12.165 -14.247  1.00 83.48           C
ATOM   2418  O   LYS A 166      -8.349  12.293 -13.106  1.00 83.48           O
ATOM   2419  HA  LYS A 166      -6.836  11.840 -15.064  1.00 83.48           H
ATOM   2420  CB  LYS A 166      -7.737  13.346 -16.263  1.00 83.48           C
ATOM   2421 1HB  LYS A 166      -8.654  13.487 -16.834  1.00 83.48           H
ATOM   2422 2HB  LYS A 166      -7.641  14.203 -15.596  1.00 83.48           H
ATOM   2423  CG  LYS A 166      -6.539  13.297 -17.214  1.00 83.48           C
ATOM   2424 1HG  LYS A 166      -5.624  13.133 -16.645  1.00 83.48           H
ATOM   2425 2HG  LYS A 166      -6.646  12.453 -17.896  1.00 83.48           H
ATOM   2426  CD  LYS A 166      -6.422  14.595 -18.015  1.00 83.48           C
ATOM   2427 1HD  LYS A 166      -7.324  14.742 -18.610  1.00 83.48           H
ATOM   2428 2HD  LYS A 166      -6.349  15.442 -17.333  1.00 83.48           H
ATOM   2429  CE  LYS A 166      -5.198  14.565 -18.933  1.00 83.48           C
ATOM   2430 1HE  LYS A 166      -4.304  14.344 -18.349  1.00 83.48           H
ATOM   2431 2HE  LYS A 166      -5.306  13.766 -19.666  1.00 83.48           H
ATOM   2432  NZ  LYS A 166      -5.037  15.863 -19.625  1.00 83.48           N
ATOM   2433 1HZ  LYS A 166      -4.231  15.821 -20.238  1.00 83.48           H
ATOM   2434 2HZ  LYS A 166      -5.868  16.060 -20.172  1.00 83.48           H
ATOM   2435 3HZ  LYS A 166      -4.903  16.598 -18.939  1.00 83.48           H
ATOM   2436  HN  LYS A 166      -8.576  11.202 -17.186  1.00 83.48           H
ATOM   2437  N   MET A 167     -10.076  12.106 -14.554  1.00 84.94           N
ATOM   2438  CA  MET A 167     -11.096  12.240 -13.527  1.00 84.94           C
ATOM   2439  C   MET A 167     -10.975  11.126 -12.485  1.00 84.94           C
ATOM   2440  O   MET A 167     -11.048  11.384 -11.285  1.00 84.94           O
ATOM   2441  HA  MET A 167     -10.916  13.207 -13.058  1.00 84.94           H
ATOM   2442  CB  MET A 167     -12.482  12.185 -14.174  1.00 84.94           C
ATOM   2443 1HB  MET A 167     -12.555  11.303 -14.811  1.00 84.94           H
ATOM   2444 2HB  MET A 167     -13.244  12.084 -13.402  1.00 84.94           H
ATOM   2445  CG  MET A 167     -12.750  13.443 -15.003  1.00 84.94           C
ATOM   2446 1HG  MET A 167     -12.702  14.325 -14.365  1.00 84.94           H
ATOM   2447 2HG  MET A 167     -11.980  13.558 -15.765  1.00 84.94           H
ATOM   2448  SD  MET A 167     -14.357  13.335 -15.773  1.00 84.94           S
ATOM   2449  CE  MET A 167     -14.497  14.989 -16.430  1.00 84.94           C
ATOM   2450 1HE  MET A 167     -14.444  15.710 -15.614  1.00 84.94           H
ATOM   2451 2HE  MET A 167     -13.682  15.172 -17.130  1.00 84.94           H
ATOM   2452 3HE  MET A 167     -15.451  15.095 -16.947  1.00 84.94           H
ATOM   2453  HN  MET A 167     -10.425  11.971 -15.481  1.00 84.94           H
ATOM   2454  N   VAL A 168     -10.791   9.912 -12.982  1.00 92.73           N
ATOM   2455  CA  VAL A 168     -10.716   8.751 -12.112  1.00 92.73           C
ATOM   2456  C   VAL A 168      -9.525   8.904 -11.164  1.00 92.73           C
ATOM   2457  O   VAL A 168      -9.634   8.618  -9.973  1.00 92.73           O
ATOM   2458  HA  VAL A 168     -11.632   8.722 -11.522  1.00 92.73           H
ATOM   2459  CB  VAL A 168     -10.653   7.472 -12.950  1.00 92.73           C
ATOM   2460  HB  VAL A 168      -9.849   7.588 -13.678  1.00 92.73           H
ATOM   2461  CG1 VAL A 168     -10.324   6.260 -12.076  1.00 92.73           C
ATOM   2462 1HG1 VAL A 168      -9.358   6.410 -11.594  1.00 92.73           H
ATOM   2463 2HG1 VAL A 168     -11.096   6.141 -11.315  1.00 92.73           H
ATOM   2464 3HG1 VAL A 168     -10.285   5.365 -12.697  1.00 92.73           H
ATOM   2465  CG2 VAL A 168     -11.957   7.256 -13.720  1.00 92.73           C
ATOM   2466 1HG2 VAL A 168     -12.785   7.172 -13.016  1.00 92.73           H
ATOM   2467 2HG2 VAL A 168     -12.130   8.102 -14.386  1.00 92.73           H
ATOM   2468 3HG2 VAL A 168     -11.885   6.341 -14.307  1.00 92.73           H
ATOM   2469  HN  VAL A 168     -10.693   9.716 -13.958  1.00 92.73           H
ATOM   2470  N   CYS A 169      -8.415   9.356 -11.729  1.00 94.19           N
ATOM   2471  CA  CYS A 169      -7.203   9.547 -10.951  1.00 94.19           C
ATOM   2472  C   CYS A 169      -7.503  10.549  -9.834  1.00 94.19           C
ATOM   2473  O   CYS A 169      -7.148  10.321  -8.678  1.00 94.19           O
ATOM   2474  HA  CYS A 169      -6.940   8.574 -10.537  1.00 94.19           H
ATOM   2475  CB  CYS A 169      -6.034  10.002 -11.826  1.00 94.19           C
ATOM   2476 1HB  CYS A 169      -6.350  10.820 -12.473  1.00 94.19           H
ATOM   2477 2HB  CYS A 169      -5.227  10.384 -11.200  1.00 94.19           H
ATOM   2478  SG  CYS A 169      -5.429   8.603 -12.839  1.00 94.19           S
ATOM   2479  HG  CYS A 169      -6.395   8.664 -13.751  1.00 94.19           H
ATOM   2480  HN  CYS A 169      -8.335   9.589 -12.698  1.00 94.19           H
ATOM   2481  N   PHE A 170      -8.153  11.638 -10.218  1.00 93.78           N
ATOM   2482  CA  PHE A 170      -8.479  12.689  -9.269  1.00 93.78           C
ATOM   2483  C   PHE A 170      -9.368  12.156  -8.144  1.00 93.78           C
ATOM   2484  O   PHE A 170      -9.129  12.440  -6.971  1.00 93.78           O
ATOM   2485  HA  PHE A 170      -7.539  13.047  -8.848  1.00 93.78           H
ATOM   2486  CB  PHE A 170      -9.243  13.767 -10.040  1.00 93.78           C
ATOM   2487 1HB  PHE A 170      -8.635  14.097 -10.882  1.00 93.78           H
ATOM   2488 2HB  PHE A 170     -10.151  13.327 -10.455  1.00 93.78           H
ATOM   2489  CG  PHE A 170      -9.624  14.984  -9.195  1.00 93.78           C
ATOM   2490  CD1 PHE A 170     -10.899  15.127  -8.745  1.00 93.78           C
ATOM   2491  HD1 PHE A 170     -11.650  14.374  -8.985  1.00 93.78           H
ATOM   2492  CD2 PHE A 170      -8.688  15.923  -8.895  1.00 93.78           C
ATOM   2493  HD2 PHE A 170      -7.666  15.809  -9.256  1.00 93.78           H
ATOM   2494  CE1 PHE A 170     -11.253  16.257  -7.961  1.00 93.78           C
ATOM   2495  HE1 PHE A 170     -12.275  16.372  -7.600  1.00 93.78           H
ATOM   2496  CE2 PHE A 170      -9.041  17.053  -8.111  1.00 93.78           C
ATOM   2497  HE2 PHE A 170      -8.290  17.806  -7.871  1.00 93.78           H
ATOM   2498  CZ  PHE A 170     -10.316  17.197  -7.660  1.00 93.78           C
ATOM   2499  HZ  PHE A 170     -10.587  18.064  -7.059  1.00 93.78           H
ATOM   2500  HN  PHE A 170      -8.455  11.807 -11.156  1.00 93.78           H
ATOM   2501  N   THR A 171     -10.375  11.391  -8.540  1.00 93.51           N
ATOM   2502  CA  THR A 171     -11.312  10.831  -7.582  1.00 93.51           C
ATOM   2503  C   THR A 171     -10.580   9.937  -6.580  1.00 93.51           C
ATOM   2504  O   THR A 171     -10.903   9.934  -5.393  1.00 93.51           O
ATOM   2505  HA  THR A 171     -11.755  11.650  -7.015  1.00 93.51           H
ATOM   2506  CB  THR A 171     -12.407  10.100  -8.362  1.00 93.51           C
ATOM   2507  HB  THR A 171     -12.011   9.205  -8.842  1.00 93.51           H
ATOM   2508  OG1 THR A 171     -12.926  11.092  -9.244  1.00 93.51           O
ATOM   2509  HG1 THR A 171     -12.447  11.055 -10.121  1.00 93.51           H
ATOM   2510  CG2 THR A 171     -13.600   9.722  -7.482  1.00 93.51           C
ATOM   2511 1HG2 THR A 171     -14.038  10.625  -7.056  1.00 93.51           H
ATOM   2512 2HG2 THR A 171     -13.266   9.066  -6.679  1.00 93.51           H
ATOM   2513 3HG2 THR A 171     -14.347   9.206  -8.086  1.00 93.51           H
ATOM   2514  HN  THR A 171     -10.554  11.154  -9.495  1.00 93.51           H
ATOM   2515  N   ILE A 172      -9.607   9.199  -7.095  1.00 94.35           N
ATOM   2516  CA  ILE A 172      -8.848   8.278  -6.266  1.00 94.35           C
ATOM   2517  C   ILE A 172      -8.081   9.068  -5.204  1.00 94.35           C
ATOM   2518  O   ILE A 172      -8.079   8.698  -4.031  1.00 94.35           O
ATOM   2519  HA  ILE A 172      -9.562   7.626  -5.763  1.00 94.35           H
ATOM   2520  CB  ILE A 172      -7.955   7.388  -7.133  1.00 94.35           C
ATOM   2521  HB  ILE A 172      -7.466   8.016  -7.878  1.00 94.35           H
ATOM   2522  CG1 ILE A 172      -8.787   6.352  -7.893  1.00 94.35           C
ATOM   2523 1HG1 ILE A 172      -9.177   5.611  -7.194  1.00 94.35           H
ATOM   2524 2HG1 ILE A 172      -9.646   6.838  -8.355  1.00 94.35           H
ATOM   2525  CG2 ILE A 172      -6.852   6.736  -6.297  1.00 94.35           C
ATOM   2526 1HG2 ILE A 172      -6.236   7.511  -5.842  1.00 94.35           H
ATOM   2527 2HG2 ILE A 172      -7.302   6.124  -5.516  1.00 94.35           H
ATOM   2528 3HG2 ILE A 172      -6.233   6.109  -6.938  1.00 94.35           H
ATOM   2529  CD1 ILE A 172      -7.948   5.656  -8.967  1.00 94.35           C
ATOM   2530 1HD1 ILE A 172      -7.580   6.397  -9.677  1.00 94.35           H
ATOM   2531 2HD1 ILE A 172      -7.104   5.151  -8.498  1.00 94.35           H
ATOM   2532 3HD1 ILE A 172      -8.563   4.925  -9.491  1.00 94.35           H
ATOM   2533  HN  ILE A 172      -9.337   9.223  -8.057  1.00 94.35           H
ATOM   2534  N   TRP A 173      -7.448  10.142  -5.653  1.00 92.53           N
ATOM   2535  CA  TRP A 173      -6.611  10.940  -4.773  1.00 92.53           C
ATOM   2536  C   TRP A 173      -7.502  11.524  -3.675  1.00 92.53           C
ATOM   2537  O   TRP A 173      -7.144  11.494  -2.499  1.00 92.53           O
ATOM   2538  HA  TRP A 173      -5.863  10.280  -4.335  1.00 92.53           H
ATOM   2539  CB  TRP A 173      -5.853  12.011  -5.560  1.00 92.53           C
ATOM   2540 1HB  TRP A 173      -6.527  12.454  -6.293  1.00 92.53           H
ATOM   2541 2HB  TRP A 173      -5.557  12.808  -4.877  1.00 92.53           H
ATOM   2542  CG  TRP A 173      -4.609  11.489  -6.282  1.00 92.53           C
ATOM   2543  CD1 TRP A 173      -4.427  11.328  -7.600  1.00 92.53           C
ATOM   2544  HD1 TRP A 173      -5.178  11.559  -8.356  1.00 92.53           H
ATOM   2545  CD2 TRP A 173      -3.374  11.065  -5.669  1.00 92.53           C
ATOM   2546  NE1 TRP A 173      -3.170  10.832  -7.880  1.00 92.53           N
ATOM   2547  HE1 TRP A 173      -2.803  10.629  -8.787  1.00 92.53           H
ATOM   2548  CE2 TRP A 173      -2.509  10.667  -6.668  1.00 92.53           C
ATOM   2549  CE3 TRP A 173      -2.999  11.018  -4.315  1.00 92.53           C
ATOM   2550  HE3 TRP A 173      -3.663  11.327  -3.507  1.00 92.53           H
ATOM   2551  CZ2 TRP A 173      -1.215  10.194  -6.419  1.00 92.53           C
ATOM   2552  HZ2 TRP A 173      -0.551   9.886  -7.227  1.00 92.53           H
ATOM   2553  CZ3 TRP A 173      -1.703  10.544  -4.082  1.00 92.53           C
ATOM   2554  HZ3 TRP A 173      -1.362  10.487  -3.049  1.00 92.53           H
ATOM   2555  CH2 TRP A 173      -0.820  10.139  -5.077  1.00 92.53           C
ATOM   2556  HH2 TRP A 173       0.175   9.781  -4.814  1.00 92.53           H
ATOM   2557  HN  TRP A 173      -7.499  10.467  -6.597  1.00 92.53           H
ATOM   2558  N   VAL A 174      -8.646  12.041  -4.098  1.00 95.86           N
ATOM   2559  CA  VAL A 174      -9.574  12.666  -3.170  1.00 95.86           C
ATOM   2560  C   VAL A 174     -10.035  11.630  -2.143  1.00 95.86           C
ATOM   2561  O   VAL A 174     -10.083  11.916  -0.947  1.00 95.86           O
ATOM   2562  HA  VAL A 174      -9.036  13.459  -2.651  1.00 95.86           H
ATOM   2563  CB  VAL A 174     -10.733  13.303  -3.939  1.00 95.86           C
ATOM   2564  HB  VAL A 174     -11.166  12.540  -4.586  1.00 95.86           H
ATOM   2565  CG1 VAL A 174     -11.827  13.783  -2.982  1.00 95.86           C
ATOM   2566 1HG1 VAL A 174     -12.209  12.936  -2.413  1.00 95.86           H
ATOM   2567 2HG1 VAL A 174     -11.412  14.524  -2.298  1.00 95.86           H
ATOM   2568 3HG1 VAL A 174     -12.638  14.232  -3.555  1.00 95.86           H
ATOM   2569  CG2 VAL A 174     -10.239  14.448  -4.826  1.00 95.86           C
ATOM   2570 1HG2 VAL A 174      -9.769  15.211  -4.206  1.00 95.86           H
ATOM   2571 2HG2 VAL A 174      -9.513  14.064  -5.543  1.00 95.86           H
ATOM   2572 3HG2 VAL A 174     -11.084  14.883  -5.361  1.00 95.86           H
ATOM   2573  HN  VAL A 174      -8.942  12.038  -5.053  1.00 95.86           H
ATOM   2574  N   LEU A 175     -10.363  10.449  -2.646  1.00 90.44           N
ATOM   2575  CA  LEU A 175     -10.894   9.396  -1.798  1.00 90.44           C
ATOM   2576  C   LEU A 175      -9.830   8.983  -0.779  1.00 90.44           C
ATOM   2577  O   LEU A 175     -10.124   8.842   0.408  1.00 90.44           O
ATOM   2578  HA  LEU A 175     -11.747   9.808  -1.259  1.00 90.44           H
ATOM   2579  CB  LEU A 175     -11.414   8.235  -2.648  1.00 90.44           C
ATOM   2580 1HB  LEU A 175     -12.146   8.627  -3.354  1.00 90.44           H
ATOM   2581 2HB  LEU A 175     -10.585   7.840  -3.235  1.00 90.44           H
ATOM   2582  CG  LEU A 175     -12.057   7.077  -1.881  1.00 90.44           C
ATOM   2583  HG  LEU A 175     -11.353   6.740  -1.120  1.00 90.44           H
ATOM   2584  CD1 LEU A 175     -13.323   7.536  -1.155  1.00 90.44           C
ATOM   2585 1HD1 LEU A 175     -13.070   8.326  -0.448  1.00 90.44           H
ATOM   2586 2HD1 LEU A 175     -14.041   7.915  -1.881  1.00 90.44           H
ATOM   2587 3HD1 LEU A 175     -13.759   6.694  -0.618  1.00 90.44           H
ATOM   2588  CD2 LEU A 175     -12.326   5.889  -2.807  1.00 90.44           C
ATOM   2589 1HD2 LEU A 175     -13.001   6.196  -3.605  1.00 90.44           H
ATOM   2590 2HD2 LEU A 175     -11.386   5.544  -3.238  1.00 90.44           H
ATOM   2591 3HD2 LEU A 175     -12.782   5.080  -2.236  1.00 90.44           H
ATOM   2592  HN  LEU A 175     -10.271  10.208  -3.612  1.00 90.44           H
ATOM   2593  N   ALA A 176      -8.617   8.800  -1.279  1.00 95.61           N
ATOM   2594  CA  ALA A 176      -7.525   8.334  -0.441  1.00 95.61           C
ATOM   2595  C   ALA A 176      -7.257   9.362   0.660  1.00 95.61           C
ATOM   2596  O   ALA A 176      -7.008   8.997   1.808  1.00 95.61           O
ATOM   2597  HA  ALA A 176      -7.836   7.395   0.018  1.00 95.61           H
ATOM   2598  CB  ALA A 176      -6.292   8.073  -1.308  1.00 95.61           C
ATOM   2599 1HB  ALA A 176      -6.526   7.314  -2.055  1.00 95.61           H
ATOM   2600 2HB  ALA A 176      -5.997   8.996  -1.808  1.00 95.61           H
ATOM   2601 3HB  ALA A 176      -5.473   7.723  -0.679  1.00 95.61           H
ATOM   2602  HN  ALA A 176      -8.375   8.964  -2.235  1.00 95.61           H
ATOM   2603  N   ALA A 177      -7.318  10.627   0.271  1.00 95.40           N
ATOM   2604  CA  ALA A 177      -7.052  11.710   1.202  1.00 95.40           C
ATOM   2605  C   ALA A 177      -8.073  11.660   2.340  1.00 95.40           C
ATOM   2606  O   ALA A 177      -7.711  11.777   3.510  1.00 95.40           O
ATOM   2607  HA  ALA A 177      -6.054  11.557   1.614  1.00 95.40           H
ATOM   2608  CB  ALA A 177      -7.077  13.045   0.454  1.00 95.40           C
ATOM   2609 1HB  ALA A 177      -6.313  13.039  -0.324  1.00 95.40           H
ATOM   2610 2HB  ALA A 177      -8.057  13.189   0.001  1.00 95.40           H
ATOM   2611 3HB  ALA A 177      -6.877  13.857   1.154  1.00 95.40           H
ATOM   2612  HN  ALA A 177      -7.543  10.916  -0.660  1.00 95.40           H
ATOM   2613  N   ALA A 178      -9.330  11.487   1.958  1.00 95.63           N
ATOM   2614  CA  ALA A 178     -10.413  11.482   2.926  1.00 95.63           C
ATOM   2615  C   ALA A 178     -10.217  10.317   3.898  1.00 95.63           C
ATOM   2616  O   ALA A 178     -10.499  10.443   5.089  1.00 95.63           O
ATOM   2617  HA  ALA A 178     -10.366  12.419   3.481  1.00 95.63           H
ATOM   2618  CB  ALA A 178     -11.754  11.410   2.192  1.00 95.63           C
ATOM   2619 1HB  ALA A 178     -11.856  12.275   1.537  1.00 95.63           H
ATOM   2620 2HB  ALA A 178     -11.794  10.497   1.598  1.00 95.63           H
ATOM   2621 3HB  ALA A 178     -12.566  11.407   2.919  1.00 95.63           H
ATOM   2622  HN  ALA A 178      -9.611  11.351   1.008  1.00 95.63           H
ATOM   2623  N   LEU A 179      -9.735   9.209   3.355  1.00 92.92           N
ATOM   2624  CA  LEU A 179      -9.566   8.000   4.143  1.00 92.92           C
ATOM   2625  C   LEU A 179      -8.363   8.169   5.074  1.00 92.92           C
ATOM   2626  O   LEU A 179      -8.114   7.322   5.931  1.00 92.92           O
ATOM   2627  HA  LEU A 179     -10.461   7.881   4.754  1.00 92.92           H
ATOM   2628  CB  LEU A 179      -9.472   6.775   3.233  1.00 92.92           C
ATOM   2629 1HB  LEU A 179      -8.692   6.955   2.493  1.00 92.92           H
ATOM   2630 2HB  LEU A 179      -9.151   5.924   3.834  1.00 92.92           H
ATOM   2631  CG  LEU A 179     -10.755   6.387   2.495  1.00 92.92           C
ATOM   2632  HG  LEU A 179     -11.143   7.275   1.994  1.00 92.92           H
ATOM   2633  CD1 LEU A 179     -10.471   5.345   1.412  1.00 92.92           C
ATOM   2634 1HD1 LEU A 179      -9.764   5.753   0.691  1.00 92.92           H
ATOM   2635 2HD1 LEU A 179     -10.048   4.451   1.870  1.00 92.92           H
ATOM   2636 3HD1 LEU A 179     -11.400   5.087   0.903  1.00 92.92           H
ATOM   2637  CD2 LEU A 179     -11.831   5.916   3.476  1.00 92.92           C
ATOM   2638 1HD2 LEU A 179     -11.467   5.047   4.025  1.00 92.92           H
ATOM   2639 2HD2 LEU A 179     -12.059   6.719   4.177  1.00 92.92           H
ATOM   2640 3HD2 LEU A 179     -12.732   5.647   2.926  1.00 92.92           H
ATOM   2641  HN  LEU A 179      -9.463   9.129   2.396  1.00 92.92           H
ATOM   2642  N   CYS A 180      -7.650   9.267   4.875  1.00 91.93           N
ATOM   2643  CA  CYS A 180      -6.454   9.535   5.656  1.00 91.93           C
ATOM   2644  C   CYS A 180      -6.821  10.513   6.774  1.00 91.93           C
ATOM   2645  O   CYS A 180      -5.972  10.880   7.585  1.00 91.93           O
ATOM   2646  HA  CYS A 180      -6.129   8.580   6.068  1.00 91.93           H
ATOM   2647  CB  CYS A 180      -5.316  10.067   4.783  1.00 91.93           C
ATOM   2648 1HB  CYS A 180      -5.632  10.977   4.273  1.00 91.93           H
ATOM   2649 2HB  CYS A 180      -4.462  10.332   5.407  1.00 91.93           H
ATOM   2650  SG  CYS A 180      -4.825   8.802   3.555  1.00 91.93           S
ATOM   2651  HG  CYS A 180      -6.010   8.722   2.956  1.00 91.93           H
ATOM   2652  HN  CYS A 180      -7.876   9.965   4.195  1.00 91.93           H
ATOM   2653  N   ILE A 181      -8.086  10.906   6.782  1.00 91.96           N
ATOM   2654  CA  ILE A 181      -8.560  11.882   7.749  1.00 91.96           C
ATOM   2655  C   ILE A 181      -8.277  11.372   9.163  1.00 91.96           C
ATOM   2656  O   ILE A 181      -7.756  12.108  10.000  1.00 91.96           O
ATOM   2657  HA  ILE A 181      -7.992  12.799   7.593  1.00 91.96           H
ATOM   2658  CB  ILE A 181     -10.033  12.213   7.497  1.00 91.96           C
ATOM   2659  HB  ILE A 181     -10.576  11.277   7.367  1.00 91.96           H
ATOM   2660  CG1 ILE A 181     -10.201  13.017   6.206  1.00 91.96           C
ATOM   2661 1HG1 ILE A 181      -9.735  13.996   6.320  1.00 91.96           H
ATOM   2662 2HG1 ILE A 181      -9.686  12.511   5.389  1.00 91.96           H
ATOM   2663  CG2 ILE A 181     -10.647  12.929   8.702  1.00 91.96           C
ATOM   2664 1HG2 ILE A 181     -10.578  12.286   9.580  1.00 91.96           H
ATOM   2665 2HG2 ILE A 181     -10.107  13.857   8.888  1.00 91.96           H
ATOM   2666 3HG2 ILE A 181     -11.694  13.152   8.497  1.00 91.96           H
ATOM   2667  CD1 ILE A 181     -11.681  13.188   5.856  1.00 91.96           C
ATOM   2668 1HD1 ILE A 181     -12.137  12.207   5.720  1.00 91.96           H
ATOM   2669 2HD1 ILE A 181     -12.187  13.715   6.665  1.00 91.96           H
ATOM   2670 3HD1 ILE A 181     -11.772  13.762   4.934  1.00 91.96           H
ATOM   2671  HN  ILE A 181      -8.780  10.570   6.145  1.00 91.96           H
ATOM   2672  N   PRO A 182      -8.614  10.108   9.455  1.00 93.31           N
ATOM   2673  CA  PRO A 182      -8.405   9.563  10.799  1.00 93.31           C
ATOM   2674  C   PRO A 182      -6.976   9.747  11.280  1.00 93.31           C
ATOM   2675  O   PRO A 182      -6.748  10.150  12.420  1.00 93.31           O
ATOM   2676  HA  PRO A 182      -9.021  10.100  11.521  1.00 93.31           H
ATOM   2677  CB  PRO A 182      -8.768   8.084  10.650  1.00 93.31           C
ATOM   2678 1HB  PRO A 182      -7.894   7.478  10.411  1.00 93.31           H
ATOM   2679 2HB  PRO A 182      -9.193   7.681  11.569  1.00 93.31           H
ATOM   2680  CG  PRO A 182      -9.783   8.082   9.513  1.00 93.31           C
ATOM   2681 1HG  PRO A 182      -9.873   7.098   9.053  1.00 93.31           H
ATOM   2682 2HG  PRO A 182     -10.780   8.351   9.860  1.00 93.31           H
ATOM   2683  CD  PRO A 182      -9.215   9.112   8.550  1.00 93.31           C
ATOM   2684 1HD  PRO A 182      -8.470   8.676   7.884  1.00 93.31           H
ATOM   2685 2HD  PRO A 182      -9.990   9.545   7.917  1.00 93.31           H
ATOM   2686  N   GLU A 183      -6.042   9.444  10.390  1.00 90.54           N
ATOM   2687  CA  GLU A 183      -4.632   9.498  10.738  1.00 90.54           C
ATOM   2688  C   GLU A 183      -4.227  10.929  11.096  1.00 90.54           C
ATOM   2689  O   GLU A 183      -3.442  11.144  12.018  1.00 90.54           O
ATOM   2690  HA  GLU A 183      -4.524   8.853  11.610  1.00 90.54           H
ATOM   2691  CB  GLU A 183      -3.766   8.952   9.600  1.00 90.54           C
ATOM   2692 1HB  GLU A 183      -4.162   9.289   8.643  1.00 90.54           H
ATOM   2693 2HB  GLU A 183      -2.726   9.237   9.761  1.00 90.54           H
ATOM   2694  CG  GLU A 183      -3.795   7.422   9.575  1.00 90.54           C
ATOM   2695 1HG  GLU A 183      -3.045   7.052   8.876  1.00 90.54           H
ATOM   2696 2HG  GLU A 183      -3.532   7.034  10.559  1.00 90.54           H
ATOM   2697  CD  GLU A 183      -5.177   6.907   9.169  1.00 90.54           C
ATOM   2698  OE1 GLU A 183      -5.470   5.740   9.510  1.00 90.54           O
ATOM   2699  OE2 GLU A 183      -5.909   7.690   8.527  1.00 90.54           O
ATOM   2700  HN  GLU A 183      -6.235   9.167   9.449  1.00 90.54           H
ATOM   2701  N   ILE A 184      -4.783  11.872  10.348  1.00 91.35           N
ATOM   2702  CA  ILE A 184      -4.436  13.271  10.529  1.00 91.35           C
ATOM   2703  C   ILE A 184      -4.838  13.714  11.937  1.00 91.35           C
ATOM   2704  O   ILE A 184      -4.124  14.485  12.576  1.00 91.35           O
ATOM   2705  HA  ILE A 184      -3.353  13.354  10.437  1.00 91.35           H
ATOM   2706  CB  ILE A 184      -5.052  14.123   9.417  1.00 91.35           C
ATOM   2707  HB  ILE A 184      -6.117  13.901   9.367  1.00 91.35           H
ATOM   2708  CG1 ILE A 184      -4.451  13.766   8.056  1.00 91.35           C
ATOM   2709 1HG1 ILE A 184      -3.416  14.104   8.012  1.00 91.35           H
ATOM   2710 2HG1 ILE A 184      -4.438  12.683   7.933  1.00 91.35           H
ATOM   2711  CG2 ILE A 184      -4.915  15.615   9.730  1.00 91.35           C
ATOM   2712 1HG2 ILE A 184      -5.428  15.838  10.666  1.00 91.35           H
ATOM   2713 2HG2 ILE A 184      -3.860  15.871   9.824  1.00 91.35           H
ATOM   2714 3HG2 ILE A 184      -5.361  16.197   8.924  1.00 91.35           H
ATOM   2715  CD1 ILE A 184      -5.251  14.405   6.919  1.00 91.35           C
ATOM   2716 1HD1 ILE A 184      -6.280  14.046   6.952  1.00 91.35           H
ATOM   2717 2HD1 ILE A 184      -5.241  15.489   7.032  1.00 91.35           H
ATOM   2718 3HD1 ILE A 184      -4.802  14.135   5.963  1.00 91.35           H
ATOM   2719  HN  ILE A 184      -5.457  11.692   9.632  1.00 91.35           H
ATOM   2720  N   LEU A 185      -5.979  13.207  12.379  1.00 91.65           N
ATOM   2721  CA  LEU A 185      -6.592  13.698  13.602  1.00 91.65           C
ATOM   2722  C   LEU A 185      -5.873  13.090  14.808  1.00 91.65           C
ATOM   2723  O   LEU A 185      -5.489  13.806  15.732  1.00 91.65           O
ATOM   2724  HA  LEU A 185      -6.453  14.779  13.626  1.00 91.65           H
ATOM   2725  CB  LEU A 185      -8.099  13.435  13.588  1.00 91.65           C
ATOM   2726 1HB  LEU A 185      -8.262  12.376  13.391  1.00 91.65           H
ATOM   2727 2HB  LEU A 185      -8.492  13.637  14.585  1.00 91.65           H
ATOM   2728  CG  LEU A 185      -8.912  14.245  12.576  1.00 91.65           C
ATOM   2729  HG  LEU A 185      -8.533  14.024  11.579  1.00 91.65           H
ATOM   2730  CD1 LEU A 185     -10.385  13.832  12.601  1.00 91.65           C
ATOM   2731 1HD1 LEU A 185     -10.471  12.775  12.352  1.00 91.65           H
ATOM   2732 2HD1 LEU A 185     -10.795  14.005  13.596  1.00 91.65           H
ATOM   2733 3HD1 LEU A 185     -10.940  14.423  11.872  1.00 91.65           H
ATOM   2734  CD2 LEU A 185      -8.734  15.747  12.806  1.00 91.65           C
ATOM   2735 1HD2 LEU A 185      -9.071  16.004  13.810  1.00 91.65           H
ATOM   2736 2HD2 LEU A 185      -7.681  16.008  12.697  1.00 91.65           H
ATOM   2737 3HD2 LEU A 185      -9.322  16.299  12.073  1.00 91.65           H
ATOM   2738  HN  LEU A 185      -6.482  12.476  11.919  1.00 91.65           H
ATOM   2739  N   TYR A 186      -5.711  11.776  14.760  1.00 91.92           N
ATOM   2740  CA  TYR A 186      -5.446  11.010  15.966  1.00 91.92           C
ATOM   2741  C   TYR A 186      -3.989  10.548  16.013  1.00 91.92           C
ATOM   2742  O   TYR A 186      -3.581   9.863  16.949  1.00 91.92           O
ATOM   2743  HA  TYR A 186      -5.644  11.653  16.823  1.00 91.92           H
ATOM   2744  CB  TYR A 186      -6.356   9.782  15.893  1.00 91.92           C
ATOM   2745 1HB  TYR A 186      -6.064   9.176  15.035  1.00 91.92           H
ATOM   2746 2HB  TYR A 186      -6.197   9.172  16.782  1.00 91.92           H
ATOM   2747  CG  TYR A 186      -7.845  10.116  15.781  1.00 91.92           C
ATOM   2748  CD1 TYR A 186      -8.428  10.981  16.684  1.00 91.92           C
ATOM   2749  HD1 TYR A 186      -7.828  11.426  17.478  1.00 91.92           H
ATOM   2750  CD2 TYR A 186      -8.604   9.553  14.776  1.00 91.92           C
ATOM   2751  HD2 TYR A 186      -8.144   8.869  14.062  1.00 91.92           H
ATOM   2752  CE1 TYR A 186      -9.829  11.295  16.579  1.00 91.92           C
ATOM   2753  HE1 TYR A 186     -10.303  11.976  17.286  1.00 91.92           H
ATOM   2754  CE2 TYR A 186     -10.006   9.867  14.670  1.00 91.92           C
ATOM   2755  HE2 TYR A 186     -10.617   9.429  13.881  1.00 91.92           H
ATOM   2756  CZ  TYR A 186     -10.549  10.723  15.576  1.00 91.92           C
ATOM   2757  OH  TYR A 186     -11.872  11.020  15.476  1.00 91.92           O
ATOM   2758  HH  TYR A 186     -12.283  10.503  14.725  1.00 91.92           H
ATOM   2759  HN  TYR A 186      -5.758  11.237  13.919  1.00 91.92           H
ATOM   2760  N   SER A 187      -3.243  10.942  14.991  1.00 92.77           N
ATOM   2761  CA  SER A 187      -1.803  10.746  14.995  1.00 92.77           C
ATOM   2762  C   SER A 187      -1.154  11.665  16.033  1.00 92.77           C
ATOM   2763  O   SER A 187      -1.317  12.883  15.978  1.00 92.77           O
ATOM   2764  HA  SER A 187      -1.655   9.701  15.264  1.00 92.77           H
ATOM   2765  CB  SER A 187      -1.208  11.006  13.610  1.00 92.77           C
ATOM   2766 1HB  SER A 187      -1.469  12.013  13.286  1.00 92.77           H
ATOM   2767 2HB  SER A 187      -0.120  10.963  13.669  1.00 92.77           H
ATOM   2768  OG  SER A 187      -1.667  10.062  12.646  1.00 92.77           O
ATOM   2769  HG  SER A 187      -2.165  10.533  11.918  1.00 92.77           H
ATOM   2770  HN  SER A 187      -3.606  11.387  14.172  1.00 92.77           H
ATOM   2771  N   GLN A 188      -0.431  11.045  16.954  1.00 85.76           N
ATOM   2772  CA  GLN A 188       0.222  11.789  18.018  1.00 85.76           C
ATOM   2773  C   GLN A 188       1.577  11.161  18.351  1.00 85.76           C
ATOM   2774  O   GLN A 188       1.859  10.034  17.945  1.00 85.76           O
ATOM   2775  HA  GLN A 188       0.368  12.794  17.621  1.00 85.76           H
ATOM   2776  CB  GLN A 188      -0.667  11.865  19.260  1.00 85.76           C
ATOM   2777 1HB  GLN A 188      -0.570  10.946  19.838  1.00 85.76           H
ATOM   2778 2HB  GLN A 188      -0.334  12.681  19.902  1.00 85.76           H
ATOM   2779  CG  GLN A 188      -2.132  12.079  18.874  1.00 85.76           C
ATOM   2780 1HG  GLN A 188      -2.206  12.888  18.147  1.00 85.76           H
ATOM   2781 2HG  GLN A 188      -2.519  11.181  18.392  1.00 85.76           H
ATOM   2782  CD  GLN A 188      -2.980  12.411  20.103  1.00 85.76           C
ATOM   2783  OE1 GLN A 188      -2.478  12.713  21.173  1.00 85.76           O
ATOM   2784  NE2 GLN A 188      -4.291  12.339  19.891  1.00 85.76           N
ATOM   2785 1HE2 GLN A 188      -4.639  12.085  18.988  1.00 85.76           H
ATOM   2786 2HE2 GLN A 188      -4.930  12.539  20.634  1.00 85.76           H
ATOM   2787  HN  GLN A 188      -0.289  10.056  16.982  1.00 85.76           H
ATOM   2788  N   ILE A 189       2.380  11.917  19.086  1.00 90.14           N
ATOM   2789  CA  ILE A 189       3.551  11.353  19.735  1.00 90.14           C
ATOM   2790  C   ILE A 189       3.172  10.881  21.140  1.00 90.14           C
ATOM   2791  O   ILE A 189       2.718  11.673  21.964  1.00 90.14           O
ATOM   2792  HA  ILE A 189       3.863  10.487  19.152  1.00 90.14           H
ATOM   2793  CB  ILE A 189       4.708  12.354  19.714  1.00 90.14           C
ATOM   2794  HB  ILE A 189       4.380  13.266  20.212  1.00 90.14           H
ATOM   2795  CG1 ILE A 189       5.082  12.731  18.279  1.00 90.14           C
ATOM   2796 1HG1 ILE A 189       5.467  11.854  17.758  1.00 90.14           H
ATOM   2797 2HG1 ILE A 189       4.191  13.055  17.741  1.00 90.14           H
ATOM   2798  CG2 ILE A 189       5.909  11.819  20.497  1.00 90.14           C
ATOM   2799 1HG2 ILE A 189       5.618  11.643  21.533  1.00 90.14           H
ATOM   2800 2HG2 ILE A 189       6.247  10.884  20.051  1.00 90.14           H
ATOM   2801 3HG2 ILE A 189       6.717  12.550  20.466  1.00 90.14           H
ATOM   2802  CD1 ILE A 189       6.130  13.845  18.260  1.00 90.14           C
ATOM   2803 1HD1 ILE A 189       5.731  14.727  18.760  1.00 90.14           H
ATOM   2804 2HD1 ILE A 189       7.028  13.508  18.777  1.00 90.14           H
ATOM   2805 3HD1 ILE A 189       6.377  14.094  17.228  1.00 90.14           H
ATOM   2806  HN  ILE A 189       2.240  12.895  19.240  1.00 90.14           H
ATOM   2807  N   LYS A 190       3.372   9.591  21.370  1.00 85.04           N
ATOM   2808  CA  LYS A 190       3.142   9.021  22.687  1.00 85.04           C
ATOM   2809  C   LYS A 190       4.488   8.736  23.356  1.00 85.04           C
ATOM   2810  O   LYS A 190       5.336   8.051  22.786  1.00 85.04           O
ATOM   2811  HA  LYS A 190       2.614   9.769  23.279  1.00 85.04           H
ATOM   2812  CB  LYS A 190       2.232   7.796  22.589  1.00 85.04           C
ATOM   2813 1HB  LYS A 190       1.351   8.038  21.994  1.00 85.04           H
ATOM   2814 2HB  LYS A 190       2.754   6.991  22.070  1.00 85.04           H
ATOM   2815  CG  LYS A 190       1.801   7.320  23.978  1.00 85.04           C
ATOM   2816 1HG  LYS A 190       2.683   7.091  24.577  1.00 85.04           H
ATOM   2817 2HG  LYS A 190       1.267   8.120  24.490  1.00 85.04           H
ATOM   2818  CD  LYS A 190       0.907   6.082  23.881  1.00 85.04           C
ATOM   2819 1HD  LYS A 190       0.000   6.327  23.328  1.00 85.04           H
ATOM   2820 2HD  LYS A 190       1.421   5.301  23.321  1.00 85.04           H
ATOM   2821  CE  LYS A 190       0.539   5.562  25.271  1.00 85.04           C
ATOM   2822 1HE  LYS A 190       1.413   5.596  25.922  1.00 85.04           H
ATOM   2823 2HE  LYS A 190      -0.217   6.207  25.719  1.00 85.04           H
ATOM   2824  NZ  LYS A 190       0.029   4.175  25.188  1.00 85.04           N
ATOM   2825 1HZ  LYS A 190      -0.071   3.795  26.122  1.00 85.04           H
ATOM   2826 2HZ  LYS A 190      -0.872   4.174  24.723  1.00 85.04           H
ATOM   2827 3HZ  LYS A 190       0.682   3.606  24.660  1.00 85.04           H
ATOM   2828  HN  LYS A 190       3.684   8.941  20.677  1.00 85.04           H
ATOM   2829  N   GLU A 191       4.643   9.275  24.556  1.00 75.57           N
ATOM   2830  CA  GLU A 191       5.785   8.936  25.388  1.00 75.57           C
ATOM   2831  C   GLU A 191       5.436   7.775  26.320  1.00 75.57           C
ATOM   2832  O   GLU A 191       4.498   7.869  27.111  1.00 75.57           O
ATOM   2833  HA  GLU A 191       6.568   8.631  24.694  1.00 75.57           H
ATOM   2834  CB  GLU A 191       6.264  10.152  26.183  1.00 75.57           C
ATOM   2835 1HB  GLU A 191       5.406  10.686  26.591  1.00 75.57           H
ATOM   2836 2HB  GLU A 191       6.976   9.836  26.945  1.00 75.57           H
ATOM   2837  CG  GLU A 191       7.009  11.138  25.280  1.00 75.57           C
ATOM   2838 1HG  GLU A 191       7.773  10.610  24.711  1.00 75.57           H
ATOM   2839 2HG  GLU A 191       6.316  11.571  24.559  1.00 75.57           H
ATOM   2840  CD  GLU A 191       7.659  12.252  26.104  1.00 75.57           C
ATOM   2841  OE1 GLU A 191       8.337  13.097  25.480  1.00 75.57           O
ATOM   2842  OE2 GLU A 191       7.463  12.234  27.338  1.00 75.57           O
ATOM   2843  HN  GLU A 191       4.005   9.932  24.960  1.00 75.57           H
ATOM   2844  N   GLU A 192       6.209   6.706  26.197  1.00 72.05           N
ATOM   2845  CA  GLU A 192       5.980   5.519  27.003  1.00 72.05           C
ATOM   2846  C   GLU A 192       7.312   4.922  27.460  1.00 72.05           C
ATOM   2847  O   GLU A 192       8.154   4.570  26.634  1.00 72.05           O
ATOM   2848  HA  GLU A 192       5.412   5.862  27.868  1.00 72.05           H
ATOM   2849  CB  GLU A 192       5.150   4.487  26.236  1.00 72.05           C
ATOM   2850 1HB  GLU A 192       4.295   4.976  25.771  1.00 72.05           H
ATOM   2851 2HB  GLU A 192       5.786   3.961  25.524  1.00 72.05           H
ATOM   2852  CG  GLU A 192       4.590   3.422  27.181  1.00 72.05           C
ATOM   2853 1HG  GLU A 192       5.377   2.719  27.451  1.00 72.05           H
ATOM   2854 2HG  GLU A 192       4.253   3.892  28.105  1.00 72.05           H
ATOM   2855  CD  GLU A 192       3.427   2.670  26.532  1.00 72.05           C
ATOM   2856  OE1 GLU A 192       2.620   2.100  27.298  1.00 72.05           O
ATOM   2857  OE2 GLU A 192       3.370   2.682  25.283  1.00 72.05           O
ATOM   2858  HN  GLU A 192       6.979   6.643  25.562  1.00 72.05           H
ATOM   2859  N   SER A 193       7.463   4.825  28.772  1.00 72.13           N
ATOM   2860  CA  SER A 193       8.666   4.249  29.348  1.00 72.13           C
ATOM   2861  C   SER A 193       9.897   5.015  28.861  1.00 72.13           C
ATOM   2862  O   SER A 193      10.969   4.434  28.697  1.00 72.13           O
ATOM   2863  HA  SER A 193       8.550   4.356  30.426  1.00 72.13           H
ATOM   2864  CB  SER A 193       8.790   2.766  28.994  1.00 72.13           C
ATOM   2865 1HB  SER A 193       8.972   2.662  27.925  1.00 72.13           H
ATOM   2866 2HB  SER A 193       9.653   2.341  29.507  1.00 72.13           H
ATOM   2867  OG  SER A 193       7.620   2.033  29.349  1.00 72.13           O
ATOM   2868  HG  SER A 193       7.695   1.090  29.024  1.00 72.13           H
ATOM   2869  HN  SER A 193       6.781   5.132  29.437  1.00 72.13           H
ATOM   2870  N   GLY A 194       9.703   6.308  28.644  1.00 81.03           N
ATOM   2871  CA  GLY A 194      10.802   7.174  28.253  1.00 81.03           C
ATOM   2872  C   GLY A 194      11.122   7.017  26.765  1.00 81.03           C
ATOM   2873  O   GLY A 194      12.109   7.566  26.278  1.00 81.03           O
ATOM   2874 1HA  GLY A 194      10.545   8.212  28.466  1.00 81.03           H
ATOM   2875 2HA  GLY A 194      11.686   6.937  28.846  1.00 81.03           H
ATOM   2876  HN  GLY A 194       8.817   6.762  28.730  1.00 81.03           H
ATOM   2877  N   ILE A 195      10.269   6.265  26.085  1.00 80.00           N
ATOM   2878  CA  ILE A 195      10.402   6.096  24.648  1.00 80.00           C
ATOM   2879  C   ILE A 195       9.294   6.881  23.942  1.00 80.00           C
ATOM   2880  O   ILE A 195       8.115   6.708  24.246  1.00 80.00           O
ATOM   2881  HA  ILE A 195      11.364   6.517  24.357  1.00 80.00           H
ATOM   2882  CB  ILE A 195      10.430   4.610  24.284  1.00 80.00           C
ATOM   2883  HB  ILE A 195       9.501   4.156  24.629  1.00 80.00           H
ATOM   2884  CG1 ILE A 195      11.576   3.892  24.999  1.00 80.00           C
ATOM   2885 1HG1 ILE A 195      12.529   4.315  24.682  1.00 80.00           H
ATOM   2886 2HG1 ILE A 195      11.498   4.054  26.074  1.00 80.00           H
ATOM   2887  CG2 ILE A 195      10.491   4.418  22.768  1.00 80.00           C
ATOM   2888 1HG2 ILE A 195       9.613   4.873  22.308  1.00 80.00           H
ATOM   2889 2HG2 ILE A 195      11.392   4.891  22.377  1.00 80.00           H
ATOM   2890 3HG2 ILE A 195      10.510   3.353  22.537  1.00 80.00           H
ATOM   2891  CD1 ILE A 195      11.554   2.391  24.702  1.00 80.00           C
ATOM   2892 1HD1 ILE A 195      10.610   1.967  25.042  1.00 80.00           H
ATOM   2893 2HD1 ILE A 195      11.658   2.233  23.628  1.00 80.00           H
ATOM   2894 3HD1 ILE A 195      12.380   1.905  25.222  1.00 80.00           H
ATOM   2895  HN  ILE A 195       9.500   5.778  26.499  1.00 80.00           H
ATOM   2896  N   ALA A 196       9.713   7.727  23.013  1.00 90.78           N
ATOM   2897  CA  ALA A 196       8.768   8.472  22.199  1.00 90.78           C
ATOM   2898  C   ALA A 196       8.321   7.604  21.021  1.00 90.78           C
ATOM   2899  O   ALA A 196       9.152   7.094  20.271  1.00 90.78           O
ATOM   2900  HA  ALA A 196       7.902   8.700  22.820  1.00 90.78           H
ATOM   2901  CB  ALA A 196       9.409   9.785  21.745  1.00 90.78           C
ATOM   2902 1HB  ALA A 196       9.682  10.377  22.618  1.00 90.78           H
ATOM   2903 2HB  ALA A 196      10.303   9.570  21.159  1.00 90.78           H
ATOM   2904 3HB  ALA A 196       8.700  10.344  21.134  1.00 90.78           H
ATOM   2905  HN  ALA A 196      10.677   7.907  22.813  1.00 90.78           H
ATOM   2906  N   ILE A 197       7.010   7.463  20.895  1.00 86.49           N
ATOM   2907  CA  ILE A 197       6.443   6.635  19.844  1.00 86.49           C
ATOM   2908  C   ILE A 197       5.434   7.457  19.041  1.00 86.49           C
ATOM   2909  O   ILE A 197       4.536   8.075  19.612  1.00 86.49           O
ATOM   2910  HA  ILE A 197       7.258   6.345  19.181  1.00 86.49           H
ATOM   2911  CB  ILE A 197       5.860   5.348  20.432  1.00 86.49           C
ATOM   2912  HB  ILE A 197       5.068   5.620  21.130  1.00 86.49           H
ATOM   2913  CG1 ILE A 197       6.917   4.579  21.225  1.00 86.49           C
ATOM   2914 1HG1 ILE A 197       7.731   4.284  20.563  1.00 86.49           H
ATOM   2915 2HG1 ILE A 197       7.347   5.227  21.989  1.00 86.49           H
ATOM   2916  CG2 ILE A 197       5.222   4.486  19.340  1.00 86.49           C
ATOM   2917 1HG2 ILE A 197       4.421   5.045  18.858  1.00 86.49           H
ATOM   2918 2HG2 ILE A 197       5.977   4.221  18.600  1.00 86.49           H
ATOM   2919 3HG2 ILE A 197       4.815   3.578  19.785  1.00 86.49           H
ATOM   2920  CD1 ILE A 197       6.313   3.337  21.884  1.00 86.49           C
ATOM   2921 1HD1 ILE A 197       5.516   3.638  22.564  1.00 86.49           H
ATOM   2922 2HD1 ILE A 197       5.906   2.680  21.115  1.00 86.49           H
ATOM   2923 3HD1 ILE A 197       7.086   2.808  22.441  1.00 86.49           H
ATOM   2924  HN  ILE A 197       6.340   7.902  21.495  1.00 86.49           H
ATOM   2925  N   CYS A 198       5.614   7.439  17.729  1.00 92.36           N
ATOM   2926  CA  CYS A 198       4.615   7.987  16.828  1.00 92.36           C
ATOM   2927  C   CYS A 198       3.548   6.917  16.585  1.00 92.36           C
ATOM   2928  O   CYS A 198       3.810   5.914  15.924  1.00 92.36           O
ATOM   2929  HA  CYS A 198       4.185   8.855  17.328  1.00 92.36           H
ATOM   2930  CB  CYS A 198       5.240   8.476  15.520  1.00 92.36           C
ATOM   2931 1HB  CYS A 198       5.870   9.345  15.711  1.00 92.36           H
ATOM   2932 2HB  CYS A 198       5.882   7.702  15.102  1.00 92.36           H
ATOM   2933  SG  CYS A 198       3.926   8.911  14.323  1.00 92.36           S
ATOM   2934  HN  CYS A 198       6.424   7.059  17.281  1.00 92.36           H
ATOM   2935  N   THR A 199       2.369   7.168  17.135  1.00 90.53           N
ATOM   2936  CA  THR A 199       1.263   6.236  16.991  1.00 90.53           C
ATOM   2937  C   THR A 199      -0.063   6.992  16.892  1.00 90.53           C
ATOM   2938  O   THR A 199      -0.118   8.193  17.154  1.00 90.53           O
ATOM   2939  HA  THR A 199       1.391   5.692  16.055  1.00 90.53           H
ATOM   2940  CB  THR A 199       1.317   5.254  18.164  1.00 90.53           C
ATOM   2941  HB  THR A 199       2.334   4.901  18.329  1.00 90.53           H
ATOM   2942  OG1 THR A 199       0.365   4.251  17.820  1.00 90.53           O
ATOM   2943  HG1 THR A 199       0.555   3.411  18.328  1.00 90.53           H
ATOM   2944  CG2 THR A 199       0.770   5.859  19.459  1.00 90.53           C
ATOM   2945 1HG2 THR A 199      -0.270   6.151  19.313  1.00 90.53           H
ATOM   2946 2HG2 THR A 199       1.360   6.735  19.727  1.00 90.53           H
ATOM   2947 3HG2 THR A 199       0.832   5.121  20.258  1.00 90.53           H
ATOM   2948  HN  THR A 199       2.163   7.988  17.668  1.00 90.53           H
ATOM   2949  N   MET A 200      -1.099   6.259  16.513  1.00 89.49           N
ATOM   2950  CA  MET A 200      -2.455   6.771  16.615  1.00 89.49           C
ATOM   2951  C   MET A 200      -3.007   6.584  18.030  1.00 89.49           C
ATOM   2952  O   MET A 200      -2.881   5.508  18.612  1.00 89.49           O
ATOM   2953  HA  MET A 200      -2.386   7.833  16.382  1.00 89.49           H
ATOM   2954  CB  MET A 200      -3.354   6.039  15.616  1.00 89.49           C
ATOM   2955 1HB  MET A 200      -3.267   4.962  15.764  1.00 89.49           H
ATOM   2956 2HB  MET A 200      -4.396   6.302  15.798  1.00 89.49           H
ATOM   2957  CG  MET A 200      -2.976   6.394  14.177  1.00 89.49           C
ATOM   2958 1HG  MET A 200      -2.916   7.476  14.064  1.00 89.49           H
ATOM   2959 2HG  MET A 200      -1.990   5.994  13.942  1.00 89.49           H
ATOM   2960  SD  MET A 200      -4.188   5.730  13.046  1.00 89.49           S
ATOM   2961  CE  MET A 200      -5.580   6.777  13.435  1.00 89.49           C
ATOM   2962 1HE  MET A 200      -5.843   6.657  14.486  1.00 89.49           H
ATOM   2963 2HE  MET A 200      -5.318   7.817  13.243  1.00 89.49           H
ATOM   2964 3HE  MET A 200      -6.431   6.496  12.814  1.00 89.49           H
ATOM   2965  HN  MET A 200      -1.024   5.333  16.143  1.00 89.49           H
ATOM   2966  N   VAL A 201      -3.606   7.649  18.543  1.00 91.60           N
ATOM   2967  CA  VAL A 201      -4.284   7.581  19.826  1.00 91.60           C
ATOM   2968  C   VAL A 201      -5.765   7.911  19.634  1.00 91.60           C
ATOM   2969  O   VAL A 201      -6.110   9.015  19.215  1.00 91.60           O
ATOM   2970  HA  VAL A 201      -4.197   6.557  20.190  1.00 91.60           H
ATOM   2971  CB  VAL A 201      -3.591   8.502  20.833  1.00 91.60           C
ATOM   2972  HB  VAL A 201      -3.698   9.527  20.478  1.00 91.60           H
ATOM   2973  CG1 VAL A 201      -4.256   8.409  22.208  1.00 91.60           C
ATOM   2974 1HG1 VAL A 201      -5.302   8.704  22.126  1.00 91.60           H
ATOM   2975 2HG1 VAL A 201      -4.194   7.384  22.573  1.00 91.60           H
ATOM   2976 3HG1 VAL A 201      -3.744   9.074  22.904  1.00 91.60           H
ATOM   2977  CG2 VAL A 201      -2.096   8.189  20.924  1.00 91.60           C
ATOM   2978 1HG2 VAL A 201      -1.960   7.156  21.244  1.00 91.60           H
ATOM   2979 2HG2 VAL A 201      -1.635   8.330  19.946  1.00 91.60           H
ATOM   2980 3HG2 VAL A 201      -1.629   8.858  21.646  1.00 91.60           H
ATOM   2981  HN  VAL A 201      -3.634   8.543  18.097  1.00 91.60           H
ATOM   2982  N   TYR A 202      -6.602   6.934  19.950  1.00 91.92           N
ATOM   2983  CA  TYR A 202      -8.035   7.085  19.760  1.00 91.92           C
ATOM   2984  C   TYR A 202      -8.700   7.635  21.023  1.00 91.92           C
ATOM   2985  O   TYR A 202      -8.292   7.310  22.136  1.00 91.92           O
ATOM   2986  HA  TYR A 202      -8.194   7.785  18.940  1.00 91.92           H
ATOM   2987  CB  TYR A 202      -8.575   5.680  19.485  1.00 91.92           C
ATOM   2988 1HB  TYR A 202      -8.304   5.028  20.316  1.00 91.92           H
ATOM   2989 2HB  TYR A 202      -9.663   5.720  19.453  1.00 91.92           H
ATOM   2990  CG  TYR A 202      -8.063   5.061  18.183  1.00 91.92           C
ATOM   2991  CD1 TYR A 202      -8.714   5.318  16.993  1.00 91.92           C
ATOM   2992  HD1 TYR A 202      -9.593   5.962  16.982  1.00 91.92           H
ATOM   2993  CD2 TYR A 202      -6.950   4.245  18.197  1.00 91.92           C
ATOM   2994  HD2 TYR A 202      -6.435   4.041  19.137  1.00 91.92           H
ATOM   2995  CE1 TYR A 202      -8.232   4.735  15.768  1.00 91.92           C
ATOM   2996  HE1 TYR A 202      -8.737   4.930  14.822  1.00 91.92           H
ATOM   2997  CE2 TYR A 202      -6.468   3.662  16.972  1.00 91.92           C
ATOM   2998  HE2 TYR A 202      -5.590   3.016  16.969  1.00 91.92           H
ATOM   2999  CZ  TYR A 202      -7.133   3.936  15.818  1.00 91.92           C
ATOM   3000  OH  TYR A 202      -6.678   3.386  14.660  1.00 91.92           O
ATOM   3001  HH  TYR A 202      -7.243   3.688  13.893  1.00 91.92           H
ATOM   3002  HN  TYR A 202      -6.317   6.053  20.328  1.00 91.92           H
ATOM   3003  N   PRO A 203      -9.733   8.476  20.875  1.00 86.00           N
ATOM   3004  CA  PRO A 203     -10.368   9.103  22.036  1.00 86.00           C
ATOM   3005  C   PRO A 203     -11.127   8.100  22.890  1.00 86.00           C
ATOM   3006  O   PRO A 203     -11.630   7.100  22.380  1.00 86.00           O
ATOM   3007  HA  PRO A 203      -9.611   9.524  22.698  1.00 86.00           H
ATOM   3008  CB  PRO A 203     -11.303  10.145  21.419  1.00 86.00           C
ATOM   3009 1HB  PRO A 203     -12.201  10.285  22.021  1.00 86.00           H
ATOM   3010 2HB  PRO A 203     -10.820  11.119  21.338  1.00 86.00           H
ATOM   3011  CG  PRO A 203     -11.628   9.576  20.068  1.00 86.00           C
ATOM   3012 1HG  PRO A 203     -12.458   8.873  20.125  1.00 86.00           H
ATOM   3013 2HG  PRO A 203     -11.923  10.361  19.370  1.00 86.00           H
ATOM   3014  CD  PRO A 203     -10.371   8.893  19.613  1.00 86.00           C
ATOM   3015 1HD  PRO A 203     -10.588   8.040  18.971  1.00 86.00           H
ATOM   3016 2HD  PRO A 203      -9.731   9.568  19.043  1.00 86.00           H
ATOM   3017  N   SER A 204     -11.190   8.398  24.180  1.00 76.32           N
ATOM   3018  CA  SER A 204     -11.511   7.381  25.167  1.00 76.32           C
ATOM   3019  C   SER A 204     -12.909   6.819  24.904  1.00 76.32           C
ATOM   3020  O   SER A 204     -13.133   5.616  25.034  1.00 76.32           O
ATOM   3021  HA  SER A 204     -10.756   6.605  25.038  1.00 76.32           H
ATOM   3022  CB  SER A 204     -11.424   7.945  26.587  1.00 76.32           C
ATOM   3023 1HB  SER A 204     -11.801   7.207  27.294  1.00 76.32           H
ATOM   3024 2HB  SER A 204     -10.380   8.127  26.842  1.00 76.32           H
ATOM   3025  OG  SER A 204     -12.164   9.155  26.726  1.00 76.32           O
ATOM   3026  HG  SER A 204     -13.136   8.951  26.844  1.00 76.32           H
ATOM   3027  HN  SER A 204     -11.028   9.312  24.552  1.00 76.32           H
ATOM   3028  N   ASP A 205     -13.814   7.715  24.540  1.00 71.33           N
ATOM   3029  CA  ASP A 205     -15.235   7.447  24.685  1.00 71.33           C
ATOM   3030  C   ASP A 205     -15.630   6.298  23.755  1.00 71.33           C
ATOM   3031  O   ASP A 205     -16.366   5.397  24.155  1.00 71.33           O
ATOM   3032  HA  ASP A 205     -15.373   7.198  25.737  1.00 71.33           H
ATOM   3033  CB  ASP A 205     -16.069   8.672  24.305  1.00 71.33           C
ATOM   3034 1HB  ASP A 205     -15.814   8.990  23.294  1.00 71.33           H
ATOM   3035 2HB  ASP A 205     -17.126   8.409  24.299  1.00 71.33           H
ATOM   3036  CG  ASP A 205     -15.829   9.824  25.283  1.00 71.33           C
ATOM   3037  OD1 ASP A 205     -15.134   9.576  26.292  1.00 71.33           O
ATOM   3038  OD2 ASP A 205     -16.347  10.926  25.000  1.00 71.33           O
ATOM   3039  HN  ASP A 205     -13.591   8.610  24.152  1.00 71.33           H
ATOM   3040  N   GLU A 206     -15.125   6.368  22.532  1.00 75.80           N
ATOM   3041  CA  GLU A 206     -15.462   5.377  21.525  1.00 75.80           C
ATOM   3042  C   GLU A 206     -14.190   4.805  20.897  1.00 75.80           C
ATOM   3043  O   GLU A 206     -14.191   4.413  19.731  1.00 75.80           O
ATOM   3044  HA  GLU A 206     -15.996   4.591  22.060  1.00 75.80           H
ATOM   3045  CB  GLU A 206     -16.383   5.971  20.457  1.00 75.80           C
ATOM   3046 1HB  GLU A 206     -15.937   6.879  20.052  1.00 75.80           H
ATOM   3047 2HB  GLU A 206     -16.596   5.219  19.697  1.00 75.80           H
ATOM   3048  CG  GLU A 206     -17.732   6.372  21.057  1.00 75.80           C
ATOM   3049 1HG  GLU A 206     -17.899   5.823  21.984  1.00 75.80           H
ATOM   3050 2HG  GLU A 206     -17.720   7.431  21.312  1.00 75.80           H
ATOM   3051  CD  GLU A 206     -18.873   6.089  20.078  1.00 75.80           C
ATOM   3052  OE1 GLU A 206     -19.878   5.501  20.533  1.00 75.80           O
ATOM   3053  OE2 GLU A 206     -18.714   6.467  18.897  1.00 75.80           O
ATOM   3054  HN  GLU A 206     -14.498   7.085  22.227  1.00 75.80           H
ATOM   3055  N   SER A 207     -13.134   4.776  21.697  1.00 88.22           N
ATOM   3056  CA  SER A 207     -11.820   4.422  21.189  1.00 88.22           C
ATOM   3057  C   SER A 207     -11.890   3.090  20.439  1.00 88.22           C
ATOM   3058  O   SER A 207     -11.350   2.962  19.341  1.00 88.22           O
ATOM   3059  HA  SER A 207     -11.545   5.229  20.510  1.00 88.22           H
ATOM   3060  CB  SER A 207     -10.795   4.339  22.322  1.00 88.22           C
ATOM   3061 1HB  SER A 207      -9.854   3.950  21.933  1.00 88.22           H
ATOM   3062 2HB  SER A 207     -10.594   5.340  22.703  1.00 88.22           H
ATOM   3063  OG  SER A 207     -11.245   3.508  23.389  1.00 88.22           O
ATOM   3064  HG  SER A 207     -10.651   3.621  24.185  1.00 88.22           H
ATOM   3065  HN  SER A 207     -13.167   4.989  22.673  1.00 88.22           H
ATOM   3066  N   THR A 208     -12.561   2.132  21.061  1.00 88.01           N
ATOM   3067  CA  THR A 208     -12.616   0.784  20.520  1.00 88.01           C
ATOM   3068  C   THR A 208     -13.344   0.778  19.175  1.00 88.01           C
ATOM   3069  O   THR A 208     -12.885   0.156  18.219  1.00 88.01           O
ATOM   3070  HA  THR A 208     -11.596   0.447  20.333  1.00 88.01           H
ATOM   3071  CB  THR A 208     -13.268  -0.120  21.568  1.00 88.01           C
ATOM   3072  HB  THR A 208     -14.330   0.102  21.667  1.00 88.01           H
ATOM   3073  OG1 THR A 208     -12.484   0.087  22.741  1.00 88.01           O
ATOM   3074  HG1 THR A 208     -11.532  -0.163  22.565  1.00 88.01           H
ATOM   3075  CG2 THR A 208     -13.084  -1.606  21.255  1.00 88.01           C
ATOM   3076 1HG2 THR A 208     -12.021  -1.842  21.223  1.00 88.01           H
ATOM   3077 2HG2 THR A 208     -13.536  -1.833  20.289  1.00 88.01           H
ATOM   3078 3HG2 THR A 208     -13.566  -2.203  22.030  1.00 88.01           H
ATOM   3079  HN  THR A 208     -13.060   2.264  21.917  1.00 88.01           H
ATOM   3080  N   LYS A 209     -14.469   1.478  19.144  1.00 83.76           N
ATOM   3081  CA  LYS A 209     -15.291   1.522  17.947  1.00 83.76           C
ATOM   3082  C   LYS A 209     -14.480   2.127  16.799  1.00 83.76           C
ATOM   3083  O   LYS A 209     -14.495   1.609  15.683  1.00 83.76           O
ATOM   3084  HA  LYS A 209     -15.543   0.494  17.686  1.00 83.76           H
ATOM   3085  CB  LYS A 209     -16.605   2.254  18.225  1.00 83.76           C
ATOM   3086 1HB  LYS A 209     -16.396   3.227  18.672  1.00 83.76           H
ATOM   3087 2HB  LYS A 209     -17.127   2.441  17.287  1.00 83.76           H
ATOM   3088  CG  LYS A 209     -17.500   1.439  19.160  1.00 83.76           C
ATOM   3089 1HG  LYS A 209     -17.623   0.431  18.764  1.00 83.76           H
ATOM   3090 2HG  LYS A 209     -17.021   1.342  20.135  1.00 83.76           H
ATOM   3091  CD  LYS A 209     -18.870   2.101  19.323  1.00 83.76           C
ATOM   3092 1HD  LYS A 209     -18.743   3.167  19.509  1.00 83.76           H
ATOM   3093 2HD  LYS A 209     -19.436   2.004  18.397  1.00 83.76           H
ATOM   3094  CE  LYS A 209     -19.652   1.466  20.475  1.00 83.76           C
ATOM   3095 1HE  LYS A 209     -19.995   0.472  20.185  1.00 83.76           H
ATOM   3096 2HE  LYS A 209     -18.999   1.338  21.338  1.00 83.76           H
ATOM   3097  NZ  LYS A 209     -20.811   2.310  20.842  1.00 83.76           N
ATOM   3098 1HZ  LYS A 209     -21.278   1.910  21.648  1.00 83.76           H
ATOM   3099 2HZ  LYS A 209     -20.490   3.245  21.066  1.00 83.76           H
ATOM   3100 3HZ  LYS A 209     -21.458   2.353  20.062  1.00 83.76           H
ATOM   3101  HN  LYS A 209     -14.819   2.008  19.917  1.00 83.76           H
ATOM   3102  N   LEU A 210     -13.793   3.215  17.112  1.00 89.69           N
ATOM   3103  CA  LEU A 210     -13.097   3.980  16.091  1.00 89.69           C
ATOM   3104  C   LEU A 210     -11.987   3.120  15.483  1.00 89.69           C
ATOM   3105  O   LEU A 210     -11.867   3.027  14.262  1.00 89.69           O
ATOM   3106  HA  LEU A 210     -13.819   4.215  15.309  1.00 89.69           H
ATOM   3107  CB  LEU A 210     -12.601   5.310  16.663  1.00 89.69           C
ATOM   3108 1HB  LEU A 210     -13.426   5.785  17.194  1.00 89.69           H
ATOM   3109 2HB  LEU A 210     -11.826   5.099  17.400  1.00 89.69           H
ATOM   3110  CG  LEU A 210     -12.042   6.309  15.648  1.00 89.69           C
ATOM   3111  HG  LEU A 210     -11.241   5.821  15.093  1.00 89.69           H
ATOM   3112  CD1 LEU A 210     -13.112   6.718  14.634  1.00 89.69           C
ATOM   3113 1HD1 LEU A 210     -13.461   5.835  14.099  1.00 89.69           H
ATOM   3114 2HD1 LEU A 210     -13.950   7.181  15.156  1.00 89.69           H
ATOM   3115 3HD1 LEU A 210     -12.688   7.428  13.925  1.00 89.69           H
ATOM   3116  CD2 LEU A 210     -11.428   7.521  16.353  1.00 89.69           C
ATOM   3117 1HD2 LEU A 210     -12.192   8.019  16.950  1.00 89.69           H
ATOM   3118 2HD2 LEU A 210     -10.617   7.191  17.002  1.00 89.69           H
ATOM   3119 3HD2 LEU A 210     -11.039   8.215  15.609  1.00 89.69           H
ATOM   3120  HN  LEU A 210     -13.707   3.575  18.041  1.00 89.69           H
ATOM   3121  N   LYS A 211     -11.204   2.513  16.362  1.00 94.15           N
ATOM   3122  CA  LYS A 211     -10.109   1.663  15.927  1.00 94.15           C
ATOM   3123  C   LYS A 211     -10.654   0.566  15.010  1.00 94.15           C
ATOM   3124  O   LYS A 211     -10.126   0.344  13.921  1.00 94.15           O
ATOM   3125  HA  LYS A 211      -9.421   2.283  15.353  1.00 94.15           H
ATOM   3126  CB  LYS A 211      -9.335   1.127  17.134  1.00 94.15           C
ATOM   3127 1HB  LYS A 211      -8.929   1.958  17.709  1.00 94.15           H
ATOM   3128 2HB  LYS A 211     -10.012   0.584  17.793  1.00 94.15           H
ATOM   3129  CG  LYS A 211      -8.198   0.204  16.690  1.00 94.15           C
ATOM   3130 1HG  LYS A 211      -8.611  -0.725  16.297  1.00 94.15           H
ATOM   3131 2HG  LYS A 211      -7.640   0.672  15.879  1.00 94.15           H
ATOM   3132  CD  LYS A 211      -7.255  -0.103  17.855  1.00 94.15           C
ATOM   3133 1HD  LYS A 211      -6.876   0.828  18.275  1.00 94.15           H
ATOM   3134 2HD  LYS A 211      -7.804  -0.611  18.648  1.00 94.15           H
ATOM   3135  CE  LYS A 211      -6.085  -0.976  17.397  1.00 94.15           C
ATOM   3136 1HE  LYS A 211      -6.452  -1.956  17.093  1.00 94.15           H
ATOM   3137 2HE  LYS A 211      -5.609  -0.529  16.524  1.00 94.15           H
ATOM   3138  NZ  LYS A 211      -5.093  -1.127  18.486  1.00 94.15           N
ATOM   3139 1HZ  LYS A 211      -4.332  -1.717  18.170  1.00 94.15           H
ATOM   3140 2HZ  LYS A 211      -4.731  -0.215  18.741  1.00 94.15           H
ATOM   3141 3HZ  LYS A 211      -5.539  -1.552  19.291  1.00 94.15           H
ATOM   3142  HN  LYS A 211     -11.307   2.595  17.354  1.00 94.15           H
ATOM   3143  N   SER A 212     -11.703  -0.090  15.483  1.00 91.90           N
ATOM   3144  CA  SER A 212     -12.272  -1.214  14.759  1.00 91.90           C
ATOM   3145  C   SER A 212     -12.761  -0.757  13.384  1.00 91.90           C
ATOM   3146  O   SER A 212     -12.581  -1.461  12.391  1.00 91.90           O
ATOM   3147  HA  SER A 212     -11.459  -1.932  14.657  1.00 91.90           H
ATOM   3148  CB  SER A 212     -13.419  -1.851  15.546  1.00 91.90           C
ATOM   3149 1HB  SER A 212     -14.215  -1.119  15.684  1.00 91.90           H
ATOM   3150 2HB  SER A 212     -13.841  -2.675  14.969  1.00 91.90           H
ATOM   3151  OG  SER A 212     -12.993  -2.333  16.817  1.00 91.90           O
ATOM   3152  HG  SER A 212     -13.138  -1.631  17.515  1.00 91.90           H
ATOM   3153  HN  SER A 212     -12.162   0.135  16.343  1.00 91.90           H
ATOM   3154  N   ALA A 213     -13.371   0.420  13.369  1.00 94.93           N
ATOM   3155  CA  ALA A 213     -13.912   0.966  12.136  1.00 94.93           C
ATOM   3156  C   ALA A 213     -12.767   1.249  11.162  1.00 94.93           C
ATOM   3157  O   ALA A 213     -12.843   0.893   9.988  1.00 94.93           O
ATOM   3158  HA  ALA A 213     -14.571   0.215  11.701  1.00 94.93           H
ATOM   3159  CB  ALA A 213     -14.734   2.219  12.450  1.00 94.93           C
ATOM   3160 1HB  ALA A 213     -15.551   1.958  13.122  1.00 94.93           H
ATOM   3161 2HB  ALA A 213     -14.095   2.962  12.927  1.00 94.93           H
ATOM   3162 3HB  ALA A 213     -15.139   2.628  11.525  1.00 94.93           H
ATOM   3163  HN  ALA A 213     -13.497   0.995  14.177  1.00 94.93           H
ATOM   3164  N   VAL A 214     -11.731   1.888  11.687  1.00 93.40           N
ATOM   3165  CA  VAL A 214     -10.608   2.297  10.861  1.00 93.40           C
ATOM   3166  C   VAL A 214      -9.965   1.059  10.232  1.00 93.40           C
ATOM   3167  O   VAL A 214      -9.637   1.060   9.047  1.00 93.40           O
ATOM   3168  HA  VAL A 214     -10.998   2.932  10.065  1.00 93.40           H
ATOM   3169  CB  VAL A 214      -9.624   3.127  11.689  1.00 93.40           C
ATOM   3170  HB  VAL A 214      -9.397   2.569  12.597  1.00 93.40           H
ATOM   3171  CG1 VAL A 214      -8.314   3.342  10.929  1.00 93.40           C
ATOM   3172 1HG1 VAL A 214      -7.858   2.376  10.709  1.00 93.40           H
ATOM   3173 2HG1 VAL A 214      -8.516   3.869   9.997  1.00 93.40           H
ATOM   3174 3HG1 VAL A 214      -7.633   3.934  11.540  1.00 93.40           H
ATOM   3175  CG2 VAL A 214     -10.245   4.463  12.101  1.00 93.40           C
ATOM   3176 1HG2 VAL A 214     -10.515   5.029  11.209  1.00 93.40           H
ATOM   3177 2HG2 VAL A 214     -11.138   4.280  12.699  1.00 93.40           H
ATOM   3178 3HG2 VAL A 214      -9.524   5.032  12.688  1.00 93.40           H
ATOM   3179  HN  VAL A 214     -11.652   2.126  12.655  1.00 93.40           H
ATOM   3180  N   LEU A 215      -9.804   0.033  11.055  1.00 93.12           N
ATOM   3181  CA  LEU A 215      -9.143  -1.183  10.614  1.00 93.12           C
ATOM   3182  C   LEU A 215     -10.016  -1.883   9.570  1.00 93.12           C
ATOM   3183  O   LEU A 215      -9.511  -2.370   8.560  1.00 93.12           O
ATOM   3184  HA  LEU A 215      -8.205  -0.892  10.140  1.00 93.12           H
ATOM   3185  CB  LEU A 215      -8.790  -2.066  11.813  1.00 93.12           C
ATOM   3186 1HB  LEU A 215      -9.685  -2.192  12.422  1.00 93.12           H
ATOM   3187 2HB  LEU A 215      -8.514  -3.054  11.443  1.00 93.12           H
ATOM   3188  CG  LEU A 215      -7.662  -1.556  12.712  1.00 93.12           C
ATOM   3189  HG  LEU A 215      -7.966  -0.596  13.130  1.00 93.12           H
ATOM   3190  CD1 LEU A 215      -7.426  -2.507  13.887  1.00 93.12           C
ATOM   3191 1HD1 LEU A 215      -8.337  -2.585  14.480  1.00 93.12           H
ATOM   3192 2HD1 LEU A 215      -7.153  -3.492  13.509  1.00 93.12           H
ATOM   3193 3HD1 LEU A 215      -6.619  -2.120  14.511  1.00 93.12           H
ATOM   3194  CD2 LEU A 215      -6.385  -1.313  11.906  1.00 93.12           C
ATOM   3195 1HD2 LEU A 215      -6.066  -2.246  11.440  1.00 93.12           H
ATOM   3196 2HD2 LEU A 215      -6.579  -0.569  11.133  1.00 93.12           H
ATOM   3197 3HD2 LEU A 215      -5.599  -0.951  12.569  1.00 93.12           H
ATOM   3198  HN  LEU A 215     -10.116   0.024  12.005  1.00 93.12           H
ATOM   3199  N   THR A 216     -11.310  -1.911   9.851  1.00 92.61           N
ATOM   3200  CA  THR A 216     -12.252  -2.587   8.974  1.00 92.61           C
ATOM   3201  C   THR A 216     -12.233  -1.953   7.582  1.00 92.61           C
ATOM   3202  O   THR A 216     -12.192  -2.659   6.575  1.00 92.61           O
ATOM   3203  HA  THR A 216     -11.932  -3.622   8.859  1.00 92.61           H
ATOM   3204  CB  THR A 216     -13.629  -2.549   9.640  1.00 92.61           C
ATOM   3205  HB  THR A 216     -13.981  -1.523   9.748  1.00 92.61           H
ATOM   3206  OG1 THR A 216     -13.446  -3.268  10.857  1.00 92.61           O
ATOM   3207  HG1 THR A 216     -13.404  -2.632  11.627  1.00 92.61           H
ATOM   3208  CG2 THR A 216     -14.672  -3.367   8.876  1.00 92.61           C
ATOM   3209 1HG2 THR A 216     -14.351  -4.408   8.827  1.00 92.61           H
ATOM   3210 2HG2 THR A 216     -14.776  -2.971   7.866  1.00 92.61           H
ATOM   3211 3HG2 THR A 216     -15.630  -3.306   9.391  1.00 92.61           H
ATOM   3212  HN  THR A 216     -11.717  -1.484  10.659  1.00 92.61           H
ATOM   3213  N   LEU A 217     -12.262  -0.628   7.569  1.00 89.78           N
ATOM   3214  CA  LEU A 217     -12.220   0.109   6.317  1.00 89.78           C
ATOM   3215  C   LEU A 217     -10.954  -0.273   5.548  1.00 89.78           C
ATOM   3216  O   LEU A 217     -10.993  -0.451   4.331  1.00 89.78           O
ATOM   3217  HA  LEU A 217     -13.087  -0.196   5.730  1.00 89.78           H
ATOM   3218  CB  LEU A 217     -12.354   1.611   6.576  1.00 89.78           C
ATOM   3219 1HB  LEU A 217     -11.748   1.865   7.446  1.00 89.78           H
ATOM   3220 2HB  LEU A 217     -11.929   2.145   5.725  1.00 89.78           H
ATOM   3221  CG  LEU A 217     -13.775   2.128   6.809  1.00 89.78           C
ATOM   3222  HG  LEU A 217     -14.262   1.473   7.532  1.00 89.78           H
ATOM   3223  CD1 LEU A 217     -13.754   3.533   7.415  1.00 89.78           C
ATOM   3224 1HD1 LEU A 217     -13.230   3.509   8.370  1.00 89.78           H
ATOM   3225 2HD1 LEU A 217     -13.242   4.214   6.736  1.00 89.78           H
ATOM   3226 3HD1 LEU A 217     -14.777   3.876   7.571  1.00 89.78           H
ATOM   3227  CD2 LEU A 217     -14.598   2.071   5.521  1.00 89.78           C
ATOM   3228 1HD2 LEU A 217     -14.122   2.688   4.759  1.00 89.78           H
ATOM   3229 2HD2 LEU A 217     -14.654   1.040   5.171  1.00 89.78           H
ATOM   3230 3HD2 LEU A 217     -15.603   2.444   5.715  1.00 89.78           H
ATOM   3231  HN  LEU A 217     -12.314  -0.062   8.391  1.00 89.78           H
ATOM   3232  N   LYS A 218      -9.862  -0.387   6.289  1.00 87.12           N
ATOM   3233  CA  LYS A 218      -8.572  -0.671   5.682  1.00 87.12           C
ATOM   3234  C   LYS A 218      -8.631  -2.031   4.983  1.00 87.12           C
ATOM   3235  O   LYS A 218      -8.150  -2.177   3.860  1.00 87.12           O
ATOM   3236  HA  LYS A 218      -8.389   0.096   4.930  1.00 87.12           H
ATOM   3237  CB  LYS A 218      -7.455  -0.562   6.722  1.00 87.12           C
ATOM   3238 1HB  LYS A 218      -7.566   0.365   7.284  1.00 87.12           H
ATOM   3239 2HB  LYS A 218      -7.539  -1.380   7.437  1.00 87.12           H
ATOM   3240  CG  LYS A 218      -6.079  -0.600   6.054  1.00 87.12           C
ATOM   3241 1HG  LYS A 218      -5.987  -1.505   5.453  1.00 87.12           H
ATOM   3242 2HG  LYS A 218      -5.978   0.246   5.374  1.00 87.12           H
ATOM   3243  CD  LYS A 218      -4.962  -0.558   7.098  1.00 87.12           C
ATOM   3244 1HD  LYS A 218      -5.019   0.374   7.660  1.00 87.12           H
ATOM   3245 2HD  LYS A 218      -5.097  -1.370   7.813  1.00 87.12           H
ATOM   3246  CE  LYS A 218      -3.588  -0.677   6.436  1.00 87.12           C
ATOM   3247 1HE  LYS A 218      -3.577  -1.532   5.759  1.00 87.12           H
ATOM   3248 2HE  LYS A 218      -3.390   0.209   5.833  1.00 87.12           H
ATOM   3249  NZ  LYS A 218      -2.531  -0.834   7.460  1.00 87.12           N
ATOM   3250 1HZ  LYS A 218      -1.658  -1.085   7.009  1.00 87.12           H
ATOM   3251 2HZ  LYS A 218      -2.414   0.039   7.962  1.00 87.12           H
ATOM   3252 3HZ  LYS A 218      -2.797  -1.565   8.110  1.00 87.12           H
ATOM   3253  HN  LYS A 218      -9.848  -0.290   7.284  1.00 87.12           H
ATOM   3254  N   VAL A 219      -9.224  -2.992   5.676  1.00 91.65           N
ATOM   3255  CA  VAL A 219      -9.244  -4.361   5.191  1.00 91.65           C
ATOM   3256  C   VAL A 219     -10.156  -4.451   3.965  1.00 91.65           C
ATOM   3257  O   VAL A 219      -9.787  -5.048   2.955  1.00 91.65           O
ATOM   3258  HA  VAL A 219      -8.228  -4.619   4.891  1.00 91.65           H
ATOM   3259  CB  VAL A 219      -9.661  -5.310   6.317  1.00 91.65           C
ATOM   3260  HB  VAL A 219     -10.607  -4.952   6.723  1.00 91.65           H
ATOM   3261  CG1 VAL A 219      -9.883  -6.727   5.786  1.00 91.65           C
ATOM   3262 1HG1 VAL A 219     -10.670  -6.713   5.031  1.00 91.65           H
ATOM   3263 2HG1 VAL A 219      -8.960  -7.098   5.341  1.00 91.65           H
ATOM   3264 3HG1 VAL A 219     -10.179  -7.380   6.607  1.00 91.65           H
ATOM   3265  CG2 VAL A 219      -8.631  -5.303   7.448  1.00 91.65           C
ATOM   3266 1HG2 VAL A 219      -7.664  -5.624   7.061  1.00 91.65           H
ATOM   3267 2HG2 VAL A 219      -8.543  -4.295   7.854  1.00 91.65           H
ATOM   3268 3HG2 VAL A 219      -8.952  -5.985   8.235  1.00 91.65           H
ATOM   3269  HN  VAL A 219      -9.685  -2.847   6.551  1.00 91.65           H
ATOM   3270  N   ILE A 220     -11.329  -3.848   4.095  1.00 91.78           N
ATOM   3271  CA  ILE A 220     -12.354  -3.980   3.074  1.00 91.78           C
ATOM   3272  C   ILE A 220     -11.878  -3.302   1.788  1.00 91.78           C
ATOM   3273  O   ILE A 220     -11.800  -3.938   0.739  1.00 91.78           O
ATOM   3274  HA  ILE A 220     -12.483  -5.044   2.876  1.00 91.78           H
ATOM   3275  CB  ILE A 220     -13.694  -3.450   3.589  1.00 91.78           C
ATOM   3276  HB  ILE A 220     -13.526  -2.467   4.028  1.00 91.78           H
ATOM   3277  CG1 ILE A 220     -14.251  -4.350   4.695  1.00 91.78           C
ATOM   3278 1HG1 ILE A 220     -14.427  -5.350   4.300  1.00 91.78           H
ATOM   3279 2HG1 ILE A 220     -13.516  -4.447   5.494  1.00 91.78           H
ATOM   3280  CG2 ILE A 220     -14.690  -3.269   2.442  1.00 91.78           C
ATOM   3281 1HG2 ILE A 220     -14.287  -2.558   1.720  1.00 91.78           H
ATOM   3282 2HG2 ILE A 220     -14.858  -4.228   1.952  1.00 91.78           H
ATOM   3283 3HG2 ILE A 220     -15.633  -2.891   2.836  1.00 91.78           H
ATOM   3284  CD1 ILE A 220     -15.554  -3.781   5.260  1.00 91.78           C
ATOM   3285 1HD1 ILE A 220     -15.368  -2.791   5.676  1.00 91.78           H
ATOM   3286 2HD1 ILE A 220     -16.294  -3.708   4.463  1.00 91.78           H
ATOM   3287 3HD1 ILE A 220     -15.928  -4.440   6.044  1.00 91.78           H
ATOM   3288  HN  ILE A 220     -11.582  -3.280   4.877  1.00 91.78           H
ATOM   3289  N   LEU A 221     -11.573  -2.018   1.912  1.00 90.58           N
ATOM   3290  CA  LEU A 221     -11.299  -1.198   0.744  1.00 90.58           C
ATOM   3291  C   LEU A 221      -9.865  -1.450   0.274  1.00 90.58           C
ATOM   3292  O   LEU A 221      -9.554  -1.273  -0.903  1.00 90.58           O
ATOM   3293  HA  LEU A 221     -11.982  -1.514  -0.044  1.00 90.58           H
ATOM   3294  CB  LEU A 221     -11.599   0.273   1.041  1.00 90.58           C
ATOM   3295 1HB  LEU A 221     -10.965   0.594   1.866  1.00 90.58           H
ATOM   3296 2HB  LEU A 221     -11.313   0.864   0.171  1.00 90.58           H
ATOM   3297  CG  LEU A 221     -13.051   0.603   1.392  1.00 90.58           C
ATOM   3298  HG  LEU A 221     -13.337   0.009   2.260  1.00 90.58           H
ATOM   3299  CD1 LEU A 221     -13.199   2.075   1.783  1.00 90.58           C
ATOM   3300 1HD1 LEU A 221     -12.573   2.285   2.651  1.00 90.58           H
ATOM   3301 2HD1 LEU A 221     -12.889   2.706   0.950  1.00 90.58           H
ATOM   3302 3HD1 LEU A 221     -14.241   2.283   2.028  1.00 90.58           H
ATOM   3303  CD2 LEU A 221     -13.994   0.217   0.250  1.00 90.58           C
ATOM   3304 1HD2 LEU A 221     -13.718   0.766  -0.650  1.00 90.58           H
ATOM   3305 2HD2 LEU A 221     -13.915  -0.854   0.061  1.00 90.58           H
ATOM   3306 3HD2 LEU A 221     -15.019   0.462   0.526  1.00 90.58           H
ATOM   3307  HN  LEU A 221     -11.512  -1.540   2.788  1.00 90.58           H
ATOM   3308  N   GLY A 222      -9.031  -1.861   1.217  1.00 89.44           N
ATOM   3309  CA  GLY A 222      -7.602  -1.948   0.966  1.00 89.44           C
ATOM   3310  C   GLY A 222      -7.244  -3.272   0.289  1.00 89.44           C
ATOM   3311  O   GLY A 222      -6.198  -3.385  -0.349  1.00 89.44           O
ATOM   3312 1HA  GLY A 222      -7.289  -1.116   0.335  1.00 89.44           H
ATOM   3313 2HA  GLY A 222      -7.058  -1.857   1.906  1.00 89.44           H
ATOM   3314  HN  GLY A 222      -9.315  -2.130   2.137  1.00 89.44           H
ATOM   3315  N   PHE A 223      -8.133  -4.242   0.450  1.00 83.66           N
ATOM   3316  CA  PHE A 223      -7.868  -5.587  -0.030  1.00 83.66           C
ATOM   3317  C   PHE A 223      -9.097  -6.173  -0.727  1.00 83.66           C
ATOM   3318  O   PHE A 223      -9.087  -6.381  -1.939  1.00 83.66           O
ATOM   3319  HA  PHE A 223      -7.046  -5.520  -0.742  1.00 83.66           H
ATOM   3320  CB  PHE A 223      -7.536  -6.442   1.195  1.00 83.66           C
ATOM   3321 1HB  PHE A 223      -6.742  -5.954   1.762  1.00 83.66           H
ATOM   3322 2HB  PHE A 223      -8.411  -6.484   1.844  1.00 83.66           H
ATOM   3323  CG  PHE A 223      -7.099  -7.869   0.859  1.00 83.66           C
ATOM   3324  CD1 PHE A 223      -7.890  -8.921   1.201  1.00 83.66           C
ATOM   3325  HD1 PHE A 223      -8.835  -8.747   1.716  1.00 83.66           H
ATOM   3326  CD2 PHE A 223      -5.919  -8.085   0.217  1.00 83.66           C
ATOM   3327  HD2 PHE A 223      -5.285  -7.242  -0.057  1.00 83.66           H
ATOM   3328  CE1 PHE A 223      -7.484 -10.245   0.889  1.00 83.66           C
ATOM   3329  HE1 PHE A 223      -8.118 -11.088   1.164  1.00 83.66           H
ATOM   3330  CE2 PHE A 223      -5.514  -9.410  -0.095  1.00 83.66           C
ATOM   3331  HE2 PHE A 223      -4.569  -9.584  -0.609  1.00 83.66           H
ATOM   3332  CZ  PHE A 223      -6.305 -10.462   0.247  1.00 83.66           C
ATOM   3333  HZ  PHE A 223      -5.994 -11.479   0.007  1.00 83.66           H
ATOM   3334  HN  PHE A 223      -9.019  -4.120   0.898  1.00 83.66           H
ATOM   3335  N   PHE A 224     -10.127  -6.422   0.069  1.00 85.46           N
ATOM   3336  CA  PHE A 224     -11.216  -7.281  -0.364  1.00 85.46           C
ATOM   3337  C   PHE A 224     -11.852  -6.753  -1.651  1.00 85.46           C
ATOM   3338  O   PHE A 224     -11.971  -7.484  -2.634  1.00 85.46           O
ATOM   3339  HA  PHE A 224     -10.796  -8.270  -0.547  1.00 85.46           H
ATOM   3340  CB  PHE A 224     -12.264  -7.269   0.751  1.00 85.46           C
ATOM   3341 1HB  PHE A 224     -12.324  -6.264   1.169  1.00 85.46           H
ATOM   3342 2HB  PHE A 224     -13.240  -7.494   0.320  1.00 85.46           H
ATOM   3343  CG  PHE A 224     -11.982  -8.260   1.882  1.00 85.46           C
ATOM   3344  CD1 PHE A 224     -12.046  -9.598   1.645  1.00 85.46           C
ATOM   3345  HD1 PHE A 224     -12.299  -9.964   0.650  1.00 85.46           H
ATOM   3346  CD2 PHE A 224     -11.666  -7.804   3.123  1.00 85.46           C
ATOM   3347  HD2 PHE A 224     -11.615  -6.732   3.313  1.00 85.46           H
ATOM   3348  CE1 PHE A 224     -11.784 -10.518   2.695  1.00 85.46           C
ATOM   3349  HE1 PHE A 224     -11.835 -11.590   2.505  1.00 85.46           H
ATOM   3350  CE2 PHE A 224     -11.404  -8.724   4.173  1.00 85.46           C
ATOM   3351  HE2 PHE A 224     -11.151  -8.358   5.168  1.00 85.46           H
ATOM   3352  CZ  PHE A 224     -11.468 -10.061   3.936  1.00 85.46           C
ATOM   3353  HZ  PHE A 224     -11.267 -10.767   4.742  1.00 85.46           H
ATOM   3354  HN  PHE A 224     -10.223  -6.050   0.992  1.00 85.46           H
ATOM   3355  N   LEU A 225     -12.244  -5.489  -1.605  1.00 90.20           N
ATOM   3356  CA  LEU A 225     -12.943  -4.880  -2.724  1.00 90.20           C
ATOM   3357  C   LEU A 225     -12.054  -4.940  -3.968  1.00 90.20           C
ATOM   3358  O   LEU A 225     -12.457  -5.480  -4.997  1.00 90.20           O
ATOM   3359  HA  LEU A 225     -13.839  -5.472  -2.911  1.00 90.20           H
ATOM   3360  CB  LEU A 225     -13.402  -3.466  -2.364  1.00 90.20           C
ATOM   3361 1HB  LEU A 225     -14.093  -3.532  -1.524  1.00 90.20           H
ATOM   3362 2HB  LEU A 225     -12.536  -2.900  -2.020  1.00 90.20           H
ATOM   3363  CG  LEU A 225     -14.080  -2.675  -3.485  1.00 90.20           C
ATOM   3364  HG  LEU A 225     -13.457  -2.744  -4.377  1.00 90.20           H
ATOM   3365  CD1 LEU A 225     -15.441  -3.278  -3.836  1.00 90.20           C
ATOM   3366 1HD1 LEU A 225     -15.307  -4.308  -4.166  1.00 90.20           H
ATOM   3367 2HD1 LEU A 225     -16.084  -3.259  -2.956  1.00 90.20           H
ATOM   3368 3HD1 LEU A 225     -15.901  -2.697  -4.635  1.00 90.20           H
ATOM   3369  CD2 LEU A 225     -14.186  -1.192  -3.123  1.00 90.20           C
ATOM   3370 1HD2 LEU A 225     -14.775  -1.082  -2.212  1.00 90.20           H
ATOM   3371 2HD2 LEU A 225     -13.188  -0.785  -2.962  1.00 90.20           H
ATOM   3372 3HD2 LEU A 225     -14.671  -0.653  -3.936  1.00 90.20           H
ATOM   3373  HN  LEU A 225     -12.092  -4.885  -0.822  1.00 90.20           H
ATOM   3374  N   PRO A 226     -10.834  -4.390  -3.897  1.00 90.51           N
ATOM   3375  CA  PRO A 226      -9.922  -4.426  -5.042  1.00 90.51           C
ATOM   3376  C   PRO A 226      -9.726  -5.835  -5.579  1.00 90.51           C
ATOM   3377  O   PRO A 226      -9.733  -6.048  -6.790  1.00 90.51           O
ATOM   3378  HA  PRO A 226     -10.342  -3.861  -5.874  1.00 90.51           H
ATOM   3379  CB  PRO A 226      -8.620  -3.844  -4.488  1.00 90.51           C
ATOM   3380 1HB  PRO A 226      -7.962  -4.624  -4.107  1.00 90.51           H
ATOM   3381 2HB  PRO A 226      -8.064  -3.305  -5.254  1.00 90.51           H
ATOM   3382  CG  PRO A 226      -9.095  -2.914  -3.377  1.00 90.51           C
ATOM   3383 1HG  PRO A 226      -8.299  -2.697  -2.664  1.00 90.51           H
ATOM   3384 2HG  PRO A 226      -9.426  -1.952  -3.769  1.00 90.51           H
ATOM   3385  CD  PRO A 226     -10.233  -3.696  -2.743  1.00 90.51           C
ATOM   3386 1HD  PRO A 226      -9.872  -4.402  -1.995  1.00 90.51           H
ATOM   3387 2HD  PRO A 226     -10.944  -3.040  -2.241  1.00 90.51           H
ATOM   3388  N   PHE A 227      -9.555  -6.768  -4.654  1.00 84.71           N
ATOM   3389  CA  PHE A 227      -9.223  -8.134  -5.021  1.00 84.71           C
ATOM   3390  C   PHE A 227     -10.358  -8.778  -5.819  1.00 84.71           C
ATOM   3391  O   PHE A 227     -10.118  -9.415  -6.844  1.00 84.71           O
ATOM   3392  HA  PHE A 227      -8.325  -8.094  -5.637  1.00 84.71           H
ATOM   3393  CB  PHE A 227      -9.026  -8.912  -3.719  1.00 84.71           C
ATOM   3394 1HB  PHE A 227      -8.265  -8.412  -3.120  1.00 84.71           H
ATOM   3395 2HB  PHE A 227      -9.953  -8.882  -3.146  1.00 84.71           H
ATOM   3396  CG  PHE A 227      -8.617 -10.372  -3.922  1.00 84.71           C
ATOM   3397  CD1 PHE A 227      -9.546 -11.360  -3.821  1.00 84.71           C
ATOM   3398  HD1 PHE A 227     -10.583 -11.111  -3.596  1.00 84.71           H
ATOM   3399  CD2 PHE A 227      -7.323 -10.683  -4.203  1.00 84.71           C
ATOM   3400  HD2 PHE A 227      -6.577  -9.891  -4.283  1.00 84.71           H
ATOM   3401  CE1 PHE A 227      -9.166 -12.715  -4.010  1.00 84.71           C
ATOM   3402  HE1 PHE A 227      -9.911 -13.506  -3.929  1.00 84.71           H
ATOM   3403  CE2 PHE A 227      -6.943 -12.038  -4.391  1.00 84.71           C
ATOM   3404  HE2 PHE A 227      -5.906 -12.287  -4.617  1.00 84.71           H
ATOM   3405  CZ  PHE A 227      -7.872 -13.025  -4.291  1.00 84.71           C
ATOM   3406  HZ  PHE A 227      -7.581 -14.065  -4.436  1.00 84.71           H
ATOM   3407  HN  PHE A 227      -9.639  -6.603  -3.671  1.00 84.71           H
ATOM   3408  N   VAL A 228     -11.571  -8.590  -5.320  1.00 91.64           N
ATOM   3409  CA  VAL A 228     -12.740  -9.178  -5.951  1.00 91.64           C
ATOM   3410  C   VAL A 228     -12.859  -8.652  -7.383  1.00 91.64           C
ATOM   3411  O   VAL A 228     -13.129  -9.417  -8.308  1.00 91.64           O
ATOM   3412  HA  VAL A 228     -12.588 -10.257  -5.985  1.00 91.64           H
ATOM   3413  CB  VAL A 228     -13.986  -8.901  -5.108  1.00 91.64           C
ATOM   3414  HB  VAL A 228     -14.021  -7.830  -4.903  1.00 91.64           H
ATOM   3415  CG1 VAL A 228     -15.259  -9.275  -5.869  1.00 91.64           C
ATOM   3416 1HG1 VAL A 228     -15.320  -8.688  -6.786  1.00 91.64           H
ATOM   3417 2HG1 VAL A 228     -15.234 -10.336  -6.118  1.00 91.64           H
ATOM   3418 3HG1 VAL A 228     -16.129  -9.068  -5.247  1.00 91.64           H
ATOM   3419  CG2 VAL A 228     -13.914  -9.633  -3.766  1.00 91.64           C
ATOM   3420 1HG2 VAL A 228     -13.843 -10.707  -3.942  1.00 91.64           H
ATOM   3421 2HG2 VAL A 228     -13.036  -9.296  -3.215  1.00 91.64           H
ATOM   3422 3HG2 VAL A 228     -14.811  -9.419  -3.186  1.00 91.64           H
ATOM   3423  HN  VAL A 228     -11.761  -8.049  -4.500  1.00 91.64           H
ATOM   3424  N   VAL A 229     -12.652  -7.351  -7.521  1.00 91.88           N
ATOM   3425  CA  VAL A 229     -12.795  -6.703  -8.814  1.00 91.88           C
ATOM   3426  C   VAL A 229     -11.752  -7.267  -9.781  1.00 91.88           C
ATOM   3427  O   VAL A 229     -12.074  -7.605 -10.919  1.00 91.88           O
ATOM   3428  HA  VAL A 229     -13.789  -6.941  -9.193  1.00 91.88           H
ATOM   3429  CB  VAL A 229     -12.701  -5.185  -8.652  1.00 91.88           C
ATOM   3430  HB  VAL A 229     -11.773  -4.961  -8.127  1.00 91.88           H
ATOM   3431  CG1 VAL A 229     -12.651  -4.490 -10.014  1.00 91.88           C
ATOM   3432 1HG1 VAL A 229     -11.778  -4.837 -10.567  1.00 91.88           H
ATOM   3433 2HG1 VAL A 229     -13.555  -4.726 -10.576  1.00 91.88           H
ATOM   3434 3HG1 VAL A 229     -12.585  -3.412  -9.869  1.00 91.88           H
ATOM   3435  CG2 VAL A 229     -13.859  -4.651  -7.806  1.00 91.88           C
ATOM   3436 1HG2 VAL A 229     -14.805  -4.893  -8.291  1.00 91.88           H
ATOM   3437 2HG2 VAL A 229     -13.830  -5.111  -6.818  1.00 91.88           H
ATOM   3438 3HG2 VAL A 229     -13.768  -3.569  -7.707  1.00 91.88           H
ATOM   3439  HN  VAL A 229     -12.391  -6.744  -6.771  1.00 91.88           H
ATOM   3440  N   MET A 230     -10.523  -7.351  -9.292  1.00 83.96           N
ATOM   3441  CA  MET A 230      -9.422  -7.825 -10.113  1.00 83.96           C
ATOM   3442  C   MET A 230      -9.653  -9.271 -10.557  1.00 83.96           C
ATOM   3443  O   MET A 230      -9.467  -9.602 -11.727  1.00 83.96           O
ATOM   3444  HA  MET A 230      -9.401  -7.170 -10.983  1.00 83.96           H
ATOM   3445  CB  MET A 230      -8.118  -7.738  -9.318  1.00 83.96           C
ATOM   3446 1HB  MET A 230      -8.276  -8.121  -8.310  1.00 83.96           H
ATOM   3447 2HB  MET A 230      -7.361  -8.368  -9.784  1.00 83.96           H
ATOM   3448  CG  MET A 230      -7.615  -6.294  -9.247  1.00 83.96           C
ATOM   3449 1HG  MET A 230      -7.591  -5.860 -10.247  1.00 83.96           H
ATOM   3450 2HG  MET A 230      -8.301  -5.690  -8.654  1.00 83.96           H
ATOM   3451  SD  MET A 230      -5.984  -6.251  -8.524  1.00 83.96           S
ATOM   3452  CE  MET A 230      -6.373  -6.739  -6.852  1.00 83.96           C
ATOM   3453 1HE  MET A 230      -7.069  -6.022  -6.417  1.00 83.96           H
ATOM   3454 2HE  MET A 230      -6.828  -7.729  -6.859  1.00 83.96           H
ATOM   3455 3HE  MET A 230      -5.459  -6.764  -6.259  1.00 83.96           H
ATOM   3456  HN  MET A 230     -10.276  -7.101  -8.356  1.00 83.96           H
ATOM   3457  N   ALA A 231     -10.056 -10.094  -9.600  1.00 89.18           N
ATOM   3458  CA  ALA A 231     -10.246 -11.510  -9.861  1.00 89.18           C
ATOM   3459  C   ALA A 231     -11.286 -11.685 -10.970  1.00 89.18           C
ATOM   3460  O   ALA A 231     -11.098 -12.490 -11.881  1.00 89.18           O
ATOM   3461  HA  ALA A 231      -9.293 -11.916 -10.201  1.00 89.18           H
ATOM   3462  CB  ALA A 231     -10.650 -12.219  -8.566  1.00 89.18           C
ATOM   3463 1HB  ALA A 231      -9.866 -12.089  -7.821  1.00 89.18           H
ATOM   3464 2HB  ALA A 231     -11.581 -11.790  -8.193  1.00 89.18           H
ATOM   3465 3HB  ALA A 231     -10.793 -13.281  -8.763  1.00 89.18           H
ATOM   3466  HN  ALA A 231     -10.251  -9.807  -8.662  1.00 89.18           H
ATOM   3467  N   CYS A 232     -12.360 -10.917 -10.857  1.00 89.42           N
ATOM   3468  CA  CYS A 232     -13.433 -10.982 -11.834  1.00 89.42           C
ATOM   3469  C   CYS A 232     -12.875 -10.543 -13.190  1.00 89.42           C
ATOM   3470  O   CYS A 232     -13.091 -11.212 -14.199  1.00 89.42           O
ATOM   3471  HA  CYS A 232     -13.762 -12.021 -11.869  1.00 89.42           H
ATOM   3472  CB  CYS A 232     -14.636 -10.137 -11.411  1.00 89.42           C
ATOM   3473 1HB  CYS A 232     -14.309  -9.131 -11.149  1.00 89.42           H
ATOM   3474 2HB  CYS A 232     -15.333 -10.040 -12.243  1.00 89.42           H
ATOM   3475  SG  CYS A 232     -15.474 -10.913  -9.981  1.00 89.42           S
ATOM   3476  HG  CYS A 232     -14.634 -10.451  -9.060  1.00 89.42           H
ATOM   3477  HN  CYS A 232     -12.502 -10.261 -10.116  1.00 89.42           H
ATOM   3478  N   CYS A 233     -12.170  -9.422 -13.168  1.00 87.42           N
ATOM   3479  CA  CYS A 233     -11.682  -8.821 -14.398  1.00 87.42           C
ATOM   3480  C   CYS A 233     -10.827  -9.856 -15.132  1.00 87.42           C
ATOM   3481  O   CYS A 233     -11.042 -10.118 -16.315  1.00 87.42           O
ATOM   3482  HA  CYS A 233     -12.560  -8.557 -14.987  1.00 87.42           H
ATOM   3483  CB  CYS A 233     -10.907  -7.530 -14.128  1.00 87.42           C
ATOM   3484 1HB  CYS A 233     -10.201  -7.683 -13.312  1.00 87.42           H
ATOM   3485 2HB  CYS A 233     -10.324  -7.256 -15.007  1.00 87.42           H
ATOM   3486  SG  CYS A 233     -12.069  -6.180 -13.704  1.00 87.42           S
ATOM   3487  HG  CYS A 233     -12.285  -6.571 -12.452  1.00 87.42           H
ATOM   3488  HN  CYS A 233     -11.931  -8.927 -12.333  1.00 87.42           H
ATOM   3489  N   TYR A 234      -9.876 -10.418 -14.400  1.00 74.70           N
ATOM   3490  CA  TYR A 234      -8.904 -11.317 -14.998  1.00 74.70           C
ATOM   3491  C   TYR A 234      -9.559 -12.635 -15.414  1.00 74.70           C
ATOM   3492  O   TYR A 234      -9.156 -13.249 -16.401  1.00 74.70           O
ATOM   3493  HA  TYR A 234      -8.494 -10.829 -15.883  1.00 74.70           H
ATOM   3494  CB  TYR A 234      -7.865 -11.598 -13.911  1.00 74.70           C
ATOM   3495 1HB  TYR A 234      -8.382 -11.841 -12.983  1.00 74.70           H
ATOM   3496 2HB  TYR A 234      -7.287 -12.478 -14.194  1.00 74.70           H
ATOM   3497  CG  TYR A 234      -6.904 -10.436 -13.653  1.00 74.70           C
ATOM   3498  CD1 TYR A 234      -6.431  -9.684 -14.709  1.00 74.70           C
ATOM   3499  HD1 TYR A 234      -6.743  -9.918 -15.727  1.00 74.70           H
ATOM   3500  CD2 TYR A 234      -6.509 -10.140 -12.364  1.00 74.70           C
ATOM   3501  HD2 TYR A 234      -6.882 -10.734 -11.530  1.00 74.70           H
ATOM   3502  CE1 TYR A 234      -5.527  -8.590 -14.467  1.00 74.70           C
ATOM   3503  HE1 TYR A 234      -5.146  -7.988 -15.292  1.00 74.70           H
ATOM   3504  CE2 TYR A 234      -5.604  -9.046 -12.122  1.00 74.70           C
ATOM   3505  HE2 TYR A 234      -5.285  -8.802 -11.109  1.00 74.70           H
ATOM   3506  CZ  TYR A 234      -5.158  -8.325 -13.185  1.00 74.70           C
ATOM   3507  OH  TYR A 234      -4.304  -7.292 -12.956  1.00 74.70           O
ATOM   3508  HH  TYR A 234      -4.115  -7.215 -11.977  1.00 74.70           H
ATOM   3509  HN  TYR A 234      -9.764 -10.268 -13.418  1.00 74.70           H
ATOM   3510  N   THR A 235     -10.559 -13.032 -14.641  1.00 84.27           N
ATOM   3511  CA  THR A 235     -11.317 -14.231 -14.954  1.00 84.27           C
ATOM   3512  C   THR A 235     -11.928 -14.126 -16.353  1.00 84.27           C
ATOM   3513  O   THR A 235     -11.844 -15.064 -17.143  1.00 84.27           O
ATOM   3514  HA  THR A 235     -10.631 -15.078 -14.968  1.00 84.27           H
ATOM   3515  CB  THR A 235     -12.358 -14.435 -13.851  1.00 84.27           C
ATOM   3516  HB  THR A 235     -13.081 -13.619 -13.843  1.00 84.27           H
ATOM   3517  OG1 THR A 235     -11.582 -14.581 -12.665  1.00 84.27           O
ATOM   3518  HG1 THR A 235     -11.651 -13.754 -12.106  1.00 84.27           H
ATOM   3519  CG2 THR A 235     -13.096 -15.769 -13.981  1.00 84.27           C
ATOM   3520 1HG2 THR A 235     -12.379 -16.588 -13.921  1.00 84.27           H
ATOM   3521 2HG2 THR A 235     -13.612 -15.806 -14.940  1.00 84.27           H
ATOM   3522 3HG2 THR A 235     -13.822 -15.862 -13.173  1.00 84.27           H
ATOM   3523  HN  THR A 235     -10.852 -12.551 -13.815  1.00 84.27           H
ATOM   3524  N   ILE A 236     -12.528 -12.974 -16.616  1.00 83.47           N
ATOM   3525  CA  ILE A 236     -13.182 -12.746 -17.894  1.00 83.47           C
ATOM   3526  C   ILE A 236     -12.122 -12.625 -18.990  1.00 83.47           C
ATOM   3527  O   ILE A 236     -12.305 -13.132 -20.095  1.00 83.47           O
ATOM   3528  HA  ILE A 236     -13.799 -13.619 -18.106  1.00 83.47           H
ATOM   3529  CB  ILE A 236     -14.119 -11.540 -17.808  1.00 83.47           C
ATOM   3530  HB  ILE A 236     -13.538 -10.678 -17.479  1.00 83.47           H
ATOM   3531  CG1 ILE A 236     -15.215 -11.770 -16.766  1.00 83.47           C
ATOM   3532 1HG1 ILE A 236     -15.949 -12.476 -17.155  1.00 83.47           H
ATOM   3533 2HG1 ILE A 236     -14.783 -12.218 -15.872  1.00 83.47           H
ATOM   3534  CG2 ILE A 236     -14.697 -11.196 -19.183  1.00 83.47           C
ATOM   3535 1HG2 ILE A 236     -13.885 -10.959 -19.870  1.00 83.47           H
ATOM   3536 2HG2 ILE A 236     -15.259 -12.049 -19.564  1.00 83.47           H
ATOM   3537 3HG2 ILE A 236     -15.360 -10.335 -19.093  1.00 83.47           H
ATOM   3538  CD1 ILE A 236     -15.909 -10.456 -16.401  1.00 83.47           C
ATOM   3539 1HD1 ILE A 236     -15.177  -9.761 -15.990  1.00 83.47           H
ATOM   3540 2HD1 ILE A 236     -16.360 -10.023 -17.293  1.00 83.47           H
ATOM   3541 3HD1 ILE A 236     -16.684 -10.648 -15.658  1.00 83.47           H
ATOM   3542  HN  ILE A 236     -12.572 -12.207 -15.976  1.00 83.47           H
ATOM   3543  N   ILE A 237     -11.035 -11.949 -18.646  1.00 79.25           N
ATOM   3544  CA  ILE A 237      -9.945 -11.755 -19.587  1.00 79.25           C
ATOM   3545  C   ILE A 237      -9.453 -13.119 -20.078  1.00 79.25           C
ATOM   3546  O   ILE A 237      -9.363 -13.353 -21.282  1.00 79.25           O
ATOM   3547  HA  ILE A 237     -10.342 -11.205 -20.439  1.00 79.25           H
ATOM   3548  CB  ILE A 237      -8.846 -10.893 -18.963  1.00 79.25           C
ATOM   3549  HB  ILE A 237      -8.678 -11.238 -17.943  1.00 79.25           H
ATOM   3550  CG1 ILE A 237      -9.280  -9.428 -18.879  1.00 79.25           C
ATOM   3551 1HG1 ILE A 237      -9.266  -8.983 -19.874  1.00 79.25           H
ATOM   3552 2HG1 ILE A 237     -10.306  -9.370 -18.518  1.00 79.25           H
ATOM   3553  CG2 ILE A 237      -7.525 -11.057 -19.718  1.00 79.25           C
ATOM   3554 1HG2 ILE A 237      -7.213 -12.101 -19.682  1.00 79.25           H
ATOM   3555 2HG2 ILE A 237      -7.660 -10.754 -20.756  1.00 79.25           H
ATOM   3556 3HG2 ILE A 237      -6.761 -10.433 -19.254  1.00 79.25           H
ATOM   3557  CD1 ILE A 237      -8.360  -8.637 -17.947  1.00 79.25           C
ATOM   3558 1HD1 ILE A 237      -8.395  -9.070 -16.947  1.00 79.25           H
ATOM   3559 2HD1 ILE A 237      -7.338  -8.677 -18.325  1.00 79.25           H
ATOM   3560 3HD1 ILE A 237      -8.691  -7.599 -17.905  1.00 79.25           H
ATOM   3561  HN  ILE A 237     -10.894 -11.538 -17.745  1.00 79.25           H
ATOM   3562  N   ILE A 238      -9.147 -13.981 -19.120  1.00 77.07           N
ATOM   3563  CA  ILE A 238      -8.597 -15.288 -19.438  1.00 77.07           C
ATOM   3564  C   ILE A 238      -9.541 -16.014 -20.398  1.00 77.07           C
ATOM   3565  O   ILE A 238      -9.103 -16.569 -21.404  1.00 77.07           O
ATOM   3566  HA  ILE A 238      -7.645 -15.128 -19.945  1.00 77.07           H
ATOM   3567  CB  ILE A 238      -8.301 -16.071 -18.157  1.00 77.07           C
ATOM   3568  HB  ILE A 238      -9.163 -15.981 -17.495  1.00 77.07           H
ATOM   3569  CG1 ILE A 238      -7.099 -15.480 -17.418  1.00 77.07           C
ATOM   3570 1HG1 ILE A 238      -6.179 -15.761 -17.930  1.00 77.07           H
ATOM   3571 2HG1 ILE A 238      -7.155 -14.392 -17.437  1.00 77.07           H
ATOM   3572  CG2 ILE A 238      -8.115 -17.560 -18.455  1.00 77.07           C
ATOM   3573 1HG2 ILE A 238      -9.025 -17.957 -18.905  1.00 77.07           H
ATOM   3574 2HG2 ILE A 238      -7.282 -17.691 -19.145  1.00 77.07           H
ATOM   3575 3HG2 ILE A 238      -7.907 -18.093 -17.528  1.00 77.07           H
ATOM   3576  CD1 ILE A 238      -7.052 -15.969 -15.969  1.00 77.07           C
ATOM   3577 1HD1 ILE A 238      -7.963 -15.665 -15.453  1.00 77.07           H
ATOM   3578 2HD1 ILE A 238      -6.972 -17.056 -15.954  1.00 77.07           H
ATOM   3579 3HD1 ILE A 238      -6.188 -15.533 -15.467  1.00 77.07           H
ATOM   3580  HN  ILE A 238      -9.268 -13.800 -18.144  1.00 77.07           H
ATOM   3581  N   HIS A 239     -10.820 -15.986 -20.054  1.00 76.72           N
ATOM   3582  CA  HIS A 239     -11.820 -16.703 -20.827  1.00 76.72           C
ATOM   3583  C   HIS A 239     -11.807 -16.202 -22.273  1.00 76.72           C
ATOM   3584  O   HIS A 239     -11.860 -16.997 -23.210  1.00 76.72           O
ATOM   3585  HA  HIS A 239     -11.531 -17.754 -20.813  1.00 76.72           H
ATOM   3586  CB  HIS A 239     -13.198 -16.590 -20.173  1.00 76.72           C
ATOM   3587 1HB  HIS A 239     -13.099 -16.788 -19.105  1.00 76.72           H
ATOM   3588 2HB  HIS A 239     -13.554 -15.565 -20.275  1.00 76.72           H
ATOM   3589  CG  HIS A 239     -14.231 -17.527 -20.751  1.00 76.72           C
ATOM   3590  ND1 HIS A 239     -14.200 -18.895 -20.547  1.00 76.72           N
ATOM   3591  HD1 HIS A 239     -13.514 -19.392 -20.015  1.00 76.72           H
ATOM   3592  CD2 HIS A 239     -15.326 -17.278 -21.526  1.00 76.72           C
ATOM   3593  HD2 HIS A 239     -15.649 -16.298 -21.876  1.00 76.72           H
ATOM   3594  CE1 HIS A 239     -15.232 -19.436 -21.178  1.00 76.72           C
ATOM   3595  HE1 HIS A 239     -15.482 -20.497 -21.206  1.00 76.72           H
ATOM   3596  NE2 HIS A 239     -15.928 -18.432 -21.784  1.00 76.72           N
ATOM   3597  HN  HIS A 239     -11.176 -15.486 -19.264  1.00 76.72           H
ATOM   3598  N   THR A 240     -11.736 -14.886 -22.408  1.00 78.40           N
ATOM   3599  CA  THR A 240     -11.779 -14.266 -23.722  1.00 78.40           C
ATOM   3600  C   THR A 240     -10.537 -14.645 -24.532  1.00 78.40           C
ATOM   3601  O   THR A 240     -10.622 -14.860 -25.740  1.00 78.40           O
ATOM   3602  HA  THR A 240     -12.643 -14.657 -24.259  1.00 78.40           H
ATOM   3603  CB  THR A 240     -11.939 -12.757 -23.527  1.00 78.40           C
ATOM   3604  HB  THR A 240     -11.027 -12.318 -23.122  1.00 78.40           H
ATOM   3605  OG1 THR A 240     -13.098 -12.634 -22.707  1.00 78.40           O
ATOM   3606  HG1 THR A 240     -12.830 -12.510 -21.752  1.00 78.40           H
ATOM   3607  CG2 THR A 240     -12.320 -12.036 -24.822  1.00 78.40           C
ATOM   3608 1HG2 THR A 240     -13.268 -12.430 -25.191  1.00 78.40           H
ATOM   3609 2HG2 THR A 240     -11.544 -12.198 -25.569  1.00 78.40           H
ATOM   3610 3HG2 THR A 240     -12.421 -10.969 -24.627  1.00 78.40           H
ATOM   3611  HN  THR A 240     -11.650 -14.249 -21.643  1.00 78.40           H
ATOM   3612  N   LEU A 241      -9.414 -14.717 -23.834  1.00 73.57           N
ATOM   3613  CA  LEU A 241      -8.137 -14.943 -24.491  1.00 73.57           C
ATOM   3614  C   LEU A 241      -8.080 -16.383 -25.003  1.00 73.57           C
ATOM   3615  O   LEU A 241      -7.557 -16.640 -26.086  1.00 73.57           O
ATOM   3616  HA  LEU A 241      -8.088 -14.270 -25.347  1.00 73.57           H
ATOM   3617  CB  LEU A 241      -6.982 -14.575 -23.558  1.00 73.57           C
ATOM   3618 1HB  LEU A 241      -7.140 -15.075 -22.602  1.00 73.57           H
ATOM   3619 2HB  LEU A 241      -6.060 -14.976 -23.979  1.00 73.57           H
ATOM   3620  CG  LEU A 241      -6.782 -13.081 -23.294  1.00 73.57           C
ATOM   3621  HG  LEU A 241      -7.695 -12.688 -22.847  1.00 73.57           H
ATOM   3622  CD1 LEU A 241      -5.651 -12.848 -22.291  1.00 73.57           C
ATOM   3623 1HD1 LEU A 241      -5.894 -13.340 -21.349  1.00 73.57           H
ATOM   3624 2HD1 LEU A 241      -4.723 -13.260 -22.687  1.00 73.57           H
ATOM   3625 3HD1 LEU A 241      -5.530 -11.778 -22.121  1.00 73.57           H
ATOM   3626  CD2 LEU A 241      -6.555 -12.319 -24.601  1.00 73.57           C
ATOM   3627 1HD2 LEU A 241      -5.667 -12.708 -25.099  1.00 73.57           H
ATOM   3628 2HD2 LEU A 241      -7.421 -12.447 -25.251  1.00 73.57           H
ATOM   3629 3HD2 LEU A 241      -6.416 -11.260 -24.385  1.00 73.57           H
ATOM   3630  HN  LEU A 241      -9.366 -14.624 -22.839  1.00 73.57           H
ATOM   3631  N   ILE A 242      -8.625 -17.285 -24.200  1.00 74.22           N
ATOM   3632  CA  ILE A 242      -8.635 -18.694 -24.555  1.00 74.22           C
ATOM   3633  C   ILE A 242      -9.426 -18.884 -25.851  1.00 74.22           C
ATOM   3634  O   ILE A 242      -8.994 -19.608 -26.746  1.00 74.22           O
ATOM   3635  HA  ILE A 242      -7.603 -18.994 -24.734  1.00 74.22           H
ATOM   3636  CB  ILE A 242      -9.155 -19.537 -23.388  1.00 74.22           C
ATOM   3637  HB  ILE A 242     -10.072 -19.078 -23.018  1.00 74.22           H
ATOM   3638  CG1 ILE A 242      -8.155 -19.546 -22.230  1.00 74.22           C
ATOM   3639 1HG1 ILE A 242      -7.273 -20.120 -22.512  1.00 74.22           H
ATOM   3640 2HG1 ILE A 242      -7.822 -18.529 -22.025  1.00 74.22           H
ATOM   3641  CG2 ILE A 242      -9.511 -20.951 -23.849  1.00 74.22           C
ATOM   3642 1HG2 ILE A 242     -10.285 -20.900 -24.615  1.00 74.22           H
ATOM   3643 2HG2 ILE A 242      -8.625 -21.433 -24.261  1.00 74.22           H
ATOM   3644 3HG2 ILE A 242      -9.878 -21.529 -23.001  1.00 74.22           H
ATOM   3645  CD1 ILE A 242      -8.782 -20.147 -20.970  1.00 74.22           C
ATOM   3646 1HD1 ILE A 242      -9.649 -19.556 -20.678  1.00 74.22           H
ATOM   3647 2HD1 ILE A 242      -9.092 -21.172 -21.172  1.00 74.22           H
ATOM   3648 3HD1 ILE A 242      -8.049 -20.142 -20.162  1.00 74.22           H
ATOM   3649  HN  ILE A 242      -9.053 -17.067 -23.323  1.00 74.22           H
ATOM   3650  N   GLN A 243     -10.571 -18.219 -25.910  1.00 70.43           N
ATOM   3651  CA  GLN A 243     -11.466 -18.371 -27.044  1.00 70.43           C
ATOM   3652  C   GLN A 243     -10.793 -17.869 -28.323  1.00 70.43           C
ATOM   3653  O   GLN A 243     -11.094 -18.345 -29.416  1.00 70.43           O
ATOM   3654  HA  GLN A 243     -11.657 -19.441 -27.122  1.00 70.43           H
ATOM   3655  CB  GLN A 243     -12.790 -17.643 -26.799  1.00 70.43           C
ATOM   3656 1HB  GLN A 243     -12.592 -16.631 -26.445  1.00 70.43           H
ATOM   3657 2HB  GLN A 243     -13.337 -17.551 -27.737  1.00 70.43           H
ATOM   3658  CG  GLN A 243     -13.645 -18.390 -25.774  1.00 70.43           C
ATOM   3659 1HG  GLN A 243     -13.780 -19.424 -26.093  1.00 70.43           H
ATOM   3660 2HG  GLN A 243     -13.128 -18.417 -24.815  1.00 70.43           H
ATOM   3661  CD  GLN A 243     -15.010 -17.720 -25.606  1.00 70.43           C
ATOM   3662  OE1 GLN A 243     -15.272 -16.648 -26.126  1.00 70.43           O
ATOM   3663  NE2 GLN A 243     -15.862 -18.410 -24.853  1.00 70.43           N
ATOM   3664 1HE2 GLN A 243     -15.584 -19.284 -24.456  1.00 70.43           H
ATOM   3665 2HE2 GLN A 243     -16.781 -18.054 -24.685  1.00 70.43           H
ATOM   3666  HN  GLN A 243     -10.889 -17.588 -25.202  1.00 70.43           H
ATOM   3667  N   ALA A 244      -9.893 -16.913 -28.143  1.00 71.08           N
ATOM   3668  CA  ALA A 244      -9.337 -16.187 -29.273  1.00 71.08           C
ATOM   3669  C   ALA A 244      -8.297 -17.064 -29.974  1.00 71.08           C
ATOM   3670  O   ALA A 244      -7.828 -16.728 -31.061  1.00 71.08           O
ATOM   3671  HA  ALA A 244     -10.151 -15.978 -29.967  1.00 71.08           H
ATOM   3672  CB  ALA A 244      -8.749 -14.861 -28.788  1.00 71.08           C
ATOM   3673 1HB  ALA A 244      -9.534 -14.263 -28.324  1.00 71.08           H
ATOM   3674 2HB  ALA A 244      -7.962 -15.056 -28.059  1.00 71.08           H
ATOM   3675 3HB  ALA A 244      -8.331 -14.317 -29.635  1.00 71.08           H
ATOM   3676  HN  ALA A 244      -9.545 -16.633 -27.249  1.00 71.08           H
ATOM   3677  N   LYS A 245      -7.967 -18.170 -29.324  1.00 59.87           N
ATOM   3678  CA  LYS A 245      -7.114 -19.173 -29.939  1.00 59.87           C
ATOM   3679  C   LYS A 245      -5.897 -18.487 -30.564  1.00 59.87           C
ATOM   3680  O   LYS A 245      -5.064 -19.142 -31.189  1.00 59.87           O
ATOM   3681  HA  LYS A 245      -6.767 -19.837 -29.147  1.00 59.87           H
ATOM   3682  CB  LYS A 245      -7.914 -20.025 -30.926  1.00 59.87           C
ATOM   3683 1HB  LYS A 245      -8.502 -19.379 -31.578  1.00 59.87           H
ATOM   3684 2HB  LYS A 245      -7.231 -20.585 -31.565  1.00 59.87           H
ATOM   3685  CG  LYS A 245      -8.840 -20.994 -30.189  1.00 59.87           C
ATOM   3686 1HG  LYS A 245      -8.294 -21.480 -29.379  1.00 59.87           H
ATOM   3687 2HG  LYS A 245      -9.661 -20.442 -29.732  1.00 59.87           H
ATOM   3688  CD  LYS A 245      -9.398 -22.053 -31.142  1.00 59.87           C
ATOM   3689 1HD  LYS A 245     -10.045 -21.578 -31.879  1.00 59.87           H
ATOM   3690 2HD  LYS A 245      -8.580 -22.521 -31.690  1.00 59.87           H
ATOM   3691  CE  LYS A 245     -10.183 -23.120 -30.378  1.00 59.87           C
ATOM   3692 1HE  LYS A 245      -9.577 -23.510 -29.560  1.00 59.87           H
ATOM   3693 2HE  LYS A 245     -11.073 -22.676 -29.931  1.00 59.87           H
ATOM   3694  NZ  LYS A 245     -10.574 -24.224 -31.283  1.00 59.87           N
ATOM   3695 1HZ  LYS A 245     -11.111 -24.911 -30.766  1.00 59.87           H
ATOM   3696 2HZ  LYS A 245     -11.137 -23.856 -32.041  1.00 59.87           H
ATOM   3697 3HZ  LYS A 245      -9.741 -24.661 -31.662  1.00 59.87           H
ATOM   3698  HN  LYS A 245      -8.272 -18.386 -28.397  1.00 59.87           H
ATOM   3699  N   LYS A 246      -5.833 -17.177 -30.373  1.00 52.63           N
ATOM   3700  CA  LYS A 246      -4.780 -16.383 -30.982  1.00 52.63           C
ATOM   3701  C   LYS A 246      -3.544 -16.406 -30.081  1.00 52.63           C
ATOM   3702  O   LYS A 246      -3.622 -16.056 -28.904  1.00 52.63           O
ATOM   3703  HA  LYS A 246      -4.524 -16.853 -31.932  1.00 52.63           H
ATOM   3704  CB  LYS A 246      -5.286 -14.974 -31.296  1.00 52.63           C
ATOM   3705 1HB  LYS A 246      -5.876 -14.600 -30.460  1.00 52.63           H
ATOM   3706 2HB  LYS A 246      -4.439 -14.298 -31.415  1.00 52.63           H
ATOM   3707  CG  LYS A 246      -6.133 -14.966 -32.570  1.00 52.63           C
ATOM   3708 1HG  LYS A 246      -5.649 -15.571 -33.337  1.00 52.63           H
ATOM   3709 2HG  LYS A 246      -7.102 -15.422 -32.369  1.00 52.63           H
ATOM   3710  CD  LYS A 246      -6.332 -13.540 -33.088  1.00 52.63           C
ATOM   3711 1HD  LYS A 246      -6.914 -12.966 -32.367  1.00 52.63           H
ATOM   3712 2HD  LYS A 246      -5.366 -13.046 -33.183  1.00 52.63           H
ATOM   3713  CE  LYS A 246      -7.045 -13.543 -34.441  1.00 52.63           C
ATOM   3714 1HE  LYS A 246      -6.563 -14.254 -35.112  1.00 52.63           H
ATOM   3715 2HE  LYS A 246      -8.076 -13.874 -34.315  1.00 52.63           H
ATOM   3716  NZ  LYS A 246      -7.022 -12.191 -35.043  1.00 52.63           N
ATOM   3717 1HZ  LYS A 246      -7.525 -12.204 -35.923  1.00 52.63           H
ATOM   3718 2HZ  LYS A 246      -7.464 -11.533 -34.411  1.00 52.63           H
ATOM   3719 3HZ  LYS A 246      -6.062 -11.910 -35.205  1.00 52.63           H
ATOM   3720  HN  LYS A 246      -6.484 -16.661 -29.816  1.00 52.63           H
ATOM   3721  N   SER A 247      -2.431 -16.822 -30.667  1.00 55.85           N
ATOM   3722  CA  SER A 247      -1.208 -17.010 -29.905  1.00 55.85           C
ATOM   3723  C   SER A 247      -0.831 -15.709 -29.194  1.00 55.85           C
ATOM   3724  O   SER A 247      -0.515 -15.716 -28.005  1.00 55.85           O
ATOM   3725  HA  SER A 247      -1.437 -17.790 -29.179  1.00 55.85           H
ATOM   3726  CB  SER A 247      -0.063 -17.473 -30.807  1.00 55.85           C
ATOM   3727 1HB  SER A 247      -0.229 -18.509 -31.101  1.00 55.85           H
ATOM   3728 2HB  SER A 247      -0.058 -16.879 -31.721  1.00 55.85           H
ATOM   3729  OG  SER A 247       1.203 -17.361 -30.162  1.00 55.85           O
ATOM   3730  HG  SER A 247       1.929 -17.665 -30.779  1.00 55.85           H
ATOM   3731  HN  SER A 247      -2.357 -17.030 -31.643  1.00 55.85           H
ATOM   3732  N   SER A 248      -0.877 -14.622 -29.951  1.00 57.81           N
ATOM   3733  CA  SER A 248      -0.398 -13.343 -29.455  1.00 57.81           C
ATOM   3734  C   SER A 248      -1.086 -13.004 -28.132  1.00 57.81           C
ATOM   3735  O   SER A 248      -0.543 -12.259 -27.318  1.00 57.81           O
ATOM   3736  HA  SER A 248       0.674 -13.475 -29.306  1.00 57.81           H
ATOM   3737  CB  SER A 248      -0.637 -12.231 -30.478  1.00 57.81           C
ATOM   3738 1HB  SER A 248      -0.185 -11.306 -30.121  1.00 57.81           H
ATOM   3739 2HB  SER A 248      -0.141 -12.487 -31.415  1.00 57.81           H
ATOM   3740  OG  SER A 248      -2.025 -12.018 -30.720  1.00 57.81           O
ATOM   3741  HG  SER A 248      -2.147 -11.277 -31.380  1.00 57.81           H
ATOM   3742  HN  SER A 248      -1.232 -14.607 -30.886  1.00 57.81           H
ATOM   3743  N   LYS A 249      -2.273 -13.568 -27.957  1.00 51.82           N
ATOM   3744  CA  LYS A 249      -3.074 -13.278 -26.780  1.00 51.82           C
ATOM   3745  C   LYS A 249      -2.493 -14.023 -25.577  1.00 51.82           C
ATOM   3746  O   LYS A 249      -2.720 -13.634 -24.432  1.00 51.82           O
ATOM   3747  HA  LYS A 249      -3.000 -12.207 -26.591  1.00 51.82           H
ATOM   3748  CB  LYS A 249      -4.548 -13.591 -27.045  1.00 51.82           C
ATOM   3749 1HB  LYS A 249      -4.643 -14.600 -27.446  1.00 51.82           H
ATOM   3750 2HB  LYS A 249      -5.102 -13.567 -26.106  1.00 51.82           H
ATOM   3751  CG  LYS A 249      -5.154 -12.586 -28.027  1.00 51.82           C
ATOM   3752 1HG  LYS A 249      -4.982 -11.571 -27.667  1.00 51.82           H
ATOM   3753 2HG  LYS A 249      -4.656 -12.670 -28.992  1.00 51.82           H
ATOM   3754  CD  LYS A 249      -6.655 -12.825 -28.198  1.00 51.82           C
ATOM   3755 1HD  LYS A 249      -6.819 -13.755 -28.742  1.00 51.82           H
ATOM   3756 2HD  LYS A 249      -7.123 -12.940 -27.221  1.00 51.82           H
ATOM   3757  CE  LYS A 249      -7.312 -11.665 -28.951  1.00 51.82           C
ATOM   3758 1HE  LYS A 249      -6.978 -10.716 -28.532  1.00 51.82           H
ATOM   3759 2HE  LYS A 249      -7.001 -11.680 -29.995  1.00 51.82           H
ATOM   3760  NZ  LYS A 249      -8.787 -11.761 -28.865  1.00 51.82           N
ATOM   3761 1HZ  LYS A 249      -9.183 -10.829 -28.813  1.00 51.82           H
ATOM   3762 2HZ  LYS A 249      -9.143 -12.235 -29.687  1.00 51.82           H
ATOM   3763 3HZ  LYS A 249      -9.043 -12.284 -28.035  1.00 51.82           H
ATOM   3764  HN  LYS A 249      -2.686 -14.212 -28.601  1.00 51.82           H
ATOM   3765  N   HIS A 250      -1.756 -15.082 -25.877  1.00 51.46           N
ATOM   3766  CA  HIS A 250      -1.164 -15.902 -24.833  1.00 51.46           C
ATOM   3767  C   HIS A 250      -0.107 -15.091 -24.081  1.00 51.46           C
ATOM   3768  O   HIS A 250       0.057 -15.248 -22.872  1.00 51.46           O
ATOM   3769  HA  HIS A 250      -1.969 -16.161 -24.145  1.00 51.46           H
ATOM   3770  CB  HIS A 250      -0.610 -17.205 -25.414  1.00 51.46           C
ATOM   3771 1HB  HIS A 250      -0.139 -16.991 -26.373  1.00 51.46           H
ATOM   3772 2HB  HIS A 250       0.170 -17.582 -24.753  1.00 51.46           H
ATOM   3773  CG  HIS A 250      -1.650 -18.282 -25.608  1.00 51.46           C
ATOM   3774  ND1 HIS A 250      -2.299 -18.897 -24.552  1.00 51.46           N
ATOM   3775  HD1 HIS A 250      -2.153 -18.701 -23.582  1.00 51.46           H
ATOM   3776  CD2 HIS A 250      -2.147 -18.846 -26.746  1.00 51.46           C
ATOM   3777  HD2 HIS A 250      -1.853 -18.592 -27.765  1.00 51.46           H
ATOM   3778  CE1 HIS A 250      -3.145 -19.790 -25.044  1.00 51.46           C
ATOM   3779  HE1 HIS A 250      -3.803 -20.437 -24.463  1.00 51.46           H
ATOM   3780  NE2 HIS A 250      -3.049 -19.757 -26.404  1.00 51.46           N
ATOM   3781  HN  HIS A 250      -1.561 -15.382 -26.811  1.00 51.46           H
ATOM   3782  N   LYS A 251       0.583 -14.241 -24.828  1.00 54.95           N
ATOM   3783  CA  LYS A 251       1.621 -13.407 -24.247  1.00 54.95           C
ATOM   3784  C   LYS A 251       0.986 -12.424 -23.260  1.00 54.95           C
ATOM   3785  O   LYS A 251       1.502 -12.222 -22.162  1.00 54.95           O
ATOM   3786  HA  LYS A 251       2.297 -14.061 -23.696  1.00 54.95           H
ATOM   3787  CB  LYS A 251       2.442 -12.730 -25.346  1.00 54.95           C
ATOM   3788 1HB  LYS A 251       1.774 -12.282 -26.082  1.00 54.95           H
ATOM   3789 2HB  LYS A 251       3.032 -11.920 -24.918  1.00 54.95           H
ATOM   3790  CG  LYS A 251       3.369 -13.734 -26.035  1.00 54.95           C
ATOM   3791 1HG  LYS A 251       3.991 -14.230 -25.290  1.00 54.95           H
ATOM   3792 2HG  LYS A 251       2.775 -14.508 -26.521  1.00 54.95           H
ATOM   3793  CD  LYS A 251       4.257 -13.040 -27.069  1.00 54.95           C
ATOM   3794 1HD  LYS A 251       3.635 -12.565 -27.828  1.00 54.95           H
ATOM   3795 2HD  LYS A 251       4.832 -12.248 -26.588  1.00 54.95           H
ATOM   3796  CE  LYS A 251       5.208 -14.038 -27.733  1.00 54.95           C
ATOM   3797 1HE  LYS A 251       5.935 -14.396 -27.004  1.00 54.95           H
ATOM   3798 2HE  LYS A 251       4.650 -14.907 -28.079  1.00 54.95           H
ATOM   3799  NZ  LYS A 251       5.910 -13.406 -28.872  1.00 54.95           N
ATOM   3800 1HZ  LYS A 251       6.537 -14.079 -29.299  1.00 54.95           H
ATOM   3801 2HZ  LYS A 251       5.230 -13.095 -29.558  1.00 54.95           H
ATOM   3802 3HZ  LYS A 251       6.444 -12.610 -28.541  1.00 54.95           H
ATOM   3803  HN  LYS A 251       0.443 -14.119 -25.810  1.00 54.95           H
ATOM   3804  N   ALA A 252      -0.123 -11.840 -23.687  1.00 61.28           N
ATOM   3805  CA  ALA A 252      -0.838 -10.889 -22.852  1.00 61.28           C
ATOM   3806  C   ALA A 252      -1.366 -11.606 -21.608  1.00 61.28           C
ATOM   3807  O   ALA A 252      -1.424 -11.020 -20.528  1.00 61.28           O
ATOM   3808  HA  ALA A 252      -0.129 -10.120 -22.545  1.00 61.28           H
ATOM   3809  CB  ALA A 252      -1.955 -10.234 -23.666  1.00 61.28           C
ATOM   3810 1HB  ALA A 252      -1.524  -9.714 -24.522  1.00 61.28           H
ATOM   3811 2HB  ALA A 252      -2.647 -11.000 -24.017  1.00 61.28           H
ATOM   3812 3HB  ALA A 252      -2.490  -9.520 -23.039  1.00 61.28           H
ATOM   3813  HN  ALA A 252      -0.534 -12.007 -24.584  1.00 61.28           H
ATOM   3814  N   LEU A 253      -1.737 -12.863 -21.801  1.00 60.44           N
ATOM   3815  CA  LEU A 253      -2.266 -13.663 -20.710  1.00 60.44           C
ATOM   3816  C   LEU A 253      -1.186 -13.836 -19.640  1.00 60.44           C
ATOM   3817  O   LEU A 253      -1.439 -13.615 -18.456  1.00 60.44           O
ATOM   3818  HA  LEU A 253      -3.099 -13.111 -20.273  1.00 60.44           H
ATOM   3819  CB  LEU A 253      -2.827 -14.985 -21.237  1.00 60.44           C
ATOM   3820 1HB  LEU A 253      -3.521 -14.765 -22.048  1.00 60.44           H
ATOM   3821 2HB  LEU A 253      -2.006 -15.559 -21.667  1.00 60.44           H
ATOM   3822  CG  LEU A 253      -3.547 -15.865 -20.213  1.00 60.44           C
ATOM   3823  HG  LEU A 253      -2.884 -16.007 -19.359  1.00 60.44           H
ATOM   3824  CD1 LEU A 253      -4.812 -15.179 -19.693  1.00 60.44           C
ATOM   3825 1HD1 LEU A 253      -4.544 -14.236 -19.217  1.00 60.44           H
ATOM   3826 2HD1 LEU A 253      -5.489 -14.987 -20.526  1.00 60.44           H
ATOM   3827 3HD1 LEU A 253      -5.304 -15.826 -18.967  1.00 60.44           H
ATOM   3828  CD2 LEU A 253      -3.842 -17.250 -20.791  1.00 60.44           C
ATOM   3829 1HD2 LEU A 253      -4.476 -17.149 -21.672  1.00 60.44           H
ATOM   3830 2HD2 LEU A 253      -2.906 -17.734 -21.072  1.00 60.44           H
ATOM   3831 3HD2 LEU A 253      -4.353 -17.855 -20.043  1.00 60.44           H
ATOM   3832  HN  LEU A 253      -1.682 -13.333 -22.682  1.00 60.44           H
ATOM   3833  N   LYS A 254      -0.006 -14.230 -20.095  1.00 60.99           N
ATOM   3834  CA  LYS A 254       1.097 -14.492 -19.186  1.00 60.99           C
ATOM   3835  C   LYS A 254       1.330 -13.262 -18.306  1.00 60.99           C
ATOM   3836  O   LYS A 254       1.449 -13.380 -17.087  1.00 60.99           O
ATOM   3837  HA  LYS A 254       0.802 -15.324 -18.546  1.00 60.99           H
ATOM   3838  CB  LYS A 254       2.338 -14.936 -19.963  1.00 60.99           C
ATOM   3839 1HB  LYS A 254       2.454 -14.320 -20.854  1.00 60.99           H
ATOM   3840 2HB  LYS A 254       3.228 -14.783 -19.352  1.00 60.99           H
ATOM   3841  CG  LYS A 254       2.235 -16.409 -20.364  1.00 60.99           C
ATOM   3842 1HG  LYS A 254       2.014 -17.015 -19.485  1.00 60.99           H
ATOM   3843 2HG  LYS A 254       1.407 -16.543 -21.060  1.00 60.99           H
ATOM   3844  CD  LYS A 254       3.535 -16.893 -21.010  1.00 60.99           C
ATOM   3845 1HD  LYS A 254       3.724 -16.328 -21.923  1.00 60.99           H
ATOM   3846 2HD  LYS A 254       4.372 -16.703 -20.339  1.00 60.99           H
ATOM   3847  CE  LYS A 254       3.463 -18.387 -21.334  1.00 60.99           C
ATOM   3848 1HE  LYS A 254       3.202 -18.948 -20.436  1.00 60.99           H
ATOM   3849 2HE  LYS A 254       2.674 -18.569 -22.064  1.00 60.99           H
ATOM   3850  NZ  LYS A 254       4.758 -18.865 -21.866  1.00 60.99           N
ATOM   3851 1HZ  LYS A 254       4.688 -19.851 -22.091  1.00 60.99           H
ATOM   3852 2HZ  LYS A 254       4.993 -18.343 -22.704  1.00 60.99           H
ATOM   3853 3HZ  LYS A 254       5.482 -18.727 -21.169  1.00 60.99           H
ATOM   3854  HN  LYS A 254       0.202 -14.370 -21.063  1.00 60.99           H
ATOM   3855  N   VAL A 255       1.389 -12.110 -18.958  1.00 62.19           N
ATOM   3856  CA  VAL A 255       1.637 -10.864 -18.253  1.00 62.19           C
ATOM   3857  C   VAL A 255       0.602 -10.699 -17.138  1.00 62.19           C
ATOM   3858  O   VAL A 255       0.955 -10.404 -15.997  1.00 62.19           O
ATOM   3859  HA  VAL A 255       2.628 -10.931 -17.805  1.00 62.19           H
ATOM   3860  CB  VAL A 255       1.642  -9.696 -19.242  1.00 62.19           C
ATOM   3861  HB  VAL A 255       0.698  -9.714 -19.787  1.00 62.19           H
ATOM   3862  CG1 VAL A 255       1.736  -8.357 -18.508  1.00 62.19           C
ATOM   3863 1HG1 VAL A 255       0.880  -8.247 -17.842  1.00 62.19           H
ATOM   3864 2HG1 VAL A 255       2.656  -8.325 -17.926  1.00 62.19           H
ATOM   3865 3HG1 VAL A 255       1.737  -7.544 -19.234  1.00 62.19           H
ATOM   3866  CG2 VAL A 255       2.774  -9.844 -20.260  1.00 62.19           C
ATOM   3867 1HG2 VAL A 255       3.731  -9.864 -19.738  1.00 62.19           H
ATOM   3868 2HG2 VAL A 255       2.644 -10.773 -20.816  1.00 62.19           H
ATOM   3869 3HG2 VAL A 255       2.755  -9.001 -20.950  1.00 62.19           H
ATOM   3870  HN  VAL A 255       1.271 -12.021 -19.946  1.00 62.19           H
ATOM   3871  N   THR A 256      -0.655 -10.895 -17.508  1.00 62.49           N
ATOM   3872  CA  THR A 256      -1.755 -10.593 -16.608  1.00 62.49           C
ATOM   3873  C   THR A 256      -1.711 -11.511 -15.384  1.00 62.49           C
ATOM   3874  O   THR A 256      -1.922 -11.062 -14.259  1.00 62.49           O
ATOM   3875  HA  THR A 256      -1.633  -9.572 -16.246  1.00 62.49           H
ATOM   3876  CB  THR A 256      -3.059 -10.702 -17.401  1.00 62.49           C
ATOM   3877  HB  THR A 256      -3.282 -11.741 -17.643  1.00 62.49           H
ATOM   3878  OG1 THR A 256      -2.858  -9.840 -18.518  1.00 62.49           O
ATOM   3879  HG1 THR A 256      -2.641 -10.380 -19.332  1.00 62.49           H
ATOM   3880  CG2 THR A 256      -4.248 -10.084 -16.663  1.00 62.49           C
ATOM   3881 1HG2 THR A 256      -4.052  -9.027 -16.481  1.00 62.49           H
ATOM   3882 2HG2 THR A 256      -4.390 -10.596 -15.711  1.00 62.49           H
ATOM   3883 3HG2 THR A 256      -5.147 -10.188 -17.270  1.00 62.49           H
ATOM   3884  HN  THR A 256      -0.926 -11.253 -18.401  1.00 62.49           H
ATOM   3885  N   ILE A 257      -1.434 -12.780 -15.646  1.00 68.33           N
ATOM   3886  CA  ILE A 257      -1.350 -13.763 -14.579  1.00 68.33           C
ATOM   3887  C   ILE A 257      -0.219 -13.376 -13.623  1.00 68.33           C
ATOM   3888  O   ILE A 257      -0.400 -13.384 -12.407  1.00 68.33           O
ATOM   3889  HA  ILE A 257      -2.291 -13.731 -14.030  1.00 68.33           H
ATOM   3890  CB  ILE A 257      -1.210 -15.172 -15.158  1.00 68.33           C
ATOM   3891  HB  ILE A 257      -0.418 -15.156 -15.907  1.00 68.33           H
ATOM   3892  CG1 ILE A 257      -2.495 -15.602 -15.869  1.00 68.33           C
ATOM   3893 1HG1 ILE A 257      -3.302 -15.695 -15.142  1.00 68.33           H
ATOM   3894 2HG1 ILE A 257      -2.795 -14.835 -16.582  1.00 68.33           H
ATOM   3895  CG2 ILE A 257      -0.791 -16.170 -14.077  1.00 68.33           C
ATOM   3896 1HG2 ILE A 257       0.169 -15.869 -13.657  1.00 68.33           H
ATOM   3897 2HG2 ILE A 257      -1.543 -16.189 -13.289  1.00 68.33           H
ATOM   3898 3HG2 ILE A 257      -0.699 -17.164 -14.516  1.00 68.33           H
ATOM   3899  CD1 ILE A 257      -2.300 -16.934 -16.596  1.00 68.33           C
ATOM   3900 1HD1 ILE A 257      -1.508 -16.831 -17.338  1.00 68.33           H
ATOM   3901 2HD1 ILE A 257      -2.024 -17.704 -15.875  1.00 68.33           H
ATOM   3902 3HD1 ILE A 257      -3.228 -17.217 -17.092  1.00 68.33           H
ATOM   3903  HN  ILE A 257      -1.269 -13.138 -16.565  1.00 68.33           H
ATOM   3904  N   THR A 258       0.922 -13.046 -14.210  1.00 71.90           N
ATOM   3905  CA  THR A 258       2.105 -12.736 -13.426  1.00 71.90           C
ATOM   3906  C   THR A 258       1.808 -11.606 -12.438  1.00 71.90           C
ATOM   3907  O   THR A 258       2.157 -11.697 -11.262  1.00 71.90           O
ATOM   3908  HA  THR A 258       2.367 -13.615 -12.837  1.00 71.90           H
ATOM   3909  CB  THR A 258       3.244 -12.412 -14.395  1.00 71.90           C
ATOM   3910  HB  THR A 258       3.020 -11.514 -14.971  1.00 71.90           H
ATOM   3911  OG1 THR A 258       3.404 -13.607 -15.154  1.00 71.90           O
ATOM   3912  HG1 THR A 258       2.817 -13.579 -15.963  1.00 71.90           H
ATOM   3913  CG2 THR A 258       4.587 -12.240 -13.683  1.00 71.90           C
ATOM   3914 1HG2 THR A 258       4.843 -13.162 -13.161  1.00 71.90           H
ATOM   3915 2HG2 THR A 258       4.516 -11.423 -12.964  1.00 71.90           H
ATOM   3916 3HG2 THR A 258       5.360 -12.011 -14.417  1.00 71.90           H
ATOM   3917  HN  THR A 258       1.046 -12.990 -15.201  1.00 71.90           H
ATOM   3918  N   VAL A 259       1.167 -10.567 -12.952  1.00 68.36           N
ATOM   3919  CA  VAL A 259       0.871  -9.396 -12.144  1.00 68.36           C
ATOM   3920  C   VAL A 259      -0.026  -9.802 -10.973  1.00 68.36           C
ATOM   3921  O   VAL A 259       0.206  -9.391  -9.837  1.00 68.36           O
ATOM   3922  HA  VAL A 259       1.816  -9.021 -11.749  1.00 68.36           H
ATOM   3923  CB  VAL A 259       0.255  -8.300 -13.017  1.00 68.36           C
ATOM   3924  HB  VAL A 259      -0.553  -8.747 -13.596  1.00 68.36           H
ATOM   3925  CG1 VAL A 259      -0.344  -7.186 -12.156  1.00 68.36           C
ATOM   3926 1HG1 VAL A 259      -1.122  -7.601 -11.515  1.00 68.36           H
ATOM   3927 2HG1 VAL A 259       0.437  -6.743 -11.539  1.00 68.36           H
ATOM   3928 3HG1 VAL A 259      -0.775  -6.421 -12.801  1.00 68.36           H
ATOM   3929  CG2 VAL A 259       1.284  -7.740 -14.001  1.00 68.36           C
ATOM   3930 1HG2 VAL A 259       2.122  -7.316 -13.448  1.00 68.36           H
ATOM   3931 2HG2 VAL A 259       1.643  -8.541 -14.647  1.00 68.36           H
ATOM   3932 3HG2 VAL A 259       0.820  -6.963 -14.608  1.00 68.36           H
ATOM   3933  HN  VAL A 259       0.852 -10.517 -13.899  1.00 68.36           H
ATOM   3934  N   LEU A 260      -1.031 -10.605 -11.290  1.00 68.46           N
ATOM   3935  CA  LEU A 260      -1.989 -11.036 -10.287  1.00 68.46           C
ATOM   3936  C   LEU A 260      -1.262 -11.833  -9.202  1.00 68.46           C
ATOM   3937  O   LEU A 260      -1.469 -11.600  -8.012  1.00 68.46           O
ATOM   3938  HA  LEU A 260      -2.412 -10.140  -9.832  1.00 68.46           H
ATOM   3939  CB  LEU A 260      -3.143 -11.800 -10.941  1.00 68.46           C
ATOM   3940 1HB  LEU A 260      -3.597 -11.156 -11.694  1.00 68.46           H
ATOM   3941 2HB  LEU A 260      -2.731 -12.662 -11.465  1.00 68.46           H
ATOM   3942  CG  LEU A 260      -4.243 -12.289  -9.997  1.00 68.46           C
ATOM   3943  HG  LEU A 260      -3.776 -12.856  -9.192  1.00 68.46           H
ATOM   3944  CD1 LEU A 260      -4.977 -11.111  -9.353  1.00 68.46           C
ATOM   3945 1HD1 LEU A 260      -4.270 -10.511  -8.782  1.00 68.46           H
ATOM   3946 2HD1 LEU A 260      -5.431 -10.497 -10.130  1.00 68.46           H
ATOM   3947 3HD1 LEU A 260      -5.754 -11.488  -8.687  1.00 68.46           H
ATOM   3948  CD2 LEU A 260      -5.203 -13.237 -10.719  1.00 68.46           C
ATOM   3949 1HD2 LEU A 260      -5.667 -12.716 -11.557  1.00 68.46           H
ATOM   3950 2HD2 LEU A 260      -4.651 -14.100 -11.090  1.00 68.46           H
ATOM   3951 3HD2 LEU A 260      -5.975 -13.570 -10.026  1.00 68.46           H
ATOM   3952  HN  LEU A 260      -1.195 -10.959 -12.211  1.00 68.46           H
ATOM   3953  N   THR A 261      -0.424 -12.756  -9.651  1.00 78.13           N
ATOM   3954  CA  THR A 261       0.265 -13.650  -8.737  1.00 78.13           C
ATOM   3955  C   THR A 261       1.161 -12.853  -7.785  1.00 78.13           C
ATOM   3956  O   THR A 261       1.182 -13.113  -6.583  1.00 78.13           O
ATOM   3957  HA  THR A 261      -0.480 -14.157  -8.124  1.00 78.13           H
ATOM   3958  CB  THR A 261       1.030 -14.681  -9.570  1.00 78.13           C
ATOM   3959  HB  THR A 261       1.824 -14.205 -10.144  1.00 78.13           H
ATOM   3960  OG1 THR A 261       0.017 -15.326 -10.337  1.00 78.13           O
ATOM   3961  HG1 THR A 261       0.382 -15.591 -11.230  1.00 78.13           H
ATOM   3962  CG2 THR A 261       1.621 -15.803  -8.714  1.00 78.13           C
ATOM   3963 1HG2 THR A 261       0.818 -16.322  -8.191  1.00 78.13           H
ATOM   3964 2HG2 THR A 261       2.313 -15.379  -7.987  1.00 78.13           H
ATOM   3965 3HG2 THR A 261       2.152 -16.507  -9.354  1.00 78.13           H
ATOM   3966  HN  THR A 261      -0.215 -12.897 -10.619  1.00 78.13           H
ATOM   3967  N   VAL A 262       1.878 -11.898  -8.359  1.00 80.57           N
ATOM   3968  CA  VAL A 262       2.826 -11.110  -7.591  1.00 80.57           C
ATOM   3969  C   VAL A 262       2.076 -10.324  -6.514  1.00 80.57           C
ATOM   3970  O   VAL A 262       2.522 -10.251  -5.370  1.00 80.57           O
ATOM   3971  HA  VAL A 262       3.513 -11.804  -7.105  1.00 80.57           H
ATOM   3972  CB  VAL A 262       3.642 -10.214  -8.526  1.00 80.57           C
ATOM   3973  HB  VAL A 262       2.942  -9.626  -9.121  1.00 80.57           H
ATOM   3974  CG1 VAL A 262       4.515  -9.243  -7.731  1.00 80.57           C
ATOM   3975 1HG1 VAL A 262       3.882  -8.612  -7.107  1.00 80.57           H
ATOM   3976 2HG1 VAL A 262       5.203  -9.806  -7.099  1.00 80.57           H
ATOM   3977 3HG1 VAL A 262       5.084  -8.618  -8.420  1.00 80.57           H
ATOM   3978  CG2 VAL A 262       4.487 -11.052  -9.488  1.00 80.57           C
ATOM   3979 1HG2 VAL A 262       5.174 -11.677  -8.917  1.00 80.57           H
ATOM   3980 2HG2 VAL A 262       3.835 -11.684 -10.090  1.00 80.57           H
ATOM   3981 3HG2 VAL A 262       5.057 -10.390 -10.141  1.00 80.57           H
ATOM   3982  HN  VAL A 262       1.818 -11.660  -9.329  1.00 80.57           H
ATOM   3983  N   PHE A 263       0.950  -9.756  -6.918  1.00 72.36           N
ATOM   3984  CA  PHE A 263       0.129  -8.984  -6.000  1.00 72.36           C
ATOM   3985  C   PHE A 263      -0.323  -9.841  -4.816  1.00 72.36           C
ATOM   3986  O   PHE A 263      -0.144  -9.455  -3.662  1.00 72.36           O
ATOM   3987  HA  PHE A 263       0.741  -8.158  -5.636  1.00 72.36           H
ATOM   3988  CB  PHE A 263      -1.103  -8.523  -6.781  1.00 72.36           C
ATOM   3989 1HB  PHE A 263      -0.781  -7.891  -7.608  1.00 72.36           H
ATOM   3990 2HB  PHE A 263      -1.592  -9.395  -7.216  1.00 72.36           H
ATOM   3991  CG  PHE A 263      -2.122  -7.754  -5.937  1.00 72.36           C
ATOM   3992  CD1 PHE A 263      -3.191  -8.404  -5.402  1.00 72.36           C
ATOM   3993  HD1 PHE A 263      -3.321  -9.473  -5.574  1.00 72.36           H
ATOM   3994  CD2 PHE A 263      -1.960  -6.421  -5.723  1.00 72.36           C
ATOM   3995  HD2 PHE A 263      -1.104  -5.901  -6.152  1.00 72.36           H
ATOM   3996  CE1 PHE A 263      -4.137  -7.690  -4.620  1.00 72.36           C
ATOM   3997  HE1 PHE A 263      -4.993  -8.211  -4.191  1.00 72.36           H
ATOM   3998  CE2 PHE A 263      -2.906  -5.708  -4.940  1.00 72.36           C
ATOM   3999  HE2 PHE A 263      -2.775  -4.639  -4.768  1.00 72.36           H
ATOM   4000  CZ  PHE A 263      -3.974  -6.357  -4.405  1.00 72.36           C
ATOM   4001  HZ  PHE A 263      -4.700  -5.810  -3.804  1.00 72.36           H
ATOM   4002  HN  PHE A 263       0.597  -9.816  -7.852  1.00 72.36           H
ATOM   4003  N   VAL A 264      -0.899 -10.989  -5.143  1.00 80.57           N
ATOM   4004  CA  VAL A 264      -1.478 -11.851  -4.127  1.00 80.57           C
ATOM   4005  C   VAL A 264      -0.384 -12.292  -3.153  1.00 80.57           C
ATOM   4006  O   VAL A 264      -0.571 -12.240  -1.939  1.00 80.57           O
ATOM   4007  HA  VAL A 264      -2.218 -11.265  -3.581  1.00 80.57           H
ATOM   4008  CB  VAL A 264      -2.199 -13.027  -4.789  1.00 80.57           C
ATOM   4009  HB  VAL A 264      -1.502 -13.504  -5.477  1.00 80.57           H
ATOM   4010  CG1 VAL A 264      -2.620 -14.068  -3.749  1.00 80.57           C
ATOM   4011 1HG1 VAL A 264      -1.736 -14.444  -3.234  1.00 80.57           H
ATOM   4012 2HG1 VAL A 264      -3.292 -13.607  -3.025  1.00 80.57           H
ATOM   4013 3HG1 VAL A 264      -3.130 -14.893  -4.246  1.00 80.57           H
ATOM   4014  CG2 VAL A 264      -3.404 -12.545  -5.600  1.00 80.57           C
ATOM   4015 1HG2 VAL A 264      -4.104 -12.032  -4.941  1.00 80.57           H
ATOM   4016 2HG2 VAL A 264      -3.068 -11.860  -6.377  1.00 80.57           H
ATOM   4017 3HG2 VAL A 264      -3.898 -13.401  -6.059  1.00 80.57           H
ATOM   4018  HN  VAL A 264      -0.973 -11.330  -6.080  1.00 80.57           H
ATOM   4019  N   LEU A 265       0.735 -12.716  -3.723  1.00 85.02           N
ATOM   4020  CA  LEU A 265       1.800 -13.309  -2.932  1.00 85.02           C
ATOM   4021  C   LEU A 265       2.338 -12.268  -1.948  1.00 85.02           C
ATOM   4022  O   LEU A 265       2.807 -12.616  -0.866  1.00 85.02           O
ATOM   4023  HA  LEU A 265       1.365 -14.130  -2.362  1.00 85.02           H
ATOM   4024  CB  LEU A 265       2.874 -13.907  -3.842  1.00 85.02           C
ATOM   4025 1HB  LEU A 265       3.130 -13.170  -4.603  1.00 85.02           H
ATOM   4026 2HB  LEU A 265       3.772 -14.077  -3.249  1.00 85.02           H
ATOM   4027  CG  LEU A 265       2.506 -15.216  -4.544  1.00 85.02           C
ATOM   4028  HG  LEU A 265       1.583 -15.057  -5.102  1.00 85.02           H
ATOM   4029  CD1 LEU A 265       3.581 -15.619  -5.554  1.00 85.02           C
ATOM   4030 1HD1 LEU A 265       3.684 -14.836  -6.306  1.00 85.02           H
ATOM   4031 2HD1 LEU A 265       4.532 -15.754  -5.038  1.00 85.02           H
ATOM   4032 3HD1 LEU A 265       3.294 -16.552  -6.038  1.00 85.02           H
ATOM   4033  CD2 LEU A 265       2.232 -16.325  -3.526  1.00 85.02           C
ATOM   4034 1HD2 LEU A 265       3.123 -16.492  -2.921  1.00 85.02           H
ATOM   4035 2HD2 LEU A 265       1.405 -16.030  -2.880  1.00 85.02           H
ATOM   4036 3HD2 LEU A 265       1.972 -17.245  -4.051  1.00 85.02           H
ATOM   4037  HN  LEU A 265       0.919 -12.660  -4.705  1.00 85.02           H
ATOM   4038  N   SER A 266       2.252 -11.011  -2.360  1.00 86.86           N
ATOM   4039  CA  SER A 266       2.863  -9.932  -1.602  1.00 86.86           C
ATOM   4040  C   SER A 266       1.857  -9.361  -0.600  1.00 86.86           C
ATOM   4041  O   SER A 266       2.204  -9.089   0.547  1.00 86.86           O
ATOM   4042  HA  SER A 266       3.705 -10.387  -1.081  1.00 86.86           H
ATOM   4043  CB  SER A 266       3.373  -8.828  -2.529  1.00 86.86           C
ATOM   4044 1HB  SER A 266       3.728  -7.988  -1.932  1.00 86.86           H
ATOM   4045 2HB  SER A 266       4.226  -9.198  -3.098  1.00 86.86           H
ATOM   4046  OG  SER A 266       2.364  -8.377  -3.428  1.00 86.86           O
ATOM   4047  HG  SER A 266       2.561  -8.699  -4.354  1.00 86.86           H
ATOM   4048  HN  SER A 266       1.777 -10.727  -3.192  1.00 86.86           H
ATOM   4049  N   GLN A 267       0.629  -9.198  -1.072  1.00 82.78           N
ATOM   4050  CA  GLN A 267      -0.362  -8.437  -0.330  1.00 82.78           C
ATOM   4051  C   GLN A 267      -1.139  -9.356   0.615  1.00 82.78           C
ATOM   4052  O   GLN A 267      -1.553  -8.936   1.694  1.00 82.78           O
ATOM   4053  HA  GLN A 267       0.206  -7.707   0.248  1.00 82.78           H
ATOM   4054  CB  GLN A 267      -1.308  -7.698  -1.278  1.00 82.78           C
ATOM   4055 1HB  GLN A 267      -1.763  -8.407  -1.970  1.00 82.78           H
ATOM   4056 2HB  GLN A 267      -2.119  -7.245  -0.708  1.00 82.78           H
ATOM   4057  CG  GLN A 267      -0.564  -6.617  -2.064  1.00 82.78           C
ATOM   4058 1HG  GLN A 267       0.284  -7.060  -2.586  1.00 82.78           H
ATOM   4059 2HG  GLN A 267      -1.222  -6.196  -2.824  1.00 82.78           H
ATOM   4060  CD  GLN A 267      -0.072  -5.505  -1.135  1.00 82.78           C
ATOM   4061  OE1 GLN A 267      -0.553  -5.327  -0.028  1.00 82.78           O
ATOM   4062  NE2 GLN A 267       0.911  -4.768  -1.646  1.00 82.78           N
ATOM   4063 1HE2 GLN A 267       1.260  -4.967  -2.561  1.00 82.78           H
ATOM   4064 2HE2 GLN A 267       1.300  -4.016  -1.114  1.00 82.78           H
ATOM   4065  HN  GLN A 267       0.309  -9.573  -1.941  1.00 82.78           H
ATOM   4066  N   PHE A 268      -1.315 -10.593   0.173  1.00 89.58           N
ATOM   4067  CA  PHE A 268      -2.206 -11.513   0.859  1.00 89.58           C
ATOM   4068  C   PHE A 268      -1.726 -11.778   2.288  1.00 89.58           C
ATOM   4069  O   PHE A 268      -2.491 -11.634   3.240  1.00 89.58           O
ATOM   4070  HA  PHE A 268      -3.191 -11.047   0.889  1.00 89.58           H
ATOM   4071  CB  PHE A 268      -2.184 -12.826   0.074  1.00 89.58           C
ATOM   4072 1HB  PHE A 268      -2.414 -12.617  -0.970  1.00 89.58           H
ATOM   4073 2HB  PHE A 268      -1.175 -13.237   0.103  1.00 89.58           H
ATOM   4074  CG  PHE A 268      -3.163 -13.879   0.596  1.00 89.58           C
ATOM   4075  CD1 PHE A 268      -2.717 -14.888   1.392  1.00 89.58           C
ATOM   4076  HD1 PHE A 268      -1.661 -14.946   1.658  1.00 89.58           H
ATOM   4077  CD2 PHE A 268      -4.480 -13.807   0.264  1.00 89.58           C
ATOM   4078  HD2 PHE A 268      -4.838 -12.999  -0.374  1.00 89.58           H
ATOM   4079  CE1 PHE A 268      -3.626 -15.866   1.876  1.00 89.58           C
ATOM   4080  HE1 PHE A 268      -3.268 -16.674   2.513  1.00 89.58           H
ATOM   4081  CE2 PHE A 268      -5.389 -14.785   0.748  1.00 89.58           C
ATOM   4082  HE2 PHE A 268      -6.444 -14.727   0.482  1.00 89.58           H
ATOM   4083  CZ  PHE A 268      -4.943 -15.793   1.544  1.00 89.58           C
ATOM   4084  HZ  PHE A 268      -5.640 -16.544   1.916  1.00 89.58           H
ATOM   4085  HN  PHE A 268      -0.861 -10.968  -0.636  1.00 89.58           H
ATOM   4086  N   PRO A 269      -0.456 -12.169   2.463  1.00 93.41           N
ATOM   4087  CA  PRO A 269       0.060 -12.479   3.798  1.00 93.41           C
ATOM   4088  C   PRO A 269      -0.180 -11.350   4.786  1.00 93.41           C
ATOM   4089  O   PRO A 269      -0.612 -11.587   5.913  1.00 93.41           O
ATOM   4090  HA  PRO A 269      -0.466 -13.338   4.213  1.00 93.41           H
ATOM   4091  CB  PRO A 269       1.553 -12.719   3.562  1.00 93.41           C
ATOM   4092 1HB  PRO A 269       2.132 -11.805   3.694  1.00 93.41           H
ATOM   4093 2HB  PRO A 269       1.956 -13.454   4.258  1.00 93.41           H
ATOM   4094  CG  PRO A 269       1.607 -13.218   2.123  1.00 93.41           C
ATOM   4095 1HG  PRO A 269       2.601 -13.100   1.691  1.00 93.41           H
ATOM   4096 2HG  PRO A 269       1.367 -14.279   2.053  1.00 93.41           H
ATOM   4097  CD  PRO A 269       0.574 -12.350   1.424  1.00 93.41           C
ATOM   4098 1HD  PRO A 269       0.994 -11.396   1.107  1.00 93.41           H
ATOM   4099 2HD  PRO A 269       0.177 -12.833   0.530  1.00 93.41           H
ATOM   4100  N   TYR A 270       0.110 -10.139   4.333  1.00 92.04           N
ATOM   4101  CA  TYR A 270      -0.020  -8.970   5.187  1.00 92.04           C
ATOM   4102  C   TYR A 270      -1.474  -8.764   5.617  1.00 92.04           C
ATOM   4103  O   TYR A 270      -1.750  -8.536   6.794  1.00 92.04           O
ATOM   4104  HA  TYR A 270       0.594  -9.131   6.073  1.00 92.04           H
ATOM   4105  CB  TYR A 270       0.422  -7.776   4.338  1.00 92.04           C
ATOM   4106 1HB  TYR A 270       1.487  -7.869   4.126  1.00 92.04           H
ATOM   4107 2HB  TYR A 270      -0.098  -7.813   3.380  1.00 92.04           H
ATOM   4108  CG  TYR A 270       0.162  -6.418   4.991  1.00 92.04           C
ATOM   4109  CD1 TYR A 270      -0.731  -5.536   4.418  1.00 92.04           C
ATOM   4110  HD1 TYR A 270      -1.252  -5.807   3.500  1.00 92.04           H
ATOM   4111  CD2 TYR A 270       0.821  -6.074   6.154  1.00 92.04           C
ATOM   4112  HD2 TYR A 270       1.527  -6.771   6.607  1.00 92.04           H
ATOM   4113  CE1 TYR A 270      -0.976  -4.257   5.033  1.00 92.04           C
ATOM   4114  HE1 TYR A 270      -1.678  -3.551   4.591  1.00 92.04           H
ATOM   4115  CE2 TYR A 270       0.577  -4.795   6.769  1.00 92.04           C
ATOM   4116  HE2 TYR A 270       1.091  -4.511   7.688  1.00 92.04           H
ATOM   4117  CZ  TYR A 270      -0.310  -3.950   6.178  1.00 92.04           C
ATOM   4118  OH  TYR A 270      -0.540  -2.742   6.759  1.00 92.04           O
ATOM   4119  HH  TYR A 270      -0.043  -2.678   7.624  1.00 92.04           H
ATOM   4120  HN  TYR A 270       0.427  -9.950   3.404  1.00 92.04           H
ATOM   4121  N   ASN A 271      -2.365  -8.852   4.641  1.00 90.04           N
ATOM   4122  CA  ASN A 271      -3.770  -8.569   4.881  1.00 90.04           C
ATOM   4123  C   ASN A 271      -4.369  -9.682   5.743  1.00 90.04           C
ATOM   4124  O   ASN A 271      -5.364  -9.469   6.434  1.00 90.04           O
ATOM   4125  HA  ASN A 271      -3.785  -7.600   5.382  1.00 90.04           H
ATOM   4126  CB  ASN A 271      -4.553  -8.512   3.568  1.00 90.04           C
ATOM   4127 1HB  ASN A 271      -4.233  -9.324   2.915  1.00 90.04           H
ATOM   4128 2HB  ASN A 271      -5.614  -8.662   3.767  1.00 90.04           H
ATOM   4129  CG  ASN A 271      -4.345  -7.171   2.863  1.00 90.04           C
ATOM   4130  OD1 ASN A 271      -4.924  -6.157   3.218  1.00 90.04           O
ATOM   4131  ND2 ASN A 271      -3.489  -7.221   1.846  1.00 90.04           N
ATOM   4132 1HD2 ASN A 271      -3.048  -8.086   1.606  1.00 90.04           H
ATOM   4133 2HD2 ASN A 271      -3.287  -6.394   1.322  1.00 90.04           H
ATOM   4134  HN  ASN A 271      -2.141  -9.110   3.701  1.00 90.04           H
ATOM   4135  N   CYS A 272      -3.739 -10.845   5.672  1.00 94.67           N
ATOM   4136  CA  CYS A 272      -4.116 -11.953   6.534  1.00 94.67           C
ATOM   4137  C   CYS A 272      -3.895 -11.529   7.987  1.00 94.67           C
ATOM   4138  O   CYS A 272      -4.784 -11.682   8.824  1.00 94.67           O
ATOM   4139  HA  CYS A 272      -5.171 -12.153   6.344  1.00 94.67           H
ATOM   4140  CB  CYS A 272      -3.342 -13.227   6.188  1.00 94.67           C
ATOM   4141 1HB  CYS A 272      -2.280 -13.001   6.087  1.00 94.67           H
ATOM   4142 2HB  CYS A 272      -3.438 -13.952   6.996  1.00 94.67           H
ATOM   4143  SG  CYS A 272      -3.979 -13.942   4.628  1.00 94.67           S
ATOM   4144  HG  CYS A 272      -3.438 -13.029   3.826  1.00 94.67           H
ATOM   4145  HN  CYS A 272      -2.986 -11.036   5.043  1.00 94.67           H
ATOM   4146  N   ILE A 273      -2.706 -11.003   8.243  1.00 94.17           N
ATOM   4147  CA  ILE A 273      -2.349 -10.578   9.585  1.00 94.17           C
ATOM   4148  C   ILE A 273      -3.211  -9.378   9.982  1.00 94.17           C
ATOM   4149  O   ILE A 273      -3.657  -9.280  11.124  1.00 94.17           O
ATOM   4150  HA  ILE A 273      -2.575 -11.404  10.260  1.00 94.17           H
ATOM   4151  CB  ILE A 273      -0.845 -10.314   9.681  1.00 94.17           C
ATOM   4152  HB  ILE A 273      -0.582  -9.564   8.935  1.00 94.17           H
ATOM   4153  CG1 ILE A 273      -0.044 -11.576   9.355  1.00 94.17           C
ATOM   4154 1HG1 ILE A 273      -0.261 -11.895   8.335  1.00 94.17           H
ATOM   4155 2HG1 ILE A 273       1.023 -11.356   9.400  1.00 94.17           H
ATOM   4156  CG2 ILE A 273      -0.475  -9.738  11.050  1.00 94.17           C
ATOM   4157 1HG2 ILE A 273      -1.006  -8.798  11.204  1.00 94.17           H
ATOM   4158 2HG2 ILE A 273      -0.756 -10.446  11.829  1.00 94.17           H
ATOM   4159 3HG2 ILE A 273       0.599  -9.559  11.091  1.00 94.17           H
ATOM   4160  CD1 ILE A 273      -0.380 -12.705  10.331  1.00 94.17           C
ATOM   4161 1HD1 ILE A 273      -0.139 -12.392  11.347  1.00 94.17           H
ATOM   4162 2HD1 ILE A 273      -1.442 -12.939  10.265  1.00 94.17           H
ATOM   4163 3HD1 ILE A 273       0.203 -13.591  10.076  1.00 94.17           H
ATOM   4164  HN  ILE A 273      -1.995 -10.867   7.553  1.00 94.17           H
ATOM   4165  N   LEU A 274      -3.420  -8.495   9.016  1.00 91.06           N
ATOM   4166  CA  LEU A 274      -4.200  -7.293   9.257  1.00 91.06           C
ATOM   4167  C   LEU A 274      -5.619  -7.686   9.672  1.00 91.06           C
ATOM   4168  O   LEU A 274      -6.226  -7.032  10.519  1.00 91.06           O
ATOM   4169  HA  LEU A 274      -3.733  -6.761  10.086  1.00 91.06           H
ATOM   4170  CB  LEU A 274      -4.149  -6.369   8.040  1.00 91.06           C
ATOM   4171 1HB  LEU A 274      -3.105  -6.221   7.763  1.00 91.06           H
ATOM   4172 2HB  LEU A 274      -4.632  -6.875   7.204  1.00 91.06           H
ATOM   4173  CG  LEU A 274      -4.800  -4.995   8.213  1.00 91.06           C
ATOM   4174  HG  LEU A 274      -5.812  -5.142   8.591  1.00 91.06           H
ATOM   4175  CD1 LEU A 274      -4.047  -4.158   9.249  1.00 91.06           C
ATOM   4176 1HD1 LEU A 274      -4.057  -4.673  10.209  1.00 91.06           H
ATOM   4177 2HD1 LEU A 274      -3.017  -4.018   8.923  1.00 91.06           H
ATOM   4178 3HD1 LEU A 274      -4.531  -3.187   9.352  1.00 91.06           H
ATOM   4179  CD2 LEU A 274      -4.921  -4.272   6.870  1.00 91.06           C
ATOM   4180 1HD2 LEU A 274      -3.929  -4.137   6.440  1.00 91.06           H
ATOM   4181 2HD2 LEU A 274      -5.534  -4.866   6.191  1.00 91.06           H
ATOM   4182 3HD2 LEU A 274      -5.387  -3.298   7.022  1.00 91.06           H
ATOM   4183  HN  LEU A 274      -3.067  -8.591   8.085  1.00 91.06           H
ATOM   4184  N   LEU A 275      -6.108  -8.753   9.057  1.00 93.41           N
ATOM   4185  CA  LEU A 275      -7.440  -9.248   9.359  1.00 93.41           C
ATOM   4186  C   LEU A 275      -7.489  -9.708  10.818  1.00 93.41           C
ATOM   4187  O   LEU A 275      -8.424  -9.379  11.545  1.00 93.41           O
ATOM   4188  HA  LEU A 275      -8.133  -8.416   9.237  1.00 93.41           H
ATOM   4189  CB  LEU A 275      -7.850 -10.330   8.359  1.00 93.41           C
ATOM   4190 1HB  LEU A 275      -7.812  -9.903   7.356  1.00 93.41           H
ATOM   4191 2HB  LEU A 275      -7.109 -11.129   8.394  1.00 93.41           H
ATOM   4192  CG  LEU A 275      -9.235 -10.947   8.568  1.00 93.41           C
ATOM   4193  HG  LEU A 275      -9.287 -11.331   9.586  1.00 93.41           H
ATOM   4194  CD1 LEU A 275     -10.332  -9.891   8.425  1.00 93.41           C
ATOM   4195 1HD1 LEU A 275     -10.182  -9.108   9.169  1.00 93.41           H
ATOM   4196 2HD1 LEU A 275     -10.291  -9.455   7.427  1.00 93.41           H
ATOM   4197 3HD1 LEU A 275     -11.306 -10.356   8.578  1.00 93.41           H
ATOM   4198  CD2 LEU A 275      -9.454 -12.132   7.626  1.00 93.41           C
ATOM   4199 1HD2 LEU A 275      -9.374 -11.795   6.592  1.00 93.41           H
ATOM   4200 2HD2 LEU A 275      -8.699 -12.895   7.819  1.00 93.41           H
ATOM   4201 3HD2 LEU A 275     -10.446 -12.552   7.795  1.00 93.41           H
ATOM   4202  HN  LEU A 275      -5.610  -9.276   8.364  1.00 93.41           H
ATOM   4203  N   VAL A 276      -6.470 -10.463  11.201  1.00 95.21           N
ATOM   4204  CA  VAL A 276      -6.385 -10.972  12.559  1.00 95.21           C
ATOM   4205  C   VAL A 276      -6.394  -9.799  13.541  1.00 95.21           C
ATOM   4206  O   VAL A 276      -7.114  -9.824  14.538  1.00 95.21           O
ATOM   4207  HA  VAL A 276      -7.269 -11.585  12.737  1.00 95.21           H
ATOM   4208  CB  VAL A 276      -5.152 -11.866  12.707  1.00 95.21           C
ATOM   4209  HB  VAL A 276      -4.283 -11.294  12.384  1.00 95.21           H
ATOM   4210  CG1 VAL A 276      -4.936 -12.265  14.169  1.00 95.21           C
ATOM   4211 1HG1 VAL A 276      -4.792 -11.369  14.772  1.00 95.21           H
ATOM   4212 2HG1 VAL A 276      -5.808 -12.810  14.529  1.00 95.21           H
ATOM   4213 3HG1 VAL A 276      -4.053 -12.900  14.245  1.00 95.21           H
ATOM   4214  CG2 VAL A 276      -5.261 -13.102  11.812  1.00 95.21           C
ATOM   4215 1HG2 VAL A 276      -6.144 -13.677  12.091  1.00 95.21           H
ATOM   4216 2HG2 VAL A 276      -5.344 -12.791  10.771  1.00 95.21           H
ATOM   4217 3HG2 VAL A 276      -4.371 -13.720  11.937  1.00 95.21           H
ATOM   4218  HN  VAL A 276      -5.713 -10.727  10.603  1.00 95.21           H
ATOM   4219  N   GLN A 277      -5.585  -8.798  13.225  1.00 91.88           N
ATOM   4220  CA  GLN A 277      -5.480  -7.624  14.074  1.00 91.88           C
ATOM   4221  C   GLN A 277      -6.832  -6.913  14.166  1.00 91.88           C
ATOM   4222  O   GLN A 277      -7.181  -6.368  15.212  1.00 91.88           O
ATOM   4223  HA  GLN A 277      -5.192  -8.000  15.055  1.00 91.88           H
ATOM   4224  CB  GLN A 277      -4.395  -6.673  13.563  1.00 91.88           C
ATOM   4225 1HB  GLN A 277      -4.508  -6.530  12.489  1.00 91.88           H
ATOM   4226 2HB  GLN A 277      -4.515  -5.695  14.029  1.00 91.88           H
ATOM   4227  CG  GLN A 277      -2.999  -7.222  13.866  1.00 91.88           C
ATOM   4228 1HG  GLN A 277      -2.920  -7.460  14.927  1.00 91.88           H
ATOM   4229 2HG  GLN A 277      -2.843  -8.151  13.318  1.00 91.88           H
ATOM   4230  CD  GLN A 277      -1.918  -6.209  13.483  1.00 91.88           C
ATOM   4231  OE1 GLN A 277      -2.104  -5.355  12.633  1.00 91.88           O
ATOM   4232  NE2 GLN A 277      -0.780  -6.353  14.157  1.00 91.88           N
ATOM   4233 1HE2 GLN A 277      -0.692  -7.076  14.842  1.00 91.88           H
ATOM   4234 2HE2 GLN A 277      -0.012  -5.738  13.978  1.00 91.88           H
ATOM   4235  HN  GLN A 277      -5.009  -8.782  12.407  1.00 91.88           H
ATOM   4236  N   THR A 278      -7.557  -6.943  13.057  1.00 93.15           N
ATOM   4237  CA  THR A 278      -8.843  -6.270  12.986  1.00 93.15           C
ATOM   4238  C   THR A 278      -9.854  -6.954  13.909  1.00 93.15           C
ATOM   4239  O   THR A 278     -10.590  -6.285  14.633  1.00 93.15           O
ATOM   4240  HA  THR A 278      -8.718  -5.250  13.349  1.00 93.15           H
ATOM   4241  CB  THR A 278      -9.281  -6.241  11.520  1.00 93.15           C
ATOM   4242  HB  THR A 278      -9.471  -7.249  11.151  1.00 93.15           H
ATOM   4243  OG1 THR A 278      -8.237  -5.530  10.860  1.00 93.15           O
ATOM   4244  HG1 THR A 278      -7.348  -5.905  11.125  1.00 93.15           H
ATOM   4245  CG2 THR A 278     -10.521  -5.374  11.297  1.00 93.15           C
ATOM   4246 1HG2 THR A 278     -10.308  -4.350  11.604  1.00 93.15           H
ATOM   4247 2HG2 THR A 278     -11.350  -5.766  11.887  1.00 93.15           H
ATOM   4248 3HG2 THR A 278     -10.789  -5.388  10.240  1.00 93.15           H
ATOM   4249  HN  THR A 278      -7.280  -7.414  12.220  1.00 93.15           H
ATOM   4250  N   ILE A 279      -9.859  -8.278  13.852  1.00 93.44           N
ATOM   4251  CA  ILE A 279     -10.772  -9.059  14.668  1.00 93.44           C
ATOM   4252  C   ILE A 279     -10.401  -8.892  16.143  1.00 93.44           C
ATOM   4253  O   ILE A 279     -11.275  -8.727  16.992  1.00 93.44           O
ATOM   4254  HA  ILE A 279     -11.773  -8.655  14.517  1.00 93.44           H
ATOM   4255  CB  ILE A 279     -10.797 -10.515  14.201  1.00 93.44           C
ATOM   4256  HB  ILE A 279      -9.773 -10.890  14.196  1.00 93.44           H
ATOM   4257  CG1 ILE A 279     -11.324 -10.623  12.769  1.00 93.44           C
ATOM   4258 1HG1 ILE A 279     -12.397 -10.434  12.758  1.00 93.44           H
ATOM   4259 2HG1 ILE A 279     -10.859  -9.857  12.148  1.00 93.44           H
ATOM   4260  CG2 ILE A 279     -11.593 -11.390  15.172  1.00 93.44           C
ATOM   4261 1HG2 ILE A 279     -11.133 -11.347  16.159  1.00 93.44           H
ATOM   4262 2HG2 ILE A 279     -12.618 -11.025  15.232  1.00 93.44           H
ATOM   4263 3HG2 ILE A 279     -11.594 -12.420  14.816  1.00 93.44           H
ATOM   4264  CD1 ILE A 279     -11.038 -12.007  12.181  1.00 93.44           C
ATOM   4265 1HD1 ILE A 279      -9.962 -12.182  12.172  1.00 93.44           H
ATOM   4266 2HD1 ILE A 279     -11.525 -12.768  12.791  1.00 93.44           H
ATOM   4267 3HD1 ILE A 279     -11.423 -12.056  11.163  1.00 93.44           H
ATOM   4268  HN  ILE A 279      -9.254  -8.814  13.263  1.00 93.44           H
ATOM   4269  N   ASP A 280      -9.102  -8.942  16.403  1.00 92.75           N
ATOM   4270  CA  ASP A 280      -8.607  -8.847  17.765  1.00 92.75           C
ATOM   4271  C   ASP A 280      -8.946  -7.467  18.332  1.00 92.75           C
ATOM   4272  O   ASP A 280      -9.238  -7.334  19.519  1.00 92.75           O
ATOM   4273  HA  ASP A 280      -9.103  -9.653  18.307  1.00 92.75           H
ATOM   4274  CB  ASP A 280      -7.088  -9.017  17.812  1.00 92.75           C
ATOM   4275 1HB  ASP A 280      -6.807  -9.948  17.320  1.00 92.75           H
ATOM   4276 2HB  ASP A 280      -6.610  -8.208  17.260  1.00 92.75           H
ATOM   4277  CG  ASP A 280      -6.581  -9.025  19.256  1.00 92.75           C
ATOM   4278  OD1 ASP A 280      -7.181  -9.767  20.064  1.00 92.75           O
ATOM   4279  OD2 ASP A 280      -5.606  -8.288  19.520  1.00 92.75           O
ATOM   4280  HN  ASP A 280      -8.396  -9.044  15.702  1.00 92.75           H
ATOM   4281  N   ALA A 281      -8.897  -6.474  17.455  1.00 92.26           N
ATOM   4282  CA  ALA A 281      -9.207  -5.111  17.850  1.00 92.26           C
ATOM   4283  C   ALA A 281     -10.643  -5.051  18.375  1.00 92.26           C
ATOM   4284  O   ALA A 281     -10.958  -4.237  19.242  1.00 92.26           O
ATOM   4285  HA  ALA A 281      -8.525  -4.834  18.654  1.00 92.26           H
ATOM   4286  CB  ALA A 281      -8.980  -4.171  16.664  1.00 92.26           C
ATOM   4287 1HB  ALA A 281      -7.939  -4.229  16.349  1.00 92.26           H
ATOM   4288 2HB  ALA A 281      -9.627  -4.466  15.838  1.00 92.26           H
ATOM   4289 3HB  ALA A 281      -9.214  -3.149  16.961  1.00 92.26           H
ATOM   4290  HN  ALA A 281      -8.650  -6.590  16.493  1.00 92.26           H
ATOM   4291  N   TYR A 282     -11.476  -5.924  17.827  1.00 80.71           N
ATOM   4292  CA  TYR A 282     -12.882  -5.948  18.193  1.00 80.71           C
ATOM   4293  C   TYR A 282     -13.136  -6.937  19.332  1.00 80.71           C
ATOM   4294  O   TYR A 282     -13.817  -6.609  20.303  1.00 80.71           O
ATOM   4295  HA  TYR A 282     -13.161  -4.947  18.521  1.00 80.71           H
ATOM   4296  CB  TYR A 282     -13.634  -6.420  16.946  1.00 80.71           C
ATOM   4297 1HB  TYR A 282     -13.339  -5.800  16.100  1.00 80.71           H
ATOM   4298 2HB  TYR A 282     -13.329  -7.441  16.715  1.00 80.71           H
ATOM   4299  CG  TYR A 282     -15.157  -6.378  17.085  1.00 80.71           C
ATOM   4300  CD1 TYR A 282     -15.859  -7.538  17.340  1.00 80.71           C
ATOM   4301  HD1 TYR A 282     -15.329  -8.485  17.443  1.00 80.71           H
ATOM   4302  CD2 TYR A 282     -15.829  -5.179  16.955  1.00 80.71           C
ATOM   4303  HD2 TYR A 282     -15.274  -4.263  16.753  1.00 80.71           H
ATOM   4304  CE1 TYR A 282     -17.293  -7.498  17.471  1.00 80.71           C
ATOM   4305  HE1 TYR A 282     -17.860  -8.407  17.672  1.00 80.71           H
ATOM   4306  CE2 TYR A 282     -17.262  -5.139  17.085  1.00 80.71           C
ATOM   4307  HE2 TYR A 282     -17.805  -4.200  16.984  1.00 80.71           H
ATOM   4308  CZ  TYR A 282     -17.924  -6.301  17.337  1.00 80.71           C
ATOM   4309  OH  TYR A 282     -19.277  -6.263  17.460  1.00 80.71           O
ATOM   4310  HH  TYR A 282     -19.604  -5.323  17.363  1.00 80.71           H
ATOM   4311  HN  TYR A 282     -11.205  -6.605  17.147  1.00 80.71           H
ATOM   4312  N   ALA A 283     -12.575  -8.127  19.176  1.00 90.37           N
ATOM   4313  CA  ALA A 283     -12.938  -9.243  20.033  1.00 90.37           C
ATOM   4314  C   ALA A 283     -11.949  -9.328  21.198  1.00 90.37           C
ATOM   4315  O   ALA A 283     -12.255  -9.915  22.235  1.00 90.37           O
ATOM   4316  HA  ALA A 283     -13.935  -9.049  20.427  1.00 90.37           H
ATOM   4317  CB  ALA A 283     -12.976 -10.530  19.206  1.00 90.37           C
ATOM   4318 1HB  ALA A 283     -13.714 -10.428  18.410  1.00 90.37           H
ATOM   4319 2HB  ALA A 283     -11.994 -10.711  18.770  1.00 90.37           H
ATOM   4320 3HB  ALA A 283     -13.248 -11.367  19.849  1.00 90.37           H
ATOM   4321  HN  ALA A 283     -11.886  -8.333  18.482  1.00 90.37           H
ATOM   4322  N   MET A 284     -10.784  -8.734  20.988  1.00 83.78           N
ATOM   4323  CA  MET A 284      -9.747  -8.740  22.006  1.00 83.78           C
ATOM   4324  C   MET A 284      -9.527 -10.150  22.557  1.00 83.78           C
ATOM   4325  O   MET A 284      -9.436 -10.339  23.769  1.00 83.78           O
ATOM   4326  HA  MET A 284      -8.843  -8.393  21.505  1.00 83.78           H
ATOM   4327  CB  MET A 284     -10.146  -7.802  23.147  1.00 83.78           C
ATOM   4328 1HB  MET A 284     -11.049  -8.175  23.630  1.00 83.78           H
ATOM   4329 2HB  MET A 284      -9.362  -7.788  23.903  1.00 83.78           H
ATOM   4330  CG  MET A 284     -10.388  -6.382  22.630  1.00 83.78           C
ATOM   4331 1HG  MET A 284      -9.475  -5.988  22.184  1.00 83.78           H
ATOM   4332 2HG  MET A 284     -11.145  -6.395  21.846  1.00 83.78           H
ATOM   4333  SD  MET A 284     -10.916  -5.326  23.969  1.00 83.78           S
ATOM   4334  CE  MET A 284     -11.205  -3.810  23.073  1.00 83.78           C
ATOM   4335 1HE  MET A 284     -10.280  -3.489  22.594  1.00 83.78           H
ATOM   4336 2HE  MET A 284     -11.968  -3.977  22.313  1.00 83.78           H
ATOM   4337 3HE  MET A 284     -11.543  -3.038  23.764  1.00 83.78           H
ATOM   4338  HN  MET A 284     -10.544  -8.257  20.143  1.00 83.78           H
ATOM   4339  N   PHE A 285      -9.448 -11.103  21.641  1.00 85.97           N
ATOM   4340  CA  PHE A 285      -9.421 -12.506  22.021  1.00 85.97           C
ATOM   4341  C   PHE A 285      -7.993 -12.962  22.328  1.00 85.97           C
ATOM   4342  O   PHE A 285      -7.790 -14.031  22.903  1.00 85.97           O
ATOM   4343  HA  PHE A 285     -10.035 -12.611  22.915  1.00 85.97           H
ATOM   4344  CB  PHE A 285      -9.952 -13.303  20.828  1.00 85.97           C
ATOM   4345 1HB  PHE A 285     -10.112 -14.336  21.136  1.00 85.97           H
ATOM   4346 2HB  PHE A 285     -10.925 -12.902  20.541  1.00 85.97           H
ATOM   4347  CG  PHE A 285      -9.030 -13.286  19.607  1.00 85.97           C
ATOM   4348  CD1 PHE A 285      -9.164 -12.313  18.666  1.00 85.97           C
ATOM   4349  HD1 PHE A 285      -9.929 -11.545  18.782  1.00 85.97           H
ATOM   4350  CD2 PHE A 285      -8.076 -14.244  19.463  1.00 85.97           C
ATOM   4351  HD2 PHE A 285      -7.968 -15.024  20.217  1.00 85.97           H
ATOM   4352  CE1 PHE A 285      -8.308 -12.297  17.534  1.00 85.97           C
ATOM   4353  HE1 PHE A 285      -8.416 -11.518  16.780  1.00 85.97           H
ATOM   4354  CE2 PHE A 285      -7.219 -14.228  18.330  1.00 85.97           C
ATOM   4355  HE2 PHE A 285      -6.454 -14.996  18.214  1.00 85.97           H
ATOM   4356  CZ  PHE A 285      -7.354 -13.255  17.389  1.00 85.97           C
ATOM   4357  HZ  PHE A 285      -6.696 -13.243  16.520  1.00 85.97           H
ATOM   4358  HN  PHE A 285      -9.404 -10.931  20.657  1.00 85.97           H
ATOM   4359  N   ILE A 286      -7.041 -12.130  21.932  1.00 87.18           N
ATOM   4360  CA  ILE A 286      -5.639 -12.429  22.169  1.00 87.18           C
ATOM   4361  C   ILE A 286      -5.242 -11.926  23.558  1.00 87.18           C
ATOM   4362  O   ILE A 286      -5.041 -10.728  23.754  1.00 87.18           O
ATOM   4363  HA  ILE A 286      -5.529 -13.514  22.151  1.00 87.18           H
ATOM   4364  CB  ILE A 286      -4.773 -11.867  21.040  1.00 87.18           C
ATOM   4365  HB  ILE A 286      -4.919 -10.787  21.004  1.00 87.18           H
ATOM   4366  CG1 ILE A 286      -5.208 -12.427  19.685  1.00 87.18           C
ATOM   4367 1HG1 ILE A 286      -5.037 -13.504  19.660  1.00 87.18           H
ATOM   4368 2HG1 ILE A 286      -6.278 -12.272  19.549  1.00 87.18           H
ATOM   4369  CG2 ILE A 286      -3.288 -12.114  21.313  1.00 87.18           C
ATOM   4370 1HG2 ILE A 286      -3.005 -11.628  22.247  1.00 87.18           H
ATOM   4371 2HG2 ILE A 286      -3.107 -13.186  21.392  1.00 87.18           H
ATOM   4372 3HG2 ILE A 286      -2.695 -11.704  20.496  1.00 87.18           H
ATOM   4373  CD1 ILE A 286      -4.440 -11.758  18.543  1.00 87.18           C
ATOM   4374 1HD1 ILE A 286      -4.633 -10.685  18.556  1.00 87.18           H
ATOM   4375 2HD1 ILE A 286      -3.372 -11.936  18.669  1.00 87.18           H
ATOM   4376 3HD1 ILE A 286      -4.769 -12.175  17.591  1.00 87.18           H
ATOM   4377  HN  ILE A 286      -7.215 -11.267  21.459  1.00 87.18           H
ATOM   4378  N   SER A 287      -5.141 -12.865  24.487  1.00 85.63           N
ATOM   4379  CA  SER A 287      -4.779 -12.531  25.854  1.00 85.63           C
ATOM   4380  C   SER A 287      -3.362 -13.025  26.155  1.00 85.63           C
ATOM   4381  O   SER A 287      -2.771 -12.648  27.166  1.00 85.63           O
ATOM   4382  HA  SER A 287      -4.823 -11.443  25.906  1.00 85.63           H
ATOM   4383  CB  SER A 287      -5.773 -13.130  26.850  1.00 85.63           C
ATOM   4384 1HB  SER A 287      -5.456 -12.893  27.865  1.00 85.63           H
ATOM   4385 2HB  SER A 287      -6.752 -12.672  26.706  1.00 85.63           H
ATOM   4386  OG  SER A 287      -5.886 -14.544  26.707  1.00 85.63           O
ATOM   4387  HG  SER A 287      -6.569 -14.898  27.345  1.00 85.63           H
ATOM   4388  HN  SER A 287      -5.302 -13.838  24.318  1.00 85.63           H
ATOM   4389  N   ASN A 288      -2.859 -13.862  25.259  1.00 86.94           N
ATOM   4390  CA  ASN A 288      -1.560 -14.482  25.461  1.00 86.94           C
ATOM   4391  C   ASN A 288      -0.472 -13.574  24.884  1.00 86.94           C
ATOM   4392  O   ASN A 288      -0.509 -13.227  23.705  1.00 86.94           O
ATOM   4393  HA  ASN A 288      -1.468 -14.609  26.540  1.00 86.94           H
ATOM   4394  CB  ASN A 288      -1.478 -15.832  24.747  1.00 86.94           C
ATOM   4395 1HB  ASN A 288      -2.343 -16.441  25.010  1.00 86.94           H
ATOM   4396 2HB  ASN A 288      -1.512 -15.680  23.668  1.00 86.94           H
ATOM   4397  CG  ASN A 288      -0.193 -16.573  25.122  1.00 86.94           C
ATOM   4398  OD1 ASN A 288       0.900 -16.031  25.087  1.00 86.94           O
ATOM   4399  ND2 ASN A 288      -0.383 -17.839  25.481  1.00 86.94           N
ATOM   4400 1HD2 ASN A 288      -1.307 -18.224  25.487  1.00 86.94           H
ATOM   4401 2HD2 ASN A 288       0.396 -18.407  25.744  1.00 86.94           H
ATOM   4402  HN  ASN A 288      -3.321 -14.117  24.410  1.00 86.94           H
ATOM   4403  N   CYS A 289       0.472 -13.217  25.743  1.00 91.57           N
ATOM   4404  CA  CYS A 289       1.505 -12.267  25.367  1.00 91.57           C
ATOM   4405  C   CYS A 289       2.361 -12.899  24.267  1.00 91.57           C
ATOM   4406  O   CYS A 289       2.767 -12.220  23.325  1.00 91.57           O
ATOM   4407  HA  CYS A 289       0.994 -11.378  24.996  1.00 91.57           H
ATOM   4408  CB  CYS A 289       2.347 -11.840  26.571  1.00 91.57           C
ATOM   4409 1HB  CYS A 289       1.704 -11.421  27.345  1.00 91.57           H
ATOM   4410 2HB  CYS A 289       2.843 -12.709  27.004  1.00 91.57           H
ATOM   4411  SG  CYS A 289       3.592 -10.602  26.056  1.00 91.57           S
ATOM   4412  HN  CYS A 289       0.537 -13.563  26.679  1.00 91.57           H
ATOM   4413  N   ALA A 290       2.610 -14.191  24.424  1.00 93.61           N
ATOM   4414  CA  ALA A 290       3.472 -14.904  23.497  1.00 93.61           C
ATOM   4415  C   ALA A 290       2.858 -14.858  22.097  1.00 93.61           C
ATOM   4416  O   ALA A 290       3.564 -14.646  21.112  1.00 93.61           O
ATOM   4417  HA  ALA A 290       4.435 -14.394  23.480  1.00 93.61           H
ATOM   4418  CB  ALA A 290       3.682 -16.336  23.995  1.00 93.61           C
ATOM   4419 1HB  ALA A 290       4.148 -16.313  24.981  1.00 93.61           H
ATOM   4420 2HB  ALA A 290       2.720 -16.843  24.059  1.00 93.61           H
ATOM   4421 3HB  ALA A 290       4.329 -16.871  23.300  1.00 93.61           H
ATOM   4422  HN  ALA A 290       2.234 -14.746  25.165  1.00 93.61           H
ATOM   4423  N   VAL A 291       1.549 -15.060  22.052  1.00 93.77           N
ATOM   4424  CA  VAL A 291       0.831 -15.039  20.789  1.00 93.77           C
ATOM   4425  C   VAL A 291       0.883 -13.627  20.202  1.00 93.77           C
ATOM   4426  O   VAL A 291       1.117 -13.456  19.007  1.00 93.77           O
ATOM   4427  HA  VAL A 291       1.342 -15.720  20.109  1.00 93.77           H
ATOM   4428  CB  VAL A 291      -0.596 -15.551  20.990  1.00 93.77           C
ATOM   4429  HB  VAL A 291      -1.078 -14.919  21.736  1.00 93.77           H
ATOM   4430  CG1 VAL A 291      -1.404 -15.447  19.694  1.00 93.77           C
ATOM   4431 1HG1 VAL A 291      -1.447 -14.405  19.377  1.00 93.77           H
ATOM   4432 2HG1 VAL A 291      -0.924 -16.044  18.919  1.00 93.77           H
ATOM   4433 3HG1 VAL A 291      -2.414 -15.818  19.865  1.00 93.77           H
ATOM   4434  CG2 VAL A 291      -0.594 -16.986  21.521  1.00 93.77           C
ATOM   4435 1HG2 VAL A 291      -0.087 -17.636  20.808  1.00 93.77           H
ATOM   4436 2HG2 VAL A 291      -0.073 -17.019  22.478  1.00 93.77           H
ATOM   4437 3HG2 VAL A 291      -1.621 -17.325  21.655  1.00 93.77           H
ATOM   4438  HN  VAL A 291       0.983 -15.236  22.857  1.00 93.77           H
ATOM   4439  N   SER A 292       0.660 -12.651  21.070  1.00 93.97           N
ATOM   4440  CA  SER A 292       0.636 -11.262  20.645  1.00 93.97           C
ATOM   4441  C   SER A 292       1.993 -10.873  20.054  1.00 93.97           C
ATOM   4442  O   SER A 292       2.056 -10.182  19.038  1.00 93.97           O
ATOM   4443  HA  SER A 292      -0.143 -11.206  19.884  1.00 93.97           H
ATOM   4444  CB  SER A 292       0.279 -10.335  21.809  1.00 93.97           C
ATOM   4445 1HB  SER A 292      -0.658 -10.663  22.258  1.00 93.97           H
ATOM   4446 2HB  SER A 292       1.045 -10.410  22.580  1.00 93.97           H
ATOM   4447  OG  SER A 292       0.155  -8.978  21.392  1.00 93.97           O
ATOM   4448  HG  SER A 292      -0.677  -8.861  20.850  1.00 93.97           H
ATOM   4449  HN  SER A 292       0.497 -12.797  22.046  1.00 93.97           H
ATOM   4450  N   THR A 293       3.044 -11.334  20.715  1.00 90.36           N
ATOM   4451  CA  THR A 293       4.396 -11.003  20.295  1.00 90.36           C
ATOM   4452  C   THR A 293       4.664 -11.543  18.889  1.00 90.36           C
ATOM   4453  O   THR A 293       5.198 -10.832  18.039  1.00 90.36           O
ATOM   4454  HA  THR A 293       4.484  -9.918  20.243  1.00 90.36           H
ATOM   4455  CB  THR A 293       5.364 -11.544  21.349  1.00 90.36           C
ATOM   4456  HB  THR A 293       5.264 -12.625  21.450  1.00 90.36           H
ATOM   4457  OG1 THR A 293       5.064 -10.786  22.518  1.00 90.36           O
ATOM   4458  HG1 THR A 293       4.369 -11.257  23.062  1.00 90.36           H
ATOM   4459  CG2 THR A 293       6.821 -11.193  21.041  1.00 90.36           C
ATOM   4460 1HG2 THR A 293       6.934 -10.109  21.006  1.00 90.36           H
ATOM   4461 2HG2 THR A 293       7.101 -11.619  20.077  1.00 90.36           H
ATOM   4462 3HG2 THR A 293       7.465 -11.600  21.820  1.00 90.36           H
ATOM   4463  HN  THR A 293       2.984 -11.921  21.521  1.00 90.36           H
ATOM   4464  N   ASN A 294       4.282 -12.795  18.687  1.00 92.27           N
ATOM   4465  CA  ASN A 294       4.545 -13.464  17.424  1.00 92.27           C
ATOM   4466  C   ASN A 294       3.759 -12.770  16.311  1.00 92.27           C
ATOM   4467  O   ASN A 294       4.248 -12.637  15.190  1.00 92.27           O
ATOM   4468  HA  ASN A 294       5.624 -13.391  17.281  1.00 92.27           H
ATOM   4469  CB  ASN A 294       4.103 -14.928  17.474  1.00 92.27           C
ATOM   4470 1HB  ASN A 294       3.105 -14.996  17.906  1.00 92.27           H
ATOM   4471 2HB  ASN A 294       4.040 -15.327  16.461  1.00 92.27           H
ATOM   4472  CG  ASN A 294       5.080 -15.768  18.298  1.00 92.27           C
ATOM   4473  OD1 ASN A 294       6.221 -15.398  18.524  1.00 92.27           O
ATOM   4474  ND2 ASN A 294       4.571 -16.917  18.734  1.00 92.27           N
ATOM   4475 1HD2 ASN A 294       3.627 -17.161  18.514  1.00 92.27           H
ATOM   4476 2HD2 ASN A 294       5.133 -17.537  19.283  1.00 92.27           H
ATOM   4477  HN  ASN A 294       3.802 -13.350  19.367  1.00 92.27           H
ATOM   4478  N   ILE A 295       2.553 -12.345  16.659  1.00 92.19           N
ATOM   4479  CA  ILE A 295       1.683 -11.693  15.695  1.00 92.19           C
ATOM   4480  C   ILE A 295       2.323 -10.378  15.245  1.00 92.19           C
ATOM   4481  O   ILE A 295       2.307 -10.050  14.059  1.00 92.19           O
ATOM   4482  HA  ILE A 295       1.601 -12.351  14.830  1.00 92.19           H
ATOM   4483  CB  ILE A 295       0.275 -11.526  16.271  1.00 92.19           C
ATOM   4484  HB  ILE A 295       0.366 -11.167  17.296  1.00 92.19           H
ATOM   4485  CG1 ILE A 295      -0.458 -12.868  16.326  1.00 92.19           C
ATOM   4486 1HG1 ILE A 295      -0.669 -13.212  15.313  1.00 92.19           H
ATOM   4487 2HG1 ILE A 295       0.182 -13.617  16.791  1.00 92.19           H
ATOM   4488  CG2 ILE A 295      -0.515 -10.472  15.492  1.00 92.19           C
ATOM   4489 1HG2 ILE A 295       0.002  -9.514  15.549  1.00 92.19           H
ATOM   4490 2HG2 ILE A 295      -0.598 -10.778  14.449  1.00 92.19           H
ATOM   4491 3HG2 ILE A 295      -1.511 -10.374  15.922  1.00 92.19           H
ATOM   4492  CD1 ILE A 295      -1.765 -12.747  17.112  1.00 92.19           C
ATOM   4493 1HD1 ILE A 295      -1.548 -12.425  18.130  1.00 92.19           H
ATOM   4494 2HD1 ILE A 295      -2.412 -12.014  16.630  1.00 92.19           H
ATOM   4495 3HD1 ILE A 295      -2.266 -13.715  17.135  1.00 92.19           H
ATOM   4496  HN  ILE A 295       2.169 -12.441  17.577  1.00 92.19           H
ATOM   4497  N   ASP A 296       2.870  -9.661  16.215  1.00 93.46           N
ATOM   4498  CA  ASP A 296       3.465  -8.363  15.942  1.00 93.46           C
ATOM   4499  C   ASP A 296       4.657  -8.541  14.999  1.00 93.46           C
ATOM   4500  O   ASP A 296       4.841  -7.756  14.071  1.00 93.46           O
ATOM   4501  HA  ASP A 296       2.666  -7.770  15.496  1.00 93.46           H
ATOM   4502  CB  ASP A 296       3.972  -7.708  17.228  1.00 93.46           C
ATOM   4503 1HB  ASP A 296       4.454  -8.458  17.856  1.00 93.46           H
ATOM   4504 2HB  ASP A 296       4.729  -6.961  16.986  1.00 93.46           H
ATOM   4505  CG  ASP A 296       2.826  -7.051  17.998  1.00 93.46           C
ATOM   4506  OD1 ASP A 296       1.664  -7.309  17.616  1.00 93.46           O
ATOM   4507  OD2 ASP A 296       3.137  -6.305  18.952  1.00 93.46           O
ATOM   4508  HN  ASP A 296       2.912  -9.952  17.170  1.00 93.46           H
ATOM   4509  N   ILE A 297       5.435  -9.578  15.271  1.00 93.22           N
ATOM   4510  CA  ILE A 297       6.596  -9.878  14.450  1.00 93.22           C
ATOM   4511  C   ILE A 297       6.136 -10.236  13.035  1.00 93.22           C
ATOM   4512  O   ILE A 297       6.703  -9.759  12.054  1.00 93.22           O
ATOM   4513  HA  ILE A 297       7.201  -8.973  14.397  1.00 93.22           H
ATOM   4514  CB  ILE A 297       7.454 -10.959  15.110  1.00 93.22           C
ATOM   4515  HB  ILE A 297       6.803 -11.784  15.397  1.00 93.22           H
ATOM   4516  CG1 ILE A 297       8.110 -10.434  16.388  1.00 93.22           C
ATOM   4517 1HG1 ILE A 297       8.841  -9.666  16.137  1.00 93.22           H
ATOM   4518 2HG1 ILE A 297       7.357  -9.964  17.021  1.00 93.22           H
ATOM   4519  CG2 ILE A 297       8.484 -11.518  14.126  1.00 93.22           C
ATOM   4520 1HG2 ILE A 297       7.969 -11.955  13.270  1.00 93.22           H
ATOM   4521 2HG2 ILE A 297       9.136 -10.714  13.785  1.00 93.22           H
ATOM   4522 3HG2 ILE A 297       9.080 -12.285  14.620  1.00 93.22           H
ATOM   4523  CD1 ILE A 297       8.795 -11.566  17.158  1.00 93.22           C
ATOM   4524 1HD1 ILE A 297       8.056 -12.320  17.428  1.00 93.22           H
ATOM   4525 2HD1 ILE A 297       9.564 -12.018  16.531  1.00 93.22           H
ATOM   4526 3HD1 ILE A 297       9.252 -11.165  18.062  1.00 93.22           H
ATOM   4527  HN  ILE A 297       5.284 -10.206  16.034  1.00 93.22           H
ATOM   4528  N   CYS A 298       5.111 -11.075  12.975  1.00 94.68           N
ATOM   4529  CA  CYS A 298       4.582 -11.519  11.697  1.00 94.68           C
ATOM   4530  C   CYS A 298       4.139 -10.287  10.906  1.00 94.68           C
ATOM   4531  O   CYS A 298       4.356 -10.209   9.698  1.00 94.68           O
ATOM   4532  HA  CYS A 298       5.393 -12.037  11.185  1.00 94.68           H
ATOM   4533  CB  CYS A 298       3.442 -12.524  11.876  1.00 94.68           C
ATOM   4534 1HB  CYS A 298       2.751 -12.170  12.642  1.00 94.68           H
ATOM   4535 2HB  CYS A 298       2.874 -12.610  10.950  1.00 94.68           H
ATOM   4536  SG  CYS A 298       4.116 -14.158  12.349  1.00 94.68           S
ATOM   4537  HG  CYS A 298       4.360 -13.846  13.618  1.00 94.68           H
ATOM   4538  HN  CYS A 298       4.646 -11.448  13.778  1.00 94.68           H
ATOM   4539  N   PHE A 299       3.525  -9.355  11.620  1.00 93.88           N
ATOM   4540  CA  PHE A 299       3.046  -8.131  10.999  1.00 93.88           C
ATOM   4541  C   PHE A 299       4.198  -7.354  10.359  1.00 93.88           C
ATOM   4542  O   PHE A 299       4.100  -6.926   9.210  1.00 93.88           O
ATOM   4543  HA  PHE A 299       2.331  -8.418  10.227  1.00 93.88           H
ATOM   4544  CB  PHE A 299       2.426  -7.280  12.108  1.00 93.88           C
ATOM   4545 1HB  PHE A 299       1.623  -7.845  12.580  1.00 93.88           H
ATOM   4546 2HB  PHE A 299       3.179  -7.095  12.874  1.00 93.88           H
ATOM   4547  CG  PHE A 299       1.871  -5.938  11.626  1.00 93.88           C
ATOM   4548  CD1 PHE A 299       2.622  -4.810  11.741  1.00 93.88           C
ATOM   4549  HD1 PHE A 299       3.620  -4.862  12.177  1.00 93.88           H
ATOM   4550  CD2 PHE A 299       0.626  -5.873  11.082  1.00 93.88           C
ATOM   4551  HD2 PHE A 299       0.024  -6.777  10.990  1.00 93.88           H
ATOM   4552  CE1 PHE A 299       2.107  -3.565  11.294  1.00 93.88           C
ATOM   4553  HE1 PHE A 299       2.709  -2.661  11.386  1.00 93.88           H
ATOM   4554  CE2 PHE A 299       0.111  -4.628  10.634  1.00 93.88           C
ATOM   4555  HE2 PHE A 299      -0.887  -4.576  10.199  1.00 93.88           H
ATOM   4556  CZ  PHE A 299       0.862  -3.500  10.750  1.00 93.88           C
ATOM   4557  HZ  PHE A 299       0.467  -2.544  10.406  1.00 93.88           H
ATOM   4558  HN  PHE A 299       3.353  -9.425  12.602  1.00 93.88           H
ATOM   4559  N   GLN A 300       5.263  -7.195  11.131  1.00 90.72           N
ATOM   4560  CA  GLN A 300       6.397  -6.402  10.688  1.00 90.72           C
ATOM   4561  C   GLN A 300       7.003  -7.004   9.419  1.00 90.72           C
ATOM   4562  O   GLN A 300       7.357  -6.279   8.490  1.00 90.72           O
ATOM   4563  HA  GLN A 300       5.992  -5.413  10.471  1.00 90.72           H
ATOM   4564  CB  GLN A 300       7.448  -6.281  11.793  1.00 90.72           C
ATOM   4565 1HB  GLN A 300       7.658  -7.267  12.209  1.00 90.72           H
ATOM   4566 2HB  GLN A 300       8.381  -5.907  11.374  1.00 90.72           H
ATOM   4567  CG  GLN A 300       6.969  -5.345  12.905  1.00 90.72           C
ATOM   4568 1HG  GLN A 300       6.793  -4.350  12.496  1.00 90.72           H
ATOM   4569 2HG  GLN A 300       6.018  -5.701  13.300  1.00 90.72           H
ATOM   4570  CD  GLN A 300       7.999  -5.263  14.034  1.00 90.72           C
ATOM   4571  OE1 GLN A 300       9.099  -5.783  13.944  1.00 90.72           O
ATOM   4572  NE2 GLN A 300       7.582  -4.582  15.097  1.00 90.72           N
ATOM   4573 1HE2 GLN A 300       6.666  -4.180  15.106  1.00 90.72           H
ATOM   4574 2HE2 GLN A 300       8.184  -4.473  15.888  1.00 90.72           H
ATOM   4575  HN  GLN A 300       5.359  -7.597  12.042  1.00 90.72           H
ATOM   4576  N   VAL A 301       7.105  -8.325   9.419  1.00 94.94           N
ATOM   4577  CA  VAL A 301       7.727  -9.029   8.310  1.00 94.94           C
ATOM   4578  C   VAL A 301       6.866  -8.858   7.057  1.00 94.94           C
ATOM   4579  O   VAL A 301       7.364  -8.448   6.009  1.00 94.94           O
ATOM   4580  HA  VAL A 301       8.699  -8.569   8.133  1.00 94.94           H
ATOM   4581  CB  VAL A 301       7.956 -10.495   8.683  1.00 94.94           C
ATOM   4582  HB  VAL A 301       6.999 -10.915   8.995  1.00 94.94           H
ATOM   4583  CG1 VAL A 301       8.450 -11.296   7.477  1.00 94.94           C
ATOM   4584 1HG1 VAL A 301       7.706 -11.250   6.681  1.00 94.94           H
ATOM   4585 2HG1 VAL A 301       9.390 -10.875   7.121  1.00 94.94           H
ATOM   4586 3HG1 VAL A 301       8.604 -12.335   7.769  1.00 94.94           H
ATOM   4587  CG2 VAL A 301       8.928 -10.617   9.858  1.00 94.94           C
ATOM   4588 1HG2 VAL A 301       9.885 -10.172   9.585  1.00 94.94           H
ATOM   4589 2HG2 VAL A 301       8.519 -10.096  10.723  1.00 94.94           H
ATOM   4590 3HG2 VAL A 301       9.073 -11.669  10.102  1.00 94.94           H
ATOM   4591  HN  VAL A 301       6.772  -8.912  10.158  1.00 94.94           H
ATOM   4592  N   THR A 302       5.590  -9.181   7.205  1.00 93.80           N
ATOM   4593  CA  THR A 302       4.688  -9.210   6.067  1.00 93.80           C
ATOM   4594  C   THR A 302       4.494  -7.801   5.504  1.00 93.80           C
ATOM   4595  O   THR A 302       4.323  -7.628   4.298  1.00 93.80           O
ATOM   4596  HA  THR A 302       5.147  -9.808   5.280  1.00 93.80           H
ATOM   4597  CB  THR A 302       3.382  -9.870   6.515  1.00 93.80           C
ATOM   4598  HB  THR A 302       2.654  -9.883   5.703  1.00 93.80           H
ATOM   4599  OG1 THR A 302       3.000  -9.133   7.672  1.00 93.80           O
ATOM   4600  HG1 THR A 302       3.259  -9.633   8.498  1.00 93.80           H
ATOM   4601  CG2 THR A 302       3.594 -11.294   7.033  1.00 93.80           C
ATOM   4602 1HG2 THR A 302       4.270 -11.273   7.888  1.00 93.80           H
ATOM   4603 2HG2 THR A 302       4.026 -11.908   6.243  1.00 93.80           H
ATOM   4604 3HG2 THR A 302       2.636 -11.716   7.337  1.00 93.80           H
ATOM   4605  HN  THR A 302       5.172  -9.419   8.082  1.00 93.80           H
ATOM   4606  N   GLN A 303       4.528  -6.829   6.403  1.00 91.41           N
ATOM   4607  CA  GLN A 303       4.414  -5.436   6.005  1.00 91.41           C
ATOM   4608  C   GLN A 303       5.591  -5.042   5.111  1.00 91.41           C
ATOM   4609  O   GLN A 303       5.415  -4.330   4.123  1.00 91.41           O
ATOM   4610  HA  GLN A 303       3.483  -5.371   5.441  1.00 91.41           H
ATOM   4611  CB  GLN A 303       4.324  -4.521   7.228  1.00 91.41           C
ATOM   4612 1HB  GLN A 303       3.489  -4.830   7.857  1.00 91.41           H
ATOM   4613 2HB  GLN A 303       5.228  -4.621   7.828  1.00 91.41           H
ATOM   4614  CG  GLN A 303       4.141  -3.061   6.809  1.00 91.41           C
ATOM   4615 1HG  GLN A 303       5.029  -2.718   6.278  1.00 91.41           H
ATOM   4616 2HG  GLN A 303       3.304  -2.980   6.116  1.00 91.41           H
ATOM   4617  CD  GLN A 303       3.891  -2.169   8.026  1.00 91.41           C
ATOM   4618  OE1 GLN A 303       4.731  -2.010   8.896  1.00 91.41           O
ATOM   4619  NE2 GLN A 303       2.690  -1.596   8.039  1.00 91.41           N
ATOM   4620 1HE2 GLN A 303       2.046  -1.768   7.293  1.00 91.41           H
ATOM   4621 2HE2 GLN A 303       2.432  -0.993   8.794  1.00 91.41           H
ATOM   4622  HN  GLN A 303       4.630  -6.980   7.386  1.00 91.41           H
ATOM   4623  N   THR A 304       6.767  -5.521   5.490  1.00 92.40           N
ATOM   4624  CA  THR A 304       7.980  -5.192   4.760  1.00 92.40           C
ATOM   4625  C   THR A 304       7.913  -5.748   3.336  1.00 92.40           C
ATOM   4626  O   THR A 304       8.295  -5.071   2.383  1.00 92.40           O
ATOM   4627  HA  THR A 304       8.047  -4.108   4.677  1.00 92.40           H
ATOM   4628  CB  THR A 304       9.172  -5.719   5.562  1.00 92.40           C
ATOM   4629  HB  THR A 304       9.164  -6.808   5.601  1.00 92.40           H
ATOM   4630  OG1 THR A 304       9.063  -5.058   6.820  1.00 92.40           O
ATOM   4631  HG1 THR A 304       8.630  -5.663   7.488  1.00 92.40           H
ATOM   4632  CG2 THR A 304      10.512  -5.237   5.003  1.00 92.40           C
ATOM   4633 1HG2 THR A 304      10.546  -4.148   5.028  1.00 92.40           H
ATOM   4634 2HG2 THR A 304      10.621  -5.581   3.975  1.00 92.40           H
ATOM   4635 3HG2 THR A 304      11.324  -5.639   5.609  1.00 92.40           H
ATOM   4636  HN  THR A 304       6.898  -6.123   6.278  1.00 92.40           H
ATOM   4637  N   ILE A 305       7.424  -6.976   3.237  1.00 91.70           N
ATOM   4638  CA  ILE A 305       7.261  -7.613   1.942  1.00 91.70           C
ATOM   4639  C   ILE A 305       6.304  -6.781   1.085  1.00 91.70           C
ATOM   4640  O   ILE A 305       6.512  -6.633  -0.118  1.00 91.70           O
ATOM   4641  HA  ILE A 305       8.237  -7.625   1.457  1.00 91.70           H
ATOM   4642  CB  ILE A 305       6.823  -9.070   2.113  1.00 91.70           C
ATOM   4643  HB  ILE A 305       5.943  -9.089   2.755  1.00 91.70           H
ATOM   4644  CG1 ILE A 305       7.910  -9.890   2.811  1.00 91.70           C
ATOM   4645 1HG1 ILE A 305       8.741 -10.057   2.126  1.00 91.70           H
ATOM   4646 2HG1 ILE A 305       8.303  -9.331   3.660  1.00 91.70           H
ATOM   4647  CG2 ILE A 305       6.417  -9.681   0.770  1.00 91.70           C
ATOM   4648 1HG2 ILE A 305       5.586  -9.114   0.349  1.00 91.70           H
ATOM   4649 2HG2 ILE A 305       7.264  -9.649   0.085  1.00 91.70           H
ATOM   4650 3HG2 ILE A 305       6.110 -10.716   0.921  1.00 91.70           H
ATOM   4651  CD1 ILE A 305       7.359 -11.235   3.290  1.00 91.70           C
ATOM   4652 1HD1 ILE A 305       6.544 -11.063   3.993  1.00 91.70           H
ATOM   4653 2HD1 ILE A 305       6.988 -11.801   2.435  1.00 91.70           H
ATOM   4654 3HD1 ILE A 305       8.152 -11.797   3.782  1.00 91.70           H
ATOM   4655  HN  ILE A 305       7.144  -7.531   4.020  1.00 91.70           H
ATOM   4656  N   ALA A 306       5.277  -6.259   1.740  1.00 91.23           N
ATOM   4657  CA  ALA A 306       4.272  -5.470   1.048  1.00 91.23           C
ATOM   4658  C   ALA A 306       4.923  -4.210   0.476  1.00 91.23           C
ATOM   4659  O   ALA A 306       4.594  -3.784  -0.630  1.00 91.23           O
ATOM   4660  HA  ALA A 306       3.884  -6.073   0.226  1.00 91.23           H
ATOM   4661  CB  ALA A 306       3.124  -5.150   2.008  1.00 91.23           C
ATOM   4662 1HB  ALA A 306       2.677  -6.078   2.362  1.00 91.23           H
ATOM   4663 2HB  ALA A 306       3.508  -4.584   2.857  1.00 91.23           H
ATOM   4664 3HB  ALA A 306       2.370  -4.558   1.488  1.00 91.23           H
ATOM   4665  HN  ALA A 306       5.127  -6.367   2.722  1.00 91.23           H
ATOM   4666  N   PHE A 307       5.835  -3.648   1.255  1.00 89.73           N
ATOM   4667  CA  PHE A 307       6.522  -2.434   0.848  1.00 89.73           C
ATOM   4668  C   PHE A 307       7.385  -2.681  -0.391  1.00 89.73           C
ATOM   4669  O   PHE A 307       7.410  -1.862  -1.308  1.00 89.73           O
ATOM   4670  HA  PHE A 307       5.758  -1.692   0.615  1.00 89.73           H
ATOM   4671  CB  PHE A 307       7.428  -2.021   2.011  1.00 89.73           C
ATOM   4672 1HB  PHE A 307       8.032  -2.878   2.310  1.00 89.73           H
ATOM   4673 2HB  PHE A 307       8.117  -1.251   1.665  1.00 89.73           H
ATOM   4674  CG  PHE A 307       6.671  -1.497   3.233  1.00 89.73           C
ATOM   4675  CD1 PHE A 307       5.328  -1.294   3.166  1.00 89.73           C
ATOM   4676  HD1 PHE A 307       4.791  -1.504   2.241  1.00 89.73           H
ATOM   4677  CD2 PHE A 307       7.342  -1.235   4.387  1.00 89.73           C
ATOM   4678  HD2 PHE A 307       8.418  -1.398   4.441  1.00 89.73           H
ATOM   4679  CE1 PHE A 307       4.626  -0.808   4.300  1.00 89.73           C
ATOM   4680  HE1 PHE A 307       3.550  -0.645   4.247  1.00 89.73           H
ATOM   4681  CE2 PHE A 307       6.640  -0.749   5.521  1.00 89.73           C
ATOM   4682  HE2 PHE A 307       7.177  -0.539   6.446  1.00 89.73           H
ATOM   4683  CZ  PHE A 307       5.297  -0.545   5.454  1.00 89.73           C
ATOM   4684  HZ  PHE A 307       4.758  -0.172   6.325  1.00 89.73           H
ATOM   4685  HN  PHE A 307       6.106  -4.007   2.148  1.00 89.73           H
ATOM   4686  N   PHE A 308       8.070  -3.815  -0.379  1.00 86.16           N
ATOM   4687  CA  PHE A 308       8.885  -4.209  -1.516  1.00 86.16           C
ATOM   4688  C   PHE A 308       8.044  -4.293  -2.791  1.00 86.16           C
ATOM   4689  O   PHE A 308       8.491  -3.884  -3.862  1.00 86.16           O
ATOM   4690  HA  PHE A 308       9.656  -3.448  -1.640  1.00 86.16           H
ATOM   4691  CB  PHE A 308       9.452  -5.595  -1.201  1.00 86.16           C
ATOM   4692 1HB  PHE A 308       8.756  -6.122  -0.549  1.00 86.16           H
ATOM   4693 2HB  PHE A 308       9.519  -6.167  -2.126  1.00 86.16           H
ATOM   4694  CG  PHE A 308      10.830  -5.567  -0.535  1.00 86.16           C
ATOM   4695  CD1 PHE A 308      11.937  -5.287  -1.274  1.00 86.16           C
ATOM   4696  HD1 PHE A 308      11.843  -5.082  -2.340  1.00 86.16           H
ATOM   4697  CD2 PHE A 308      10.947  -5.822   0.796  1.00 86.16           C
ATOM   4698  HD2 PHE A 308      10.060  -6.047   1.388  1.00 86.16           H
ATOM   4699  CE1 PHE A 308      13.215  -5.261  -0.655  1.00 86.16           C
ATOM   4700  HE1 PHE A 308      14.102  -5.037  -1.247  1.00 86.16           H
ATOM   4701  CE2 PHE A 308      12.225  -5.797   1.414  1.00 86.16           C
ATOM   4702  HE2 PHE A 308      12.319  -6.002   2.480  1.00 86.16           H
ATOM   4703  CZ  PHE A 308      13.332  -5.517   0.675  1.00 86.16           C
ATOM   4704  HZ  PHE A 308      14.313  -5.497   1.150  1.00 86.16           H
ATOM   4705  HN  PHE A 308       8.075  -4.458   0.387  1.00 86.16           H
ATOM   4706  N   HIS A 309       6.841  -4.825  -2.634  1.00 74.17           N
ATOM   4707  CA  HIS A 309       5.948  -5.002  -3.766  1.00 74.17           C
ATOM   4708  C   HIS A 309       5.590  -3.637  -4.357  1.00 74.17           C
ATOM   4709  O   HIS A 309       5.617  -3.456  -5.573  1.00 74.17           O
ATOM   4710  HA  HIS A 309       6.497  -5.578  -4.511  1.00 74.17           H
ATOM   4711  CB  HIS A 309       4.716  -5.815  -3.364  1.00 74.17           C
ATOM   4712 1HB  HIS A 309       5.042  -6.767  -2.945  1.00 74.17           H
ATOM   4713 2HB  HIS A 309       4.185  -5.284  -2.574  1.00 74.17           H
ATOM   4714  CG  HIS A 309       3.759  -6.083  -4.501  1.00 74.17           C
ATOM   4715  ND1 HIS A 309       4.127  -6.772  -5.644  1.00 74.17           N
ATOM   4716  HD1 HIS A 309       5.032  -7.152  -5.832  1.00 74.17           H
ATOM   4717  CD2 HIS A 309       2.446  -5.749  -4.659  1.00 74.17           C
ATOM   4718  HD2 HIS A 309       1.838  -5.198  -3.941  1.00 74.17           H
ATOM   4719  CE1 HIS A 309       3.075  -6.842  -6.447  1.00 74.17           C
ATOM   4720  HE1 HIS A 309       3.046  -7.323  -7.424  1.00 74.17           H
ATOM   4721  NE2 HIS A 309       2.034  -6.207  -5.835  1.00 74.17           N
ATOM   4722  HN  HIS A 309       6.475  -5.131  -1.755  1.00 74.17           H
ATOM   4723  N   SER A 310       5.264  -2.710  -3.468  1.00 80.13           N
ATOM   4724  CA  SER A 310       4.851  -1.382  -3.888  1.00 80.13           C
ATOM   4725  C   SER A 310       5.951  -0.735  -4.731  1.00 80.13           C
ATOM   4726  O   SER A 310       5.664  -0.025  -5.694  1.00 80.13           O
ATOM   4727  HA  SER A 310       3.951  -1.534  -4.484  1.00 80.13           H
ATOM   4728  CB  SER A 310       4.519  -0.501  -2.682  1.00 80.13           C
ATOM   4729 1HB  SER A 310       5.403  -0.403  -2.051  1.00 80.13           H
ATOM   4730 2HB  SER A 310       4.260   0.501  -3.025  1.00 80.13           H
ATOM   4731  OG  SER A 310       3.444  -1.031  -1.913  1.00 80.13           O
ATOM   4732  HG  SER A 310       3.283  -0.459  -1.108  1.00 80.13           H
ATOM   4733  HN  SER A 310       5.278  -2.855  -2.478  1.00 80.13           H
ATOM   4734  N   CYS A 311       7.188  -1.003  -4.339  1.00 83.13           N
ATOM   4735  CA  CYS A 311       8.332  -0.426  -5.025  1.00 83.13           C
ATOM   4736  C   CYS A 311       8.495  -1.138  -6.370  1.00 83.13           C
ATOM   4737  O   CYS A 311       8.945  -0.537  -7.344  1.00 83.13           O
ATOM   4738  HA  CYS A 311       8.110   0.631  -5.171  1.00 83.13           H
ATOM   4739  CB  CYS A 311       9.603  -0.512  -4.177  1.00 83.13           C
ATOM   4740 1HB  CYS A 311       9.822  -1.553  -3.941  1.00 83.13           H
ATOM   4741 2HB  CYS A 311      10.453  -0.127  -4.741  1.00 83.13           H
ATOM   4742  SG  CYS A 311       9.390   0.447  -2.633  1.00 83.13           S
ATOM   4743  HG  CYS A 311       8.690  -0.481  -1.988  1.00 83.13           H
ATOM   4744  HN  CYS A 311       7.414  -1.600  -3.570  1.00 83.13           H
ATOM   4745  N   LEU A 312       8.119  -2.409  -6.380  1.00 80.32           N
ATOM   4746  CA  LEU A 312       8.360  -3.251  -7.539  1.00 80.32           C
ATOM   4747  C   LEU A 312       7.207  -3.087  -8.532  1.00 80.32           C
ATOM   4748  O   LEU A 312       7.371  -3.334  -9.725  1.00 80.32           O
ATOM   4749  HA  LEU A 312       9.276  -2.900  -8.013  1.00 80.32           H
ATOM   4750  CB  LEU A 312       8.598  -4.700  -7.108  1.00 80.32           C
ATOM   4751 1HB  LEU A 312       7.802  -4.990  -6.423  1.00 80.32           H
ATOM   4752 2HB  LEU A 312       8.511  -5.338  -7.987  1.00 80.32           H
ATOM   4753  CG  LEU A 312       9.943  -4.987  -6.436  1.00 80.32           C
ATOM   4754  HG  LEU A 312      10.048  -4.315  -5.584  1.00 80.32           H
ATOM   4755  CD1 LEU A 312       9.990  -6.417  -5.894  1.00 80.32           C
ATOM   4756 1HD1 LEU A 312       9.196  -6.553  -5.160  1.00 80.32           H
ATOM   4757 2HD1 LEU A 312       9.852  -7.121  -6.714  1.00 80.32           H
ATOM   4758 3HD1 LEU A 312      10.956  -6.594  -5.421  1.00 80.32           H
ATOM   4759  CD2 LEU A 312      11.105  -4.695  -7.388  1.00 80.32           C
ATOM   4760 1HD2 LEU A 312      11.016  -5.325  -8.273  1.00 80.32           H
ATOM   4761 2HD2 LEU A 312      11.078  -3.646  -7.683  1.00 80.32           H
ATOM   4762 3HD2 LEU A 312      12.048  -4.908  -6.885  1.00 80.32           H
ATOM   4763  HN  LEU A 312       7.659  -2.862  -5.616  1.00 80.32           H
ATOM   4764  N   ASN A 313       6.066  -2.671  -8.001  1.00 73.07           N
ATOM   4765  CA  ASN A 313       4.844  -2.637  -8.786  1.00 73.07           C
ATOM   4766  C   ASN A 313       5.109  -1.903 -10.102  1.00 73.07           C
ATOM   4767  O   ASN A 313       5.008  -2.492 -11.177  1.00 73.07           O
ATOM   4768  HA  ASN A 313       4.572  -3.681  -8.939  1.00 73.07           H
ATOM   4769  CB  ASN A 313       3.733  -1.891  -8.044  1.00 73.07           C
ATOM   4770 1HB  ASN A 313       4.172  -1.188  -7.336  1.00 73.07           H
ATOM   4771 2HB  ASN A 313       3.147  -1.306  -8.753  1.00 73.07           H
ATOM   4772  CG  ASN A 313       2.819  -2.867  -7.302  1.00 73.07           C
ATOM   4773  OD1 ASN A 313       2.636  -4.008  -7.694  1.00 73.07           O
ATOM   4774  ND2 ASN A 313       2.256  -2.357  -6.210  1.00 73.07           N
ATOM   4775 1HD2 ASN A 313       2.447  -1.413  -5.943  1.00 73.07           H
ATOM   4776 2HD2 ASN A 313       1.641  -2.918  -5.656  1.00 73.07           H
ATOM   4777  HN  ASN A 313       5.969  -2.362  -7.055  1.00 73.07           H
ATOM   4778  N   PRO A 314       5.451  -0.609 -10.043  1.00 73.95           N
ATOM   4779  CA  PRO A 314       5.672   0.170 -11.264  1.00 73.95           C
ATOM   4780  C   PRO A 314       6.669  -0.494 -12.199  1.00 73.95           C
ATOM   4781  O   PRO A 314       6.450  -0.549 -13.408  1.00 73.95           O
ATOM   4782  HA  PRO A 314       4.747   0.240 -11.837  1.00 73.95           H
ATOM   4783  CB  PRO A 314       6.187   1.515 -10.748  1.00 73.95           C
ATOM   4784 1HB  PRO A 314       7.275   1.535 -10.695  1.00 73.95           H
ATOM   4785 2HB  PRO A 314       5.885   2.337 -11.398  1.00 73.95           H
ATOM   4786  CG  PRO A 314       5.554   1.629  -9.366  1.00 73.95           C
ATOM   4787 1HG  PRO A 314       6.087   2.340  -8.734  1.00 73.95           H
ATOM   4788 2HG  PRO A 314       4.524   1.978  -9.420  1.00 73.95           H
ATOM   4789  CD  PRO A 314       5.648   0.208  -8.832  1.00 73.95           C
ATOM   4790 1HD  PRO A 314       6.616   0.013  -8.371  1.00 73.95           H
ATOM   4791 2HD  PRO A 314       4.891   0.010  -8.074  1.00 73.95           H
ATOM   4792  N   VAL A 315       7.749  -0.986 -11.609  1.00 73.42           N
ATOM   4793  CA  VAL A 315       8.823  -1.578 -12.388  1.00 73.42           C
ATOM   4794  C   VAL A 315       8.288  -2.796 -13.144  1.00 73.42           C
ATOM   4795  O   VAL A 315       8.624  -3.005 -14.308  1.00 73.42           O
ATOM   4796  HA  VAL A 315       9.154  -0.833 -13.112  1.00 73.42           H
ATOM   4797  CB  VAL A 315      10.007  -1.912 -11.477  1.00 73.42           C
ATOM   4798  HB  VAL A 315       9.657  -2.609 -10.715  1.00 73.42           H
ATOM   4799  CG1 VAL A 315      11.126  -2.598 -12.263  1.00 73.42           C
ATOM   4800 1HG1 VAL A 315      10.750  -3.522 -12.700  1.00 73.42           H
ATOM   4801 2HG1 VAL A 315      11.472  -1.935 -13.056  1.00 73.42           H
ATOM   4802 3HG1 VAL A 315      11.955  -2.824 -11.591  1.00 73.42           H
ATOM   4803  CG2 VAL A 315      10.523  -0.659 -10.767  1.00 73.42           C
ATOM   4804 1HG2 VAL A 315      10.848   0.071 -11.508  1.00 73.42           H
ATOM   4805 2HG2 VAL A 315       9.725  -0.230 -10.160  1.00 73.42           H
ATOM   4806 3HG2 VAL A 315      11.364  -0.925 -10.126  1.00 73.42           H
ATOM   4807  HN  VAL A 315       7.895  -0.985 -10.620  1.00 73.42           H
ATOM   4808  N   LEU A 316       7.465  -3.568 -12.450  1.00 71.96           N
ATOM   4809  CA  LEU A 316       6.936  -4.797 -13.017  1.00 71.96           C
ATOM   4810  C   LEU A 316       6.114  -4.466 -14.264  1.00 71.96           C
ATOM   4811  O   LEU A 316       6.348  -5.028 -15.333  1.00 71.96           O
ATOM   4812  HA  LEU A 316       7.786  -5.411 -13.316  1.00 71.96           H
ATOM   4813  CB  LEU A 316       6.159  -5.584 -11.959  1.00 71.96           C
ATOM   4814 1HB  LEU A 316       5.506  -4.892 -11.427  1.00 71.96           H
ATOM   4815 2HB  LEU A 316       5.516  -6.301 -12.469  1.00 71.96           H
ATOM   4816  CG  LEU A 316       7.003  -6.338 -10.930  1.00 71.96           C
ATOM   4817  HG  LEU A 316       7.719  -5.640 -10.498  1.00 71.96           H
ATOM   4818  CD1 LEU A 316       6.133  -6.861  -9.785  1.00 71.96           C
ATOM   4819 1HD1 LEU A 316       5.644  -6.023  -9.289  1.00 71.96           H
ATOM   4820 2HD1 LEU A 316       5.378  -7.539 -10.183  1.00 71.96           H
ATOM   4821 3HD1 LEU A 316       6.758  -7.393  -9.068  1.00 71.96           H
ATOM   4822  CD2 LEU A 316       7.808  -7.457 -11.595  1.00 71.96           C
ATOM   4823 1HD2 LEU A 316       7.126  -8.161 -12.072  1.00 71.96           H
ATOM   4824 2HD2 LEU A 316       8.472  -7.029 -12.346  1.00 71.96           H
ATOM   4825 3HD2 LEU A 316       8.399  -7.977 -10.841  1.00 71.96           H
ATOM   4826  HN  LEU A 316       7.159  -3.366 -11.520  1.00 71.96           H
ATOM   4827  N   TYR A 317       5.168  -3.556 -14.087  1.00 58.93           N
ATOM   4828  CA  TYR A 317       4.280  -3.177 -15.173  1.00 58.93           C
ATOM   4829  C   TYR A 317       5.067  -2.586 -16.344  1.00 58.93           C
ATOM   4830  O   TYR A 317       4.677  -2.740 -17.500  1.00 58.93           O
ATOM   4831  HA  TYR A 317       3.760  -4.074 -15.510  1.00 58.93           H
ATOM   4832  CB  TYR A 317       3.352  -2.103 -14.603  1.00 58.93           C
ATOM   4833 1HB  TYR A 317       3.906  -1.504 -13.880  1.00 58.93           H
ATOM   4834 2HB  TYR A 317       3.052  -1.432 -15.409  1.00 58.93           H
ATOM   4835  CG  TYR A 317       2.097  -2.659 -13.928  1.00 58.93           C
ATOM   4836  CD1 TYR A 317       1.085  -3.202 -14.694  1.00 58.93           C
ATOM   4837  HD1 TYR A 317       1.180  -3.234 -15.779  1.00 58.93           H
ATOM   4838  CD2 TYR A 317       1.976  -2.618 -12.554  1.00 58.93           C
ATOM   4839  HD2 TYR A 317       2.776  -2.189 -11.950  1.00 58.93           H
ATOM   4840  CE1 TYR A 317      -0.097  -3.725 -14.058  1.00 58.93           C
ATOM   4841  HE1 TYR A 317      -0.904  -4.157 -14.651  1.00 58.93           H
ATOM   4842  CE2 TYR A 317       0.795  -3.141 -11.919  1.00 58.93           C
ATOM   4843  HE2 TYR A 317       0.687  -3.115 -10.834  1.00 58.93           H
ATOM   4844  CZ  TYR A 317      -0.183  -3.669 -12.702  1.00 58.93           C
ATOM   4845  OH  TYR A 317      -1.299  -4.164 -12.102  1.00 58.93           O
ATOM   4846  HH  TYR A 317      -2.040  -4.243 -12.770  1.00 58.93           H
ATOM   4847  HN  TYR A 317       5.005  -3.081 -13.222  1.00 58.93           H
ATOM   4848  N   VAL A 318       6.162  -1.922 -16.004  1.00 64.94           N
ATOM   4849  CA  VAL A 318       6.905  -1.151 -16.987  1.00 64.94           C
ATOM   4850  C   VAL A 318       7.785  -2.095 -17.809  1.00 64.94           C
ATOM   4851  O   VAL A 318       7.711  -2.106 -19.037  1.00 64.94           O
ATOM   4852  HA  VAL A 318       6.181  -0.679 -17.650  1.00 64.94           H
ATOM   4853  CB  VAL A 318       7.702  -0.045 -16.291  1.00 64.94           C
ATOM   4854  HB  VAL A 318       7.970  -0.401 -15.296  1.00 64.94           H
ATOM   4855  CG1 VAL A 318       8.997   0.256 -17.048  1.00 64.94           C
ATOM   4856 1HG1 VAL A 318       9.611  -0.643 -17.090  1.00 64.94           H
ATOM   4857 2HG1 VAL A 318       8.759   0.581 -18.060  1.00 64.94           H
ATOM   4858 3HG1 VAL A 318       9.544   1.046 -16.532  1.00 64.94           H
ATOM   4859  CG2 VAL A 318       6.856   1.219 -16.126  1.00 64.94           C
ATOM   4860 1HG2 VAL A 318       6.543   1.577 -17.107  1.00 64.94           H
ATOM   4861 2HG2 VAL A 318       5.976   0.991 -15.525  1.00 64.94           H
ATOM   4862 3HG2 VAL A 318       7.446   1.988 -15.629  1.00 64.94           H
ATOM   4863  HN  VAL A 318       6.542  -1.905 -15.079  1.00 64.94           H
ATOM   4864  N   PHE A 319       8.598  -2.863 -17.099  1.00 62.45           N
ATOM   4865  CA  PHE A 319       9.632  -3.655 -17.744  1.00 62.45           C
ATOM   4866  C   PHE A 319       9.025  -4.838 -18.501  1.00 62.45           C
ATOM   4867  O   PHE A 319       9.629  -5.355 -19.439  1.00 62.45           O
ATOM   4868  HA  PHE A 319      10.148  -3.002 -18.447  1.00 62.45           H
ATOM   4869  CB  PHE A 319      10.543  -4.188 -16.636  1.00 62.45           C
ATOM   4870 1HB  PHE A 319       9.937  -4.416 -15.759  1.00 62.45           H
ATOM   4871 2HB  PHE A 319      10.990  -5.125 -16.967  1.00 62.45           H
ATOM   4872  CG  PHE A 319      11.659  -3.223 -16.230  1.00 62.45           C
ATOM   4873  CD1 PHE A 319      12.875  -3.297 -16.834  1.00 62.45           C
ATOM   4874  HD1 PHE A 319      13.055  -4.044 -17.608  1.00 62.45           H
ATOM   4875  CD2 PHE A 319      11.435  -2.291 -15.265  1.00 62.45           C
ATOM   4876  HD2 PHE A 319      10.460  -2.232 -14.781  1.00 62.45           H
ATOM   4877  CE1 PHE A 319      13.911  -2.401 -16.458  1.00 62.45           C
ATOM   4878  HE1 PHE A 319      14.885  -2.461 -16.942  1.00 62.45           H
ATOM   4879  CE2 PHE A 319      12.470  -1.396 -14.888  1.00 62.45           C
ATOM   4880  HE2 PHE A 319      12.290  -0.649 -14.115  1.00 62.45           H
ATOM   4881  CZ  PHE A 319      13.686  -1.469 -15.493  1.00 62.45           C
ATOM   4882  HZ  PHE A 319      14.481  -0.782 -15.203  1.00 62.45           H
ATOM   4883  HN  PHE A 319       8.559  -2.950 -16.104  1.00 62.45           H
ATOM   4884  N   VAL A 320       7.837  -5.232 -18.065  1.00 66.33           N
ATOM   4885  CA  VAL A 320       7.111  -6.298 -18.732  1.00 66.33           C
ATOM   4886  C   VAL A 320       6.633  -5.806 -20.100  1.00 66.33           C
ATOM   4887  O   VAL A 320       6.342  -6.608 -20.986  1.00 66.33           O
ATOM   4888  HA  VAL A 320       7.804  -7.126 -18.880  1.00 66.33           H
ATOM   4889  CB  VAL A 320       5.968  -6.791 -17.842  1.00 66.33           C
ATOM   4890  HB  VAL A 320       5.298  -5.950 -17.660  1.00 66.33           H
ATOM   4891  CG1 VAL A 320       5.164  -7.890 -18.539  1.00 66.33           C
ATOM   4892 1HG1 VAL A 320       4.742  -7.500 -19.465  1.00 66.33           H
ATOM   4893 2HG1 VAL A 320       5.819  -8.732 -18.764  1.00 66.33           H
ATOM   4894 3HG1 VAL A 320       4.359  -8.222 -17.884  1.00 66.33           H
ATOM   4895  CG2 VAL A 320       6.496  -7.272 -16.489  1.00 66.33           C
ATOM   4896 1HG2 VAL A 320       7.197  -8.092 -16.643  1.00 66.33           H
ATOM   4897 2HG2 VAL A 320       7.004  -6.450 -15.984  1.00 66.33           H
ATOM   4898 3HG2 VAL A 320       5.663  -7.616 -15.875  1.00 66.33           H
ATOM   4899  HN  VAL A 320       7.373  -4.836 -17.273  1.00 66.33           H
ATOM   4900  N   GLY A 321       6.566  -4.489 -20.229  1.00 67.30           N
ATOM   4901  CA  GLY A 321       6.184  -3.879 -21.491  1.00 67.30           C
ATOM   4902  C   GLY A 321       7.396  -3.716 -22.411  1.00 67.30           C
ATOM   4903  O   GLY A 321       8.356  -3.031 -22.063  1.00 67.30           O
ATOM   4904 1HA  GLY A 321       5.430  -4.494 -21.983  1.00 67.30           H
ATOM   4905 2HA  GLY A 321       5.730  -2.905 -21.306  1.00 67.30           H
ATOM   4906  HN  GLY A 321       6.767  -3.844 -19.492  1.00 67.30           H
ATOM   4907  N   GLU A 322       7.312  -4.359 -23.567  1.00 59.94           N
ATOM   4908  CA  GLU A 322       8.253  -4.092 -24.641  1.00 59.94           C
ATOM   4909  C   GLU A 322       8.268  -2.599 -24.975  1.00 59.94           C
ATOM   4910  O   GLU A 322       9.322  -2.033 -25.261  1.00 59.94           O
ATOM   4911  HA  GLU A 322       9.226  -4.394 -24.255  1.00 59.94           H
ATOM   4912  CB  GLU A 322       7.922  -4.927 -25.880  1.00 59.94           C
ATOM   4913 1HB  GLU A 322       6.842  -4.977 -26.011  1.00 59.94           H
ATOM   4914 2HB  GLU A 322       8.444  -4.521 -26.746  1.00 59.94           H
ATOM   4915  CG  GLU A 322       8.413  -6.367 -25.717  1.00 59.94           C
ATOM   4916 1HG  GLU A 322       9.440  -6.366 -25.350  1.00 59.94           H
ATOM   4917 2HG  GLU A 322       7.808  -6.879 -24.969  1.00 59.94           H
ATOM   4918  CD  GLU A 322       8.341  -7.124 -27.044  1.00 59.94           C
ATOM   4919  OE1 GLU A 322       8.976  -8.198 -27.120  1.00 59.94           O
ATOM   4920  OE2 GLU A 322       7.653  -6.612 -27.953  1.00 59.94           O
ATOM   4921  HN  GLU A 322       6.618  -5.049 -23.774  1.00 59.94           H
ATOM   4922  N   ARG A 323       7.086  -2.002 -24.927  1.00 57.96           N
ATOM   4923  CA  ARG A 323       6.924  -0.625 -25.361  1.00 57.96           C
ATOM   4924  C   ARG A 323       7.787   0.306 -24.506  1.00 57.96           C
ATOM   4925  O   ARG A 323       8.450   1.199 -25.030  1.00 57.96           O
ATOM   4926  HA  ARG A 323       7.253  -0.620 -26.400  1.00 57.96           H
ATOM   4927  CB  ARG A 323       5.462  -0.185 -25.265  1.00 57.96           C
ATOM   4928 1HB  ARG A 323       4.818  -0.954 -25.693  1.00 57.96           H
ATOM   4929 2HB  ARG A 323       5.179  -0.078 -24.218  1.00 57.96           H
ATOM   4930  CG  ARG A 323       5.239   1.140 -25.997  1.00 57.96           C
ATOM   4931 1HG  ARG A 323       5.839   1.922 -25.532  1.00 57.96           H
ATOM   4932 2HG  ARG A 323       5.576   1.050 -27.030  1.00 57.96           H
ATOM   4933  CD  ARG A 323       3.762   1.539 -25.970  1.00 57.96           C
ATOM   4934 1HD  ARG A 323       3.152   0.736 -26.383  1.00 57.96           H
ATOM   4935 2HD  ARG A 323       3.437   1.690 -24.941  1.00 57.96           H
ATOM   4936  NE  ARG A 323       3.559   2.780 -26.751  1.00 57.96           N
ATOM   4937  HE  ARG A 323       4.350   3.175 -27.218  1.00 57.96           H
ATOM   4938  CZ  ARG A 323       2.381   3.408 -26.871  1.00 57.96           C
ATOM   4939  NH1 ARG A 323       1.288   2.924 -26.266  1.00 57.96           N
ATOM   4940 1HH1 ARG A 323       1.347   2.088 -25.720  1.00 57.96           H
ATOM   4941 2HH1 ARG A 323       0.413   3.398 -26.360  1.00 57.96           H
ATOM   4942  NH2 ARG A 323       2.313   4.527 -27.604  1.00 57.96           N
ATOM   4943 1HH2 ARG A 323       1.442   5.007 -27.704  1.00 57.96           H
ATOM   4944 2HH2 ARG A 323       3.134   4.882 -28.053  1.00 57.96           H
ATOM   4945  HN  ARG A 323       6.250  -2.443 -24.600  1.00 57.96           H
ATOM   4946  N   PHE A 324       7.749   0.064 -23.204  1.00 67.37           N
ATOM   4947  CA  PHE A 324       8.444   0.926 -22.262  1.00 67.37           C
ATOM   4948  C   PHE A 324       9.960   0.752 -22.375  1.00 67.37           C
ATOM   4949  O   PHE A 324      10.707   1.726 -22.308  1.00 67.37           O
ATOM   4950  HA  PHE A 324       8.179   1.954 -22.509  1.00 67.37           H
ATOM   4951  CB  PHE A 324       7.998   0.509 -20.860  1.00 67.37           C
ATOM   4952 1HB  PHE A 324       6.909   0.474 -20.832  1.00 67.37           H
ATOM   4953 2HB  PHE A 324       8.354  -0.502 -20.662  1.00 67.37           H
ATOM   4954  CG  PHE A 324       8.493   1.435 -19.748  1.00 67.37           C
ATOM   4955  CD1 PHE A 324       9.731   1.255 -19.214  1.00 67.37           C
ATOM   4956  HD1 PHE A 324      10.370   0.452 -19.579  1.00 67.37           H
ATOM   4957  CD2 PHE A 324       7.695   2.438 -19.292  1.00 67.37           C
ATOM   4958  HD2 PHE A 324       6.703   2.582 -19.720  1.00 67.37           H
ATOM   4959  CE1 PHE A 324      10.191   2.115 -18.182  1.00 67.37           C
ATOM   4960  HE1 PHE A 324      11.183   1.971 -17.754  1.00 67.37           H
ATOM   4961  CE2 PHE A 324       8.155   3.298 -18.260  1.00 67.37           C
ATOM   4962  HE2 PHE A 324       7.516   4.102 -17.895  1.00 67.37           H
ATOM   4963  CZ  PHE A 324       9.393   3.118 -17.726  1.00 67.37           C
ATOM   4964  HZ  PHE A 324       9.746   3.778 -16.934  1.00 67.37           H
ATOM   4965  HN  PHE A 324       7.257  -0.702 -22.791  1.00 67.37           H
ATOM   4966  N   ARG A 325      10.369  -0.497 -22.545  1.00 67.16           N
ATOM   4967  CA  ARG A 325      11.779  -0.807 -22.710  1.00 67.16           C
ATOM   4968  C   ARG A 325      12.369   0.006 -23.864  1.00 67.16           C
ATOM   4969  O   ARG A 325      13.487   0.510 -23.764  1.00 67.16           O
ATOM   4970  HA  ARG A 325      12.238  -0.532 -21.761  1.00 67.16           H
ATOM   4971  CB  ARG A 325      11.986  -2.297 -22.988  1.00 67.16           C
ATOM   4972 1HB  ARG A 325      11.155  -2.680 -23.581  1.00 67.16           H
ATOM   4973 2HB  ARG A 325      12.891  -2.438 -23.580  1.00 67.16           H
ATOM   4974  CG  ARG A 325      12.095  -3.088 -21.683  1.00 67.16           C
ATOM   4975 1HG  ARG A 325      12.820  -2.611 -21.023  1.00 67.16           H
ATOM   4976 2HG  ARG A 325      11.136  -3.076 -21.165  1.00 67.16           H
ATOM   4977  CD  ARG A 325      12.518  -4.534 -21.951  1.00 67.16           C
ATOM   4978 1HD  ARG A 325      13.256  -4.563 -22.753  1.00 67.16           H
ATOM   4979 2HD  ARG A 325      12.993  -4.954 -21.065  1.00 67.16           H
ATOM   4980  NE  ARG A 325      11.337  -5.345 -22.323  1.00 67.16           N
ATOM   4981  HE  ARG A 325      10.467  -4.872 -22.461  1.00 67.16           H
ATOM   4982  CZ  ARG A 325      11.361  -6.675 -22.487  1.00 67.16           C
ATOM   4983  NH1 ARG A 325      12.499  -7.361 -22.316  1.00 67.16           N
ATOM   4984 1HH1 ARG A 325      13.339  -6.881 -22.063  1.00 67.16           H
ATOM   4985 2HH1 ARG A 325      12.508  -8.354 -22.440  1.00 67.16           H
ATOM   4986  NH2 ARG A 325      10.229  -7.308 -22.825  1.00 67.16           N
ATOM   4987 1HH2 ARG A 325      10.230  -8.300 -22.951  1.00 67.16           H
ATOM   4988 2HH2 ARG A 325       9.384  -6.789 -22.951  1.00 67.16           H
ATOM   4989  HN  ARG A 325       9.757  -1.288 -22.570  1.00 67.16           H
ATOM   4990  N   ARG A 326      11.592   0.109 -24.932  1.00 65.82           N
ATOM   4991  CA  ARG A 326      12.008   0.883 -26.089  1.00 65.82           C
ATOM   4992  C   ARG A 326      12.065   2.372 -25.740  1.00 65.82           C
ATOM   4993  O   ARG A 326      13.006   3.067 -26.119  1.00 65.82           O
ATOM   4994  HA  ARG A 326      12.998   0.501 -26.338  1.00 65.82           H
ATOM   4995  CB  ARG A 326      11.049   0.678 -27.263  1.00 65.82           C
ATOM   4996 1HB  ARG A 326      10.021   0.799 -26.923  1.00 65.82           H
ATOM   4997 2HB  ARG A 326      11.227   1.442 -28.020  1.00 65.82           H
ATOM   4998  CG  ARG A 326      11.228  -0.710 -27.881  1.00 65.82           C
ATOM   4999 1HG  ARG A 326      12.263  -0.841 -28.196  1.00 65.82           H
ATOM   5000 2HG  ARG A 326      11.024  -1.475 -27.131  1.00 65.82           H
ATOM   5001  CD  ARG A 326      10.296  -0.902 -29.079  1.00 65.82           C
ATOM   5002 1HD  ARG A 326       9.267  -0.692 -28.787  1.00 65.82           H
ATOM   5003 2HD  ARG A 326      10.554  -0.194 -29.867  1.00 65.82           H
ATOM   5004  NE  ARG A 326      10.405  -2.287 -29.589  1.00 65.82           N
ATOM   5005  HE  ARG A 326      10.912  -2.950 -29.039  1.00 65.82           H
ATOM   5006  CZ  ARG A 326       9.865  -2.708 -30.741  1.00 65.82           C
ATOM   5007  NH1 ARG A 326       9.175  -1.862 -31.518  1.00 65.82           N
ATOM   5008 1HH1 ARG A 326       9.059  -0.909 -31.239  1.00 65.82           H
ATOM   5009 2HH1 ARG A 326       8.776  -2.184 -32.376  1.00 65.82           H
ATOM   5010  NH2 ARG A 326      10.027  -3.987 -31.104  1.00 65.82           N
ATOM   5011 1HH2 ARG A 326       9.631  -4.318 -31.961  1.00 65.82           H
ATOM   5012 2HH2 ARG A 326      10.544  -4.612 -30.519  1.00 65.82           H
ATOM   5013  HN  ARG A 326      10.694  -0.324 -25.014  1.00 65.82           H
ATOM   5014  N   ASP A 327      11.045   2.817 -25.020  1.00 74.73           N
ATOM   5015  CA  ASP A 327      10.917   4.228 -24.696  1.00 74.73           C
ATOM   5016  C   ASP A 327      12.004   4.616 -23.691  1.00 74.73           C
ATOM   5017  O   ASP A 327      12.507   5.738 -23.718  1.00 74.73           O
ATOM   5018  HA  ASP A 327      11.023   4.751 -25.646  1.00 74.73           H
ATOM   5019  CB  ASP A 327       9.558   4.526 -24.061  1.00 74.73           C
ATOM   5020 1HB  ASP A 327       9.366   3.819 -23.254  1.00 74.73           H
ATOM   5021 2HB  ASP A 327       9.570   5.521 -23.617  1.00 74.73           H
ATOM   5022  CG  ASP A 327       8.437   4.439 -25.099  1.00 74.73           C
ATOM   5023  OD1 ASP A 327       8.778   4.411 -26.302  1.00 74.73           O
ATOM   5024  OD2 ASP A 327       7.265   4.403 -24.667  1.00 74.73           O
ATOM   5025  HN  ASP A 327      10.317   2.233 -24.661  1.00 74.73           H
ATOM   5026  N   LEU A 328      12.333   3.667 -22.827  1.00 75.66           N
ATOM   5027  CA  LEU A 328      13.399   3.871 -21.861  1.00 75.66           C
ATOM   5028  C   LEU A 328      14.712   4.128 -22.603  1.00 75.66           C
ATOM   5029  O   LEU A 328      15.401   5.110 -22.331  1.00 75.66           O
ATOM   5030  HA  LEU A 328      13.149   4.760 -21.282  1.00 75.66           H
ATOM   5031  CB  LEU A 328      13.466   2.697 -20.882  1.00 75.66           C
ATOM   5032 1HB  LEU A 328      12.523   2.650 -20.337  1.00 75.66           H
ATOM   5033 2HB  LEU A 328      13.549   1.775 -21.456  1.00 75.66           H
ATOM   5034  CG  LEU A 328      14.608   2.737 -19.865  1.00 75.66           C
ATOM   5035  HG  LEU A 328      15.548   2.821 -20.410  1.00 75.66           H
ATOM   5036  CD1 LEU A 328      14.497   3.968 -18.962  1.00 75.66           C
ATOM   5037 1HD1 LEU A 328      14.540   4.870 -19.572  1.00 75.66           H
ATOM   5038 2HD1 LEU A 328      13.550   3.938 -18.423  1.00 75.66           H
ATOM   5039 3HD1 LEU A 328      15.321   3.971 -18.249  1.00 75.66           H
ATOM   5040  CD2 LEU A 328      14.669   1.438 -19.058  1.00 75.66           C
ATOM   5041 1HD2 LEU A 328      13.730   1.298 -18.523  1.00 75.66           H
ATOM   5042 2HD2 LEU A 328      14.832   0.598 -19.733  1.00 75.66           H
ATOM   5043 3HD2 LEU A 328      15.490   1.493 -18.342  1.00 75.66           H
ATOM   5044  HN  LEU A 328      11.886   2.773 -22.781  1.00 75.66           H
ATOM   5045  N   VAL A 329      15.019   3.229 -23.527  1.00 78.33           N
ATOM   5046  CA  VAL A 329      16.277   3.298 -24.250  1.00 78.33           C
ATOM   5047  C   VAL A 329      16.306   4.575 -25.092  1.00 78.33           C
ATOM   5048  O   VAL A 329      17.358   5.193 -25.253  1.00 78.33           O
ATOM   5049  HA  VAL A 329      17.078   3.346 -23.512  1.00 78.33           H
ATOM   5050  CB  VAL A 329      16.473   2.029 -25.081  1.00 78.33           C
ATOM   5051  HB  VAL A 329      15.636   1.949 -25.775  1.00 78.33           H
ATOM   5052  CG1 VAL A 329      17.760   2.107 -25.905  1.00 78.33           C
ATOM   5053 1HG1 VAL A 329      17.709   2.961 -26.579  1.00 78.33           H
ATOM   5054 2HG1 VAL A 329      18.613   2.222 -25.236  1.00 78.33           H
ATOM   5055 3HG1 VAL A 329      17.875   1.192 -26.486  1.00 78.33           H
ATOM   5056  CG2 VAL A 329      16.466   0.784 -24.191  1.00 78.33           C
ATOM   5057 1HG2 VAL A 329      17.274   0.853 -23.463  1.00 78.33           H
ATOM   5058 2HG2 VAL A 329      15.512   0.716 -23.669  1.00 78.33           H
ATOM   5059 3HG2 VAL A 329      16.608  -0.104 -24.807  1.00 78.33           H
ATOM   5060  HN  VAL A 329      14.426   2.465 -23.782  1.00 78.33           H
ATOM   5061  N   LYS A 330      15.140   4.933 -25.608  1.00 73.51           N
ATOM   5062  CA  LYS A 330      14.997   6.177 -26.344  1.00 73.51           C
ATOM   5063  C   LYS A 330      15.396   7.347 -25.443  1.00 73.51           C
[truncated: 117,478 more chars]
