# Supplementary material for: Noncanonical roles of chemokine regions in CCR9 activation revealed by structural modeling and mutational mapping
Source: Nat Commun. 2025 Aug 18;16:7695. doi: 10.1038/s41467-025-62321-9 (PMC12361432; doi:10.1038/s41467-025-62321-9)
Supplement: Supplementary file 7 — Supplementary Data 5 [file 41467_2025_62321_MOESM7_ESM.zip › CCR9_CCL25x1P6_18_rnk1.pdb]

ATOM      1  N   GLU A  20      -6.201  -4.315  58.227  1.00 52.40           N
ATOM      2  CA  GLU A  20      -6.015  -5.391  57.267  1.00 52.40           C
ATOM      3  C   GLU A  20      -6.484  -6.720  57.862  1.00 52.40           C
ATOM      4  O   GLU A  20      -5.698  -7.442  58.474  1.00 52.40           O
ATOM      5  HA  GLU A  20      -6.637  -5.128  56.413  1.00 52.40           H
ATOM      6  CB  GLU A  20      -4.555  -5.476  56.817  1.00 52.40           C
ATOM      7 1HB  GLU A  20      -3.899  -5.196  57.642  1.00 52.40           H
ATOM      8 2HB  GLU A  20      -4.350  -6.471  56.423  1.00 52.40           H
ATOM      9  CG  GLU A  20      -4.274  -4.495  55.678  1.00 52.40           C
ATOM     10 1HG  GLU A  20      -5.142  -4.438  55.020  1.00 52.40           H
ATOM     11 2HG  GLU A  20      -4.116  -3.496  56.084  1.00 52.40           H
ATOM     12  CD  GLU A  20      -3.045  -4.924  54.874  1.00 52.40           C
ATOM     13  OE1 GLU A  20      -3.034  -4.637  53.657  1.00 52.40           O
ATOM     14  OE2 GLU A  20      -2.145  -5.530  55.494  1.00 52.40           O
ATOM     15  HN  GLU A  20      -6.616  -4.590  59.094  1.00 52.40           H
ATOM     16  N   SER A  21      -7.763  -7.003  57.662  1.00 61.52           N
ATOM     17  CA  SER A  21      -8.321  -8.278  58.079  1.00 61.52           C
ATOM     18  C   SER A  21      -7.563  -9.425  57.408  1.00 61.52           C
ATOM     19  O   SER A  21      -7.122  -9.299  56.267  1.00 61.52           O
ATOM     20  HA  SER A  21      -8.188  -8.312  59.160  1.00 61.52           H
ATOM     21  CB  SER A  21      -9.812  -8.361  57.747  1.00 61.52           C
ATOM     22 1HB  SER A  21     -10.219  -9.295  58.134  1.00 61.52           H
ATOM     23 2HB  SER A  21     -10.341  -7.551  58.249  1.00 61.52           H
ATOM     24  OG  SER A  21     -10.052  -8.285  56.344  1.00 61.52           O
ATOM     25  HG  SER A  21     -10.444  -9.145  56.017  1.00 61.52           H
ATOM     26  HN  SER A  21      -8.411  -6.380  57.225  1.00 61.52           H
ATOM     27  N   THR A  22      -7.436 -10.519  58.146  1.00 62.52           N
ATOM     28  CA  THR A  22      -6.741 -11.689  57.636  1.00 62.52           C
ATOM     29  C   THR A  22      -7.308 -12.094  56.274  1.00 62.52           C
ATOM     30  O   THR A  22      -6.576 -12.581  55.413  1.00 62.52           O
ATOM     31  HA  THR A  22      -5.695 -11.426  57.481  1.00 62.52           H
ATOM     32  CB  THR A  22      -6.841 -12.794  58.689  1.00 62.52           C
ATOM     33  HB  THR A  22      -7.272 -13.700  58.262  1.00 62.52           H
ATOM     34  OG1 THR A  22      -7.585 -12.198  59.748  1.00 62.52           O
ATOM     35  HG1 THR A  22      -7.939 -12.907  60.358  1.00 62.52           H
ATOM     36  CG2 THR A  22      -5.488 -13.122  59.323  1.00 62.52           C
ATOM     37 1HG2 THR A  22      -5.088 -12.231  59.808  1.00 62.52           H
ATOM     38 2HG2 THR A  22      -4.796 -13.456  58.550  1.00 62.52           H
ATOM     39 3HG2 THR A  22      -5.615 -13.912  60.063  1.00 62.52           H
ATOM     40  HN  THR A  22      -7.798 -10.613  59.073  1.00 62.52           H
ATOM     41  N   SER A  23      -8.606 -11.878  56.120  1.00 64.97           N
ATOM     42  CA  SER A  23      -9.277 -12.203  54.873  1.00 64.97           C
ATOM     43  C   SER A  23      -8.705 -11.355  53.735  1.00 64.97           C
ATOM     44  O   SER A  23      -8.519 -11.846  52.623  1.00 64.97           O
ATOM     45  HA  SER A  23      -9.073 -13.260  54.702  1.00 64.97           H
ATOM     46  CB  SER A  23     -10.787 -11.988  54.987  1.00 64.97           C
ATOM     47 1HB  SER A  23     -11.279 -12.395  54.104  1.00 64.97           H
ATOM     48 2HB  SER A  23     -11.168 -12.540  55.847  1.00 64.97           H
ATOM     49  OG  SER A  23     -11.122 -10.609  55.123  1.00 64.97           O
ATOM     50  HG  SER A  23     -12.112 -10.489  55.051  1.00 64.97           H
ATOM     51  HN  SER A  23      -9.196 -11.489  56.828  1.00 64.97           H
ATOM     52  N   SER A  24      -8.442 -10.096  54.053  1.00 70.87           N
ATOM     53  CA  SER A  24      -7.932  -9.164  53.061  1.00 70.87           C
ATOM     54  C   SER A  24      -6.561  -9.628  52.564  1.00 70.87           C
ATOM     55  O   SER A  24      -6.231  -9.456  51.391  1.00 70.87           O
ATOM     56  HA  SER A  24      -8.659  -9.181  52.249  1.00 70.87           H
ATOM     57  CB  SER A  24      -7.838  -7.748  53.632  1.00 70.87           C
ATOM     58 1HB  SER A  24      -8.648  -7.140  53.228  1.00 70.87           H
ATOM     59 2HB  SER A  24      -7.975  -7.783  54.713  1.00 70.87           H
ATOM     60  OG  SER A  24      -6.588  -7.133  53.332  1.00 70.87           O
ATOM     61  HG  SER A  24      -6.531  -6.239  53.777  1.00 70.87           H
ATOM     62  HN  SER A  24      -8.571  -9.711  54.967  1.00 70.87           H
ATOM     63  N   MET A  25      -5.799 -10.206  53.481  1.00 67.06           N
ATOM     64  CA  MET A  25      -4.467 -10.685  53.153  1.00 67.06           C
ATOM     65  C   MET A  25      -4.534 -11.985  52.349  1.00 67.06           C
ATOM     66  O   MET A  25      -3.761 -12.180  51.412  1.00 67.06           O
ATOM     67  HA  MET A  25      -4.013  -9.899  52.549  1.00 67.06           H
ATOM     68  CB  MET A  25      -3.678 -10.922  54.442  1.00 67.06           C
ATOM     69 1HB  MET A  25      -4.138 -10.369  55.261  1.00 67.06           H
ATOM     70 2HB  MET A  25      -3.718 -11.978  54.709  1.00 67.06           H
ATOM     71  CG  MET A  25      -2.220 -10.486  54.281  1.00 67.06           C
ATOM     72 1HG  MET A  25      -1.761 -11.025  53.452  1.00 67.06           H
ATOM     73 2HG  MET A  25      -2.174  -9.425  54.036  1.00 67.06           H
ATOM     74  SD  MET A  25      -1.318 -10.803  55.788  1.00 67.06           S
ATOM     75  CE  MET A  25       0.155  -9.843  55.475  1.00 67.06           C
ATOM     76 1HE  MET A  25       0.647 -10.216  54.577  1.00 67.06           H
ATOM     77 2HE  MET A  25      -0.117  -8.797  55.333  1.00 67.06           H
ATOM     78 3HE  MET A  25       0.832  -9.931  56.325  1.00 67.06           H
ATOM     79  HN  MET A  25      -6.077 -10.348  54.431  1.00 67.06           H
ATOM     80  N   GLU A  26      -5.465 -12.841  52.745  1.00 63.32           N
ATOM     81  CA  GLU A  26      -5.677 -14.094  52.042  1.00 63.32           C
ATOM     82  C   GLU A  26      -6.130 -13.827  50.605  1.00 63.32           C
ATOM     83  O   GLU A  26      -5.679 -14.493  49.674  1.00 63.32           O
ATOM     84  HA  GLU A  26      -4.706 -14.591  52.037  1.00 63.32           H
ATOM     85  CB  GLU A  26      -6.687 -14.974  52.781  1.00 63.32           C
ATOM     86 1HB  GLU A  26      -7.512 -14.360  53.144  1.00 63.32           H
ATOM     87 2HB  GLU A  26      -7.009 -15.789  52.132  1.00 63.32           H
ATOM     88  CG  GLU A  26      -6.050 -15.627  54.009  1.00 63.32           C
ATOM     89 1HG  GLU A  26      -5.196 -16.231  53.703  1.00 63.32           H
ATOM     90 2HG  GLU A  26      -5.671 -14.856  54.680  1.00 63.32           H
ATOM     91  CD  GLU A  26      -7.061 -16.503  54.751  1.00 63.32           C
ATOM     92  OE1 GLU A  26      -6.601 -17.368  55.528  1.00 63.32           O
ATOM     93  OE2 GLU A  26      -8.272 -16.288  54.525  1.00 63.32           O
ATOM     94  HN  GLU A  26      -6.067 -12.689  53.529  1.00 63.32           H
ATOM     95  N   ASP A  27      -7.017 -12.852  50.470  1.00 69.98           N
ATOM     96  CA  ASP A  27      -7.576 -12.523  49.170  1.00 69.98           C
ATOM     97  C   ASP A  27      -6.444 -12.127  48.219  1.00 69.98           C
ATOM     98  O   ASP A  27      -6.462 -12.489  47.043  1.00 69.98           O
ATOM     99  HA  ASP A  27      -8.096 -13.424  48.846  1.00 69.98           H
ATOM    100  CB  ASP A  27      -8.545 -11.344  49.269  1.00 69.98           C
ATOM    101 1HB  ASP A  27      -8.109 -10.561  49.889  1.00 69.98           H
ATOM    102 2HB  ASP A  27      -8.704 -10.915  48.279  1.00 69.98           H
ATOM    103  CG  ASP A  27      -9.885 -11.784  49.862  1.00 69.98           C
ATOM    104  OD1 ASP A  27     -10.160 -13.002  49.801  1.00 69.98           O
ATOM    105  OD2 ASP A  27     -10.604 -10.892  50.362  1.00 69.98           O
ATOM    106  HN  ASP A  27      -7.352 -12.292  51.228  1.00 69.98           H
ATOM    107  N   TYR A  28      -5.488 -11.389  48.763  1.00 69.07           N
ATOM    108  CA  TYR A  28      -4.367 -10.913  47.970  1.00 69.07           C
ATOM    109  C   TYR A  28      -3.423 -12.062  47.611  1.00 69.07           C
ATOM    110  O   TYR A  28      -2.890 -12.110  46.503  1.00 69.07           O
ATOM    111  HA  TYR A  28      -4.764 -10.479  47.053  1.00 69.07           H
ATOM    112  CB  TYR A  28      -3.620  -9.913  48.854  1.00 69.07           C
ATOM    113 1HB  TYR A  28      -4.305  -9.116  49.143  1.00 69.07           H
ATOM    114 2HB  TYR A  28      -3.310 -10.414  49.771  1.00 69.07           H
ATOM    115  CG  TYR A  28      -2.390  -9.292  48.189  1.00 69.07           C
ATOM    116  CD1 TYR A  28      -1.134  -9.798  48.451  1.00 69.07           C
ATOM    117  HD1 TYR A  28      -1.018 -10.641  49.133  1.00 69.07           H
ATOM    118  CD2 TYR A  28      -2.538  -8.225  47.325  1.00 69.07           C
ATOM    119  HD2 TYR A  28      -3.530  -7.825  47.118  1.00 69.07           H
ATOM    120  CE1 TYR A  28       0.024  -9.214  47.825  1.00 69.07           C
ATOM    121  HE1 TYR A  28       1.022  -9.604  48.024  1.00 69.07           H
ATOM    122  CE2 TYR A  28      -1.380  -7.640  46.699  1.00 69.07           C
ATOM    123  HE2 TYR A  28      -1.482  -6.798  46.015  1.00 69.07           H
ATOM    124  CZ  TYR A  28      -0.157  -8.164  46.980  1.00 69.07           C
ATOM    125  OH  TYR A  28       0.937  -7.612  46.388  1.00 69.07           O
ATOM    126  HH  TYR A  28       0.682  -6.765  45.922  1.00 69.07           H
ATOM    127  HN  TYR A  28      -5.471 -11.116  49.725  1.00 69.07           H
ATOM    128  N   VAL A  29      -3.245 -12.961  48.568  1.00 69.17           N
ATOM    129  CA  VAL A  29      -2.302 -14.054  48.403  1.00 69.17           C
ATOM    130  C   VAL A  29      -2.874 -15.069  47.410  1.00 69.17           C
ATOM    131  O   VAL A  29      -2.137 -15.640  46.608  1.00 69.17           O
ATOM    132  HA  VAL A  29      -1.384 -13.637  47.988  1.00 69.17           H
ATOM    133  CB  VAL A  29      -1.970 -14.670  49.763  1.00 69.17           C
ATOM    134  HB  VAL A  29      -2.910 -14.908  50.261  1.00 69.17           H
ATOM    135  CG1 VAL A  29      -1.183 -15.971  49.599  1.00 69.17           C
ATOM    136 1HG1 VAL A  29      -1.776 -16.685  49.027  1.00 69.17           H
ATOM    137 2HG1 VAL A  29      -0.251 -15.768  49.071  1.00 69.17           H
ATOM    138 3HG1 VAL A  29      -0.960 -16.388  50.581  1.00 69.17           H
ATOM    139  CG2 VAL A  29      -1.210 -13.677  50.644  1.00 69.17           C
ATOM    140 1HG2 VAL A  29      -0.280 -13.393  50.153  1.00 69.17           H
ATOM    141 2HG2 VAL A  29      -1.822 -12.789  50.803  1.00 69.17           H
ATOM    142 3HG2 VAL A  29      -0.987 -14.140  51.606  1.00 69.17           H
ATOM    143  HN  VAL A  29      -3.730 -12.950  49.443  1.00 69.17           H
ATOM    144  N   ASN A  30      -4.182 -15.262  47.498  1.00 63.87           N
ATOM    145  CA  ASN A  30      -4.841 -16.289  46.709  1.00 63.87           C
ATOM    146  C   ASN A  30      -5.185 -15.723  45.330  1.00 63.87           C
ATOM    147  O   ASN A  30      -5.641 -16.454  44.452  1.00 63.87           O
ATOM    148  HA  ASN A  30      -4.128 -17.111  46.657  1.00 63.87           H
ATOM    149  CB  ASN A  30      -6.143 -16.742  47.373  1.00 63.87           C
ATOM    150 1HB  ASN A  30      -6.753 -15.872  47.617  1.00 63.87           H
ATOM    151 2HB  ASN A  30      -6.718 -17.350  46.675  1.00 63.87           H
ATOM    152  CG  ASN A  30      -5.859 -17.545  48.644  1.00 63.87           C
ATOM    153  OD1 ASN A  30      -4.818 -18.161  48.801  1.00 63.87           O
ATOM    154  ND2 ASN A  30      -6.841 -17.504  49.540  1.00 63.87           N
ATOM    155 1HD2 ASN A  30      -7.671 -16.979  49.349  1.00 63.87           H
ATOM    156 2HD2 ASN A  30      -6.750 -17.998  50.405  1.00 63.87           H
ATOM    157  HN  ASN A  30      -4.786 -14.733  48.093  1.00 63.87           H
ATOM    158  N   PHE A  31      -4.954 -14.427  45.182  1.00 71.61           N
ATOM    159  CA  PHE A  31      -5.221 -13.758  43.920  1.00 71.61           C
ATOM    160  C   PHE A  31      -4.325 -14.308  42.808  1.00 71.61           C
ATOM    161  O   PHE A  31      -3.107 -14.375  42.964  1.00 71.61           O
ATOM    162  HA  PHE A  31      -6.265 -13.946  43.669  1.00 71.61           H
ATOM    163  CB  PHE A  31      -4.907 -12.275  44.125  1.00 71.61           C
ATOM    164 1HB  PHE A  31      -5.429 -11.923  45.015  1.00 71.61           H
ATOM    165 2HB  PHE A  31      -3.840 -12.163  44.317  1.00 71.61           H
ATOM    166  CG  PHE A  31      -5.294 -11.388  42.940  1.00 71.61           C
ATOM    167  CD1 PHE A  31      -4.346 -10.995  42.047  1.00 71.61           C
ATOM    168  HD1 PHE A  31      -3.311 -11.312  42.176  1.00 71.61           H
ATOM    169  CD2 PHE A  31      -6.585 -10.992  42.779  1.00 71.61           C
ATOM    170  HD2 PHE A  31      -7.344 -11.307  43.495  1.00 71.61           H
ATOM    171  CE1 PHE A  31      -4.704 -10.172  40.947  1.00 71.61           C
ATOM    172  HE1 PHE A  31      -3.945  -9.857  40.232  1.00 71.61           H
ATOM    173  CE2 PHE A  31      -6.943 -10.169  41.679  1.00 71.61           C
ATOM    174  HE2 PHE A  31      -7.978  -9.851  41.550  1.00 71.61           H
ATOM    175  CZ  PHE A  31      -5.996  -9.776  40.786  1.00 71.61           C
ATOM    176  HZ  PHE A  31      -6.271  -9.144  39.942  1.00 71.61           H
ATOM    177  HN  PHE A  31      -4.592 -13.838  45.905  1.00 71.61           H
ATOM    178  N   ASN A  32      -4.964 -14.688  41.711  1.00 62.91           N
ATOM    179  CA  ASN A  32      -4.240 -15.222  40.571  1.00 62.91           C
ATOM    180  C   ASN A  32      -3.675 -14.065  39.743  1.00 62.91           C
ATOM    181  O   ASN A  32      -4.383 -13.478  38.926  1.00 62.91           O
ATOM    182  HA  ASN A  32      -3.457 -15.850  40.997  1.00 62.91           H
ATOM    183  CB  ASN A  32      -5.162 -16.043  39.668  1.00 62.91           C
ATOM    184 1HB  ASN A  32      -5.732 -16.750  40.270  1.00 62.91           H
ATOM    185 2HB  ASN A  32      -5.883 -15.385  39.183  1.00 62.91           H
ATOM    186  CG  ASN A  32      -4.360 -16.800  38.607  1.00 62.91           C
ATOM    187  OD1 ASN A  32      -3.145 -16.716  38.533  1.00 62.91           O
ATOM    188  ND2 ASN A  32      -5.105 -17.541  37.792  1.00 62.91           N
ATOM    189 1HD2 ASN A  32      -6.098 -17.566  37.906  1.00 62.91           H
ATOM    190 2HD2 ASN A  32      -4.672 -18.074  37.064  1.00 62.91           H
ATOM    191  HN  ASN A  32      -5.956 -14.636  41.595  1.00 62.91           H
ATOM    192  N   PHE A  33      -2.406 -13.772  39.983  1.00 65.36           N
ATOM    193  CA  PHE A  33      -1.713 -12.756  39.210  1.00 65.36           C
ATOM    194  C   PHE A  33      -1.239 -13.317  37.867  1.00 65.36           C
ATOM    195  O   PHE A  33      -0.044 -13.315  37.577  1.00 65.36           O
ATOM    196  HA  PHE A  33      -2.421 -11.945  39.033  1.00 65.36           H
ATOM    197  CB  PHE A  33      -0.494 -12.324  40.028  1.00 65.36           C
ATOM    198 1HB  PHE A  33       0.081 -13.209  40.298  1.00 65.36           H
ATOM    199 2HB  PHE A  33       0.149 -11.704  39.403  1.00 65.36           H
ATOM    200  CG  PHE A  33      -0.842 -11.551  41.301  1.00 65.36           C
ATOM    201  CD1 PHE A  33      -1.067 -10.211  41.244  1.00 65.36           C
ATOM    202  HD1 PHE A  33      -1.000  -9.688  40.290  1.00 65.36           H
ATOM    203  CD2 PHE A  33      -0.926 -12.204  42.491  1.00 65.36           C
ATOM    204  HD2 PHE A  33      -0.745 -13.278  42.538  1.00 65.36           H
ATOM    205  CE1 PHE A  33      -1.389  -9.494  42.426  1.00 65.36           C
ATOM    206  HE1 PHE A  33      -1.569  -8.420  42.380  1.00 65.36           H
ATOM    207  CE2 PHE A  33      -1.248 -11.487  43.674  1.00 65.36           C
ATOM    208  HE2 PHE A  33      -1.315 -12.010  44.628  1.00 65.36           H
ATOM    209  CZ  PHE A  33      -1.473 -10.146  43.616  1.00 65.36           C
ATOM    210  HZ  PHE A  33      -1.721  -9.596  44.523  1.00 65.36           H
ATOM    211  HN  PHE A  33      -1.853 -14.215  40.690  1.00 65.36           H
ATOM    212  N   THR A  34      -2.201 -13.782  37.084  1.00 63.47           N
ATOM    213  CA  THR A  34      -1.956 -14.050  35.677  1.00 63.47           C
ATOM    214  C   THR A  34      -1.441 -12.791  34.976  1.00 63.47           C
ATOM    215  O   THR A  34      -2.062 -11.732  35.059  1.00 63.47           O
ATOM    216  HA  THR A  34      -1.170 -14.801  35.601  1.00 63.47           H
ATOM    217  CB  THR A  34      -3.248 -14.598  35.068  1.00 63.47           C
ATOM    218  HB  THR A  34      -3.994 -13.810  34.962  1.00 63.47           H
ATOM    219  OG1 THR A  34      -3.609 -15.674  35.931  1.00 63.47           O
ATOM    220  HG1 THR A  34      -2.823 -16.275  36.075  1.00 63.47           H
ATOM    221  CG2 THR A  34      -3.018 -15.269  33.712  1.00 63.47           C
ATOM    222 1HG2 THR A  34      -2.324 -16.101  33.832  1.00 63.47           H
ATOM    223 2HG2 THR A  34      -2.600 -14.544  33.015  1.00 63.47           H
ATOM    224 3HG2 THR A  34      -3.967 -15.641  33.325  1.00 63.47           H
ATOM    225  HN  THR A  34      -3.131 -13.976  37.395  1.00 63.47           H
ATOM    226  N   ASP A  35      -0.311 -12.947  34.302  1.00 68.21           N
ATOM    227  CA  ASP A  35       0.344 -11.817  33.667  1.00 68.21           C
ATOM    228  C   ASP A  35      -0.300 -11.559  32.304  1.00 68.21           C
ATOM    229  O   ASP A  35       0.100 -12.152  31.303  1.00 68.21           O
ATOM    230  HA  ASP A  35       0.208 -10.983  34.356  1.00 68.21           H
ATOM    231  CB  ASP A  35       1.831 -12.097  33.443  1.00 68.21           C
ATOM    232 1HB  ASP A  35       2.238 -12.630  34.302  1.00 68.21           H
ATOM    233 2HB  ASP A  35       1.956 -12.746  32.576  1.00 68.21           H
ATOM    234  CG  ASP A  35       2.608 -10.796  33.228  1.00 68.21           C
ATOM    235  OD1 ASP A  35       1.958  -9.730  33.291  1.00 68.21           O
ATOM    236  OD2 ASP A  35       3.834 -10.898  33.007  1.00 68.21           O
ATOM    237  HN  ASP A  35       0.154 -13.825  34.187  1.00 68.21           H
ATOM    238  N   PHE A  36      -1.286 -10.675  32.308  1.00 82.44           N
ATOM    239  CA  PHE A  36      -1.937 -10.273  31.072  1.00 82.44           C
ATOM    240  C   PHE A  36      -1.213  -9.087  30.432  1.00 82.44           C
ATOM    241  O   PHE A  36      -1.558  -8.667  29.329  1.00 82.44           O
ATOM    242  HA  PHE A  36      -1.901 -11.127  30.396  1.00 82.44           H
ATOM    243  CB  PHE A  36      -3.362  -9.851  31.434  1.00 82.44           C
ATOM    244 1HB  PHE A  36      -3.321  -9.124  32.245  1.00 82.44           H
ATOM    245 2HB  PHE A  36      -3.810  -9.348  30.577  1.00 82.44           H
ATOM    246  CG  PHE A  36      -4.267 -11.011  31.855  1.00 82.44           C
ATOM    247  CD1 PHE A  36      -4.253 -12.174  31.150  1.00 82.44           C
ATOM    248  HD1 PHE A  36      -3.598 -12.280  30.286  1.00 82.44           H
ATOM    249  CD2 PHE A  36      -5.085 -10.879  32.933  1.00 82.44           C
ATOM    250  HD2 PHE A  36      -5.096  -9.947  33.498  1.00 82.44           H
ATOM    251  CE1 PHE A  36      -5.093 -13.251  31.540  1.00 82.44           C
ATOM    252  HE1 PHE A  36      -5.082 -14.183  30.975  1.00 82.44           H
ATOM    253  CE2 PHE A  36      -5.925 -11.956  33.324  1.00 82.44           C
ATOM    254  HE2 PHE A  36      -6.580 -11.850  34.188  1.00 82.44           H
ATOM    255  CZ  PHE A  36      -5.911 -13.119  32.619  1.00 82.44           C
ATOM    256  HZ  PHE A  36      -6.555 -13.946  32.919  1.00 82.44           H
ATOM    257  HN  PHE A  36      -1.641 -10.237  33.134  1.00 82.44           H
ATOM    258  N   TYR A  37      -0.224  -8.580  31.153  1.00 86.71           N
ATOM    259  CA  TYR A  37       0.591  -7.490  30.643  1.00 86.71           C
ATOM    260  C   TYR A  37       1.769  -8.022  29.825  1.00 86.71           C
ATOM    261  O   TYR A  37       2.707  -8.594  30.380  1.00 86.71           O
ATOM    262  HA  TYR A  37      -0.037  -6.872  30.001  1.00 86.71           H
ATOM    263  CB  TYR A  37       1.129  -6.755  31.872  1.00 86.71           C
ATOM    264 1HB  TYR A  37       0.300  -6.541  32.547  1.00 86.71           H
ATOM    265 2HB  TYR A  37       1.813  -7.414  32.406  1.00 86.71           H
ATOM    266  CG  TYR A  37       1.853  -5.447  31.547  1.00 86.71           C
ATOM    267  CD1 TYR A  37       3.231  -5.424  31.461  1.00 86.71           C
ATOM    268  HD1 TYR A  37       3.802  -6.338  31.624  1.00 86.71           H
ATOM    269  CD2 TYR A  37       1.129  -4.290  31.341  1.00 86.71           C
ATOM    270  HD2 TYR A  37       0.042  -4.308  31.409  1.00 86.71           H
ATOM    271  CE1 TYR A  37       3.912  -4.193  31.155  1.00 86.71           C
ATOM    272  HE1 TYR A  37       4.999  -4.161  31.084  1.00 86.71           H
ATOM    273  CE2 TYR A  37       1.811  -3.059  31.035  1.00 86.71           C
ATOM    274  HE2 TYR A  37       1.252  -2.139  30.870  1.00 86.71           H
ATOM    275  CZ  TYR A  37       3.169  -3.071  30.957  1.00 86.71           C
ATOM    276  OH  TYR A  37       3.813  -1.909  30.669  1.00 86.71           O
ATOM    277  HH  TYR A  37       4.792  -2.078  30.558  1.00 86.71           H
ATOM    278  HN  TYR A  37       0.024  -8.900  32.067  1.00 86.71           H
ATOM    279  N   CYS A  38       1.683  -7.816  28.519  1.00 90.19           N
ATOM    280  CA  CYS A  38       2.664  -8.379  27.607  1.00 90.19           C
ATOM    281  C   CYS A  38       3.726  -7.313  27.326  1.00 90.19           C
ATOM    282  O   CYS A  38       3.431  -6.282  26.725  1.00 90.19           O
ATOM    283  HA  CYS A  38       3.103  -9.240  28.111  1.00 90.19           H
ATOM    284  CB  CYS A  38       2.012  -8.888  26.319  1.00 90.19           C
ATOM    285 1HB  CYS A  38       1.193  -9.565  26.560  1.00 90.19           H
ATOM    286 2HB  CYS A  38       1.583  -8.054  25.764  1.00 90.19           H
ATOM    287  SG  CYS A  38       3.253  -9.752  25.289  1.00 90.19           S
ATOM    288  HN  CYS A  38       0.962  -7.277  28.084  1.00 90.19           H
ATOM    289  N   GLU A  39       4.939  -7.600  27.775  1.00 82.20           N
ATOM    290  CA  GLU A  39       6.082  -6.778  27.418  1.00 82.20           C
ATOM    291  C   GLU A  39       6.671  -7.238  26.082  1.00 82.20           C
ATOM    292  O   GLU A  39       6.984  -8.415  25.911  1.00 82.20           O
ATOM    293  HA  GLU A  39       5.692  -5.765  27.321  1.00 82.20           H
ATOM    294  CB  GLU A  39       7.142  -6.803  28.521  1.00 82.20           C
ATOM    295 1HB  GLU A  39       7.446  -7.831  28.715  1.00 82.20           H
ATOM    296 2HB  GLU A  39       7.972  -6.152  28.248  1.00 82.20           H
ATOM    297  CG  GLU A  39       6.578  -6.256  29.835  1.00 82.20           C
ATOM    298 1HG  GLU A  39       6.120  -5.282  29.660  1.00 82.20           H
ATOM    299 2HG  GLU A  39       5.794  -6.917  30.201  1.00 82.20           H
ATOM    300  CD  GLU A  39       7.678  -6.125  30.890  1.00 82.20           C
ATOM    301  OE1 GLU A  39       7.391  -5.501  31.935  1.00 82.20           O
ATOM    302  OE2 GLU A  39       8.781  -6.652  30.630  1.00 82.20           O
ATOM    303  HN  GLU A  39       5.146  -8.376  28.370  1.00 82.20           H
ATOM    304  N   LYS A  40       6.803  -6.285  25.171  1.00 88.69           N
ATOM    305  CA  LYS A  40       7.145  -6.607  23.796  1.00 88.69           C
ATOM    306  C   LYS A  40       8.536  -6.055  23.478  1.00 88.69           C
ATOM    307  O   LYS A  40       8.799  -5.638  22.351  1.00 88.69           O
ATOM    308  HA  LYS A  40       7.177  -7.694  23.713  1.00 88.69           H
ATOM    309  CB  LYS A  40       6.054  -6.113  22.843  1.00 88.69           C
ATOM    310 1HB  LYS A  40       5.884  -5.048  22.999  1.00 88.69           H
ATOM    311 2HB  LYS A  40       6.385  -6.235  21.812  1.00 88.69           H
ATOM    312  CG  LYS A  40       4.748  -6.880  23.060  1.00 88.69           C
ATOM    313 1HG  LYS A  40       4.932  -7.951  22.971  1.00 88.69           H
ATOM    314 2HG  LYS A  40       4.381  -6.703  24.071  1.00 88.69           H
ATOM    315  CD  LYS A  40       3.687  -6.454  22.044  1.00 88.69           C
ATOM    316 1HD  LYS A  40       3.472  -5.392  22.161  1.00 88.69           H
ATOM    317 2HD  LYS A  40       4.070  -6.592  21.033  1.00 88.69           H
ATOM    318  CE  LYS A  40       2.400  -7.262  22.223  1.00 88.69           C
ATOM    319 1HE  LYS A  40       2.611  -8.324  22.096  1.00 88.69           H
ATOM    320 2HE  LYS A  40       2.019  -7.131  23.236  1.00 88.69           H
ATOM    321  NZ  LYS A  40       1.378  -6.833  21.243  1.00 88.69           N
ATOM    322 1HZ  LYS A  40       0.643  -7.530  21.194  1.00 88.69           H
ATOM    323 2HZ  LYS A  40       0.983  -5.945  21.533  1.00 88.69           H
ATOM    324 3HZ  LYS A  40       1.807  -6.730  20.330  1.00 88.69           H
ATOM    325  HN  LYS A  40       6.682  -5.310  25.359  1.00 88.69           H
ATOM    326  N   ASN A  41       9.389  -6.070  24.491  1.00 82.80           N
ATOM    327  CA  ASN A  41      10.740  -5.557  24.339  1.00 82.80           C
ATOM    328  C   ASN A  41      11.437  -6.298  23.196  1.00 82.80           C
ATOM    329  O   ASN A  41      12.154  -5.690  22.403  1.00 82.80           O
ATOM    330  HA  ASN A  41      10.621  -4.493  24.134  1.00 82.80           H
ATOM    331  CB  ASN A  41      11.559  -5.775  25.613  1.00 82.80           C
ATOM    332 1HB  ASN A  41      11.430  -6.800  25.961  1.00 82.80           H
ATOM    333 2HB  ASN A  41      12.619  -5.643  25.395  1.00 82.80           H
ATOM    334  CG  ASN A  41      11.133  -4.800  26.712  1.00 82.80           C
ATOM    335  OD1 ASN A  41      10.635  -3.715  26.457  1.00 82.80           O
ATOM    336  ND2 ASN A  41      11.356  -5.244  27.945  1.00 82.80           N
ATOM    337 1HD2 ASN A  41      11.768  -6.145  28.086  1.00 82.80           H
ATOM    338 2HD2 ASN A  41      11.111  -4.678  28.733  1.00 82.80           H
ATOM    339  HN  ASN A  41       9.172  -6.424  25.400  1.00 82.80           H
ATOM    340  N   ASN A  42      11.203  -7.601  23.149  1.00 84.41           N
ATOM    341  CA  ASN A  42      11.862  -8.445  22.166  1.00 84.41           C
ATOM    342  C   ASN A  42      11.434  -8.015  20.762  1.00 84.41           C
ATOM    343  O   ASN A  42      12.234  -8.049  19.828  1.00 84.41           O
ATOM    344  HA  ASN A  42      12.929  -8.305  22.338  1.00 84.41           H
ATOM    345  CB  ASN A  42      11.472  -9.913  22.351  1.00 84.41           C
ATOM    346 1HB  ASN A  42      10.387 -10.010  22.328  1.00 84.41           H
ATOM    347 2HB  ASN A  42      11.863 -10.504  21.522  1.00 84.41           H
ATOM    348  CG  ASN A  42      12.011 -10.461  23.674  1.00 84.41           C
ATOM    349  OD1 ASN A  42      12.789  -9.828  24.367  1.00 84.41           O
ATOM    350  ND2 ASN A  42      11.555 -11.672  23.983  1.00 84.41           N
ATOM    351 1HD2 ASN A  42      10.918 -12.138  23.370  1.00 84.41           H
ATOM    352 2HD2 ASN A  42      11.850 -12.116  24.829  1.00 84.41           H
ATOM    353  HN  ASN A  42      10.577  -8.080  23.765  1.00 84.41           H
ATOM    354  N   VAL A  43      10.174  -7.621  20.656  1.00 91.39           N
ATOM    355  CA  VAL A  43       9.616  -7.233  19.372  1.00 91.39           C
ATOM    356  C   VAL A  43      10.284  -5.941  18.900  1.00 91.39           C
ATOM    357  O   VAL A  43      10.594  -5.793  17.719  1.00 91.39           O
ATOM    358  HA  VAL A  43       9.845  -8.027  18.661  1.00 91.39           H
ATOM    359  CB  VAL A  43       8.094  -7.115  19.477  1.00 91.39           C
ATOM    360  HB  VAL A  43       7.867  -6.276  20.135  1.00 91.39           H
ATOM    361  CG1 VAL A  43       7.471  -6.822  18.110  1.00 91.39           C
ATOM    362 1HG1 VAL A  43       7.869  -5.884  17.724  1.00 91.39           H
ATOM    363 2HG1 VAL A  43       7.713  -7.631  17.420  1.00 91.39           H
ATOM    364 3HG1 VAL A  43       6.389  -6.744  18.213  1.00 91.39           H
ATOM    365  CG2 VAL A  43       7.488  -8.376  20.097  1.00 91.39           C
ATOM    366 1HG2 VAL A  43       7.729  -9.238  19.476  1.00 91.39           H
ATOM    367 2HG2 VAL A  43       7.897  -8.522  21.097  1.00 91.39           H
ATOM    368 3HG2 VAL A  43       6.405  -8.265  20.160  1.00 91.39           H
ATOM    369  HN  VAL A  43       9.539  -7.565  21.427  1.00 91.39           H
ATOM    370  N   ARG A  44      10.487  -5.036  19.847  1.00 86.65           N
ATOM    371  CA  ARG A  44      11.084  -3.748  19.537  1.00 86.65           C
ATOM    372  C   ARG A  44      12.545  -3.927  19.120  1.00 86.65           C
ATOM    373  O   ARG A  44      13.027  -3.236  18.224  1.00 86.65           O
ATOM    374  HA  ARG A  44      10.486  -3.355  18.715  1.00 86.65           H
ATOM    375  CB  ARG A  44      11.016  -2.806  20.741  1.00 86.65           C
ATOM    376 1HB  ARG A  44      11.448  -3.294  21.614  1.00 86.65           H
ATOM    377 2HB  ARG A  44      11.614  -1.916  20.544  1.00 86.65           H
ATOM    378  CG  ARG A  44       9.571  -2.401  21.039  1.00 86.65           C
ATOM    379 1HG  ARG A  44       9.077  -2.096  20.116  1.00 86.65           H
ATOM    380 2HG  ARG A  44       9.022  -3.259  21.426  1.00 86.65           H
ATOM    381  CD  ARG A  44       9.521  -1.256  22.053  1.00 86.65           C
ATOM    382 1HD  ARG A  44      10.210  -0.466  21.756  1.00 86.65           H
ATOM    383 2HD  ARG A  44       8.523  -0.819  22.071  1.00 86.65           H
ATOM    384  NE  ARG A  44       9.877  -1.757  23.399  1.00 86.65           N
ATOM    385  HE  ARG A  44      10.847  -1.817  23.635  1.00 86.65           H
ATOM    386  CZ  ARG A  44       8.982  -2.134  24.322  1.00 86.65           C
ATOM    387  NH1 ARG A  44       7.669  -2.073  24.060  1.00 86.65           N
ATOM    388 1HH1 ARG A  44       7.351  -1.745  23.171  1.00 86.65           H
ATOM    389 2HH1 ARG A  44       7.007  -2.357  24.754  1.00 86.65           H
ATOM    390  NH2 ARG A  44       9.419  -2.572  25.511  1.00 86.65           N
ATOM    391 1HH2 ARG A  44       8.763  -2.857  26.210  1.00 86.65           H
ATOM    392 2HH2 ARG A  44      10.400  -2.613  25.698  1.00 86.65           H
ATOM    393  HN  ARG A  44      10.251  -5.172  20.810  1.00 86.65           H
ATOM    394  N   GLN A  45      13.208  -4.859  19.788  1.00 83.42           N
ATOM    395  CA  GLN A  45      14.593  -5.165  19.471  1.00 83.42           C
ATOM    396  C   GLN A  45      14.705  -5.697  18.042  1.00 83.42           C
ATOM    397  O   GLN A  45      15.568  -5.265  17.280  1.00 83.42           O
ATOM    398  HA  GLN A  45      15.125  -4.217  19.556  1.00 83.42           H
ATOM    399  CB  GLN A  45      15.178  -6.160  20.475  1.00 83.42           C
ATOM    400 1HB  GLN A  45      14.370  -6.681  20.990  1.00 83.42           H
ATOM    401 2HB  GLN A  45      15.759  -6.916  19.946  1.00 83.42           H
ATOM    402  CG  GLN A  45      16.067  -5.450  21.497  1.00 83.42           C
ATOM    403 1HG  GLN A  45      16.811  -4.844  20.979  1.00 83.42           H
ATOM    404 2HG  GLN A  45      15.464  -4.769  22.098  1.00 83.42           H
ATOM    405  CD  GLN A  45      16.769  -6.459  22.409  1.00 83.42           C
ATOM    406  OE1 GLN A  45      16.433  -7.631  22.455  1.00 83.42           O
ATOM    407  NE2 GLN A  45      17.759  -5.939  23.130  1.00 83.42           N
ATOM    408 1HE2 GLN A  45      17.983  -4.969  23.045  1.00 83.42           H
ATOM    409 2HE2 GLN A  45      18.278  -6.520  23.757  1.00 83.42           H
ATOM    410  HN  GLN A  45      12.816  -5.399  20.533  1.00 83.42           H
ATOM    411  N   PHE A  46      13.819  -6.629  17.720  1.00 92.31           N
ATOM    412  CA  PHE A  46      13.801  -7.218  16.392  1.00 92.31           C
ATOM    413  C   PHE A  46      13.648  -6.140  15.317  1.00 92.31           C
ATOM    414  O   PHE A  46      14.384  -6.132  14.331  1.00 92.31           O
ATOM    415  HA  PHE A  46      14.752  -7.733  16.254  1.00 92.31           H
ATOM    416  CB  PHE A  46      12.593  -8.155  16.334  1.00 92.31           C
ATOM    417 1HB  PHE A  46      12.757  -8.985  17.022  1.00 92.31           H
ATOM    418 2HB  PHE A  46      11.713  -7.618  16.687  1.00 92.31           H
ATOM    419  CG  PHE A  46      12.306  -8.715  14.940  1.00 92.31           C
ATOM    420  CD1 PHE A  46      11.348  -8.144  14.161  1.00 92.31           C
ATOM    421  HD1 PHE A  46      10.785  -7.287  14.531  1.00 92.31           H
ATOM    422  CD2 PHE A  46      13.009  -9.785  14.479  1.00 92.31           C
ATOM    423  HD2 PHE A  46      13.777 -10.242  15.103  1.00 92.31           H
ATOM    424  CE1 PHE A  46      11.082  -8.665  12.867  1.00 92.31           C
ATOM    425  HE1 PHE A  46      10.314  -8.207  12.243  1.00 92.31           H
ATOM    426  CE2 PHE A  46      12.743 -10.305  13.185  1.00 92.31           C
ATOM    427  HE2 PHE A  46      13.306 -11.162  12.816  1.00 92.31           H
ATOM    428  CZ  PHE A  46      11.785  -9.734  12.406  1.00 92.31           C
ATOM    429  HZ  PHE A  46      11.581 -10.133  11.413  1.00 92.31           H
ATOM    430  HN  PHE A  46      13.125  -6.981  18.348  1.00 92.31           H
ATOM    431  N   ALA A  47      12.686  -5.257  15.542  1.00 93.20           N
ATOM    432  CA  ALA A  47      12.384  -4.216  14.575  1.00 93.20           C
ATOM    433  C   ALA A  47      13.621  -3.339  14.372  1.00 93.20           C
ATOM    434  O   ALA A  47      13.933  -2.950  13.248  1.00 93.20           O
ATOM    435  HA  ALA A  47      12.135  -4.702  13.631  1.00 93.20           H
ATOM    436  CB  ALA A  47      11.171  -3.413  15.050  1.00 93.20           C
ATOM    437 1HB  ALA A  47      10.312  -4.077  15.150  1.00 93.20           H
ATOM    438 2HB  ALA A  47      11.393  -2.958  16.016  1.00 93.20           H
ATOM    439 3HB  ALA A  47      10.945  -2.632  14.324  1.00 93.20           H
ATOM    440  HN  ALA A  47      12.120  -5.245  16.367  1.00 93.20           H
ATOM    441  N   SER A  48      14.292  -3.053  15.479  1.00 91.40           N
ATOM    442  CA  SER A  48      15.374  -2.084  15.468  1.00 91.40           C
ATOM    443  C   SER A  48      16.531  -2.600  14.610  1.00 91.40           C
ATOM    444  O   SER A  48      17.318  -1.814  14.085  1.00 91.40           O
ATOM    445  HA  SER A  48      14.948  -1.180  15.032  1.00 91.40           H
ATOM    446  CB  SER A  48      15.859  -1.784  16.888  1.00 91.40           C
ATOM    447 1HB  SER A  48      16.525  -0.921  16.869  1.00 91.40           H
ATOM    448 2HB  SER A  48      15.007  -1.515  17.513  1.00 91.40           H
ATOM    449  OG  SER A  48      16.538  -2.895  17.466  1.00 91.40           O
ATOM    450  HG  SER A  48      16.139  -3.750  17.136  1.00 91.40           H
ATOM    451  HN  SER A  48      14.107  -3.470  16.368  1.00 91.40           H
ATOM    452  N   HIS A  49      16.597  -3.918  14.495  1.00 87.05           N
ATOM    453  CA  HIS A  49      17.697  -4.553  13.789  1.00 87.05           C
ATOM    454  C   HIS A  49      17.276  -4.856  12.349  1.00 87.05           C
ATOM    455  O   HIS A  49      18.062  -4.681  11.419  1.00 87.05           O
ATOM    456  HA  HIS A  49      18.517  -3.835  13.775  1.00 87.05           H
ATOM    457  CB  HIS A  49      18.179  -5.797  14.539  1.00 87.05           C
ATOM    458 1HB  HIS A  49      17.317  -6.415  14.789  1.00 87.05           H
ATOM    459 2HB  HIS A  49      18.812  -6.386  13.876  1.00 87.05           H
ATOM    460  CG  HIS A  49      18.945  -5.492  15.804  1.00 87.05           C
ATOM    461  ND1 HIS A  49      20.110  -4.745  15.813  1.00 87.05           N
ATOM    462  HD1 HIS A  49      20.553  -4.341  15.013  1.00 87.05           H
ATOM    463  CD2 HIS A  49      18.701  -5.840  17.101  1.00 87.05           C
ATOM    464  HD2 HIS A  49      17.858  -6.434  17.452  1.00 87.05           H
ATOM    465  CE1 HIS A  49      20.539  -4.654  17.064  1.00 87.05           C
ATOM    466  HE1 HIS A  49      21.434  -4.129  17.398  1.00 87.05           H
ATOM    467  NE2 HIS A  49      19.665  -5.334  17.860  1.00 87.05           N
ATOM    468  HN  HIS A  49      15.918  -4.548  14.873  1.00 87.05           H
ATOM    469  N   PHE A  50      16.037  -5.305  12.211  1.00 82.90           N
ATOM    470  CA  PHE A  50      15.598  -5.917  10.968  1.00 82.90           C
ATOM    471  C   PHE A  50      15.072  -4.861   9.993  1.00 82.90           C
ATOM    472  O   PHE A  50      15.374  -4.907   8.802  1.00 82.90           O
ATOM    473  HA  PHE A  50      16.462  -6.416  10.530  1.00 82.90           H
ATOM    474  CB  PHE A  50      14.461  -6.879  11.321  1.00 82.90           C
ATOM    475 1HB  PHE A  50      14.807  -7.566  12.093  1.00 82.90           H
ATOM    476 2HB  PHE A  50      13.636  -6.309  11.748  1.00 82.90           H
ATOM    477  CG  PHE A  50      13.941  -7.690  10.133  1.00 82.90           C
ATOM    478  CD1 PHE A  50      12.745  -7.375   9.567  1.00 82.90           C
ATOM    479  HD1 PHE A  50      12.158  -6.545   9.959  1.00 82.90           H
ATOM    480  CD2 PHE A  50      14.674  -8.725   9.643  1.00 82.90           C
ATOM    481  HD2 PHE A  50      15.632  -8.977  10.097  1.00 82.90           H
ATOM    482  CE1 PHE A  50      12.262  -8.128   8.464  1.00 82.90           C
ATOM    483  HE1 PHE A  50      11.304  -7.876   8.010  1.00 82.90           H
ATOM    484  CE2 PHE A  50      14.191  -9.477   8.540  1.00 82.90           C
ATOM    485  HE2 PHE A  50      14.779 -10.307   8.147  1.00 82.90           H
ATOM    486  CZ  PHE A  50      12.995  -9.163   7.973  1.00 82.90           C
ATOM    487  HZ  PHE A  50      12.624  -9.741   7.127  1.00 82.90           H
ATOM    488  HN  PHE A  50      15.341  -5.255  12.927  1.00 82.90           H
ATOM    489  N   LEU A  51      14.295  -3.936  10.535  1.00 93.99           N
ATOM    490  CA  LEU A  51      13.474  -3.068   9.707  1.00 93.99           C
ATOM    491  C   LEU A  51      14.359  -1.998   9.064  1.00 93.99           C
ATOM    492  O   LEU A  51      14.244  -1.728   7.870  1.00 93.99           O
ATOM    493  HA  LEU A  51      13.046  -3.683   8.915  1.00 93.99           H
ATOM    494  CB  LEU A  51      12.310  -2.498  10.518  1.00 93.99           C
ATOM    495 1HB  LEU A  51      12.719  -1.927  11.352  1.00 93.99           H
ATOM    496 2HB  LEU A  51      11.764  -1.795   9.889  1.00 93.99           H
ATOM    497  CG  LEU A  51      11.315  -3.519  11.074  1.00 93.99           C
ATOM    498  HG  LEU A  51      11.835  -4.139  11.805  1.00 93.99           H
ATOM    499  CD1 LEU A  51      10.166  -2.823  11.807  1.00 93.99           C
ATOM    500 1HD1 LEU A  51      10.566  -2.237  12.635  1.00 93.99           H
ATOM    501 2HD1 LEU A  51       9.641  -2.164  11.116  1.00 93.99           H
ATOM    502 3HD1 LEU A  51       9.474  -3.572  12.192  1.00 93.99           H
ATOM    503  CD2 LEU A  51      10.811  -4.450   9.970  1.00 93.99           C
ATOM    504 1HD2 LEU A  51      10.313  -3.862   9.198  1.00 93.99           H
ATOM    505 2HD2 LEU A  51      11.653  -4.985   9.532  1.00 93.99           H
ATOM    506 3HD2 LEU A  51      10.105  -5.166  10.392  1.00 93.99           H
ATOM    507  HN  LEU A  51      14.221  -3.774  11.519  1.00 93.99           H
ATOM    508  N   PRO A  52      15.254  -1.372   9.841  1.00 95.71           N
ATOM    509  CA  PRO A  52      15.974  -0.190   9.360  1.00 95.71           C
ATOM    510  C   PRO A  52      16.661  -0.436   8.027  1.00 95.71           C
ATOM    511  O   PRO A  52      16.525   0.359   7.099  1.00 95.71           O
ATOM    512  HA  PRO A  52      15.274   0.625   9.174  1.00 95.71           H
ATOM    513  CB  PRO A  52      16.982   0.098  10.474  1.00 95.71           C
ATOM    514 1HB  PRO A  52      17.936  -0.396  10.290  1.00 95.71           H
ATOM    515 2HB  PRO A  52      17.188   1.164  10.563  1.00 95.71           H
ATOM    516  CG  PRO A  52      16.297  -0.449  11.721  1.00 95.71           C
ATOM    517 1HG  PRO A  52      17.009  -0.641  12.523  1.00 95.71           H
ATOM    518 2HG  PRO A  52      15.566   0.253  12.122  1.00 95.71           H
ATOM    519  CD  PRO A  52      15.645  -1.726  11.217  1.00 95.71           C
ATOM    520 1HD  PRO A  52      16.338  -2.568  11.232  1.00 95.71           H
ATOM    521 2HD  PRO A  52      14.789  -2.012  11.828  1.00 95.71           H
ATOM    522  N   PRO A  53      17.413  -1.538   7.901  1.00 95.90           N
ATOM    523  CA  PRO A  53      18.189  -1.787   6.684  1.00 95.90           C
ATOM    524  C   PRO A  53      17.303  -2.085   5.485  1.00 95.90           C
ATOM    525  O   PRO A  53      17.627  -1.707   4.360  1.00 95.90           O
ATOM    526  HA  PRO A  53      18.751  -0.894   6.407  1.00 95.90           H
ATOM    527  CB  PRO A  53      19.068  -2.984   7.052  1.00 95.90           C
ATOM    528 1HB  PRO A  53      19.259  -3.622   6.189  1.00 95.90           H
ATOM    529 2HB  PRO A  53      20.038  -2.667   7.434  1.00 95.90           H
ATOM    530  CG  PRO A  53      18.269  -3.702   8.102  1.00 95.90           C
ATOM    531 1HG  PRO A  53      17.543  -4.379   7.652  1.00 95.90           H
ATOM    532 2HG  PRO A  53      18.912  -4.305   8.743  1.00 95.90           H
ATOM    533  CD  PRO A  53      17.585  -2.620   8.887  1.00 95.90           C
ATOM    534 1HD  PRO A  53      16.627  -2.957   9.285  1.00 95.90           H
ATOM    535 2HD  PRO A  53      18.188  -2.298   9.736  1.00 95.90           H
ATOM    536  N   LEU A  54      16.197  -2.761   5.760  1.00 93.86           N
ATOM    537  CA  LEU A  54      15.285  -3.165   4.705  1.00 93.86           C
ATOM    538  C   LEU A  54      14.610  -1.924   4.117  1.00 93.86           C
ATOM    539  O   LEU A  54      14.441  -1.821   2.903  1.00 93.86           O
ATOM    540  HA  LEU A  54      15.879  -3.638   3.923  1.00 93.86           H
ATOM    541  CB  LEU A  54      14.299  -4.215   5.221  1.00 93.86           C
ATOM    542 1HB  LEU A  54      13.812  -3.820   6.113  1.00 93.86           H
ATOM    543 2HB  LEU A  54      13.522  -4.356   4.470  1.00 93.86           H
ATOM    544  CG  LEU A  54      14.894  -5.583   5.562  1.00 93.86           C
ATOM    545  HG  LEU A  54      15.642  -5.445   6.343  1.00 93.86           H
ATOM    546  CD1 LEU A  54      13.824  -6.522   6.122  1.00 93.86           C
ATOM    547 1HD1 LEU A  54      13.399  -6.089   7.028  1.00 93.86           H
ATOM    548 2HD1 LEU A  54      13.036  -6.658   5.381  1.00 93.86           H
ATOM    549 3HD1 LEU A  54      14.273  -7.487   6.356  1.00 93.86           H
ATOM    550  CD2 LEU A  54      15.610  -6.186   4.352  1.00 93.86           C
ATOM    551 1HD2 LEU A  54      14.901  -6.308   3.534  1.00 93.86           H
ATOM    552 2HD2 LEU A  54      16.416  -5.523   4.039  1.00 93.86           H
ATOM    553 3HD2 LEU A  54      16.023  -7.158   4.622  1.00 93.86           H
ATOM    554  HN  LEU A  54      15.922  -3.031   6.683  1.00 93.86           H
ATOM    555  N   TYR A  55      14.241  -1.013   5.006  1.00 94.38           N
ATOM    556  CA  TYR A  55      13.555   0.200   4.594  1.00 94.38           C
ATOM    557  C   TYR A  55      14.474   1.092   3.757  1.00 94.38           C
ATOM    558  O   TYR A  55      14.038   1.694   2.778  1.00 94.38           O
ATOM    559  HA  TYR A  55      12.694  -0.089   3.991  1.00 94.38           H
ATOM    560  CB  TYR A  55      13.187   0.935   5.884  1.00 94.38           C
ATOM    561 1HB  TYR A  55      14.046   0.924   6.554  1.00 94.38           H
ATOM    562 2HB  TYR A  55      12.979   1.978   5.649  1.00 94.38           H
ATOM    563  CG  TYR A  55      11.981   0.341   6.616  1.00 94.38           C
ATOM    564  CD1 TYR A  55      11.404  -0.827   6.160  1.00 94.38           C
ATOM    565  HD1 TYR A  55      11.808  -1.327   5.280  1.00 94.38           H
ATOM    566  CD2 TYR A  55      11.471   0.974   7.731  1.00 94.38           C
ATOM    567  HD2 TYR A  55      11.926   1.897   8.090  1.00 94.38           H
ATOM    568  CE1 TYR A  55      10.269  -1.385   6.849  1.00 94.38           C
ATOM    569  HE1 TYR A  55       9.804  -2.307   6.500  1.00 94.38           H
ATOM    570  CE2 TYR A  55      10.336   0.416   8.419  1.00 94.38           C
ATOM    571  HE2 TYR A  55       9.923   0.905   9.301  1.00 94.38           H
ATOM    572  CZ  TYR A  55       9.791  -0.736   7.944  1.00 94.38           C
ATOM    573  OH  TYR A  55       8.720  -1.264   8.594  1.00 94.38           O
ATOM    574  HH  TYR A  55       8.400  -2.083   8.118  1.00 94.38           H
ATOM    575  HN  TYR A  55      14.404  -1.094   5.989  1.00 94.38           H
ATOM    576  N   TRP A  56      15.731   1.150   4.175  1.00 92.65           N
ATOM    577  CA  TRP A  56      16.726   1.919   3.448  1.00 92.65           C
ATOM    578  C   TRP A  56      16.874   1.305   2.054  1.00 92.65           C
ATOM    579  O   TRP A  56      16.947   2.025   1.060  1.00 92.65           O
ATOM    580  HA  TRP A  56      16.362   2.943   3.367  1.00 92.65           H
ATOM    581  CB  TRP A  56      18.046   1.975   4.219  1.00 92.65           C
ATOM    582 1HB  TRP A  56      18.244   0.995   4.653  1.00 92.65           H
ATOM    583 2HB  TRP A  56      18.856   2.183   3.520  1.00 92.65           H
ATOM    584  CG  TRP A  56      18.072   3.024   5.333  1.00 92.65           C
ATOM    585  CD1 TRP A  56      18.196   2.825   6.652  1.00 92.65           C
ATOM    586  HD1 TRP A  56      18.298   1.844   7.117  1.00 92.65           H
ATOM    587  CD2 TRP A  56      17.967   4.454   5.169  1.00 92.65           C
ATOM    588  NE1 TRP A  56      18.178   4.016   7.348  1.00 92.65           N
ATOM    589  HE1 TRP A  56      18.254   4.124   8.339  1.00 92.65           H
ATOM    590  CE2 TRP A  56      18.034   5.039   6.418  1.00 92.65           C
ATOM    591  CE3 TRP A  56      17.819   5.229   4.005  1.00 92.65           C
ATOM    592  HE3 TRP A  56      17.764   4.791   3.008  1.00 92.65           H
ATOM    593  CZ2 TRP A  56      17.962   6.422   6.621  1.00 92.65           C
ATOM    594  HZ2 TRP A  56      18.017   6.859   7.618  1.00 92.65           H
ATOM    595  CZ3 TRP A  56      17.749   6.609   4.226  1.00 92.65           C
ATOM    596  HZ3 TRP A  56      17.634   7.256   3.356  1.00 92.65           H
ATOM    597  CH2 TRP A  56      17.815   7.213   5.476  1.00 92.65           C
ATOM    598  HH2 TRP A  56      17.752   8.298   5.564  1.00 92.65           H
ATOM    599  HN  TRP A  56      16.071   0.683   4.991  1.00 92.65           H
ATOM    600  N   LEU A  57      16.913  -0.019   2.027  1.00 92.79           N
ATOM    601  CA  LEU A  57      17.063  -0.738   0.774  1.00 92.79           C
ATOM    602  C   LEU A  57      15.882  -0.410  -0.142  1.00 92.79           C
ATOM    603  O   LEU A  57      16.073  -0.053  -1.303  1.00 92.79           O
ATOM    604  HA  LEU A  57      17.977  -0.381   0.299  1.00 92.79           H
ATOM    605  CB  LEU A  57      17.243  -2.235   1.032  1.00 92.79           C
ATOM    606 1HB  LEU A  57      18.116  -2.371   1.672  1.00 92.79           H
ATOM    607 2HB  LEU A  57      16.379  -2.593   1.592  1.00 92.79           H
ATOM    608  CG  LEU A  57      17.412  -3.115  -0.208  1.00 92.79           C
ATOM    609  HG  LEU A  57      16.587  -2.907  -0.889  1.00 92.79           H
ATOM    610  CD1 LEU A  57      18.707  -2.775  -0.949  1.00 92.79           C
ATOM    611 1HD1 LEU A  57      18.684  -1.731  -1.261  1.00 92.79           H
ATOM    612 2HD1 LEU A  57      19.558  -2.937  -0.287  1.00 92.79           H
ATOM    613 3HD1 LEU A  57      18.802  -3.415  -1.826  1.00 92.79           H
ATOM    614  CD2 LEU A  57      17.334  -4.598   0.157  1.00 92.79           C
ATOM    615 1HD2 LEU A  57      18.124  -4.840   0.868  1.00 92.79           H
ATOM    616 2HD2 LEU A  57      16.364  -4.811   0.607  1.00 92.79           H
ATOM    617 3HD2 LEU A  57      17.457  -5.201  -0.743  1.00 92.79           H
ATOM    618  HN  LEU A  57      16.845  -0.597   2.840  1.00 92.79           H
ATOM    619  N   VAL A  58      14.688  -0.543   0.416  1.00 94.85           N
ATOM    620  CA  VAL A  58      13.474  -0.327  -0.354  1.00 94.85           C
ATOM    621  C   VAL A  58      13.455   1.112  -0.875  1.00 94.85           C
ATOM    622  O   VAL A  58      13.107   1.353  -2.030  1.00 94.85           O
ATOM    623  HA  VAL A  58      13.499  -1.008  -1.205  1.00 94.85           H
ATOM    624  CB  VAL A  58      12.248  -0.672   0.494  1.00 94.85           C
ATOM    625  HB  VAL A  58      12.306  -0.096   1.418  1.00 94.85           H
ATOM    626  CG1 VAL A  58      10.956  -0.279  -0.225  1.00 94.85           C
ATOM    627 1HG1 VAL A  58      10.958   0.794  -0.415  1.00 94.85           H
ATOM    628 2HG1 VAL A  58      10.889  -0.816  -1.171  1.00 94.85           H
ATOM    629 3HG1 VAL A  58      10.101  -0.535   0.400  1.00 94.85           H
ATOM    630  CG2 VAL A  58      12.239  -2.156   0.866  1.00 94.85           C
ATOM    631 1HG2 VAL A  58      12.217  -2.758  -0.042  1.00 94.85           H
ATOM    632 2HG2 VAL A  58      13.137  -2.393   1.437  1.00 94.85           H
ATOM    633 3HG2 VAL A  58      11.358  -2.374   1.469  1.00 94.85           H
ATOM    634  HN  VAL A  58      14.542  -0.792   1.373  1.00 94.85           H
ATOM    635  N   PHE A  59      13.833   2.030   0.003  1.00 95.82           N
ATOM    636  CA  PHE A  59      13.831   3.441  -0.344  1.00 95.82           C
ATOM    637  C   PHE A  59      14.731   3.711  -1.551  1.00 95.82           C
ATOM    638  O   PHE A  59      14.300   4.323  -2.527  1.00 95.82           O
ATOM    639  HA  PHE A  59      12.804   3.712  -0.590  1.00 95.82           H
ATOM    640  CB  PHE A  59      14.381   4.199   0.866  1.00 95.82           C
ATOM    641 1HB  PHE A  59      13.690   4.081   1.701  1.00 95.82           H
ATOM    642 2HB  PHE A  59      15.325   3.746   1.168  1.00 95.82           H
ATOM    643  CG  PHE A  59      14.605   5.692   0.616  1.00 95.82           C
ATOM    644  CD1 PHE A  59      15.869   6.190   0.565  1.00 95.82           C
ATOM    645  HD1 PHE A  59      16.723   5.527   0.702  1.00 95.82           H
ATOM    646  CD2 PHE A  59      13.540   6.520   0.445  1.00 95.82           C
ATOM    647  HD2 PHE A  59      12.526   6.121   0.486  1.00 95.82           H
ATOM    648  CE1 PHE A  59      16.077   7.576   0.333  1.00 95.82           C
ATOM    649  HE1 PHE A  59      17.090   7.975   0.292  1.00 95.82           H
ATOM    650  CE2 PHE A  59      13.748   7.906   0.213  1.00 95.82           C
ATOM    651  HE2 PHE A  59      12.894   8.570   0.076  1.00 95.82           H
ATOM    652  CZ  PHE A  59      15.012   8.404   0.162  1.00 95.82           C
ATOM    653  HZ  PHE A  59      15.172   9.468  -0.017  1.00 95.82           H
ATOM    654  HN  PHE A  59      14.135   1.824   0.933  1.00 95.82           H
ATOM    655  N   ILE A  60      15.965   3.240  -1.446  1.00 93.34           N
ATOM    656  CA  ILE A  60      16.973   3.554  -2.444  1.00 93.34           C
ATOM    657  C   ILE A  60      16.533   2.998  -3.800  1.00 93.34           C
ATOM    658  O   ILE A  60      16.494   3.726  -4.790  1.00 93.34           O
ATOM    659  HA  ILE A  60      17.032   4.639  -2.518  1.00 93.34           H
ATOM    660  CB  ILE A  60      18.348   3.056  -1.992  1.00 93.34           C
ATOM    661  HB  ILE A  60      18.247   2.018  -1.673  1.00 93.34           H
ATOM    662  CG1 ILE A  60      18.850   3.852  -0.786  1.00 93.34           C
ATOM    663 1HG1 ILE A  60      19.133   4.856  -1.101  1.00 93.34           H
ATOM    664 2HG1 ILE A  60      18.046   3.961  -0.057  1.00 93.34           H
ATOM    665  CG2 ILE A  60      19.347   3.078  -3.150  1.00 93.34           C
ATOM    666 1HG2 ILE A  60      18.988   2.433  -3.952  1.00 93.34           H
ATOM    667 2HG2 ILE A  60      19.450   4.097  -3.522  1.00 93.34           H
ATOM    668 3HG2 ILE A  60      20.316   2.719  -2.801  1.00 93.34           H
ATOM    669  CD1 ILE A  60      20.048   3.160  -0.132  1.00 93.34           C
ATOM    670 1HD1 ILE A  60      19.754   2.165   0.204  1.00 93.34           H
ATOM    671 2HD1 ILE A  60      20.858   3.074  -0.856  1.00 93.34           H
ATOM    672 3HD1 ILE A  60      20.385   3.747   0.722  1.00 93.34           H
ATOM    673  HN  ILE A  60      16.278   2.655  -0.698  1.00 93.34           H
ATOM    674  N   VAL A  61      16.213   1.712  -3.801  1.00 93.38           N
ATOM    675  CA  VAL A  61      15.905   1.019  -5.040  1.00 93.38           C
ATOM    676  C   VAL A  61      14.613   1.587  -5.630  1.00 93.38           C
ATOM    677  O   VAL A  61      14.518   1.799  -6.838  1.00 93.38           O
ATOM    678  HA  VAL A  61      16.722   1.210  -5.736  1.00 93.38           H
ATOM    679  CB  VAL A  61      15.836  -0.490  -4.792  1.00 93.38           C
ATOM    680  HB  VAL A  61      15.084  -0.669  -4.024  1.00 93.38           H
ATOM    681  CG1 VAL A  61      15.403  -1.234  -6.057  1.00 93.38           C
ATOM    682 1HG1 VAL A  61      14.417  -0.884  -6.364  1.00 93.38           H
ATOM    683 2HG1 VAL A  61      16.121  -1.043  -6.855  1.00 93.38           H
ATOM    684 3HG1 VAL A  61      15.362  -2.304  -5.853  1.00 93.38           H
ATOM    685  CG2 VAL A  61      17.174  -1.022  -4.274  1.00 93.38           C
ATOM    686 1HG2 VAL A  61      17.953  -0.824  -5.009  1.00 93.38           H
ATOM    687 2HG2 VAL A  61      17.424  -0.525  -3.337  1.00 93.38           H
ATOM    688 3HG2 VAL A  61      17.097  -2.096  -4.106  1.00 93.38           H
ATOM    689  HN  VAL A  61      16.163   1.148  -2.977  1.00 93.38           H
ATOM    690  N   GLY A  62      13.650   1.819  -4.750  1.00 94.94           N
ATOM    691  CA  GLY A  62      12.331   2.250  -5.180  1.00 94.94           C
ATOM    692  C   GLY A  62      12.374   3.674  -5.737  1.00 94.94           C
ATOM    693  O   GLY A  62      11.762   3.961  -6.765  1.00 94.94           O
ATOM    694 1HA  GLY A  62      11.952   1.569  -5.942  1.00 94.94           H
ATOM    695 2HA  GLY A  62      11.638   2.205  -4.340  1.00 94.94           H
ATOM    696  HN  GLY A  62      13.760   1.717  -3.761  1.00 94.94           H
ATOM    697  N   ALA A  63      13.104   4.528  -5.035  1.00 95.03           N
ATOM    698  CA  ALA A  63      13.198   5.926  -5.421  1.00 95.03           C
ATOM    699  C   ALA A  63      13.832   6.025  -6.810  1.00 95.03           C
ATOM    700  O   ALA A  63      13.337   6.751  -7.672  1.00 95.03           O
ATOM    701  HA  ALA A  63      12.186   6.328  -5.463  1.00 95.03           H
ATOM    702  CB  ALA A  63      13.991   6.696  -4.363  1.00 95.03           C
ATOM    703 1HB  ALA A  63      13.484   6.618  -3.401  1.00 95.03           H
ATOM    704 2HB  ALA A  63      14.992   6.273  -4.280  1.00 95.03           H
ATOM    705 3HB  ALA A  63      14.061   7.744  -4.653  1.00 95.03           H
ATOM    706  HN  ALA A  63      13.623   4.280  -4.218  1.00 95.03           H
ATOM    707  N   LEU A  64      14.917   5.285  -6.985  1.00 88.94           N
ATOM    708  CA  LEU A  64      15.622   5.279  -8.256  1.00 88.94           C
ATOM    709  C   LEU A  64      14.693   4.741  -9.347  1.00 88.94           C
ATOM    710  O   LEU A  64      14.580   5.334 -10.418  1.00 88.94           O
ATOM    711  HA  LEU A  64      15.873   6.312  -8.495  1.00 88.94           H
ATOM    712  CB  LEU A  64      16.938   4.509  -8.134  1.00 88.94           C
ATOM    713 1HB  LEU A  64      16.730   3.541  -7.680  1.00 88.94           H
ATOM    714 2HB  LEU A  64      17.317   4.315  -9.138  1.00 88.94           H
ATOM    715  CG  LEU A  64      18.043   5.193  -7.326  1.00 88.94           C
ATOM    716  HG  LEU A  64      17.634   5.468  -6.354  1.00 88.94           H
ATOM    717  CD1 LEU A  64      19.209   4.236  -7.072  1.00 88.94           C
ATOM    718 1HD1 LEU A  64      18.853   3.369  -6.514  1.00 88.94           H
ATOM    719 2HD1 LEU A  64      19.625   3.909  -8.025  1.00 88.94           H
ATOM    720 3HD1 LEU A  64      19.980   4.747  -6.495  1.00 88.94           H
ATOM    721  CD2 LEU A  64      18.500   6.485  -8.006  1.00 88.94           C
ATOM    722 1HD2 LEU A  64      18.885   6.257  -8.999  1.00 88.94           H
ATOM    723 2HD2 LEU A  64      17.655   7.169  -8.091  1.00 88.94           H
ATOM    724 3HD2 LEU A  64      19.285   6.951  -7.410  1.00 88.94           H
ATOM    725  HN  LEU A  64      15.313   4.698  -6.279  1.00 88.94           H
ATOM    726  N   GLY A  65      14.053   3.624  -9.036  1.00 91.79           N
ATOM    727  CA  GLY A  65      13.260   2.916 -10.027  1.00 91.79           C
ATOM    728  C   GLY A  65      12.090   3.775 -10.509  1.00 91.79           C
ATOM    729  O   GLY A  65      11.911   3.969 -11.711  1.00 91.79           O
ATOM    730 1HA  GLY A  65      13.889   2.643 -10.874  1.00 91.79           H
ATOM    731 2HA  GLY A  65      12.882   1.987  -9.599  1.00 91.79           H
ATOM    732  HN  GLY A  65      14.069   3.203  -8.129  1.00 91.79           H
ATOM    733  N   ASN A  66      11.323   4.268  -9.547  1.00 89.65           N
ATOM    734  CA  ASN A  66      10.107   4.999  -9.860  1.00 89.65           C
ATOM    735  C   ASN A  66      10.473   6.331 -10.519  1.00 89.65           C
ATOM    736  O   ASN A  66       9.747   6.820 -11.383  1.00 89.65           O
ATOM    737  HA  ASN A  66       9.543   4.346 -10.526  1.00 89.65           H
ATOM    738  CB  ASN A  66       9.305   5.302  -8.593  1.00 89.65           C
ATOM    739 1HB  ASN A  66       9.978   5.636  -7.804  1.00 89.65           H
ATOM    740 2HB  ASN A  66       8.610   6.119  -8.785  1.00 89.65           H
ATOM    741  CG  ASN A  66       8.533   4.068  -8.124  1.00 89.65           C
ATOM    742  OD1 ASN A  66       7.626   3.584  -8.781  1.00 89.65           O
ATOM    743  ND2 ASN A  66       8.942   3.587  -6.953  1.00 89.65           N
ATOM    744 1HD2 ASN A  66       9.692   4.031  -6.465  1.00 89.65           H
ATOM    745 2HD2 ASN A  66       8.499   2.780  -6.562  1.00 89.65           H
ATOM    746  HN  ASN A  66      11.521   4.174  -8.572  1.00 89.65           H
ATOM    747  N   SER A  67      11.598   6.879 -10.085  1.00 90.57           N
ATOM    748  CA  SER A  67      12.100   8.114 -10.664  1.00 90.57           C
ATOM    749  C   SER A  67      12.404   7.910 -12.149  1.00 90.57           C
ATOM    750  O   SER A  67      12.137   8.789 -12.967  1.00 90.57           O
ATOM    751  HA  SER A  67      11.298   8.841 -10.533  1.00 90.57           H
ATOM    752  CB  SER A  67      13.351   8.598  -9.928  1.00 90.57           C
ATOM    753 1HB  SER A  67      14.123   7.830  -9.980  1.00 90.57           H
ATOM    754 2HB  SER A  67      13.747   9.482 -10.428  1.00 90.57           H
ATOM    755  OG  SER A  67      13.081   8.907  -8.563  1.00 90.57           O
ATOM    756  HG  SER A  67      13.584   8.283  -7.965  1.00 90.57           H
ATOM    757  HN  SER A  67      12.162   6.496  -9.354  1.00 90.57           H
ATOM    758  N   LEU A  68      12.958   6.745 -12.453  1.00 84.73           N
ATOM    759  CA  LEU A  68      13.268   6.400 -13.830  1.00 84.73           C
ATOM    760  C   LEU A  68      11.968   6.281 -14.627  1.00 84.73           C
ATOM    761  O   LEU A  68      11.892   6.732 -15.768  1.00 84.73           O
ATOM    762  HA  LEU A  68      13.855   7.218 -14.247  1.00 84.73           H
ATOM    763  CB  LEU A  68      14.140   5.144 -13.884  1.00 84.73           C
ATOM    764 1HB  LEU A  68      13.726   4.408 -13.194  1.00 84.73           H
ATOM    765 2HB  LEU A  68      14.068   4.719 -14.885  1.00 84.73           H
ATOM    766  CG  LEU A  68      15.620   5.340 -13.548  1.00 84.73           C
ATOM    767  HG  LEU A  68      15.688   5.896 -12.613  1.00 84.73           H
ATOM    768  CD1 LEU A  68      16.314   3.994 -13.325  1.00 84.73           C
ATOM    769 1HD1 LEU A  68      15.834   3.471 -12.498  1.00 84.73           H
ATOM    770 2HD1 LEU A  68      16.237   3.391 -14.229  1.00 84.73           H
ATOM    771 3HD1 LEU A  68      17.365   4.163 -13.088  1.00 84.73           H
ATOM    772  CD2 LEU A  68      16.320   6.174 -14.622  1.00 84.73           C
ATOM    773 1HD2 LEU A  68      16.244   5.667 -15.584  1.00 84.73           H
ATOM    774 2HD2 LEU A  68      15.845   7.153 -14.689  1.00 84.73           H
ATOM    775 3HD2 LEU A  68      17.371   6.298 -14.359  1.00 84.73           H
ATOM    776  HN  LEU A  68      13.193   6.045 -11.778  1.00 84.73           H
ATOM    777  N   VAL A  69      10.977   5.671 -13.993  1.00 86.86           N
ATOM    778  CA  VAL A  69       9.688   5.473 -14.634  1.00 86.86           C
ATOM    779  C   VAL A  69       9.124   6.829 -15.065  1.00 86.86           C
ATOM    780  O   VAL A  69       8.712   6.998 -16.212  1.00 86.86           O
ATOM    781  HA  VAL A  69       9.853   4.864 -15.523  1.00 86.86           H
ATOM    782  CB  VAL A  69       8.751   4.706 -13.700  1.00 86.86           C
ATOM    783  HB  VAL A  69       8.720   5.235 -12.747  1.00 86.86           H
ATOM    784  CG1 VAL A  69       7.328   4.667 -14.262  1.00 86.86           C
ATOM    785 1HG1 VAL A  69       6.953   5.684 -14.374  1.00 86.86           H
ATOM    786 2HG1 VAL A  69       7.335   4.172 -15.233  1.00 86.86           H
ATOM    787 3HG1 VAL A  69       6.683   4.115 -13.578  1.00 86.86           H
ATOM    788  CG2 VAL A  69       9.275   3.293 -13.435  1.00 86.86           C
ATOM    789 1HG2 VAL A  69       9.350   2.751 -14.378  1.00 86.86           H
ATOM    790 2HG2 VAL A  69      10.260   3.352 -12.972  1.00 86.86           H
ATOM    791 3HG2 VAL A  69       8.590   2.770 -12.768  1.00 86.86           H
ATOM    792  HN  VAL A  69      11.044   5.316 -13.061  1.00 86.86           H
ATOM    793  N   ILE A  70       9.125   7.761 -14.123  1.00 88.31           N
ATOM    794  CA  ILE A  70       8.535   9.067 -14.362  1.00 88.31           C
ATOM    795  C   ILE A  70       9.285   9.760 -15.501  1.00 88.31           C
ATOM    796  O   ILE A  70       8.669  10.369 -16.375  1.00 88.31           O
ATOM    797  HA  ILE A  70       7.503   8.906 -14.675  1.00 88.31           H
ATOM    798  CB  ILE A  70       8.493   9.881 -13.068  1.00 88.31           C
ATOM    799  HB  ILE A  70       9.490   9.872 -12.627  1.00 88.31           H
ATOM    800  CG1 ILE A  70       7.544   9.245 -12.050  1.00 88.31           C
ATOM    801 1HG1 ILE A  70       6.512   9.408 -12.360  1.00 88.31           H
ATOM    802 2HG1 ILE A  70       7.702   8.167 -12.023  1.00 88.31           H
ATOM    803  CG2 ILE A  70       8.137  11.342 -13.350  1.00 88.31           C
ATOM    804 1HG2 ILE A  70       8.885  11.777 -14.012  1.00 88.31           H
ATOM    805 2HG2 ILE A  70       7.157  11.391 -13.825  1.00 88.31           H
ATOM    806 3HG2 ILE A  70       8.115  11.898 -12.412  1.00 88.31           H
ATOM    807  CD1 ILE A  70       7.762   9.833 -10.654  1.00 88.31           C
ATOM    808 1HD1 ILE A  70       8.789   9.647 -10.338  1.00 88.31           H
ATOM    809 2HD1 ILE A  70       7.579  10.907 -10.680  1.00 88.31           H
ATOM    810 3HD1 ILE A  70       7.075   9.364  -9.951  1.00 88.31           H
ATOM    811  HN  ILE A  70       9.519   7.635 -13.213  1.00 88.31           H
ATOM    812  N   LEU A  71      10.604   9.645 -15.455  1.00 83.99           N
ATOM    813  CA  LEU A  71      11.446  10.284 -16.452  1.00 83.99           C
ATOM    814  C   LEU A  71      11.101   9.729 -17.835  1.00 83.99           C
ATOM    815  O   LEU A  71      10.962  10.486 -18.794  1.00 83.99           O
ATOM    816  HA  LEU A  71      11.216  11.349 -16.440  1.00 83.99           H
ATOM    817  CB  LEU A  71      12.923  10.136 -16.080  1.00 83.99           C
ATOM    818 1HB  LEU A  71      13.081   9.127 -15.699  1.00 83.99           H
ATOM    819 2HB  LEU A  71      13.517  10.230 -16.989  1.00 83.99           H
ATOM    820  CG  LEU A  71      13.458  11.130 -15.048  1.00 83.99           C
ATOM    821  HG  LEU A  71      12.746  11.184 -14.224  1.00 83.99           H
ATOM    822  CD1 LEU A  71      14.789  10.652 -14.465  1.00 83.99           C
ATOM    823 1HD1 LEU A  71      14.648   9.687 -13.979  1.00 83.99           H
ATOM    824 2HD1 LEU A  71      15.522  10.552 -15.266  1.00 83.99           H
ATOM    825 3HD1 LEU A  71      15.147  11.378 -13.734  1.00 83.99           H
ATOM    826  CD2 LEU A  71      13.565  12.535 -15.645  1.00 83.99           C
ATOM    827 1HD2 LEU A  71      14.243  12.517 -16.497  1.00 83.99           H
ATOM    828 2HD2 LEU A  71      12.579  12.867 -15.971  1.00 83.99           H
ATOM    829 3HD2 LEU A  71      13.947  13.222 -14.890  1.00 83.99           H
ATOM    830  HN  LEU A  71      11.096   9.129 -14.754  1.00 83.99           H
ATOM    831  N   VAL A  72      10.974   8.412 -17.895  1.00 83.46           N
ATOM    832  CA  VAL A  72      10.740   7.739 -19.161  1.00 83.46           C
ATOM    833  C   VAL A  72       9.423   8.236 -19.761  1.00 83.46           C
ATOM    834  O   VAL A  72       9.354   8.536 -20.952  1.00 83.46           O
ATOM    835  HA  VAL A  72      11.555   8.008 -19.832  1.00 83.46           H
ATOM    836  CB  VAL A  72      10.771   6.222 -18.961  1.00 83.46           C
ATOM    837  HB  VAL A  72      10.090   5.977 -18.146  1.00 83.46           H
ATOM    838  CG1 VAL A  72      10.284   5.494 -20.215  1.00 83.46           C
ATOM    839 1HG1 VAL A  72       9.260   5.796 -20.436  1.00 83.46           H
ATOM    840 2HG1 VAL A  72      10.928   5.749 -21.057  1.00 83.46           H
ATOM    841 3HG1 VAL A  72      10.316   4.418 -20.046  1.00 83.46           H
ATOM    842  CG2 VAL A  72      12.171   5.750 -18.562  1.00 83.46           C
ATOM    843 1HG2 VAL A  72      12.880   6.014 -19.346  1.00 83.46           H
ATOM    844 2HG2 VAL A  72      12.464   6.232 -17.629  1.00 83.46           H
ATOM    845 3HG2 VAL A  72      12.165   4.669 -18.426  1.00 83.46           H
ATOM    846  HN  VAL A  72      11.029   7.808 -17.099  1.00 83.46           H
ATOM    847  N   TYR A  73       8.411   8.307 -18.909  1.00 79.02           N
ATOM    848  CA  TYR A  73       7.091   8.728 -19.349  1.00 79.02           C
ATOM    849  C   TYR A  73       7.096  10.199 -19.767  1.00 79.02           C
ATOM    850  O   TYR A  73       6.349  10.597 -20.659  1.00 79.02           O
ATOM    851  HA  TYR A  73       6.811   8.115 -20.205  1.00 79.02           H
ATOM    852  CB  TYR A  73       6.170   8.556 -18.139  1.00 79.02           C
ATOM    853 1HB  TYR A  73       6.765   8.624 -17.229  1.00 79.02           H
ATOM    854 2HB  TYR A  73       5.459   9.382 -18.117  1.00 79.02           H
ATOM    855  CG  TYR A  73       5.396   7.236 -18.128  1.00 79.02           C
ATOM    856  CD1 TYR A  73       4.388   7.020 -19.045  1.00 79.02           C
ATOM    857  HD1 TYR A  73       4.143   7.789 -19.777  1.00 79.02           H
ATOM    858  CD2 TYR A  73       5.707   6.262 -17.202  1.00 79.02           C
ATOM    859  HD2 TYR A  73       6.504   6.433 -16.477  1.00 79.02           H
ATOM    860  CE1 TYR A  73       3.660   5.777 -19.035  1.00 79.02           C
ATOM    861  HE1 TYR A  73       2.861   5.594 -19.754  1.00 79.02           H
ATOM    862  CE2 TYR A  73       4.979   5.020 -17.191  1.00 79.02           C
ATOM    863  HE2 TYR A  73       5.214   4.242 -16.465  1.00 79.02           H
ATOM    864  CZ  TYR A  73       3.992   4.839 -18.109  1.00 79.02           C
ATOM    865  OH  TYR A  73       3.304   3.665 -18.099  1.00 79.02           O
ATOM    866  HH  TYR A  73       2.707   3.612 -18.900  1.00 79.02           H
ATOM    867  HN  TYR A  73       8.481   8.084 -17.937  1.00 79.02           H
ATOM    868  N   TRP A  74       7.946  10.968 -19.102  1.00 70.84           N
ATOM    869  CA  TRP A  74       7.975  12.406 -19.309  1.00 70.84           C
ATOM    870  C   TRP A  74       8.564  12.672 -20.696  1.00 70.84           C
ATOM    871  O   TRP A  74       8.009  13.450 -21.470  1.00 70.84           O
ATOM    872  HA  TRP A  74       6.948  12.769 -19.264  1.00 70.84           H
ATOM    873  CB  TRP A  74       8.745  13.106 -18.188  1.00 70.84           C
ATOM    874 1HB  TRP A  74       8.386  12.736 -17.228  1.00 70.84           H
ATOM    875 2HB  TRP A  74       9.799  12.834 -18.260  1.00 70.84           H
ATOM    876  CG  TRP A  74       8.625  14.631 -18.208  1.00 70.84           C
ATOM    877  CD1 TRP A  74       7.606  15.372 -18.664  1.00 70.84           C
ATOM    878  HD1 TRP A  74       6.695  14.961 -19.098  1.00 70.84           H
ATOM    879  CD2 TRP A  74       9.604  15.577 -17.730  1.00 70.84           C
ATOM    880  NE1 TRP A  74       7.856  16.721 -18.517  1.00 70.84           N
ATOM    881  HE1 TRP A  74       7.247  17.469 -18.782  1.00 70.84           H
ATOM    882  CE2 TRP A  74       9.110  16.850 -17.930  1.00 70.84           C
ATOM    883  CE3 TRP A  74      10.866  15.365 -17.147  1.00 70.84           C
ATOM    884  HE3 TRP A  74      11.279  14.370 -16.979  1.00 70.84           H
ATOM    885  CZ2 TRP A  74       9.811  18.009 -17.577  1.00 70.84           C
ATOM    886  HZ2 TRP A  74       9.398  19.004 -17.745  1.00 70.84           H
ATOM    887  CZ3 TRP A  74      11.554  16.533 -16.800  1.00 70.84           C
ATOM    888  HZ3 TRP A  74      12.538  16.425 -16.345  1.00 70.84           H
ATOM    889  CH2 TRP A  74      11.070  17.822 -16.995  1.00 70.84           C
ATOM    890  HH2 TRP A  74      11.669  18.682 -16.696  1.00 70.84           H
ATOM    891  HN  TRP A  74       8.606  10.624 -18.433  1.00 70.84           H
ATOM    892  N   TYR A  75       9.679  12.011 -20.967  1.00 69.96           N
ATOM    893  CA  TYR A  75      10.479  12.340 -22.134  1.00 69.96           C
ATOM    894  C   TYR A  75      10.046  11.512 -23.346  1.00 69.96           C
ATOM    895  O   TYR A  75      10.032  12.012 -24.470  1.00 69.96           O
ATOM    896  HA  TYR A  75      10.334  13.397 -22.355  1.00 69.96           H
ATOM    897  CB  TYR A  75      11.921  11.977 -21.773  1.00 69.96           C
ATOM    898 1HB  TYR A  75      11.916  11.078 -21.157  1.00 69.96           H
ATOM    899 2HB  TYR A  75      12.464  11.734 -22.687  1.00 69.96           H
ATOM    900  CG  TYR A  75      12.673  13.083 -21.030  1.00 69.96           C
ATOM    901  CD1 TYR A  75      13.193  14.154 -21.728  1.00 69.96           C
ATOM    902  HD1 TYR A  75      13.067  14.212 -22.809  1.00 69.96           H
ATOM    903  CD2 TYR A  75      12.832  13.009 -19.661  1.00 69.96           C
ATOM    904  HD2 TYR A  75      12.422  12.163 -19.109  1.00 69.96           H
ATOM    905  CE1 TYR A  75      13.901  15.195 -21.028  1.00 69.96           C
ATOM    906  HE1 TYR A  75      14.316  16.046 -21.568  1.00 69.96           H
ATOM    907  CE2 TYR A  75      13.540  14.050 -18.961  1.00 69.96           C
ATOM    908  HE2 TYR A  75      13.672  14.004 -17.880  1.00 69.96           H
ATOM    909  CZ  TYR A  75      14.039  15.091 -19.679  1.00 69.96           C
ATOM    910  OH  TYR A  75      14.707  16.074 -19.018  1.00 69.96           O
ATOM    911  HH  TYR A  75      14.683  15.902 -18.034  1.00 69.96           H
ATOM    912  HN  TYR A  75      10.037  11.264 -20.406  1.00 69.96           H
ATOM    913  N   CYS A  76       9.704  10.261 -23.077  1.00 68.25           N
ATOM    914  CA  CYS A  76       9.546   9.283 -24.140  1.00 68.25           C
ATOM    915  C   CYS A  76       8.069   8.890 -24.215  1.00 68.25           C
ATOM    916  O   CYS A  76       7.421   9.092 -25.241  1.00 68.25           O
ATOM    917  HA  CYS A  76       9.865   9.769 -25.062  1.00 68.25           H
ATOM    918  CB  CYS A  76      10.450   8.067 -23.928  1.00 68.25           C
ATOM    919 1HB  CYS A  76      10.512   7.830 -22.866  1.00 68.25           H
ATOM    920 2HB  CYS A  76      10.023   7.196 -24.425  1.00 68.25           H
ATOM    921  SG  CYS A  76      12.121   8.407 -24.591  1.00 68.25           S
ATOM    922  HG  CYS A  76      12.671   7.271 -24.171  1.00 68.25           H
ATOM    923  HN  CYS A  76       9.535   9.914 -22.154  1.00 68.25           H
ATOM    924  N   THR A  77       7.580   8.336 -23.116  1.00 60.76           N
ATOM    925  CA  THR A  77       6.277   7.693 -23.117  1.00 60.76           C
ATOM    926  C   THR A  77       5.187   8.696 -22.732  1.00 60.76           C
ATOM    927  O   THR A  77       4.637   8.629 -21.634  1.00 60.76           O
ATOM    928  HA  THR A  77       6.059   7.360 -24.132  1.00 60.76           H
ATOM    929  CB  THR A  77       6.345   6.482 -22.185  1.00 60.76           C
ATOM    930  HB  THR A  77       6.240   6.787 -21.143  1.00 60.76           H
ATOM    931  OG1 THR A  77       7.580   5.855 -22.521  1.00 60.76           O
ATOM    932  HG1 THR A  77       7.554   5.536 -23.468  1.00 60.76           H
ATOM    933  CG2 THR A  77       5.288   5.427 -22.517  1.00 60.76           C
ATOM    934 1HG2 THR A  77       5.436   5.074 -23.537  1.00 60.76           H
ATOM    935 2HG2 THR A  77       4.295   5.866 -22.424  1.00 60.76           H
ATOM    936 3HG2 THR A  77       5.381   4.590 -21.825  1.00 60.76           H
ATOM    937  HN  THR A  77       8.057   8.321 -22.237  1.00 60.76           H
ATOM    938  N   ARG A  78       4.909   9.604 -23.656  1.00 54.11           N
ATOM    939  CA  ARG A  78       3.792  10.518 -23.494  1.00 54.11           C
ATOM    940  C   ARG A  78       2.523   9.746 -23.124  1.00 54.11           C
ATOM    941  O   ARG A  78       2.208   8.731 -23.743  1.00 54.11           O
ATOM    942  HA  ARG A  78       4.093  11.187 -22.688  1.00 54.11           H
ATOM    943  CB  ARG A  78       3.540  11.313 -24.777  1.00 54.11           C
ATOM    944 1HB  ARG A  78       3.495  10.633 -25.628  1.00 54.11           H
ATOM    945 2HB  ARG A  78       2.573  11.812 -24.717  1.00 54.11           H
ATOM    946  CG  ARG A  78       4.642  12.350 -25.005  1.00 54.11           C
ATOM    947 1HG  ARG A  78       4.827  12.898 -24.081  1.00 54.11           H
ATOM    948 2HG  ARG A  78       5.572  11.846 -25.268  1.00 54.11           H
ATOM    949  CD  ARG A  78       4.253  13.328 -26.115  1.00 54.11           C
ATOM    950 1HD  ARG A  78       4.029  12.782 -27.031  1.00 54.11           H
ATOM    951 2HD  ARG A  78       3.348  13.867 -25.836  1.00 54.11           H
ATOM    952  NE  ARG A  78       5.356  14.286 -26.355  1.00 54.11           N
ATOM    953  HE  ARG A  78       6.232  14.114 -25.904  1.00 54.11           H
ATOM    954  CZ  ARG A  78       5.254  15.368 -27.139  1.00 54.11           C
ATOM    955  NH1 ARG A  78       4.104  15.647 -27.767  1.00 54.11           N
ATOM    956 1HH1 ARG A  78       3.314  15.045 -27.653  1.00 54.11           H
ATOM    957 2HH1 ARG A  78       4.037  16.456 -28.350  1.00 54.11           H
ATOM    958  NH2 ARG A  78       6.320  16.167 -27.284  1.00 54.11           N
ATOM    959 1HH2 ARG A  78       6.261  16.979 -27.865  1.00 54.11           H
ATOM    960 2HH2 ARG A  78       7.175  15.952 -26.811  1.00 54.11           H
ATOM    961  HN  ARG A  78       5.431   9.720 -24.501  1.00 54.11           H
ATOM    962  N   VAL A  79       1.831  10.257 -22.117  1.00 70.06           N
ATOM    963  CA  VAL A  79       0.612   9.621 -21.648  1.00 70.06           C
ATOM    964  C   VAL A  79      -0.445   9.677 -22.753  1.00 70.06           C
ATOM    965  O   VAL A  79      -1.094  10.704 -22.945  1.00 70.06           O
ATOM    966  HA  VAL A  79       0.845   8.577 -21.438  1.00 70.06           H
ATOM    967  CB  VAL A  79       0.149  10.274 -20.344  1.00 70.06           C
ATOM    968  HB  VAL A  79      -0.080  11.319 -20.555  1.00 70.06           H
ATOM    969  CG1 VAL A  79      -1.127   9.610 -19.822  1.00 70.06           C
ATOM    970 1HG1 VAL A  79      -1.919   9.711 -20.564  1.00 70.06           H
ATOM    971 2HG1 VAL A  79      -0.937   8.554 -19.635  1.00 70.06           H
ATOM    972 3HG1 VAL A  79      -1.434  10.094 -18.894  1.00 70.06           H
ATOM    973  CG2 VAL A  79       1.257  10.238 -19.289  1.00 70.06           C
ATOM    974 1HG2 VAL A  79       1.530   9.203 -19.084  1.00 70.06           H
ATOM    975 2HG2 VAL A  79       2.128  10.777 -19.660  1.00 70.06           H
ATOM    976 3HG2 VAL A  79       0.901  10.709 -18.373  1.00 70.06           H
ATOM    977  HN  VAL A  79       2.090  11.088 -21.625  1.00 70.06           H
ATOM    978  N   LYS A  80      -0.585   8.560 -23.451  1.00 63.09           N
ATOM    979  CA  LYS A  80      -1.478   8.500 -24.596  1.00 63.09           C
ATOM    980  C   LYS A  80      -2.689   7.631 -24.248  1.00 63.09           C
ATOM    981  O   LYS A  80      -3.749   7.766 -24.856  1.00 63.09           O
ATOM    982  HA  LYS A  80      -1.826   9.514 -24.792  1.00 63.09           H
ATOM    983  CB  LYS A  80      -0.722   8.031 -25.841  1.00 63.09           C
ATOM    984 1HB  LYS A  80      -0.130   7.148 -25.600  1.00 63.09           H
ATOM    985 2HB  LYS A  80      -1.433   7.737 -26.613  1.00 63.09           H
ATOM    986  CG  LYS A  80       0.193   9.135 -26.375  1.00 63.09           C
ATOM    987 1HG  LYS A  80      -0.398  10.023 -26.601  1.00 63.09           H
ATOM    988 2HG  LYS A  80       0.913   9.419 -25.607  1.00 63.09           H
ATOM    989  CD  LYS A  80       0.933   8.674 -27.631  1.00 63.09           C
ATOM    990 1HD  LYS A  80       1.514   7.779 -27.407  1.00 63.09           H
ATOM    991 2HD  LYS A  80       0.213   8.402 -28.403  1.00 63.09           H
ATOM    992  CE  LYS A  80       1.860   9.772 -28.156  1.00 63.09           C
ATOM    993 1HE  LYS A  80       1.291  10.685 -28.328  1.00 63.09           H
ATOM    994 2HE  LYS A  80       2.618  10.005 -27.407  1.00 63.09           H
ATOM    995  NZ  LYS A  80       2.513   9.343 -29.413  1.00 63.09           N
ATOM    996 1HZ  LYS A  80       3.136  10.074 -29.737  1.00 63.09           H
ATOM    997 2HZ  LYS A  80       3.043   8.495 -29.246  1.00 63.09           H
ATOM    998 3HZ  LYS A  80       1.805   9.166 -30.117  1.00 63.09           H
ATOM    999  HN  LYS A  80      -0.103   7.708 -23.246  1.00 63.09           H
ATOM   1000  N   THR A  81      -2.490   6.758 -23.271  1.00 73.55           N
ATOM   1001  CA  THR A  81      -3.505   5.779 -22.924  1.00 73.55           C
ATOM   1002  C   THR A  81      -3.937   5.952 -21.467  1.00 73.55           C
ATOM   1003  O   THR A  81      -3.244   6.598 -20.682  1.00 73.55           O
ATOM   1004  HA  THR A  81      -4.384   5.962 -23.542  1.00 73.55           H
ATOM   1005  CB  THR A  81      -2.946   4.388 -23.230  1.00 73.55           C
ATOM   1006  HB  THR A  81      -3.737   3.638 -23.214  1.00 73.55           H
ATOM   1007  OG1 THR A  81      -1.910   4.211 -22.268  1.00 73.55           O
ATOM   1008  HG1 THR A  81      -1.032   4.494 -22.654  1.00 73.55           H
ATOM   1009  CG2 THR A  81      -2.218   4.333 -24.575  1.00 73.55           C
ATOM   1010 1HG2 THR A  81      -1.385   5.036 -24.566  1.00 73.55           H
ATOM   1011 2HG2 THR A  81      -2.910   4.600 -25.374  1.00 73.55           H
ATOM   1012 3HG2 THR A  81      -1.841   3.324 -24.743  1.00 73.55           H
ATOM   1013  HN  THR A  81      -1.655   6.713 -22.723  1.00 73.55           H
ATOM   1014  N   MET A  82      -5.081   5.365 -21.148  1.00 74.45           N
ATOM   1015  CA  MET A  82      -5.584   5.395 -19.785  1.00 74.45           C
ATOM   1016  C   MET A  82      -4.635   4.662 -18.834  1.00 74.45           C
ATOM   1017  O   MET A  82      -4.435   5.091 -17.699  1.00 74.45           O
ATOM   1018  HA  MET A  82      -5.637   6.450 -19.515  1.00 74.45           H
ATOM   1019  CB  MET A  82      -6.965   4.738 -19.735  1.00 74.45           C
ATOM   1020 1HB  MET A  82      -7.574   5.101 -20.563  1.00 74.45           H
ATOM   1021 2HB  MET A  82      -6.863   3.660 -19.863  1.00 74.45           H
ATOM   1022  CG  MET A  82      -7.666   5.036 -18.409  1.00 74.45           C
ATOM   1023 1HG  MET A  82      -7.140   4.544 -17.591  1.00 74.45           H
ATOM   1024 2HG  MET A  82      -7.640   6.107 -18.206  1.00 74.45           H
ATOM   1025  SD  MET A  82      -9.358   4.470 -18.472  1.00 74.45           S
ATOM   1026  CE  MET A  82      -9.976   5.170 -16.951  1.00 74.45           C
ATOM   1027 1HE  MET A  82      -9.407   4.772 -16.110  1.00 74.45           H
ATOM   1028 2HE  MET A  82      -9.871   6.255 -16.980  1.00 74.45           H
ATOM   1029 3HE  MET A  82     -11.028   4.911 -16.832  1.00 74.45           H
ATOM   1030  HN  MET A  82      -5.660   4.876 -21.801  1.00 74.45           H
ATOM   1031  N   THR A  83      -4.076   3.570 -19.334  1.00 75.01           N
ATOM   1032  CA  THR A  83      -3.127   2.792 -18.555  1.00 75.01           C
ATOM   1033  C   THR A  83      -1.905   3.642 -18.199  1.00 75.01           C
ATOM   1034  O   THR A  83      -1.421   3.596 -17.070  1.00 75.01           O
ATOM   1035  HA  THR A  83      -3.603   2.508 -17.616  1.00 75.01           H
ATOM   1036  CB  THR A  83      -2.780   1.533 -19.353  1.00 75.01           C
ATOM   1037  HB  THR A  83      -2.032   1.750 -20.116  1.00 75.01           H
ATOM   1038  OG1 THR A  83      -4.038   1.072 -19.838  1.00 75.01           O
ATOM   1039  HG1 THR A  83      -4.697   1.022 -19.087  1.00 75.01           H
ATOM   1040  CG2 THR A  83      -2.284   0.393 -18.461  1.00 75.01           C
ATOM   1041 1HG2 THR A  83      -3.059   0.131 -17.741  1.00 75.01           H
ATOM   1042 2HG2 THR A  83      -1.387   0.712 -17.930  1.00 75.01           H
ATOM   1043 3HG2 THR A  83      -2.052  -0.475 -19.077  1.00 75.01           H
ATOM   1044  HN  THR A  83      -4.261   3.215 -20.250  1.00 75.01           H
ATOM   1045  N   ASP A  84      -1.443   4.397 -19.185  1.00 77.52           N
ATOM   1046  CA  ASP A  84      -0.266   5.229 -19.001  1.00 77.52           C
ATOM   1047  C   ASP A  84      -0.517   6.216 -17.859  1.00 77.52           C
ATOM   1048  O   ASP A  84       0.377   6.486 -17.060  1.00 77.52           O
ATOM   1049  HA  ASP A  84       0.544   4.534 -18.780  1.00 77.52           H
ATOM   1050  CB  ASP A  84       0.042   6.035 -20.264  1.00 77.52           C
ATOM   1051 1HB  ASP A  84      -0.814   6.661 -20.518  1.00 77.52           H
ATOM   1052 2HB  ASP A  84       0.882   6.704 -20.078  1.00 77.52           H
ATOM   1053  CG  ASP A  84       0.370   5.111 -21.438  1.00 77.52           C
ATOM   1054  OD1 ASP A  84       1.043   4.089 -21.185  1.00 77.52           O
ATOM   1055  OD2 ASP A  84      -0.059   5.448 -22.563  1.00 77.52           O
ATOM   1056  HN  ASP A  84      -1.858   4.447 -20.093  1.00 77.52           H
ATOM   1057  N   MET A  85      -1.739   6.728 -17.820  1.00 83.71           N
ATOM   1058  CA  MET A  85      -2.106   7.711 -16.815  1.00 83.71           C
ATOM   1059  C   MET A  85      -2.027   7.114 -15.409  1.00 83.71           C
ATOM   1060  O   MET A  85      -1.489   7.738 -14.495  1.00 83.71           O
ATOM   1061  HA  MET A  85      -1.382   8.518 -16.916  1.00 83.71           H
ATOM   1062  CB  MET A  85      -3.530   8.204 -17.081  1.00 83.71           C
ATOM   1063 1HB  MET A  85      -3.630   8.492 -18.127  1.00 83.71           H
ATOM   1064 2HB  MET A  85      -4.238   7.394 -16.904  1.00 83.71           H
ATOM   1065  CG  MET A  85      -3.874   9.395 -16.184  1.00 83.71           C
ATOM   1066 1HG  MET A  85      -4.939   9.616 -16.251  1.00 83.71           H
ATOM   1067 2HG  MET A  85      -3.664   9.149 -15.143  1.00 83.71           H
ATOM   1068  SD  MET A  85      -2.924  10.824 -16.675  1.00 83.71           S
ATOM   1069  CE  MET A  85      -3.259  11.908 -15.298  1.00 83.71           C
ATOM   1070 1HE  MET A  85      -4.332  12.091 -15.232  1.00 83.71           H
ATOM   1071 2HE  MET A  85      -2.913  11.441 -14.375  1.00 83.71           H
ATOM   1072 3HE  MET A  85      -2.738  12.854 -15.444  1.00 83.71           H
ATOM   1073  HN  MET A  85      -2.469   6.481 -18.458  1.00 83.71           H
ATOM   1074  N   PHE A  86      -2.569   5.912 -15.279  1.00 86.43           N
ATOM   1075  CA  PHE A  86      -2.601   5.240 -13.991  1.00 86.43           C
ATOM   1076  C   PHE A  86      -1.194   4.832 -13.550  1.00 86.43           C
ATOM   1077  O   PHE A  86      -0.855   4.934 -12.373  1.00 86.43           O
ATOM   1078  HA  PHE A  86      -3.016   5.944 -13.270  1.00 86.43           H
ATOM   1079  CB  PHE A  86      -3.454   3.982 -14.164  1.00 86.43           C
ATOM   1080 1HB  PHE A  86      -3.078   3.414 -15.015  1.00 86.43           H
ATOM   1081 2HB  PHE A  86      -3.336   3.351 -13.283  1.00 86.43           H
ATOM   1082  CG  PHE A  86      -4.943   4.264 -14.375  1.00 86.43           C
ATOM   1083  CD1 PHE A  86      -5.560   5.238 -13.654  1.00 86.43           C
ATOM   1084  HD1 PHE A  86      -4.993   5.819 -12.926  1.00 86.43           H
ATOM   1085  CD2 PHE A  86      -5.651   3.540 -15.283  1.00 86.43           C
ATOM   1086  HD2 PHE A  86      -5.157   2.758 -15.861  1.00 86.43           H
ATOM   1087  CE1 PHE A  86      -6.942   5.500 -13.849  1.00 86.43           C
ATOM   1088  HE1 PHE A  86      -7.436   6.281 -13.272  1.00 86.43           H
ATOM   1089  CE2 PHE A  86      -7.033   3.801 -15.479  1.00 86.43           C
ATOM   1090  HE2 PHE A  86      -7.599   3.221 -16.206  1.00 86.43           H
ATOM   1091  CZ  PHE A  86      -7.649   4.776 -14.758  1.00 86.43           C
ATOM   1092  HZ  PHE A  86      -8.710   4.976 -14.908  1.00 86.43           H
ATOM   1093  HN  PHE A  86      -2.981   5.400 -16.033  1.00 86.43           H
ATOM   1094  N   LEU A  87      -0.414   4.377 -14.520  1.00 81.09           N
ATOM   1095  CA  LEU A  87       0.931   3.906 -14.239  1.00 81.09           C
ATOM   1096  C   LEU A  87       1.787   5.077 -13.753  1.00 81.09           C
ATOM   1097  O   LEU A  87       2.643   4.909 -12.886  1.00 81.09           O
ATOM   1098  HA  LEU A  87       0.860   3.174 -13.434  1.00 81.09           H
ATOM   1099  CB  LEU A  87       1.512   3.183 -15.456  1.00 81.09           C
ATOM   1100 1HB  LEU A  87       1.383   3.824 -16.329  1.00 81.09           H
ATOM   1101 2HB  LEU A  87       2.584   3.062 -15.305  1.00 81.09           H
ATOM   1102  CG  LEU A  87       0.911   1.812 -15.772  1.00 81.09           C
ATOM   1103  HG  LEU A  87      -0.165   1.931 -15.898  1.00 81.09           H
ATOM   1104  CD1 LEU A  87       1.463   1.262 -17.089  1.00 81.09           C
ATOM   1105 1HD1 LEU A  87       1.216   1.947 -17.900  1.00 81.09           H
ATOM   1106 2HD1 LEU A  87       2.545   1.161 -17.015  1.00 81.09           H
ATOM   1107 3HD1 LEU A  87       1.019   0.286 -17.289  1.00 81.09           H
ATOM   1108  CD2 LEU A  87       1.125   0.840 -14.610  1.00 81.09           C
ATOM   1109 1HD2 LEU A  87       2.193   0.720 -14.428  1.00 81.09           H
ATOM   1110 2HD2 LEU A  87       0.646   1.233 -13.714  1.00 81.09           H
ATOM   1111 3HD2 LEU A  87       0.689  -0.127 -14.861  1.00 81.09           H
ATOM   1112  HN  LEU A  87      -0.686   4.329 -15.481  1.00 81.09           H
ATOM   1113  N   LEU A  88       1.526   6.240 -14.334  1.00 87.31           N
ATOM   1114  CA  LEU A  88       2.245   7.444 -13.954  1.00 87.31           C
ATOM   1115  C   LEU A  88       1.893   7.809 -12.510  1.00 87.31           C
ATOM   1116  O   LEU A  88       2.780   8.059 -11.696  1.00 87.31           O
ATOM   1117  HA  LEU A  88       3.310   7.218 -14.003  1.00 87.31           H
ATOM   1118  CB  LEU A  88       1.974   8.568 -14.956  1.00 87.31           C
ATOM   1119 1HB  LEU A  88       2.303   8.237 -15.941  1.00 87.31           H
ATOM   1120 2HB  LEU A  88       0.897   8.723 -15.015  1.00 87.31           H
ATOM   1121  CG  LEU A  88       2.639   9.912 -14.652  1.00 87.31           C
ATOM   1122  HG  LEU A  88       2.344  10.220 -13.649  1.00 87.31           H
ATOM   1123  CD1 LEU A  88       4.164   9.783 -14.656  1.00 87.31           C
ATOM   1124 1HD1 LEU A  88       4.469   9.062 -13.897  1.00 87.31           H
ATOM   1125 2HD1 LEU A  88       4.497   9.441 -15.636  1.00 87.31           H
ATOM   1126 3HD1 LEU A  88       4.611  10.752 -14.437  1.00 87.31           H
ATOM   1127  CD2 LEU A  88       2.153  10.995 -15.618  1.00 87.31           C
ATOM   1128 1HD2 LEU A  88       2.398  10.707 -16.640  1.00 87.31           H
ATOM   1129 2HD2 LEU A  88       1.074  11.109 -15.522  1.00 87.31           H
ATOM   1130 3HD2 LEU A  88       2.642  11.940 -15.380  1.00 87.31           H
ATOM   1131  HN  LEU A  88       0.840   6.365 -15.050  1.00 87.31           H
ATOM   1132  N   ASN A  89       0.597   7.826 -12.238  1.00 89.30           N
ATOM   1133  CA  ASN A  89       0.114   8.212 -10.922  1.00 89.30           C
ATOM   1134  C   ASN A  89       0.576   7.180  -9.892  1.00 89.30           C
ATOM   1135  O   ASN A  89       0.832   7.522  -8.738  1.00 89.30           O
ATOM   1136  HA  ASN A  89       0.536   9.200 -10.741  1.00 89.30           H
ATOM   1137  CB  ASN A  89      -1.415   8.261 -10.889  1.00 89.30           C
ATOM   1138 1HB  ASN A  89      -1.822   7.430 -11.466  1.00 89.30           H
ATOM   1139 2HB  ASN A  89      -1.764   8.139  -9.864  1.00 89.30           H
ATOM   1140  CG  ASN A  89      -1.933   9.584 -11.457  1.00 89.30           C
ATOM   1141  OD1 ASN A  89      -2.109  10.565 -10.752  1.00 89.30           O
ATOM   1142  ND2 ASN A  89      -2.168   9.557 -12.765  1.00 89.30           N
ATOM   1143 1HD2 ASN A  89      -2.003   8.719 -13.286  1.00 89.30           H
ATOM   1144 2HD2 ASN A  89      -2.509  10.375 -13.229  1.00 89.30           H
ATOM   1145  HN  ASN A  89      -0.117   7.584 -12.895  1.00 89.30           H
ATOM   1146  N   LEU A  90       0.669   5.938 -10.345  1.00 86.18           N
ATOM   1147  CA  LEU A  90       1.118   4.859  -9.483  1.00 86.18           C
ATOM   1148  C   LEU A  90       2.562   5.124  -9.051  1.00 86.18           C
ATOM   1149  O   LEU A  90       2.900   4.973  -7.878  1.00 86.18           O
ATOM   1150  HA  LEU A  90       0.486   4.865  -8.595  1.00 86.18           H
ATOM   1151  CB  LEU A  90       0.920   3.506 -10.171  1.00 86.18           C
ATOM   1152 1HB  LEU A  90      -0.127   3.418 -10.459  1.00 86.18           H
ATOM   1153 2HB  LEU A  90       1.506   3.499 -11.090  1.00 86.18           H
ATOM   1154  CG  LEU A  90       1.300   2.274  -9.348  1.00 86.18           C
ATOM   1155  HG  LEU A  90       2.327   2.395  -9.004  1.00 86.18           H
ATOM   1156  CD1 LEU A  90       0.418   2.153  -8.103  1.00 86.18           C
ATOM   1157 1HD1 LEU A  90       0.543   3.039  -7.482  1.00 86.18           H
ATOM   1158 2HD1 LEU A  90      -0.626   2.064  -8.404  1.00 86.18           H
ATOM   1159 3HD1 LEU A  90       0.709   1.268  -7.536  1.00 86.18           H
ATOM   1160  CD2 LEU A  90       1.257   1.007 -10.206  1.00 86.18           C
ATOM   1161 1HD2 LEU A  90       0.250   0.869 -10.599  1.00 86.18           H
ATOM   1162 2HD2 LEU A  90       1.960   1.105 -11.033  1.00 86.18           H
ATOM   1163 3HD2 LEU A  90       1.531   0.146  -9.596  1.00 86.18           H
ATOM   1164  HN  LEU A  90       0.443   5.666 -11.280  1.00 86.18           H
ATOM   1165  N   ALA A  91       3.374   5.515 -10.022  1.00 90.71           N
ATOM   1166  CA  ALA A  91       4.782   5.766  -9.765  1.00 90.71           C
ATOM   1167  C   ALA A  91       4.917   6.946  -8.801  1.00 90.71           C
ATOM   1168  O   ALA A  91       5.782   6.943  -7.927  1.00 90.71           O
ATOM   1169  HA  ALA A  91       5.197   4.875  -9.295  1.00 90.71           H
ATOM   1170  CB  ALA A  91       5.507   6.009 -11.090  1.00 90.71           C
ATOM   1171 1HB  ALA A  91       5.406   5.130 -11.726  1.00 90.71           H
ATOM   1172 2HB  ALA A  91       5.070   6.873 -11.591  1.00 90.71           H
ATOM   1173 3HB  ALA A  91       6.563   6.198 -10.896  1.00 90.71           H
ATOM   1174  HN  ALA A  91       3.085   5.659 -10.969  1.00 90.71           H
ATOM   1175  N   ILE A  92       4.048   7.928  -8.993  1.00 90.70           N
ATOM   1176  CA  ILE A  92       4.049   9.106  -8.142  1.00 90.70           C
ATOM   1177  C   ILE A  92       3.691   8.696  -6.712  1.00 90.70           C
ATOM   1178  O   ILE A  92       4.332   9.133  -5.758  1.00 90.70           O
ATOM   1179  HA  ILE A  92       5.062   9.508  -8.142  1.00 90.70           H
ATOM   1180  CB  ILE A  92       3.132  10.186  -8.720  1.00 90.70           C
ATOM   1181  HB  ILE A  92       2.168   9.730  -8.947  1.00 90.70           H
ATOM   1182  CG1 ILE A  92       3.693  10.735 -10.033  1.00 90.70           C
ATOM   1183 1HG1 ILE A  92       4.570  11.349  -9.829  1.00 90.70           H
ATOM   1184 2HG1 ILE A  92       4.021   9.911 -10.666  1.00 90.70           H
ATOM   1185  CG2 ILE A  92       2.878  11.294  -7.696  1.00 90.70           C
ATOM   1186 1HG2 ILE A  92       2.403  10.870  -6.812  1.00 90.70           H
ATOM   1187 2HG2 ILE A  92       3.826  11.754  -7.415  1.00 90.70           H
ATOM   1188 3HG2 ILE A  92       2.224  12.049  -8.133  1.00 90.70           H
ATOM   1189  CD1 ILE A  92       2.643  11.567 -10.772  1.00 90.70           C
ATOM   1190 1HD1 ILE A  92       1.777  10.944 -10.995  1.00 90.70           H
ATOM   1191 2HD1 ILE A  92       2.335  12.404 -10.145  1.00 90.70           H
ATOM   1192 3HD1 ILE A  92       3.067  11.946 -11.702  1.00 90.70           H
ATOM   1193  HN  ILE A  92       3.354   7.928  -9.714  1.00 90.70           H
ATOM   1194  N   ALA A  93       2.667   7.861  -6.608  1.00 91.86           N
ATOM   1195  CA  ALA A  93       2.166   7.448  -5.308  1.00 91.86           C
ATOM   1196  C   ALA A  93       3.262   6.684  -4.564  1.00 91.86           C
ATOM   1197  O   ALA A  93       3.497   6.924  -3.380  1.00 91.86           O
ATOM   1198  HA  ALA A  93       1.917   8.349  -4.747  1.00 91.86           H
ATOM   1199  CB  ALA A  93       0.896   6.615  -5.491  1.00 91.86           C
ATOM   1200 1HB  ALA A  93       0.139   7.213  -5.999  1.00 91.86           H
ATOM   1201 2HB  ALA A  93       1.123   5.733  -6.090  1.00 91.86           H
ATOM   1202 3HB  ALA A  93       0.521   6.305  -4.516  1.00 91.86           H
ATOM   1203  HN  ALA A  93       2.183   7.470  -7.391  1.00 91.86           H
ATOM   1204  N   ASP A  94       3.905   5.779  -5.287  1.00 88.96           N
ATOM   1205  CA  ASP A  94       4.954   4.961  -4.703  1.00 88.96           C
ATOM   1206  C   ASP A  94       6.078   5.866  -4.197  1.00 88.96           C
ATOM   1207  O   ASP A  94       6.619   5.644  -3.114  1.00 88.96           O
ATOM   1208  HA  ASP A  94       4.470   4.407  -3.899  1.00 88.96           H
ATOM   1209  CB  ASP A  94       5.547   4.004  -5.739  1.00 88.96           C
ATOM   1210 1HB  ASP A  94       5.663   4.520  -6.692  1.00 88.96           H
ATOM   1211 2HB  ASP A  94       6.543   3.692  -5.423  1.00 88.96           H
ATOM   1212  CG  ASP A  94       4.656   2.774  -5.924  1.00 88.96           C
ATOM   1213  OD1 ASP A  94       3.983   2.408  -4.937  1.00 88.96           O
ATOM   1214  OD2 ASP A  94       4.669   2.228  -7.048  1.00 88.96           O
ATOM   1215  HN  ASP A  94       3.719   5.601  -6.254  1.00 88.96           H
ATOM   1216  N   LEU A  95       6.397   6.868  -5.003  1.00 90.55           N
ATOM   1217  CA  LEU A  95       7.493   7.766  -4.684  1.00 90.55           C
ATOM   1218  C   LEU A  95       7.174   8.512  -3.386  1.00 90.55           C
ATOM   1219  O   LEU A  95       8.039   8.665  -2.525  1.00 90.55           O
ATOM   1220  HA  LEU A  95       8.380   7.154  -4.521  1.00 90.55           H
ATOM   1221  CB  LEU A  95       7.791   8.690  -5.866  1.00 90.55           C
ATOM   1222 1HB  LEU A  95       7.730   8.104  -6.784  1.00 90.55           H
ATOM   1223 2HB  LEU A  95       7.008   9.446  -5.918  1.00 90.55           H
ATOM   1224  CG  LEU A  95       9.146   9.401  -5.837  1.00 90.55           C
ATOM   1225  HG  LEU A  95       9.347   9.711  -4.812  1.00 90.55           H
ATOM   1226  CD1 LEU A  95      10.272   8.452  -6.252  1.00 90.55           C
ATOM   1227 1HD1 LEU A  95      10.306   7.606  -5.565  1.00 90.55           H
ATOM   1228 2HD1 LEU A  95      10.088   8.090  -7.264  1.00 90.55           H
ATOM   1229 3HD1 LEU A  95      11.224   8.983  -6.223  1.00 90.55           H
ATOM   1230  CD2 LEU A  95       9.118  10.668  -6.695  1.00 90.55           C
ATOM   1231 1HD2 LEU A  95       8.884  10.403  -7.726  1.00 90.55           H
ATOM   1232 2HD2 LEU A  95       8.358  11.349  -6.313  1.00 90.55           H
ATOM   1233 3HD2 LEU A  95      10.094  11.153  -6.657  1.00 90.55           H
ATOM   1234  HN  LEU A  95       5.922   7.069  -5.860  1.00 90.55           H
ATOM   1235  N   LEU A  96       5.930   8.956  -3.287  1.00 87.44           N
ATOM   1236  CA  LEU A  96       5.496   9.715  -2.126  1.00 87.44           C
ATOM   1237  C   LEU A  96       5.639   8.848  -0.873  1.00 87.44           C
ATOM   1238  O   LEU A  96       6.061   9.333   0.176  1.00 87.44           O
ATOM   1239  HA  LEU A  96       6.161  10.573  -2.030  1.00 87.44           H
ATOM   1240  CB  LEU A  96       4.082  10.258  -2.339  1.00 87.44           C
ATOM   1241 1HB  LEU A  96       3.451   9.445  -2.698  1.00 87.44           H
ATOM   1242 2HB  LEU A  96       3.684  10.568  -1.373  1.00 87.44           H
ATOM   1243  CG  LEU A  96       3.954  11.432  -3.312  1.00 87.44           C
ATOM   1244  HG  LEU A  96       4.412  11.143  -4.258  1.00 87.44           H
ATOM   1245  CD1 LEU A  96       2.485  11.750  -3.599  1.00 87.44           C
ATOM   1246 1HD1 LEU A  96       2.005  10.876  -4.040  1.00 87.44           H
ATOM   1247 2HD1 LEU A  96       1.982  12.010  -2.668  1.00 87.44           H
ATOM   1248 3HD1 LEU A  96       2.424  12.588  -4.293  1.00 87.44           H
ATOM   1249  CD2 LEU A  96       4.715  12.656  -2.798  1.00 87.44           C
ATOM   1250 1HD2 LEU A  96       4.309  12.957  -1.832  1.00 87.44           H
ATOM   1251 2HD2 LEU A  96       5.771  12.407  -2.686  1.00 87.44           H
ATOM   1252 3HD2 LEU A  96       4.608  13.476  -3.508  1.00 87.44           H
ATOM   1253  HN  LEU A  96       5.225   8.805  -3.980  1.00 87.44           H
ATOM   1254  N   PHE A  97       5.281   7.582  -1.024  1.00 89.40           N
ATOM   1255  CA  PHE A  97       5.381   6.639   0.078  1.00 89.40           C
ATOM   1256  C   PHE A  97       6.835   6.462   0.517  1.00 89.40           C
ATOM   1257  O   PHE A  97       7.134   6.484   1.710  1.00 89.40           O
ATOM   1258  HA  PHE A  97       4.800   7.047   0.905  1.00 89.40           H
ATOM   1259  CB  PHE A  97       4.847   5.299  -0.431  1.00 89.40           C
ATOM   1260 1HB  PHE A  97       3.760   5.352  -0.494  1.00 89.40           H
ATOM   1261 2HB  PHE A  97       5.217   5.132  -1.443  1.00 89.40           H
ATOM   1262  CG  PHE A  97       5.234   4.103   0.442  1.00 89.40           C
ATOM   1263  CD1 PHE A  97       6.116   3.179  -0.024  1.00 89.40           C
ATOM   1264  HD1 PHE A  97       6.547   3.289  -1.020  1.00 89.40           H
ATOM   1265  CD2 PHE A  97       4.697   3.965   1.684  1.00 89.40           C
ATOM   1266  HD2 PHE A  97       3.991   4.706   2.057  1.00 89.40           H
ATOM   1267  CE1 PHE A  97       6.476   2.069   0.786  1.00 89.40           C
ATOM   1268  HE1 PHE A  97       7.182   1.328   0.412  1.00 89.40           H
ATOM   1269  CE2 PHE A  97       5.057   2.856   2.493  1.00 89.40           C
ATOM   1270  HE2 PHE A  97       4.626   2.745   3.489  1.00 89.40           H
ATOM   1271  CZ  PHE A  97       5.939   1.931   2.027  1.00 89.40           C
ATOM   1272  HZ  PHE A  97       6.215   1.080   2.649  1.00 89.40           H
ATOM   1273  HN  PHE A  97       4.928   7.198  -1.877  1.00 89.40           H
ATOM   1274  N   LEU A  98       7.702   6.291  -0.471  1.00 92.81           N
ATOM   1275  CA  LEU A  98       9.083   5.929  -0.201  1.00 92.81           C
ATOM   1276  C   LEU A  98       9.738   7.028   0.639  1.00 92.81           C
ATOM   1277  O   LEU A  98      10.604   6.749   1.467  1.00 92.81           O
ATOM   1278  HA  LEU A  98       9.072   5.009   0.384  1.00 92.81           H
ATOM   1279  CB  LEU A  98       9.823   5.628  -1.505  1.00 92.81           C
ATOM   1280 1HB  LEU A  98       9.664   6.461  -2.191  1.00 92.81           H
ATOM   1281 2HB  LEU A  98      10.892   5.590  -1.293  1.00 92.81           H
ATOM   1282  CG  LEU A  98       9.426   4.334  -2.218  1.00 92.81           C
ATOM   1283  HG  LEU A  98       8.339   4.268  -2.226  1.00 92.81           H
ATOM   1284  CD1 LEU A  98       9.889   4.347  -3.677  1.00 92.81           C
ATOM   1285 1HD1 LEU A  98       9.429   5.188  -4.196  1.00 92.81           H
ATOM   1286 2HD1 LEU A  98      10.974   4.448  -3.713  1.00 92.81           H
ATOM   1287 3HD1 LEU A  98       9.594   3.416  -4.160  1.00 92.81           H
ATOM   1288  CD2 LEU A  98       9.948   3.110  -1.463  1.00 92.81           C
ATOM   1289 1HD2 LEU A  98      11.035   3.156  -1.402  1.00 92.81           H
ATOM   1290 2HD2 LEU A  98       9.528   3.098  -0.457  1.00 92.81           H
ATOM   1291 3HD2 LEU A  98       9.652   2.204  -1.991  1.00 92.81           H
ATOM   1292  HN  LEU A  98       7.474   6.394  -1.439  1.00 92.81           H
ATOM   1293  N   VAL A  99       9.300   8.255   0.396  1.00 89.97           N
ATOM   1294  CA  VAL A  99       9.867   9.402   1.084  1.00 89.97           C
ATOM   1295  C   VAL A  99       9.609   9.268   2.586  1.00 89.97           C
ATOM   1296  O   VAL A  99      10.298   9.887   3.396  1.00 89.97           O
ATOM   1297  HA  VAL A  99      10.943   9.391   0.910  1.00 89.97           H
ATOM   1298  CB  VAL A  99       9.304  10.697   0.494  1.00 89.97           C
ATOM   1299  HB  VAL A  99       8.216  10.631   0.519  1.00 89.97           H
ATOM   1300  CG1 VAL A  99       9.721  11.907   1.332  1.00 89.97           C
ATOM   1301 1HG1 VAL A  99       9.344  11.793   2.348  1.00 89.97           H
ATOM   1302 2HG1 VAL A  99      10.809  11.977   1.353  1.00 89.97           H
ATOM   1303 3HG1 VAL A  99       9.308  12.814   0.890  1.00 89.97           H
ATOM   1304  CG2 VAL A  99       9.731  10.866  -0.965  1.00 89.97           C
ATOM   1305 1HG2 VAL A  99      10.819  10.899  -1.023  1.00 89.97           H
ATOM   1306 2HG2 VAL A  99       9.362  10.025  -1.552  1.00 89.97           H
ATOM   1307 3HG2 VAL A  99       9.318  11.794  -1.360  1.00 89.97           H
ATOM   1308  HN  VAL A  99       8.573   8.470  -0.257  1.00 89.97           H
ATOM   1309  N   THR A 100       8.615   8.456   2.914  1.00 89.75           N
ATOM   1310  CA  THR A 100       8.230   8.265   4.302  1.00 89.75           C
ATOM   1311  C   THR A 100       9.130   7.220   4.966  1.00 89.75           C
ATOM   1312  O   THR A 100       9.253   7.190   6.189  1.00 89.75           O
ATOM   1313  HA  THR A 100       8.385   9.204   4.833  1.00 89.75           H
ATOM   1314  CB  THR A 100       6.745   7.898   4.335  1.00 89.75           C
ATOM   1315  HB  THR A 100       6.333   8.035   5.335  1.00 89.75           H
ATOM   1316  OG1 THR A 100       6.706   6.566   3.830  1.00 89.75           O
ATOM   1317  HG1 THR A 100       5.825   6.145   4.046  1.00 89.75           H
ATOM   1318  CG2 THR A 100       5.921   8.702   3.328  1.00 89.75           C
ATOM   1319 1HG2 THR A 100       6.291   8.512   2.321  1.00 89.75           H
ATOM   1320 2HG2 THR A 100       6.009   9.765   3.554  1.00 89.75           H
ATOM   1321 3HG2 THR A 100       4.875   8.403   3.394  1.00 89.75           H
ATOM   1322  HN  THR A 100       8.077   7.934   2.251  1.00 89.75           H
ATOM   1323  N   LEU A 101       9.735   6.390   4.130  1.00 92.36           N
ATOM   1324  CA  LEU A 101      10.440   5.218   4.619  1.00 92.36           C
ATOM   1325  C   LEU A 101      11.608   5.662   5.502  1.00 92.36           C
ATOM   1326  O   LEU A 101      11.866   5.062   6.544  1.00 92.36           O
ATOM   1327  HA  LEU A 101       9.742   4.648   5.231  1.00 92.36           H
ATOM   1328  CB  LEU A 101      10.858   4.319   3.453  1.00 92.36           C
ATOM   1329 1HB  LEU A 101      11.305   4.944   2.680  1.00 92.36           H
ATOM   1330 2HB  LEU A 101      11.636   3.640   3.804  1.00 92.36           H
ATOM   1331  CG  LEU A 101       9.744   3.486   2.815  1.00 92.36           C
ATOM   1332  HG  LEU A 101       9.011   4.169   2.387  1.00 92.36           H
ATOM   1333  CD1 LEU A 101      10.287   2.629   1.670  1.00 92.36           C
ATOM   1334 1HD1 LEU A 101      10.722   3.275   0.907  1.00 92.36           H
ATOM   1335 2HD1 LEU A 101      11.052   1.954   2.053  1.00 92.36           H
ATOM   1336 3HD1 LEU A 101       9.474   2.048   1.235  1.00 92.36           H
ATOM   1337  CD2 LEU A 101       9.018   2.645   3.867  1.00 92.36           C
ATOM   1338 1HD2 LEU A 101       9.727   1.970   4.346  1.00 92.36           H
ATOM   1339 2HD2 LEU A 101       8.577   3.302   4.617  1.00 92.36           H
ATOM   1340 3HD2 LEU A 101       8.231   2.063   3.386  1.00 92.36           H
ATOM   1341  HN  LEU A 101       9.749   6.508   3.137  1.00 92.36           H
ATOM   1342  N   PRO A 102      12.332   6.717   5.104  1.00 94.70           N
ATOM   1343  CA  PRO A 102      13.476   7.186   5.889  1.00 94.70           C
ATOM   1344  C   PRO A 102      13.113   7.441   7.343  1.00 94.70           C
ATOM   1345  O   PRO A 102      13.864   7.079   8.247  1.00 94.70           O
ATOM   1346  HA  PRO A 102      14.250   6.419   5.919  1.00 94.70           H
ATOM   1347  CB  PRO A 102      13.901   8.472   5.177  1.00 94.70           C
ATOM   1348 1HB  PRO A 102      13.415   9.348   5.606  1.00 94.70           H
ATOM   1349 2HB  PRO A 102      14.976   8.636   5.253  1.00 94.70           H
ATOM   1350  CG  PRO A 102      13.468   8.237   3.735  1.00 94.70           C
ATOM   1351 1HG  PRO A 102      13.376   9.172   3.182  1.00 94.70           H
ATOM   1352 2HG  PRO A 102      14.189   7.628   3.189  1.00 94.70           H
ATOM   1353  CD  PRO A 102      12.130   7.533   3.893  1.00 94.70           C
ATOM   1354 1HD  PRO A 102      11.312   8.243   4.021  1.00 94.70           H
ATOM   1355 2HD  PRO A 102      11.887   6.925   3.022  1.00 94.70           H
ATOM   1356  N   PHE A 103      11.958   8.062   7.531  1.00 93.22           N
ATOM   1357  CA  PHE A 103      11.507   8.416   8.866  1.00 93.22           C
ATOM   1358  C   PHE A 103      11.192   7.165   9.688  1.00 93.22           C
ATOM   1359  O   PHE A 103      11.521   7.095  10.871  1.00 93.22           O
ATOM   1360  HA  PHE A 103      12.316   8.969   9.344  1.00 93.22           H
ATOM   1361  CB  PHE A 103      10.228   9.240   8.702  1.00 93.22           C
ATOM   1362 1HB  PHE A 103       9.503   8.657   8.135  1.00 93.22           H
ATOM   1363 2HB  PHE A 103       9.794   9.418   9.686  1.00 93.22           H
ATOM   1364  CG  PHE A 103      10.439  10.585   8.004  1.00 93.22           C
ATOM   1365  CD1 PHE A 103      10.732  11.693   8.736  1.00 93.22           C
ATOM   1366  HD1 PHE A 103      10.817  11.623   9.820  1.00 93.22           H
ATOM   1367  CD2 PHE A 103      10.334  10.672   6.651  1.00 93.22           C
ATOM   1368  HD2 PHE A 103      10.099   9.784   6.064  1.00 93.22           H
ATOM   1369  CE1 PHE A 103      10.928  12.941   8.087  1.00 93.22           C
ATOM   1370  HE1 PHE A 103      11.163  13.829   8.674  1.00 93.22           H
ATOM   1371  CE2 PHE A 103      10.530  11.920   6.002  1.00 93.22           C
ATOM   1372  HE2 PHE A 103      10.445  11.990   4.918  1.00 93.22           H
ATOM   1373  CZ  PHE A 103      10.823  13.028   6.734  1.00 93.22           C
ATOM   1374  HZ  PHE A 103      10.973  13.986   6.236  1.00 93.22           H
ATOM   1375  HN  PHE A 103      11.337   8.323   6.792  1.00 93.22           H
ATOM   1376  N   TRP A 104      10.557   6.207   9.028  1.00 86.58           N
ATOM   1377  CA  TRP A 104      10.179   4.968   9.687  1.00 86.58           C
ATOM   1378  C   TRP A 104      11.461   4.218  10.054  1.00 86.58           C
ATOM   1379  O   TRP A 104      11.517   3.543  11.081  1.00 86.58           O
ATOM   1380  HA  TRP A 104       9.627   5.227  10.590  1.00 86.58           H
ATOM   1381  CB  TRP A 104       9.235   4.145   8.808  1.00 86.58           C
ATOM   1382 1HB  TRP A 104       9.677   4.040   7.817  1.00 86.58           H
ATOM   1383 2HB  TRP A 104       9.148   3.143   9.226  1.00 86.58           H
ATOM   1384  CG  TRP A 104       7.836   4.747   8.664  1.00 86.58           C
ATOM   1385  CD1 TRP A 104       7.189   5.071   7.537  1.00 86.58           C
ATOM   1386  HD1 TRP A 104       7.598   4.940   6.535  1.00 86.58           H
ATOM   1387  CD2 TRP A 104       6.931   5.085   9.737  1.00 86.58           C
ATOM   1388  NE1 TRP A 104       5.938   5.591   7.802  1.00 86.58           N
ATOM   1389  HE1 TRP A 104       5.271   5.904   7.126  1.00 86.58           H
ATOM   1390  CE2 TRP A 104       5.777   5.600   9.183  1.00 86.58           C
ATOM   1391  CE3 TRP A 104       7.083   4.959  11.129  1.00 86.58           C
ATOM   1392  HE3 TRP A 104       7.984   4.556  11.591  1.00 86.58           H
ATOM   1393  CZ2 TRP A 104       4.686   6.030   9.947  1.00 86.58           C
ATOM   1394  HZ2 TRP A 104       3.784   6.434   9.486  1.00 86.58           H
ATOM   1395  CZ3 TRP A 104       5.984   5.394  11.879  1.00 86.58           C
ATOM   1396  HZ3 TRP A 104       6.049   5.319  12.964  1.00 86.58           H
ATOM   1397  CH2 TRP A 104       4.815   5.915  11.337  1.00 86.58           C
ATOM   1398  HH2 TRP A 104       4.002   6.232  11.990  1.00 86.58           H
ATOM   1399  HN  TRP A 104      10.302   6.267   8.063  1.00 86.58           H
ATOM   1400  N   ALA A 105      12.459   4.361   9.194  1.00 95.16           N
ATOM   1401  CA  ALA A 105      13.730   3.689   9.405  1.00 95.16           C
ATOM   1402  C   ALA A 105      14.357   4.190  10.708  1.00 95.16           C
ATOM   1403  O   ALA A 105      14.822   3.395  11.523  1.00 95.16           O
ATOM   1404  HA  ALA A 105      13.530   2.621   9.495  1.00 95.16           H
ATOM   1405  CB  ALA A 105      14.637   3.921   8.195  1.00 95.16           C
ATOM   1406 1HB  ALA A 105      14.159   3.521   7.301  1.00 95.16           H
ATOM   1407 2HB  ALA A 105      14.808   4.990   8.069  1.00 95.16           H
ATOM   1408 3HB  ALA A 105      15.591   3.417   8.354  1.00 95.16           H
ATOM   1409  HN  ALA A 105      12.409   4.922   8.368  1.00 95.16           H
ATOM   1410  N   ILE A 106      14.349   5.506  10.864  1.00 92.08           N
ATOM   1411  CA  ILE A 106      14.929   6.124  12.044  1.00 92.08           C
ATOM   1412  C   ILE A 106      14.115   5.722  13.276  1.00 92.08           C
ATOM   1413  O   ILE A 106      14.681   5.371  14.310  1.00 92.08           O
ATOM   1414  HA  ILE A 106      15.939   5.731  12.155  1.00 92.08           H
ATOM   1415  CB  ILE A 106      15.049   7.637  11.853  1.00 92.08           C
ATOM   1416  HB  ILE A 106      14.087   8.014  11.504  1.00 92.08           H
ATOM   1417  CG1 ILE A 106      16.083   7.973  10.777  1.00 92.08           C
ATOM   1418 1HG1 ILE A 106      17.087   7.811  11.169  1.00 92.08           H
ATOM   1419 2HG1 ILE A 106      15.961   7.302   9.927  1.00 92.08           H
ATOM   1420  CG2 ILE A 106      15.354   8.335  13.180  1.00 92.08           C
ATOM   1421 1HG2 ILE A 106      14.551   8.135  13.889  1.00 92.08           H
ATOM   1422 2HG2 ILE A 106      16.295   7.957  13.580  1.00 92.08           H
ATOM   1423 3HG2 ILE A 106      15.434   9.409  13.015  1.00 92.08           H
ATOM   1424  CD1 ILE A 106      15.939   9.424  10.312  1.00 92.08           C
ATOM   1425 1HD1 ILE A 106      14.942   9.576   9.898  1.00 92.08           H
ATOM   1426 2HD1 ILE A 106      16.086  10.093  11.160  1.00 92.08           H
ATOM   1427 3HD1 ILE A 106      16.686   9.636   9.547  1.00 92.08           H
ATOM   1428  HN  ILE A 106      13.957   6.145  10.202  1.00 92.08           H
ATOM   1429  N   ALA A 107      12.800   5.787  13.125  1.00 93.11           N
ATOM   1430  CA  ALA A 107      11.905   5.518  14.237  1.00 93.11           C
ATOM   1431  C   ALA A 107      12.087   4.070  14.695  1.00 93.11           C
ATOM   1432  O   ALA A 107      11.997   3.776  15.886  1.00 93.11           O
ATOM   1433  HA  ALA A 107      12.180   6.186  15.053  1.00 93.11           H
ATOM   1434  CB  ALA A 107      10.465   5.820  13.817  1.00 93.11           C
ATOM   1435 1HB  ALA A 107      10.382   6.868  13.529  1.00 93.11           H
ATOM   1436 2HB  ALA A 107      10.193   5.188  12.971  1.00 93.11           H
ATOM   1437 3HB  ALA A 107       9.793   5.619  14.652  1.00 93.11           H
ATOM   1438  HN  ALA A 107      12.347   6.017  12.263  1.00 93.11           H
ATOM   1439  N   ALA A 108      12.341   3.204  13.725  1.00 92.65           N
ATOM   1440  CA  ALA A 108      12.492   1.787  14.008  1.00 92.65           C
ATOM   1441  C   ALA A 108      13.856   1.543  14.657  1.00 92.65           C
ATOM   1442  O   ALA A 108      14.003   0.644  15.484  1.00 92.65           O
ATOM   1443  HA  ALA A 108      11.709   1.503  14.712  1.00 92.65           H
ATOM   1444  CB  ALA A 108      12.309   0.986  12.718  1.00 92.65           C
ATOM   1445 1HB  ALA A 108      11.314   1.171  12.313  1.00 92.65           H
ATOM   1446 2HB  ALA A 108      13.060   1.292  11.990  1.00 92.65           H
ATOM   1447 3HB  ALA A 108      12.423  -0.077  12.931  1.00 92.65           H
ATOM   1448  HN  ALA A 108      12.443   3.456  12.763  1.00 92.65           H
ATOM   1449  N   ALA A 109      14.820   2.360  14.259  1.00 91.49           N
ATOM   1450  CA  ALA A 109      16.191   2.172  14.701  1.00 91.49           C
ATOM   1451  C   ALA A 109      16.289   2.490  16.194  1.00 91.49           C
ATOM   1452  O   ALA A 109      17.023   1.828  16.926  1.00 91.49           O
ATOM   1453  HA  ALA A 109      16.450   1.125  14.543  1.00 91.49           H
ATOM   1454  CB  ALA A 109      17.124   3.043  13.857  1.00 91.49           C
ATOM   1455 1HB  ALA A 109      17.038   2.758  12.809  1.00 91.49           H
ATOM   1456 2HB  ALA A 109      16.846   4.091  13.972  1.00 91.49           H
ATOM   1457 3HB  ALA A 109      18.152   2.902  14.189  1.00 91.49           H
ATOM   1458  HN  ALA A 109      14.676   3.137  13.646  1.00 91.49           H
ATOM   1459  N   ASP A 110      15.538   3.502  16.602  1.00 82.67           N
ATOM   1460  CA  ASP A 110      15.668   4.036  17.947  1.00 82.67           C
ATOM   1461  C   ASP A 110      14.294   4.490  18.445  1.00 82.67           C
ATOM   1462  O   ASP A 110      13.551   3.704  19.031  1.00 82.67           O
ATOM   1463  HA  ASP A 110      16.078   3.220  18.541  1.00 82.67           H
ATOM   1464  CB  ASP A 110      16.603   5.247  17.971  1.00 82.67           C
ATOM   1465 1HB  ASP A 110      17.541   4.996  17.474  1.00 82.67           H
ATOM   1466 2HB  ASP A 110      16.156   6.068  17.411  1.00 82.67           H
ATOM   1467  CG  ASP A 110      16.884   5.694  19.407  1.00 82.67           C
ATOM   1468  OD1 ASP A 110      16.538   4.916  20.322  1.00 82.67           O
ATOM   1469  OD2 ASP A 110      17.438   6.805  19.557  1.00 82.67           O
ATOM   1470  HN  ASP A 110      14.852   3.955  16.032  1.00 82.67           H
ATOM   1471  N   GLN A 111      13.998   5.757  18.195  1.00 85.92           N
ATOM   1472  CA  GLN A 111      12.722   6.321  18.599  1.00 85.92           C
ATOM   1473  C   GLN A 111      12.300   7.428  17.630  1.00 85.92           C
ATOM   1474  O   GLN A 111      13.084   7.845  16.779  1.00 85.92           O
ATOM   1475  HA  GLN A 111      12.012   5.496  18.550  1.00 85.92           H
ATOM   1476  CB  GLN A 111      12.783   6.845  20.035  1.00 85.92           C
ATOM   1477 1HB  GLN A 111      11.825   7.287  20.306  1.00 85.92           H
ATOM   1478 2HB  GLN A 111      12.956   6.015  20.721  1.00 85.92           H
ATOM   1479  CG  GLN A 111      13.894   7.884  20.193  1.00 85.92           C
ATOM   1480 1HG  GLN A 111      14.857   7.433  19.953  1.00 85.92           H
ATOM   1481 2HG  GLN A 111      13.738   8.699  19.485  1.00 85.92           H
ATOM   1482  CD  GLN A 111      13.927   8.440  21.618  1.00 85.92           C
ATOM   1483  OE1 GLN A 111      12.954   8.393  22.353  1.00 85.92           O
ATOM   1484  NE2 GLN A 111      15.097   8.967  21.966  1.00 85.92           N
ATOM   1485 1HE2 GLN A 111      15.856   8.974  21.315  1.00 85.92           H
ATOM   1486 2HE2 GLN A 111      15.218   9.356  22.880  1.00 85.92           H
ATOM   1487  HN  GLN A 111      14.612   6.393  17.727  1.00 85.92           H
ATOM   1488  N   TRP A 112      11.062   7.871  17.791  1.00 90.88           N
ATOM   1489  CA  TRP A 112      10.551   8.972  16.991  1.00 90.88           C
ATOM   1490  C   TRP A 112      11.232  10.257  17.466  1.00 90.88           C
ATOM   1491  O   TRP A 112      11.049  10.675  18.608  1.00 90.88           O
ATOM   1492  HA  TRP A 112      10.810   8.776  15.951  1.00 90.88           H
ATOM   1493  CB  TRP A 112       9.025   9.041  17.065  1.00 90.88           C
ATOM   1494 1HB  TRP A 112       8.614   8.063  16.817  1.00 90.88           H
ATOM   1495 2HB  TRP A 112       8.731   9.259  18.092  1.00 90.88           H
ATOM   1496  CG  TRP A 112       8.404  10.089  16.139  1.00 90.88           C
ATOM   1497  CD1 TRP A 112       8.002  11.329  16.448  1.00 90.88           C
ATOM   1498  HD1 TRP A 112       8.072  11.766  17.444  1.00 90.88           H
ATOM   1499  CD2 TRP A 112       8.128   9.935  14.731  1.00 90.88           C
ATOM   1500  NE1 TRP A 112       7.490  11.984  15.347  1.00 90.88           N
ATOM   1501  HE1 TRP A 112       7.128  12.916  15.327  1.00 90.88           H
ATOM   1502  CE2 TRP A 112       7.569  11.110  14.269  1.00 90.88           C
ATOM   1503  CE3 TRP A 112       8.344   8.841  13.875  1.00 90.88           C
ATOM   1504  HE3 TRP A 112       8.784   7.903  14.215  1.00 90.88           H
ATOM   1505  CZ2 TRP A 112       7.179  11.302  12.938  1.00 90.88           C
ATOM   1506  HZ2 TRP A 112       6.739  12.239  12.598  1.00 90.88           H
ATOM   1507  CZ3 TRP A 112       7.949   9.049  12.548  1.00 90.88           C
ATOM   1508  HZ3 TRP A 112       8.095   8.231  11.842  1.00 90.88           H
ATOM   1509  CH2 TRP A 112       7.385  10.225  12.068  1.00 90.88           C
ATOM   1510  HH2 TRP A 112       7.104  10.308  11.018  1.00 90.88           H
ATOM   1511  HN  TRP A 112      10.414   7.493  18.452  1.00 90.88           H
ATOM   1512  N   LYS A 113      12.004  10.848  16.566  1.00 83.44           N
ATOM   1513  CA  LYS A 113      12.853  11.970  16.928  1.00 83.44           C
ATOM   1514  C   LYS A 113      12.266  13.257  16.344  1.00 83.44           C
ATOM   1515  O   LYS A 113      12.895  14.313  16.404  1.00 83.44           O
ATOM   1516  HA  LYS A 113      12.844  12.049  18.015  1.00 83.44           H
ATOM   1517  CB  LYS A 113      14.299  11.706  16.505  1.00 83.44           C
ATOM   1518 1HB  LYS A 113      14.347  11.569  15.425  1.00 83.44           H
ATOM   1519 2HB  LYS A 113      14.915  12.573  16.743  1.00 83.44           H
ATOM   1520  CG  LYS A 113      14.859  10.467  17.208  1.00 83.44           C
ATOM   1521 1HG  LYS A 113      14.710  10.557  18.284  1.00 83.44           H
ATOM   1522 2HG  LYS A 113      14.311   9.583  16.883  1.00 83.44           H
ATOM   1523  CD  LYS A 113      16.348  10.292  16.906  1.00 83.44           C
ATOM   1524 1HD  LYS A 113      16.495  10.180  15.832  1.00 83.44           H
ATOM   1525 2HD  LYS A 113      16.893  11.186  17.211  1.00 83.44           H
ATOM   1526  CE  LYS A 113      16.915   9.071  17.633  1.00 83.44           C
ATOM   1527 1HE  LYS A 113      16.735   9.162  18.704  1.00 83.44           H
ATOM   1528 2HE  LYS A 113      16.399   8.170  17.300  1.00 83.44           H
ATOM   1529  NZ  LYS A 113      18.366   8.942  17.376  1.00 83.44           N
ATOM   1530 1HZ  LYS A 113      18.728   8.138  17.878  1.00 83.44           H
ATOM   1531 2HZ  LYS A 113      18.524   8.818  16.382  1.00 83.44           H
ATOM   1532 3HZ  LYS A 113      18.841   9.780  17.692  1.00 83.44           H
ATOM   1533  HN  LYS A 113      12.055  10.572  15.606  1.00 83.44           H
ATOM   1534  N   PHE A 114      11.069  13.127  15.793  1.00 89.48           N
ATOM   1535  CA  PHE A 114      10.466  14.218  15.046  1.00 89.48           C
ATOM   1536  C   PHE A 114       9.270  14.803  15.800  1.00 89.48           C
ATOM   1537  O   PHE A 114       8.811  14.227  16.786  1.00 89.48           O
ATOM   1538  HA  PHE A 114      11.228  14.987  14.926  1.00 89.48           H
ATOM   1539  CB  PHE A 114       9.981  13.637  13.717  1.00 89.48           C
ATOM   1540 1HB  PHE A 114       9.157  12.950  13.911  1.00 89.48           H
ATOM   1541 2HB  PHE A 114       9.584  14.444  13.102  1.00 89.48           H
ATOM   1542  CG  PHE A 114      11.065  12.900  12.927  1.00 89.48           C
ATOM   1543  CD1 PHE A 114      11.988  13.605  12.220  1.00 89.48           C
ATOM   1544  HD1 PHE A 114      11.956  14.694  12.216  1.00 89.48           H
ATOM   1545  CD2 PHE A 114      11.105  11.541  12.933  1.00 89.48           C
ATOM   1546  HD2 PHE A 114      10.364  10.976  13.499  1.00 89.48           H
ATOM   1547  CE1 PHE A 114      12.995  12.921  11.488  1.00 89.48           C
ATOM   1548  HE1 PHE A 114      13.735  13.486  10.921  1.00 89.48           H
ATOM   1549  CE2 PHE A 114      12.111  10.857  12.200  1.00 89.48           C
ATOM   1550  HE2 PHE A 114      12.143   9.767  12.204  1.00 89.48           H
ATOM   1551  CZ  PHE A 114      13.034  11.562  11.493  1.00 89.48           C
ATOM   1552  HZ  PHE A 114      13.807  11.037  10.931  1.00 89.48           H
ATOM   1553  HN  PHE A 114      10.514  12.296  15.849  1.00 89.48           H
ATOM   1554  N   GLN A 115       8.799  15.939  15.308  1.00 82.39           N
ATOM   1555  CA  GLN A 115       7.685  16.625  15.942  1.00 82.39           C
ATOM   1556  C   GLN A 115       6.382  15.862  15.693  1.00 82.39           C
ATOM   1557  O   GLN A 115       6.315  15.014  14.805  1.00 82.39           O
ATOM   1558  HA  GLN A 115       7.915  16.628  17.007  1.00 82.39           H
ATOM   1559  CB  GLN A 115       7.578  18.069  15.448  1.00 82.39           C
ATOM   1560 1HB  GLN A 115       7.498  18.080  14.361  1.00 82.39           H
ATOM   1561 2HB  GLN A 115       6.668  18.524  15.839  1.00 82.39           H
ATOM   1562  CG  GLN A 115       8.794  18.889  15.884  1.00 82.39           C
ATOM   1563 1HG  GLN A 115       8.915  18.820  16.965  1.00 82.39           H
ATOM   1564 2HG  GLN A 115       9.696  18.475  15.435  1.00 82.39           H
ATOM   1565  CD  GLN A 115       8.641  20.356  15.475  1.00 82.39           C
ATOM   1566  OE1 GLN A 115       7.712  20.741  14.784  1.00 82.39           O
ATOM   1567  NE2 GLN A 115       9.602  21.149  15.939  1.00 82.39           N
ATOM   1568 1HE2 GLN A 115      10.336  20.769  16.501  1.00 82.39           H
ATOM   1569 2HE2 GLN A 115       9.590  22.126  15.725  1.00 82.39           H
ATOM   1570  HN  GLN A 115       9.164  16.390  14.494  1.00 82.39           H
ATOM   1571  N   THR A 116       5.379  16.192  16.494  1.00 88.44           N
ATOM   1572  CA  THR A 116       4.080  15.553  16.369  1.00 88.44           C
ATOM   1573  C   THR A 116       3.515  15.767  14.963  1.00 88.44           C
ATOM   1574  O   THR A 116       2.905  14.865  14.392  1.00 88.44           O
ATOM   1575  HA  THR A 116       4.211  14.479  16.501  1.00 88.44           H
ATOM   1576  CB  THR A 116       3.177  16.097  17.477  1.00 88.44           C
ATOM   1577  HB  THR A 116       2.856  17.115  17.253  1.00 88.44           H
ATOM   1578  OG1 THR A 116       3.951  15.944  18.663  1.00 88.44           O
ATOM   1579  HG1 THR A 116       3.566  16.502  19.398  1.00 88.44           H
ATOM   1580  CG2 THR A 116       1.949  15.217  17.717  1.00 88.44           C
ATOM   1581 1HG2 THR A 116       2.270  14.216  18.007  1.00 88.44           H
ATOM   1582 2HG2 THR A 116       1.360  15.158  16.802  1.00 88.44           H
ATOM   1583 3HG2 THR A 116       1.342  15.648  18.513  1.00 88.44           H
ATOM   1584  HN  THR A 116       5.444  16.880  17.217  1.00 88.44           H
ATOM   1585  N   PHE A 117       3.737  16.967  14.447  1.00 90.99           N
ATOM   1586  CA  PHE A 117       3.240  17.317  13.127  1.00 90.99           C
ATOM   1587  C   PHE A 117       3.727  16.320  12.075  1.00 90.99           C
ATOM   1588  O   PHE A 117       2.947  15.857  11.244  1.00 90.99           O
ATOM   1589  HA  PHE A 117       2.151  17.290  13.174  1.00 90.99           H
ATOM   1590  CB  PHE A 117       3.794  18.704  12.794  1.00 90.99           C
ATOM   1591 1HB  PHE A 117       3.443  19.414  13.543  1.00 90.99           H
ATOM   1592 2HB  PHE A 117       4.881  18.676  12.867  1.00 90.99           H
ATOM   1593  CG  PHE A 117       3.403  19.213  11.406  1.00 90.99           C
ATOM   1594  CD1 PHE A 117       4.326  19.243  10.407  1.00 90.99           C
ATOM   1595  HD1 PHE A 117       5.345  18.903  10.596  1.00 90.99           H
ATOM   1596  CD2 PHE A 117       2.133  19.637  11.169  1.00 90.99           C
ATOM   1597  HD2 PHE A 117       1.393  19.613  11.970  1.00 90.99           H
ATOM   1598  CE1 PHE A 117       3.963  19.716   9.118  1.00 90.99           C
ATOM   1599  HE1 PHE A 117       4.703  19.739   8.318  1.00 90.99           H
ATOM   1600  CE2 PHE A 117       1.770  20.110   9.881  1.00 90.99           C
ATOM   1601  HE2 PHE A 117       0.751  20.449   9.691  1.00 90.99           H
ATOM   1602  CZ  PHE A 117       2.693  20.139   8.882  1.00 90.99           C
ATOM   1603  HZ  PHE A 117       2.414  20.502   7.893  1.00 90.99           H
ATOM   1604  HN  PHE A 117       4.245  17.691  14.913  1.00 90.99           H
ATOM   1605  N   MET A 118       5.015  16.017  12.144  1.00 88.42           N
ATOM   1606  CA  MET A 118       5.618  15.091  11.201  1.00 88.42           C
ATOM   1607  C   MET A 118       5.024  13.690  11.353  1.00 88.42           C
ATOM   1608  O   MET A 118       4.917  12.948  10.377  1.00 88.42           O
ATOM   1609  HA  MET A 118       5.387  15.487  10.212  1.00 88.42           H
ATOM   1610  CB  MET A 118       7.129  15.033  11.438  1.00 88.42           C
ATOM   1611 1HB  MET A 118       7.329  14.897  12.500  1.00 88.42           H
ATOM   1612 2HB  MET A 118       7.549  14.170  10.921  1.00 88.42           H
ATOM   1613  CG  MET A 118       7.811  16.310  10.944  1.00 88.42           C
ATOM   1614 1HG  MET A 118       7.489  17.160  11.547  1.00 88.42           H
ATOM   1615 2HG  MET A 118       8.891  16.226  11.063  1.00 88.42           H
ATOM   1616  SD  MET A 118       7.408  16.594   9.228  1.00 88.42           S
ATOM   1617  CE  MET A 118       8.154  15.149   8.492  1.00 88.42           C
ATOM   1618 1HE  MET A 118       9.223  15.145   8.701  1.00 88.42           H
ATOM   1619 2HE  MET A 118       7.699  14.251   8.912  1.00 88.42           H
ATOM   1620 3HE  MET A 118       7.994  15.167   7.414  1.00 88.42           H
ATOM   1621  HN  MET A 118       5.642  16.393  12.828  1.00 88.42           H
ATOM   1622  N   CYS A 119       4.651  13.369  12.583  1.00 93.68           N
ATOM   1623  CA  CYS A 119       4.011  12.095  12.864  1.00 93.68           C
ATOM   1624  C   CYS A 119       2.694  12.038  12.087  1.00 93.68           C
ATOM   1625  O   CYS A 119       2.406  11.047  11.418  1.00 93.68           O
ATOM   1626  HA  CYS A 119       4.696  11.319  12.522  1.00 93.68           H
ATOM   1627  CB  CYS A 119       3.798  11.887  14.364  1.00 93.68           C
ATOM   1628 1HB  CYS A 119       4.761  11.837  14.873  1.00 93.68           H
ATOM   1629 2HB  CYS A 119       3.260  12.736  14.785  1.00 93.68           H
ATOM   1630  SG  CYS A 119       2.857  10.345  14.655  1.00 93.68           S
ATOM   1631  HN  CYS A 119       4.780  13.961  13.379  1.00 93.68           H
ATOM   1632  N   LYS A 120       1.929  13.114  12.202  1.00 91.76           N
ATOM   1633  CA  LYS A 120       0.642  13.192  11.532  1.00 91.76           C
ATOM   1634  C   LYS A 120       0.849  13.051  10.022  1.00 91.76           C
ATOM   1635  O   LYS A 120       0.143  12.288   9.365  1.00 91.76           O
ATOM   1636  HA  LYS A 120       0.042  12.351  11.878  1.00 91.76           H
ATOM   1637  CB  LYS A 120      -0.094  14.471  11.935  1.00 91.76           C
ATOM   1638 1HB  LYS A 120       0.561  15.332  11.799  1.00 91.76           H
ATOM   1639 2HB  LYS A 120      -0.955  14.620  11.283  1.00 91.76           H
ATOM   1640  CG  LYS A 120      -0.557  14.401  13.391  1.00 91.76           C
ATOM   1641 1HG  LYS A 120      -1.260  13.577  13.514  1.00 91.76           H
ATOM   1642 2HG  LYS A 120       0.295  14.193  14.038  1.00 91.76           H
ATOM   1643  CD  LYS A 120      -1.221  15.712  13.819  1.00 91.76           C
ATOM   1644 1HD  LYS A 120      -0.511  16.533  13.719  1.00 91.76           H
ATOM   1645 2HD  LYS A 120      -2.059  15.933  13.158  1.00 91.76           H
ATOM   1646  CE  LYS A 120      -1.713  15.631  15.266  1.00 91.76           C
ATOM   1647 1HE  LYS A 120      -0.973  15.117  15.880  1.00 91.76           H
ATOM   1648 2HE  LYS A 120      -1.826  16.635  15.675  1.00 91.76           H
ATOM   1649  NZ  LYS A 120      -3.006  14.914  15.333  1.00 91.76           N
ATOM   1650 1HZ  LYS A 120      -3.440  15.083  16.234  1.00 91.76           H
ATOM   1651 2HZ  LYS A 120      -3.617  15.248  14.596  1.00 91.76           H
ATOM   1652 3HZ  LYS A 120      -2.848  13.919  15.216  1.00 91.76           H
ATOM   1653  HN  LYS A 120       2.176  13.921  12.739  1.00 91.76           H
ATOM   1654  N   VAL A 121       1.819  13.798   9.517  1.00 92.81           N
ATOM   1655  CA  VAL A 121       2.055  13.851   8.085  1.00 92.81           C
ATOM   1656  C   VAL A 121       2.449  12.460   7.585  1.00 92.81           C
ATOM   1657  O   VAL A 121       1.879  11.959   6.617  1.00 92.81           O
ATOM   1658  HA  VAL A 121       1.119  14.143   7.608  1.00 92.81           H
ATOM   1659  CB  VAL A 121       3.102  14.920   7.766  1.00 92.81           C
ATOM   1660  HB  VAL A 121       3.975  14.731   8.390  1.00 92.81           H
ATOM   1661  CG1 VAL A 121       3.543  14.836   6.303  1.00 92.81           C
ATOM   1662 1HG1 VAL A 121       3.975  13.854   6.110  1.00 92.81           H
ATOM   1663 2HG1 VAL A 121       2.680  14.987   5.654  1.00 92.81           H
ATOM   1664 3HG1 VAL A 121       4.288  15.607   6.103  1.00 92.81           H
ATOM   1665  CG2 VAL A 121       2.579  16.318   8.101  1.00 92.81           C
ATOM   1666 1HG2 VAL A 121       1.683  16.521   7.515  1.00 92.81           H
ATOM   1667 2HG2 VAL A 121       2.338  16.371   9.163  1.00 92.81           H
ATOM   1668 3HG2 VAL A 121       3.343  17.058   7.865  1.00 92.81           H
ATOM   1669  HN  VAL A 121       2.437  14.359  10.068  1.00 92.81           H
ATOM   1670  N   VAL A 122       3.422  11.874   8.268  1.00 91.83           N
ATOM   1671  CA  VAL A 122       4.034  10.645   7.794  1.00 91.83           C
ATOM   1672  C   VAL A 122       2.988   9.528   7.789  1.00 91.83           C
ATOM   1673  O   VAL A 122       2.884   8.775   6.822  1.00 91.83           O
ATOM   1674  HA  VAL A 122       4.369  10.817   6.771  1.00 91.83           H
ATOM   1675  CB  VAL A 122       5.262  10.310   8.644  1.00 91.83           C
ATOM   1676  HB  VAL A 122       4.960  10.330   9.692  1.00 91.83           H
ATOM   1677  CG1 VAL A 122       5.779   8.905   8.331  1.00 91.83           C
ATOM   1678 1HG1 VAL A 122       4.998   8.175   8.542  1.00 91.83           H
ATOM   1679 2HG1 VAL A 122       6.056   8.847   7.278  1.00 91.83           H
ATOM   1680 3HG1 VAL A 122       6.652   8.693   8.949  1.00 91.83           H
ATOM   1681  CG2 VAL A 122       6.363  11.356   8.453  1.00 91.83           C
ATOM   1682 1HG2 VAL A 122       6.660  11.382   7.405  1.00 91.83           H
ATOM   1683 2HG2 VAL A 122       5.989  12.336   8.749  1.00 91.83           H
ATOM   1684 3HG2 VAL A 122       7.223  11.094   9.068  1.00 91.83           H
ATOM   1685  HN  VAL A 122       3.790  12.226   9.129  1.00 91.83           H
ATOM   1686  N   ASN A 123       2.240   9.457   8.880  1.00 91.07           N
ATOM   1687  CA  ASN A 123       1.194   8.456   9.006  1.00 91.07           C
ATOM   1688  C   ASN A 123       0.152   8.672   7.906  1.00 91.07           C
ATOM   1689  O   ASN A 123      -0.304   7.716   7.282  1.00 91.07           O
ATOM   1690  HA  ASN A 123       1.703   7.497   8.915  1.00 91.07           H
ATOM   1691  CB  ASN A 123       0.485   8.567  10.357  1.00 91.07           C
ATOM   1692 1HB  ASN A 123       0.481   9.607  10.686  1.00 91.07           H
ATOM   1693 2HB  ASN A 123      -0.556   8.263  10.252  1.00 91.07           H
ATOM   1694  CG  ASN A 123       1.173   7.697  11.411  1.00 91.07           C
ATOM   1695  OD1 ASN A 123       2.016   6.867  11.113  1.00 91.07           O
ATOM   1696  ND2 ASN A 123       0.767   7.932  12.655  1.00 91.07           N
ATOM   1697 1HD2 ASN A 123       0.071   8.628  12.831  1.00 91.07           H
ATOM   1698 2HD2 ASN A 123       1.158   7.412  13.415  1.00 91.07           H
ATOM   1699  HN  ASN A 123       2.338  10.066   9.667  1.00 91.07           H
ATOM   1700  N   SER A 124      -0.193   9.935   7.702  1.00 91.79           N
ATOM   1701  CA  SER A 124      -1.224  10.283   6.739  1.00 91.79           C
ATOM   1702  C   SER A 124      -0.762   9.924   5.326  1.00 91.79           C
ATOM   1703  O   SER A 124      -1.519   9.342   4.550  1.00 91.79           O
ATOM   1704  HA  SER A 124      -2.094   9.688   7.020  1.00 91.79           H
ATOM   1705  CB  SER A 124      -1.576  11.769   6.822  1.00 91.79           C
ATOM   1706 1HB  SER A 124      -0.702  12.364   6.556  1.00 91.79           H
ATOM   1707 2HB  SER A 124      -2.352  11.999   6.091  1.00 91.79           H
ATOM   1708  OG  SER A 124      -2.024  12.141   8.122  1.00 91.79           O
ATOM   1709  HG  SER A 124      -1.360  12.751   8.552  1.00 91.79           H
ATOM   1710  HN  SER A 124       0.217  10.711   8.181  1.00 91.79           H
ATOM   1711  N   MET A 125       0.479  10.287   5.033  1.00 85.00           N
ATOM   1712  CA  MET A 125       1.041  10.037   3.717  1.00 85.00           C
ATOM   1713  C   MET A 125       1.042   8.541   3.396  1.00 85.00           C
ATOM   1714  O   MET A 125       0.649   8.137   2.303  1.00 85.00           O
ATOM   1715  HA  MET A 125       0.393  10.565   3.017  1.00 85.00           H
ATOM   1716  CB  MET A 125       2.473  10.573   3.663  1.00 85.00           C
ATOM   1717 1HB  MET A 125       3.004  10.291   4.572  1.00 85.00           H
ATOM   1718 2HB  MET A 125       3.004  10.116   2.828  1.00 85.00           H
ATOM   1719  CG  MET A 125       2.483  12.095   3.510  1.00 85.00           C
ATOM   1720 1HG  MET A 125       1.896  12.386   2.639  1.00 85.00           H
ATOM   1721 2HG  MET A 125       2.016  12.559   4.379  1.00 85.00           H
ATOM   1722  SD  MET A 125       4.161  12.679   3.337  1.00 85.00           S
ATOM   1723  CE  MET A 125       4.514  12.120   1.679  1.00 85.00           C
ATOM   1724 1HE  MET A 125       4.416  11.035   1.633  1.00 85.00           H
ATOM   1725 2HE  MET A 125       3.811  12.578   0.983  1.00 85.00           H
ATOM   1726 3HE  MET A 125       5.531  12.404   1.408  1.00 85.00           H
ATOM   1727  HN  MET A 125       1.094  10.742   5.676  1.00 85.00           H
ATOM   1728  N   TYR A 126       1.490   7.760   4.368  1.00 84.44           N
ATOM   1729  CA  TYR A 126       1.559   6.319   4.198  1.00 84.44           C
ATOM   1730  C   TYR A 126       0.191   5.745   3.823  1.00 84.44           C
ATOM   1731  O   TYR A 126       0.078   4.972   2.873  1.00 84.44           O
ATOM   1732  HA  TYR A 126       2.266   6.108   3.396  1.00 84.44           H
ATOM   1733  CB  TYR A 126       1.979   5.754   5.557  1.00 84.44           C
ATOM   1734 1HB  TYR A 126       3.037   5.964   5.714  1.00 84.44           H
ATOM   1735 2HB  TYR A 126       1.431   6.276   6.341  1.00 84.44           H
ATOM   1736  CG  TYR A 126       1.745   4.249   5.705  1.00 84.44           C
ATOM   1737  CD1 TYR A 126       0.749   3.785   6.539  1.00 84.44           C
ATOM   1738  HD1 TYR A 126       0.129   4.490   7.092  1.00 84.44           H
ATOM   1739  CD2 TYR A 126       2.530   3.357   5.004  1.00 84.44           C
ATOM   1740  HD2 TYR A 126       3.317   3.724   4.345  1.00 84.44           H
ATOM   1741  CE1 TYR A 126       0.528   2.369   6.678  1.00 84.44           C
ATOM   1742  HE1 TYR A 126      -0.255   1.989   7.334  1.00 84.44           H
ATOM   1743  CE2 TYR A 126       2.310   1.941   5.143  1.00 84.44           C
ATOM   1744  HE2 TYR A 126       2.922   1.225   4.595  1.00 84.44           H
ATOM   1745  CZ  TYR A 126       1.319   1.517   5.973  1.00 84.44           C
ATOM   1746  OH  TYR A 126       1.111   0.179   6.105  1.00 84.44           O
ATOM   1747  HH  TYR A 126       1.440  -0.300   5.291  1.00 84.44           H
ATOM   1748  HN  TYR A 126       1.801   8.097   5.257  1.00 84.44           H
ATOM   1749  N   LYS A 127      -0.814   6.146   4.587  1.00 84.56           N
ATOM   1750  CA  LYS A 127      -2.139   5.567   4.447  1.00 84.56           C
ATOM   1751  C   LYS A 127      -2.749   6.016   3.118  1.00 84.56           C
ATOM   1752  O   LYS A 127      -3.405   5.231   2.434  1.00 84.56           O
ATOM   1753  HA  LYS A 127      -2.021   4.483   4.424  1.00 84.56           H
ATOM   1754  CB  LYS A 127      -3.002   5.902   5.664  1.00 84.56           C
ATOM   1755 1HB  LYS A 127      -2.464   5.649   6.578  1.00 84.56           H
ATOM   1756 2HB  LYS A 127      -3.193   6.975   5.695  1.00 84.56           H
ATOM   1757  CG  LYS A 127      -4.330   5.143   5.621  1.00 84.56           C
ATOM   1758 1HG  LYS A 127      -5.037   5.676   4.985  1.00 84.56           H
ATOM   1759 2HG  LYS A 127      -4.177   4.161   5.174  1.00 84.56           H
ATOM   1760  CD  LYS A 127      -4.917   4.985   7.025  1.00 84.56           C
ATOM   1761 1HD  LYS A 127      -4.332   4.258   7.588  1.00 84.56           H
ATOM   1762 2HD  LYS A 127      -4.849   5.932   7.560  1.00 84.56           H
ATOM   1763  CE  LYS A 127      -6.378   4.533   6.961  1.00 84.56           C
ATOM   1764 1HE  LYS A 127      -6.914   5.121   6.216  1.00 84.56           H
ATOM   1765 2HE  LYS A 127      -6.428   3.492   6.642  1.00 84.56           H
ATOM   1766  NZ  LYS A 127      -7.026   4.684   8.282  1.00 84.56           N
ATOM   1767 1HZ  LYS A 127      -7.986   4.363   8.227  1.00 84.56           H
ATOM   1768 2HZ  LYS A 127      -6.524   4.134   8.970  1.00 84.56           H
ATOM   1769 3HZ  LYS A 127      -7.012   5.661   8.556  1.00 84.56           H
ATOM   1770  HN  LYS A 127      -0.734   6.852   5.291  1.00 84.56           H
ATOM   1771  N   MET A 128      -2.512   7.278   2.791  1.00 85.69           N
ATOM   1772  CA  MET A 128      -3.014   7.836   1.547  1.00 85.69           C
ATOM   1773  C   MET A 128      -2.449   7.083   0.341  1.00 85.69           C
ATOM   1774  O   MET A 128      -3.179   6.774  -0.600  1.00 85.69           O
ATOM   1775  HA  MET A 128      -4.097   7.713   1.586  1.00 85.69           H
ATOM   1776  CB  MET A 128      -2.624   9.313   1.455  1.00 85.69           C
ATOM   1777 1HB  MET A 128      -2.937   9.832   2.361  1.00 85.69           H
ATOM   1778 2HB  MET A 128      -1.539   9.403   1.394  1.00 85.69           H
ATOM   1779  CG  MET A 128      -3.266   9.974   0.234  1.00 85.69           C
ATOM   1780 1HG  MET A 128      -2.888   9.514  -0.680  1.00 85.69           H
ATOM   1781 2HG  MET A 128      -4.344   9.816   0.248  1.00 85.69           H
ATOM   1782  SD  MET A 128      -2.907  11.723   0.228  1.00 85.69           S
ATOM   1783  CE  MET A 128      -1.155  11.679  -0.114  1.00 85.69           C
ATOM   1784 1HE  MET A 128      -0.645  11.125   0.674  1.00 85.69           H
ATOM   1785 2HE  MET A 128      -0.984  11.188  -1.072  1.00 85.69           H
ATOM   1786 3HE  MET A 128      -0.767  12.697  -0.152  1.00 85.69           H
ATOM   1787  HN  MET A 128      -1.989   7.914   3.358  1.00 85.69           H
ATOM   1788  N   ASN A 129      -1.155   6.808   0.408  1.00 80.72           N
ATOM   1789  CA  ASN A 129      -0.473   6.143  -0.689  1.00 80.72           C
ATOM   1790  C   ASN A 129      -0.916   4.679  -0.746  1.00 80.72           C
ATOM   1791  O   ASN A 129      -1.040   4.106  -1.828  1.00 80.72           O
ATOM   1792  HA  ASN A 129      -0.756   6.699  -1.582  1.00 80.72           H
ATOM   1793  CB  ASN A 129       1.044   6.170  -0.492  1.00 80.72           C
ATOM   1794 1HB  ASN A 129       1.290   5.831   0.514  1.00 80.72           H
ATOM   1795 2HB  ASN A 129       1.517   5.476  -1.187  1.00 80.72           H
ATOM   1796  CG  ASN A 129       1.600   7.579  -0.712  1.00 80.72           C
ATOM   1797  OD1 ASN A 129       1.190   8.304  -1.603  1.00 80.72           O
ATOM   1798  ND2 ASN A 129       2.555   7.923   0.147  1.00 80.72           N
ATOM   1799 1HD2 ASN A 129       2.846   7.281   0.856  1.00 80.72           H
ATOM   1800 2HD2 ASN A 129       2.981   8.826   0.085  1.00 80.72           H
ATOM   1801  HN  ASN A 129      -0.576   7.032   1.192  1.00 80.72           H
ATOM   1802  N   PHE A 130      -1.142   4.116   0.431  1.00 84.87           N
ATOM   1803  CA  PHE A 130      -1.611   2.744   0.527  1.00 84.87           C
ATOM   1804  C   PHE A 130      -2.882   2.539  -0.300  1.00 84.87           C
ATOM   1805  O   PHE A 130      -2.943   1.641  -1.138  1.00 84.87           O
ATOM   1806  HA  PHE A 130      -0.819   2.104   0.137  1.00 84.87           H
ATOM   1807  CB  PHE A 130      -1.927   2.481   2.001  1.00 84.87           C
ATOM   1808 1HB  PHE A 130      -1.004   2.546   2.577  1.00 84.87           H
ATOM   1809 2HB  PHE A 130      -2.587   3.268   2.366  1.00 84.87           H
ATOM   1810  CG  PHE A 130      -2.582   1.124   2.264  1.00 84.87           C
ATOM   1811  CD1 PHE A 130      -3.926   1.042   2.453  1.00 84.87           C
ATOM   1812  HD1 PHE A 130      -4.537   1.944   2.417  1.00 84.87           H
ATOM   1813  CD2 PHE A 130      -1.819  -0.002   2.309  1.00 84.87           C
ATOM   1814  HD2 PHE A 130      -0.742   0.064   2.158  1.00 84.87           H
ATOM   1815  CE1 PHE A 130      -4.534  -0.218   2.698  1.00 84.87           C
ATOM   1816  HE1 PHE A 130      -5.611  -0.283   2.849  1.00 84.87           H
ATOM   1817  CE2 PHE A 130      -2.427  -1.262   2.554  1.00 84.87           C
ATOM   1818  HE2 PHE A 130      -1.816  -2.163   2.590  1.00 84.87           H
ATOM   1819  CZ  PHE A 130      -3.771  -1.343   2.743  1.00 84.87           C
ATOM   1820  HZ  PHE A 130      -4.237  -2.310   2.930  1.00 84.87           H
ATOM   1821  HN  PHE A 130      -1.012   4.580   1.307  1.00 84.87           H
ATOM   1822  N   TYR A 131      -3.865   3.387  -0.035  1.00 91.25           N
ATOM   1823  CA  TYR A 131      -5.148   3.279  -0.707  1.00 91.25           C
ATOM   1824  C   TYR A 131      -5.025   3.647  -2.187  1.00 91.25           C
ATOM   1825  O   TYR A 131      -5.598   2.979  -3.046  1.00 91.25           O
ATOM   1826  HA  TYR A 131      -5.485   2.245  -0.624  1.00 91.25           H
ATOM   1827  CB  TYR A 131      -6.071   4.286  -0.018  1.00 91.25           C
ATOM   1828 1HB  TYR A 131      -5.523   5.213   0.145  1.00 91.25           H
ATOM   1829 2HB  TYR A 131      -6.901   4.519  -0.686  1.00 91.25           H
ATOM   1830  CG  TYR A 131      -6.634   3.801   1.320  1.00 91.25           C
ATOM   1831  CD1 TYR A 131      -7.350   2.623   1.381  1.00 91.25           C
ATOM   1832  HD1 TYR A 131      -7.515   2.038   0.476  1.00 91.25           H
ATOM   1833  CD2 TYR A 131      -6.424   4.541   2.465  1.00 91.25           C
ATOM   1834  HD2 TYR A 131      -5.859   5.472   2.417  1.00 91.25           H
ATOM   1835  CE1 TYR A 131      -7.879   2.166   2.640  1.00 91.25           C
ATOM   1836  HE1 TYR A 131      -8.447   1.237   2.702  1.00 91.25           H
ATOM   1837  CE2 TYR A 131      -6.954   4.085   3.724  1.00 91.25           C
ATOM   1838  HE2 TYR A 131      -6.796   4.660   4.637  1.00 91.25           H
ATOM   1839  CZ  TYR A 131      -7.655   2.919   3.749  1.00 91.25           C
ATOM   1840  OH  TYR A 131      -8.154   2.488   4.938  1.00 91.25           O
ATOM   1841  HH  TYR A 131      -8.414   3.271   5.504  1.00 91.25           H
ATOM   1842  HN  TYR A 131      -3.795   4.136   0.624  1.00 91.25           H
ATOM   1843  N   SER A 132      -4.274   4.709  -2.439  1.00 90.72           N
ATOM   1844  CA  SER A 132      -4.162   5.244  -3.785  1.00 90.72           C
ATOM   1845  C   SER A 132      -3.530   4.204  -4.711  1.00 90.72           C
ATOM   1846  O   SER A 132      -3.983   4.014  -5.839  1.00 90.72           O
ATOM   1847  HA  SER A 132      -5.185   5.461  -4.095  1.00 90.72           H
ATOM   1848  CB  SER A 132      -3.342   6.535  -3.798  1.00 90.72           C
ATOM   1849 1HB  SER A 132      -3.302   6.930  -4.814  1.00 90.72           H
ATOM   1850 2HB  SER A 132      -3.837   7.287  -3.184  1.00 90.72           H
ATOM   1851  OG  SER A 132      -2.016   6.330  -3.318  1.00 90.72           O
ATOM   1852  HG  SER A 132      -1.483   7.171  -3.413  1.00 90.72           H
ATOM   1853  HN  SER A 132      -3.749   5.200  -1.744  1.00 90.72           H
ATOM   1854  N   CYS A 133      -2.492   3.557  -4.201  1.00 87.36           N
ATOM   1855  CA  CYS A 133      -1.776   2.560  -4.978  1.00 87.36           C
ATOM   1856  C   CYS A 133      -2.745   1.425  -5.314  1.00 87.36           C
ATOM   1857  O   CYS A 133      -2.860   1.023  -6.471  1.00 87.36           O
ATOM   1858  HA  CYS A 133      -1.433   3.057  -5.885  1.00 87.36           H
ATOM   1859  CB  CYS A 133      -0.536   2.051  -4.240  1.00 87.36           C
ATOM   1860 1HB  CYS A 133      -0.798   1.772  -3.219  1.00 87.36           H
ATOM   1861 2HB  CYS A 133      -0.155   1.154  -4.727  1.00 87.36           H
ATOM   1862  SG  CYS A 133       0.756   3.347  -4.220  1.00 87.36           S
ATOM   1863  HG  CYS A 133       0.267   4.016  -3.180  1.00 87.36           H
ATOM   1864  HN  CYS A 133      -2.141   3.704  -3.276  1.00 87.36           H
ATOM   1865  N   VAL A 134      -3.419   0.939  -4.281  1.00 86.30           N
ATOM   1866  CA  VAL A 134      -4.266  -0.233  -4.424  1.00 86.30           C
ATOM   1867  C   VAL A 134      -5.405   0.082  -5.395  1.00 86.30           C
ATOM   1868  O   VAL A 134      -5.754  -0.744  -6.237  1.00 86.30           O
ATOM   1869  HA  VAL A 134      -3.655  -1.030  -4.847  1.00 86.30           H
ATOM   1870  CB  VAL A 134      -4.760  -0.692  -3.051  1.00 86.30           C
ATOM   1871  HB  VAL A 134      -5.220   0.164  -2.557  1.00 86.30           H
ATOM   1872  CG1 VAL A 134      -5.823  -1.784  -3.187  1.00 86.30           C
ATOM   1873 1HG1 VAL A 134      -6.671  -1.396  -3.752  1.00 86.30           H
ATOM   1874 2HG1 VAL A 134      -5.398  -2.641  -3.710  1.00 86.30           H
ATOM   1875 3HG1 VAL A 134      -6.157  -2.092  -2.196  1.00 86.30           H
ATOM   1876  CG2 VAL A 134      -3.595  -1.166  -2.179  1.00 86.30           C
ATOM   1877 1HG2 VAL A 134      -3.093  -2.002  -2.667  1.00 86.30           H
ATOM   1878 2HG2 VAL A 134      -2.888  -0.348  -2.041  1.00 86.30           H
ATOM   1879 3HG2 VAL A 134      -3.974  -1.487  -1.209  1.00 86.30           H
ATOM   1880  HN  VAL A 134      -3.393   1.333  -3.362  1.00 86.30           H
ATOM   1881  N   LEU A 135      -5.954   1.279  -5.245  1.00 91.43           N
ATOM   1882  CA  LEU A 135      -7.081   1.693  -6.064  1.00 91.43           C
ATOM   1883  C   LEU A 135      -6.619   1.859  -7.513  1.00 91.43           C
ATOM   1884  O   LEU A 135      -7.363   1.553  -8.444  1.00 91.43           O
ATOM   1885  HA  LEU A 135      -7.822   0.895  -6.027  1.00 91.43           H
ATOM   1886  CB  LEU A 135      -7.735   2.946  -5.479  1.00 91.43           C
ATOM   1887 1HB  LEU A 135      -6.960   3.696  -5.320  1.00 91.43           H
ATOM   1888 2HB  LEU A 135      -8.424   3.352  -6.221  1.00 91.43           H
ATOM   1889  CG  LEU A 135      -8.498   2.755  -4.167  1.00 91.43           C
ATOM   1890  HG  LEU A 135      -7.825   2.292  -3.445  1.00 91.43           H
ATOM   1891  CD1 LEU A 135      -8.931   4.101  -3.583  1.00 91.43           C
ATOM   1892 1HD1 LEU A 135      -8.050   4.713  -3.389  1.00 91.43           H
ATOM   1893 2HD1 LEU A 135      -9.580   4.614  -4.293  1.00 91.43           H
ATOM   1894 3HD1 LEU A 135      -9.471   3.936  -2.651  1.00 91.43           H
ATOM   1895  CD2 LEU A 135      -9.682   1.804  -4.355  1.00 91.43           C
ATOM   1896 1HD2 LEU A 135     -10.364   2.216  -5.099  1.00 91.43           H
ATOM   1897 2HD2 LEU A 135      -9.319   0.834  -4.693  1.00 91.43           H
ATOM   1898 3HD2 LEU A 135     -10.207   1.686  -3.407  1.00 91.43           H
ATOM   1899  HN  LEU A 135      -5.642   1.958  -4.581  1.00 91.43           H
ATOM   1900  N   LEU A 136      -5.395   2.343  -7.659  1.00 89.98           N
ATOM   1901  CA  LEU A 136      -4.826   2.556  -8.979  1.00 89.98           C
ATOM   1902  C   LEU A 136      -4.652   1.206  -9.678  1.00 89.98           C
ATOM   1903  O   LEU A 136      -4.998   1.060 -10.850  1.00 89.98           O
ATOM   1904  HA  LEU A 136      -5.539   3.151  -9.550  1.00 89.98           H
ATOM   1905  CB  LEU A 136      -3.534   3.369  -8.881  1.00 89.98           C
ATOM   1906 1HB  LEU A 136      -2.945   2.980  -8.051  1.00 89.98           H
ATOM   1907 2HB  LEU A 136      -2.954   3.202  -9.789  1.00 89.98           H
ATOM   1908  CG  LEU A 136      -3.703   4.877  -8.687  1.00 89.98           C
ATOM   1909  HG  LEU A 136      -4.414   5.039  -7.877  1.00 89.98           H
ATOM   1910  CD1 LEU A 136      -2.384   5.528  -8.269  1.00 89.98           C
ATOM   1911 1HD1 LEU A 136      -2.045   5.091  -7.330  1.00 89.98           H
ATOM   1912 2HD1 LEU A 136      -1.633   5.357  -9.041  1.00 89.98           H
ATOM   1913 3HD1 LEU A 136      -2.532   6.600  -8.138  1.00 89.98           H
ATOM   1914  CD2 LEU A 136      -4.291   5.528  -9.941  1.00 89.98           C
ATOM   1915 1HD2 LEU A 136      -3.625   5.357 -10.786  1.00 89.98           H
ATOM   1916 2HD2 LEU A 136      -5.267   5.091 -10.154  1.00 89.98           H
ATOM   1917 3HD2 LEU A 136      -4.402   6.600  -9.776  1.00 89.98           H
ATOM   1918  HN  LEU A 136      -4.796   2.588  -6.896  1.00 89.98           H
ATOM   1919  N   ILE A 137      -4.117   0.253  -8.930  1.00 83.78           N
ATOM   1920  CA  ILE A 137      -3.859  -1.070  -9.473  1.00 83.78           C
ATOM   1921  C   ILE A 137      -5.183  -1.708  -9.899  1.00 83.78           C
ATOM   1922  O   ILE A 137      -5.255  -2.362 -10.938  1.00 83.78           O
ATOM   1923  HA  ILE A 137      -3.236  -0.944 -10.359  1.00 83.78           H
ATOM   1924  CB  ILE A 137      -3.063  -1.914  -8.476  1.00 83.78           C
ATOM   1925  HB  ILE A 137      -3.532  -1.818  -7.497  1.00 83.78           H
ATOM   1926  CG1 ILE A 137      -1.629  -1.396  -8.342  1.00 83.78           C
ATOM   1927 1HG1 ILE A 137      -1.071  -1.621  -9.251  1.00 83.78           H
ATOM   1928 2HG1 ILE A 137      -1.639  -0.312  -8.234  1.00 83.78           H
ATOM   1929  CG2 ILE A 137      -3.105  -3.395  -8.855  1.00 83.78           C
ATOM   1930 1HG2 ILE A 137      -4.138  -3.741  -8.857  1.00 83.78           H
ATOM   1931 2HG2 ILE A 137      -2.674  -3.529  -9.848  1.00 83.78           H
ATOM   1932 3HG2 ILE A 137      -2.531  -3.972  -8.130  1.00 83.78           H
ATOM   1933  CD1 ILE A 137      -0.928  -2.028  -7.138  1.00 83.78           C
ATOM   1934 1HD1 ILE A 137      -1.475  -1.781  -6.228  1.00 83.78           H
ATOM   1935 2HD1 ILE A 137      -0.899  -3.111  -7.261  1.00 83.78           H
ATOM   1936 3HD1 ILE A 137       0.089  -1.643  -7.066  1.00 83.78           H
ATOM   1937  HN  ILE A 137      -3.861   0.372  -7.970  1.00 83.78           H
ATOM   1938  N   MET A 138      -6.198  -1.495  -9.075  1.00 87.27           N
ATOM   1939  CA  MET A 138      -7.529  -1.989  -9.384  1.00 87.27           C
ATOM   1940  C   MET A 138      -8.049  -1.385 -10.690  1.00 87.27           C
ATOM   1941  O   MET A 138      -8.608  -2.093 -11.526  1.00 87.27           O
ATOM   1942  HA  MET A 138      -7.424  -3.069  -9.491  1.00 87.27           H
ATOM   1943  CB  MET A 138      -8.483  -1.635  -8.241  1.00 87.27           C
ATOM   1944 1HB  MET A 138      -8.083  -2.008  -7.299  1.00 87.27           H
ATOM   1945 2HB  MET A 138      -8.558  -0.551  -8.148  1.00 87.27           H
ATOM   1946  CG  MET A 138      -9.872  -2.228  -8.483  1.00 87.27           C
ATOM   1947 1HG  MET A 138     -10.259  -1.892  -9.445  1.00 87.27           H
ATOM   1948 2HG  MET A 138      -9.809  -3.316  -8.528  1.00 87.27           H
ATOM   1949  SD  MET A 138     -10.983  -1.736  -7.175  1.00 87.27           S
ATOM   1950  CE  MET A 138     -11.172  -0.004  -7.564  1.00 87.27           C
ATOM   1951 1HE  MET A 138     -10.198   0.485  -7.526  1.00 87.27           H
ATOM   1952 2HE  MET A 138     -11.592   0.099  -8.564  1.00 87.27           H
ATOM   1953 3HE  MET A 138     -11.840   0.460  -6.839  1.00 87.27           H
ATOM   1954  HN  MET A 138      -6.122  -0.996  -8.212  1.00 87.27           H
ATOM   1955  N   CYS A 139      -7.847  -0.083 -10.824  1.00 89.66           N
ATOM   1956  CA  CYS A 139      -8.339   0.635 -11.987  1.00 89.66           C
ATOM   1957  C   CYS A 139      -7.586   0.127 -13.219  1.00 89.66           C
ATOM   1958  O   CYS A 139      -8.165   0.002 -14.297  1.00 89.66           O
ATOM   1959  HA  CYS A 139      -9.403   0.412 -12.065  1.00 89.66           H
ATOM   1960  CB  CYS A 139      -8.201   2.149 -11.818  1.00 89.66           C
ATOM   1961 1HB  CYS A 139      -7.204   2.393 -11.452  1.00 89.66           H
ATOM   1962 2HB  CYS A 139      -8.316   2.643 -12.783  1.00 89.66           H
ATOM   1963  SG  CYS A 139      -9.464   2.766 -10.646  1.00 89.66           S
ATOM   1964  HG  CYS A 139      -8.858   2.330  -9.546  1.00 89.66           H
ATOM   1965  HN  CYS A 139      -7.358   0.479 -10.156  1.00 89.66           H
ATOM   1966  N   ILE A 140      -6.307  -0.151 -13.017  1.00 82.94           N
ATOM   1967  CA  ILE A 140      -5.480  -0.685 -14.086  1.00 82.94           C
ATOM   1968  C   ILE A 140      -6.080  -2.003 -14.579  1.00 82.94           C
ATOM   1969  O   ILE A 140      -6.148  -2.247 -15.783  1.00 82.94           O
ATOM   1970  HA  ILE A 140      -5.502   0.033 -14.906  1.00 82.94           H
ATOM   1971  CB  ILE A 140      -4.025  -0.805 -13.629  1.00 82.94           C
ATOM   1972  HB  ILE A 140      -4.015  -1.256 -12.636  1.00 82.94           H
ATOM   1973  CG1 ILE A 140      -3.373   0.573 -13.506  1.00 82.94           C
ATOM   1974 1HG1 ILE A 140      -3.173   0.975 -14.499  1.00 82.94           H
ATOM   1975 2HG1 ILE A 140      -4.061   1.263 -13.017  1.00 82.94           H
ATOM   1976  CG2 ILE A 140      -3.234  -1.733 -14.554  1.00 82.94           C
ATOM   1977 1HG2 ILE A 140      -3.686  -2.725 -14.546  1.00 82.94           H
ATOM   1978 2HG2 ILE A 140      -3.250  -1.334 -15.568  1.00 82.94           H
ATOM   1979 3HG2 ILE A 140      -2.203  -1.801 -14.206  1.00 82.94           H
ATOM   1980  CD1 ILE A 140      -2.069   0.494 -12.710  1.00 82.94           C
ATOM   1981 1HD1 ILE A 140      -2.277   0.116 -11.709  1.00 82.94           H
ATOM   1982 2HD1 ILE A 140      -1.375  -0.177 -13.215  1.00 82.94           H
ATOM   1983 3HD1 ILE A 140      -1.626   1.488 -12.637  1.00 82.94           H
ATOM   1984  HN  ILE A 140      -5.836  -0.017 -12.145  1.00 82.94           H
ATOM   1985  N   SER A 141      -6.501  -2.819 -13.624  1.00 84.14           N
ATOM   1986  CA  SER A 141      -7.037  -4.131 -13.943  1.00 84.14           C
ATOM   1987  C   SER A 141      -8.331  -3.988 -14.745  1.00 84.14           C
ATOM   1988  O   SER A 141      -8.552  -4.719 -15.710  1.00 84.14           O
ATOM   1989  HA  SER A 141      -6.267  -4.619 -14.542  1.00 84.14           H
ATOM   1990  CB  SER A 141      -7.287  -4.947 -12.673  1.00 84.14           C
ATOM   1991 1HB  SER A 141      -8.044  -4.450 -12.066  1.00 84.14           H
ATOM   1992 2HB  SER A 141      -7.687  -5.925 -12.943  1.00 84.14           H
ATOM   1993  OG  SER A 141      -6.099  -5.117 -11.905  1.00 84.14           O
ATOM   1994  HG  SER A 141      -5.965  -4.329 -11.304  1.00 84.14           H
ATOM   1995  HN  SER A 141      -6.481  -2.596 -12.649  1.00 84.14           H
ATOM   1996  N   VAL A 142      -9.153  -3.041 -14.318  1.00 87.15           N
ATOM   1997  CA  VAL A 142     -10.419  -2.790 -14.986  1.00 87.15           C
ATOM   1998  C   VAL A 142     -10.151  -2.297 -16.409  1.00 87.15           C
ATOM   1999  O   VAL A 142     -10.815  -2.722 -17.353  1.00 87.15           O
ATOM   2000  HA  VAL A 142     -10.956  -3.737 -15.038  1.00 87.15           H
ATOM   2001  CB  VAL A 142     -11.261  -1.813 -14.163  1.00 87.15           C
ATOM   2002  HB  VAL A 142     -10.672  -0.908 -14.012  1.00 87.15           H
ATOM   2003  CG1 VAL A 142     -12.536  -1.423 -14.912  1.00 87.15           C
ATOM   2004 1HG1 VAL A 142     -12.272  -0.948 -15.857  1.00 87.15           H
ATOM   2005 2HG1 VAL A 142     -13.130  -2.316 -15.108  1.00 87.15           H
ATOM   2006 3HG1 VAL A 142     -13.116  -0.728 -14.305  1.00 87.15           H
ATOM   2007  CG2 VAL A 142     -11.589  -2.395 -12.787  1.00 87.15           C
ATOM   2008 1HG2 VAL A 142     -12.149  -3.322 -12.909  1.00 87.15           H
ATOM   2009 2HG2 VAL A 142     -10.663  -2.599 -12.248  1.00 87.15           H
ATOM   2010 3HG2 VAL A 142     -12.187  -1.680 -12.223  1.00 87.15           H
ATOM   2011  HN  VAL A 142      -8.967  -2.452 -13.532  1.00 87.15           H
ATOM   2012  N   ASP A 143      -9.175  -1.407 -16.519  1.00 81.06           N
ATOM   2013  CA  ASP A 143      -8.852  -0.805 -17.801  1.00 81.06           C
ATOM   2014  C   ASP A 143      -8.381  -1.894 -18.767  1.00 81.06           C
ATOM   2015  O   ASP A 143      -8.772  -1.905 -19.934  1.00 81.06           O
ATOM   2016  HA  ASP A 143      -9.773  -0.324 -18.132  1.00 81.06           H
ATOM   2017  CB  ASP A 143      -7.726   0.221 -17.660  1.00 81.06           C
ATOM   2018 1HB  ASP A 143      -8.008   0.977 -16.927  1.00 81.06           H
ATOM   2019 2HB  ASP A 143      -6.828  -0.269 -17.283  1.00 81.06           H
ATOM   2020  CG  ASP A 143      -7.424   0.892 -19.001  1.00 81.06           C
ATOM   2021  OD1 ASP A 143      -8.345   1.556 -19.524  1.00 81.06           O
ATOM   2022  OD2 ASP A 143      -6.279   0.724 -19.474  1.00 81.06           O
ATOM   2023  HN  ASP A 143      -8.611  -1.098 -15.753  1.00 81.06           H
ATOM   2024  N   ARG A 144      -7.549  -2.783 -18.246  1.00 71.29           N
ATOM   2025  CA  ARG A 144      -7.028  -3.879 -19.045  1.00 71.29           C
ATOM   2026  C   ARG A 144      -8.173  -4.764 -19.543  1.00 71.29           C
ATOM   2027  O   ARG A 144      -8.194  -5.162 -20.706  1.00 71.29           O
ATOM   2028  HA  ARG A 144      -6.514  -3.397 -19.878  1.00 71.29           H
ATOM   2029  CB  ARG A 144      -6.047  -4.732 -18.238  1.00 71.29           C
ATOM   2030 1HB  ARG A 144      -6.474  -4.958 -17.262  1.00 71.29           H
ATOM   2031 2HB  ARG A 144      -5.885  -5.684 -18.744  1.00 71.29           H
ATOM   2032  CG  ARG A 144      -4.710  -4.009 -18.061  1.00 71.29           C
ATOM   2033 1HG  ARG A 144      -4.747  -3.040 -18.557  1.00 71.29           H
ATOM   2034 2HG  ARG A 144      -4.533  -3.818 -17.002  1.00 71.29           H
ATOM   2035  CD  ARG A 144      -3.558  -4.838 -18.634  1.00 71.29           C
ATOM   2036 1HD  ARG A 144      -3.535  -5.819 -18.161  1.00 71.29           H
ATOM   2037 2HD  ARG A 144      -3.713  -5.002 -19.700  1.00 71.29           H
ATOM   2038  NE  ARG A 144      -2.273  -4.139 -18.412  1.00 71.29           N
ATOM   2039  HE  ARG A 144      -2.293  -3.259 -17.938  1.00 71.29           H
ATOM   2040  CZ  ARG A 144      -1.083  -4.613 -18.805  1.00 71.29           C
ATOM   2041  NH1 ARG A 144      -0.996  -5.788 -19.444  1.00 71.29           N
ATOM   2042 1HH1 ARG A 144      -1.823  -6.318 -19.631  1.00 71.29           H
ATOM   2043 2HH1 ARG A 144      -0.104  -6.134 -19.735  1.00 71.29           H
ATOM   2044  NH2 ARG A 144       0.019  -3.894 -18.551  1.00 71.29           N
ATOM   2045 1HH2 ARG A 144       0.915  -4.234 -18.838  1.00 71.29           H
ATOM   2046 2HH2 ARG A 144      -0.054  -3.019 -18.073  1.00 71.29           H
ATOM   2047  HN  ARG A 144      -7.231  -2.763 -17.298  1.00 71.29           H
ATOM   2048  N   TYR A 145      -9.097  -5.046 -18.636  1.00 83.19           N
ATOM   2049  CA  TYR A 145     -10.264  -5.840 -18.979  1.00 83.19           C
ATOM   2050  C   TYR A 145     -11.028  -5.215 -20.148  1.00 83.19           C
ATOM   2051  O   TYR A 145     -11.329  -5.890 -21.131  1.00 83.19           O
ATOM   2052  HA  TYR A 145      -9.922  -6.834 -19.269  1.00 83.19           H
ATOM   2053  CB  TYR A 145     -11.159  -5.833 -17.738  1.00 83.19           C
ATOM   2054 1HB  TYR A 145     -10.720  -6.485 -16.983  1.00 83.19           H
ATOM   2055 2HB  TYR A 145     -11.175  -4.827 -17.320  1.00 83.19           H
ATOM   2056  CG  TYR A 145     -12.597  -6.282 -18.005  1.00 83.19           C
ATOM   2057  CD1 TYR A 145     -13.613  -5.351 -18.050  1.00 83.19           C
ATOM   2058  HD1 TYR A 145     -13.392  -4.294 -17.896  1.00 83.19           H
ATOM   2059  CD2 TYR A 145     -12.877  -7.620 -18.200  1.00 83.19           C
ATOM   2060  HD2 TYR A 145     -12.074  -8.356 -18.165  1.00 83.19           H
ATOM   2061  CE1 TYR A 145     -14.967  -5.773 -18.302  1.00 83.19           C
ATOM   2062  HE1 TYR A 145     -15.779  -5.048 -18.340  1.00 83.19           H
ATOM   2063  CE2 TYR A 145     -14.230  -8.042 -18.452  1.00 83.19           C
ATOM   2064  HE2 TYR A 145     -14.465  -9.095 -18.608  1.00 83.19           H
ATOM   2065  CZ  TYR A 145     -15.208  -7.098 -18.490  1.00 83.19           C
ATOM   2066  OH  TYR A 145     -16.487  -7.498 -18.727  1.00 83.19           O
ATOM   2067  HH  TYR A 145     -16.515  -8.487 -18.871  1.00 83.19           H
ATOM   2068  HN  TYR A 145      -9.057  -4.742 -17.684  1.00 83.19           H
ATOM   2069  N   ILE A 146     -11.322  -3.931 -20.002  1.00 80.45           N
ATOM   2070  CA  ILE A 146     -12.110  -3.225 -20.998  1.00 80.45           C
ATOM   2071  C   ILE A 146     -11.368  -3.245 -22.336  1.00 80.45           C
ATOM   2072  O   ILE A 146     -11.982  -3.419 -23.388  1.00 80.45           O
ATOM   2073  HA  ILE A 146     -13.048  -3.767 -21.116  1.00 80.45           H
ATOM   2074  CB  ILE A 146     -12.457  -1.818 -20.508  1.00 80.45           C
ATOM   2075  HB  ILE A 146     -11.535  -1.328 -20.195  1.00 80.45           H
ATOM   2076  CG1 ILE A 146     -13.376  -1.874 -19.286  1.00 80.45           C
ATOM   2077 1HG1 ILE A 146     -14.370  -2.204 -19.589  1.00 80.45           H
ATOM   2078 2HG1 ILE A 146     -12.998  -2.610 -18.576  1.00 80.45           H
ATOM   2079  CG2 ILE A 146     -13.056  -0.976 -21.637  1.00 80.45           C
ATOM   2080 1HG2 ILE A 146     -12.335  -0.895 -22.451  1.00 80.45           H
ATOM   2081 2HG2 ILE A 146     -13.965  -1.454 -22.003  1.00 80.45           H
ATOM   2082 3HG2 ILE A 146     -13.294   0.019 -21.261  1.00 80.45           H
ATOM   2083  CD1 ILE A 146     -13.471  -0.506 -18.608  1.00 80.45           C
ATOM   2084 1HD1 ILE A 146     -12.479  -0.191 -18.285  1.00 80.45           H
ATOM   2085 2HD1 ILE A 146     -13.872   0.222 -19.313  1.00 80.45           H
ATOM   2086 3HD1 ILE A 146     -14.130  -0.574 -17.742  1.00 80.45           H
ATOM   2087  HN  ILE A 146     -11.031  -3.376 -19.222  1.00 80.45           H
ATOM   2088  N   ALA A 147     -10.058  -3.064 -22.253  1.00 78.59           N
ATOM   2089  CA  ALA A 147      -9.243  -2.936 -23.449  1.00 78.59           C
ATOM   2090  C   ALA A 147      -9.269  -4.256 -24.222  1.00 78.59           C
ATOM   2091  O   ALA A 147      -9.168  -4.264 -25.448  1.00 78.59           O
ATOM   2092  HA  ALA A 147      -9.682  -2.153 -24.068  1.00 78.59           H
ATOM   2093  CB  ALA A 147      -7.824  -2.518 -23.058  1.00 78.59           C
ATOM   2094 1HB  ALA A 147      -7.858  -1.561 -22.538  1.00 78.59           H
ATOM   2095 2HB  ALA A 147      -7.391  -3.273 -22.402  1.00 78.59           H
ATOM   2096 3HB  ALA A 147      -7.213  -2.422 -23.955  1.00 78.59           H
ATOM   2097  HN  ALA A 147      -9.555  -3.004 -21.391  1.00 78.59           H
ATOM   2098  N   ILE A 148      -9.406  -5.341 -23.474  1.00 75.07           N
ATOM   2099  CA  ILE A 148      -9.281  -6.669 -24.051  1.00 75.07           C
ATOM   2100  C   ILE A 148     -10.671  -7.193 -24.417  1.00 75.07           C
ATOM   2101  O   ILE A 148     -10.887  -7.661 -25.534  1.00 75.07           O
ATOM   2102  HA  ILE A 148      -8.696  -6.574 -24.965  1.00 75.07           H
ATOM   2103  CB  ILE A 148      -8.504  -7.591 -23.109  1.00 75.07           C
ATOM   2104  HB  ILE A 148      -8.940  -7.508 -22.113  1.00 75.07           H
ATOM   2105  CG1 ILE A 148      -7.041  -7.157 -23.001  1.00 75.07           C
ATOM   2106 1HG1 ILE A 148      -6.539  -7.316 -23.955  1.00 75.07           H
ATOM   2107 2HG1 ILE A 148      -6.989  -6.090 -22.787  1.00 75.07           H
ATOM   2108  CG2 ILE A 148      -8.638  -9.053 -23.540  1.00 75.07           C
ATOM   2109 1HG2 ILE A 148      -9.689  -9.342 -23.524  1.00 75.07           H
ATOM   2110 2HG2 ILE A 148      -8.245  -9.172 -24.550  1.00 75.07           H
ATOM   2111 3HG2 ILE A 148      -8.077  -9.687 -22.854  1.00 75.07           H
ATOM   2112  CD1 ILE A 148      -6.318  -7.939 -21.902  1.00 75.07           C
ATOM   2113 1HD1 ILE A 148      -6.808  -7.759 -20.945  1.00 75.07           H
ATOM   2114 2HD1 ILE A 148      -6.351  -9.004 -22.132  1.00 75.07           H
ATOM   2115 3HD1 ILE A 148      -5.280  -7.611 -21.846  1.00 75.07           H
ATOM   2116  HN  ILE A 148      -9.597  -5.323 -22.492  1.00 75.07           H
ATOM   2117  N   ALA A 149     -11.577  -7.097 -23.455  1.00 75.36           N
ATOM   2118  CA  ALA A 149     -12.883  -7.720 -23.592  1.00 75.36           C
ATOM   2119  C   ALA A 149     -13.765  -6.854 -24.493  1.00 75.36           C
ATOM   2120  O   ALA A 149     -14.564  -7.373 -25.270  1.00 75.36           O
ATOM   2121  HA  ALA A 149     -12.739  -8.692 -24.065  1.00 75.36           H
ATOM   2122  CB  ALA A 149     -13.495  -7.932 -22.206  1.00 75.36           C
ATOM   2123 1HB  ALA A 149     -12.845  -8.578 -21.616  1.00 75.36           H
ATOM   2124 2HB  ALA A 149     -13.603  -6.970 -21.706  1.00 75.36           H
ATOM   2125 3HB  ALA A 149     -14.475  -8.399 -22.310  1.00 75.36           H
ATOM   2126  HN  ALA A 149     -11.431  -6.606 -22.596  1.00 75.36           H
ATOM   2127  N   GLN A 150     -13.589  -5.547 -24.359  1.00 67.17           N
ATOM   2128  CA  GLN A 150     -14.417  -4.602 -25.089  1.00 67.17           C
ATOM   2129  C   GLN A 150     -13.562  -3.787 -26.061  1.00 67.17           C
ATOM   2130  O   GLN A 150     -13.767  -2.584 -26.216  1.00 67.17           O
ATOM   2131  HA  GLN A 150     -15.130  -5.211 -25.645  1.00 67.17           H
ATOM   2132  CB  GLN A 150     -15.180  -3.687 -24.130  1.00 67.17           C
ATOM   2133 1HB  GLN A 150     -14.475  -3.086 -23.556  1.00 67.17           H
ATOM   2134 2HB  GLN A 150     -15.800  -2.994 -24.698  1.00 67.17           H
ATOM   2135  CG  GLN A 150     -16.058  -4.501 -23.177  1.00 67.17           C
ATOM   2136 1HG  GLN A 150     -16.651  -5.217 -23.745  1.00 67.17           H
ATOM   2137 2HG  GLN A 150     -15.428  -5.076 -22.498  1.00 67.17           H
ATOM   2138  CD  GLN A 150     -16.984  -3.589 -22.370  1.00 67.17           C
ATOM   2139  OE1 GLN A 150     -16.936  -2.373 -22.463  1.00 67.17           O
ATOM   2140  NE2 GLN A 150     -17.829  -4.241 -21.577  1.00 67.17           N
ATOM   2141 1HE2 GLN A 150     -17.817  -5.240 -21.548  1.00 67.17           H
ATOM   2142 2HE2 GLN A 150     -18.476  -3.732 -21.009  1.00 67.17           H
ATOM   2143  HN  GLN A 150     -12.898  -5.134 -23.767  1.00 67.17           H
ATOM   2144  N   ALA A 151     -12.620  -4.474 -26.690  1.00 67.43           N
ATOM   2145  CA  ALA A 151     -11.586  -3.799 -27.456  1.00 67.43           C
ATOM   2146  C   ALA A 151     -12.240  -2.853 -28.464  1.00 67.43           C
ATOM   2147  O   ALA A 151     -11.772  -1.733 -28.664  1.00 67.43           O
ATOM   2148  HA  ALA A 151     -10.985  -3.215 -26.759  1.00 67.43           H
ATOM   2149  CB  ALA A 151     -10.688  -4.839 -28.129  1.00 67.43           C
ATOM   2150 1HB  ALA A 151     -10.225  -5.466 -27.368  1.00 67.43           H
ATOM   2151 2HB  ALA A 151     -11.287  -5.459 -28.796  1.00 67.43           H
ATOM   2152 3HB  ALA A 151      -9.913  -4.332 -28.704  1.00 67.43           H
ATOM   2153  HN  ALA A 151     -12.556  -5.472 -26.682  1.00 67.43           H
ATOM   2154  N   MET A 152     -13.312  -3.338 -29.073  1.00 57.88           N
ATOM   2155  CA  MET A 152     -13.988  -2.582 -30.114  1.00 57.88           C
ATOM   2156  C   MET A 152     -14.487  -1.238 -29.578  1.00 57.88           C
ATOM   2157  O   MET A 152     -14.236  -0.194 -30.179  1.00 57.88           O
ATOM   2158  HA  MET A 152     -13.241  -2.416 -30.889  1.00 57.88           H
ATOM   2159  CB  MET A 152     -15.173  -3.391 -30.646  1.00 57.88           C
ATOM   2160 1HB  MET A 152     -15.684  -3.882 -29.817  1.00 57.88           H
ATOM   2161 2HB  MET A 152     -15.895  -2.721 -31.113  1.00 57.88           H
ATOM   2162  CG  MET A 152     -14.710  -4.439 -31.659  1.00 57.88           C
ATOM   2163 1HG  MET A 152     -14.019  -3.988 -32.371  1.00 57.88           H
ATOM   2164 2HG  MET A 152     -14.167  -5.235 -31.150  1.00 57.88           H
ATOM   2165  SD  MET A 152     -16.117  -5.117 -32.522  1.00 57.88           S
ATOM   2166  CE  MET A 152     -15.280  -6.081 -33.770  1.00 57.88           C
ATOM   2167 1HE  MET A 152     -14.660  -5.425 -34.381  1.00 57.88           H
ATOM   2168 2HE  MET A 152     -14.652  -6.831 -33.290  1.00 57.88           H
ATOM   2169 3HE  MET A 152     -16.018  -6.576 -34.402  1.00 57.88           H
ATOM   2170  HN  MET A 152     -13.718  -4.228 -28.867  1.00 57.88           H
ATOM   2171  N   ARG A 153     -15.185  -1.307 -28.454  1.00 54.80           N
ATOM   2172  CA  ARG A 153     -15.774  -0.117 -27.865  1.00 54.80           C
ATOM   2173  C   ARG A 153     -14.679   0.810 -27.334  1.00 54.80           C
ATOM   2174  O   ARG A 153     -14.853   2.027 -27.302  1.00 54.80           O
ATOM   2175  HA  ARG A 153     -16.326   0.354 -28.679  1.00 54.80           H
ATOM   2176  CB  ARG A 153     -16.724  -0.481 -26.721  1.00 54.80           C
ATOM   2177 1HB  ARG A 153     -16.268  -1.248 -26.095  1.00 54.80           H
ATOM   2178 2HB  ARG A 153     -16.887   0.391 -26.088  1.00 54.80           H
ATOM   2179  CG  ARG A 153     -18.064  -0.985 -27.260  1.00 54.80           C
ATOM   2180 1HG  ARG A 153     -18.463  -0.268 -27.978  1.00 54.80           H
ATOM   2181 2HG  ARG A 153     -17.915  -1.923 -27.795  1.00 54.80           H
ATOM   2182  CD  ARG A 153     -19.068  -1.192 -26.125  1.00 54.80           C
ATOM   2183 1HD  ARG A 153     -18.719  -1.980 -25.459  1.00 54.80           H
ATOM   2184 2HD  ARG A 153     -19.149  -0.283 -25.529  1.00 54.80           H
ATOM   2185  NE  ARG A 153     -20.393  -1.550 -26.681  1.00 54.80           N
ATOM   2186  HE  ARG A 153     -20.492  -1.579 -27.675  1.00 54.80           H
ATOM   2187  CZ  ARG A 153     -21.468  -1.838 -25.934  1.00 54.80           C
ATOM   2188  NH1 ARG A 153     -21.393  -1.814 -24.596  1.00 54.80           N
ATOM   2189 1HH1 ARG A 153     -20.530  -1.581 -24.148  1.00 54.80           H
ATOM   2190 2HH1 ARG A 153     -22.199  -2.030 -24.046  1.00 54.80           H
ATOM   2191  NH2 ARG A 153     -22.619  -2.149 -26.545  1.00 54.80           N
ATOM   2192 1HH2 ARG A 153     -23.430  -2.366 -26.002  1.00 54.80           H
ATOM   2193 2HH2 ARG A 153     -22.666  -2.164 -27.544  1.00 54.80           H
ATOM   2194  HN  ARG A 153     -15.350  -2.155 -27.950  1.00 54.80           H
ATOM   2195  N   ALA A 154     -13.575   0.199 -26.930  1.00 59.89           N
ATOM   2196  CA  ALA A 154     -12.501   0.939 -26.291  1.00 59.89           C
ATOM   2197  C   ALA A 154     -11.843   1.863 -27.317  1.00 59.89           C
ATOM   2198  O   ALA A 154     -11.346   2.933 -26.966  1.00 59.89           O
ATOM   2199  HA  ALA A 154     -12.941   1.545 -25.498  1.00 59.89           H
ATOM   2200  CB  ALA A 154     -11.506  -0.041 -25.666  1.00 59.89           C
ATOM   2201 1HB  ALA A 154     -12.017  -0.654 -24.924  1.00 59.89           H
ATOM   2202 2HB  ALA A 154     -11.092  -0.683 -26.444  1.00 59.89           H
ATOM   2203 3HB  ALA A 154     -10.700   0.514 -25.187  1.00 59.89           H
ATOM   2204  HN  ALA A 154     -13.409  -0.782 -27.034  1.00 59.89           H
ATOM   2205  N   HIS A 155     -11.860   1.417 -28.564  1.00 56.13           N
ATOM   2206  CA  HIS A 155     -11.130   2.106 -29.616  1.00 56.13           C
ATOM   2207  C   HIS A 155     -11.819   3.435 -29.932  1.00 56.13           C
ATOM   2208  O   HIS A 155     -11.154   4.437 -30.190  1.00 56.13           O
ATOM   2209  HA  HIS A 155     -10.133   2.308 -29.224  1.00 56.13           H
ATOM   2210  CB  HIS A 155     -10.976   1.210 -30.846  1.00 56.13           C
ATOM   2211 1HB  HIS A 155     -11.225   0.185 -30.571  1.00 56.13           H
ATOM   2212 2HB  HIS A 155     -11.697   1.521 -31.602  1.00 56.13           H
ATOM   2213  CG  HIS A 155      -9.593   1.231 -31.452  1.00 56.13           C
ATOM   2214  ND1 HIS A 155      -9.082   2.332 -32.117  1.00 56.13           N
ATOM   2215  HD1 HIS A 155      -9.558   3.199 -32.264  1.00 56.13           H
ATOM   2216  CD2 HIS A 155      -8.619   0.276 -31.484  1.00 56.13           C
ATOM   2217  HD2 HIS A 155      -8.690  -0.721 -31.049  1.00 56.13           H
ATOM   2218  CE1 HIS A 155      -7.857   2.041 -32.528  1.00 56.13           C
ATOM   2219  HE1 HIS A 155      -7.193   2.704 -33.083  1.00 56.13           H
ATOM   2220  NE2 HIS A 155      -7.572   0.766 -32.135  1.00 56.13           N
ATOM   2221  HN  HIS A 155     -12.359   0.602 -28.860  1.00 56.13           H
ATOM   2222  N   THR A 156     -13.144   3.400 -29.903  1.00 62.73           N
ATOM   2223  CA  THR A 156     -13.932   4.529 -30.367  1.00 62.73           C
ATOM   2224  C   THR A 156     -13.818   5.697 -29.386  1.00 62.73           C
ATOM   2225  O   THR A 156     -13.916   6.857 -29.783  1.00 62.73           O
ATOM   2226  HA  THR A 156     -13.521   4.868 -31.317  1.00 62.73           H
ATOM   2227  CB  THR A 156     -15.370   4.047 -30.574  1.00 62.73           C
ATOM   2228  HB  THR A 156     -16.050   4.541 -29.880  1.00 62.73           H
ATOM   2229  OG1 THR A 156     -15.283   2.631 -30.448  1.00 62.73           O
ATOM   2230  HG1 THR A 156     -16.190   2.247 -30.269  1.00 62.73           H
ATOM   2231  CG2 THR A 156     -15.859   4.265 -32.008  1.00 62.73           C
ATOM   2232 1HG2 THR A 156     -15.218   3.715 -32.697  1.00 62.73           H
ATOM   2233 2HG2 THR A 156     -15.823   5.327 -32.247  1.00 62.73           H
ATOM   2234 3HG2 THR A 156     -16.884   3.906 -32.100  1.00 62.73           H
ATOM   2235  HN  THR A 156     -13.675   2.620 -29.571  1.00 62.73           H
ATOM   2236  N   TRP A 157     -13.614   5.351 -28.123  1.00 56.44           N
ATOM   2237  CA  TRP A 157     -13.757   6.319 -27.049  1.00 56.44           C
ATOM   2238  C   TRP A 157     -12.363   6.620 -26.495  1.00 56.44           C
ATOM   2239  O   TRP A 157     -12.214   6.929 -25.314  1.00 56.44           O
ATOM   2240  HA  TRP A 157     -14.193   7.224 -27.472  1.00 56.44           H
ATOM   2241  CB  TRP A 157     -14.729   5.813 -25.981  1.00 56.44           C
ATOM   2242 1HB  TRP A 157     -14.441   4.802 -25.692  1.00 56.44           H
ATOM   2243 2HB  TRP A 157     -14.633   6.438 -25.093  1.00 56.44           H
ATOM   2244  CG  TRP A 157     -16.193   5.804 -26.426  1.00 56.44           C
ATOM   2245  CD1 TRP A 157     -16.676   5.706 -27.671  1.00 56.44           C
ATOM   2246  HD1 TRP A 157     -16.057   5.616 -28.564  1.00 56.44           H
ATOM   2247  CD2 TRP A 157     -17.351   5.902 -25.571  1.00 56.44           C
ATOM   2248  NE1 TRP A 157     -18.056   5.733 -27.682  1.00 56.44           N
ATOM   2249  HE1 TRP A 157     -18.643   5.675 -28.490  1.00 56.44           H
ATOM   2250  CE2 TRP A 157     -18.479   5.856 -26.364  1.00 56.44           C
ATOM   2251  CE3 TRP A 157     -17.443   6.025 -24.173  1.00 56.44           C
ATOM   2252  HE3 TRP A 157     -16.568   6.063 -23.525  1.00 56.44           H
ATOM   2253  CZ2 TRP A 157     -19.780   5.927 -25.852  1.00 56.44           C
ATOM   2254  HZ2 TRP A 157     -20.656   5.888 -26.500  1.00 56.44           H
ATOM   2255  CZ3 TRP A 157     -18.750   6.095 -23.677  1.00 56.44           C
ATOM   2256  HZ3 TRP A 157     -18.878   6.191 -22.599  1.00 56.44           H
ATOM   2257  CH2 TRP A 157     -19.896   6.050 -24.462  1.00 56.44           C
ATOM   2258  HH2 TRP A 157     -20.881   6.110 -23.998  1.00 56.44           H
ATOM   2259  HN  TRP A 157     -13.356   4.430 -27.831  1.00 56.44           H
ATOM   2260  N   ARG A 158     -11.377   6.518 -27.374  1.00 56.81           N
ATOM   2261  CA  ARG A 158      -9.988   6.586 -26.952  1.00 56.81           C
ATOM   2262  C   ARG A 158      -9.716   7.909 -26.233  1.00 56.81           C
ATOM   2263  O   ARG A 158      -9.090   7.926 -25.174  1.00 56.81           O
ATOM   2264  HA  ARG A 158      -9.860   5.739 -26.279  1.00 56.81           H
ATOM   2265  CB  ARG A 158      -9.042   6.461 -28.149  1.00 56.81           C
ATOM   2266 1HB  ARG A 158      -9.356   5.629 -28.779  1.00 56.81           H
ATOM   2267 2HB  ARG A 158      -9.100   7.362 -28.759  1.00 56.81           H
ATOM   2268  CG  ARG A 158      -7.600   6.243 -27.687  1.00 56.81           C
ATOM   2269 1HG  ARG A 158      -7.261   7.110 -27.121  1.00 56.81           H
ATOM   2270 2HG  ARG A 158      -7.555   5.386 -27.015  1.00 56.81           H
ATOM   2271  CD  ARG A 158      -6.671   6.010 -28.880  1.00 56.81           C
ATOM   2272 1HD  ARG A 158      -7.019   5.156 -29.461  1.00 56.81           H
ATOM   2273 2HD  ARG A 158      -6.693   6.876 -29.542  1.00 56.81           H
ATOM   2274  NE  ARG A 158      -5.290   5.771 -28.408  1.00 56.81           N
ATOM   2275  HE  ARG A 158      -5.113   5.831 -27.425  1.00 56.81           H
ATOM   2276  CZ  ARG A 158      -4.260   5.479 -29.214  1.00 56.81           C
ATOM   2277  NH1 ARG A 158      -4.438   5.385 -30.538  1.00 56.81           N
ATOM   2278 1HH1 ARG A 158      -5.345   5.534 -30.932  1.00 56.81           H
ATOM   2279 2HH1 ARG A 158      -3.665   5.166 -31.133  1.00 56.81           H
ATOM   2280  NH2 ARG A 158      -3.049   5.281 -28.675  1.00 56.81           N
ATOM   2281 1HH2 ARG A 158      -2.270   5.062 -29.262  1.00 56.81           H
ATOM   2282 2HH2 ARG A 158      -2.924   5.353 -27.685  1.00 56.81           H
ATOM   2283  HN  ARG A 158     -11.514   6.392 -28.357  1.00 56.81           H
ATOM   2284  N   GLU A 159     -10.200   8.985 -26.836  1.00 63.23           N
ATOM   2285  CA  GLU A 159      -9.957  10.314 -26.303  1.00 63.23           C
ATOM   2286  C   GLU A 159     -10.720  10.508 -24.991  1.00 63.23           C
ATOM   2287  O   GLU A 159     -10.162  10.998 -24.011  1.00 63.23           O
ATOM   2288  HA  GLU A 159      -8.884  10.360 -26.117  1.00 63.23           H
ATOM   2289  CB  GLU A 159     -10.336  11.391 -27.322  1.00 63.23           C
ATOM   2290 1HB  GLU A 159     -11.322  11.175 -27.735  1.00 63.23           H
ATOM   2291 2HB  GLU A 159     -10.270  12.375 -26.858  1.00 63.23           H
ATOM   2292  CG  GLU A 159      -9.358  11.402 -28.498  1.00 63.23           C
ATOM   2293 1HG  GLU A 159      -8.334  11.425 -28.124  1.00 63.23           H
ATOM   2294 2HG  GLU A 159      -9.466  10.482 -29.074  1.00 63.23           H
ATOM   2295  CD  GLU A 159      -9.604  12.609 -29.405  1.00 63.23           C
ATOM   2296  OE1 GLU A 159      -8.677  12.936 -30.178  1.00 63.23           O
ATOM   2297  OE2 GLU A 159     -10.712  13.178 -29.304  1.00 63.23           O
ATOM   2298  HN  GLU A 159     -10.748   8.958 -27.672  1.00 63.23           H
ATOM   2299  N   LYS A 160     -11.985  10.113 -25.015  1.00 69.06           N
ATOM   2300  CA  LYS A 160     -12.836  10.256 -23.846  1.00 69.06           C
ATOM   2301  C   LYS A 160     -12.229   9.473 -22.680  1.00 69.06           C
ATOM   2302  O   LYS A 160     -12.314   9.900 -21.530  1.00 69.06           O
ATOM   2303  HA  LYS A 160     -12.851  11.314 -23.581  1.00 69.06           H
ATOM   2304  CB  LYS A 160     -14.274   9.852 -24.177  1.00 69.06           C
ATOM   2305 1HB  LYS A 160     -14.278   8.877 -24.665  1.00 69.06           H
ATOM   2306 2HB  LYS A 160     -14.848   9.750 -23.256  1.00 69.06           H
ATOM   2307  CG  LYS A 160     -14.938  10.887 -25.088  1.00 69.06           C
ATOM   2308 1HG  LYS A 160     -14.813  11.883 -24.664  1.00 69.06           H
ATOM   2309 2HG  LYS A 160     -14.446  10.890 -26.060  1.00 69.06           H
ATOM   2310  CD  LYS A 160     -16.428  10.585 -25.264  1.00 69.06           C
ATOM   2311 1HD  LYS A 160     -16.552   9.606 -25.728  1.00 69.06           H
ATOM   2312 2HD  LYS A 160     -16.911  10.539 -24.288  1.00 69.06           H
ATOM   2313  CE  LYS A 160     -17.105  11.653 -26.125  1.00 69.06           C
ATOM   2314 1HE  LYS A 160     -16.982  12.633 -25.664  1.00 69.06           H
ATOM   2315 2HE  LYS A 160     -16.625  11.699 -27.103  1.00 69.06           H
ATOM   2316  NZ  LYS A 160     -18.545  11.352 -26.287  1.00 69.06           N
ATOM   2317 1HZ  LYS A 160     -18.980  12.073 -26.853  1.00 69.06           H
ATOM   2318 2HZ  LYS A 160     -18.653  10.453 -26.744  1.00 69.06           H
ATOM   2319 3HZ  LYS A 160     -18.989  11.324 -25.376  1.00 69.06           H
ATOM   2320  HN  LYS A 160     -12.427   9.703 -25.812  1.00 69.06           H
ATOM   2321  N   ARG A 161     -11.632   8.340 -23.018  1.00 66.72           N
ATOM   2322  CA  ARG A 161     -11.056   7.467 -22.008  1.00 66.72           C
ATOM   2323  C   ARG A 161      -9.924   8.185 -21.270  1.00 66.72           C
ATOM   2324  O   ARG A 161      -9.723   7.970 -20.076  1.00 66.72           O
ATOM   2325  HA  ARG A 161     -11.881   7.239 -21.334  1.00 66.72           H
ATOM   2326  CB  ARG A 161     -10.512   6.182 -22.636  1.00 66.72           C
ATOM   2327 1HB  ARG A 161      -9.928   6.425 -23.523  1.00 66.72           H
ATOM   2328 2HB  ARG A 161      -9.839   5.688 -21.936  1.00 66.72           H
ATOM   2329  CG  ARG A 161     -11.651   5.232 -23.013  1.00 66.72           C
ATOM   2330 1HG  ARG A 161     -12.267   5.031 -22.137  1.00 66.72           H
ATOM   2331 2HG  ARG A 161     -12.295   5.707 -23.753  1.00 66.72           H
ATOM   2332  CD  ARG A 161     -11.105   3.917 -23.573  1.00 66.72           C
ATOM   2333 1HD  ARG A 161     -11.828   3.476 -24.259  1.00 66.72           H
ATOM   2334 2HD  ARG A 161     -10.196   4.105 -24.145  1.00 66.72           H
ATOM   2335  NE  ARG A 161     -10.820   2.976 -22.467  1.00 66.72           N
ATOM   2336  HE  ARG A 161     -11.093   3.243 -21.542  1.00 66.72           H
ATOM   2337  CZ  ARG A 161     -10.220   1.789 -22.626  1.00 66.72           C
ATOM   2338  NH1 ARG A 161      -9.833   1.380 -23.843  1.00 66.72           N
ATOM   2339 1HH1 ARG A 161      -9.992   1.963 -24.640  1.00 66.72           H
ATOM   2340 2HH1 ARG A 161      -9.386   0.493 -23.953  1.00 66.72           H
ATOM   2341  NH2 ARG A 161     -10.012   1.016 -21.552  1.00 66.72           N
ATOM   2342 1HH2 ARG A 161      -9.565   0.127 -21.654  1.00 66.72           H
ATOM   2343 2HH2 ARG A 161     -10.303   1.328 -20.647  1.00 66.72           H
ATOM   2344  HN  ARG A 161     -11.538   8.016 -23.959  1.00 66.72           H
ATOM   2345  N   LEU A 162      -9.214   9.022 -22.012  1.00 77.98           N
ATOM   2346  CA  LEU A 162      -8.094   9.756 -21.448  1.00 77.98           C
ATOM   2347  C   LEU A 162      -8.618  10.799 -20.459  1.00 77.98           C
ATOM   2348  O   LEU A 162      -8.010  11.031 -19.416  1.00 77.98           O
ATOM   2349  HA  LEU A 162      -7.477   9.042 -20.902  1.00 77.98           H
ATOM   2350  CB  LEU A 162      -7.226  10.346 -22.561  1.00 77.98           C
ATOM   2351 1HB  LEU A 162      -6.988   9.552 -23.269  1.00 77.98           H
ATOM   2352 2HB  LEU A 162      -7.815  11.088 -23.100  1.00 77.98           H
ATOM   2353  CG  LEU A 162      -5.917  11.001 -22.115  1.00 77.98           C
ATOM   2354  HG  LEU A 162      -6.142  11.697 -21.306  1.00 77.98           H
ATOM   2355  CD1 LEU A 162      -4.944   9.960 -21.558  1.00 77.98           C
ATOM   2356 1HD1 LEU A 162      -5.397   9.463 -20.700  1.00 77.98           H
ATOM   2357 2HD1 LEU A 162      -4.721   9.222 -22.329  1.00 77.98           H
ATOM   2358 3HD1 LEU A 162      -4.023  10.452 -21.248  1.00 77.98           H
ATOM   2359  CD2 LEU A 162      -5.296  11.816 -23.252  1.00 77.98           C
ATOM   2360 1HD2 LEU A 162      -5.088  11.159 -24.097  1.00 77.98           H
ATOM   2361 2HD2 LEU A 162      -5.990  12.597 -23.560  1.00 77.98           H
ATOM   2362 3HD2 LEU A 162      -4.367  12.270 -22.907  1.00 77.98           H
ATOM   2363  HN  LEU A 162      -9.394   9.203 -22.979  1.00 77.98           H
ATOM   2364  N   LEU A 163      -9.742  11.399 -20.822  1.00 81.05           N
ATOM   2365  CA  LEU A 163     -10.369  12.393 -19.967  1.00 81.05           C
ATOM   2366  C   LEU A 163     -10.839  11.724 -18.674  1.00 81.05           C
ATOM   2367  O   LEU A 163     -10.556  12.211 -17.581  1.00 81.05           O
ATOM   2368  HA  LEU A 163      -9.610  13.134 -19.717  1.00 81.05           H
ATOM   2369  CB  LEU A 163     -11.483  13.123 -20.722  1.00 81.05           C
ATOM   2370 1HB  LEU A 163     -11.071  13.505 -21.656  1.00 81.05           H
ATOM   2371 2HB  LEU A 163     -12.252  12.397 -20.986  1.00 81.05           H
ATOM   2372  CG  LEU A 163     -12.149  14.282 -19.978  1.00 81.05           C
ATOM   2373  HG  LEU A 163     -12.469  13.922 -19.001  1.00 81.05           H
ATOM   2374  CD1 LEU A 163     -11.156  15.421 -19.737  1.00 81.05           C
ATOM   2375 1HD1 LEU A 163     -10.322  15.055 -19.138  1.00 81.05           H
ATOM   2376 2HD1 LEU A 163     -10.784  15.787 -20.694  1.00 81.05           H
ATOM   2377 3HD1 LEU A 163     -11.655  16.232 -19.207  1.00 81.05           H
ATOM   2378  CD2 LEU A 163     -13.401  14.760 -20.716  1.00 81.05           C
ATOM   2379 1HD2 LEU A 163     -13.127  15.097 -21.716  1.00 81.05           H
ATOM   2380 2HD2 LEU A 163     -14.113  13.938 -20.792  1.00 81.05           H
ATOM   2381 3HD2 LEU A 163     -13.854  15.584 -20.166  1.00 81.05           H
ATOM   2382  HN  LEU A 163     -10.222  11.217 -21.680  1.00 81.05           H
ATOM   2383  N   TYR A 164     -11.549  10.618 -18.841  1.00 74.58           N
ATOM   2384  CA  TYR A 164     -12.068   9.882 -17.701  1.00 74.58           C
ATOM   2385  C   TYR A 164     -10.932   9.404 -16.794  1.00 74.58           C
ATOM   2386  O   TYR A 164     -11.089   9.346 -15.576  1.00 74.58           O
ATOM   2387  HA  TYR A 164     -12.717  10.551 -17.136  1.00 74.58           H
ATOM   2388  CB  TYR A 164     -12.791   8.664 -18.279  1.00 74.58           C
ATOM   2389 1HB  TYR A 164     -12.155   8.202 -19.035  1.00 74.58           H
ATOM   2390 2HB  TYR A 164     -12.931   7.928 -17.488  1.00 74.58           H
ATOM   2391  CG  TYR A 164     -14.150   8.985 -18.904  1.00 74.58           C
ATOM   2392  CD1 TYR A 164     -15.078   9.722 -18.197  1.00 74.58           C
ATOM   2393  HD1 TYR A 164     -14.843  10.074 -17.192  1.00 74.58           H
ATOM   2394  CD2 TYR A 164     -14.447   8.538 -20.176  1.00 74.58           C
ATOM   2395  HD2 TYR A 164     -13.715   7.957 -20.735  1.00 74.58           H
ATOM   2396  CE1 TYR A 164     -16.357  10.024 -18.785  1.00 74.58           C
ATOM   2397  HE1 TYR A 164     -17.099  10.605 -18.237  1.00 74.58           H
ATOM   2398  CE2 TYR A 164     -15.727   8.841 -20.764  1.00 74.58           C
ATOM   2399  HE2 TYR A 164     -15.975   8.494 -21.767  1.00 74.58           H
ATOM   2400  CZ  TYR A 164     -16.618   9.569 -20.039  1.00 74.58           C
ATOM   2401  OH  TYR A 164     -17.826   9.855 -20.595  1.00 74.58           O
ATOM   2402  HH  TYR A 164     -18.383  10.379 -19.951  1.00 74.58           H
ATOM   2403  HN  TYR A 164     -11.770  10.225 -19.734  1.00 74.58           H
ATOM   2404  N   SER A 165      -9.814   9.073 -17.424  1.00 85.38           N
ATOM   2405  CA  SER A 165      -8.661   8.579 -16.692  1.00 85.38           C
ATOM   2406  C   SER A 165      -8.161   9.650 -15.720  1.00 85.38           C
ATOM   2407  O   SER A 165      -7.730   9.335 -14.612  1.00 85.38           O
ATOM   2408  HA  SER A 165      -9.017   7.705 -16.147  1.00 85.38           H
ATOM   2409  CB  SER A 165      -7.540   8.163 -17.646  1.00 85.38           C
ATOM   2410 1HB  SER A 165      -6.817   7.548 -17.109  1.00 85.38           H
ATOM   2411 2HB  SER A 165      -7.953   7.545 -18.443  1.00 85.38           H
ATOM   2412  OG  SER A 165      -6.876   9.289 -18.213  1.00 85.38           O
ATOM   2413  HG  SER A 165      -7.547   9.964 -18.517  1.00 85.38           H
ATOM   2414  HN  SER A 165      -9.690   9.137 -18.414  1.00 85.38           H
ATOM   2415  N   LYS A 166      -8.234  10.894 -16.171  1.00 82.73           N
ATOM   2416  CA  LYS A 166      -7.824  12.015 -15.343  1.00 82.73           C
ATOM   2417  C   LYS A 166      -8.780  12.144 -14.156  1.00 82.73           C
ATOM   2418  O   LYS A 166      -8.343  12.291 -13.015  1.00 82.73           O
ATOM   2419  HA  LYS A 166      -6.827  11.792 -14.962  1.00 82.73           H
ATOM   2420  CB  LYS A 166      -7.712  13.289 -16.184  1.00 82.73           C
ATOM   2421 1HB  LYS A 166      -8.627  13.431 -16.759  1.00 82.73           H
ATOM   2422 2HB  LYS A 166      -7.612  14.154 -15.528  1.00 82.73           H
ATOM   2423  CG  LYS A 166      -6.513  13.217 -17.131  1.00 82.73           C
ATOM   2424 1HG  LYS A 166      -5.602  13.048 -16.558  1.00 82.73           H
ATOM   2425 2HG  LYS A 166      -6.628  12.368 -17.805  1.00 82.73           H
ATOM   2426  CD  LYS A 166      -6.379  14.506 -17.944  1.00 82.73           C
ATOM   2427 1HD  LYS A 166      -7.277  14.657 -18.544  1.00 82.73           H
ATOM   2428 2HD  LYS A 166      -6.299  15.359 -17.270  1.00 82.73           H
ATOM   2429  CE  LYS A 166      -5.152  14.454 -18.857  1.00 82.73           C
ATOM   2430 1HE  LYS A 166      -4.262  14.237 -18.267  1.00 82.73           H
ATOM   2431 2HE  LYS A 166      -5.262  13.644 -19.578  1.00 82.73           H
ATOM   2432  NZ  LYS A 166      -4.981  15.740 -19.569  1.00 82.73           N
ATOM   2433 1HZ  LYS A 166      -4.171  15.684 -20.177  1.00 82.73           H
ATOM   2434 2HZ  LYS A 166      -5.807  15.931 -20.125  1.00 82.73           H
ATOM   2435 3HZ  LYS A 166      -4.847  16.485 -18.895  1.00 82.73           H
ATOM   2436  HN  LYS A 166      -8.566  11.140 -17.081  1.00 82.73           H
ATOM   2437  N   MET A 167     -10.067  12.084 -14.464  1.00 84.62           N
ATOM   2438  CA  MET A 167     -11.089  12.228 -13.441  1.00 84.62           C
ATOM   2439  C   MET A 167     -10.969  11.126 -12.387  1.00 84.62           C
ATOM   2440  O   MET A 167     -11.037  11.397 -11.189  1.00 84.62           O
ATOM   2441  HA  MET A 167     -10.910  13.200 -12.982  1.00 84.62           H
ATOM   2442  CB  MET A 167     -12.473  12.166 -14.090  1.00 84.62           C
ATOM   2443 1HB  MET A 167     -12.543  11.281 -14.722  1.00 84.62           H
ATOM   2444 2HB  MET A 167     -13.236  12.067 -13.318  1.00 84.62           H
ATOM   2445  CG  MET A 167     -12.744  13.419 -14.925  1.00 84.62           C
ATOM   2446 1HG  MET A 167     -12.666  14.308 -14.299  1.00 84.62           H
ATOM   2447 2HG  MET A 167     -11.992  13.514 -15.708  1.00 84.62           H
ATOM   2448  SD  MET A 167     -14.372  13.328 -15.652  1.00 84.62           S
ATOM   2449  CE  MET A 167     -14.498  14.972 -16.336  1.00 84.62           C
ATOM   2450 1HE  MET A 167     -14.411  15.706 -15.535  1.00 84.62           H
ATOM   2451 2HE  MET A 167     -13.698  15.127 -17.059  1.00 84.62           H
ATOM   2452 3HE  MET A 167     -15.463  15.087 -16.830  1.00 84.62           H
ATOM   2453  HN  MET A 167     -10.414  11.941 -15.391  1.00 84.62           H
ATOM   2454  N   VAL A 168     -10.792   9.905 -12.871  1.00 91.94           N
ATOM   2455  CA  VAL A 168     -10.708   8.755 -11.988  1.00 91.94           C
ATOM   2456  C   VAL A 168      -9.513   8.925 -11.047  1.00 91.94           C
ATOM   2457  O   VAL A 168      -9.614   8.648  -9.853  1.00 91.94           O
ATOM   2458  HA  VAL A 168     -11.621   8.729 -11.393  1.00 91.94           H
ATOM   2459  CB  VAL A 168     -10.642   7.467 -12.811  1.00 91.94           C
ATOM   2460  HB  VAL A 168      -9.837   7.575 -13.538  1.00 91.94           H
ATOM   2461  CG1 VAL A 168     -10.314   6.265 -11.923  1.00 91.94           C
ATOM   2462 1HG1 VAL A 168      -9.348   6.422 -11.441  1.00 91.94           H
ATOM   2463 2HG1 VAL A 168     -11.086   6.154 -11.162  1.00 91.94           H
ATOM   2464 3HG1 VAL A 168     -10.273   5.362 -12.533  1.00 91.94           H
ATOM   2465  CG2 VAL A 168     -11.945   7.240 -13.580  1.00 91.94           C
ATOM   2466 1HG2 VAL A 168     -12.773   7.163 -12.877  1.00 91.94           H
ATOM   2467 2HG2 VAL A 168     -12.118   8.078 -14.256  1.00 91.94           H
ATOM   2468 3HG2 VAL A 168     -11.871   6.318 -14.157  1.00 91.94           H
ATOM   2469  HN  VAL A 168     -10.706   9.697 -13.845  1.00 91.94           H
ATOM   2470  N   CYS A 169      -8.409   9.380 -11.622  1.00 93.30           N
ATOM   2471  CA  CYS A 169      -7.195   9.588 -10.850  1.00 93.30           C
ATOM   2472  C   CYS A 169      -7.499  10.595  -9.739  1.00 93.30           C
ATOM   2473  O   CYS A 169      -7.150  10.370  -8.581  1.00 93.30           O
ATOM   2474  HA  CYS A 169      -6.921   8.620 -10.431  1.00 93.30           H
ATOM   2475  CB  CYS A 169      -6.034  10.047 -11.735  1.00 93.30           C
ATOM   2476 1HB  CYS A 169      -6.357  10.868 -12.375  1.00 93.30           H
ATOM   2477 2HB  CYS A 169      -5.222  10.426 -11.115  1.00 93.30           H
ATOM   2478  SG  CYS A 169      -5.439   8.652 -12.760  1.00 93.30           S
ATOM   2479  HG  CYS A 169      -6.422   8.708 -13.654  1.00 93.30           H
ATOM   2480  HN  CYS A 169      -8.336   9.605 -12.593  1.00 93.30           H
ATOM   2481  N   PHE A 170      -8.145  11.683 -10.131  1.00 93.19           N
ATOM   2482  CA  PHE A 170      -8.469  12.741  -9.189  1.00 93.19           C
ATOM   2483  C   PHE A 170      -9.356  12.216  -8.058  1.00 93.19           C
ATOM   2484  O   PHE A 170      -9.112  12.505  -6.888  1.00 93.19           O
ATOM   2485  HA  PHE A 170      -7.529  13.103  -8.772  1.00 93.19           H
ATOM   2486  CB  PHE A 170      -9.235  13.813  -9.966  1.00 93.19           C
ATOM   2487 1HB  PHE A 170      -8.626  14.144 -10.807  1.00 93.19           H
ATOM   2488 2HB  PHE A 170     -10.139  13.368 -10.383  1.00 93.19           H
ATOM   2489  CG  PHE A 170      -9.624  15.032  -9.126  1.00 93.19           C
ATOM   2490  CD1 PHE A 170     -10.903  15.172  -8.684  1.00 93.19           C
ATOM   2491  HD1 PHE A 170     -11.650  14.417  -8.927  1.00 93.19           H
ATOM   2492  CD2 PHE A 170      -8.692  15.974  -8.823  1.00 93.19           C
ATOM   2493  HD2 PHE A 170      -7.668  15.861  -9.178  1.00 93.19           H
ATOM   2494  CE1 PHE A 170     -11.264  16.303  -7.905  1.00 93.19           C
ATOM   2495  HE1 PHE A 170     -12.288  16.416  -7.550  1.00 93.19           H
ATOM   2496  CE2 PHE A 170      -9.053  17.105  -8.044  1.00 93.19           C
ATOM   2497  HE2 PHE A 170      -8.306  17.860  -7.801  1.00 93.19           H
ATOM   2498  CZ  PHE A 170     -10.331  17.246  -7.601  1.00 93.19           C
ATOM   2499  HZ  PHE A 170     -10.608  18.114  -7.003  1.00 93.19           H
ATOM   2500  HN  PHE A 170      -8.445  11.848 -11.070  1.00 93.19           H
ATOM   2501  N   THR A 171     -10.366  11.452  -8.448  1.00 93.03           N
ATOM   2502  CA  THR A 171     -11.302  10.900  -7.483  1.00 93.03           C
ATOM   2503  C   THR A 171     -10.569  10.012  -6.476  1.00 93.03           C
ATOM   2504  O   THR A 171     -10.889  10.019  -5.289  1.00 93.03           O
ATOM   2505  HA  THR A 171     -11.743  11.724  -6.922  1.00 93.03           H
ATOM   2506  CB  THR A 171     -12.399  10.165  -8.256  1.00 93.03           C
ATOM   2507  HB  THR A 171     -12.003   9.270  -8.737  1.00 93.03           H
ATOM   2508  OG1 THR A 171     -12.926  11.154  -9.137  1.00 93.03           O
ATOM   2509  HG1 THR A 171     -12.449  11.118 -10.015  1.00 93.03           H
ATOM   2510  CG2 THR A 171     -13.587   9.785  -7.370  1.00 93.03           C
ATOM   2511 1HG2 THR A 171     -14.024  10.688  -6.942  1.00 93.03           H
ATOM   2512 2HG2 THR A 171     -13.246   9.131  -6.567  1.00 93.03           H
ATOM   2513 3HG2 THR A 171     -14.336   9.266  -7.968  1.00 93.03           H
ATOM   2514  HN  THR A 171     -10.549  11.210  -9.401  1.00 93.03           H
ATOM   2515  N   ILE A 172      -9.599   9.268  -6.988  1.00 93.54           N
ATOM   2516  CA  ILE A 172      -8.837   8.355  -6.153  1.00 93.54           C
ATOM   2517  C   ILE A 172      -8.070   9.155  -5.098  1.00 93.54           C
ATOM   2518  O   ILE A 172      -8.067   8.795  -3.922  1.00 93.54           O
ATOM   2519  HA  ILE A 172      -9.549   7.706  -5.644  1.00 93.54           H
ATOM   2520  CB  ILE A 172      -7.945   7.460  -7.015  1.00 93.54           C
ATOM   2521  HB  ILE A 172      -7.464   8.082  -7.770  1.00 93.54           H
ATOM   2522  CG1 ILE A 172      -8.774   6.410  -7.757  1.00 93.54           C
ATOM   2523 1HG1 ILE A 172      -9.153   5.674  -7.048  1.00 93.54           H
ATOM   2524 2HG1 ILE A 172      -9.641   6.885  -8.217  1.00 93.54           H
ATOM   2525  CG2 ILE A 172      -6.832   6.825  -6.178  1.00 93.54           C
ATOM   2526 1HG2 ILE A 172      -6.218   7.609  -5.736  1.00 93.54           H
ATOM   2527 2HG2 ILE A 172      -7.274   6.220  -5.386  1.00 93.54           H
ATOM   2528 3HG2 ILE A 172      -6.213   6.194  -6.815  1.00 93.54           H
ATOM   2529  CD1 ILE A 172      -7.939   5.709  -8.830  1.00 93.54           C
ATOM   2530 1HD1 ILE A 172      -7.582   6.445  -9.551  1.00 93.54           H
ATOM   2531 2HD1 ILE A 172      -7.087   5.215  -8.363  1.00 93.54           H
ATOM   2532 3HD1 ILE A 172      -8.553   4.968  -9.342  1.00 93.54           H
ATOM   2533  HN  ILE A 172      -9.332   9.283  -7.951  1.00 93.54           H
ATOM   2534  N   TRP A 173      -7.437  10.225  -5.557  1.00 91.40           N
ATOM   2535  CA  TRP A 173      -6.597  11.029  -4.686  1.00 91.40           C
ATOM   2536  C   TRP A 173      -7.485  11.626  -3.592  1.00 91.40           C
ATOM   2537  O   TRP A 173      -7.123  11.613  -2.417  1.00 91.40           O
ATOM   2538  HA  TRP A 173      -5.851  10.370  -4.242  1.00 91.40           H
ATOM   2539  CB  TRP A 173      -5.837  12.090  -5.484  1.00 91.40           C
ATOM   2540 1HB  TRP A 173      -6.515  12.541  -6.208  1.00 91.40           H
ATOM   2541 2HB  TRP A 173      -5.522  12.884  -4.806  1.00 91.40           H
ATOM   2542  CG  TRP A 173      -4.609  11.553  -6.221  1.00 91.40           C
ATOM   2543  CD1 TRP A 173      -4.435  11.417  -7.543  1.00 91.40           C
ATOM   2544  HD1 TRP A 173      -5.181  11.684  -8.291  1.00 91.40           H
ATOM   2545  CD2 TRP A 173      -3.383  11.082  -5.622  1.00 91.40           C
ATOM   2546  NE1 TRP A 173      -3.192  10.895  -7.838  1.00 91.40           N
ATOM   2547  HE1 TRP A 173      -2.832  10.703  -8.751  1.00 91.40           H
ATOM   2548  CE2 TRP A 173      -2.532  10.685  -6.633  1.00 91.40           C
ATOM   2549  CE3 TRP A 173      -3.007  10.996  -4.270  1.00 91.40           C
ATOM   2550  HE3 TRP A 173      -3.660  11.303  -3.454  1.00 91.40           H
ATOM   2551  CZ2 TRP A 173      -1.250  10.174  -6.399  1.00 91.40           C
ATOM   2552  HZ2 TRP A 173      -0.596   9.866  -7.215  1.00 91.40           H
ATOM   2553  CZ3 TRP A 173      -1.722  10.482  -4.053  1.00 91.40           C
ATOM   2554  HZ3 TRP A 173      -1.380  10.393  -3.022  1.00 91.40           H
ATOM   2555  CH2 TRP A 173      -0.853  10.078  -5.059  1.00 91.40           C
ATOM   2556  HH2 TRP A 173       0.133   9.688  -4.807  1.00 91.40           H
ATOM   2557  HN  TRP A 173      -7.492  10.544  -6.504  1.00 91.40           H
ATOM   2558  N   VAL A 174      -8.632  12.135  -4.018  1.00 95.28           N
ATOM   2559  CA  VAL A 174      -9.558  12.769  -3.095  1.00 95.28           C
ATOM   2560  C   VAL A 174     -10.019  11.744  -2.057  1.00 95.28           C
ATOM   2561  O   VAL A 174     -10.048  12.035  -0.862  1.00 95.28           O
ATOM   2562  HA  VAL A 174      -9.019  13.567  -2.584  1.00 95.28           H
ATOM   2563  CB  VAL A 174     -10.718  13.399  -3.868  1.00 95.28           C
ATOM   2564  HB  VAL A 174     -11.150  12.631  -4.510  1.00 95.28           H
ATOM   2565  CG1 VAL A 174     -11.813  13.884  -2.915  1.00 95.28           C
ATOM   2566 1HG1 VAL A 174     -12.194  13.040  -2.339  1.00 95.28           H
ATOM   2567 2HG1 VAL A 174     -11.399  14.630  -2.236  1.00 95.28           H
ATOM   2568 3HG1 VAL A 174     -12.625  14.328  -3.490  1.00 95.28           H
ATOM   2569  CG2 VAL A 174     -10.226  14.538  -4.762  1.00 95.28           C
ATOM   2570 1HG2 VAL A 174      -9.758  15.307  -4.148  1.00 95.28           H
ATOM   2571 2HG2 VAL A 174      -9.500  14.151  -5.477  1.00 95.28           H
ATOM   2572 3HG2 VAL A 174     -11.071  14.969  -5.300  1.00 95.28           H
ATOM   2573  HN  VAL A 174      -8.931  12.119  -4.972  1.00 95.28           H
ATOM   2574  N   LEU A 175     -10.367  10.564  -2.550  1.00 89.82           N
ATOM   2575  CA  LEU A 175     -10.890   9.517  -1.689  1.00 89.82           C
ATOM   2576  C   LEU A 175      -9.821   9.119  -0.670  1.00 89.82           C
ATOM   2577  O   LEU A 175     -10.108   8.993   0.519  1.00 89.82           O
ATOM   2578  HA  LEU A 175     -11.742   9.933  -1.151  1.00 89.82           H
ATOM   2579  CB  LEU A 175     -11.410   8.346  -2.525  1.00 89.82           C
ATOM   2580 1HB  LEU A 175     -12.171   8.722  -3.208  1.00 89.82           H
ATOM   2581 2HB  LEU A 175     -10.590   7.971  -3.137  1.00 89.82           H
ATOM   2582  CG  LEU A 175     -12.002   7.173  -1.741  1.00 89.82           C
ATOM   2583  HG  LEU A 175     -11.260   6.836  -1.018  1.00 89.82           H
ATOM   2584  CD1 LEU A 175     -13.237   7.611  -0.950  1.00 89.82           C
ATOM   2585 1HD1 LEU A 175     -12.958   8.396  -0.247  1.00 89.82           H
ATOM   2586 2HD1 LEU A 175     -13.993   7.990  -1.637  1.00 89.82           H
ATOM   2587 3HD1 LEU A 175     -13.638   6.758  -0.402  1.00 89.82           H
ATOM   2588  CD2 LEU A 175     -12.303   5.992  -2.665  1.00 89.82           C
ATOM   2589 1HD2 LEU A 175     -13.019   6.300  -3.428  1.00 89.82           H
ATOM   2590 2HD2 LEU A 175     -11.381   5.662  -3.145  1.00 89.82           H
ATOM   2591 3HD2 LEU A 175     -12.723   5.172  -2.083  1.00 89.82           H
ATOM   2592  HN  LEU A 175     -10.296  10.320  -3.517  1.00 89.82           H
ATOM   2593  N   ALA A 176      -8.609   8.933  -1.173  1.00 94.83           N
ATOM   2594  CA  ALA A 176      -7.513   8.479  -0.335  1.00 94.83           C
ATOM   2595  C   ALA A 176      -7.252   9.514   0.761  1.00 94.83           C
ATOM   2596  O   ALA A 176      -6.979   9.156   1.905  1.00 94.83           O
ATOM   2597  HA  ALA A 176      -7.815   7.540   0.128  1.00 94.83           H
ATOM   2598  CB  ALA A 176      -6.278   8.225  -1.203  1.00 94.83           C
ATOM   2599 1HB  ALA A 176      -6.507   7.461  -1.946  1.00 94.83           H
ATOM   2600 2HB  ALA A 176      -5.992   9.148  -1.707  1.00 94.83           H
ATOM   2601 3HB  ALA A 176      -5.456   7.885  -0.574  1.00 94.83           H
ATOM   2602  HN  ALA A 176      -8.373   9.086  -2.133  1.00 94.83           H
ATOM   2603  N   ALA A 177      -7.345  10.777   0.371  1.00 94.80           N
ATOM   2604  CA  ALA A 177      -7.086  11.867   1.297  1.00 94.80           C
ATOM   2605  C   ALA A 177      -8.096  11.806   2.445  1.00 94.80           C
ATOM   2606  O   ALA A 177      -7.723  11.919   3.612  1.00 94.80           O
ATOM   2607  HA  ALA A 177      -6.083  11.728   1.700  1.00 94.80           H
ATOM   2608  CB  ALA A 177      -7.136  13.198   0.546  1.00 94.80           C
ATOM   2609 1HB  ALA A 177      -6.380  13.201  -0.239  1.00 94.80           H
ATOM   2610 2HB  ALA A 177      -8.123  13.327   0.101  1.00 94.80           H
ATOM   2611 3HB  ALA A 177      -6.942  14.015   1.241  1.00 94.80           H
ATOM   2612  HN  ALA A 177      -7.592  11.060  -0.555  1.00 94.80           H
ATOM   2613  N   ALA A 178      -9.355  11.629   2.074  1.00 95.03           N
ATOM   2614  CA  ALA A 178     -10.429  11.615   3.052  1.00 95.03           C
ATOM   2615  C   ALA A 178     -10.218  10.448   4.019  1.00 95.03           C
ATOM   2616  O   ALA A 178     -10.517  10.559   5.207  1.00 95.03           O
ATOM   2617  HA  ALA A 178     -10.382  12.550   3.610  1.00 95.03           H
ATOM   2618  CB  ALA A 178     -11.777  11.539   2.331  1.00 95.03           C
ATOM   2619 1HB  ALA A 178     -11.890  12.406   1.680  1.00 95.03           H
ATOM   2620 2HB  ALA A 178     -11.818  10.628   1.734  1.00 95.03           H
ATOM   2621 3HB  ALA A 178     -12.582  11.529   3.066  1.00 95.03           H
ATOM   2622  HN  ALA A 178      -9.646  11.496   1.126  1.00 95.03           H
ATOM   2623  N   LEU A 179      -9.706   9.355   3.473  1.00 92.05           N
ATOM   2624  CA  LEU A 179      -9.518   8.145   4.255  1.00 92.05           C
ATOM   2625  C   LEU A 179      -8.333   8.336   5.205  1.00 92.05           C
ATOM   2626  O   LEU A 179      -8.055   7.473   6.036  1.00 92.05           O
ATOM   2627  HA  LEU A 179     -10.418   7.998   4.852  1.00 92.05           H
ATOM   2628  CB  LEU A 179      -9.380   6.929   3.337  1.00 92.05           C
ATOM   2629 1HB  LEU A 179      -8.588   7.131   2.616  1.00 92.05           H
ATOM   2630 2HB  LEU A 179      -9.055   6.080   3.938  1.00 92.05           H
ATOM   2631  CG  LEU A 179     -10.639   6.523   2.569  1.00 92.05           C
ATOM   2632  HG  LEU A 179     -11.030   7.405   2.061  1.00 92.05           H
ATOM   2633  CD1 LEU A 179     -10.313   5.488   1.489  1.00 92.05           C
ATOM   2634 1HD1 LEU A 179      -9.596   5.911   0.786  1.00 92.05           H
ATOM   2635 2HD1 LEU A 179      -9.886   4.600   1.955  1.00 92.05           H
ATOM   2636 3HD1 LEU A 179     -11.226   5.217   0.959  1.00 92.05           H
ATOM   2637  CD2 LEU A 179     -11.729   6.031   3.523  1.00 92.05           C
ATOM   2638 1HD2 LEU A 179     -11.364   5.167   4.078  1.00 92.05           H
ATOM   2639 2HD2 LEU A 179     -11.987   6.828   4.221  1.00 92.05           H
ATOM   2640 3HD2 LEU A 179     -12.613   5.749   2.951  1.00 92.05           H
ATOM   2641  HN  LEU A 179      -9.422   9.288   2.516  1.00 92.05           H
ATOM   2642  N   CYS A 180      -7.668   9.471   5.049  1.00 91.20           N
ATOM   2643  CA  CYS A 180      -6.486   9.761   5.843  1.00 91.20           C
ATOM   2644  C   CYS A 180      -6.901  10.657   7.012  1.00 91.20           C
ATOM   2645  O   CYS A 180      -6.077  11.004   7.856  1.00 91.20           O
ATOM   2646  HA  CYS A 180      -6.109   8.804   6.204  1.00 91.20           H
ATOM   2647  CB  CYS A 180      -5.380  10.398   5.000  1.00 91.20           C
ATOM   2648 1HB  CYS A 180      -5.742  11.323   4.550  1.00 91.20           H
ATOM   2649 2HB  CYS A 180      -4.534  10.662   5.635  1.00 91.20           H
ATOM   2650  SG  CYS A 180      -4.841   9.237   3.693  1.00 91.20           S
ATOM   2651  HG  CYS A 180      -6.023   9.148   3.090  1.00 91.20           H
ATOM   2652  HN  CYS A 180      -7.923  10.184   4.396  1.00 91.20           H
ATOM   2653  N   ILE A 181      -8.180  11.005   7.024  1.00 91.31           N
ATOM   2654  CA  ILE A 181      -8.702  11.899   8.044  1.00 91.31           C
ATOM   2655  C   ILE A 181      -8.398  11.320   9.427  1.00 91.31           C
ATOM   2656  O   ILE A 181      -7.907  12.027  10.306  1.00 91.31           O
ATOM   2657  HA  ILE A 181      -8.178  12.849   7.945  1.00 91.31           H
ATOM   2658  CB  ILE A 181     -10.188  12.174   7.805  1.00 91.31           C
ATOM   2659  HB  ILE A 181     -10.689  11.220   7.639  1.00 91.31           H
ATOM   2660  CG1 ILE A 181     -10.394  13.018   6.546  1.00 91.31           C
ATOM   2661 1HG1 ILE A 181      -9.972  14.012   6.697  1.00 91.31           H
ATOM   2662 2HG1 ILE A 181      -9.858  12.568   5.710  1.00 91.31           H
ATOM   2663  CG2 ILE A 181     -10.832  12.814   9.036  1.00 91.31           C
ATOM   2664 1HG2 ILE A 181     -10.734  12.142   9.889  1.00 91.31           H
ATOM   2665 2HG2 ILE A 181     -10.333  13.758   9.258  1.00 91.31           H
ATOM   2666 3HG2 ILE A 181     -11.888  12.999   8.839  1.00 91.31           H
ATOM   2667  CD1 ILE A 181     -11.880  13.136   6.201  1.00 91.31           C
ATOM   2668 1HD1 ILE A 181     -12.292  12.142   6.027  1.00 91.31           H
ATOM   2669 2HD1 ILE A 181     -12.408  13.609   7.029  1.00 91.31           H
ATOM   2670 3HD1 ILE A 181     -11.998  13.741   5.302  1.00 91.31           H
ATOM   2671  HN  ILE A 181      -8.852  10.688   6.355  1.00 91.31           H
ATOM   2672  N   PRO A 182      -8.684  10.029   9.646  1.00 92.97           N
ATOM   2673  CA  PRO A 182      -8.446   9.415  10.954  1.00 92.97           C
ATOM   2674  C   PRO A 182      -7.022   9.627  11.440  1.00 92.97           C
ATOM   2675  O   PRO A 182      -6.802   9.956  12.605  1.00 92.97           O
ATOM   2676  HA  PRO A 182      -9.077   9.884  11.709  1.00 92.97           H
ATOM   2677  CB  PRO A 182      -8.751   7.934  10.720  1.00 92.97           C
ATOM   2678 1HB  PRO A 182      -7.855   7.378  10.443  1.00 92.97           H
ATOM   2679 2HB  PRO A 182      -9.154   7.461  11.616  1.00 92.97           H
ATOM   2680  CG  PRO A 182      -9.772   7.958   9.588  1.00 92.97           C
ATOM   2681 1HG  PRO A 182      -9.826   7.000   9.072  1.00 92.97           H
ATOM   2682 2HG  PRO A 182     -10.777   8.168   9.954  1.00 92.97           H
ATOM   2683  CD  PRO A 182      -9.250   9.065   8.685  1.00 92.97           C
ATOM   2684 1HD  PRO A 182      -8.493   8.699   7.992  1.00 92.97           H
ATOM   2685 2HD  PRO A 182     -10.045   9.503   8.082  1.00 92.97           H
ATOM   2686  N   GLU A 183      -6.083   9.431  10.526  1.00 89.95           N
ATOM   2687  CA  GLU A 183      -4.674   9.529  10.867  1.00 89.95           C
ATOM   2688  C   GLU A 183      -4.337  10.950  11.327  1.00 89.95           C
ATOM   2689  O   GLU A 183      -3.568  11.135  12.268  1.00 89.95           O
ATOM   2690  HA  GLU A 183      -4.525   8.830  11.690  1.00 89.95           H
ATOM   2691  CB  GLU A 183      -3.793   9.111   9.688  1.00 89.95           C
ATOM   2692 1HB  GLU A 183      -4.245   9.448   8.755  1.00 89.95           H
ATOM   2693 2HB  GLU A 183      -2.780   9.485   9.835  1.00 89.95           H
ATOM   2694  CG  GLU A 183      -3.682   7.588   9.600  1.00 89.95           C
ATOM   2695 1HG  GLU A 183      -3.004   7.315   8.791  1.00 89.95           H
ATOM   2696 2HG  GLU A 183      -3.252   7.197  10.522  1.00 89.95           H
ATOM   2697  CD  GLU A 183      -5.053   6.951   9.360  1.00 89.95           C
ATOM   2698  OE1 GLU A 183      -5.228   5.797   9.807  1.00 89.95           O
ATOM   2699  OE2 GLU A 183      -5.893   7.633   8.735  1.00 89.95           O
ATOM   2700  HN  GLU A 183      -6.271   9.209   9.570  1.00 89.95           H
ATOM   2701  N   ILE A 184      -4.930  11.915  10.640  1.00 90.79           N
ATOM   2702  CA  ILE A 184      -4.654  13.313  10.924  1.00 90.79           C
ATOM   2703  C   ILE A 184      -5.083  13.632  12.358  1.00 90.79           C
ATOM   2704  O   ILE A 184      -4.407  14.382  13.060  1.00 90.79           O
ATOM   2705  HA  ILE A 184      -3.576  13.456  10.847  1.00 90.79           H
ATOM   2706  CB  ILE A 184      -5.307  14.213   9.873  1.00 90.79           C
ATOM   2707  HB  ILE A 184      -6.361  13.946   9.802  1.00 90.79           H
ATOM   2708  CG1 ILE A 184      -4.688  13.981   8.493  1.00 90.79           C
ATOM   2709 1HG1 ILE A 184      -3.667  14.364   8.479  1.00 90.79           H
ATOM   2710 2HG1 ILE A 184      -4.630  12.912   8.291  1.00 90.79           H
ATOM   2711  CG2 ILE A 184      -5.240  15.683  10.291  1.00 90.79           C
ATOM   2712 1HG2 ILE A 184      -5.764  15.815  11.238  1.00 90.79           H
ATOM   2713 2HG2 ILE A 184      -4.198  15.981  10.408  1.00 90.79           H
ATOM   2714 3HG2 ILE A 184      -5.711  16.300   9.526  1.00 90.79           H
ATOM   2715  CD1 ILE A 184      -5.511  14.668   7.401  1.00 90.79           C
ATOM   2716 1HD1 ILE A 184      -6.524  14.265   7.402  1.00 90.79           H
ATOM   2717 2HD1 ILE A 184      -5.546  15.740   7.592  1.00 90.79           H
ATOM   2718 3HD1 ILE A 184      -5.049  14.487   6.430  1.00 90.79           H
ATOM   2719  HN  ILE A 184      -5.586  11.756   9.903  1.00 90.79           H
ATOM   2720  N   LEU A 185      -6.205  13.046  12.750  1.00 91.39           N
ATOM   2721  CA  LEU A 185      -6.841  13.410  14.004  1.00 91.39           C
ATOM   2722  C   LEU A 185      -6.091  12.750  15.163  1.00 91.39           C
ATOM   2723  O   LEU A 185      -5.732  13.414  16.134  1.00 91.39           O
ATOM   2724  HA  LEU A 185      -6.757  14.492  14.111  1.00 91.39           H
ATOM   2725  CB  LEU A 185      -8.333  13.073  13.966  1.00 91.39           C
ATOM   2726 1HB  LEU A 185      -8.441  12.022  13.700  1.00 91.39           H
ATOM   2727 2HB  LEU A 185      -8.737  13.190  14.972  1.00 91.39           H
ATOM   2728  CG  LEU A 185      -9.184  13.905  13.005  1.00 91.39           C
ATOM   2729  HG  LEU A 185      -8.795  13.765  11.996  1.00 91.39           H
ATOM   2730  CD1 LEU A 185     -10.636  13.423  13.000  1.00 91.39           C
ATOM   2731 1HD1 LEU A 185     -10.671  12.380  12.686  1.00 91.39           H
ATOM   2732 2HD1 LEU A 185     -11.052  13.514  14.004  1.00 91.39           H
ATOM   2733 3HD1 LEU A 185     -11.219  14.031  12.309  1.00 91.39           H
ATOM   2734  CD2 LEU A 185      -9.077  15.397  13.327  1.00 91.39           C
ATOM   2735 1HD2 LEU A 185      -9.425  15.574  14.345  1.00 91.39           H
ATOM   2736 2HD2 LEU A 185      -8.038  15.714  13.238  1.00 91.39           H
ATOM   2737 3HD2 LEU A 185      -9.691  15.965  12.629  1.00 91.39           H
ATOM   2738  HN  LEU A 185      -6.677  12.335  12.228  1.00 91.39           H
ATOM   2739  N   TYR A 186      -5.876  11.450  15.022  1.00 91.91           N
ATOM   2740  CA  TYR A 186      -5.580  10.612  16.171  1.00 91.91           C
ATOM   2741  C   TYR A 186      -4.106  10.202  16.186  1.00 91.91           C
ATOM   2742  O   TYR A 186      -3.660   9.509  17.099  1.00 91.91           O
ATOM   2743  HA  TYR A 186      -5.799  11.186  17.072  1.00 91.91           H
ATOM   2744  CB  TYR A 186      -6.443   9.359  16.013  1.00 91.91           C
ATOM   2745 1HB  TYR A 186      -6.109   8.809  15.133  1.00 91.91           H
ATOM   2746 2HB  TYR A 186      -6.285   8.709  16.874  1.00 91.91           H
ATOM   2747  CG  TYR A 186      -7.940   9.647  15.878  1.00 91.91           C
ATOM   2748  CD1 TYR A 186      -8.563  10.491  16.774  1.00 91.91           C
ATOM   2749  HD1 TYR A 186      -7.990  10.952  17.578  1.00 91.91           H
ATOM   2750  CD2 TYR A 186      -8.666   9.064  14.860  1.00 91.91           C
ATOM   2751  HD2 TYR A 186      -8.174   8.397  14.152  1.00 91.91           H
ATOM   2752  CE1 TYR A 186      -9.972  10.763  16.647  1.00 91.91           C
ATOM   2753  HE1 TYR A 186     -10.477  11.427  17.349  1.00 91.91           H
ATOM   2754  CE2 TYR A 186     -10.075   9.335  14.733  1.00 91.91           C
ATOM   2755  HE2 TYR A 186     -10.660   8.881  13.934  1.00 91.91           H
ATOM   2756  CZ  TYR A 186     -10.658  10.172  15.633  1.00 91.91           C
ATOM   2757  OH  TYR A 186     -11.988  10.428  15.513  1.00 91.91           O
ATOM   2758  HH  TYR A 186     -12.367   9.915  14.743  1.00 91.91           H
ATOM   2759  HN  TYR A 186      -5.901  10.971  14.145  1.00 91.91           H
ATOM   2760  N   SER A 187      -3.390  10.648  15.164  1.00 92.46           N
ATOM   2761  CA  SER A 187      -1.943  10.526  15.154  1.00 92.46           C
ATOM   2762  C   SER A 187      -1.330  11.479  16.182  1.00 92.46           C
ATOM   2763  O   SER A 187      -1.534  12.689  16.110  1.00 92.46           O
ATOM   2764  HA  SER A 187      -1.739   9.489  15.423  1.00 92.46           H
ATOM   2765  CB  SER A 187      -1.375  10.811  13.762  1.00 92.46           C
ATOM   2766 1HB  SER A 187      -1.656  11.819  13.455  1.00 92.46           H
ATOM   2767 2HB  SER A 187      -0.286  10.781  13.801  1.00 92.46           H
ATOM   2768  OG  SER A 187      -1.840   9.874  12.794  1.00 92.46           O
ATOM   2769  HG  SER A 187      -2.353  10.348  12.077  1.00 92.46           H
ATOM   2770  HN  SER A 187      -3.783  11.085  14.355  1.00 92.46           H
ATOM   2771  N   GLN A 188      -0.591  10.896  17.115  1.00 85.58           N
ATOM   2772  CA  GLN A 188       0.160  11.685  18.076  1.00 85.58           C
ATOM   2773  C   GLN A 188       1.413  10.928  18.522  1.00 85.58           C
ATOM   2774  O   GLN A 188       1.558   9.740  18.239  1.00 85.58           O
ATOM   2775  HA  GLN A 188       0.446  12.593  17.545  1.00 85.58           H
ATOM   2776  CB  GLN A 188      -0.710  12.060  19.277  1.00 85.58           C
ATOM   2777 1HB  GLN A 188      -0.156  12.725  19.939  1.00 85.58           H
ATOM   2778 2HB  GLN A 188      -1.588  12.609  18.937  1.00 85.58           H
ATOM   2779  CG  GLN A 188      -1.148  10.813  20.048  1.00 85.58           C
ATOM   2780 1HG  GLN A 188      -1.614  10.104  19.364  1.00 85.58           H
ATOM   2781 2HG  GLN A 188      -0.275  10.319  20.473  1.00 85.58           H
ATOM   2782  CD  GLN A 188      -2.130  11.174  21.164  1.00 85.58           C
ATOM   2783  OE1 GLN A 188      -2.765  12.216  21.154  1.00 85.58           O
ATOM   2784  NE2 GLN A 188      -2.220  10.258  22.123  1.00 85.58           N
ATOM   2785 1HE2 GLN A 188      -1.671   9.424  22.071  1.00 85.58           H
ATOM   2786 2HE2 GLN A 188      -2.836  10.403  22.897  1.00 85.58           H
ATOM   2787  HN  GLN A 188      -0.501   9.905  17.220  1.00 85.58           H
ATOM   2788  N   ILE A 189       2.286  11.647  19.211  1.00 89.91           N
ATOM   2789  CA  ILE A 189       3.453  11.028  19.817  1.00 89.91           C
ATOM   2790  C   ILE A 189       3.081  10.494  21.202  1.00 89.91           C
ATOM   2791  O   ILE A 189       2.553  11.230  22.034  1.00 89.91           O
ATOM   2792  HA  ILE A 189       3.739  10.185  19.188  1.00 89.91           H
ATOM   2793  CB  ILE A 189       4.631  12.004  19.831  1.00 89.91           C
ATOM   2794  HB  ILE A 189       4.328  12.897  20.378  1.00 89.91           H
ATOM   2795  CG1 ILE A 189       4.994  12.445  18.411  1.00 89.91           C
ATOM   2796 1HG1 ILE A 189       5.355  11.589  17.842  1.00 89.91           H
ATOM   2797 2HG1 ILE A 189       4.103  12.813  17.902  1.00 89.91           H
ATOM   2798  CG2 ILE A 189       5.830  11.406  20.569  1.00 89.91           C
ATOM   2799 1HG2 ILE A 189       5.549  11.183  21.599  1.00 89.91           H
ATOM   2800 2HG2 ILE A 189       6.142  10.488  20.071  1.00 89.91           H
ATOM   2801 3HG2 ILE A 189       6.653  12.120  20.564  1.00 89.91           H
ATOM   2802  CD1 ILE A 189       6.064  13.538  18.434  1.00 89.91           C
ATOM   2803 1HD1 ILE A 189       5.690  14.402  18.983  1.00 89.91           H
ATOM   2804 2HD1 ILE A 189       6.961  13.158  18.922  1.00 89.91           H
ATOM   2805 3HD1 ILE A 189       6.303  13.834  17.412  1.00 89.91           H
ATOM   2806  HN  ILE A 189       2.206  12.633  19.359  1.00 89.91           H
ATOM   2807  N   LYS A 190       3.370   9.217  21.406  1.00 85.07           N
ATOM   2808  CA  LYS A 190       3.153   8.599  22.703  1.00 85.07           C
ATOM   2809  C   LYS A 190       4.500   8.171  23.290  1.00 85.07           C
ATOM   2810  O   LYS A 190       5.325   7.582  22.594  1.00 85.07           O
ATOM   2811  HA  LYS A 190       2.716   9.354  23.356  1.00 85.07           H
ATOM   2812  CB  LYS A 190       2.141   7.457  22.590  1.00 85.07           C
ATOM   2813 1HB  LYS A 190       1.220   7.826  22.139  1.00 85.07           H
ATOM   2814 2HB  LYS A 190       2.532   6.684  21.929  1.00 85.07           H
ATOM   2815  CG  LYS A 190       1.837   6.856  23.964  1.00 85.07           C
ATOM   2816 1HG  LYS A 190       2.756   6.472  24.408  1.00 85.07           H
ATOM   2817 2HG  LYS A 190       1.462   7.633  24.630  1.00 85.07           H
ATOM   2818  CD  LYS A 190       0.808   5.730  23.854  1.00 85.07           C
ATOM   2819 1HD  LYS A 190      -0.160   6.143  23.570  1.00 85.07           H
ATOM   2820 2HD  LYS A 190       1.103   5.038  23.065  1.00 85.07           H
ATOM   2821  CE  LYS A 190       0.677   4.975  25.178  1.00 85.07           C
ATOM   2822 1HE  LYS A 190       1.655   4.886  25.651  1.00 85.07           H
ATOM   2823 2HE  LYS A 190       0.042   5.537  25.863  1.00 85.07           H
ATOM   2824  NZ  LYS A 190       0.105   3.629  24.953  1.00 85.07           N
ATOM   2825 1HZ  LYS A 190       0.038   3.138  25.838  1.00 85.07           H
ATOM   2826 2HZ  LYS A 190      -0.820   3.718  24.546  1.00 85.07           H
ATOM   2827 3HZ  LYS A 190       0.703   3.108  24.322  1.00 85.07           H
ATOM   2828  HN  LYS A 190       3.745   8.610  20.705  1.00 85.07           H
ATOM   2829  N   GLU A 191       4.680   8.484  24.565  1.00 76.19           N
ATOM   2830  CA  GLU A 191       5.841   8.006  25.296  1.00 76.19           C
ATOM   2831  C   GLU A 191       5.527   6.673  25.978  1.00 76.19           C
ATOM   2832  O   GLU A 191       4.587   6.582  26.767  1.00 76.19           O
ATOM   2833  HA  GLU A 191       6.618   7.863  24.545  1.00 76.19           H
ATOM   2834  CB  GLU A 191       6.313   9.045  26.315  1.00 76.19           C
ATOM   2835 1HB  GLU A 191       5.456   9.443  26.859  1.00 76.19           H
ATOM   2836 2HB  GLU A 191       7.069   8.605  26.965  1.00 76.19           H
ATOM   2837  CG  GLU A 191       6.982  10.232  25.618  1.00 76.19           C
ATOM   2838 1HG  GLU A 191       7.733   9.870  24.916  1.00 76.19           H
ATOM   2839 2HG  GLU A 191       6.241  10.781  25.036  1.00 76.19           H
ATOM   2840  CD  GLU A 191       7.636  11.168  26.636  1.00 76.19           C
ATOM   2841  OE1 GLU A 191       8.304  12.123  26.182  1.00 76.19           O
ATOM   2842  OE2 GLU A 191       7.453  10.909  27.845  1.00 76.19           O
ATOM   2843  HN  GLU A 191       4.051   9.052  25.095  1.00 76.19           H
ATOM   2844  N   GLU A 192       6.331   5.673  25.650  1.00 73.00           N
ATOM   2845  CA  GLU A 192       6.165   4.355  26.239  1.00 73.00           C
ATOM   2846  C   GLU A 192       7.514   3.816  26.721  1.00 73.00           C
ATOM   2847  O   GLU A 192       8.438   3.646  25.928  1.00 73.00           O
ATOM   2848  HA  GLU A 192       5.499   4.500  27.090  1.00 73.00           H
ATOM   2849  CB  GLU A 192       5.511   3.389  25.249  1.00 73.00           C
ATOM   2850 1HB  GLU A 192       4.539   3.777  24.945  1.00 73.00           H
ATOM   2851 2HB  GLU A 192       6.185   3.211  24.411  1.00 73.00           H
ATOM   2852  CG  GLU A 192       5.259   2.026  25.897  1.00 73.00           C
ATOM   2853 1HG  GLU A 192       4.941   1.312  25.138  1.00 73.00           H
ATOM   2854 2HG  GLU A 192       6.187   1.646  26.324  1.00 73.00           H
ATOM   2855  CD  GLU A 192       4.192   2.128  26.989  1.00 73.00           C
ATOM   2856  OE1 GLU A 192       4.218   1.261  27.889  1.00 73.00           O
ATOM   2857  OE2 GLU A 192       3.375   3.069  26.898  1.00 73.00           O
ATOM   2858  HN  GLU A 192       7.082   5.751  24.995  1.00 73.00           H
ATOM   2859  N   SER A 193       7.583   3.563  28.020  1.00 73.54           N
ATOM   2860  CA  SER A 193       8.792   3.016  28.612  1.00 73.54           C
ATOM   2861  C   SER A 193       9.985   3.920  28.296  1.00 73.54           C
ATOM   2862  O   SER A 193      11.102   3.438  28.112  1.00 73.54           O
ATOM   2863  HA  SER A 193       8.603   2.993  29.685  1.00 73.54           H
ATOM   2864  CB  SER A 193       9.056   1.594  28.111  1.00 73.54           C
ATOM   2865 1HB  SER A 193       9.247   1.618  27.038  1.00 73.54           H
ATOM   2866 2HB  SER A 193       9.955   1.203  28.586  1.00 73.54           H
ATOM   2867  OG  SER A 193       7.961   0.722  28.379  1.00 73.54           O
ATOM   2868  HG  SER A 193       8.101  -0.154  27.918  1.00 73.54           H
ATOM   2869  HN  SER A 193       6.834   3.725  28.663  1.00 73.54           H
ATOM   2870  N   GLY A 194       9.708   5.214  28.242  1.00 82.38           N
ATOM   2871  CA  GLY A 194      10.757   6.195  28.020  1.00 82.38           C
ATOM   2872  C   GLY A 194      11.125   6.278  26.538  1.00 82.38           C
ATOM   2873  O   GLY A 194      12.090   6.946  26.171  1.00 82.38           O
ATOM   2874 1HA  GLY A 194      10.425   7.173  28.371  1.00 82.38           H
ATOM   2875 2HA  GLY A 194      11.638   5.929  28.604  1.00 82.38           H
ATOM   2876  HN  GLY A 194       8.789   5.594  28.347  1.00 82.38           H
ATOM   2877  N   ILE A 195      10.338   5.589  25.725  1.00 80.91           N
ATOM   2878  CA  ILE A 195      10.529   5.627  24.286  1.00 80.91           C
ATOM   2879  C   ILE A 195       9.385   6.414  23.644  1.00 80.91           C
ATOM   2880  O   ILE A 195       8.215   6.141  23.906  1.00 80.91           O
ATOM   2881  HA  ILE A 195      11.463   6.157  24.095  1.00 80.91           H
ATOM   2882  CB  ILE A 195      10.690   4.211  23.728  1.00 80.91           C
ATOM   2883  HB  ILE A 195       9.795   3.642  23.979  1.00 80.91           H
ATOM   2884  CG1 ILE A 195      11.877   3.497  24.379  1.00 80.91           C
ATOM   2885 1HG1 ILE A 195      12.797   4.038  24.159  1.00 80.91           H
ATOM   2886 2HG1 ILE A 195      11.757   3.500  25.463  1.00 80.91           H
ATOM   2887  CG2 ILE A 195      10.800   4.232  22.203  1.00 80.91           C
ATOM   2888 1HG2 ILE A 195       9.898   4.674  21.779  1.00 80.91           H
ATOM   2889 2HG2 ILE A 195      11.667   4.824  21.909  1.00 80.91           H
ATOM   2890 3HG2 ILE A 195      10.914   3.213  21.833  1.00 80.91           H
ATOM   2891  CD1 ILE A 195      11.993   2.057  23.877  1.00 80.91           C
ATOM   2892 1HD1 ILE A 195      11.080   1.512  24.120  1.00 80.91           H
ATOM   2893 2HD1 ILE A 195      12.136   2.060  22.796  1.00 80.91           H
ATOM   2894 3HD1 ILE A 195      12.844   1.573  24.355  1.00 80.91           H
ATOM   2895  HN  ILE A 195       9.581   5.013  26.036  1.00 80.91           H
ATOM   2896  N   ALA A 196       9.763   7.376  22.815  1.00 90.99           N
ATOM   2897  CA  ALA A 196       8.785   8.142  22.061  1.00 90.99           C
ATOM   2898  C   ALA A 196       8.324   7.323  20.854  1.00 90.99           C
ATOM   2899  O   ALA A 196       9.144   6.863  20.061  1.00 90.99           O
ATOM   2900  HA  ALA A 196       7.931   8.324  22.714  1.00 90.99           H
ATOM   2901  CB  ALA A 196       9.391   9.487  21.656  1.00 90.99           C
ATOM   2902 1HB  ALA A 196       9.675  10.042  22.551  1.00 90.99           H
ATOM   2903 2HB  ALA A 196      10.274   9.317  21.039  1.00 90.99           H
ATOM   2904 3HB  ALA A 196       8.657  10.061  21.091  1.00 90.99           H
ATOM   2905  HN  ALA A 196      10.716   7.634  22.655  1.00 90.99           H
ATOM   2906  N   ILE A 197       7.012   7.167  20.751  1.00 87.15           N
ATOM   2907  CA  ILE A 197       6.434   6.385  19.672  1.00 87.15           C
ATOM   2908  C   ILE A 197       5.392   7.230  18.936  1.00 87.15           C
ATOM   2909  O   ILE A 197       4.492   7.793  19.559  1.00 87.15           O
ATOM   2910  HA  ILE A 197       7.237   6.145  18.975  1.00 87.15           H
ATOM   2911  CB  ILE A 197       5.885   5.060  20.205  1.00 87.15           C
ATOM   2912  HB  ILE A 197       5.110   5.282  20.938  1.00 87.15           H
ATOM   2913  CG1 ILE A 197       6.976   4.266  20.927  1.00 87.15           C
ATOM   2914 1HG1 ILE A 197       7.768   4.008  20.225  1.00 87.15           H
ATOM   2915 2HG1 ILE A 197       7.427   4.884  21.704  1.00 87.15           H
ATOM   2916  CG2 ILE A 197       5.231   4.247  19.086  1.00 87.15           C
ATOM   2917 1HG2 ILE A 197       4.408   4.819  18.656  1.00 87.15           H
ATOM   2918 2HG2 ILE A 197       5.968   4.034  18.312  1.00 87.15           H
ATOM   2919 3HG2 ILE A 197       4.849   3.311  19.492  1.00 87.15           H
ATOM   2920  CD1 ILE A 197       6.404   2.991  21.550  1.00 87.15           C
ATOM   2921 1HD1 ILE A 197       5.629   3.254  22.270  1.00 87.15           H
ATOM   2922 2HD1 ILE A 197       5.976   2.364  20.767  1.00 87.15           H
ATOM   2923 3HD1 ILE A 197       7.200   2.446  22.057  1.00 87.15           H
ATOM   2924  HN  ILE A 197       6.350   7.563  21.387  1.00 87.15           H
ATOM   2925  N   CYS A 198       5.548   7.293  17.622  1.00 92.20           N
ATOM   2926  CA  CYS A 198       4.509   7.847  16.771  1.00 92.20           C
ATOM   2927  C   CYS A 198       3.477   6.751  16.498  1.00 92.20           C
ATOM   2928  O   CYS A 198       3.765   5.782  15.797  1.00 92.20           O
ATOM   2929  HA  CYS A 198       4.060   8.673  17.321  1.00 92.20           H
ATOM   2930  CB  CYS A 198       5.086   8.422  15.475  1.00 92.20           C
ATOM   2931 1HB  CYS A 198       5.687   9.305  15.696  1.00 92.20           H
ATOM   2932 2HB  CYS A 198       5.749   7.694  15.008  1.00 92.20           H
ATOM   2933  SG  CYS A 198       3.731   8.860  14.327  1.00 92.20           S
ATOM   2934  HN  CYS A 198       6.365   6.975  17.140  1.00 92.20           H
ATOM   2935  N   THR A 199       2.296   6.941  17.067  1.00 90.47           N
ATOM   2936  CA  THR A 199       1.237   5.953  16.942  1.00 90.47           C
ATOM   2937  C   THR A 199      -0.124   6.642  16.829  1.00 90.47           C
ATOM   2938  O   THR A 199      -0.249   7.831  17.120  1.00 90.47           O
ATOM   2939  HA  THR A 199       1.392   5.399  16.016  1.00 90.47           H
ATOM   2940  CB  THR A 199       1.338   4.998  18.133  1.00 90.47           C
ATOM   2941  HB  THR A 199       2.369   4.685  18.294  1.00 90.47           H
ATOM   2942  OG1 THR A 199       0.420   3.954  17.819  1.00 90.47           O
ATOM   2943  HG1 THR A 199       0.592   3.161  18.404  1.00 90.47           H
ATOM   2944  CG2 THR A 199       0.783   5.608  19.421  1.00 90.47           C
ATOM   2945 1HG2 THR A 199      -0.268   5.859  19.281  1.00 90.47           H
ATOM   2946 2HG2 THR A 199       1.343   6.511  19.667  1.00 90.47           H
ATOM   2947 3HG2 THR A 199       0.879   4.889  20.235  1.00 90.47           H
ATOM   2948  HN  THR A 199       2.057   7.749  17.605  1.00 90.47           H
ATOM   2949  N   MET A 200      -1.111   5.866  16.406  1.00 89.41           N
ATOM   2950  CA  MET A 200      -2.499   6.272  16.553  1.00 89.41           C
ATOM   2951  C   MET A 200      -2.971   6.096  17.998  1.00 89.41           C
ATOM   2952  O   MET A 200      -2.766   5.042  18.598  1.00 89.41           O
ATOM   2953  HA  MET A 200      -2.526   7.327  16.281  1.00 89.41           H
ATOM   2954  CB  MET A 200      -3.378   5.434  15.623  1.00 89.41           C
ATOM   2955 1HB  MET A 200      -3.240   4.375  15.844  1.00 89.41           H
ATOM   2956 2HB  MET A 200      -4.428   5.663  15.805  1.00 89.41           H
ATOM   2957  CG  MET A 200      -3.038   5.704  14.156  1.00 89.41           C
ATOM   2958 1HG  MET A 200      -1.956   5.724  14.023  1.00 89.41           H
ATOM   2959 2HG  MET A 200      -3.420   4.897  13.531  1.00 89.41           H
ATOM   2960  SD  MET A 200      -3.744   7.260  13.642  1.00 89.41           S
ATOM   2961  CE  MET A 200      -5.435   6.758  13.370  1.00 89.41           C
ATOM   2962 1HE  MET A 200      -5.465   5.983  12.604  1.00 89.41           H
ATOM   2963 2HE  MET A 200      -5.852   6.367  14.298  1.00 89.41           H
ATOM   2964 3HE  MET A 200      -6.021   7.617  13.042  1.00 89.41           H
ATOM   2965  HN  MET A 200      -0.975   4.976  15.970  1.00 89.41           H
ATOM   2966  N   VAL A 201      -3.593   7.145  18.515  1.00 91.76           N
ATOM   2967  CA  VAL A 201      -4.249   7.064  19.810  1.00 91.76           C
ATOM   2968  C   VAL A 201      -5.722   7.445  19.655  1.00 91.76           C
ATOM   2969  O   VAL A 201      -6.039   8.571  19.275  1.00 91.76           O
ATOM   2970  HA  VAL A 201      -4.187   6.028  20.144  1.00 91.76           H
ATOM   2971  CB  VAL A 201      -3.509   7.935  20.827  1.00 91.76           C
ATOM   2972  HB  VAL A 201      -3.590   8.972  20.501  1.00 91.76           H
ATOM   2973  CG1 VAL A 201      -4.151   7.826  22.211  1.00 91.76           C
ATOM   2974 1HG1 VAL A 201      -5.189   8.156  22.157  1.00 91.76           H
ATOM   2975 2HG1 VAL A 201      -4.116   6.790  22.548  1.00 91.76           H
ATOM   2976 3HG1 VAL A 201      -3.606   8.456  22.915  1.00 91.76           H
ATOM   2977  CG2 VAL A 201      -2.024   7.573  20.881  1.00 91.76           C
ATOM   2978 1HG2 VAL A 201      -1.914   6.529  21.172  1.00 91.76           H
ATOM   2979 2HG2 VAL A 201      -1.576   7.726  19.899  1.00 91.76           H
ATOM   2980 3HG2 VAL A 201      -1.522   8.208  21.612  1.00 91.76           H
ATOM   2981  HN  VAL A 201      -3.653   8.037  18.067  1.00 91.76           H
ATOM   2982  N   TYR A 202      -6.584   6.484  19.957  1.00 91.98           N
ATOM   2983  CA  TYR A 202      -8.016   6.700  19.840  1.00 91.98           C
ATOM   2984  C   TYR A 202      -8.601   7.218  21.156  1.00 91.98           C
ATOM   2985  O   TYR A 202      -8.159   6.824  22.234  1.00 91.98           O
ATOM   2986  HA  TYR A 202      -8.182   7.443  19.060  1.00 91.98           H
ATOM   2987  CB  TYR A 202      -8.624   5.331  19.529  1.00 91.98           C
ATOM   2988 1HB  TYR A 202      -8.367   4.640  20.332  1.00 91.98           H
ATOM   2989 2HB  TYR A 202      -9.711   5.421  19.522  1.00 91.98           H
ATOM   2990  CG  TYR A 202      -8.168   4.736  18.196  1.00 91.98           C
ATOM   2991  CD1 TYR A 202      -8.826   5.069  17.030  1.00 91.98           C
ATOM   2992  HD1 TYR A 202      -9.671   5.756  17.059  1.00 91.98           H
ATOM   2993  CD2 TYR A 202      -7.097   3.865  18.160  1.00 91.98           C
ATOM   2994  HD2 TYR A 202      -6.577   3.602  19.081  1.00 91.98           H
ATOM   2995  CE1 TYR A 202      -8.396   4.508  15.775  1.00 91.98           C
ATOM   2996  HE1 TYR A 202      -8.907   4.763  14.847  1.00 91.98           H
ATOM   2997  CE2 TYR A 202      -6.667   3.305  16.905  1.00 91.98           C
ATOM   2998  HE2 TYR A 202      -5.823   2.616  16.862  1.00 91.98           H
ATOM   2999  CZ  TYR A 202      -7.338   3.654  15.775  1.00 91.98           C
ATOM   3000  OH  TYR A 202      -6.931   3.125  14.590  1.00 91.98           O
ATOM   3001  HH  TYR A 202      -6.128   2.547  14.731  1.00 91.98           H
ATOM   3002  HN  TYR A 202      -6.318   5.575  20.275  1.00 91.98           H
ATOM   3003  N   PRO A 203      -9.602   8.107  21.092  1.00 86.53           N
ATOM   3004  CA  PRO A 203     -10.179   8.681  22.310  1.00 86.53           C
ATOM   3005  C   PRO A 203     -10.955   7.656  23.120  1.00 86.53           C
ATOM   3006  O   PRO A 203     -11.477   6.689  22.567  1.00 86.53           O
ATOM   3007  HA  PRO A 203      -9.388   9.028  22.974  1.00 86.53           H
ATOM   3008  CB  PRO A 203     -11.086   9.798  21.789  1.00 86.53           C
ATOM   3009 1HB  PRO A 203     -11.961   9.933  22.425  1.00 86.53           H
ATOM   3010 2HB  PRO A 203     -10.566  10.755  21.756  1.00 86.53           H
ATOM   3011  CG  PRO A 203     -11.471   9.331  20.414  1.00 86.53           C
ATOM   3012 1HG  PRO A 203     -12.328   8.659  20.451  1.00 86.53           H
ATOM   3013 2HG  PRO A 203     -11.752  10.170  19.777  1.00 86.53           H
ATOM   3014  CD  PRO A 203     -10.256   8.630  19.879  1.00 86.53           C
ATOM   3015 1HD  PRO A 203     -10.525   7.830  19.190  1.00 86.53           H
ATOM   3016 2HD  PRO A 203      -9.605   9.314  19.335  1.00 86.53           H
ATOM   3017  N   SER A 204     -11.012   7.897  24.422  1.00 77.20           N
ATOM   3018  CA  SER A 204     -11.502   6.890  25.348  1.00 77.20           C
ATOM   3019  C   SER A 204     -12.914   6.457  24.951  1.00 77.20           C
ATOM   3020  O   SER A 204     -13.254   5.278  25.040  1.00 77.20           O
ATOM   3021  HA  SER A 204     -10.807   6.055  25.261  1.00 77.20           H
ATOM   3022  CB  SER A 204     -11.491   7.414  26.786  1.00 77.20           C
ATOM   3023 1HB  SER A 204     -11.984   6.693  27.438  1.00 77.20           H
ATOM   3024 2HB  SER A 204     -10.461   7.504  27.132  1.00 77.20           H
ATOM   3025  OG  SER A 204     -12.141   8.677  26.899  1.00 77.20           O
ATOM   3026  HG  SER A 204     -13.121   8.545  27.051  1.00 77.20           H
ATOM   3027  HN  SER A 204     -10.730   8.758  24.844  1.00 77.20           H
ATOM   3028  N   ASP A 205     -13.700   7.434  24.522  1.00 73.14           N
ATOM   3029  CA  ASP A 205     -15.093   7.184  24.193  1.00 73.14           C
ATOM   3030  C   ASP A 205     -15.170   6.382  22.893  1.00 73.14           C
ATOM   3031  O   ASP A 205     -14.757   6.861  21.838  1.00 73.14           O
ATOM   3032  HA  ASP A 205     -15.494   6.636  25.046  1.00 73.14           H
ATOM   3033  CB  ASP A 205     -15.853   8.495  23.986  1.00 73.14           C
ATOM   3034 1HB  ASP A 205     -15.319   9.120  23.270  1.00 73.14           H
ATOM   3035 2HB  ASP A 205     -16.834   8.287  23.557  1.00 73.14           H
ATOM   3036  CG  ASP A 205     -16.017   9.249  25.307  1.00 73.14           C
ATOM   3037  OD1 ASP A 205     -15.906   8.582  26.358  1.00 73.14           O
ATOM   3038  OD2 ASP A 205     -16.250  10.475  25.235  1.00 73.14           O
ATOM   3039  HN  ASP A 205     -13.399   8.379  24.398  1.00 73.14           H
ATOM   3040  N   GLU A 206     -15.701   5.174  23.011  1.00 76.86           N
ATOM   3041  CA  GLU A 206     -15.901   4.327  21.847  1.00 76.86           C
ATOM   3042  C   GLU A 206     -14.572   4.092  21.127  1.00 76.86           C
ATOM   3043  O   GLU A 206     -14.552   3.813  19.929  1.00 76.86           O
ATOM   3044  HA  GLU A 206     -16.282   3.383  22.238  1.00 76.86           H
ATOM   3045  CB  GLU A 206     -16.939   4.934  20.900  1.00 76.86           C
ATOM   3046 1HB  GLU A 206     -16.569   5.882  20.510  1.00 76.86           H
ATOM   3047 2HB  GLU A 206     -17.189   4.215  20.120  1.00 76.86           H
ATOM   3048  CG  GLU A 206     -18.243   5.239  21.639  1.00 76.86           C
ATOM   3049 1HG  GLU A 206     -18.367   4.543  22.468  1.00 76.86           H
ATOM   3050 2HG  GLU A 206     -18.197   6.240  22.067  1.00 76.86           H
ATOM   3051  CD  GLU A 206     -19.444   5.137  20.696  1.00 76.86           C
ATOM   3052  OE1 GLU A 206     -20.396   4.416  21.066  1.00 76.86           O
ATOM   3053  OE2 GLU A 206     -19.383   5.782  19.627  1.00 76.86           O
ATOM   3054  HN  GLU A 206     -15.992   4.773  23.880  1.00 76.86           H
ATOM   3055  N   SER A 207     -13.494   4.214  21.887  1.00 88.38           N
ATOM   3056  CA  SER A 207     -12.164   4.006  21.339  1.00 88.38           C
ATOM   3057  C   SER A 207     -12.117   2.686  20.567  1.00 88.38           C
ATOM   3058  O   SER A 207     -11.556   2.621  19.474  1.00 88.38           O
ATOM   3059  HA  SER A 207     -11.994   4.847  20.668  1.00 88.38           H
ATOM   3060  CB  SER A 207     -11.106   4.012  22.444  1.00 88.38           C
ATOM   3061 1HB  SER A 207     -10.137   3.750  22.019  1.00 88.38           H
ATOM   3062 2HB  SER A 207     -11.013   5.019  22.851  1.00 88.38           H
ATOM   3063  OG  SER A 207     -11.425   3.103  23.494  1.00 88.38           O
ATOM   3064  HG  SER A 207     -10.850   3.286  24.291  1.00 88.38           H
ATOM   3065  HN  SER A 207     -13.518   4.450  22.859  1.00 88.38           H
ATOM   3066  N   THR A 208     -12.714   1.665  21.166  1.00 88.03           N
ATOM   3067  CA  THR A 208     -12.690   0.336  20.580  1.00 88.03           C
ATOM   3068  C   THR A 208     -13.419   0.333  19.234  1.00 88.03           C
ATOM   3069  O   THR A 208     -12.932  -0.242  18.262  1.00 88.03           O
ATOM   3070  HA  THR A 208     -11.653   0.066  20.382  1.00 88.03           H
ATOM   3071  CB  THR A 208     -13.287  -0.640  21.596  1.00 88.03           C
ATOM   3072  HB  THR A 208     -14.359  -0.475  21.711  1.00 88.03           H
ATOM   3073  OG1 THR A 208     -12.505  -0.439  22.770  1.00 88.03           O
ATOM   3074  HG1 THR A 208     -11.545  -0.645  22.581  1.00 88.03           H
ATOM   3075  CG2 THR A 208     -13.033  -2.102  21.224  1.00 88.03           C
ATOM   3076 1HG2 THR A 208     -11.959  -2.283  21.176  1.00 88.03           H
ATOM   3077 2HG2 THR A 208     -13.481  -2.313  20.253  1.00 88.03           H
ATOM   3078 3HG2 THR A 208     -13.477  -2.751  21.978  1.00 88.03           H
ATOM   3079  HN  THR A 208     -13.206   1.736  22.033  1.00 88.03           H
ATOM   3080  N   LYS A 209     -14.575   0.981  19.222  1.00 83.87           N
ATOM   3081  CA  LYS A 209     -15.399   1.017  18.026  1.00 83.87           C
ATOM   3082  C   LYS A 209     -14.629   1.712  16.902  1.00 83.87           C
ATOM   3083  O   LYS A 209     -14.635   1.250  15.762  1.00 83.87           O
ATOM   3084  HA  LYS A 209     -15.589  -0.014  17.729  1.00 83.87           H
ATOM   3085  CB  LYS A 209     -16.756   1.657  18.330  1.00 83.87           C
ATOM   3086 1HB  LYS A 209     -16.606   2.630  18.798  1.00 83.87           H
ATOM   3087 2HB  LYS A 209     -17.296   1.831  17.400  1.00 83.87           H
ATOM   3088  CG  LYS A 209     -17.589   0.764  19.251  1.00 83.87           C
ATOM   3089 1HG  LYS A 209     -17.652  -0.240  18.831  1.00 83.87           H
ATOM   3090 2HG  LYS A 209     -17.097   0.674  20.220  1.00 83.87           H
ATOM   3091  CD  LYS A 209     -18.997   1.333  19.439  1.00 83.87           C
ATOM   3092 1HD  LYS A 209     -18.935   2.394  19.684  1.00 83.87           H
ATOM   3093 2HD  LYS A 209     -19.553   1.253  18.505  1.00 83.87           H
ATOM   3094  CE  LYS A 209     -19.745   0.591  20.549  1.00 83.87           C
ATOM   3095 1HE  LYS A 209     -19.990  -0.418  20.219  1.00 83.87           H
ATOM   3096 2HE  LYS A 209     -19.103   0.493  21.425  1.00 83.87           H
ATOM   3097  NZ  LYS A 209     -20.983   1.315  20.913  1.00 83.87           N
ATOM   3098 1HZ  LYS A 209     -21.456   0.820  21.661  1.00 83.87           H
ATOM   3099 2HZ  LYS A 209     -20.749   2.252  21.222  1.00 83.87           H
ATOM   3100 3HZ  LYS A 209     -21.593   1.368  20.105  1.00 83.87           H
ATOM   3101  HN  LYS A 209     -14.948   1.474  20.008  1.00 83.87           H
ATOM   3102  N   LEU A 210     -13.985   2.813  17.261  1.00 89.67           N
ATOM   3103  CA  LEU A 210     -13.311   3.641  16.276  1.00 89.67           C
ATOM   3104  C   LEU A 210     -12.187   2.835  15.621  1.00 89.67           C
ATOM   3105  O   LEU A 210     -12.085   2.788  14.396  1.00 89.67           O
ATOM   3106  HA  LEU A 210     -14.042   3.899  15.511  1.00 89.67           H
ATOM   3107  CB  LEU A 210     -12.838   4.951  16.911  1.00 89.67           C
ATOM   3108 1HB  LEU A 210     -13.679   5.398  17.442  1.00 89.67           H
ATOM   3109 2HB  LEU A 210     -12.078   4.717  17.655  1.00 89.67           H
ATOM   3110  CG  LEU A 210     -12.267   5.994  15.948  1.00 89.67           C
ATOM   3111  HG  LEU A 210     -11.445   5.537  15.397  1.00 89.67           H
ATOM   3112  CD1 LEU A 210     -13.315   6.425  14.921  1.00 89.67           C
ATOM   3113 1HD1 LEU A 210     -13.638   5.558  14.345  1.00 89.67           H
ATOM   3114 2HD1 LEU A 210     -14.173   6.858  15.436  1.00 89.67           H
ATOM   3115 3HD1 LEU A 210     -12.883   7.167  14.250  1.00 89.67           H
ATOM   3116  CD2 LEU A 210     -11.690   7.187  16.713  1.00 89.67           C
ATOM   3117 1HD2 LEU A 210     -12.476   7.653  17.307  1.00 89.67           H
ATOM   3118 2HD2 LEU A 210     -10.891   6.844  17.372  1.00 89.67           H
ATOM   3119 3HD2 LEU A 210     -11.290   7.913  16.005  1.00 89.67           H
ATOM   3120  HN  LEU A 210     -13.919   3.139  18.204  1.00 89.67           H
ATOM   3121  N   LYS A 211     -11.373   2.220  16.466  1.00 94.10           N
ATOM   3122  CA  LYS A 211     -10.262   1.417  15.985  1.00 94.10           C
ATOM   3123  C   LYS A 211     -10.790   0.339  15.037  1.00 94.10           C
ATOM   3124  O   LYS A 211     -10.276   0.171  13.933  1.00 94.10           O
ATOM   3125  HA  LYS A 211      -9.601   2.077  15.422  1.00 94.10           H
ATOM   3126  CB  LYS A 211      -9.453   0.862  17.159  1.00 94.10           C
ATOM   3127 1HB  LYS A 211      -9.048   1.684  17.748  1.00 94.10           H
ATOM   3128 2HB  LYS A 211     -10.108   0.291  17.818  1.00 94.10           H
ATOM   3129  CG  LYS A 211      -8.313  -0.031  16.666  1.00 94.10           C
ATOM   3130 1HG  LYS A 211      -8.722  -0.946  16.237  1.00 94.10           H
ATOM   3131 2HG  LYS A 211      -7.766   0.477  15.872  1.00 94.10           H
ATOM   3132  CD  LYS A 211      -7.358  -0.381  17.809  1.00 94.10           C
ATOM   3133 1HD  LYS A 211      -6.970   0.534  18.257  1.00 94.10           H
ATOM   3134 2HD  LYS A 211      -7.899  -0.914  18.590  1.00 94.10           H
ATOM   3135  CE  LYS A 211      -6.196  -1.241  17.308  1.00 94.10           C
ATOM   3136 1HE  LYS A 211      -6.573  -2.199  16.949  1.00 94.10           H
ATOM   3137 2HE  LYS A 211      -5.712  -0.753  16.462  1.00 94.10           H
ATOM   3138  NZ  LYS A 211      -5.211  -1.463  18.390  1.00 94.10           N
ATOM   3139 1HZ  LYS A 211      -4.519  -2.138  18.084  1.00 94.10           H
ATOM   3140 2HZ  LYS A 211      -4.752  -0.587  18.615  1.00 94.10           H
ATOM   3141 3HZ  LYS A 211      -5.687  -1.816  19.213  1.00 94.10           H
ATOM   3142  HN  LYS A 211     -11.462   2.264  17.461  1.00 94.10           H
ATOM   3143  N   SER A 212     -11.812  -0.365  15.504  1.00 91.68           N
ATOM   3144  CA  SER A 212     -12.354  -1.485  14.754  1.00 91.68           C
ATOM   3145  C   SER A 212     -12.860  -1.006  13.391  1.00 91.68           C
ATOM   3146  O   SER A 212     -12.664  -1.680  12.381  1.00 91.68           O
ATOM   3147  HA  SER A 212     -11.523  -2.179  14.631  1.00 91.68           H
ATOM   3148  CB  SER A 212     -13.481  -2.172  15.527  1.00 91.68           C
ATOM   3149 1HB  SER A 212     -14.296  -1.465  15.685  1.00 91.68           H
ATOM   3150 2HB  SER A 212     -13.882  -2.992  14.932  1.00 91.68           H
ATOM   3151  OG  SER A 212     -13.037  -2.672  16.786  1.00 91.68           O
ATOM   3152  HG  SER A 212     -13.255  -2.018  17.510  1.00 91.68           H
ATOM   3153  HN  SER A 212     -12.266  -0.181  16.376  1.00 91.68           H
ATOM   3154  N   ALA A 213     -13.502   0.153  13.408  1.00 94.60           N
ATOM   3155  CA  ALA A 213     -14.061   0.716  12.191  1.00 94.60           C
ATOM   3156  C   ALA A 213     -12.925   1.062  11.226  1.00 94.60           C
ATOM   3157  O   ALA A 213     -12.996   0.745  10.040  1.00 94.60           O
ATOM   3158  HA  ALA A 213     -14.695  -0.043  11.735  1.00 94.60           H
ATOM   3159  CB  ALA A 213     -14.921   1.933  12.540  1.00 94.60           C
ATOM   3160 1HB  ALA A 213     -15.730   1.628  13.203  1.00 94.60           H
ATOM   3161 2HB  ALA A 213     -14.305   2.682  13.037  1.00 94.60           H
ATOM   3162 3HB  ALA A 213     -15.340   2.355  11.626  1.00 94.60           H
ATOM   3163  HN  ALA A 213     -13.642   0.703  14.231  1.00 94.60           H
ATOM   3164  N   VAL A 214     -11.905   1.708  11.771  1.00 92.81           N
ATOM   3165  CA  VAL A 214     -10.788   2.162  10.960  1.00 92.81           C
ATOM   3166  C   VAL A 214     -10.114   0.954  10.305  1.00 92.81           C
ATOM   3167  O   VAL A 214      -9.787   0.988   9.120  1.00 92.81           O
ATOM   3168  HA  VAL A 214     -11.189   2.806  10.177  1.00 92.81           H
ATOM   3169  CB  VAL A 214      -9.826   2.993  11.812  1.00 92.81           C
ATOM   3170  HB  VAL A 214      -9.599   2.424  12.713  1.00 92.81           H
ATOM   3171  CG1 VAL A 214      -8.512   3.242  11.070  1.00 92.81           C
ATOM   3172 1HG1 VAL A 214      -8.038   2.288  10.839  1.00 92.81           H
ATOM   3173 2HG1 VAL A 214      -8.713   3.781  10.144  1.00 92.81           H
ATOM   3174 3HG1 VAL A 214      -7.847   3.835  11.698  1.00 92.81           H
ATOM   3175  CG2 VAL A 214     -10.473   4.312  12.239  1.00 92.81           C
ATOM   3176 1HG2 VAL A 214     -10.743   4.888  11.353  1.00 92.81           H
ATOM   3177 2HG2 VAL A 214     -11.369   4.105  12.824  1.00 92.81           H
ATOM   3178 3HG2 VAL A 214      -9.768   4.884  12.843  1.00 92.81           H
ATOM   3179  HN  VAL A 214     -11.834   1.922  12.745  1.00 92.81           H
ATOM   3180  N   LEU A 215      -9.928  -0.085  11.106  1.00 92.68           N
ATOM   3181  CA  LEU A 215      -9.233  -1.273  10.640  1.00 92.68           C
ATOM   3182  C   LEU A 215     -10.090  -1.981   9.589  1.00 92.68           C
ATOM   3183  O   LEU A 215      -9.581  -2.413   8.556  1.00 92.68           O
ATOM   3184  HA  LEU A 215      -8.307  -0.946  10.167  1.00 92.68           H
ATOM   3185  CB  LEU A 215      -8.847  -2.166  11.822  1.00 92.68           C
ATOM   3186 1HB  LEU A 215      -9.733  -2.324  12.437  1.00 92.68           H
ATOM   3187 2HB  LEU A 215      -8.550  -3.140  11.434  1.00 92.68           H
ATOM   3188  CG  LEU A 215      -7.724  -1.641  12.720  1.00 92.68           C
ATOM   3189  HG  LEU A 215      -8.050  -0.698  13.158  1.00 92.68           H
ATOM   3190  CD1 LEU A 215      -7.451  -2.606  13.875  1.00 92.68           C
ATOM   3191 1HD1 LEU A 215      -8.354  -2.720  14.475  1.00 92.68           H
ATOM   3192 2HD1 LEU A 215      -7.155  -3.576  13.476  1.00 92.68           H
ATOM   3193 3HD1 LEU A 215      -6.649  -2.209  14.498  1.00 92.68           H
ATOM   3194  CD2 LEU A 215      -6.462  -1.350  11.906  1.00 92.68           C
ATOM   3195 1HD2 LEU A 215      -6.123  -2.265  11.420  1.00 92.68           H
ATOM   3196 2HD2 LEU A 215      -6.684  -0.598  11.148  1.00 92.68           H
ATOM   3197 3HD2 LEU A 215      -5.680  -0.978  12.568  1.00 92.68           H
ATOM   3198  HN  LEU A 215     -10.241  -0.123  12.055  1.00 92.68           H
ATOM   3199  N   THR A 216     -11.377  -2.078   9.889  1.00 92.00           N
ATOM   3200  CA  THR A 216     -12.304  -2.756   8.999  1.00 92.00           C
ATOM   3201  C   THR A 216     -12.306  -2.088   7.622  1.00 92.00           C
ATOM   3202  O   THR A 216     -12.260  -2.769   6.598  1.00 92.00           O
ATOM   3203  HA  THR A 216     -11.958  -3.780   8.857  1.00 92.00           H
ATOM   3204  CB  THR A 216     -13.679  -2.769   9.669  1.00 92.00           C
ATOM   3205  HB  THR A 216     -14.056  -1.755   9.805  1.00 92.00           H
ATOM   3206  OG1 THR A 216     -13.475  -3.515  10.866  1.00 92.00           O
ATOM   3207  HG1 THR A 216     -13.472  -2.901  11.656  1.00 92.00           H
ATOM   3208  CG2 THR A 216     -14.704  -3.593   8.887  1.00 92.00           C
ATOM   3209 1HG2 THR A 216     -14.358  -4.624   8.810  1.00 92.00           H
ATOM   3210 2HG2 THR A 216     -14.822  -3.173   7.888  1.00 92.00           H
ATOM   3211 3HG2 THR A 216     -15.662  -3.570   9.406  1.00 92.00           H
ATOM   3212  HN  THR A 216     -11.787  -1.704  10.721  1.00 92.00           H
ATOM   3213  N   LEU A 217     -12.359  -0.764   7.642  1.00 88.92           N
ATOM   3214  CA  LEU A 217     -12.371   0.002   6.408  1.00 88.92           C
ATOM   3215  C   LEU A 217     -11.089  -0.282   5.623  1.00 88.92           C
ATOM   3216  O   LEU A 217     -11.122  -0.413   4.400  1.00 88.92           O
ATOM   3217  HA  LEU A 217     -13.221  -0.342   5.818  1.00 88.92           H
ATOM   3218  CB  LEU A 217     -12.596   1.487   6.702  1.00 88.92           C
ATOM   3219 1HB  LEU A 217     -13.444   1.578   7.380  1.00 88.92           H
ATOM   3220 2HB  LEU A 217     -11.723   1.869   7.230  1.00 88.92           H
ATOM   3221  CG  LEU A 217     -12.853   2.380   5.486  1.00 88.92           C
ATOM   3222  HG  LEU A 217     -12.072   2.188   4.750  1.00 88.92           H
ATOM   3223  CD1 LEU A 217     -14.190   2.037   4.826  1.00 88.92           C
ATOM   3224 1HD1 LEU A 217     -14.177   0.997   4.499  1.00 88.92           H
ATOM   3225 2HD1 LEU A 217     -14.997   2.182   5.543  1.00 88.92           H
ATOM   3226 3HD1 LEU A 217     -14.347   2.686   3.965  1.00 88.92           H
ATOM   3227  CD2 LEU A 217     -12.764   3.860   5.864  1.00 88.92           C
ATOM   3228 1HD2 LEU A 217     -13.509   4.085   6.627  1.00 88.92           H
ATOM   3229 2HD2 LEU A 217     -11.768   4.076   6.253  1.00 88.92           H
ATOM   3230 3HD2 LEU A 217     -12.950   4.472   4.982  1.00 88.92           H
ATOM   3231  HN  LEU A 217     -12.393  -0.219   8.479  1.00 88.92           H
ATOM   3232  N   LYS A 218      -9.990  -0.368   6.358  1.00 86.13           N
ATOM   3233  CA  LYS A 218      -8.694  -0.595   5.742  1.00 86.13           C
ATOM   3234  C   LYS A 218      -8.700  -1.953   5.036  1.00 86.13           C
ATOM   3235  O   LYS A 218      -8.226  -2.071   3.907  1.00 86.13           O
ATOM   3236  HA  LYS A 218      -8.548   0.183   4.993  1.00 86.13           H
ATOM   3237  CB  LYS A 218      -7.576  -0.444   6.775  1.00 86.13           C
ATOM   3238 1HB  LYS A 218      -7.696   0.497   7.313  1.00 86.13           H
ATOM   3239 2HB  LYS A 218      -7.648  -1.243   7.513  1.00 86.13           H
ATOM   3240  CG  LYS A 218      -6.201  -0.483   6.106  1.00 86.13           C
ATOM   3241 1HG  LYS A 218      -6.090  -1.414   5.549  1.00 86.13           H
ATOM   3242 2HG  LYS A 218      -6.120   0.331   5.385  1.00 86.13           H
ATOM   3243  CD  LYS A 218      -5.082  -0.366   7.143  1.00 86.13           C
ATOM   3244 1HD  LYS A 218      -5.152   0.595   7.651  1.00 86.13           H
ATOM   3245 2HD  LYS A 218      -5.204  -1.138   7.902  1.00 86.13           H
ATOM   3246  CE  LYS A 218      -3.708  -0.502   6.484  1.00 86.13           C
ATOM   3247 1HE  LYS A 218      -3.677  -1.408   5.878  1.00 86.13           H
ATOM   3248 2HE  LYS A 218      -3.535   0.338   5.812  1.00 86.13           H
ATOM   3249  NZ  LYS A 218      -2.643  -0.549   7.511  1.00 86.13           N
ATOM   3250 1HZ  LYS A 218      -1.766  -0.814   7.077  1.00 86.13           H
ATOM   3251 2HZ  LYS A 218      -2.546   0.365   7.940  1.00 86.13           H
ATOM   3252 3HZ  LYS A 218      -2.889  -1.231   8.221  1.00 86.13           H
ATOM   3253  HN  LYS A 218      -9.976  -0.286   7.354  1.00 86.13           H
ATOM   3254  N   VAL A 219      -9.241  -2.943   5.731  1.00 90.83           N
ATOM   3255  CA  VAL A 219      -9.228  -4.305   5.227  1.00 90.83           C
ATOM   3256  C   VAL A 219     -10.124  -4.396   3.991  1.00 90.83           C
ATOM   3257  O   VAL A 219      -9.739  -4.985   2.982  1.00 90.83           O
ATOM   3258  HA  VAL A 219      -8.203  -4.538   4.935  1.00 90.83           H
ATOM   3259  CB  VAL A 219      -9.637  -5.277   6.335  1.00 90.83           C
ATOM   3260  HB  VAL A 219     -10.583  -4.931   6.752  1.00 90.83           H
ATOM   3261  CG1 VAL A 219      -9.857  -6.685   5.777  1.00 90.83           C
ATOM   3262 1HG1 VAL A 219     -10.646  -6.659   5.026  1.00 90.83           H
ATOM   3263 2HG1 VAL A 219      -8.933  -7.043   5.322  1.00 90.83           H
ATOM   3264 3HG1 VAL A 219     -10.147  -7.355   6.586  1.00 90.83           H
ATOM   3265  CG2 VAL A 219      -8.604  -5.290   7.464  1.00 90.83           C
ATOM   3266 1HG2 VAL A 219      -7.637  -5.599   7.067  1.00 90.83           H
ATOM   3267 2HG2 VAL A 219      -8.518  -4.290   7.889  1.00 90.83           H
ATOM   3268 3HG2 VAL A 219      -8.920  -5.988   8.238  1.00 90.83           H
ATOM   3269  HN  VAL A 219      -9.682  -2.825   6.621  1.00 90.83           H
ATOM   3270  N   ILE A 220     -11.304  -3.804   4.110  1.00 91.18           N
ATOM   3271  CA  ILE A 220     -12.302  -3.908   3.059  1.00 91.18           C
ATOM   3272  C   ILE A 220     -11.768  -3.247   1.787  1.00 91.18           C
ATOM   3273  O   ILE A 220     -11.695  -3.883   0.736  1.00 91.18           O
ATOM   3274  HA  ILE A 220     -12.457  -4.968   2.859  1.00 91.18           H
ATOM   3275  CB  ILE A 220     -13.640  -3.337   3.534  1.00 91.18           C
ATOM   3276  HB  ILE A 220     -13.455  -2.363   3.986  1.00 91.18           H
ATOM   3277  CG1 ILE A 220     -14.263  -4.225   4.612  1.00 91.18           C
ATOM   3278 1HG1 ILE A 220     -14.498  -5.203   4.193  1.00 91.18           H
ATOM   3279 2HG1 ILE A 220     -13.544  -4.387   5.416  1.00 91.18           H
ATOM   3280  CG2 ILE A 220     -14.590  -3.114   2.355  1.00 91.18           C
ATOM   3281 1HG2 ILE A 220     -14.140  -2.412   1.653  1.00 91.18           H
ATOM   3282 2HG2 ILE A 220     -14.774  -4.064   1.852  1.00 91.18           H
ATOM   3283 3HG2 ILE A 220     -15.533  -2.708   2.720  1.00 91.18           H
ATOM   3284  CD1 ILE A 220     -15.535  -3.589   5.179  1.00 91.18           C
ATOM   3285 1HD1 ILE A 220     -15.292  -2.622   5.619  1.00 91.18           H
ATOM   3286 2HD1 ILE A 220     -16.260  -3.452   4.377  1.00 91.18           H
ATOM   3287 3HD1 ILE A 220     -15.957  -4.241   5.943  1.00 91.18           H
ATOM   3288  HN  ILE A 220     -11.580  -3.263   4.903  1.00 91.18           H
ATOM   3289  N   LEU A 221     -11.409  -1.979   1.923  1.00 89.76           N
ATOM   3290  CA  LEU A 221     -11.050  -1.175   0.767  1.00 89.76           C
ATOM   3291  C   LEU A 221      -9.616  -1.505   0.347  1.00 89.76           C
ATOM   3292  O   LEU A 221      -9.253  -1.340  -0.817  1.00 89.76           O
ATOM   3293  HA  LEU A 221     -11.720  -1.453  -0.046  1.00 89.76           H
ATOM   3294  CB  LEU A 221     -11.279   0.310   1.055  1.00 89.76           C
ATOM   3295 1HB  LEU A 221     -10.709   0.580   1.944  1.00 89.76           H
ATOM   3296 2HB  LEU A 221     -10.871   0.888   0.226  1.00 89.76           H
ATOM   3297  CG  LEU A 221     -12.734   0.735   1.268  1.00 89.76           C
ATOM   3298  HG  LEU A 221     -13.115   0.218   2.149  1.00 89.76           H
ATOM   3299  CD1 LEU A 221     -12.831   2.236   1.547  1.00 89.76           C
ATOM   3300 1HD1 LEU A 221     -12.262   2.476   2.445  1.00 89.76           H
ATOM   3301 2HD1 LEU A 221     -12.426   2.790   0.700  1.00 89.76           H
ATOM   3302 3HD1 LEU A 221     -13.876   2.511   1.695  1.00 89.76           H
ATOM   3303  CD2 LEU A 221     -13.607   0.314   0.085  1.00 89.76           C
ATOM   3304 1HD2 LEU A 221     -13.236   0.783  -0.826  1.00 89.76           H
ATOM   3305 2HD2 LEU A 221     -13.572  -0.770  -0.025  1.00 89.76           H
ATOM   3306 3HD2 LEU A 221     -14.635   0.628   0.262  1.00 89.76           H
ATOM   3307  HN  LEU A 221     -11.361  -1.503   2.801  1.00 89.76           H
ATOM   3308  N   GLY A 222      -8.840  -1.966   1.317  1.00 88.43           N
ATOM   3309  CA  GLY A 222      -7.411  -2.136   1.116  1.00 88.43           C
ATOM   3310  C   GLY A 222      -7.106  -3.485   0.462  1.00 88.43           C
ATOM   3311  O   GLY A 222      -6.077  -3.642  -0.193  1.00 88.43           O
ATOM   3312 1HA  GLY A 222      -7.030  -1.329   0.489  1.00 88.43           H
ATOM   3313 2HA  GLY A 222      -6.895  -2.067   2.073  1.00 88.43           H
ATOM   3314  HN  GLY A 222      -9.172  -2.220   2.225  1.00 88.43           H
ATOM   3315  N   PHE A 223      -8.019  -4.424   0.662  1.00 82.32           N
ATOM   3316  CA  PHE A 223      -7.787  -5.796   0.245  1.00 82.32           C
ATOM   3317  C   PHE A 223      -8.984  -6.342  -0.536  1.00 82.32           C
ATOM   3318  O   PHE A 223      -8.898  -6.552  -1.745  1.00 82.32           O
ATOM   3319  HA  PHE A 223      -6.907  -5.793  -0.399  1.00 82.32           H
ATOM   3320  CB  PHE A 223      -7.600  -6.625   1.517  1.00 82.32           C
ATOM   3321 1HB  PHE A 223      -6.802  -6.183   2.113  1.00 82.32           H
ATOM   3322 2HB  PHE A 223      -8.511  -6.568   2.112  1.00 82.32           H
ATOM   3323  CG  PHE A 223      -7.270  -8.096   1.257  1.00 82.32           C
ATOM   3324  CD1 PHE A 223      -8.116  -9.069   1.689  1.00 82.32           C
ATOM   3325  HD1 PHE A 223      -9.030  -8.801   2.219  1.00 82.32           H
ATOM   3326  CD2 PHE A 223      -6.129  -8.431   0.596  1.00 82.32           C
ATOM   3327  HD2 PHE A 223      -5.451  -7.650   0.250  1.00 82.32           H
ATOM   3328  CE1 PHE A 223      -7.809 -10.435   1.448  1.00 82.32           C
ATOM   3329  HE1 PHE A 223      -8.487 -11.215   1.794  1.00 82.32           H
ATOM   3330  CE2 PHE A 223      -5.823  -9.796   0.355  1.00 82.32           C
ATOM   3331  HE2 PHE A 223      -4.909 -10.064  -0.175  1.00 82.32           H
ATOM   3332  CZ  PHE A 223      -6.669 -10.769   0.787  1.00 82.32           C
ATOM   3333  HZ  PHE A 223      -6.433 -11.817   0.602  1.00 82.32           H
ATOM   3334  HN  PHE A 223      -8.903  -4.259   1.100  1.00 82.32           H
ATOM   3335  N   PHE A 224     -10.073  -6.557   0.188  1.00 85.21           N
ATOM   3336  CA  PHE A 224     -11.152  -7.390  -0.313  1.00 85.21           C
ATOM   3337  C   PHE A 224     -11.695  -6.847  -1.636  1.00 85.21           C
ATOM   3338  O   PHE A 224     -11.762  -7.571  -2.629  1.00 85.21           O
ATOM   3339  HA  PHE A 224     -10.743  -8.388  -0.473  1.00 85.21           H
ATOM   3340  CB  PHE A 224     -12.267  -7.357   0.734  1.00 85.21           C
ATOM   3341 1HB  PHE A 224     -12.331  -6.351   1.150  1.00 85.21           H
ATOM   3342 2HB  PHE A 224     -13.219  -7.560   0.244  1.00 85.21           H
ATOM   3343  CG  PHE A 224     -12.076  -8.355   1.878  1.00 85.21           C
ATOM   3344  CD1 PHE A 224     -12.264  -9.684   1.660  1.00 85.21           C
ATOM   3345  HD1 PHE A 224     -12.550 -10.038   0.670  1.00 85.21           H
ATOM   3346  CD2 PHE A 224     -11.718  -7.912   3.114  1.00 85.21           C
ATOM   3347  HD2 PHE A 224     -11.568  -6.847   3.289  1.00 85.21           H
ATOM   3348  CE1 PHE A 224     -12.086 -10.610   2.722  1.00 85.21           C
ATOM   3349  HE1 PHE A 224     -12.237 -11.675   2.547  1.00 85.21           H
ATOM   3350  CE2 PHE A 224     -11.541  -8.838   4.176  1.00 85.21           C
ATOM   3351  HE2 PHE A 224     -11.254  -8.484   5.166  1.00 85.21           H
ATOM   3352  CZ  PHE A 224     -11.729 -10.167   3.957  1.00 85.21           C
ATOM   3353  HZ  PHE A 224     -11.592 -10.878   4.772  1.00 85.21           H
ATOM   3354  HN  PHE A 224     -10.223  -6.174   1.100  1.00 85.21           H
ATOM   3355  N   LEU A 225     -12.070  -5.576  -1.608  1.00 90.04           N
ATOM   3356  CA  LEU A 225     -12.687  -4.952  -2.766  1.00 90.04           C
ATOM   3357  C   LEU A 225     -11.724  -5.027  -3.953  1.00 90.04           C
ATOM   3358  O   LEU A 225     -12.068  -5.570  -5.002  1.00 90.04           O
ATOM   3359  HA  LEU A 225     -13.581  -5.526  -3.009  1.00 90.04           H
ATOM   3360  CB  LEU A 225     -13.139  -3.529  -2.430  1.00 90.04           C
ATOM   3361 1HB  LEU A 225     -13.886  -3.584  -1.638  1.00 90.04           H
ATOM   3362 2HB  LEU A 225     -12.286  -2.983  -2.027  1.00 90.04           H
ATOM   3363  CG  LEU A 225     -13.725  -2.721  -3.589  1.00 90.04           C
ATOM   3364  HG  LEU A 225     -13.057  -2.817  -4.445  1.00 90.04           H
ATOM   3365  CD1 LEU A 225     -15.086  -3.276  -4.013  1.00 90.04           C
ATOM   3366 1HD1 LEU A 225     -14.972  -4.312  -4.332  1.00 90.04           H
ATOM   3367 2HD1 LEU A 225     -15.776  -3.230  -3.170  1.00 90.04           H
ATOM   3368 3HD1 LEU A 225     -15.480  -2.683  -4.838  1.00 90.04           H
ATOM   3369  CD2 LEU A 225     -13.798  -1.233  -3.239  1.00 90.04           C
ATOM   3370 1HD2 LEU A 225     -14.431  -1.097  -2.362  1.00 90.04           H
ATOM   3371 2HD2 LEU A 225     -12.796  -0.861  -3.024  1.00 90.04           H
ATOM   3372 3HD2 LEU A 225     -14.218  -0.681  -4.080  1.00 90.04           H
ATOM   3373  HN  LEU A 225     -11.959  -4.978  -0.814  1.00 90.04           H
ATOM   3374  N   PRO A 226     -10.507  -4.485  -3.811  1.00 89.82           N
ATOM   3375  CA  PRO A 226      -9.529  -4.531  -4.901  1.00 89.82           C
ATOM   3376  C   PRO A 226      -9.312  -5.942  -5.422  1.00 89.82           C
ATOM   3377  O   PRO A 226      -9.259  -6.160  -6.632  1.00 89.82           O
ATOM   3378  HA  PRO A 226      -9.895  -3.964  -5.757  1.00 89.82           H
ATOM   3379  CB  PRO A 226      -8.258  -3.956  -4.272  1.00 89.82           C
ATOM   3380 1HB  PRO A 226      -7.629  -4.740  -3.851  1.00 89.82           H
ATOM   3381 2HB  PRO A 226      -7.653  -3.423  -5.005  1.00 89.82           H
ATOM   3382  CG  PRO A 226      -8.790  -3.020  -3.193  1.00 89.82           C
ATOM   3383 1HG  PRO A 226      -8.037  -2.808  -2.434  1.00 89.82           H
ATOM   3384 2HG  PRO A 226      -9.091  -2.057  -3.605  1.00 89.82           H
ATOM   3385  CD  PRO A 226      -9.970  -3.793  -2.626  1.00 89.82           C
ATOM   3386 1HD  PRO A 226      -9.659  -4.499  -1.856  1.00 89.82           H
ATOM   3387 2HD  PRO A 226     -10.705  -3.130  -2.167  1.00 89.82           H
ATOM   3388  N   PHE A 227      -9.191  -6.872  -4.486  1.00 84.28           N
ATOM   3389  CA  PHE A 227      -8.834  -8.238  -4.830  1.00 84.28           C
ATOM   3390  C   PHE A 227      -9.931  -8.898  -5.667  1.00 84.28           C
ATOM   3391  O   PHE A 227      -9.648  -9.520  -6.690  1.00 84.28           O
ATOM   3392  HA  PHE A 227      -7.913  -8.195  -5.412  1.00 84.28           H
ATOM   3393  CB  PHE A 227      -8.681  -9.005  -3.516  1.00 84.28           C
ATOM   3394 1HB  PHE A 227      -7.956  -8.487  -2.887  1.00 84.28           H
ATOM   3395 2HB  PHE A 227      -9.633  -8.989  -2.985  1.00 84.28           H
ATOM   3396  CG  PHE A 227      -8.235 -10.458  -3.691  1.00 84.28           C
ATOM   3397  CD1 PHE A 227      -9.152 -11.462  -3.636  1.00 84.28           C
ATOM   3398  HD1 PHE A 227     -10.203 -11.231  -3.467  1.00 84.28           H
ATOM   3399  CD2 PHE A 227      -6.923 -10.747  -3.902  1.00 84.28           C
ATOM   3400  HD2 PHE A 227      -6.189  -9.942  -3.946  1.00 84.28           H
ATOM   3401  CE1 PHE A 227      -8.738 -12.810  -3.799  1.00 84.28           C
ATOM   3402  HE1 PHE A 227      -9.473 -13.615  -3.755  1.00 84.28           H
ATOM   3403  CE2 PHE A 227      -6.510 -12.095  -4.065  1.00 84.28           C
ATOM   3404  HE2 PHE A 227      -5.458 -12.326  -4.234  1.00 84.28           H
ATOM   3405  CZ  PHE A 227      -7.426 -13.099  -4.010  1.00 84.28           C
ATOM   3406  HZ  PHE A 227      -7.109 -14.134  -4.135  1.00 84.28           H
ATOM   3407  HN  PHE A 227      -9.332  -6.705  -3.511  1.00 84.28           H
ATOM   3408  N   VAL A 228     -11.162  -8.739  -5.202  1.00 91.81           N
ATOM   3409  CA  VAL A 228     -12.299  -9.348  -5.871  1.00 91.81           C
ATOM   3410  C   VAL A 228     -12.388  -8.817  -7.303  1.00 91.81           C
ATOM   3411  O   VAL A 228     -12.590  -9.585  -8.242  1.00 91.81           O
ATOM   3412  HA  VAL A 228     -12.123 -10.423  -5.906  1.00 91.81           H
ATOM   3413  CB  VAL A 228     -13.574  -9.103  -5.062  1.00 91.81           C
ATOM   3414  HB  VAL A 228     -13.644  -8.034  -4.862  1.00 91.81           H
ATOM   3415  CG1 VAL A 228     -14.815  -9.515  -5.856  1.00 91.81           C
ATOM   3416 1HG1 VAL A 228     -14.867  -8.932  -6.776  1.00 91.81           H
ATOM   3417 2HG1 VAL A 228     -14.755 -10.575  -6.101  1.00 91.81           H
ATOM   3418 3HG1 VAL A 228     -15.707  -9.330  -5.258  1.00 91.81           H
ATOM   3419  CG2 VAL A 228     -13.518  -9.830  -3.717  1.00 91.81           C
ATOM   3420 1HG2 VAL A 228     -13.413 -10.901  -3.887  1.00 91.81           H
ATOM   3421 2HG2 VAL A 228     -12.665  -9.468  -3.143  1.00 91.81           H
ATOM   3422 3HG2 VAL A 228     -14.437  -9.639  -3.162  1.00 91.81           H
ATOM   3423  HN  VAL A 228     -11.387  -8.206  -4.386  1.00 91.81           H
ATOM   3424  N   VAL A 229     -12.234  -7.506  -7.425  1.00 91.65           N
ATOM   3425  CA  VAL A 229     -12.370  -6.853  -8.715  1.00 91.65           C
ATOM   3426  C   VAL A 229     -11.282  -7.367  -9.660  1.00 91.65           C
ATOM   3427  O   VAL A 229     -11.560  -7.698 -10.811  1.00 91.65           O
ATOM   3428  HA  VAL A 229     -13.344  -7.127  -9.121  1.00 91.65           H
ATOM   3429  CB  VAL A 229     -12.341  -5.334  -8.539  1.00 91.65           C
ATOM   3430  HB  VAL A 229     -11.442  -5.079  -7.976  1.00 91.65           H
ATOM   3431  CG1 VAL A 229     -12.263  -4.626  -9.893  1.00 91.65           C
ATOM   3432 1HG1 VAL A 229     -11.357  -4.936 -10.414  1.00 91.65           H
ATOM   3433 2HG1 VAL A 229     -13.135  -4.891 -10.492  1.00 91.65           H
ATOM   3434 3HG1 VAL A 229     -12.243  -3.547  -9.739  1.00 91.65           H
ATOM   3435  CG2 VAL A 229     -13.550  -4.851  -7.736  1.00 91.65           C
ATOM   3436 1HG2 VAL A 229     -14.466  -5.124  -8.260  1.00 91.65           H
ATOM   3437 2HG2 VAL A 229     -13.542  -5.318  -6.751  1.00 91.65           H
ATOM   3438 3HG2 VAL A 229     -13.504  -3.768  -7.626  1.00 91.65           H
ATOM   3439  HN  VAL A 229     -12.019  -6.895  -6.662  1.00 91.65           H
ATOM   3440  N   MET A 230     -10.065  -7.418  -9.137  1.00 83.45           N
ATOM   3441  CA  MET A 230      -8.927  -7.847  -9.932  1.00 83.45           C
ATOM   3442  C   MET A 230      -9.086  -9.302 -10.376  1.00 83.45           C
ATOM   3443  O   MET A 230      -8.880  -9.624 -11.545  1.00 83.45           O
ATOM   3444  HA  MET A 230      -8.915  -7.193 -10.804  1.00 83.45           H
ATOM   3445  CB  MET A 230      -7.646  -7.701  -9.108  1.00 83.45           C
ATOM   3446 1HB  MET A 230      -7.807  -8.094  -8.105  1.00 83.45           H
ATOM   3447 2HB  MET A 230      -6.850  -8.294  -9.559  1.00 83.45           H
ATOM   3448  CG  MET A 230      -7.212  -6.236  -9.025  1.00 83.45           C
ATOM   3449 1HG  MET A 230      -7.197  -5.795 -10.021  1.00 83.45           H
ATOM   3450 2HG  MET A 230      -7.932  -5.668  -8.435  1.00 83.45           H
ATOM   3451  SD  MET A 230      -5.592  -6.121  -8.284  1.00 83.45           S
ATOM   3452  CE  MET A 230      -5.967  -6.679  -6.630  1.00 83.45           C
ATOM   3453 1HE  MET A 230      -6.707  -6.016  -6.182  1.00 83.45           H
ATOM   3454 2HE  MET A 230      -6.364  -7.693  -6.671  1.00 83.45           H
ATOM   3455 3HE  MET A 230      -5.058  -6.669  -6.028  1.00 83.45           H
ATOM   3456  HN  MET A 230      -9.852  -7.173  -8.192  1.00 83.45           H
ATOM   3457  N   ALA A 231      -9.450 -10.143  -9.419  1.00 89.20           N
ATOM   3458  CA  ALA A 231      -9.568 -11.568  -9.679  1.00 89.20           C
ATOM   3459  C   ALA A 231     -10.562 -11.792 -10.821  1.00 89.20           C
ATOM   3460  O   ALA A 231     -10.304 -12.581 -11.728  1.00 89.20           O
ATOM   3461  HA  ALA A 231      -8.588 -11.932  -9.987  1.00 89.20           H
ATOM   3462  CB  ALA A 231      -9.982 -12.289  -8.395  1.00 89.20           C
ATOM   3463 1HB  ALA A 231      -9.228 -12.122  -7.626  1.00 89.20           H
ATOM   3464 2HB  ALA A 231     -10.942 -11.902  -8.054  1.00 89.20           H
ATOM   3465 3HB  ALA A 231     -10.071 -13.358  -8.591  1.00 89.20           H
ATOM   3466  HN  ALA A 231      -9.661  -9.866  -8.482  1.00 89.20           H
ATOM   3467  N   CYS A 232     -11.679 -11.084 -10.737  1.00 89.63           N
ATOM   3468  CA  CYS A 232     -12.724 -11.213 -11.739  1.00 89.63           C
ATOM   3469  C   CYS A 232     -12.167 -10.726 -13.079  1.00 89.63           C
ATOM   3470  O   CYS A 232     -12.297 -11.408 -14.094  1.00 89.63           O
ATOM   3471  HA  CYS A 232     -12.981 -12.271 -11.789  1.00 89.63           H
ATOM   3472  CB  CYS A 232     -13.990 -10.454 -11.338  1.00 89.63           C
ATOM   3473 1HB  CYS A 232     -13.744  -9.419 -11.101  1.00 89.63           H
ATOM   3474 2HB  CYS A 232     -14.691 -10.433 -12.172  1.00 89.63           H
ATOM   3475  SG  CYS A 232     -14.768 -11.258  -9.889  1.00 89.63           S
ATOM   3476  HG  CYS A 232     -15.740 -10.362  -9.739  1.00 89.63           H
ATOM   3477  HN  CYS A 232     -11.876 -10.434 -10.004  1.00 89.63           H
ATOM   3478  N   CYS A 233     -11.559  -9.550 -13.038  1.00 87.21           N
ATOM   3479  CA  CYS A 233     -11.109  -8.897 -14.255  1.00 87.21           C
ATOM   3480  C   CYS A 233     -10.153  -9.843 -14.983  1.00 87.21           C
ATOM   3481  O   CYS A 233     -10.341 -10.136 -16.163  1.00 87.21           O
ATOM   3482  HA  CYS A 233     -11.999  -8.708 -14.856  1.00 87.21           H
ATOM   3483  CB  CYS A 233     -10.460  -7.542 -13.964  1.00 87.21           C
ATOM   3484 1HB  CYS A 233      -9.740  -7.642 -13.152  1.00 87.21           H
ATOM   3485 2HB  CYS A 233      -9.908  -7.199 -14.839  1.00 87.21           H
ATOM   3486  SG  CYS A 233     -11.743  -6.317 -13.515  1.00 87.21           S
ATOM   3487  HG  CYS A 233     -11.913  -6.744 -12.267  1.00 87.21           H
ATOM   3488  HN  CYS A 233     -11.373  -9.045 -12.194  1.00 87.21           H
ATOM   3489  N   TYR A 234      -9.147 -10.296 -14.249  1.00 73.74           N
ATOM   3490  CA  TYR A 234      -8.071 -11.068 -14.848  1.00 73.74           C
ATOM   3491  C   TYR A 234      -8.551 -12.468 -15.236  1.00 73.74           C
ATOM   3492  O   TYR A 234      -8.053 -13.055 -16.195  1.00 73.74           O
ATOM   3493  HA  TYR A 234      -7.740 -10.544 -15.745  1.00 73.74           H
ATOM   3494  CB  TYR A 234      -6.991 -11.192 -13.771  1.00 73.74           C
ATOM   3495 1HB  TYR A 234      -7.472 -11.335 -12.804  1.00 73.74           H
ATOM   3496 2HB  TYR A 234      -6.398 -12.085 -13.968  1.00 73.74           H
ATOM   3497  CG  TYR A 234      -6.056  -9.984 -13.686  1.00 73.74           C
ATOM   3498  CD1 TYR A 234      -5.203  -9.697 -14.733  1.00 73.74           C
ATOM   3499  HD1 TYR A 234      -5.196 -10.331 -15.620  1.00 73.74           H
ATOM   3500  CD2 TYR A 234      -6.064  -9.182 -12.563  1.00 73.74           C
ATOM   3501  HD2 TYR A 234      -6.738  -9.409 -11.737  1.00 73.74           H
ATOM   3502  CE1 TYR A 234      -4.322  -8.561 -14.653  1.00 73.74           C
ATOM   3503  HE1 TYR A 234      -3.644  -8.323 -15.472  1.00 73.74           H
ATOM   3504  CE2 TYR A 234      -5.184  -8.046 -12.484  1.00 73.74           C
ATOM   3505  HE2 TYR A 234      -5.181  -7.404 -11.602  1.00 73.74           H
ATOM   3506  CZ  TYR A 234      -4.356  -7.791 -13.532  1.00 73.74           C
ATOM   3507  OH  TYR A 234      -3.525  -6.718 -13.457  1.00 73.74           O
ATOM   3508  HH  TYR A 234      -3.779  -6.142 -12.679  1.00 73.74           H
ATOM   3509  HN  TYR A 234      -9.060 -10.144 -13.264  1.00 73.74           H
ATOM   3510  N   THR A 235      -9.513 -12.962 -14.471  1.00 84.35           N
ATOM   3511  CA  THR A 235     -10.139 -14.235 -14.785  1.00 84.35           C
ATOM   3512  C   THR A 235     -10.731 -14.205 -16.195  1.00 84.35           C
ATOM   3513  O   THR A 235     -10.533 -15.134 -16.976  1.00 84.35           O
ATOM   3514  HA  THR A 235      -9.370 -15.008 -14.777  1.00 84.35           H
ATOM   3515  CB  THR A 235     -11.174 -14.534 -13.698  1.00 84.35           C
ATOM   3516  HB  THR A 235     -11.963 -13.782 -13.694  1.00 84.35           H
ATOM   3517  OG1 THR A 235     -10.404 -14.624 -12.501  1.00 84.35           O
ATOM   3518  HG1 THR A 235     -10.640 -13.872 -11.886  1.00 84.35           H
ATOM   3519  CG2 THR A 235     -11.795 -15.925 -13.847  1.00 84.35           C
ATOM   3520 1HG2 THR A 235     -11.012 -16.681 -13.782  1.00 84.35           H
ATOM   3521 2HG2 THR A 235     -12.293 -15.998 -14.813  1.00 84.35           H
ATOM   3522 3HG2 THR A 235     -12.521 -16.085 -13.050  1.00 84.35           H
ATOM   3523  HN  THR A 235      -9.864 -12.510 -13.651  1.00 84.35           H
ATOM   3524  N   ILE A 236     -11.447 -13.126 -16.479  1.00 83.39           N
ATOM   3525  CA  ILE A 236     -12.090 -12.974 -17.773  1.00 83.39           C
ATOM   3526  C   ILE A 236     -11.024 -12.720 -18.840  1.00 83.39           C
ATOM   3527  O   ILE A 236     -11.123 -13.230 -19.955  1.00 83.39           O
ATOM   3528  HA  ILE A 236     -12.591 -13.915 -18.002  1.00 83.39           H
ATOM   3529  CB  ILE A 236     -13.169 -11.891 -17.711  1.00 83.39           C
ATOM   3530  HB  ILE A 236     -12.703 -10.964 -17.376  1.00 83.39           H
ATOM   3531  CG1 ILE A 236     -14.248 -12.249 -16.687  1.00 83.39           C
ATOM   3532 1HG1 ILE A 236     -14.874 -13.051 -17.079  1.00 83.39           H
ATOM   3533 2HG1 ILE A 236     -13.780 -12.626 -15.777  1.00 83.39           H
ATOM   3534  CG2 ILE A 236     -13.759 -11.625 -19.097  1.00 83.39           C
ATOM   3535 1HG2 ILE A 236     -12.969 -11.293 -19.771  1.00 83.39           H
ATOM   3536 2HG2 ILE A 236     -14.206 -12.541 -19.483  1.00 83.39           H
ATOM   3537 3HG2 ILE A 236     -14.523 -10.851 -19.024  1.00 83.39           H
ATOM   3538  CD1 ILE A 236     -15.115 -11.033 -16.356  1.00 83.39           C
ATOM   3539 1HD1 ILE A 236     -14.490 -10.242 -15.942  1.00 83.39           H
ATOM   3540 2HD1 ILE A 236     -15.600 -10.675 -17.264  1.00 83.39           H
ATOM   3541 3HD1 ILE A 236     -15.874 -11.316 -15.626  1.00 83.39           H
ATOM   3542  HN  ILE A 236     -11.590 -12.367 -15.843  1.00 83.39           H
ATOM   3543  N   ILE A 237     -10.029 -11.932 -18.461  1.00 78.71           N
ATOM   3544  CA  ILE A 237      -8.948 -11.600 -19.374  1.00 78.71           C
ATOM   3545  C   ILE A 237      -8.291 -12.890 -19.869  1.00 78.71           C
ATOM   3546  O   ILE A 237      -8.141 -13.092 -21.073  1.00 78.71           O
ATOM   3547  HA  ILE A 237      -9.387 -11.087 -20.229  1.00 78.71           H
ATOM   3548  CB  ILE A 237      -7.970 -10.626 -18.714  1.00 78.71           C
ATOM   3549  HB  ILE A 237      -7.796 -10.957 -17.690  1.00 78.71           H
ATOM   3550  CG1 ILE A 237      -8.564  -9.218 -18.640  1.00 78.71           C
ATOM   3551 1HG1 ILE A 237      -8.569  -8.769 -19.633  1.00 78.71           H
ATOM   3552 2HG1 ILE A 237      -9.602  -9.275 -18.310  1.00 78.71           H
ATOM   3553  CG2 ILE A 237      -6.617 -10.640 -19.428  1.00 78.71           C
ATOM   3554 1HG2 ILE A 237      -6.193 -11.643 -19.385  1.00 78.71           H
ATOM   3555 2HG2 ILE A 237      -6.752 -10.347 -20.469  1.00 78.71           H
ATOM   3556 3HG2 ILE A 237      -5.940  -9.938 -18.939  1.00 78.71           H
ATOM   3557  CD1 ILE A 237      -7.765  -8.335 -17.679  1.00 78.71           C
ATOM   3558 1HD1 ILE A 237      -7.783  -8.775 -16.682  1.00 78.71           H
ATOM   3559 2HD1 ILE A 237      -6.735  -8.262 -18.025  1.00 78.71           H
ATOM   3560 3HD1 ILE A 237      -8.210  -7.341 -17.645  1.00 78.71           H
ATOM   3561  HN  ILE A 237      -9.954 -11.523 -17.551  1.00 78.71           H
ATOM   3562  N   ILE A 238      -7.915 -13.730 -18.915  1.00 76.33           N
ATOM   3563  CA  ILE A 238      -7.204 -14.956 -19.234  1.00 76.33           C
ATOM   3564  C   ILE A 238      -8.049 -15.796 -20.193  1.00 76.33           C
ATOM   3565  O   ILE A 238      -7.544 -16.297 -21.196  1.00 76.33           O
ATOM   3566  HA  ILE A 238      -6.281 -14.675 -19.743  1.00 76.33           H
ATOM   3567  CB  ILE A 238      -6.808 -15.694 -17.954  1.00 76.33           C
ATOM   3568  HB  ILE A 238      -7.673 -15.715 -17.290  1.00 76.33           H
ATOM   3569  CG1 ILE A 238      -5.690 -14.953 -17.217  1.00 76.33           C
ATOM   3570 1HG1 ILE A 238      -4.744 -15.109 -17.734  1.00 76.33           H
ATOM   3571 2HG1 ILE A 238      -5.889 -13.882 -17.230  1.00 76.33           H
ATOM   3572  CG2 ILE A 238      -6.433 -17.147 -18.253  1.00 76.33           C
ATOM   3573 1HG2 ILE A 238      -7.285 -17.657 -18.701  1.00 76.33           H
ATOM   3574 2HG2 ILE A 238      -5.590 -17.170 -18.944  1.00 76.33           H
ATOM   3575 3HG2 ILE A 238      -6.156 -17.649 -17.325  1.00 76.33           H
ATOM   3576  CD1 ILE A 238      -5.573 -15.438 -15.770  1.00 76.33           C
ATOM   3577 1HD1 ILE A 238      -6.514 -15.258 -15.249  1.00 76.33           H
ATOM   3578 2HD1 ILE A 238      -5.350 -16.505 -15.761  1.00 76.33           H
ATOM   3579 3HD1 ILE A 238      -4.771 -14.895 -15.269  1.00 76.33           H
ATOM   3580  HN  ILE A 238      -8.090 -13.584 -17.941  1.00 76.33           H
ATOM   3581  N   HIS A 239      -9.323 -15.926 -19.849  1.00 76.69           N
ATOM   3582  CA  HIS A 239     -10.229 -16.749 -20.632  1.00 76.69           C
ATOM   3583  C   HIS A 239     -10.265 -16.242 -22.075  1.00 76.69           C
ATOM   3584  O   HIS A 239     -10.220 -17.033 -23.016  1.00 76.69           O
ATOM   3585  HA  HIS A 239      -9.821 -17.760 -20.622  1.00 76.69           H
ATOM   3586  CB  HIS A 239     -11.614 -16.798 -19.985  1.00 76.69           C
ATOM   3587 1HB  HIS A 239     -11.500 -17.012 -18.923  1.00 76.69           H
ATOM   3588 2HB  HIS A 239     -12.076 -15.814 -20.065  1.00 76.69           H
ATOM   3589  CG  HIS A 239     -12.540 -17.824 -20.594  1.00 76.69           C
ATOM   3590  ND1 HIS A 239     -12.369 -19.186 -20.419  1.00 76.69           N
ATOM   3591  HD1 HIS A 239     -11.640 -19.621 -19.889  1.00 76.69           H
ATOM   3592  CD2 HIS A 239     -13.647 -17.673 -21.377  1.00 76.69           C
ATOM   3593  HD2 HIS A 239     -14.067 -16.724 -21.710  1.00 76.69           H
ATOM   3594  CE1 HIS A 239     -13.334 -19.817 -21.071  1.00 76.69           C
ATOM   3595  HE1 HIS A 239     -13.473 -20.897 -21.124  1.00 76.69           H
ATOM   3596  NE2 HIS A 239     -14.125 -18.877 -21.665  1.00 76.69           N
ATOM   3597  HN  HIS A 239      -9.736 -15.481 -19.055  1.00 76.69           H
ATOM   3598  N   THR A 240     -10.348 -14.926 -22.204  1.00 78.18           N
ATOM   3599  CA  THR A 240     -10.467 -14.309 -23.514  1.00 78.18           C
ATOM   3600  C   THR A 240      -9.190 -14.531 -24.327  1.00 78.18           C
ATOM   3601  O   THR A 240      -9.250 -14.772 -25.532  1.00 78.18           O
ATOM   3602  HA  THR A 240     -11.278 -14.799 -24.053  1.00 78.18           H
ATOM   3603  CB  THR A 240     -10.808 -12.831 -23.311  1.00 78.18           C
ATOM   3604  HB  THR A 240      -9.955 -12.286 -22.907  1.00 78.18           H
ATOM   3605  OG1 THR A 240     -11.970 -12.853 -22.487  1.00 78.18           O
ATOM   3606  HG1 THR A 240     -11.721 -12.657 -21.539  1.00 78.18           H
ATOM   3607  CG2 THR A 240     -11.279 -12.156 -24.601  1.00 78.18           C
ATOM   3608 1HG2 THR A 240     -12.173 -12.660 -24.969  1.00 78.18           H
ATOM   3609 2HG2 THR A 240     -10.492 -12.219 -25.352  1.00 78.18           H
ATOM   3610 3HG2 THR A 240     -11.508 -11.110 -24.401  1.00 78.18           H
ATOM   3611  HN  THR A 240     -10.334 -14.287 -21.436  1.00 78.18           H
ATOM   3612  N   LEU A 241      -8.063 -14.443 -23.635  1.00 72.94           N
ATOM   3613  CA  LEU A 241      -6.771 -14.518 -24.295  1.00 72.94           C
ATOM   3614  C   LEU A 241      -6.543 -15.944 -24.800  1.00 72.94           C
ATOM   3615  O   LEU A 241      -5.992 -16.143 -25.881  1.00 72.94           O
ATOM   3616  HA  LEU A 241      -6.805 -13.849 -25.155  1.00 72.94           H
ATOM   3617  CB  LEU A 241      -5.665 -14.009 -23.368  1.00 72.94           C
ATOM   3618 1HB  LEU A 241      -5.796 -14.473 -22.391  1.00 72.94           H
ATOM   3619 2HB  LEU A 241      -4.706 -14.350 -23.758  1.00 72.94           H
ATOM   3620  CG  LEU A 241      -5.596 -12.492 -23.177  1.00 72.94           C
ATOM   3621  HG  LEU A 241      -6.562 -12.150 -22.808  1.00 72.94           H
ATOM   3622  CD1 LEU A 241      -4.552 -12.121 -22.122  1.00 72.94           C
ATOM   3623 1HD1 LEU A 241      -4.817 -12.581 -21.170  1.00 72.94           H
ATOM   3624 2HD1 LEU A 241      -3.572 -12.478 -22.438  1.00 72.94           H
ATOM   3625 3HD1 LEU A 241      -4.523 -11.037 -22.005  1.00 72.94           H
ATOM   3626  CD2 LEU A 241      -5.343 -11.783 -24.508  1.00 72.94           C
ATOM   3627 1HD2 LEU A 241      -4.398 -12.125 -24.929  1.00 72.94           H
ATOM   3628 2HD2 LEU A 241      -6.153 -12.010 -25.201  1.00 72.94           H
ATOM   3629 3HD2 LEU A 241      -5.298 -10.706 -24.343  1.00 72.94           H
ATOM   3630  HN  LEU A 241      -8.024 -14.323 -22.643  1.00 72.94           H
ATOM   3631  N   ILE A 242      -6.978 -16.900 -23.992  1.00 73.87           N
ATOM   3632  CA  ILE A 242      -6.829 -18.302 -24.343  1.00 73.87           C
ATOM   3633  C   ILE A 242      -7.605 -18.586 -25.631  1.00 73.87           C
ATOM   3634  O   ILE A 242      -7.098 -19.255 -26.530  1.00 73.87           O
ATOM   3635  HA  ILE A 242      -5.770 -18.480 -24.532  1.00 73.87           H
ATOM   3636  CB  ILE A 242      -7.236 -19.195 -23.170  1.00 73.87           C
ATOM   3637  HB  ILE A 242      -8.193 -18.839 -22.786  1.00 73.87           H
ATOM   3638  CG1 ILE A 242      -6.225 -19.093 -22.026  1.00 73.87           C
ATOM   3639 1HG1 ILE A 242      -5.289 -19.568 -22.322  1.00 73.87           H
ATOM   3640 2HG1 ILE A 242      -6.002 -18.046 -21.825  1.00 73.87           H
ATOM   3641  CG2 ILE A 242      -7.443 -20.640 -23.626  1.00 73.87           C
ATOM   3642 1HG2 ILE A 242      -8.229 -20.674 -24.381  1.00 73.87           H
ATOM   3643 2HG2 ILE A 242      -6.515 -21.023 -24.051  1.00 73.87           H
ATOM   3644 3HG2 ILE A 242      -7.732 -21.253 -22.773  1.00 73.87           H
ATOM   3645  CD1 ILE A 242      -6.762 -19.759 -20.758  1.00 73.87           C
ATOM   3646 1HD1 ILE A 242      -7.685 -19.266 -20.453  1.00 73.87           H
ATOM   3647 2HD1 ILE A 242      -6.961 -20.812 -20.957  1.00 73.87           H
ATOM   3648 3HD1 ILE A 242      -6.023 -19.673 -19.961  1.00 73.87           H
ATOM   3649  HN  ILE A 242      -7.425 -16.730 -23.114  1.00 73.87           H
ATOM   3650  N   GLN A 243      -8.821 -18.064 -25.679  1.00 70.29           N
ATOM   3651  CA  GLN A 243      -9.699 -18.313 -26.809  1.00 70.29           C
ATOM   3652  C   GLN A 243      -9.103 -17.719 -28.086  1.00 70.29           C
ATOM   3653  O   GLN A 243      -9.358 -18.213 -29.183  1.00 70.29           O
ATOM   3654  HA  GLN A 243      -9.756 -19.398 -26.897  1.00 70.29           H
ATOM   3655  CB  GLN A 243     -11.101 -17.757 -26.548  1.00 70.29           C
ATOM   3656 1HB  GLN A 243     -11.027 -16.735 -26.178  1.00 70.29           H
ATOM   3657 2HB  GLN A 243     -11.660 -17.719 -27.483  1.00 70.29           H
ATOM   3658  CG  GLN A 243     -11.852 -18.620 -25.533  1.00 70.29           C
ATOM   3659 1HG  GLN A 243     -11.838 -19.662 -25.853  1.00 70.29           H
ATOM   3660 2HG  GLN A 243     -11.347 -18.576 -24.568  1.00 70.29           H
ATOM   3661  CD  GLN A 243     -13.300 -18.149 -25.378  1.00 70.29           C
ATOM   3662  OE1 GLN A 243     -13.700 -17.114 -25.885  1.00 70.29           O
ATOM   3663  NE2 GLN A 243     -14.059 -18.964 -24.651  1.00 70.29           N
ATOM   3664 1HE2 GLN A 243     -13.668 -19.799 -24.263  1.00 70.29           H
ATOM   3665 2HE2 GLN A 243     -15.021 -18.742 -24.493  1.00 70.29           H
ATOM   3666  HN  GLN A 243      -9.208 -17.480 -24.964  1.00 70.29           H
ATOM   3667  N   ALA A 244      -8.319 -16.667 -27.901  1.00 70.93           N
ATOM   3668  CA  ALA A 244      -7.840 -15.883 -29.027  1.00 70.93           C
ATOM   3669  C   ALA A 244      -6.794 -16.691 -29.797  1.00 70.93           C
ATOM   3670  O   ALA A 244      -6.403 -16.315 -30.901  1.00 70.93           O
ATOM   3671  HA  ALA A 244      -8.690 -15.688 -29.681  1.00 70.93           H
ATOM   3672  CB  ALA A 244      -7.289 -14.548 -28.522  1.00 70.93           C
ATOM   3673 1HB  ALA A 244      -8.079 -14.000 -28.008  1.00 70.93           H
ATOM   3674 2HB  ALA A 244      -6.466 -14.732 -27.832  1.00 70.93           H
ATOM   3675 3HB  ALA A 244      -6.930 -13.960 -29.367  1.00 70.93           H
ATOM   3676  HN  ALA A 244      -8.012 -16.349 -27.004  1.00 70.93           H
ATOM   3677  N   LYS A 245      -6.370 -17.787 -29.185  1.00 59.92           N
ATOM   3678  CA  LYS A 245      -5.487 -18.726 -29.856  1.00 59.92           C
ATOM   3679  C   LYS A 245      -4.383 -17.953 -30.579  1.00 59.92           C
ATOM   3680  O   LYS A 245      -3.560 -18.545 -31.277  1.00 59.92           O
ATOM   3681  HA  LYS A 245      -5.027 -19.348 -29.088  1.00 59.92           H
ATOM   3682  CB  LYS A 245      -6.289 -19.654 -30.771  1.00 59.92           C
ATOM   3683 1HB  LYS A 245      -7.035 -19.077 -31.318  1.00 59.92           H
ATOM   3684 2HB  LYS A 245      -5.626 -20.101 -31.512  1.00 59.92           H
ATOM   3685  CG  LYS A 245      -6.979 -20.756 -29.965  1.00 59.92           C
ATOM   3686 1HG  LYS A 245      -6.286 -21.161 -29.227  1.00 59.92           H
ATOM   3687 2HG  LYS A 245      -7.820 -20.336 -29.414  1.00 59.92           H
ATOM   3688  CD  LYS A 245      -7.471 -21.879 -30.880  1.00 59.92           C
ATOM   3689 1HD  LYS A 245      -8.263 -21.503 -31.529  1.00 59.92           H
ATOM   3690 2HD  LYS A 245      -6.658 -22.208 -31.528  1.00 59.92           H
ATOM   3691  CE  LYS A 245      -7.992 -23.064 -30.064  1.00 59.92           C
ATOM   3692 1HE  LYS A 245      -7.252 -23.352 -29.317  1.00 59.92           H
ATOM   3693 2HE  LYS A 245      -8.893 -22.773 -29.524  1.00 59.92           H
ATOM   3694  NZ  LYS A 245      -8.286 -24.213 -30.949  1.00 59.92           N
ATOM   3695 1HZ  LYS A 245      -8.652 -24.980 -30.396  1.00 59.92           H
ATOM   3696 2HZ  LYS A 245      -8.972 -23.938 -31.643  1.00 59.92           H
ATOM   3697 3HZ  LYS A 245      -7.434 -24.508 -31.414  1.00 59.92           H
ATOM   3698  HN  LYS A 245      -6.619 -18.036 -28.249  1.00 59.92           H
ATOM   3699  N   LYS A 246      -4.399 -16.642 -30.389  1.00 52.31           N
ATOM   3700  CA  LYS A 246      -3.428 -15.779 -31.038  1.00 52.31           C
ATOM   3701  C   LYS A 246      -2.141 -15.753 -30.210  1.00 52.31           C
ATOM   3702  O   LYS A 246      -2.147 -15.316 -29.060  1.00 52.31           O
ATOM   3703  HA  LYS A 246      -3.203 -16.214 -32.012  1.00 52.31           H
ATOM   3704  CB  LYS A 246      -4.025 -14.393 -31.289  1.00 52.31           C
ATOM   3705 1HB  LYS A 246      -4.583 -14.068 -30.411  1.00 52.31           H
ATOM   3706 2HB  LYS A 246      -3.224 -13.670 -31.443  1.00 52.31           H
ATOM   3707  CG  LYS A 246      -4.948 -14.406 -32.509  1.00 52.31           C
ATOM   3708 1HG  LYS A 246      -4.474 -14.957 -33.322  1.00 52.31           H
ATOM   3709 2HG  LYS A 246      -5.872 -14.931 -32.265  1.00 52.31           H
ATOM   3710  CD  LYS A 246      -5.270 -12.983 -32.970  1.00 52.31           C
ATOM   3711 1HD  LYS A 246      -5.841 -12.468 -32.198  1.00 52.31           H
ATOM   3712 2HD  LYS A 246      -4.344 -12.424 -33.108  1.00 52.31           H
ATOM   3713  CE  LYS A 246      -6.064 -12.996 -34.277  1.00 52.31           C
ATOM   3714 1HE  LYS A 246      -5.576 -13.650 -35.000  1.00 52.31           H
ATOM   3715 2HE  LYS A 246      -7.060 -13.403 -34.101  1.00 52.31           H
ATOM   3716  NZ  LYS A 246      -6.172 -11.628 -34.831  1.00 52.31           N
ATOM   3717 1HZ  LYS A 246      -6.726 -11.650 -35.681  1.00 52.31           H
ATOM   3718 2HZ  LYS A 246      -6.620 -11.023 -34.152  1.00 52.31           H
ATOM   3719 3HZ  LYS A 246      -5.246 -11.274 -35.041  1.00 52.31           H
ATOM   3720  HN  LYS A 246      -5.060 -16.170 -29.804  1.00 52.31           H
ATOM   3721  N   SER A 247      -1.069 -16.226 -30.827  1.00 54.85           N
ATOM   3722  CA  SER A 247       0.195 -16.372 -30.125  1.00 54.85           C
ATOM   3723  C   SER A 247       0.579 -15.050 -29.458  1.00 54.85           C
ATOM   3724  O   SER A 247       0.954 -15.028 -28.286  1.00 54.85           O
ATOM   3725  HA  SER A 247       0.021 -17.143 -29.375  1.00 54.85           H
ATOM   3726  CB  SER A 247       1.304 -16.828 -31.076  1.00 54.85           C
ATOM   3727 1HB  SER A 247       1.636 -17.827 -30.793  1.00 54.85           H
ATOM   3728 2HB  SER A 247       0.907 -16.899 -32.089  1.00 54.85           H
ATOM   3729  OG  SER A 247       2.417 -15.937 -31.064  1.00 54.85           O
ATOM   3730  HG  SER A 247       3.108 -16.246 -31.717  1.00 54.85           H
ATOM   3731  HN  SER A 247      -1.054 -16.507 -31.787  1.00 54.85           H
ATOM   3732  N   SER A 248       0.471 -13.980 -30.232  1.00 56.31           N
ATOM   3733  CA  SER A 248       0.947 -12.682 -29.785  1.00 56.31           C
ATOM   3734  C   SER A 248       0.275 -12.305 -28.463  1.00 56.31           C
ATOM   3735  O   SER A 248       0.808 -11.502 -27.698  1.00 56.31           O
ATOM   3736  HA  SER A 248       2.022 -12.800 -29.647  1.00 56.31           H
ATOM   3737  CB  SER A 248       0.684 -11.606 -30.840  1.00 56.31           C
ATOM   3738 1HB  SER A 248       1.207 -10.690 -30.562  1.00 56.31           H
ATOM   3739 2HB  SER A 248       1.094 -11.928 -31.797  1.00 56.31           H
ATOM   3740  OG  SER A 248      -0.706 -11.331 -30.987  1.00 56.31           O
ATOM   3741  HG  SER A 248      -0.842 -10.607 -31.664  1.00 56.31           H
ATOM   3742  HN  SER A 248       0.069 -13.990 -31.147  1.00 56.31           H
ATOM   3743  N   LYS A 249      -0.885 -12.902 -28.234  1.00 51.87           N
ATOM   3744  CA  LYS A 249      -1.666 -12.592 -27.049  1.00 51.87           C
ATOM   3745  C   LYS A 249      -1.069 -13.325 -25.845  1.00 51.87           C
ATOM   3746  O   LYS A 249      -1.314 -12.947 -24.700  1.00 51.87           O
ATOM   3747  HA  LYS A 249      -1.584 -11.519 -26.875  1.00 51.87           H
ATOM   3748  CB  LYS A 249      -3.145 -12.902 -27.285  1.00 51.87           C
ATOM   3749 1HB  LYS A 249      -3.252 -13.918 -27.665  1.00 51.87           H
ATOM   3750 2HB  LYS A 249      -3.686 -12.857 -26.339  1.00 51.87           H
ATOM   3751  CG  LYS A 249      -3.761 -11.913 -28.277  1.00 51.87           C
ATOM   3752 1HG  LYS A 249      -3.485 -10.896 -28.000  1.00 51.87           H
ATOM   3753 2HG  LYS A 249      -3.356 -12.093 -29.273  1.00 51.87           H
ATOM   3754  CD  LYS A 249      -5.285 -12.044 -28.308  1.00 51.87           C
ATOM   3755 1HD  LYS A 249      -5.561 -13.024 -28.699  1.00 51.87           H
ATOM   3756 2HD  LYS A 249      -5.679 -11.983 -27.294  1.00 51.87           H
ATOM   3757  CE  LYS A 249      -5.912 -10.949 -29.173  1.00 51.87           C
ATOM   3758 1HE  LYS A 249      -5.519  -9.975 -28.879  1.00 51.87           H
ATOM   3759 2HE  LYS A 249      -5.639 -11.100 -30.217  1.00 51.87           H
ATOM   3760  NZ  LYS A 249      -7.385 -10.958 -29.033  1.00 51.87           N
ATOM   3761 1HZ  LYS A 249      -7.764 -10.089 -29.393  1.00 51.87           H
ATOM   3762 2HZ  LYS A 249      -7.769 -11.737 -29.556  1.00 51.87           H
ATOM   3763 3HZ  LYS A 249      -7.631 -11.054 -28.054  1.00 51.87           H
ATOM   3764  HN  LYS A 249      -1.292 -13.585 -28.841  1.00 51.87           H
ATOM   3765  N   HIS A 250      -0.297 -14.359 -26.145  1.00 51.69           N
ATOM   3766  CA  HIS A 250       0.288 -15.183 -25.102  1.00 51.69           C
ATOM   3767  C   HIS A 250       1.323 -14.368 -24.323  1.00 51.69           C
ATOM   3768  O   HIS A 250       1.453 -14.520 -23.110  1.00 51.69           O
ATOM   3769  HA  HIS A 250      -0.524 -15.461 -24.429  1.00 51.69           H
ATOM   3770  CB  HIS A 250       0.868 -16.472 -25.689  1.00 51.69           C
ATOM   3771 1HB  HIS A 250       1.334 -16.245 -26.647  1.00 51.69           H
ATOM   3772 2HB  HIS A 250       1.656 -16.837 -25.030  1.00 51.69           H
ATOM   3773  CG  HIS A 250      -0.150 -17.569 -25.887  1.00 51.69           C
ATOM   3774  ND1 HIS A 250      -0.943 -18.051 -24.860  1.00 51.69           N
ATOM   3775  HD1 HIS A 250      -0.926 -17.736 -23.911  1.00 51.69           H
ATOM   3776  CD2 HIS A 250      -0.497 -18.272 -27.003  1.00 51.69           C
ATOM   3777  HD2 HIS A 250      -0.065 -18.145 -27.996  1.00 51.69           H
ATOM   3778  CE1 HIS A 250      -1.727 -19.001 -25.347  1.00 51.69           C
ATOM   3779  HE1 HIS A 250      -2.465 -19.574 -24.785  1.00 51.69           H
ATOM   3780  NE2 HIS A 250      -1.449 -19.137 -26.676  1.00 51.69           N
ATOM   3781  HN  HIS A 250      -0.071 -14.636 -27.079  1.00 51.69           H
ATOM   3782  N   LYS A 251       2.033 -13.521 -25.054  1.00 55.93           N
ATOM   3783  CA  LYS A 251       3.033 -12.662 -24.443  1.00 55.93           C
ATOM   3784  C   LYS A 251       2.348 -11.706 -23.464  1.00 55.93           C
ATOM   3785  O   LYS A 251       2.818 -11.518 -22.343  1.00 55.93           O
ATOM   3786  HA  LYS A 251       3.714 -13.301 -23.882  1.00 55.93           H
ATOM   3787  CB  LYS A 251       3.859 -11.953 -25.518  1.00 55.93           C
ATOM   3788 1HB  LYS A 251       3.197 -11.545 -26.281  1.00 55.93           H
ATOM   3789 2HB  LYS A 251       4.393 -11.112 -25.076  1.00 55.93           H
ATOM   3790  CG  LYS A 251       4.859 -12.915 -26.164  1.00 55.93           C
ATOM   3791 1HG  LYS A 251       5.431 -13.425 -25.389  1.00 55.93           H
ATOM   3792 2HG  LYS A 251       4.322 -13.683 -26.721  1.00 55.93           H
ATOM   3793  CD  LYS A 251       5.810 -12.169 -27.102  1.00 55.93           C
ATOM   3794 1HD  LYS A 251       5.242 -11.701 -27.905  1.00 55.93           H
ATOM   3795 2HD  LYS A 251       6.310 -11.368 -26.557  1.00 55.93           H
ATOM   3796  CE  LYS A 251       6.853 -13.119 -27.694  1.00 55.93           C
ATOM   3797 1HE  LYS A 251       7.435 -13.575 -26.892  1.00 55.93           H
ATOM   3798 2HE  LYS A 251       6.355 -13.929 -28.226  1.00 55.93           H
ATOM   3799  NZ  LYS A 251       7.753 -12.391 -28.616  1.00 55.93           N
ATOM   3800 1HZ  LYS A 251       8.437 -13.035 -28.999  1.00 55.93           H
ATOM   3801 2HZ  LYS A 251       7.209 -11.987 -29.370  1.00 55.93           H
ATOM   3802 3HZ  LYS A 251       8.230 -11.653 -28.110  1.00 55.93           H
ATOM   3803  HN  LYS A 251       1.934 -13.417 -26.044  1.00 55.93           H
ATOM   3804  N   ALA A 252       1.248 -11.127 -23.924  1.00 61.95           N
ATOM   3805  CA  ALA A 252       0.513 -10.170 -23.115  1.00 61.95           C
ATOM   3806  C   ALA A 252      -0.044 -10.876 -21.877  1.00 61.95           C
ATOM   3807  O   ALA A 252      -0.160 -10.271 -20.812  1.00 61.95           O
ATOM   3808  HA  ALA A 252       1.212  -9.396 -22.798  1.00 61.95           H
ATOM   3809  CB  ALA A 252      -0.587  -9.525 -23.961  1.00 61.95           C
ATOM   3810 1HB  ALA A 252      -0.137  -9.012 -24.811  1.00 61.95           H
ATOM   3811 2HB  ALA A 252      -1.268 -10.296 -24.321  1.00 61.95           H
ATOM   3812 3HB  ALA A 252      -1.138  -8.807 -23.354  1.00 61.95           H
ATOM   3813  HN  ALA A 252       0.860 -11.302 -24.828  1.00 61.95           H
ATOM   3814  N   LEU A 253      -0.372 -12.147 -22.057  1.00 60.92           N
ATOM   3815  CA  LEU A 253      -0.891 -12.949 -20.962  1.00 60.92           C
ATOM   3816  C   LEU A 253       0.190 -13.098 -19.889  1.00 60.92           C
ATOM   3817  O   LEU A 253      -0.064 -12.857 -18.710  1.00 60.92           O
ATOM   3818  HA  LEU A 253      -1.733 -12.408 -20.531  1.00 60.92           H
ATOM   3819  CB  LEU A 253      -1.429 -14.283 -21.482  1.00 60.92           C
ATOM   3820 1HB  LEU A 253      -2.130 -14.079 -22.292  1.00 60.92           H
ATOM   3821 2HB  LEU A 253      -0.599 -14.844 -21.913  1.00 60.92           H
ATOM   3822  CG  LEU A 253      -2.128 -15.172 -20.452  1.00 60.92           C
ATOM   3823  HG  LEU A 253      -1.463 -15.291 -19.596  1.00 60.92           H
ATOM   3824  CD1 LEU A 253      -3.410 -14.514 -19.940  1.00 60.92           C
ATOM   3825 1HD1 LEU A 253      -3.168 -13.561 -19.471  1.00 60.92           H
ATOM   3826 2HD1 LEU A 253      -4.091 -14.346 -20.775  1.00 60.92           H
ATOM   3827 3HD1 LEU A 253      -3.887 -15.167 -19.209  1.00 60.92           H
ATOM   3828  CD2 LEU A 253      -2.387 -16.569 -21.019  1.00 60.92           C
ATOM   3829 1HD2 LEU A 253      -3.022 -16.491 -21.902  1.00 60.92           H
ATOM   3830 2HD2 LEU A 253      -1.439 -17.032 -21.294  1.00 60.92           H
ATOM   3831 3HD2 LEU A 253      -2.885 -17.181 -20.267  1.00 60.92           H
ATOM   3832  HN  LEU A 253      -0.290 -12.627 -22.930  1.00 60.92           H
ATOM   3833  N   LYS A 254       1.372 -13.494 -20.336  1.00 62.43           N
ATOM   3834  CA  LYS A 254       2.464 -13.775 -19.419  1.00 62.43           C
ATOM   3835  C   LYS A 254       2.725 -12.542 -18.551  1.00 62.43           C
ATOM   3836  O   LYS A 254       2.860 -12.652 -17.334  1.00 62.43           O
ATOM   3837  HA  LYS A 254       2.144 -14.591 -18.771  1.00 62.43           H
ATOM   3838  CB  LYS A 254       3.696 -14.260 -20.185  1.00 62.43           C
ATOM   3839 1HB  LYS A 254       3.400 -15.008 -20.921  1.00 62.43           H
ATOM   3840 2HB  LYS A 254       4.137 -13.430 -20.735  1.00 62.43           H
ATOM   3841  CG  LYS A 254       4.734 -14.857 -19.232  1.00 62.43           C
ATOM   3842 1HG  LYS A 254       5.101 -14.084 -18.557  1.00 62.43           H
ATOM   3843 2HG  LYS A 254       4.266 -15.624 -18.614  1.00 62.43           H
ATOM   3844  CD  LYS A 254       5.905 -15.464 -20.007  1.00 62.43           C
ATOM   3845 1HD  LYS A 254       5.534 -16.212 -20.708  1.00 62.43           H
ATOM   3846 2HD  LYS A 254       6.395 -14.689 -20.598  1.00 62.43           H
ATOM   3847  CE  LYS A 254       6.918 -16.105 -19.057  1.00 62.43           C
ATOM   3848 1HE  LYS A 254       7.328 -15.348 -18.388  1.00 62.43           H
ATOM   3849 2HE  LYS A 254       6.420 -16.847 -18.432  1.00 62.43           H
ATOM   3850  NZ  LYS A 254       8.012 -16.745 -19.821  1.00 62.43           N
ATOM   3851 1HZ  LYS A 254       8.683 -17.150 -19.177  1.00 62.43           H
ATOM   3852 2HZ  LYS A 254       7.630 -17.474 -20.413  1.00 62.43           H
ATOM   3853 3HZ  LYS A 254       8.474 -16.050 -20.397  1.00 62.43           H
ATOM   3854  HN  LYS A 254       1.590 -13.623 -21.304  1.00 62.43           H
ATOM   3855  N   VAL A 255       2.788 -11.395 -19.213  1.00 63.55           N
ATOM   3856  CA  VAL A 255       3.002 -10.139 -18.514  1.00 63.55           C
ATOM   3857  C   VAL A 255       1.960  -9.995 -17.403  1.00 63.55           C
ATOM   3858  O   VAL A 255       2.305  -9.713 -16.256  1.00 63.55           O
ATOM   3859  HA  VAL A 255       3.993 -10.178 -18.062  1.00 63.55           H
ATOM   3860  CB  VAL A 255       2.979  -8.977 -19.509  1.00 63.55           C
ATOM   3861  HB  VAL A 255       2.045  -9.032 -20.067  1.00 63.55           H
ATOM   3862  CG1 VAL A 255       3.013  -7.632 -18.781  1.00 63.55           C
ATOM   3863 1HG1 VAL A 255       2.144  -7.550 -18.128  1.00 63.55           H
ATOM   3864 2HG1 VAL A 255       3.923  -7.564 -18.185  1.00 63.55           H
ATOM   3865 3HG1 VAL A 255       2.996  -6.823 -19.511  1.00 63.55           H
ATOM   3866  CG2 VAL A 255       4.132  -9.088 -20.509  1.00 63.55           C
ATOM   3867 1HG2 VAL A 255       5.080  -9.071 -19.973  1.00 63.55           H
ATOM   3868 2HG2 VAL A 255       4.043 -10.023 -21.062  1.00 63.55           H
ATOM   3869 3HG2 VAL A 255       4.092  -8.250 -21.204  1.00 63.55           H
ATOM   3870  HN  VAL A 255       2.697 -11.316 -20.205  1.00 63.55           H
ATOM   3871  N   THR A 256       0.706 -10.197 -17.781  1.00 61.18           N
ATOM   3872  CA  THR A 256      -0.403  -9.873 -16.900  1.00 61.18           C
ATOM   3873  C   THR A 256      -0.379 -10.771 -15.661  1.00 61.18           C
ATOM   3874  O   THR A 256      -0.597 -10.302 -14.545  1.00 61.18           O
ATOM   3875  HA  THR A 256      -0.279  -8.847 -16.553  1.00 61.18           H
ATOM   3876  CB  THR A 256      -1.697  -9.987 -17.707  1.00 61.18           C
ATOM   3877  HB  THR A 256      -1.878 -11.018 -18.011  1.00 61.18           H
ATOM   3878  OG1 THR A 256      -1.526  -9.053 -18.770  1.00 61.18           O
ATOM   3879  HG1 THR A 256      -1.437  -9.538 -19.640  1.00 61.18           H
ATOM   3880  CG2 THR A 256      -2.913  -9.461 -16.942  1.00 61.18           C
ATOM   3881 1HG2 THR A 256      -2.761  -8.410 -16.696  1.00 61.18           H
ATOM   3882 2HG2 THR A 256      -3.040 -10.034 -16.023  1.00 61.18           H
ATOM   3883 3HG2 THR A 256      -3.805  -9.564 -17.560  1.00 61.18           H
ATOM   3884  HN  THR A 256       0.444 -10.572 -18.670  1.00 61.18           H
ATOM   3885  N   ILE A 257      -0.112 -12.047 -15.900  1.00 69.43           N
ATOM   3886  CA  ILE A 257      -0.051 -13.014 -14.817  1.00 69.43           C
ATOM   3887  C   ILE A 257       1.049 -12.605 -13.835  1.00 69.43           C
ATOM   3888  O   ILE A 257       0.831 -12.590 -12.625  1.00 69.43           O
ATOM   3889  HA  ILE A 257      -1.008 -12.982 -14.296  1.00 69.43           H
ATOM   3890  CB  ILE A 257       0.116 -14.430 -15.372  1.00 69.43           C
ATOM   3891  HB  ILE A 257       0.934 -14.421 -16.092  1.00 69.43           H
ATOM   3892  CG1 ILE A 257      -1.141 -14.877 -16.121  1.00 69.43           C
ATOM   3893 1HG1 ILE A 257      -1.971 -14.973 -15.421  1.00 69.43           H
ATOM   3894 2HG1 ILE A 257      -1.425 -14.117 -16.849  1.00 69.43           H
ATOM   3895  CG2 ILE A 257       0.502 -15.411 -14.263  1.00 69.43           C
ATOM   3896 1HG2 ILE A 257       1.444 -15.099 -13.813  1.00 69.43           H
ATOM   3897 2HG2 ILE A 257      -0.278 -15.424 -13.501  1.00 69.43           H
ATOM   3898 3HG2 ILE A 257       0.614 -16.410 -14.685  1.00 69.43           H
ATOM   3899  CD1 ILE A 257      -0.910 -16.211 -16.833  1.00 69.43           C
ATOM   3900 1HD1 ILE A 257      -0.095 -16.104 -17.549  1.00 69.43           H
ATOM   3901 2HD1 ILE A 257      -0.650 -16.974 -16.099  1.00 69.43           H
ATOM   3902 3HD1 ILE A 257      -1.819 -16.506 -17.357  1.00 69.43           H
ATOM   3903  HN  ILE A 257       0.060 -12.422 -16.811  1.00 69.43           H
ATOM   3904  N   THR A 258       2.206 -12.282 -14.393  1.00 74.33           N
ATOM   3905  CA  THR A 258       3.373 -11.985 -13.580  1.00 74.33           C
ATOM   3906  C   THR A 258       3.069 -10.841 -12.610  1.00 74.33           C
ATOM   3907  O   THR A 258       3.348 -10.944 -11.416  1.00 74.33           O
ATOM   3908  HA  THR A 258       3.604 -12.863 -12.976  1.00 74.33           H
ATOM   3909  CB  THR A 258       4.543 -11.690 -14.520  1.00 74.33           C
ATOM   3910  HB  THR A 258       4.361 -10.780 -15.093  1.00 74.33           H
ATOM   3911  OG1 THR A 258       4.681 -12.882 -15.287  1.00 74.33           O
ATOM   3912  HG1 THR A 258       4.115 -12.828 -16.110  1.00 74.33           H
ATOM   3913  CG2 THR A 258       5.875 -11.568 -13.778  1.00 74.33           C
ATOM   3914 1HG2 THR A 258       6.089 -12.502 -13.259  1.00 74.33           H
ATOM   3915 2HG2 THR A 258       5.814 -10.756 -13.053  1.00 74.33           H
ATOM   3916 3HG2 THR A 258       6.671 -11.358 -14.492  1.00 74.33           H
ATOM   3917  HN  THR A 258       2.354 -12.223 -15.381  1.00 74.33           H
ATOM   3918  N   VAL A 259       2.501  -9.777 -13.159  1.00 69.92           N
ATOM   3919  CA  VAL A 259       2.217  -8.590 -12.371  1.00 69.92           C
ATOM   3920  C   VAL A 259       1.235  -8.948 -11.254  1.00 69.92           C
ATOM   3921  O   VAL A 259       1.409  -8.528 -10.111  1.00 69.92           O
ATOM   3922  HA  VAL A 259       3.154  -8.261 -11.922  1.00 69.92           H
ATOM   3923  CB  VAL A 259       1.707  -7.469 -13.279  1.00 69.92           C
ATOM   3924  HB  VAL A 259       0.866  -7.858 -13.852  1.00 69.92           H
ATOM   3925  CG1 VAL A 259       1.205  -6.282 -12.455  1.00 69.92           C
ATOM   3926 1HG1 VAL A 259       0.389  -6.607 -11.809  1.00 69.92           H
ATOM   3927 2HG1 VAL A 259       2.020  -5.893 -11.844  1.00 69.92           H
ATOM   3928 3HG1 VAL A 259       0.848  -5.500 -13.125  1.00 69.92           H
ATOM   3929  CG2 VAL A 259       2.788  -7.031 -14.270  1.00 69.92           C
ATOM   3930 1HG2 VAL A 259       3.658  -6.669 -13.721  1.00 69.92           H
ATOM   3931 2HG2 VAL A 259       3.077  -7.879 -14.890  1.00 69.92           H
ATOM   3932 3HG2 VAL A 259       2.399  -6.234 -14.903  1.00 69.92           H
ATOM   3933  HN  VAL A 259       2.238  -9.719 -14.122  1.00 69.92           H
ATOM   3934  N   LEU A 260       0.223  -9.720 -11.624  1.00 68.15           N
ATOM   3935  CA  LEU A 260      -0.812 -10.101 -10.678  1.00 68.15           C
ATOM   3936  C   LEU A 260      -0.186 -10.918  -9.545  1.00 68.15           C
ATOM   3937  O   LEU A 260      -0.430 -10.645  -8.371  1.00 68.15           O
ATOM   3938  HA  LEU A 260      -1.223  -9.184 -10.256  1.00 68.15           H
ATOM   3939  CB  LEU A 260      -1.955 -10.821 -11.396  1.00 68.15           C
ATOM   3940 1HB  LEU A 260      -2.343 -10.161 -12.172  1.00 68.15           H
ATOM   3941 2HB  LEU A 260      -1.547 -11.698 -11.899  1.00 68.15           H
ATOM   3942  CG  LEU A 260      -3.123 -11.270 -10.516  1.00 68.15           C
ATOM   3943  HG  LEU A 260      -2.719 -11.820  -9.666  1.00 68.15           H
ATOM   3944  CD1 LEU A 260      -3.881 -10.065  -9.955  1.00 68.15           C
ATOM   3945 1HD1 LEU A 260      -3.204  -9.457  -9.354  1.00 68.15           H
ATOM   3946 2HD1 LEU A 260      -4.273  -9.467 -10.777  1.00 68.15           H
ATOM   3947 3HD1 LEU A 260      -4.706 -10.413  -9.333  1.00 68.15           H
ATOM   3948  CD2 LEU A 260      -4.046 -12.225 -11.275  1.00 68.15           C
ATOM   3949 1HD2 LEU A 260      -4.445 -11.722 -12.155  1.00 68.15           H
ATOM   3950 2HD2 LEU A 260      -3.483 -13.106 -11.584  1.00 68.15           H
ATOM   3951 3HD2 LEU A 260      -4.868 -12.529 -10.626  1.00 68.15           H
ATOM   3952  HN  LEU A 260       0.105 -10.082 -12.548  1.00 68.15           H
ATOM   3953  N   THR A 261       0.609 -11.902  -9.938  1.00 79.82           N
ATOM   3954  CA  THR A 261       1.167 -12.841  -8.979  1.00 79.82           C
ATOM   3955  C   THR A 261       2.043 -12.107  -7.962  1.00 79.82           C
ATOM   3956  O   THR A 261       1.969 -12.377  -6.764  1.00 79.82           O
ATOM   3957  HA  THR A 261       0.345 -13.295  -8.425  1.00 79.82           H
ATOM   3958  CB  THR A 261       1.916 -13.923  -9.759  1.00 79.82           C
ATOM   3959  HB  THR A 261       2.762 -13.498 -10.299  1.00 79.82           H
ATOM   3960  OG1 THR A 261       0.911 -14.528 -10.567  1.00 79.82           O
ATOM   3961  HG1 THR A 261       0.829 -14.039 -11.435  1.00 79.82           H
ATOM   3962  CG2 THR A 261       2.405 -15.060  -8.859  1.00 79.82           C
ATOM   3963 1HG2 THR A 261       1.552 -15.529  -8.370  1.00 79.82           H
ATOM   3964 2HG2 THR A 261       3.082 -14.660  -8.104  1.00 79.82           H
ATOM   3965 3HG2 THR A 261       2.930 -15.801  -9.462  1.00 79.82           H
ATOM   3966  HN  THR A 261       0.872 -12.063 -10.889  1.00 79.82           H
ATOM   3967  N   VAL A 262       2.853 -11.193  -8.477  1.00 83.05           N
ATOM   3968  CA  VAL A 262       3.792 -10.468  -7.638  1.00 83.05           C
ATOM   3969  C   VAL A 262       3.017  -9.653  -6.600  1.00 83.05           C
ATOM   3970  O   VAL A 262       3.378  -9.636  -5.424  1.00 83.05           O
ATOM   3971  HA  VAL A 262       4.406 -11.203  -7.119  1.00 83.05           H
ATOM   3972  CB  VAL A 262       4.713  -9.608  -8.506  1.00 83.05           C
ATOM   3973  HB  VAL A 262       4.087  -9.007  -9.166  1.00 83.05           H
ATOM   3974  CG1 VAL A 262       5.541  -8.652  -7.646  1.00 83.05           C
ATOM   3975 1HG1 VAL A 262       4.874  -7.995  -7.087  1.00 83.05           H
ATOM   3976 2HG1 VAL A 262       6.153  -9.226  -6.950  1.00 83.05           H
ATOM   3977 3HG1 VAL A 262       6.187  -8.053  -8.288  1.00 83.05           H
ATOM   3978  CG2 VAL A 262       5.615 -10.481  -9.380  1.00 83.05           C
ATOM   3979 1HG2 VAL A 262       6.229 -11.119  -8.745  1.00 83.05           H
ATOM   3980 2HG2 VAL A 262       5.000 -11.102 -10.032  1.00 83.05           H
ATOM   3981 3HG2 VAL A 262       6.259  -9.845  -9.987  1.00 83.05           H
ATOM   3982  HN  VAL A 262       2.874 -10.947  -9.446  1.00 83.05           H
ATOM   3983  N   PHE A 263       1.967  -8.998  -7.072  1.00 74.01           N
ATOM   3984  CA  PHE A 263       1.153  -8.164  -6.204  1.00 74.01           C
ATOM   3985  C   PHE A 263       0.514  -8.994  -5.088  1.00 74.01           C
ATOM   3986  O   PHE A 263       0.618  -8.645  -3.913  1.00 74.01           O
ATOM   3987  HA  PHE A 263       1.811  -7.415  -5.766  1.00 74.01           H
ATOM   3988  CB  PHE A 263       0.046  -7.561  -7.072  1.00 74.01           C
ATOM   3989 1HB  PHE A 263       0.503  -6.974  -7.869  1.00 74.01           H
ATOM   3990 2HB  PHE A 263      -0.508  -8.369  -7.550  1.00 74.01           H
ATOM   3991  CG  PHE A 263      -0.935  -6.675  -6.303  1.00 74.01           C
ATOM   3992  CD1 PHE A 263      -2.114  -7.189  -5.862  1.00 74.01           C
ATOM   3993  HD1 PHE A 263      -2.360  -8.233  -6.056  1.00 74.01           H
ATOM   3994  CD2 PHE A 263      -0.628  -5.372  -6.060  1.00 74.01           C
ATOM   3995  HD2 PHE A 263       0.317  -4.960  -6.413  1.00 74.01           H
ATOM   3996  CE1 PHE A 263      -3.025  -6.367  -5.147  1.00 74.01           C
ATOM   3997  HE1 PHE A 263      -3.970  -6.779  -4.794  1.00 74.01           H
ATOM   3998  CE2 PHE A 263      -1.539  -4.550  -5.346  1.00 74.01           C
ATOM   3999  HE2 PHE A 263      -1.293  -3.506  -5.151  1.00 74.01           H
ATOM   4000  CZ  PHE A 263      -2.718  -5.064  -4.905  1.00 74.01           C
ATOM   4001  HZ  PHE A 263      -3.417  -4.433  -4.356  1.00 74.01           H
ATOM   4002  HN  PHE A 263       1.670  -9.031  -8.026  1.00 74.01           H
ATOM   4003  N   VAL A 264      -0.133 -10.076  -5.495  1.00 81.14           N
ATOM   4004  CA  VAL A 264      -0.879 -10.899  -4.558  1.00 81.14           C
ATOM   4005  C   VAL A 264       0.080 -11.466  -3.509  1.00 81.14           C
ATOM   4006  O   VAL A 264      -0.220 -11.449  -2.316  1.00 81.14           O
ATOM   4007  HA  VAL A 264      -1.604 -10.255  -4.060  1.00 81.14           H
ATOM   4008  CB  VAL A 264      -1.649 -11.984  -5.313  1.00 81.14           C
ATOM   4009  HB  VAL A 264      -0.940 -12.522  -5.942  1.00 81.14           H
ATOM   4010  CG1 VAL A 264      -2.272 -12.990  -4.342  1.00 81.14           C
ATOM   4011 1HG1 VAL A 264      -1.485 -13.463  -3.755  1.00 81.14           H
ATOM   4012 2HG1 VAL A 264      -2.961 -12.471  -3.675  1.00 81.14           H
ATOM   4013 3HG1 VAL A 264      -2.814 -13.750  -4.905  1.00 81.14           H
ATOM   4014  CG2 VAL A 264      -2.713 -11.369  -6.223  1.00 81.14           C
ATOM   4015 1HG2 VAL A 264      -3.418 -10.795  -5.622  1.00 81.14           H
ATOM   4016 2HG2 VAL A 264      -2.235 -10.711  -6.949  1.00 81.14           H
ATOM   4017 3HG2 VAL A 264      -3.246 -12.162  -6.747  1.00 81.14           H
ATOM   4018  HN  VAL A 264      -0.153 -10.392  -6.444  1.00 81.14           H
ATOM   4019  N   LEU A 265       1.213 -11.954  -3.991  1.00 86.02           N
ATOM   4020  CA  LEU A 265       2.169 -12.622  -3.125  1.00 86.02           C
ATOM   4021  C   LEU A 265       2.711 -11.620  -2.103  1.00 86.02           C
ATOM   4022  O   LEU A 265       3.051 -11.995  -0.982  1.00 86.02           O
ATOM   4023  HA  LEU A 265       1.633 -13.405  -2.589  1.00 86.02           H
ATOM   4024  CB  LEU A 265       3.259 -13.304  -3.955  1.00 86.02           C
ATOM   4025 1HB  LEU A 265       3.623 -12.592  -4.695  1.00 86.02           H
ATOM   4026 2HB  LEU A 265       4.096 -13.537  -3.297  1.00 86.02           H
ATOM   4027  CG  LEU A 265       2.845 -14.586  -4.681  1.00 86.02           C
ATOM   4028  HG  LEU A 265       1.993 -14.356  -5.321  1.00 86.02           H
ATOM   4029  CD1 LEU A 265       3.969 -15.089  -5.588  1.00 86.02           C
ATOM   4030 1HD1 LEU A 265       4.205 -14.327  -6.331  1.00 86.02           H
ATOM   4031 2HD1 LEU A 265       4.854 -15.298  -4.988  1.00 86.02           H
ATOM   4032 3HD1 LEU A 265       3.648 -16.001  -6.092  1.00 86.02           H
ATOM   4033  CD2 LEU A 265       2.387 -15.656  -3.687  1.00 86.02           C
ATOM   4034 1HD2 LEU A 265       3.203 -15.889  -3.004  1.00 86.02           H
ATOM   4035 2HD2 LEU A 265       1.534 -15.284  -3.120  1.00 86.02           H
ATOM   4036 3HD2 LEU A 265       2.099 -16.556  -4.230  1.00 86.02           H
ATOM   4037  HN  LEU A 265       1.481 -11.898  -4.953  1.00 86.02           H
ATOM   4038  N   SER A 266       2.775 -10.367  -2.527  1.00 88.67           N
ATOM   4039  CA  SER A 266       3.357  -9.325  -1.698  1.00 88.67           C
ATOM   4040  C   SER A 266       2.317  -8.809  -0.700  1.00 88.67           C
ATOM   4041  O   SER A 266       2.640  -8.541   0.456  1.00 88.67           O
ATOM   4042  HA  SER A 266       4.185  -9.801  -1.174  1.00 88.67           H
ATOM   4043  CB  SER A 266       3.889  -8.173  -2.552  1.00 88.67           C
ATOM   4044 1HB  SER A 266       4.290  -7.395  -1.903  1.00 88.67           H
ATOM   4045 2HB  SER A 266       4.714  -8.530  -3.169  1.00 88.67           H
ATOM   4046  OG  SER A 266       2.878  -7.617  -3.389  1.00 88.67           O
ATOM   4047  HG  SER A 266       2.920  -8.032  -4.298  1.00 88.67           H
ATOM   4048  HN  SER A 266       2.440 -10.060  -3.418  1.00 88.67           H
ATOM   4049  N   GLN A 267       1.090  -8.687  -1.184  1.00 83.62           N
ATOM   4050  CA  GLN A 267       0.064  -7.967  -0.448  1.00 83.62           C
ATOM   4051  C   GLN A 267      -0.723  -8.928   0.445  1.00 83.62           C
ATOM   4052  O   GLN A 267      -1.172  -8.550   1.525  1.00 83.62           O
ATOM   4053  HA  GLN A 267       0.601  -7.246   0.167  1.00 83.62           H
ATOM   4054  CB  GLN A 267      -0.869  -7.216  -1.401  1.00 83.62           C
ATOM   4055 1HB  GLN A 267      -1.294  -7.913  -2.124  1.00 83.62           H
ATOM   4056 2HB  GLN A 267      -1.702  -6.792  -0.841  1.00 83.62           H
ATOM   4057  CG  GLN A 267      -0.121  -6.102  -2.136  1.00 83.62           C
ATOM   4058 1HG  GLN A 267       0.723  -6.525  -2.681  1.00 83.62           H
ATOM   4059 2HG  GLN A 267      -0.779  -5.643  -2.874  1.00 83.62           H
ATOM   4060  CD  GLN A 267       0.377  -5.038  -1.157  1.00 83.62           C
ATOM   4061  OE1 GLN A 267      -0.206  -4.796  -0.113  1.00 83.62           O
ATOM   4062  NE2 GLN A 267       1.486  -4.417  -1.551  1.00 83.62           N
ATOM   4063 1HE2 GLN A 267       1.915  -4.664  -2.420  1.00 83.62           H
ATOM   4064 2HE2 GLN A 267       1.890  -3.704  -0.978  1.00 83.62           H
ATOM   4065  HN  GLN A 267       0.793  -9.068  -2.059  1.00 83.62           H
ATOM   4066  N   PHE A 268      -0.864 -10.153  -0.040  1.00 90.44           N
ATOM   4067  CA  PHE A 268      -1.782 -11.099   0.573  1.00 90.44           C
ATOM   4068  C   PHE A 268      -1.374 -11.403   2.016  1.00 90.44           C
ATOM   4069  O   PHE A 268      -2.184 -11.282   2.933  1.00 90.44           O
ATOM   4070  HA  PHE A 268      -2.771 -10.640   0.566  1.00 90.44           H
ATOM   4071  CB  PHE A 268      -1.710 -12.388  -0.248  1.00 90.44           C
ATOM   4072 1HB  PHE A 268      -1.918 -12.155  -1.292  1.00 90.44           H
ATOM   4073 2HB  PHE A 268      -0.693 -12.777  -0.205  1.00 90.44           H
ATOM   4074  CG  PHE A 268      -2.677 -13.478   0.219  1.00 90.44           C
ATOM   4075  CD1 PHE A 268      -2.232 -14.487   1.015  1.00 90.44           C
ATOM   4076  HD1 PHE A 268      -1.186 -14.520   1.320  1.00 90.44           H
ATOM   4077  CD2 PHE A 268      -3.982 -13.437  -0.161  1.00 90.44           C
ATOM   4078  HD2 PHE A 268      -4.339 -12.628  -0.799  1.00 90.44           H
ATOM   4079  CE1 PHE A 268      -3.130 -15.498   1.448  1.00 90.44           C
ATOM   4080  HE1 PHE A 268      -2.773 -16.307   2.085  1.00 90.44           H
ATOM   4081  CE2 PHE A 268      -4.880 -14.449   0.272  1.00 90.44           C
ATOM   4082  HE2 PHE A 268      -5.926 -14.416  -0.033  1.00 90.44           H
ATOM   4083  CZ  PHE A 268      -4.435 -15.458   1.067  1.00 90.44           C
ATOM   4084  HZ  PHE A 268      -5.124 -16.234   1.400  1.00 90.44           H
ATOM   4085  HN  PHE A 268      -0.367 -10.502  -0.834  1.00 90.44           H
ATOM   4086  N   PRO A 269      -0.114 -11.802   2.242  1.00 94.24           N
ATOM   4087  CA  PRO A 269       0.331 -12.166   3.590  1.00 94.24           C
ATOM   4088  C   PRO A 269       0.036 -11.078   4.609  1.00 94.24           C
ATOM   4089  O   PRO A 269      -0.448 -11.362   5.704  1.00 94.24           O
ATOM   4090  HA  PRO A 269      -0.216 -13.041   3.941  1.00 94.24           H
ATOM   4091  CB  PRO A 269       1.834 -12.397   3.424  1.00 94.24           C
ATOM   4092 1HB  PRO A 269       2.404 -11.490   3.624  1.00 94.24           H
ATOM   4093 2HB  PRO A 269       2.201 -13.160   4.111  1.00 94.24           H
ATOM   4094  CG  PRO A 269       1.966 -12.837   1.971  1.00 94.24           C
ATOM   4095 1HG  PRO A 269       2.982 -12.702   1.598  1.00 94.24           H
ATOM   4096 2HG  PRO A 269       1.731 -13.894   1.845  1.00 94.24           H
ATOM   4097  CD  PRO A 269       0.970 -11.940   1.254  1.00 94.24           C
ATOM   4098 1HD  PRO A 269       1.405 -10.974   0.999  1.00 94.24           H
ATOM   4099 2HD  PRO A 269       0.623 -12.386   0.321  1.00 94.24           H
ATOM   4100  N   TYR A 270       0.338  -9.848   4.218  1.00 91.76           N
ATOM   4101  CA  TYR A 270       0.159  -8.715   5.110  1.00 91.76           C
ATOM   4102  C   TYR A 270      -1.312  -8.547   5.494  1.00 91.76           C
ATOM   4103  O   TYR A 270      -1.635  -8.384   6.670  1.00 91.76           O
ATOM   4104  HA  TYR A 270       0.744  -8.900   6.011  1.00 91.76           H
ATOM   4105  CB  TYR A 270       0.612  -7.484   4.322  1.00 91.76           C
ATOM   4106 1HB  TYR A 270       1.687  -7.548   4.154  1.00 91.76           H
ATOM   4107 2HB  TYR A 270       0.135  -7.496   3.342  1.00 91.76           H
ATOM   4108  CG  TYR A 270       0.296  -6.154   5.010  1.00 91.76           C
ATOM   4109  CD1 TYR A 270      -0.577  -5.263   4.421  1.00 91.76           C
ATOM   4110  HD1 TYR A 270      -1.042  -5.506   3.466  1.00 91.76           H
ATOM   4111  CD2 TYR A 270       0.885  -5.847   6.220  1.00 91.76           C
ATOM   4112  HD2 TYR A 270       1.575  -6.551   6.685  1.00 91.76           H
ATOM   4113  CE1 TYR A 270      -0.875  -4.011   5.069  1.00 91.76           C
ATOM   4114  HE1 TYR A 270      -1.563  -3.298   4.615  1.00 91.76           H
ATOM   4115  CE2 TYR A 270       0.588  -4.595   6.868  1.00 91.76           C
ATOM   4116  HE2 TYR A 270       1.046  -4.340   7.823  1.00 91.76           H
ATOM   4117  CZ  TYR A 270      -0.277  -3.739   6.260  1.00 91.76           C
ATOM   4118  OH  TYR A 270      -0.558  -2.558   6.872  1.00 91.76           O
ATOM   4119  HH  TYR A 270      -0.137  -2.533   7.779  1.00 91.76           H
ATOM   4120  HN  TYR A 270       0.698  -9.622   3.313  1.00 91.76           H
ATOM   4121  N   ASN A 271      -2.165  -8.592   4.481  1.00 89.82           N
ATOM   4122  CA  ASN A 271      -3.581  -8.336   4.682  1.00 89.82           C
ATOM   4123  C   ASN A 271      -4.193  -9.484   5.488  1.00 89.82           C
ATOM   4124  O   ASN A 271      -5.206  -9.304   6.161  1.00 89.82           O
ATOM   4125  HA  ASN A 271      -3.628  -7.384   5.211  1.00 89.82           H
ATOM   4126  CB  ASN A 271      -4.320  -8.250   3.346  1.00 89.82           C
ATOM   4127 1HB  ASN A 271      -3.985  -9.052   2.688  1.00 89.82           H
ATOM   4128 2HB  ASN A 271      -5.389  -8.396   3.507  1.00 89.82           H
ATOM   4129  CG  ASN A 271      -4.081  -6.897   2.673  1.00 89.82           C
ATOM   4130  OD1 ASN A 271      -4.608  -5.873   3.075  1.00 89.82           O
ATOM   4131  ND2 ASN A 271      -3.259  -6.950   1.629  1.00 89.82           N
ATOM   4132 1HD2 ASN A 271      -2.859  -7.823   1.351  1.00 89.82           H
ATOM   4133 2HD2 ASN A 271      -3.040  -6.116   1.122  1.00 89.82           H
ATOM   4134  HN  ASN A 271      -1.902  -8.799   3.538  1.00 89.82           H
ATOM   4135  N   CYS A 272      -3.551 -10.639   5.393  1.00 94.53           N
ATOM   4136  CA  CYS A 272      -3.949 -11.785   6.193  1.00 94.53           C
ATOM   4137  C   CYS A 272      -3.777 -11.422   7.670  1.00 94.53           C
ATOM   4138  O   CYS A 272      -4.686 -11.625   8.472  1.00 94.53           O
ATOM   4139  HA  CYS A 272      -4.996 -11.979   5.962  1.00 94.53           H
ATOM   4140  CB  CYS A 272      -3.158 -13.040   5.818  1.00 94.53           C
ATOM   4141 1HB  CYS A 272      -2.095 -12.806   5.763  1.00 94.53           H
ATOM   4142 2HB  CYS A 272      -3.278 -13.800   6.590  1.00 94.53           H
ATOM   4143  SG  CYS A 272      -3.739 -13.687   4.208  1.00 94.53           S
ATOM   4144  HG  CYS A 272      -3.173 -12.740   3.465  1.00 94.53           H
ATOM   4145  HN  CYS A 272      -2.774 -10.799   4.784  1.00 94.53           H
ATOM   4146  N   ILE A 273      -2.603 -10.892   7.983  1.00 93.99           N
ATOM   4147  CA  ILE A 273      -2.290 -10.526   9.354  1.00 93.99           C
ATOM   4148  C   ILE A 273      -3.170  -9.349   9.777  1.00 93.99           C
ATOM   4149  O   ILE A 273      -3.653  -9.305  10.907  1.00 93.99           O
ATOM   4150  HA  ILE A 273      -2.532 -11.382   9.984  1.00 93.99           H
ATOM   4151  CB  ILE A 273      -0.791 -10.260   9.507  1.00 93.99           C
ATOM   4152  HB  ILE A 273      -0.506  -9.487   8.794  1.00 93.99           H
ATOM   4153  CG1 ILE A 273       0.025 -11.509   9.170  1.00 93.99           C
ATOM   4154 1HG1 ILE A 273      -0.155 -11.797   8.134  1.00 93.99           H
ATOM   4155 2HG1 ILE A 273       1.089 -11.288   9.259  1.00 93.99           H
ATOM   4156  CG2 ILE A 273      -0.470  -9.725  10.905  1.00 93.99           C
ATOM   4157 1HG2 ILE A 273      -1.009  -8.793  11.070  1.00 93.99           H
ATOM   4158 2HG2 ILE A 273      -0.773 -10.458  11.653  1.00 93.99           H
ATOM   4159 3HG2 ILE A 273       0.602  -9.545  10.987  1.00 93.99           H
ATOM   4160  CD1 ILE A 273      -0.339 -12.670  10.098  1.00 93.99           C
ATOM   4161 1HD1 ILE A 273      -0.135 -12.387  11.131  1.00 93.99           H
ATOM   4162 2HD1 ILE A 273      -1.398 -12.904   9.988  1.00 93.99           H
ATOM   4163 3HD1 ILE A 273       0.256 -13.545   9.836  1.00 93.99           H
ATOM   4164  HN  ILE A 273      -1.876 -10.713   7.321  1.00 93.99           H
ATOM   4165  N   LEU A 274      -3.352  -8.423   8.847  1.00 90.52           N
ATOM   4166  CA  LEU A 274      -4.153  -7.241   9.114  1.00 90.52           C
ATOM   4167  C   LEU A 274      -5.575  -7.666   9.486  1.00 90.52           C
ATOM   4168  O   LEU A 274      -6.208  -7.048  10.340  1.00 90.52           O
ATOM   4169  HA  LEU A 274      -3.710  -6.733   9.971  1.00 90.52           H
ATOM   4170  CB  LEU A 274      -4.091  -6.272   7.931  1.00 90.52           C
ATOM   4171 1HB  LEU A 274      -3.044  -6.117   7.669  1.00 90.52           H
ATOM   4172 2HB  LEU A 274      -4.567  -6.746   7.074  1.00 90.52           H
ATOM   4173  CG  LEU A 274      -4.740  -4.904   8.150  1.00 90.52           C
ATOM   4174  HG  LEU A 274      -5.747  -5.062   8.537  1.00 90.52           H
ATOM   4175  CD1 LEU A 274      -3.975  -4.094   9.198  1.00 90.52           C
ATOM   4176 1HD1 LEU A 274      -3.972  -4.635  10.144  1.00 90.52           H
ATOM   4177 2HD1 LEU A 274      -2.948  -3.944   8.863  1.00 90.52           H
ATOM   4178 3HD1 LEU A 274      -4.458  -3.127   9.333  1.00 90.52           H
ATOM   4179  CD2 LEU A 274      -4.879  -4.146   6.828  1.00 90.52           C
ATOM   4180 1HD2 LEU A 274      -3.892  -3.998   6.389  1.00 90.52           H
ATOM   4181 2HD2 LEU A 274      -5.499  -4.722   6.142  1.00 90.52           H
ATOM   4182 3HD2 LEU A 274      -5.343  -3.177   7.012  1.00 90.52           H
ATOM   4183  HN  LEU A 274      -2.965  -8.472   7.926  1.00 90.52           H
ATOM   4184  N   LEU A 275      -6.035  -8.719   8.826  1.00 92.93           N
ATOM   4185  CA  LEU A 275      -7.364  -9.245   9.088  1.00 92.93           C
ATOM   4186  C   LEU A 275      -7.433  -9.746  10.532  1.00 92.93           C
ATOM   4187  O   LEU A 275      -8.379  -9.439  11.255  1.00 92.93           O
ATOM   4188  HA  LEU A 275      -8.069  -8.422   8.975  1.00 92.93           H
ATOM   4189  CB  LEU A 275      -7.735 -10.306   8.050  1.00 92.93           C
ATOM   4190 1HB  LEU A 275      -7.705  -9.846   7.063  1.00 92.93           H
ATOM   4191 2HB  LEU A 275      -6.970 -11.082   8.064  1.00 92.93           H
ATOM   4192  CG  LEU A 275      -9.100 -10.972   8.231  1.00 92.93           C
ATOM   4193  HG  LEU A 275      -9.145 -11.393   9.236  1.00 92.93           H
ATOM   4194  CD1 LEU A 275     -10.230  -9.946   8.120  1.00 92.93           C
ATOM   4195 1HD1 LEU A 275     -10.108  -9.186   8.891  1.00 92.93           H
ATOM   4196 2HD1 LEU A 275     -10.198  -9.476   7.137  1.00 92.93           H
ATOM   4197 3HD1 LEU A 275     -11.189 -10.447   8.252  1.00 92.93           H
ATOM   4198  CD2 LEU A 275      -9.279 -12.131   7.248  1.00 92.93           C
ATOM   4199 1HD2 LEU A 275      -9.206 -11.756   6.227  1.00 92.93           H
ATOM   4200 2HD2 LEU A 275      -8.502 -12.875   7.418  1.00 92.93           H
ATOM   4201 3HD2 LEU A 275     -10.258 -12.587   7.398  1.00 92.93           H
ATOM   4202  HN  LEU A 275      -5.518  -9.209   8.124  1.00 92.93           H
ATOM   4203  N   VAL A 276      -6.418 -10.510  10.909  1.00 95.02           N
ATOM   4204  CA  VAL A 276      -6.358 -11.067  12.249  1.00 95.02           C
ATOM   4205  C   VAL A 276      -6.398  -9.930  13.272  1.00 95.02           C
ATOM   4206  O   VAL A 276      -7.142  -9.995  14.249  1.00 95.02           O
ATOM   4207  HA  VAL A 276      -7.240 -11.692  12.386  1.00 95.02           H
ATOM   4208  CB  VAL A 276      -5.121 -11.956  12.392  1.00 95.02           C
ATOM   4209  HB  VAL A 276      -4.248 -11.363  12.116  1.00 95.02           H
ATOM   4210  CG1 VAL A 276      -4.939 -12.415  13.840  1.00 95.02           C
ATOM   4211 1HG1 VAL A 276      -4.820 -11.544  14.485  1.00 95.02           H
ATOM   4212 2HG1 VAL A 276      -5.815 -12.983  14.154  1.00 95.02           H
ATOM   4213 3HG1 VAL A 276      -4.053 -13.045  13.913  1.00 95.02           H
ATOM   4214  CG2 VAL A 276      -5.194 -13.154  11.442  1.00 95.02           C
ATOM   4215 1HG2 VAL A 276      -6.079 -13.747  11.673  1.00 95.02           H
ATOM   4216 2HG2 VAL A 276      -5.253 -12.798  10.413  1.00 95.02           H
ATOM   4217 3HG2 VAL A 276      -4.302 -13.769  11.564  1.00 95.02           H
ATOM   4218  HN  VAL A 276      -5.648 -10.749  10.317  1.00 95.02           H
ATOM   4219  N   GLN A 277      -5.587  -8.915  13.012  1.00 91.59           N
ATOM   4220  CA  GLN A 277      -5.504  -7.774  13.909  1.00 91.59           C
ATOM   4221  C   GLN A 277      -6.863  -7.078  14.008  1.00 91.59           C
ATOM   4222  O   GLN A 277      -7.236  -6.585  15.071  1.00 91.59           O
ATOM   4223  HA  GLN A 277      -5.229  -8.188  14.879  1.00 91.59           H
ATOM   4224  CB  GLN A 277      -4.418  -6.797  13.455  1.00 91.59           C
ATOM   4225 1HB  GLN A 277      -4.518  -6.609  12.386  1.00 91.59           H
ATOM   4226 2HB  GLN A 277      -4.550  -5.841  13.960  1.00 91.59           H
ATOM   4227  CG  GLN A 277      -3.023  -7.350  13.753  1.00 91.59           C
ATOM   4228 1HG  GLN A 277      -2.959  -7.637  14.802  1.00 91.59           H
ATOM   4229 2HG  GLN A 277      -2.852  -8.251  13.165  1.00 91.59           H
ATOM   4230  CD  GLN A 277      -1.943  -6.314  13.435  1.00 91.59           C
ATOM   4231  OE1 GLN A 277      -2.110  -5.443  12.597  1.00 91.59           O
ATOM   4232  NE2 GLN A 277      -0.830  -6.457  14.148  1.00 91.59           N
ATOM   4233 1HE2 GLN A 277      -0.758  -7.194  14.820  1.00 91.59           H
ATOM   4234 2HE2 GLN A 277      -0.065  -5.827  14.012  1.00 91.59           H
ATOM   4235  HN  GLN A 277      -4.995  -8.864  12.208  1.00 91.59           H
ATOM   4236  N   THR A 278      -7.565  -7.058  12.884  1.00 92.75           N
ATOM   4237  CA  THR A 278      -8.855  -6.392  12.820  1.00 92.75           C
ATOM   4238  C   THR A 278      -9.878  -7.123  13.691  1.00 92.75           C
ATOM   4239  O   THR A 278     -10.636  -6.493  14.426  1.00 92.75           O
ATOM   4240  HA  THR A 278      -8.744  -5.388  13.231  1.00 92.75           H
ATOM   4241  CB  THR A 278      -9.265  -6.298  11.349  1.00 92.75           C
ATOM   4242  HB  THR A 278      -9.433  -7.290  10.928  1.00 92.75           H
ATOM   4243  OG1 THR A 278      -8.220  -5.542  10.744  1.00 92.75           O
ATOM   4244  HG1 THR A 278      -7.557  -6.156  10.315  1.00 92.75           H
ATOM   4245  CG2 THR A 278     -10.514  -5.439  11.143  1.00 92.75           C
ATOM   4246 1HG2 THR A 278     -10.323  -4.428  11.503  1.00 92.75           H
ATOM   4247 2HG2 THR A 278     -11.348  -5.871  11.697  1.00 92.75           H
ATOM   4248 3HG2 THR A 278     -10.762  -5.406  10.082  1.00 92.75           H
ATOM   4249  HN  THR A 278      -7.267  -7.486  12.031  1.00 92.75           H
ATOM   4250  N   ILE A 279      -9.865  -8.444  13.580  1.00 93.05           N
ATOM   4251  CA  ILE A 279     -10.780  -9.268  14.351  1.00 93.05           C
ATOM   4252  C   ILE A 279     -10.439  -9.147  15.837  1.00 93.05           C
ATOM   4253  O   ILE A 279     -11.331  -9.015  16.674  1.00 93.05           O
ATOM   4254  HA  ILE A 279     -11.785  -8.876  14.194  1.00 93.05           H
ATOM   4255  CB  ILE A 279     -10.771 -10.708  13.832  1.00 93.05           C
ATOM   4256  HB  ILE A 279      -9.740 -11.063  13.831  1.00 93.05           H
ATOM   4257  CG1 ILE A 279     -11.273 -10.774  12.389  1.00 93.05           C
ATOM   4258 1HG1 ILE A 279     -12.349 -10.598  12.366  1.00 93.05           H
ATOM   4259 2HG1 ILE A 279     -10.808  -9.982  11.801  1.00 93.05           H
ATOM   4260  CG2 ILE A 279     -11.566 -11.629  14.759  1.00 93.05           C
ATOM   4261 1HG2 ILE A 279     -11.123 -11.613  15.755  1.00 93.05           H
ATOM   4262 2HG2 ILE A 279     -12.599 -11.285  14.815  1.00 93.05           H
ATOM   4263 3HG2 ILE A 279     -11.543 -12.646  14.367  1.00 93.05           H
ATOM   4264  CD1 ILE A 279     -10.960 -12.134  11.761  1.00 93.05           C
ATOM   4265 1HD1 ILE A 279      -9.882 -12.295  11.764  1.00 93.05           H
ATOM   4266 2HD1 ILE A 279     -11.447 -12.921  12.337  1.00 93.05           H
ATOM   4267 3HD1 ILE A 279     -11.328 -12.154  10.735  1.00 93.05           H
ATOM   4268  HN  ILE A 279      -9.247  -8.948  12.977  1.00 93.05           H
ATOM   4269  N   ASP A 280      -9.146  -9.197  16.121  1.00 92.28           N
ATOM   4270  CA  ASP A 280      -8.678  -9.146  17.496  1.00 92.28           C
ATOM   4271  C   ASP A 280      -9.037  -7.788  18.102  1.00 92.28           C
ATOM   4272  O   ASP A 280      -9.356  -7.697  19.286  1.00 92.28           O
ATOM   4273  HA  ASP A 280      -9.180  -9.973  17.999  1.00 92.28           H
ATOM   4274  CB  ASP A 280      -7.159  -9.310  17.567  1.00 92.28           C
ATOM   4275 1HB  ASP A 280      -6.863 -10.220  17.046  1.00 92.28           H
ATOM   4276 2HB  ASP A 280      -6.675  -8.478  17.056  1.00 92.28           H
ATOM   4277  CG  ASP A 280      -6.682  -9.369  19.020  1.00 92.28           C
ATOM   4278  OD1 ASP A 280      -7.301 -10.135  19.790  1.00 92.28           O
ATOM   4279  OD2 ASP A 280      -5.709  -8.647  19.328  1.00 92.28           O
ATOM   4280  HN  ASP A 280      -8.425  -9.270  15.432  1.00 92.28           H
ATOM   4281  N   ALA A 281      -8.973  -6.765  17.262  1.00 91.85           N
ATOM   4282  CA  ALA A 281      -9.295  -5.417  17.698  1.00 91.85           C
ATOM   4283  C   ALA A 281     -10.742  -5.378  18.192  1.00 91.85           C
ATOM   4284  O   ALA A 281     -11.079  -4.592  19.076  1.00 91.85           O
ATOM   4285  HA  ALA A 281      -8.630  -5.168  18.525  1.00 91.85           H
ATOM   4286  CB  ALA A 281      -9.044  -4.436  16.551  1.00 91.85           C
ATOM   4287 1HB  ALA A 281      -7.995  -4.482  16.256  1.00 91.85           H
ATOM   4288 2HB  ALA A 281      -9.672  -4.703  15.701  1.00 91.85           H
ATOM   4289 3HB  ALA A 281      -9.285  -3.425  16.878  1.00 91.85           H
ATOM   4290  HN  ALA A 281      -8.707  -6.847  16.301  1.00 91.85           H
ATOM   4291  N   TYR A 282     -11.560  -6.237  17.600  1.00 80.38           N
ATOM   4292  CA  TYR A 282     -12.971  -6.283  17.942  1.00 80.38           C
ATOM   4293  C   TYR A 282     -13.235  -7.309  19.046  1.00 80.38           C
ATOM   4294  O   TYR A 282     -13.927  -7.014  20.019  1.00 80.38           O
ATOM   4295  HA  TYR A 282     -13.264  -5.295  18.297  1.00 80.38           H
ATOM   4296  CB  TYR A 282     -13.698  -6.722  16.669  1.00 80.38           C
ATOM   4297 1HB  TYR A 282     -13.419  -6.055  15.854  1.00 80.38           H
ATOM   4298 2HB  TYR A 282     -13.358  -7.720  16.395  1.00 80.38           H
ATOM   4299  CG  TYR A 282     -15.223  -6.736  16.797  1.00 80.38           C
ATOM   4300  CD1 TYR A 282     -15.890  -7.931  16.975  1.00 80.38           C
ATOM   4301  HD1 TYR A 282     -15.330  -8.865  17.025  1.00 80.38           H
ATOM   4302  CD2 TYR A 282     -15.931  -5.553  16.735  1.00 80.38           C
ATOM   4303  HD2 TYR A 282     -15.405  -4.609  16.594  1.00 80.38           H
ATOM   4304  CE1 TYR A 282     -17.325  -7.944  17.096  1.00 80.38           C
ATOM   4305  HE1 TYR A 282     -17.864  -8.881  17.237  1.00 80.38           H
ATOM   4306  CE2 TYR A 282     -17.366  -5.566  16.855  1.00 80.38           C
ATOM   4307  HE2 TYR A 282     -17.938  -4.639  16.808  1.00 80.38           H
ATOM   4308  CZ  TYR A 282     -17.992  -6.761  17.030  1.00 80.38           C
ATOM   4309  OH  TYR A 282     -19.347  -6.773  17.144  1.00 80.38           O
ATOM   4310  HH  TYR A 282     -19.702  -5.839  17.103  1.00 80.38           H
ATOM   4311  HN  TYR A 282     -11.272  -6.891  16.901  1.00 80.38           H
ATOM   4312  N   ALA A 283     -12.670  -8.492  18.857  1.00 90.03           N
ATOM   4313  CA  ALA A 283     -13.041  -9.637  19.671  1.00 90.03           C
ATOM   4314  C   ALA A 283     -12.080  -9.749  20.856  1.00 90.03           C
ATOM   4315  O   ALA A 283     -12.397 -10.385  21.859  1.00 90.03           O
ATOM   4316  HA  ALA A 283     -14.050  -9.464  20.047  1.00 90.03           H
ATOM   4317  CB  ALA A 283     -13.048 -10.898  18.805  1.00 90.03           C
ATOM   4318 1HB  ALA A 283     -13.768 -10.779  17.995  1.00 90.03           H
ATOM   4319 2HB  ALA A 283     -12.054 -11.057  18.387  1.00 90.03           H
ATOM   4320 3HB  ALA A 283     -13.327 -11.757  19.416  1.00 90.03           H
ATOM   4321  HN  ALA A 283     -11.971  -8.674  18.165  1.00 90.03           H
ATOM   4322  N   MET A 284     -10.924  -9.120  20.700  1.00 83.38           N
ATOM   4323  CA  MET A 284      -9.914  -9.142  21.744  1.00 83.38           C
ATOM   4324  C   MET A 284      -9.685 -10.565  22.256  1.00 83.38           C
ATOM   4325  O   MET A 284      -9.631 -10.793  23.464  1.00 83.38           O
ATOM   4326  HA  MET A 284      -9.003  -8.764  21.279  1.00 83.38           H
ATOM   4327  CB  MET A 284     -10.359  -8.248  22.904  1.00 83.38           C
ATOM   4328 1HB  MET A 284     -11.286  -8.631  23.329  1.00 83.38           H
ATOM   4329 2HB  MET A 284      -9.610  -8.274  23.696  1.00 83.38           H
ATOM   4330  CG  MET A 284     -10.564  -6.805  22.436  1.00 83.38           C
ATOM   4331 1HG  MET A 284      -9.632  -6.408  22.033  1.00 83.38           H
ATOM   4332 2HG  MET A 284     -11.297  -6.776  21.630  1.00 83.38           H
ATOM   4333  SD  MET A 284     -11.118  -5.795  23.799  1.00 83.38           S
ATOM   4334  CE  MET A 284     -11.242  -4.213  22.982  1.00 83.38           C
ATOM   4335 1HE  MET A 284     -10.266  -3.929  22.588  1.00 83.38           H
ATOM   4336 2HE  MET A 284     -11.958  -4.282  22.163  1.00 83.38           H
ATOM   4337 3HE  MET A 284     -11.578  -3.460  23.695  1.00 83.38           H
ATOM   4338  HN  MET A 284     -10.674  -8.604  19.881  1.00 83.38           H
ATOM   4339  N   PHE A 285      -9.556 -11.486  21.312  1.00 85.64           N
ATOM   4340  CA  PHE A 285      -9.506 -12.899  21.646  1.00 85.64           C
ATOM   4341  C   PHE A 285      -8.076 -13.337  21.965  1.00 85.64           C
ATOM   4342  O   PHE A 285      -7.860 -14.424  22.499  1.00 85.64           O
ATOM   4343  HA  PHE A 285     -10.133 -13.045  22.526  1.00 85.64           H
ATOM   4344  CB  PHE A 285     -10.001 -13.666  20.419  1.00 85.64           C
ATOM   4345 1HB  PHE A 285     -10.136 -14.714  20.688  1.00 85.64           H
ATOM   4346 2HB  PHE A 285     -10.981 -13.282  20.134  1.00 85.64           H
ATOM   4347  CG  PHE A 285      -9.065 -13.580  19.212  1.00 85.64           C
ATOM   4348  CD1 PHE A 285      -9.219 -12.582  18.301  1.00 85.64           C
ATOM   4349  HD1 PHE A 285     -10.010 -11.843  18.431  1.00 85.64           H
ATOM   4350  CD2 PHE A 285      -8.078 -14.502  19.050  1.00 85.64           C
ATOM   4351  HD2 PHE A 285      -7.955 -15.303  19.779  1.00 85.64           H
ATOM   4352  CE1 PHE A 285      -8.350 -12.502  17.181  1.00 85.64           C
ATOM   4353  HE1 PHE A 285      -8.474 -11.702  16.451  1.00 85.64           H
ATOM   4354  CE2 PHE A 285      -7.209 -14.423  17.929  1.00 85.64           C
ATOM   4355  HE2 PHE A 285      -6.419 -15.162  17.799  1.00 85.64           H
ATOM   4356  CZ  PHE A 285      -7.363 -13.424  17.019  1.00 85.64           C
ATOM   4357  HZ  PHE A 285      -6.696 -13.363  16.159  1.00 85.64           H
ATOM   4358  HN  PHE A 285      -9.485 -11.280  20.336  1.00 85.64           H
ATOM   4359  N   ILE A 286      -7.135 -12.469  21.623  1.00 86.90           N
ATOM   4360  CA  ILE A 286      -5.732 -12.746  21.881  1.00 86.90           C
ATOM   4361  C   ILE A 286      -5.368 -12.251  23.283  1.00 86.90           C
ATOM   4362  O   ILE A 286      -5.193 -11.053  23.495  1.00 86.90           O
ATOM   4363  HA  ILE A 286      -5.601 -13.828  21.852  1.00 86.90           H
ATOM   4364  CB  ILE A 286      -4.856 -12.155  20.774  1.00 86.90           C
ATOM   4365  HB  ILE A 286      -5.020 -11.078  20.748  1.00 86.90           H
ATOM   4366  CG1 ILE A 286      -5.258 -12.706  19.404  1.00 86.90           C
ATOM   4367 1HG1 ILE A 286      -5.060 -13.777  19.367  1.00 86.90           H
ATOM   4368 2HG1 ILE A 286      -6.330 -12.575  19.256  1.00 86.90           H
ATOM   4369  CG2 ILE A 286      -3.372 -12.380  21.070  1.00 86.90           C
ATOM   4370 1HG2 ILE A 286      -3.113 -11.900  22.014  1.00 86.90           H
ATOM   4371 2HG2 ILE A 286      -3.173 -13.449  21.139  1.00 86.90           H
ATOM   4372 3HG2 ILE A 286      -2.773 -11.950  20.267  1.00 86.90           H
ATOM   4373  CD1 ILE A 286      -4.492 -12.001  18.284  1.00 86.90           C
ATOM   4374 1HD1 ILE A 286      -4.711 -10.934  18.309  1.00 86.90           H
ATOM   4375 2HD1 ILE A 286      -3.422 -12.155  18.422  1.00 86.90           H
ATOM   4376 3HD1 ILE A 286      -4.796 -12.412  17.321  1.00 86.90           H
ATOM   4377  HN  ILE A 286      -7.318 -11.592  21.178  1.00 86.90           H
ATOM   4378  N   SER A 287      -5.266 -13.200  24.202  1.00 85.19           N
ATOM   4379  CA  SER A 287      -4.907 -12.878  25.573  1.00 85.19           C
ATOM   4380  C   SER A 287      -3.496 -13.387  25.877  1.00 85.19           C
ATOM   4381  O   SER A 287      -2.905 -13.020  26.891  1.00 85.19           O
ATOM   4382  HA  SER A 287      -4.941 -11.790  25.632  1.00 85.19           H
ATOM   4383  CB  SER A 287      -5.911 -13.474  26.560  1.00 85.19           C
ATOM   4384 1HB  SER A 287      -5.600 -13.241  27.579  1.00 85.19           H
ATOM   4385 2HB  SER A 287      -6.886 -13.010  26.411  1.00 85.19           H
ATOM   4386  OG  SER A 287      -6.031 -14.886  26.413  1.00 85.19           O
ATOM   4387  HG  SER A 287      -6.727 -15.238  27.039  1.00 85.19           H
ATOM   4388  HN  SER A 287      -5.424 -14.171  24.024  1.00 85.19           H
ATOM   4389  N   ASN A 288      -2.998 -14.226  24.980  1.00 86.55           N
ATOM   4390  CA  ASN A 288      -1.700 -14.848  25.178  1.00 86.55           C
ATOM   4391  C   ASN A 288      -0.608 -13.922  24.637  1.00 86.55           C
ATOM   4392  O   ASN A 288      -0.629 -13.550  23.465  1.00 86.55           O
ATOM   4393  HA  ASN A 288      -1.618 -15.006  26.253  1.00 86.55           H
ATOM   4394  CB  ASN A 288      -1.607 -16.178  24.427  1.00 86.55           C
ATOM   4395 1HB  ASN A 288      -2.465 -16.802  24.676  1.00 86.55           H
ATOM   4396 2HB  ASN A 288      -1.646 -15.997  23.353  1.00 86.55           H
ATOM   4397  CG  ASN A 288      -0.314 -16.916  24.778  1.00 86.55           C
ATOM   4398  OD1 ASN A 288       0.780 -16.383  24.688  1.00 86.55           O
ATOM   4399  ND2 ASN A 288      -0.499 -18.170  25.182  1.00 86.55           N
ATOM   4400 1HD2 ASN A 288      -1.424 -18.547  25.233  1.00 86.55           H
ATOM   4401 2HD2 ASN A 288       0.286 -18.735  25.434  1.00 86.55           H
ATOM   4402  HN  ASN A 288      -3.465 -14.481  24.134  1.00 86.55           H
ATOM   4403  N   CYS A 289       0.320 -13.577  25.518  1.00 91.35           N
ATOM   4404  CA  CYS A 289       1.350 -12.611  25.179  1.00 91.35           C
ATOM   4405  C   CYS A 289       2.216 -13.203  24.065  1.00 91.35           C
ATOM   4406  O   CYS A 289       2.607 -12.497  23.136  1.00 91.35           O
ATOM   4407  HA  CYS A 289       0.837 -11.713  24.835  1.00 91.35           H
ATOM   4408  CB  CYS A 289       2.183 -12.220  26.401  1.00 91.35           C
ATOM   4409 1HB  CYS A 289       1.534 -11.822  27.182  1.00 91.35           H
ATOM   4410 2HB  CYS A 289       2.674 -13.101  26.814  1.00 91.35           H
ATOM   4411  SG  CYS A 289       3.434 -10.969  25.932  1.00 91.35           S
ATOM   4412  HN  CYS A 289       0.374 -13.945  26.446  1.00 91.35           H
ATOM   4413  N   ALA A 290       2.490 -14.493  24.194  1.00 93.37           N
ATOM   4414  CA  ALA A 290       3.368 -15.169  23.254  1.00 93.37           C
ATOM   4415  C   ALA A 290       2.762 -15.093  21.851  1.00 93.37           C
ATOM   4416  O   ALA A 290       3.472 -14.844  20.878  1.00 93.37           O
ATOM   4417  HA  ALA A 290       4.324 -14.644  23.257  1.00 93.37           H
ATOM   4418  CB  ALA A 290       3.595 -16.610  23.714  1.00 93.37           C
ATOM   4419 1HB  ALA A 290       4.054 -16.608  24.703  1.00 93.37           H
ATOM   4420 2HB  ALA A 290       2.639 -17.132  23.758  1.00 93.37           H
ATOM   4421 3HB  ALA A 290       4.254 -17.117  23.009  1.00 93.37           H
ATOM   4422  HN  ALA A 290       2.124 -15.072  24.922  1.00 93.37           H
ATOM   4423  N   VAL A 291       1.457 -15.311  21.792  1.00 93.62           N
ATOM   4424  CA  VAL A 291       0.747 -15.267  20.525  1.00 93.62           C
ATOM   4425  C   VAL A 291       0.785 -13.840  19.974  1.00 93.62           C
ATOM   4426  O   VAL A 291       1.014 -13.636  18.783  1.00 93.62           O
ATOM   4427  HA  VAL A 291       1.271 -15.924  19.831  1.00 93.62           H
ATOM   4428  CB  VAL A 291      -0.675 -15.801  20.703  1.00 93.62           C
ATOM   4429  HB  VAL A 291      -1.170 -15.193  21.460  1.00 93.62           H
ATOM   4430  CG1 VAL A 291      -1.474 -15.677  19.404  1.00 93.62           C
ATOM   4431 1HG1 VAL A 291      -1.529 -14.629  19.110  1.00 93.62           H
ATOM   4432 2HG1 VAL A 291      -0.981 -16.249  18.618  1.00 93.62           H
ATOM   4433 3HG1 VAL A 291      -2.481 -16.064  19.559  1.00 93.62           H
ATOM   4434  CG2 VAL A 291      -0.659 -17.248  21.200  1.00 93.62           C
ATOM   4435 1HG2 VAL A 291      -0.138 -17.875  20.477  1.00 93.62           H
ATOM   4436 2HG2 VAL A 291      -0.145 -17.297  22.160  1.00 93.62           H
ATOM   4437 3HG2 VAL A 291      -1.683 -17.603  21.318  1.00 93.62           H
ATOM   4438  HN  VAL A 291       0.888 -15.515  22.589  1.00 93.62           H
ATOM   4439  N   SER A 292       0.557 -12.888  20.868  1.00 93.83           N
ATOM   4440  CA  SER A 292       0.523 -11.489  20.479  1.00 93.83           C
ATOM   4441  C   SER A 292       1.882 -11.070  19.914  1.00 93.83           C
ATOM   4442  O   SER A 292       1.949 -10.359  18.912  1.00 93.83           O
ATOM   4443  HA  SER A 292      -0.248 -11.421  19.711  1.00 93.83           H
ATOM   4444  CB  SER A 292       0.143 -10.597  21.662  1.00 93.83           C
ATOM   4445 1HB  SER A 292      -0.772 -10.973  22.120  1.00 93.83           H
ATOM   4446 2HB  SER A 292       0.924 -10.648  22.421  1.00 93.83           H
ATOM   4447  OG  SER A 292      -0.048  -9.241  21.269  1.00 93.83           O
ATOM   4448  HG  SER A 292      -0.897  -9.151  20.750  1.00 93.83           H
ATOM   4449  HN  SER A 292       0.397 -13.061  21.840  1.00 93.83           H
ATOM   4450  N   THR A 293       2.931 -11.528  20.581  1.00 90.38           N
ATOM   4451  CA  THR A 293       4.283 -11.177  20.182  1.00 90.38           C
ATOM   4452  C   THR A 293       4.573 -11.689  18.769  1.00 90.38           C
ATOM   4453  O   THR A 293       5.106 -10.957  17.937  1.00 90.38           O
ATOM   4454  HA  THR A 293       4.361 -10.090  20.150  1.00 90.38           H
ATOM   4455  CB  THR A 293       5.245 -11.726  21.237  1.00 90.38           C
ATOM   4456  HB  THR A 293       5.159 -12.810  21.315  1.00 90.38           H
ATOM   4457  OG1 THR A 293       4.920 -10.997  22.417  1.00 90.38           O
ATOM   4458  HG1 THR A 293       4.222 -11.485  22.939  1.00 90.38           H
ATOM   4459  CG2 THR A 293       6.701 -11.349  20.955  1.00 90.38           C
ATOM   4460 1HG2 THR A 293       6.800 -10.264  20.943  1.00 90.38           H
ATOM   4461 2HG2 THR A 293       6.999 -11.751  19.986  1.00 90.38           H
ATOM   4462 3HG2 THR A 293       7.341 -11.764  21.733  1.00 90.38           H
ATOM   4463  HN  THR A 293       2.868 -12.128  21.378  1.00 90.38           H
ATOM   4464  N   ASN A 294       4.209 -12.943  18.543  1.00 92.24           N
ATOM   4465  CA  ASN A 294       4.484 -13.583  17.268  1.00 92.24           C
ATOM   4466  C   ASN A 294       3.700 -12.869  16.164  1.00 92.24           C
ATOM   4467  O   ASN A 294       4.197 -12.708  15.051  1.00 92.24           O
ATOM   4468  HA  ASN A 294       5.562 -13.501  17.133  1.00 92.24           H
ATOM   4469  CB  ASN A 294       4.049 -15.050  17.283  1.00 92.24           C
ATOM   4470 1HB  ASN A 294       3.049 -15.132  17.708  1.00 92.24           H
ATOM   4471 2HB  ASN A 294       3.994 -15.427  16.262  1.00 92.24           H
ATOM   4472  CG  ASN A 294       5.026 -15.902  18.096  1.00 92.24           C
ATOM   4473  OD1 ASN A 294       6.168 -15.539  18.322  1.00 92.24           O
ATOM   4474  ND2 ASN A 294       4.514 -17.054  18.522  1.00 92.24           N
ATOM   4475 1HD2 ASN A 294       3.568 -17.292  18.301  1.00 92.24           H
ATOM   4476 2HD2 ASN A 294       5.075 -17.681  19.062  1.00 92.24           H
ATOM   4477  HN  ASN A 294       3.735 -13.517  19.211  1.00 92.24           H
ATOM   4478  N   ILE A 295       2.488 -12.462  16.512  1.00 92.23           N
ATOM   4479  CA  ILE A 295       1.622 -11.791  15.558  1.00 92.23           C
ATOM   4480  C   ILE A 295       2.254 -10.458  15.152  1.00 92.23           C
ATOM   4481  O   ILE A 295       2.246 -10.096  13.976  1.00 92.23           O
ATOM   4482  HA  ILE A 295       1.556 -12.425  14.674  1.00 92.23           H
ATOM   4483  CB  ILE A 295       0.207 -11.653  16.123  1.00 92.23           C
ATOM   4484  HB  ILE A 295       0.284 -11.334  17.162  1.00 92.23           H
ATOM   4485  CG1 ILE A 295      -0.519 -13.000  16.117  1.00 92.23           C
ATOM   4486 1HG1 ILE A 295      -0.696 -13.317  15.089  1.00 92.23           H
ATOM   4487 2HG1 ILE A 295       0.111 -13.759  16.580  1.00 92.23           H
ATOM   4488  CG2 ILE A 295      -0.580 -10.575  15.376  1.00 92.23           C
ATOM   4489 1HG2 ILE A 295      -0.069  -9.617  15.476  1.00 92.23           H
ATOM   4490 2HG2 ILE A 295      -0.649 -10.840  14.321  1.00 92.23           H
ATOM   4491 3HG2 ILE A 295      -1.582 -10.498  15.798  1.00 92.23           H
ATOM   4492  CD1 ILE A 295      -1.850 -12.909  16.865  1.00 92.23           C
ATOM   4493 1HD1 ILE A 295      -1.667 -12.615  17.899  1.00 92.23           H
ATOM   4494 2HD1 ILE A 295      -2.487 -12.166  16.384  1.00 92.23           H
ATOM   4495 3HD1 ILE A 295      -2.346 -13.879  16.846  1.00 92.23           H
ATOM   4496  HN  ILE A 295       2.098 -12.583  17.425  1.00 92.23           H
ATOM   4497  N   ASP A 296       2.786  -9.764  16.147  1.00 93.54           N
ATOM   4498  CA  ASP A 296       3.379  -8.458  15.916  1.00 93.54           C
ATOM   4499  C   ASP A 296       4.585  -8.607  14.986  1.00 93.54           C
ATOM   4500  O   ASP A 296       4.774  -7.801  14.075  1.00 93.54           O
ATOM   4501  HA  ASP A 296       2.584  -7.856  15.475  1.00 93.54           H
ATOM   4502  CB  ASP A 296       3.866  -7.834  17.225  1.00 93.54           C
ATOM   4503 1HB  ASP A 296       4.359  -8.593  17.832  1.00 93.54           H
ATOM   4504 2HB  ASP A 296       4.609  -7.065  17.012  1.00 93.54           H
ATOM   4505  CG  ASP A 296       2.702  -7.224  18.008  1.00 93.54           C
ATOM   4506  OD1 ASP A 296       1.548  -7.507  17.622  1.00 93.54           O
ATOM   4507  OD2 ASP A 296       2.994  -6.487  18.976  1.00 93.54           O
ATOM   4508  HN  ASP A 296       2.817 -10.080  17.095  1.00 93.54           H
ATOM   4509  N   ILE A 297       5.368  -9.643  15.247  1.00 93.44           N
ATOM   4510  CA  ILE A 297       6.534  -9.924  14.427  1.00 93.44           C
ATOM   4511  C   ILE A 297       6.083 -10.256  13.003  1.00 93.44           C
ATOM   4512  O   ILE A 297       6.649  -9.751  12.035  1.00 93.44           O
ATOM   4513  HA  ILE A 297       7.138  -9.017  14.395  1.00 93.44           H
ATOM   4514  CB  ILE A 297       7.392 -11.016  15.071  1.00 93.44           C
ATOM   4515  HB  ILE A 297       6.741 -11.848  15.337  1.00 93.44           H
ATOM   4516  CG1 ILE A 297       8.036 -10.514  16.365  1.00 93.44           C
ATOM   4517 1HG1 ILE A 297       8.773  -9.745  16.134  1.00 93.44           H
ATOM   4518 2HG1 ILE A 297       7.279 -10.051  16.997  1.00 93.44           H
ATOM   4519  CG2 ILE A 297       8.430 -11.552  14.083  1.00 93.44           C
ATOM   4520 1HG2 ILE A 297       7.922 -11.972  13.215  1.00 93.44           H
ATOM   4521 2HG2 ILE A 297       9.082 -10.738  13.764  1.00 93.44           H
ATOM   4522 3HG2 ILE A 297       9.025 -12.326  14.567  1.00 93.44           H
ATOM   4523  CD1 ILE A 297       8.709 -11.661  17.122  1.00 93.44           C
ATOM   4524 1HD1 ILE A 297       7.964 -12.417  17.373  1.00 93.44           H
ATOM   4525 2HD1 ILE A 297       9.482 -12.106  16.496  1.00 93.44           H
ATOM   4526 3HD1 ILE A 297       9.159 -11.277  18.038  1.00 93.44           H
ATOM   4527  HN  ILE A 297       5.218 -10.282  16.001  1.00 93.44           H
ATOM   4528  N   CYS A 298       5.069 -11.105  12.921  1.00 94.88           N
ATOM   4529  CA  CYS A 298       4.545 -11.522  11.631  1.00 94.88           C
ATOM   4530  C   CYS A 298       4.101 -10.274  10.866  1.00 94.88           C
ATOM   4531  O   CYS A 298       4.325 -10.167   9.661  1.00 94.88           O
ATOM   4532  HA  CYS A 298       5.360 -12.026  11.111  1.00 94.88           H
ATOM   4533  CB  CYS A 298       3.408 -12.534  11.783  1.00 94.88           C
ATOM   4534 1HB  CYS A 298       2.715 -12.202  12.556  1.00 94.88           H
ATOM   4535 2HB  CYS A 298       2.842 -12.599  10.854  1.00 94.88           H
ATOM   4536  SG  CYS A 298       4.086 -14.178  12.218  1.00 94.88           S
ATOM   4537  HG  CYS A 298       4.325 -13.896  13.496  1.00 94.88           H
ATOM   4538  HN  CYS A 298       4.608 -11.503  13.713  1.00 94.88           H
ATOM   4539  N   PHE A 299       3.477  -9.362  11.597  1.00 93.88           N
ATOM   4540  CA  PHE A 299       3.000  -8.125  11.003  1.00 93.88           C
ATOM   4541  C   PHE A 299       4.155  -7.331  10.388  1.00 93.88           C
ATOM   4542  O   PHE A 299       4.070  -6.891   9.242  1.00 93.88           O
ATOM   4543  HA  PHE A 299       2.290  -8.394  10.221  1.00 93.88           H
ATOM   4544  CB  PHE A 299       2.373  -7.301  12.128  1.00 93.88           C
ATOM   4545 1HB  PHE A 299       1.559  -7.873  12.574  1.00 93.88           H
ATOM   4546 2HB  PHE A 299       3.117  -7.144  12.909  1.00 93.88           H
ATOM   4547  CG  PHE A 299       1.833  -5.941  11.678  1.00 93.88           C
ATOM   4548  CD1 PHE A 299       2.582  -4.820  11.856  1.00 93.88           C
ATOM   4549  HD1 PHE A 299       3.567  -4.890  12.319  1.00 93.88           H
ATOM   4550  CD2 PHE A 299       0.605  -5.854  11.100  1.00 93.88           C
ATOM   4551  HD2 PHE A 299       0.005  -6.753  10.958  1.00 93.88           H
ATOM   4552  CE1 PHE A 299       2.082  -3.559  11.438  1.00 93.88           C
ATOM   4553  HE1 PHE A 299       2.682  -2.660  11.580  1.00 93.88           H
ATOM   4554  CE2 PHE A 299       0.105  -4.593  10.682  1.00 93.88           C
ATOM   4555  HE2 PHE A 299      -0.880  -4.523  10.220  1.00 93.88           H
ATOM   4556  CZ  PHE A 299       0.854  -3.472  10.860  1.00 93.88           C
ATOM   4557  HZ  PHE A 299       0.469  -2.503  10.539  1.00 93.88           H
ATOM   4558  HN  PHE A 299       3.297  -9.457  12.576  1.00 93.88           H
ATOM   4559  N   GLN A 300       5.208  -7.172  11.177  1.00 90.84           N
ATOM   4560  CA  GLN A 300       6.338  -6.359  10.761  1.00 90.84           C
ATOM   4561  C   GLN A 300       6.976  -6.942   9.499  1.00 90.84           C
ATOM   4562  O   GLN A 300       7.345  -6.203   8.588  1.00 90.84           O
ATOM   4563  HA  GLN A 300       5.922  -5.375  10.545  1.00 90.84           H
ATOM   4564  CB  GLN A 300       7.365  -6.232  11.888  1.00 90.84           C
ATOM   4565 1HB  GLN A 300       7.582  -7.218  12.299  1.00 90.84           H
ATOM   4566 2HB  GLN A 300       8.301  -5.840  11.489  1.00 90.84           H
ATOM   4567  CG  GLN A 300       6.852  -5.312  12.997  1.00 90.84           C
ATOM   4568 1HG  GLN A 300       6.642  -4.325  12.587  1.00 90.84           H
ATOM   4569 2HG  GLN A 300       5.913  -5.701  13.391  1.00 90.84           H
ATOM   4570  CD  GLN A 300       7.876  -5.194  14.128  1.00 90.84           C
ATOM   4571  OE1 GLN A 300       8.987  -5.692  14.050  1.00 90.84           O
ATOM   4572  NE2 GLN A 300       7.441  -4.508  15.182  1.00 90.84           N
ATOM   4573 1HE2 GLN A 300       6.517  -4.125  15.183  1.00 90.84           H
ATOM   4574 2HE2 GLN A 300       8.038  -4.376  15.973  1.00 90.84           H
ATOM   4575  HN  GLN A 300       5.295  -7.587  12.082  1.00 90.84           H
ATOM   4576  N   VAL A 301       7.087  -8.262   9.487  1.00 95.29           N
ATOM   4577  CA  VAL A 301       7.730  -8.949   8.379  1.00 95.29           C
ATOM   4578  C   VAL A 301       6.887  -8.768   7.115  1.00 95.29           C
ATOM   4579  O   VAL A 301       7.397  -8.344   6.079  1.00 95.29           O
ATOM   4580  HA  VAL A 301       8.702  -8.482   8.222  1.00 95.29           H
ATOM   4581  CB  VAL A 301       7.962 -10.418   8.738  1.00 95.29           C
ATOM   4582  HB  VAL A 301       7.005 -10.846   9.034  1.00 95.29           H
ATOM   4583  CG1 VAL A 301       8.474 -11.203   7.529  1.00 95.29           C
ATOM   4584 1HG1 VAL A 301       7.740 -11.152   6.725  1.00 95.29           H
ATOM   4585 2HG1 VAL A 301       9.416 -10.773   7.189  1.00 95.29           H
ATOM   4586 3HG1 VAL A 301       8.631 -12.244   7.811  1.00 95.29           H
ATOM   4587  CG2 VAL A 301       8.922 -10.548   9.922  1.00 95.29           C
ATOM   4588 1HG2 VAL A 301       9.880 -10.095   9.665  1.00 95.29           H
ATOM   4589 2HG2 VAL A 301       8.500 -10.039  10.789  1.00 95.29           H
ATOM   4590 3HG2 VAL A 301       9.070 -11.602  10.156  1.00 95.29           H
ATOM   4591  HN  VAL A 301       6.748  -8.859  10.214  1.00 95.29           H
ATOM   4592  N   THR A 302       5.610  -9.099   7.242  1.00 94.32           N
ATOM   4593  CA  THR A 302       4.727  -9.130   6.088  1.00 94.32           C
ATOM   4594  C   THR A 302       4.513  -7.716   5.543  1.00 94.32           C
ATOM   4595  O   THR A 302       4.344  -7.530   4.339  1.00 94.32           O
ATOM   4596  HA  THR A 302       5.210  -9.707   5.300  1.00 94.32           H
ATOM   4597  CB  THR A 302       3.428  -9.823   6.505  1.00 94.32           C
ATOM   4598  HB  THR A 302       2.718  -9.848   5.679  1.00 94.32           H
ATOM   4599  OG1 THR A 302       3.004  -9.101   7.658  1.00 94.32           O
ATOM   4600  HG1 THR A 302       2.085  -9.391   7.925  1.00 94.32           H
ATOM   4601  CG2 THR A 302       3.662 -11.244   7.020  1.00 94.32           C
ATOM   4602 1HG2 THR A 302       4.320 -11.212   7.889  1.00 94.32           H
ATOM   4603 2HG2 THR A 302       4.126 -11.843   6.236  1.00 94.32           H
ATOM   4604 3HG2 THR A 302       2.709 -11.690   7.303  1.00 94.32           H
ATOM   4605  HN  THR A 302       5.179  -9.343   8.110  1.00 94.32           H
ATOM   4606  N   GLN A 303       4.527  -6.756   6.456  1.00 91.57           N
ATOM   4607  CA  GLN A 303       4.406  -5.359   6.074  1.00 91.57           C
ATOM   4608  C   GLN A 303       5.589  -4.943   5.198  1.00 91.57           C
ATOM   4609  O   GLN A 303       5.416  -4.229   4.213  1.00 91.57           O
ATOM   4610  HA  GLN A 303       3.481  -5.294   5.501  1.00 91.57           H
ATOM   4611  CB  GLN A 303       4.295  -4.461   7.308  1.00 91.57           C
ATOM   4612 1HB  GLN A 303       3.455  -4.784   7.923  1.00 91.57           H
ATOM   4613 2HB  GLN A 303       5.193  -4.562   7.917  1.00 91.57           H
ATOM   4614  CG  GLN A 303       4.106  -2.997   6.906  1.00 91.57           C
ATOM   4615 1HG  GLN A 303       4.987  -2.648   6.368  1.00 91.57           H
ATOM   4616 2HG  GLN A 303       3.260  -2.910   6.224  1.00 91.57           H
ATOM   4617  CD  GLN A 303       3.870  -2.117   8.135  1.00 91.57           C
ATOM   4618  OE1 GLN A 303       4.712  -1.988   9.009  1.00 91.57           O
ATOM   4619  NE2 GLN A 303       2.681  -1.521   8.153  1.00 91.57           N
ATOM   4620 1HE2 GLN A 303       2.036  -1.669   7.403  1.00 91.57           H
ATOM   4621 2HE2 GLN A 303       2.433  -0.924   8.916  1.00 91.57           H
ATOM   4622  HN  GLN A 303       4.619  -6.919   7.438  1.00 91.57           H
ATOM   4623  N   THR A 304       6.766  -5.409   5.590  1.00 92.95           N
ATOM   4624  CA  THR A 304       7.983  -5.066   4.873  1.00 92.95           C
ATOM   4625  C   THR A 304       7.944  -5.634   3.454  1.00 92.95           C
ATOM   4626  O   THR A 304       8.323  -4.957   2.499  1.00 92.95           O
ATOM   4627  HA  THR A 304       8.033  -3.981   4.782  1.00 92.95           H
ATOM   4628  CB  THR A 304       9.173  -5.565   5.696  1.00 92.95           C
ATOM   4629  HB  THR A 304       9.195  -6.654   5.726  1.00 92.95           H
ATOM   4630  OG1 THR A 304       9.020  -4.917   6.956  1.00 92.95           O
ATOM   4631  HG1 THR A 304       8.612  -5.547   7.617  1.00 92.95           H
ATOM   4632  CG2 THR A 304      10.510  -5.042   5.168  1.00 92.95           C
ATOM   4633 1HG2 THR A 304      10.513  -3.952   5.200  1.00 92.95           H
ATOM   4634 2HG2 THR A 304      10.650  -5.375   4.139  1.00 92.95           H
ATOM   4635 3HG2 THR A 304      11.321  -5.426   5.787  1.00 92.95           H
ATOM   4636  HN  THR A 304       6.896  -6.010   6.379  1.00 92.95           H
ATOM   4637  N   ILE A 305       7.483  -6.873   3.359  1.00 92.51           N
ATOM   4638  CA  ILE A 305       7.360  -7.529   2.068  1.00 92.51           C
ATOM   4639  C   ILE A 305       6.434  -6.706   1.169  1.00 92.51           C
ATOM   4640  O   ILE A 305       6.676  -6.584  -0.031  1.00 92.51           O
ATOM   4641  HA  ILE A 305       8.351  -7.549   1.616  1.00 92.51           H
ATOM   4642  CB  ILE A 305       6.912  -8.981   2.245  1.00 92.51           C
ATOM   4643  HB  ILE A 305       6.025  -8.990   2.879  1.00 92.51           H
ATOM   4644  CG1 ILE A 305       7.987  -9.802   2.960  1.00 92.51           C
ATOM   4645 1HG1 ILE A 305       8.818  -9.991   2.281  1.00 92.51           H
ATOM   4646 2HG1 ILE A 305       8.385  -9.233   3.801  1.00 92.51           H
ATOM   4647  CG2 ILE A 305       6.515  -9.600   0.904  1.00 92.51           C
ATOM   4648 1HG2 ILE A 305       5.693  -9.032   0.470  1.00 92.51           H
ATOM   4649 2HG2 ILE A 305       7.369  -9.578   0.227  1.00 92.51           H
ATOM   4650 3HG2 ILE A 305       6.202 -10.633   1.059  1.00 92.51           H
ATOM   4651  CD1 ILE A 305       7.419 -11.132   3.461  1.00 92.51           C
ATOM   4652 1HD1 ILE A 305       6.604 -10.939   4.159  1.00 92.51           H
ATOM   4653 2HD1 ILE A 305       7.043 -11.708   2.615  1.00 92.51           H
ATOM   4654 3HD1 ILE A 305       8.203 -11.695   3.965  1.00 92.51           H
ATOM   4655  HN  ILE A 305       7.197  -7.425   4.142  1.00 92.51           H
ATOM   4656  N   ALA A 306       5.395  -6.161   1.784  1.00 91.93           N
ATOM   4657  CA  ALA A 306       4.415  -5.379   1.049  1.00 91.93           C
ATOM   4658  C   ALA A 306       5.089  -4.127   0.485  1.00 91.93           C
ATOM   4659  O   ALA A 306       4.765  -3.687  -0.618  1.00 91.93           O
ATOM   4660  HA  ALA A 306       4.055  -5.992   0.222  1.00 91.93           H
ATOM   4661  CB  ALA A 306       3.237  -5.045   1.966  1.00 91.93           C
ATOM   4662 1HB  ALA A 306       2.775  -5.968   2.316  1.00 91.93           H
ATOM   4663 2HB  ALA A 306       3.593  -4.470   2.820  1.00 91.93           H
ATOM   4664 3HB  ALA A 306       2.502  -4.458   1.414  1.00 91.93           H
ATOM   4665  HN  ALA A 306       5.217  -6.248   2.765  1.00 91.93           H
ATOM   4666  N   PHE A 307       6.013  -3.588   1.266  1.00 90.49           N
ATOM   4667  CA  PHE A 307       6.695  -2.363   0.883  1.00 90.49           C
ATOM   4668  C   PHE A 307       7.614  -2.599  -0.317  1.00 90.49           C
ATOM   4669  O   PHE A 307       7.857  -1.687  -1.106  1.00 90.49           O
ATOM   4670  HA  PHE A 307       5.928  -1.637   0.614  1.00 90.49           H
ATOM   4671  CB  PHE A 307       7.541  -1.929   2.082  1.00 90.49           C
ATOM   4672 1HB  PHE A 307       8.156  -2.770   2.403  1.00 90.49           H
ATOM   4673 2HB  PHE A 307       8.222  -1.139   1.766  1.00 90.49           H
ATOM   4674  CG  PHE A 307       6.722  -1.431   3.274  1.00 90.49           C
ATOM   4675  CD1 PHE A 307       5.377  -1.269   3.156  1.00 90.49           C
ATOM   4676  HD1 PHE A 307       4.882  -1.495   2.211  1.00 90.49           H
ATOM   4677  CD2 PHE A 307       7.340  -1.149   4.453  1.00 90.49           C
ATOM   4678  HD2 PHE A 307       8.418  -1.278   4.548  1.00 90.49           H
ATOM   4679  CE1 PHE A 307       4.617  -0.806   4.262  1.00 90.49           C
ATOM   4680  HE1 PHE A 307       3.539  -0.677   4.167  1.00 90.49           H
ATOM   4681  CE2 PHE A 307       6.580  -0.686   5.560  1.00 90.49           C
ATOM   4682  HE2 PHE A 307       7.075  -0.460   6.504  1.00 90.49           H
ATOM   4683  CZ  PHE A 307       5.235  -0.525   5.441  1.00 90.49           C
ATOM   4684  HZ  PHE A 307       4.651  -0.170   6.290  1.00 90.49           H
ATOM   4685  HN  PHE A 307       6.297  -3.973   2.144  1.00 90.49           H
ATOM   4686  N   PHE A 308       8.100  -3.827  -0.417  1.00 87.28           N
ATOM   4687  CA  PHE A 308       8.958  -4.204  -1.527  1.00 87.28           C
ATOM   4688  C   PHE A 308       8.214  -4.091  -2.859  1.00 87.28           C
ATOM   4689  O   PHE A 308       8.835  -3.986  -3.915  1.00 87.28           O
ATOM   4690  HA  PHE A 308       9.806  -3.519  -1.528  1.00 87.28           H
ATOM   4691  CB  PHE A 308       9.362  -5.663  -1.305  1.00 87.28           C
ATOM   4692 1HB  PHE A 308       8.547  -6.182  -0.801  1.00 87.28           H
ATOM   4693 2HB  PHE A 308       9.496  -6.144  -2.274  1.00 87.28           H
ATOM   4694  CG  PHE A 308      10.642  -5.836  -0.485  1.00 87.28           C
ATOM   4695  CD1 PHE A 308      11.855  -5.649  -1.071  1.00 87.28           C
ATOM   4696  HD1 PHE A 308      11.915  -5.375  -2.125  1.00 87.28           H
ATOM   4697  CD2 PHE A 308      10.568  -6.178   0.829  1.00 87.28           C
ATOM   4698  HD2 PHE A 308       9.595  -6.328   1.298  1.00 87.28           H
ATOM   4699  CE1 PHE A 308      13.044  -5.809  -0.311  1.00 87.28           C
ATOM   4700  HE1 PHE A 308      14.016  -5.659  -0.780  1.00 87.28           H
ATOM   4701  CE2 PHE A 308      11.756  -6.339   1.589  1.00 87.28           C
ATOM   4702  HE2 PHE A 308      11.696  -6.613   2.643  1.00 87.28           H
ATOM   4703  CZ  PHE A 308      12.969  -6.151   1.004  1.00 87.28           C
ATOM   4704  HZ  PHE A 308      13.881  -6.274   1.588  1.00 87.28           H
ATOM   4705  HN  PHE A 308       7.917  -4.557   0.242  1.00 87.28           H
ATOM   4706  N   HIS A 309       6.892  -4.115  -2.765  1.00 78.15           N
ATOM   4707  CA  HIS A 309       6.056  -4.033  -3.951  1.00 78.15           C
ATOM   4708  C   HIS A 309       6.333  -2.718  -4.684  1.00 78.15           C
ATOM   4709  O   HIS A 309       6.371  -2.684  -5.912  1.00 78.15           O
ATOM   4710  HA  HIS A 309       6.343  -4.865  -4.595  1.00 78.15           H
ATOM   4711  CB  HIS A 309       4.580  -4.211  -3.589  1.00 78.15           C
ATOM   4712 1HB  HIS A 309       4.463  -5.141  -3.033  1.00 78.15           H
ATOM   4713 2HB  HIS A 309       4.280  -3.402  -2.923  1.00 78.15           H
ATOM   4714  CG  HIS A 309       3.654  -4.233  -4.781  1.00 78.15           C
ATOM   4715  ND1 HIS A 309       3.749  -5.178  -5.788  1.00 78.15           N
ATOM   4716  HD1 HIS A 309       4.418  -5.920  -5.831  1.00 78.15           H
ATOM   4717  CD2 HIS A 309       2.613  -3.417  -5.117  1.00 78.15           C
ATOM   4718  HD2 HIS A 309       2.262  -2.562  -4.539  1.00 78.15           H
ATOM   4719  CE1 HIS A 309       2.805  -4.932  -6.684  1.00 78.15           C
ATOM   4720  HE1 HIS A 309       2.621  -5.502  -7.594  1.00 78.15           H
ATOM   4721  NE2 HIS A 309       2.102  -3.839  -6.266  1.00 78.15           N
ATOM   4722  HN  HIS A 309       6.394  -4.190  -1.902  1.00 78.15           H
ATOM   4723  N   SER A 310       6.518  -1.668  -3.898  1.00 83.54           N
ATOM   4724  CA  SER A 310       6.651  -0.332  -4.453  1.00 83.54           C
ATOM   4725  C   SER A 310       7.968  -0.214  -5.224  1.00 83.54           C
ATOM   4726  O   SER A 310       8.094   0.619  -6.120  1.00 83.54           O
ATOM   4727  HA  SER A 310       5.802  -0.213  -5.126  1.00 83.54           H
ATOM   4728  CB  SER A 310       6.583   0.731  -3.355  1.00 83.54           C
ATOM   4729 1HB  SER A 310       7.329   0.511  -2.591  1.00 83.54           H
ATOM   4730 2HB  SER A 310       6.835   1.704  -3.775  1.00 83.54           H
ATOM   4731  OG  SER A 310       5.293   0.794  -2.753  1.00 83.54           O
ATOM   4732  HG  SER A 310       4.647   1.236  -3.374  1.00 83.54           H
ATOM   4733  HN  SER A 310       6.578  -1.719  -2.901  1.00 83.54           H
ATOM   4734  N   CYS A 311       8.915  -1.061  -4.847  1.00 86.21           N
ATOM   4735  CA  CYS A 311      10.218  -1.061  -5.491  1.00 86.21           C
ATOM   4736  C   CYS A 311      10.211  -2.126  -6.589  1.00 86.21           C
ATOM   4737  O   CYS A 311      11.060  -2.110  -7.479  1.00 86.21           O
ATOM   4738  HA  CYS A 311      10.357  -0.067  -5.916  1.00 86.21           H
ATOM   4739  CB  CYS A 311      11.346  -1.287  -4.483  1.00 86.21           C
ATOM   4740 1HB  CYS A 311      12.305  -1.037  -4.936  1.00 86.21           H
ATOM   4741 2HB  CYS A 311      11.217  -0.626  -3.625  1.00 86.21           H
ATOM   4742  SG  CYS A 311      11.352  -3.032  -3.931  1.00 86.21           S
ATOM   4743  HG  CYS A 311      12.426  -2.928  -3.152  1.00 86.21           H
ATOM   4744  HN  CYS A 311       8.803  -1.736  -4.119  1.00 86.21           H
ATOM   4745  N   LEU A 312       9.245  -3.027  -6.490  1.00 82.63           N
ATOM   4746  CA  LEU A 312       9.189  -4.167  -7.388  1.00 82.63           C
ATOM   4747  C   LEU A 312       8.565  -3.734  -8.717  1.00 82.63           C
ATOM   4748  O   LEU A 312       8.942  -4.234  -9.776  1.00 82.63           O
ATOM   4749  HA  LEU A 312      10.215  -4.485  -7.576  1.00 82.63           H
ATOM   4750  CB  LEU A 312       8.466  -5.339  -6.722  1.00 82.63           C
ATOM   4751 1HB  LEU A 312       7.600  -4.950  -6.187  1.00 82.63           H
ATOM   4752 2HB  LEU A 312       8.088  -5.998  -7.504  1.00 82.63           H
ATOM   4753  CG  LEU A 312       9.299  -6.175  -5.748  1.00 82.63           C
ATOM   4754  HG  LEU A 312       9.720  -5.506  -4.998  1.00 82.63           H
ATOM   4755  CD1 LEU A 312       8.424  -7.189  -5.009  1.00 82.63           C
ATOM   4756 1HD1 LEU A 312       7.653  -6.663  -4.447  1.00 82.63           H
ATOM   4757 2HD1 LEU A 312       7.955  -7.858  -5.730  1.00 82.63           H
ATOM   4758 3HD1 LEU A 312       9.041  -7.770  -4.323  1.00 82.63           H
ATOM   4759  CD2 LEU A 312      10.473  -6.845  -6.466  1.00 82.63           C
ATOM   4760 1HD2 LEU A 312      10.093  -7.499  -7.251  1.00 82.63           H
ATOM   4761 2HD2 LEU A 312      11.113  -6.081  -6.907  1.00 82.63           H
ATOM   4762 3HD2 LEU A 312      11.048  -7.433  -5.750  1.00 82.63           H
ATOM   4763  HN  LEU A 312       8.510  -2.986  -5.812  1.00 82.63           H
ATOM   4764  N   ASN A 313       7.622  -2.809  -8.617  1.00 76.93           N
ATOM   4765  CA  ASN A 313       6.845  -2.404  -9.776  1.00 76.93           C
ATOM   4766  C   ASN A 313       7.795  -1.983 -10.900  1.00 76.93           C
ATOM   4767  O   ASN A 313       7.739  -2.527 -12.001  1.00 76.93           O
ATOM   4768  HA  ASN A 313       6.249  -3.278 -10.040  1.00 76.93           H
ATOM   4769  CB  ASN A 313       5.944  -1.212  -9.447  1.00 76.93           C
ATOM   4770 1HB  ASN A 313       6.489  -0.501  -8.827  1.00 76.93           H
ATOM   4771 2HB  ASN A 313       5.674  -0.692 -10.366  1.00 76.93           H
ATOM   4772  CG  ASN A 313       4.678  -1.667  -8.720  1.00 76.93           C
ATOM   4773  OD1 ASN A 313       4.225  -2.792  -8.851  1.00 76.93           O
ATOM   4774  ND2 ASN A 313       4.132  -0.731  -7.947  1.00 76.93           N
ATOM   4775 1HD2 ASN A 313       4.554   0.173  -7.884  1.00 76.93           H
ATOM   4776 2HD2 ASN A 313       3.300  -0.933  -7.430  1.00 76.93           H
ATOM   4777  HN  ASN A 313       7.386  -2.340  -7.766  1.00 76.93           H
ATOM   4778  N   PRO A 314       8.681  -1.011 -10.643  1.00 77.66           N
ATOM   4779  CA  PRO A 314       9.587  -0.522 -11.685  1.00 77.66           C
ATOM   4780  C   PRO A 314      10.366  -1.648 -12.346  1.00 77.66           C
ATOM   4781  O   PRO A 314      10.531  -1.660 -13.565  1.00 77.66           O
ATOM   4782  HA  PRO A 314       9.018  -0.058 -12.490  1.00 77.66           H
ATOM   4783  CB  PRO A 314      10.510   0.444 -10.938  1.00 77.66           C
ATOM   4784 1HB  PRO A 314      11.408  -0.057 -10.576  1.00 77.66           H
ATOM   4785 2HB  PRO A 314      10.839   1.261 -11.580  1.00 77.66           H
ATOM   4786  CG  PRO A 314       9.642   0.944  -9.789  1.00 77.66           C
ATOM   4787 1HG  PRO A 314      10.243   1.355  -8.978  1.00 77.66           H
ATOM   4788 2HG  PRO A 314       8.969   1.740 -10.107  1.00 77.66           H
ATOM   4789  CD  PRO A 314       8.888  -0.306  -9.365  1.00 77.66           C
ATOM   4790 1HD  PRO A 314       9.465  -0.908  -8.664  1.00 77.66           H
ATOM   4791 2HD  PRO A 314       7.946  -0.062  -8.872  1.00 77.66           H
ATOM   4792  N   VAL A 315      10.829  -2.572 -11.517  1.00 78.52           N
ATOM   4793  CA  VAL A 315      11.656  -3.664 -12.000  1.00 78.52           C
ATOM   4794  C   VAL A 315      10.840  -4.530 -12.961  1.00 78.52           C
ATOM   4795  O   VAL A 315      11.348  -4.969 -13.991  1.00 78.52           O
ATOM   4796  HA  VAL A 315      12.492  -3.227 -12.546  1.00 78.52           H
ATOM   4797  CB  VAL A 315      12.223  -4.453 -10.818  1.00 78.52           C
ATOM   4798  HB  VAL A 315      11.384  -4.832 -10.235  1.00 78.52           H
ATOM   4799  CG1 VAL A 315      13.039  -5.654 -11.301  1.00 78.52           C
ATOM   4800 1HG1 VAL A 315      12.401  -6.314 -11.889  1.00 78.52           H
ATOM   4801 2HG1 VAL A 315      13.867  -5.305 -11.918  1.00 78.52           H
ATOM   4802 3HG1 VAL A 315      13.430  -6.197 -10.441  1.00 78.52           H
ATOM   4803  CG2 VAL A 315      13.059  -3.552  -9.908  1.00 78.52           C
ATOM   4804 1HG2 VAL A 315      13.889  -3.131 -10.476  1.00 78.52           H
ATOM   4805 2HG2 VAL A 315      12.436  -2.745  -9.522  1.00 78.52           H
ATOM   4806 3HG2 VAL A 315      13.450  -4.138  -9.076  1.00 78.52           H
ATOM   4807  HN  VAL A 315      10.647  -2.582 -10.534  1.00 78.52           H
ATOM   4808  N   LEU A 316       9.587  -4.751 -12.589  1.00 75.96           N
ATOM   4809  CA  LEU A 316       8.701  -5.573 -13.396  1.00 75.96           C
ATOM   4810  C   LEU A 316       8.597  -4.976 -14.801  1.00 75.96           C
ATOM   4811  O   LEU A 316       8.659  -5.700 -15.793  1.00 75.96           O
ATOM   4812  HA  LEU A 316       9.153  -6.561 -13.473  1.00 75.96           H
ATOM   4813  CB  LEU A 316       7.349  -5.746 -12.699  1.00 75.96           C
ATOM   4814 1HB  LEU A 316       6.973  -4.759 -12.429  1.00 75.96           H
ATOM   4815 2HB  LEU A 316       6.646  -6.170 -13.416  1.00 75.96           H
ATOM   4816  CG  LEU A 316       7.348  -6.623 -11.446  1.00 75.96           C
ATOM   4817  HG  LEU A 316       8.083  -6.221 -10.748  1.00 75.96           H
ATOM   4818  CD1 LEU A 316       5.988  -6.578 -10.746  1.00 75.96           C
ATOM   4819 1HD1 LEU A 316       5.763  -5.552 -10.455  1.00 75.96           H
ATOM   4820 2HD1 LEU A 316       5.218  -6.940 -11.427  1.00 75.96           H
ATOM   4821 3HD1 LEU A 316       6.015  -7.210  -9.858  1.00 75.96           H
ATOM   4822  CD2 LEU A 316       7.775  -8.054 -11.777  1.00 75.96           C
ATOM   4823 1HD2 LEU A 316       7.083  -8.481 -12.503  1.00 75.96           H
ATOM   4824 2HD2 LEU A 316       8.781  -8.045 -12.197  1.00 75.96           H
ATOM   4825 3HD2 LEU A 316       7.766  -8.656 -10.869  1.00 75.96           H
ATOM   4826  HN  LEU A 316       9.177  -4.380 -11.756  1.00 75.96           H
ATOM   4827  N   TYR A 317       8.440  -3.661 -14.840  1.00 64.72           N
ATOM   4828  CA  TYR A 317       8.275  -2.964 -16.104  1.00 64.72           C
ATOM   4829  C   TYR A 317       9.529  -3.098 -16.971  1.00 64.72           C
ATOM   4830  O   TYR A 317       9.437  -3.172 -18.195  1.00 64.72           O
ATOM   4831  HA  TYR A 317       7.431  -3.413 -16.628  1.00 64.72           H
ATOM   4832  CB  TYR A 317       8.069  -1.490 -15.750  1.00 64.72           C
ATOM   4833 1HB  TYR A 317       8.953  -1.126 -15.226  1.00 64.72           H
ATOM   4834 2HB  TYR A 317       7.985  -0.914 -16.672  1.00 64.72           H
ATOM   4835  CG  TYR A 317       6.835  -1.225 -14.885  1.00 64.72           C
ATOM   4836  CD1 TYR A 317       5.730  -2.044 -14.989  1.00 64.72           C
ATOM   4837  HD1 TYR A 317       5.736  -2.881 -15.688  1.00 64.72           H
ATOM   4838  CD2 TYR A 317       6.828  -0.165 -14.000  1.00 64.72           C
ATOM   4839  HD2 TYR A 317       7.701   0.482 -13.918  1.00 64.72           H
ATOM   4840  CE1 TYR A 317       4.569  -1.794 -14.175  1.00 64.72           C
ATOM   4841  HE1 TYR A 317       3.689  -2.434 -14.247  1.00 64.72           H
ATOM   4842  CE2 TYR A 317       5.667   0.085 -13.186  1.00 64.72           C
ATOM   4843  HE2 TYR A 317       5.648   0.918 -12.483  1.00 64.72           H
ATOM   4844  CZ  TYR A 317       4.595  -0.742 -13.313  1.00 64.72           C
ATOM   4845  OH  TYR A 317       3.498  -0.507 -12.544  1.00 64.72           O
ATOM   4846  HH  TYR A 317       2.845  -1.257 -12.642  1.00 64.72           H
ATOM   4847  HN  TYR A 317       8.424  -3.075 -14.030  1.00 64.72           H
ATOM   4848  N   VAL A 318      10.672  -3.123 -16.302  1.00 67.69           N
ATOM   4849  CA  VAL A 318      11.944  -3.234 -16.996  1.00 67.69           C
ATOM   4850  C   VAL A 318      12.017  -4.589 -17.703  1.00 67.69           C
ATOM   4851  O   VAL A 318      12.331  -4.657 -18.891  1.00 67.69           O
ATOM   4852  HA  VAL A 318      11.979  -2.445 -17.746  1.00 67.69           H
ATOM   4853  CB  VAL A 318      13.097  -3.009 -16.016  1.00 67.69           C
ATOM   4854  HB  VAL A 318      12.963  -3.692 -15.178  1.00 67.69           H
ATOM   4855  CG1 VAL A 318      14.443  -3.326 -16.671  1.00 67.69           C
ATOM   4856 1HG1 VAL A 318      14.455  -4.368 -16.990  1.00 67.69           H
ATOM   4857 2HG1 VAL A 318      14.588  -2.679 -17.536  1.00 67.69           H
ATOM   4858 3HG1 VAL A 318      15.245  -3.157 -15.952  1.00 67.69           H
ATOM   4859  CG2 VAL A 318      13.077  -1.581 -15.466  1.00 67.69           C
ATOM   4860 1HG2 VAL A 318      13.175  -0.873 -16.289  1.00 67.69           H
ATOM   4861 2HG2 VAL A 318      12.136  -1.405 -14.945  1.00 67.69           H
ATOM   4862 3HG2 VAL A 318      13.907  -1.448 -14.772  1.00 67.69           H
ATOM   4863  HN  VAL A 318      10.738  -3.070 -15.305  1.00 67.69           H
ATOM   4864  N   PHE A 319      11.722  -5.634 -16.944  1.00 66.67           N
ATOM   4865  CA  PHE A 319      11.904  -6.990 -17.433  1.00 66.67           C
ATOM   4866  C   PHE A 319      10.788  -7.377 -18.405  1.00 66.67           C
ATOM   4867  O   PHE A 319      11.021  -8.111 -19.364  1.00 66.67           O
ATOM   4868  HA  PHE A 319      12.862  -7.020 -17.953  1.00 66.67           H
ATOM   4869  CB  PHE A 319      11.849  -7.916 -16.216  1.00 66.67           C
ATOM   4870 1HB  PHE A 319      11.071  -7.564 -15.539  1.00 66.67           H
ATOM   4871 2HB  PHE A 319      11.559  -8.914 -16.544  1.00 66.67           H
ATOM   4872  CG  PHE A 319      13.169  -8.011 -15.447  1.00 66.67           C
ATOM   4873  CD1 PHE A 319      14.233  -8.651 -16.000  1.00 66.67           C
ATOM   4874  HD1 PHE A 319      14.147  -9.096 -16.992  1.00 66.67           H
ATOM   4875  CD2 PHE A 319      13.276  -7.457 -14.210  1.00 66.67           C
ATOM   4876  HD2 PHE A 319      12.423  -6.944 -13.766  1.00 66.67           H
ATOM   4877  CE1 PHE A 319      15.458  -8.740 -15.286  1.00 66.67           C
ATOM   4878  HE1 PHE A 319      16.311  -9.253 -15.729  1.00 66.67           H
ATOM   4879  CE2 PHE A 319      14.500  -7.545 -13.496  1.00 66.67           C
ATOM   4880  HE2 PHE A 319      14.587  -7.101 -12.504  1.00 66.67           H
ATOM   4881  CZ  PHE A 319      15.565  -8.185 -14.049  1.00 66.67           C
ATOM   4882  HZ  PHE A 319      16.505  -8.253 -13.501  1.00 66.67           H
ATOM   4883  HN  PHE A 319      11.365  -5.565 -16.012  1.00 66.67           H
ATOM   4884  N   VAL A 320       9.598  -6.867 -18.122  1.00 70.19           N
ATOM   4885  CA  VAL A 320       8.393  -7.390 -18.743  1.00 70.19           C
ATOM   4886  C   VAL A 320       7.977  -6.471 -19.893  1.00 70.19           C
ATOM   4887  O   VAL A 320       7.338  -6.914 -20.846  1.00 70.19           O
ATOM   4888  HA  VAL A 320       8.632  -8.373 -19.149  1.00 70.19           H
ATOM   4889  CB  VAL A 320       7.296  -7.565 -17.691  1.00 70.19           C
ATOM   4890  HB  VAL A 320       7.012  -6.575 -17.335  1.00 70.19           H
ATOM   4891  CG1 VAL A 320       6.054  -8.221 -18.298  1.00 70.19           C
ATOM   4892 1HG1 VAL A 320       5.669  -7.595 -19.103  1.00 70.19           H
ATOM   4893 2HG1 VAL A 320       6.318  -9.201 -18.694  1.00 70.19           H
ATOM   4894 3HG1 VAL A 320       5.290  -8.333 -17.528  1.00 70.19           H
ATOM   4895  CG2 VAL A 320       7.809  -8.366 -16.492  1.00 70.19           C
ATOM   4896 1HG2 VAL A 320       8.133  -9.351 -16.826  1.00 70.19           H
ATOM   4897 2HG2 VAL A 320       8.649  -7.841 -16.037  1.00 70.19           H
ATOM   4898 3HG2 VAL A 320       7.009  -8.475 -15.760  1.00 70.19           H
ATOM   4899  HN  VAL A 320       9.451  -6.111 -17.484  1.00 70.19           H
ATOM   4900  N   GLY A 321       8.357  -5.208 -19.766  1.00 72.29           N
ATOM   4901  CA  GLY A 321       7.908  -4.194 -20.705  1.00 72.29           C
ATOM   4902  C   GLY A 321       8.939  -3.978 -21.814  1.00 72.29           C
ATOM   4903  O   GLY A 321       9.886  -3.211 -21.645  1.00 72.29           O
ATOM   4904 1HA  GLY A 321       6.955  -4.494 -21.143  1.00 72.29           H
ATOM   4905 2HA  GLY A 321       7.734  -3.256 -20.177  1.00 72.29           H
ATOM   4906  HN  GLY A 321       8.958  -4.875 -19.040  1.00 72.29           H
ATOM   4907  N   GLU A 322       8.721  -4.668 -22.924  1.00 64.85           N
ATOM   4908  CA  GLU A 322       9.555  -4.479 -24.099  1.00 64.85           C
ATOM   4909  C   GLU A 322       9.537  -3.012 -24.532  1.00 64.85           C
ATOM   4910  O   GLU A 322      10.557  -2.476 -24.963  1.00 64.85           O
ATOM   4911  HA  GLU A 322      10.561  -4.761 -23.788  1.00 64.85           H
ATOM   4912  CB  GLU A 322       9.108  -5.394 -25.241  1.00 64.85           C
ATOM   4913 1HB  GLU A 322       8.021  -5.377 -25.322  1.00 64.85           H
ATOM   4914 2HB  GLU A 322       9.613  -5.104 -26.162  1.00 64.85           H
ATOM   4915  CG  GLU A 322       9.507  -6.846 -24.969  1.00 64.85           C
ATOM   4916 1HG  GLU A 322      10.557  -6.890 -24.679  1.00 64.85           H
ATOM   4917 2HG  GLU A 322       8.929  -7.234 -24.130  1.00 64.85           H
ATOM   4918  CD  GLU A 322       9.276  -7.719 -26.204  1.00 64.85           C
ATOM   4919  OE1 GLU A 322       9.640  -8.912 -26.131  1.00 64.85           O
ATOM   4920  OE2 GLU A 322       8.740  -7.173 -27.192  1.00 64.85           O
ATOM   4921  HN  GLU A 322       7.991  -5.343 -23.028  1.00 64.85           H
ATOM   4922  N   ARG A 323       8.367  -2.404 -24.404  1.00 62.12           N
ATOM   4923  CA  ARG A 323       8.196  -1.018 -24.804  1.00 62.12           C
ATOM   4924  C   ARG A 323       8.963  -0.093 -23.856  1.00 62.12           C
ATOM   4925  O   ARG A 323       9.718   0.769 -24.301  1.00 62.12           O
ATOM   4926  HA  ARG A 323       8.602  -0.967 -25.815  1.00 62.12           H
ATOM   4927  CB  ARG A 323       6.718  -0.623 -24.806  1.00 62.12           C
ATOM   4928 1HB  ARG A 323       6.153  -1.319 -25.426  1.00 62.12           H
ATOM   4929 2HB  ARG A 323       6.316  -0.699 -23.795  1.00 62.12           H
ATOM   4930  CG  ARG A 323       6.531   0.802 -25.329  1.00 62.12           C
ATOM   4931 1HG  ARG A 323       7.058   1.503 -24.681  1.00 62.12           H
ATOM   4932 2HG  ARG A 323       6.975   0.891 -26.321  1.00 62.12           H
ATOM   4933  CD  ARG A 323       5.049   1.174 -25.392  1.00 62.12           C
ATOM   4934 1HD  ARG A 323       4.535   0.531 -26.107  1.00 62.12           H
ATOM   4935 2HD  ARG A 323       4.582   1.007 -24.422  1.00 62.12           H
ATOM   4936  NE  ARG A 323       4.898   2.592 -25.788  1.00 62.12           N
ATOM   4937  HE  ARG A 323       5.685   3.049 -26.203  1.00 62.12           H
ATOM   4938  CZ  ARG A 323       3.774   3.302 -25.626  1.00 62.12           C
ATOM   4939  NH1 ARG A 323       2.688   2.741 -25.076  1.00 62.12           N
ATOM   4940 1HH1 ARG A 323       2.714   1.785 -24.783  1.00 62.12           H
ATOM   4941 2HH1 ARG A 323       1.853   3.278 -24.958  1.00 62.12           H
ATOM   4942  NH2 ARG A 323       3.751   4.582 -26.022  1.00 62.12           N
ATOM   4943 1HH2 ARG A 323       2.919   5.126 -25.908  1.00 62.12           H
ATOM   4944 2HH2 ARG A 323       4.565   4.993 -26.432  1.00 62.12           H
ATOM   4945  HN  ARG A 323       7.547  -2.842 -24.036  1.00 62.12           H
ATOM   4946  N   PHE A 324       8.741  -0.306 -22.567  1.00 74.38           N
ATOM   4947  CA  PHE A 324       9.373   0.522 -21.553  1.00 74.38           C
ATOM   4948  C   PHE A 324      10.897   0.393 -21.612  1.00 74.38           C
ATOM   4949  O   PHE A 324      11.613   1.379 -21.442  1.00 74.38           O
ATOM   4950  HA  PHE A 324       9.089   1.555 -21.756  1.00 74.38           H
ATOM   4951  CB  PHE A 324       8.882   0.018 -20.195  1.00 74.38           C
ATOM   4952 1HB  PHE A 324       7.793   0.039 -20.183  1.00 74.38           H
ATOM   4953 2HB  PHE A 324       9.182  -1.023 -20.075  1.00 74.38           H
ATOM   4954  CG  PHE A 324       9.406   0.825 -19.005  1.00 74.38           C
ATOM   4955  CD1 PHE A 324      10.502   0.397 -18.323  1.00 74.38           C
ATOM   4956  HD1 PHE A 324      11.008  -0.521 -18.624  1.00 74.38           H
ATOM   4957  CD2 PHE A 324       8.776   1.970 -18.630  1.00 74.38           C
ATOM   4958  HD2 PHE A 324       7.897   2.313 -19.176  1.00 74.38           H
ATOM   4959  CE1 PHE A 324      10.989   1.146 -17.219  1.00 74.38           C
ATOM   4960  HE1 PHE A 324      11.867   0.803 -16.673  1.00 74.38           H
ATOM   4961  CE2 PHE A 324       9.262   2.719 -17.526  1.00 74.38           C
ATOM   4962  HE2 PHE A 324       8.757   3.636 -17.225  1.00 74.38           H
ATOM   4963  CZ  PHE A 324      10.358   2.291 -16.844  1.00 74.38           C
ATOM   4964  HZ  PHE A 324      10.732   2.866 -15.996  1.00 74.38           H
ATOM   4965  HN  PHE A 324       8.145  -1.026 -22.213  1.00 74.38           H
ATOM   4966  N   ARG A 325      11.346  -0.829 -21.853  1.00 72.06           N
ATOM   4967  CA  ARG A 325      12.772  -1.109 -21.886  1.00 72.06           C
ATOM   4968  C   ARG A 325      13.447  -0.297 -22.994  1.00 72.06           C
ATOM   4969  O   ARG A 325      14.520   0.267 -22.788  1.00 72.06           O
ATOM   4970  HA  ARG A 325      13.137  -0.811 -20.903  1.00 72.06           H
ATOM   4971  CB  ARG A 325      13.036  -2.598 -22.122  1.00 72.06           C
ATOM   4972 1HB  ARG A 325      12.268  -3.190 -21.623  1.00 72.06           H
ATOM   4973 2HB  ARG A 325      12.967  -2.819 -23.187  1.00 72.06           H
ATOM   4974  CG  ARG A 325      14.417  -2.999 -21.600  1.00 72.06           C
ATOM   4975 1HG  ARG A 325      15.179  -2.365 -22.053  1.00 72.06           H
ATOM   4976 2HG  ARG A 325      14.464  -2.836 -20.523  1.00 72.06           H
ATOM   4977  CD  ARG A 325      14.716  -4.467 -21.912  1.00 72.06           C
ATOM   4978 1HD  ARG A 325      14.793  -4.609 -22.990  1.00 72.06           H
ATOM   4979 2HD  ARG A 325      15.677  -4.750 -21.483  1.00 72.06           H
ATOM   4980  NE  ARG A 325      13.645  -5.329 -21.365  1.00 72.06           N
ATOM   4981  HE  ARG A 325      13.020  -4.931 -20.693  1.00 72.06           H
ATOM   4982  CZ  ARG A 325      13.460  -6.610 -21.712  1.00 72.06           C
ATOM   4983  NH1 ARG A 325      14.268  -7.195 -22.607  1.00 72.06           N
ATOM   4984 1HH1 ARG A 325      15.015  -6.675 -23.021  1.00 72.06           H
ATOM   4985 2HH1 ARG A 325      14.123  -8.151 -22.861  1.00 72.06           H
ATOM   4986  NH2 ARG A 325      12.456  -7.297 -21.151  1.00 72.06           N
ATOM   4987 1HH2 ARG A 325      12.305  -8.254 -21.399  1.00 72.06           H
ATOM   4988 2HH2 ARG A 325      11.858  -6.853 -20.484  1.00 72.06           H
ATOM   4989  HN  ARG A 325      10.757  -1.619 -22.024  1.00 72.06           H
ATOM   4990  N   ARG A 326      12.789  -0.264 -24.144  1.00 67.70           N
ATOM   4991  CA  ARG A 326      13.311   0.471 -25.283  1.00 67.70           C
ATOM   4992  C   ARG A 326      13.289   1.974 -25.001  1.00 67.70           C
ATOM   4993  O   ARG A 326      14.257   2.677 -25.284  1.00 67.70           O
ATOM   4994  HA  ARG A 326      14.333   0.110 -25.404  1.00 67.70           H
ATOM   4995  CB  ARG A 326      12.495   0.183 -26.545  1.00 67.70           C
ATOM   4996 1HB  ARG A 326      11.447   0.044 -26.280  1.00 67.70           H
ATOM   4997 2HB  ARG A 326      12.543   1.040 -27.217  1.00 67.70           H
ATOM   4998  CG  ARG A 326      13.015  -1.064 -27.262  1.00 67.70           C
ATOM   4999 1HG  ARG A 326      14.075  -0.945 -27.485  1.00 67.70           H
ATOM   5000 2HG  ARG A 326      12.923  -1.930 -26.606  1.00 67.70           H
ATOM   5001  CD  ARG A 326      12.241  -1.314 -28.558  1.00 67.70           C
ATOM   5002 1HD  ARG A 326      12.040  -0.368 -29.060  1.00 67.70           H
ATOM   5003 2HD  ARG A 326      12.842  -1.916 -29.240  1.00 67.70           H
ATOM   5004  NE  ARG A 326      10.968  -2.009 -28.261  1.00 67.70           N
ATOM   5005  HE  ARG A 326      10.778  -2.253 -27.310  1.00 67.70           H
ATOM   5006  CZ  ARG A 326      10.054  -2.330 -29.187  1.00 67.70           C
ATOM   5007  NH1 ARG A 326      10.256  -2.026 -30.476  1.00 67.70           N
ATOM   5008 1HH1 ARG A 326      11.094  -1.557 -30.754  1.00 67.70           H
ATOM   5009 2HH1 ARG A 326       9.569  -2.270 -31.161  1.00 67.70           H
ATOM   5010  NH2 ARG A 326       8.935  -2.959 -28.804  1.00 67.70           N
ATOM   5011 1HH2 ARG A 326       8.243  -3.206 -29.482  1.00 67.70           H
ATOM   5012 2HH2 ARG A 326       8.792  -3.182 -27.839  1.00 67.70           H
ATOM   5013  HN  ARG A 326      11.917  -0.727 -24.303  1.00 67.70           H
ATOM   5014  N   ASP A 327      12.172   2.423 -24.445  1.00 77.07           N
ATOM   5015  CA  ASP A 327      11.973   3.842 -24.207  1.00 77.07           C
ATOM   5016  C   ASP A 327      12.951   4.317 -23.132  1.00 77.07           C
ATOM   5017  O   ASP A 327      13.412   5.457 -23.167  1.00 77.07           O
ATOM   5018  HA  ASP A 327      12.147   4.321 -25.171  1.00 77.07           H
ATOM   5019  CB  ASP A 327      10.553   4.123 -23.712  1.00 77.07           C
ATOM   5020 1HB  ASP A 327      10.317   3.461 -22.879  1.00 77.07           H
ATOM   5021 2HB  ASP A 327      10.490   5.144 -23.336  1.00 77.07           H
ATOM   5022  CG  ASP A 327       9.531   3.924 -24.833  1.00 77.07           C
ATOM   5023  OD1 ASP A 327       9.978   3.816 -25.996  1.00 77.07           O
ATOM   5024  OD2 ASP A 327       8.326   3.884 -24.503  1.00 77.07           O
ATOM   5025  HN  ASP A 327      11.414   1.836 -24.160  1.00 77.07           H
ATOM   5026  N   LEU A 328      13.240   3.419 -22.202  1.00 79.15           N
ATOM   5027  CA  LEU A 328      14.204   3.710 -21.154  1.00 79.15           C
ATOM   5028  C   LEU A 328      15.575   3.964 -21.784  1.00 79.15           C
ATOM   5029  O   LEU A 328      16.216   4.974 -21.498  1.00 79.15           O
ATOM   5030  HA  LEU A 328      13.879   4.624 -20.655  1.00 79.15           H
ATOM   5031  CB  LEU A 328      14.206   2.598 -20.104  1.00 79.15           C
ATOM   5032 1HB  LEU A 328      13.221   2.562 -19.638  1.00 79.15           H
ATOM   5033 2HB  LEU A 328      14.353   1.645 -20.613  1.00 79.15           H
ATOM   5034  CG  LEU A 328      15.257   2.721 -18.998  1.00 79.15           C
ATOM   5035  HG  LEU A 328      16.237   2.811 -19.468  1.00 79.15           H
ATOM   5036  CD1 LEU A 328      15.035   3.987 -18.169  1.00 79.15           C
ATOM   5037 1HD1 LEU A 328      15.103   4.862 -18.815  1.00 79.15           H
ATOM   5038 2HD1 LEU A 328      14.047   3.951 -17.709  1.00 79.15           H
ATOM   5039 3HD1 LEU A 328      15.796   4.049 -17.390  1.00 79.15           H
ATOM   5040  CD2 LEU A 328      15.287   1.463 -18.128  1.00 79.15           C
ATOM   5041 1HD2 LEU A 328      14.311   1.316 -17.667  1.00 79.15           H
ATOM   5042 2HD2 LEU A 328      15.530   0.599 -18.747  1.00 79.15           H
ATOM   5043 3HD2 LEU A 328      16.043   1.577 -17.351  1.00 79.15           H
ATOM   5044  HN  LEU A 328      12.830   2.508 -22.157  1.00 79.15           H
ATOM   5045  N   VAL A 329      15.984   3.030 -22.629  1.00 80.21           N
ATOM   5046  CA  VAL A 329      17.304   3.094 -23.233  1.00 80.21           C
ATOM   5047  C   VAL A 329      17.402   4.347 -24.105  1.00 80.21           C
ATOM   5048  O   VAL A 329      18.455   4.978 -24.176  1.00 80.21           O
ATOM   5049  HA  VAL A 329      18.032   3.171 -22.425  1.00 80.21           H
ATOM   5050  CB  VAL A 329      17.589   1.804 -24.006  1.00 80.21           C
ATOM   5051  HB  VAL A 329      16.788   1.664 -24.731  1.00 80.21           H
ATOM   5052  CG1 VAL A 329      18.907   1.906 -24.775  1.00 80.21           C
ATOM   5053 1HG1 VAL A 329      18.851   2.732 -25.484  1.00 80.21           H
ATOM   5054 2HG1 VAL A 329      19.724   2.082 -24.076  1.00 80.21           H
ATOM   5055 3HG1 VAL A 329      19.085   0.976 -25.316  1.00 80.21           H
ATOM   5056  CG2 VAL A 329      17.593   0.594 -23.070  1.00 80.21           C
ATOM   5057 1HG2 VAL A 329      18.364   0.724 -22.311  1.00 80.21           H
ATOM   5058 2HG2 VAL A 329      16.620   0.504 -22.587  1.00 80.21           H
ATOM   5059 3HG2 VAL A 329      17.798  -0.310 -23.644  1.00 80.21           H
ATOM   5060  HN  VAL A 329      15.432   2.242 -22.902  1.00 80.21           H
ATOM   5061  N   LYS A 330      16.289   4.670 -24.748  1.00 74.42           N
ATOM   5062  CA  LYS A 330      16.206   5.888 -25.535  1.00 74.42           C
ATOM   5063  C   LYS A 330      16.502   7.091 -24.637  1.00 74.42           C
[truncated: 117,478 more chars]
