# Supplementary material for: Noncanonical roles of chemokine regions in CCR9 activation revealed by structural modeling and mutational mapping
Source: Nat Commun. 2025 Aug 18;16:7695. doi: 10.1038/s41467-025-62321-9 (PMC12361432; doi:10.1038/s41467-025-62321-9)
Supplement: Supplementary file 7 — Supplementary Data 5 [file 41467_2025_62321_MOESM7_ESM.zip › CCR9_CCL25x1P6_18_rnk2.pdb]

ATOM      1  N   GLU A  20      -2.616  -4.972  59.033  1.00 51.87           N
ATOM      2  CA  GLU A  20      -2.933  -5.849  57.918  1.00 51.87           C
ATOM      3  C   GLU A  20      -3.496  -7.176  58.430  1.00 51.87           C
ATOM      4  O   GLU A  20      -2.747  -8.039  58.883  1.00 51.87           O
ATOM      5  HA  GLU A  20      -3.693  -5.322  57.342  1.00 51.87           H
ATOM      6  CB  GLU A  20      -1.705  -6.079  57.035  1.00 51.87           C
ATOM      7 1HB  GLU A  20      -0.813  -6.150  57.657  1.00 51.87           H
ATOM      8 2HB  GLU A  20      -1.863  -6.956  56.407  1.00 51.87           H
ATOM      9  CG  GLU A  20      -1.486  -4.902  56.083  1.00 51.87           C
ATOM     10 1HG  GLU A  20      -2.438  -4.602  55.644  1.00 51.87           H
ATOM     11 2HG  GLU A  20      -1.108  -4.044  56.640  1.00 51.87           H
ATOM     12  CD  GLU A  20      -0.500  -5.270  54.973  1.00 51.87           C
ATOM     13  OE1 GLU A  20      -0.666  -4.723  53.861  1.00 51.87           O
ATOM     14  OE2 GLU A  20       0.398  -6.091  55.260  1.00 51.87           O
ATOM     15  HN  GLU A  20      -2.790  -5.360  59.938  1.00 51.87           H
ATOM     16  N   SER A  21      -4.813  -7.297  58.341  1.00 61.15           N
ATOM     17  CA  SER A  21      -5.478  -8.532  58.719  1.00 61.15           C
ATOM     18  C   SER A  21      -4.891  -9.705  57.930  1.00 61.15           C
ATOM     19  O   SER A  21      -4.657  -9.593  56.727  1.00 61.15           O
ATOM     20  HA  SER A  21      -5.282  -8.652  59.784  1.00 61.15           H
ATOM     21  CB  SER A  21      -6.987  -8.438  58.486  1.00 61.15           C
ATOM     22 1HB  SER A  21      -7.465  -9.357  58.827  1.00 61.15           H
ATOM     23 2HB  SER A  21      -7.397  -7.625  59.085  1.00 61.15           H
ATOM     24  OG  SER A  21      -7.303  -8.221  57.113  1.00 61.15           O
ATOM     25  HG  SER A  21      -8.295  -8.233  56.985  1.00 61.15           H
ATOM     26  HN  SER A  21      -5.421  -6.571  58.019  1.00 61.15           H
ATOM     27  N   THR A  22      -4.670 -10.802  58.639  1.00 62.63           N
ATOM     28  CA  THR A  22      -4.081 -11.981  58.028  1.00 62.63           C
ATOM     29  C   THR A  22      -4.830 -12.349  56.746  1.00 62.63           C
ATOM     30  O   THR A  22      -4.227 -12.822  55.784  1.00 62.63           O
ATOM     31  HA  THR A  22      -3.056 -11.745  57.743  1.00 62.63           H
ATOM     32  CB  THR A  22      -4.076 -13.101  59.071  1.00 62.63           C
ATOM     33  HB  THR A  22      -3.992 -14.077  58.593  1.00 62.63           H
ATOM     34  OG1 THR A  22      -5.268 -12.883  59.821  1.00 62.63           O
ATOM     35  HG1 THR A  22      -5.494 -13.701  60.349  1.00 62.63           H
ATOM     36  CG2 THR A  22      -2.954 -12.938  60.099  1.00 62.63           C
ATOM     37 1HG2 THR A  22      -3.077 -11.991  60.624  1.00 62.63           H
ATOM     38 2HG2 THR A  22      -1.991 -12.949  59.590  1.00 62.63           H
ATOM     39 3HG2 THR A  22      -2.996 -13.759  60.815  1.00 62.63           H
ATOM     40  HN  THR A  22      -4.886 -10.892  59.611  1.00 62.63           H
ATOM     41  N   SER A  23      -6.135 -12.117  56.774  1.00 64.61           N
ATOM     42  CA  SER A  23      -6.963 -12.364  55.606  1.00 64.61           C
ATOM     43  C   SER A  23      -6.514 -11.473  54.447  1.00 64.61           C
ATOM     44  O   SER A  23      -6.422 -11.929  53.308  1.00 64.61           O
ATOM     45  HA  SER A  23      -6.811 -13.416  55.362  1.00 64.61           H
ATOM     46  CB  SER A  23      -8.442 -12.123  55.919  1.00 64.61           C
ATOM     47 1HB  SER A  23      -9.014 -13.020  55.681  1.00 64.61           H
ATOM     48 2HB  SER A  23      -8.561 -11.942  56.987  1.00 64.61           H
ATOM     49  OG  SER A  23      -8.968 -11.018  55.189  1.00 64.61           O
ATOM     50  HG  SER A  23      -9.179 -11.296  54.252  1.00 64.61           H
ATOM     51  HN  SER A  23      -6.624 -11.767  57.573  1.00 64.61           H
ATOM     52  N   SER A  24      -6.246 -10.218  54.777  1.00 70.11           N
ATOM     53  CA  SER A  24      -5.870  -9.243  53.767  1.00 70.11           C
ATOM     54  C   SER A  24      -4.548  -9.648  53.114  1.00 70.11           C
ATOM     55  O   SER A  24      -4.353  -9.443  51.917  1.00 70.11           O
ATOM     56  HA  SER A  24      -6.679  -9.258  53.036  1.00 70.11           H
ATOM     57  CB  SER A  24      -5.757  -7.841  54.370  1.00 70.11           C
ATOM     58 1HB  SER A  24      -6.743  -7.503  54.689  1.00 70.11           H
ATOM     59 2HB  SER A  24      -5.130  -7.880  55.261  1.00 70.11           H
ATOM     60  OG  SER A  24      -5.210  -6.905  53.446  1.00 70.11           O
ATOM     61  HG  SER A  24      -5.111  -6.011  53.883  1.00 70.11           H
ATOM     62  HN  SER A  24      -6.283  -9.866  55.712  1.00 70.11           H
ATOM     63  N   MET A  25      -3.672 -10.217  53.930  1.00 66.57           N
ATOM     64  CA  MET A  25      -2.361 -10.626  53.454  1.00 66.57           C
ATOM     65  C   MET A  25      -2.448 -11.931  52.661  1.00 66.57           C
ATOM     66  O   MET A  25      -1.742 -12.108  51.670  1.00 66.57           O
ATOM     67  HA  MET A  25      -2.021  -9.820  52.803  1.00 66.57           H
ATOM     68  CB  MET A  25      -1.421 -10.814  54.645  1.00 66.57           C
ATOM     69 1HB  MET A  25      -1.726 -10.159  55.461  1.00 66.57           H
ATOM     70 2HB  MET A  25      -1.494 -11.837  55.013  1.00 66.57           H
ATOM     71  CG  MET A  25       0.027 -10.509  54.255  1.00 66.57           C
ATOM     72 1HG  MET A  25       0.412 -11.298  53.608  1.00 66.57           H
ATOM     73 2HG  MET A  25       0.071  -9.581  53.685  1.00 66.57           H
ATOM     74  SD  MET A  25       1.039 -10.374  55.719  1.00 66.57           S
ATOM     75  CE  MET A  25       2.523  -9.684  55.007  1.00 66.57           C
ATOM     76 1HE  MET A  25       2.919 -10.368  54.256  1.00 66.57           H
ATOM     77 2HE  MET A  25       2.291  -8.727  54.539  1.00 66.57           H
ATOM     78 3HE  MET A  25       3.267  -9.534  55.790  1.00 66.57           H
ATOM     79  HN  MET A  25      -3.845 -10.399  54.898  1.00 66.57           H
ATOM     80  N   GLU A  26      -3.321 -12.813  53.127  1.00 62.31           N
ATOM     81  CA  GLU A  26      -3.575 -14.059  52.425  1.00 62.31           C
ATOM     82  C   GLU A  26      -4.172 -13.778  51.045  1.00 62.31           C
ATOM     83  O   GLU A  26      -3.796 -14.414  50.061  1.00 62.31           O
ATOM     84  HA  GLU A  26      -2.599 -14.534  52.317  1.00 62.31           H
ATOM     85  CB  GLU A  26      -4.489 -14.973  53.243  1.00 62.31           C
ATOM     86 1HB  GLU A  26      -5.273 -14.381  53.714  1.00 62.31           H
ATOM     87 2HB  GLU A  26      -4.875 -15.770  52.607  1.00 62.31           H
ATOM     88  CG  GLU A  26      -3.714 -15.657  54.371  1.00 62.31           C
ATOM     89 1HG  GLU A  26      -2.904 -16.253  53.950  1.00 62.31           H
ATOM     90 2HG  GLU A  26      -3.257 -14.904  55.012  1.00 62.31           H
ATOM     91  CD  GLU A  26      -4.634 -16.553  55.203  1.00 62.31           C
ATOM     92  OE1 GLU A  26      -4.092 -17.467  55.862  1.00 62.31           O
ATOM     93  OE2 GLU A  26      -5.858 -16.303  55.162  1.00 62.31           O
ATOM     94  HN  GLU A  26      -3.849 -12.686  53.967  1.00 62.31           H
ATOM     95  N   ASP A  27      -5.092 -12.826  51.016  1.00 68.68           N
ATOM     96  CA  ASP A  27      -5.772 -12.479  49.779  1.00 68.68           C
ATOM     97  C   ASP A  27      -4.739 -12.038  48.741  1.00 68.68           C
ATOM     98  O   ASP A  27      -4.861 -12.364  47.561  1.00 68.68           O
ATOM     99  HA  ASP A  27      -6.303 -13.383  49.481  1.00 68.68           H
ATOM    100  CB  ASP A  27      -6.750 -11.322  49.994  1.00 68.68           C
ATOM    101 1HB  ASP A  27      -6.267 -10.536  50.574  1.00 68.68           H
ATOM    102 2HB  ASP A  27      -7.023 -10.888  49.032  1.00 68.68           H
ATOM    103  CG  ASP A  27      -8.011 -11.798  50.720  1.00 68.68           C
ATOM    104  OD1 ASP A  27      -8.297 -13.011  50.624  1.00 68.68           O
ATOM    105  OD2 ASP A  27      -8.658 -10.937  51.355  1.00 68.68           O
ATOM    106  HN  ASP A  27      -5.374 -12.296  51.816  1.00 68.68           H
ATOM    107  N   TYR A  28      -3.745 -11.302  49.217  1.00 67.88           N
ATOM    108  CA  TYR A  28      -2.708 -10.787  48.339  1.00 67.88           C
ATOM    109  C   TYR A  28      -1.769 -11.906  47.884  1.00 67.88           C
ATOM    110  O   TYR A  28      -1.322 -11.919  46.739  1.00 67.88           O
ATOM    111  HA  TYR A  28      -3.193 -10.353  47.465  1.00 67.88           H
ATOM    112  CB  TYR A  28      -1.915  -9.777  49.170  1.00 67.88           C
ATOM    113 1HB  TYR A  28      -2.595  -9.007  49.534  1.00 67.88           H
ATOM    114 2HB  TYR A  28      -1.509 -10.283  50.046  1.00 67.88           H
ATOM    115  CG  TYR A  28      -0.769  -9.107  48.409  1.00 67.88           C
ATOM    116  CD1 TYR A  28       0.523  -9.566  48.563  1.00 67.88           C
ATOM    117  HD1 TYR A  28       0.727 -10.405  49.228  1.00 67.88           H
ATOM    118  CD2 TYR A  28      -1.029  -8.044  47.568  1.00 67.88           C
ATOM    119  HD2 TYR A  28      -2.050  -7.682  47.446  1.00 67.88           H
ATOM    120  CE1 TYR A  28       1.601  -8.935  47.847  1.00 67.88           C
ATOM    121  HE1 TYR A  28       2.626  -9.288  47.960  1.00 67.88           H
ATOM    122  CE2 TYR A  28       0.049  -7.414  46.851  1.00 67.88           C
ATOM    123  HE2 TYR A  28      -0.141  -6.574  46.184  1.00 67.88           H
ATOM    124  CZ  TYR A  28       1.311  -7.891  47.026  1.00 67.88           C
ATOM    125  OH  TYR A  28       2.329  -7.295  46.349  1.00 67.88           O
ATOM    126  HH  TYR A  28       1.977  -6.542  45.794  1.00 67.88           H
ATOM    127  HN  TYR A  28      -3.642 -11.059  50.181  1.00 67.88           H
ATOM    128  N   VAL A  29      -1.497 -12.818  48.806  1.00 68.13           N
ATOM    129  CA  VAL A  29      -0.553 -13.891  48.542  1.00 68.13           C
ATOM    130  C   VAL A  29      -1.198 -14.911  47.602  1.00 68.13           C
ATOM    131  O   VAL A  29      -0.533 -15.456  46.722  1.00 68.13           O
ATOM    132  HA  VAL A  29       0.312 -13.453  48.044  1.00 68.13           H
ATOM    133  CB  VAL A  29      -0.080 -14.507  49.860  1.00 68.13           C
ATOM    134  HB  VAL A  29      -0.962 -14.767  50.445  1.00 68.13           H
ATOM    135  CG1 VAL A  29       0.714 -15.791  49.611  1.00 68.13           C
ATOM    136 1HG1 VAL A  29       0.083 -16.514  49.094  1.00 68.13           H
ATOM    137 2HG1 VAL A  29       1.586 -15.566  48.997  1.00 68.13           H
ATOM    138 3HG1 VAL A  29       1.039 -16.208  50.564  1.00 68.13           H
ATOM    139  CG2 VAL A  29       0.742 -13.503  50.671  1.00 68.13           C
ATOM    140 1HG2 VAL A  29       1.615 -13.198  50.095  1.00 68.13           H
ATOM    141 2HG2 VAL A  29       0.130 -12.629  50.894  1.00 68.13           H
ATOM    142 3HG2 VAL A  29       1.066 -13.967  51.603  1.00 68.13           H
ATOM    143  HN  VAL A  29      -1.908 -12.831  49.718  1.00 68.13           H
ATOM    144  N   ASN A  30      -2.485 -15.139  47.821  1.00 62.99           N
ATOM    145  CA  ASN A  30      -3.198 -16.169  47.085  1.00 62.99           C
ATOM    146  C   ASN A  30      -3.687 -15.593  45.755  1.00 62.99           C
ATOM    147  O   ASN A  30      -4.199 -16.324  44.908  1.00 62.99           O
ATOM    148  HA  ASN A  30      -2.477 -16.976  46.950  1.00 62.99           H
ATOM    149  CB  ASN A  30      -4.419 -16.659  47.866  1.00 62.99           C
ATOM    150 1HB  ASN A  30      -5.017 -15.805  48.186  1.00 62.99           H
ATOM    151 2HB  ASN A  30      -5.051 -17.265  47.217  1.00 62.99           H
ATOM    152  CG  ASN A  30      -3.997 -17.479  49.086  1.00 62.99           C
ATOM    153  OD1 ASN A  30      -2.924 -18.057  49.137  1.00 62.99           O
ATOM    154  ND2 ASN A  30      -4.899 -17.498  50.064  1.00 62.99           N
ATOM    155 1HD2 ASN A  30      -5.761 -17.002  49.958  1.00 62.99           H
ATOM    156 2HD2 ASN A  30      -4.715 -18.008  50.904  1.00 62.99           H
ATOM    157  HN  ASN A  30      -3.037 -14.636  48.485  1.00 62.99           H
ATOM    158  N   PHE A  31      -3.512 -14.288  45.611  1.00 70.24           N
ATOM    159  CA  PHE A  31      -3.875 -13.615  44.376  1.00 70.24           C
ATOM    160  C   PHE A  31      -3.065 -14.157  43.197  1.00 70.24           C
ATOM    161  O   PHE A  31      -1.835 -14.165  43.236  1.00 70.24           O
ATOM    162  HA  PHE A  31      -4.935 -13.804  44.204  1.00 70.24           H
ATOM    163  CB  PHE A  31      -3.551 -12.131  44.562  1.00 70.24           C
ATOM    164 1HB  PHE A  31      -4.006 -11.784  45.490  1.00 70.24           H
ATOM    165 2HB  PHE A  31      -2.473 -12.017  44.675  1.00 70.24           H
ATOM    166  CG  PHE A  31      -4.027 -11.241  43.413  1.00 70.24           C
ATOM    167  CD1 PHE A  31      -3.149 -10.843  42.453  1.00 70.24           C
ATOM    168  HD1 PHE A  31      -2.107 -11.158  42.502  1.00 70.24           H
ATOM    169  CD2 PHE A  31      -5.327 -10.847  43.351  1.00 70.24           C
ATOM    170  HD2 PHE A  31      -6.030 -11.166  44.120  1.00 70.24           H
ATOM    171  CE1 PHE A  31      -3.591 -10.017  41.386  1.00 70.24           C
ATOM    172  HE1 PHE A  31      -2.888  -9.698  40.617  1.00 70.24           H
ATOM    173  CE2 PHE A  31      -5.769 -10.021  42.284  1.00 70.24           C
ATOM    174  HE2 PHE A  31      -6.811  -9.706  42.234  1.00 70.24           H
ATOM    175  CZ  PHE A  31      -4.891  -9.623  41.324  1.00 70.24           C
ATOM    176  HZ  PHE A  31      -5.231  -8.989  40.505  1.00 70.24           H
ATOM    177  HN  PHE A  31      -3.130 -13.694  46.320  1.00 70.24           H
ATOM    178  N   ASN A  32      -3.786 -14.598  42.177  1.00 61.37           N
ATOM    179  CA  ASN A  32      -3.150 -15.146  40.991  1.00 61.37           C
ATOM    180  C   ASN A  32      -2.661 -13.999  40.105  1.00 61.37           C
ATOM    181  O   ASN A  32      -3.426 -13.454  39.310  1.00 61.37           O
ATOM    182  HA  ASN A  32      -2.332 -15.762  41.364  1.00 61.37           H
ATOM    183  CB  ASN A  32      -4.134 -15.987  40.176  1.00 61.37           C
ATOM    184 1HB  ASN A  32      -4.670 -16.668  40.837  1.00 61.37           H
ATOM    185 2HB  ASN A  32      -4.879 -15.337  39.716  1.00 61.37           H
ATOM    186  CG  ASN A  32      -3.407 -16.786  39.093  1.00 61.37           C
ATOM    187  OD1 ASN A  32      -2.198 -16.718  38.942  1.00 61.37           O
ATOM    188  ND2 ASN A  32      -4.208 -17.544  38.350  1.00 61.37           N
ATOM    189 1HD2 ASN A  32      -5.192 -17.554  38.527  1.00 61.37           H
ATOM    190 2HD2 ASN A  32      -3.826 -18.105  37.615  1.00 61.37           H
ATOM    191  HN  ASN A  32      -4.786 -14.586  42.153  1.00 61.37           H
ATOM    192  N   PHE A  33      -1.389 -13.665  40.271  1.00 64.33           N
ATOM    193  CA  PHE A  33      -0.761 -12.665  39.424  1.00 64.33           C
ATOM    194  C   PHE A  33      -0.378 -13.258  38.067  1.00 64.33           C
ATOM    195  O   PHE A  33       0.797 -13.282  37.705  1.00 64.33           O
ATOM    196  HA  PHE A  33      -1.486 -11.864  39.277  1.00 64.33           H
ATOM    197  CB  PHE A  33       0.508 -12.204  40.143  1.00 64.33           C
ATOM    198 1HB  PHE A  33       1.107 -13.078  40.398  1.00 64.33           H
ATOM    199 2HB  PHE A  33       1.103 -11.600  39.457  1.00 64.33           H
ATOM    200  CG  PHE A  33       0.245 -11.396  41.415  1.00 64.33           C
ATOM    201  CD1 PHE A  33       0.045 -10.053  41.338  1.00 64.33           C
ATOM    202  HD1 PHE A  33       0.072  -9.552  40.370  1.00 64.33           H
ATOM    203  CD2 PHE A  33       0.211 -12.020  42.623  1.00 64.33           C
ATOM    204  HD2 PHE A  33       0.371 -13.096  42.684  1.00 64.33           H
ATOM    205  CE1 PHE A  33      -0.200  -9.302  42.518  1.00 64.33           C
ATOM    206  HE1 PHE A  33      -0.360  -8.226  42.457  1.00 64.33           H
ATOM    207  CE2 PHE A  33      -0.034 -11.270  43.803  1.00 64.33           C
ATOM    208  HE2 PHE A  33      -0.061 -11.770  44.771  1.00 64.33           H
ATOM    209  CZ  PHE A  33      -0.234  -9.927  43.726  1.00 64.33           C
ATOM    210  HZ  PHE A  33      -0.422  -9.351  44.632  1.00 64.33           H
ATOM    211  HN  PHE A  33      -0.793 -14.065  40.966  1.00 64.33           H
ATOM    212  N   THR A  34      -1.393 -13.721  37.352  1.00 62.49           N
ATOM    213  CA  THR A  34      -1.246 -13.989  35.931  1.00 62.49           C
ATOM    214  C   THR A  34      -0.737 -12.744  35.203  1.00 62.49           C
ATOM    215  O   THR A  34      -1.324 -11.669  35.320  1.00 62.49           O
ATOM    216  HA  THR A  34      -0.491 -14.765  35.804  1.00 62.49           H
ATOM    217  CB  THR A  34      -2.591 -14.494  35.404  1.00 62.49           C
ATOM    218  HB  THR A  34      -3.214 -13.664  35.069  1.00 62.49           H
ATOM    219  OG1 THR A  34      -3.119 -15.264  36.481  1.00 62.49           O
ATOM    220  HG1 THR A  34      -4.100 -15.409  36.349  1.00 62.49           H
ATOM    221  CG2 THR A  34      -2.432 -15.504  34.266  1.00 62.49           C
ATOM    222 1HG2 THR A  34      -1.867 -16.366  34.622  1.00 62.49           H
ATOM    223 2HG2 THR A  34      -1.901 -15.037  33.437  1.00 62.49           H
ATOM    224 3HG2 THR A  34      -3.416 -15.830  33.930  1.00 62.49           H
ATOM    225  HN  THR A  34      -2.300 -13.913  37.727  1.00 62.49           H
ATOM    226  N   ASP A  35       0.349 -12.930  34.468  1.00 67.38           N
ATOM    227  CA  ASP A  35       1.013 -11.813  33.818  1.00 67.38           C
ATOM    228  C   ASP A  35       0.308 -11.505  32.495  1.00 67.38           C
ATOM    229  O   ASP A  35       0.706 -12.004  31.444  1.00 67.38           O
ATOM    230  HA  ASP A  35       0.947 -10.988  34.527  1.00 67.38           H
ATOM    231  CB  ASP A  35       2.474 -12.145  33.507  1.00 67.38           C
ATOM    232 1HB  ASP A  35       2.890 -12.755  34.309  1.00 67.38           H
ATOM    233 2HB  ASP A  35       2.530 -12.738  32.594  1.00 67.38           H
ATOM    234  CG  ASP A  35       3.304 -10.870  33.346  1.00 67.38           C
ATOM    235  OD1 ASP A  35       2.711  -9.782  33.512  1.00 67.38           O
ATOM    236  OD2 ASP A  35       4.513 -11.012  33.061  1.00 67.38           O
ATOM    237  HN  ASP A  35       0.775 -13.822  34.314  1.00 67.38           H
ATOM    238  N   PHE A  36      -0.729 -10.685  32.591  1.00 81.55           N
ATOM    239  CA  PHE A  36      -1.450 -10.249  31.408  1.00 81.55           C
ATOM    240  C   PHE A  36      -0.755  -9.055  30.751  1.00 81.55           C
ATOM    241  O   PHE A  36      -1.139  -8.630  29.663  1.00 81.55           O
ATOM    242  HA  PHE A  36      -1.464 -11.087  30.711  1.00 81.55           H
ATOM    243  CB  PHE A  36      -2.846  -9.822  31.867  1.00 81.55           C
ATOM    244 1HB  PHE A  36      -2.746  -9.106  32.682  1.00 81.55           H
ATOM    245 2HB  PHE A  36      -3.344  -9.305  31.047  1.00 81.55           H
ATOM    246  CG  PHE A  36      -3.730 -10.982  32.330  1.00 81.55           C
ATOM    247  CD1 PHE A  36      -3.751 -12.145  31.625  1.00 81.55           C
ATOM    248  HD1 PHE A  36      -3.139 -12.250  30.730  1.00 81.55           H
ATOM    249  CD2 PHE A  36      -4.494 -10.850  33.447  1.00 81.55           C
ATOM    250  HD2 PHE A  36      -4.477  -9.918  34.013  1.00 81.55           H
ATOM    251  CE1 PHE A  36      -4.572 -13.221  32.055  1.00 81.55           C
ATOM    252  HE1 PHE A  36      -4.589 -14.153  31.490  1.00 81.55           H
ATOM    253  CE2 PHE A  36      -5.314 -11.926  33.878  1.00 81.55           C
ATOM    254  HE2 PHE A  36      -5.927 -11.820  34.773  1.00 81.55           H
ATOM    255  CZ  PHE A  36      -5.336 -13.089  33.173  1.00 81.55           C
ATOM    256  HZ  PHE A  36      -5.966 -13.915  33.503  1.00 81.55           H
ATOM    257  HN  PHE A  36      -1.075 -10.321  33.456  1.00 81.55           H
ATOM    258  N   TYR A  37       0.256  -8.547  31.440  1.00 86.20           N
ATOM    259  CA  TYR A  37       1.053  -7.455  30.906  1.00 86.20           C
ATOM    260  C   TYR A  37       2.215  -7.985  30.064  1.00 86.20           C
ATOM    261  O   TYR A  37       3.178  -8.529  30.601  1.00 86.20           O
ATOM    262  HA  TYR A  37       0.406  -6.844  30.277  1.00 86.20           H
ATOM    263  CB  TYR A  37       1.616  -6.711  32.119  1.00 86.20           C
ATOM    264 1HB  TYR A  37       0.802  -6.498  32.812  1.00 86.20           H
ATOM    265 2HB  TYR A  37       2.315  -7.365  32.641  1.00 86.20           H
ATOM    266  CG  TYR A  37       2.327  -5.402  31.771  1.00 86.20           C
ATOM    267  CD1 TYR A  37       3.698  -5.381  31.618  1.00 86.20           C
ATOM    268  HD1 TYR A  37       4.275  -6.297  31.745  1.00 86.20           H
ATOM    269  CD2 TYR A  37       1.596  -4.242  31.611  1.00 86.20           C
ATOM    270  HD2 TYR A  37       0.513  -4.259  31.732  1.00 86.20           H
ATOM    271  CE1 TYR A  37       4.367  -4.148  31.291  1.00 86.20           C
ATOM    272  HE1 TYR A  37       5.450  -4.118  31.167  1.00 86.20           H
ATOM    273  CE2 TYR A  37       2.265  -3.010  31.283  1.00 86.20           C
ATOM    274  HE2 TYR A  37       1.701  -2.086  31.153  1.00 86.20           H
ATOM    275  CZ  TYR A  37       3.618  -3.024  31.139  1.00 86.20           C
ATOM    276  OH  TYR A  37       4.249  -1.860  30.830  1.00 86.20           O
ATOM    277  HH  TYR A  37       5.229  -2.023  30.711  1.00 86.20           H
ATOM    278  HN  TYR A  37       0.533  -8.868  32.346  1.00 86.20           H
ATOM    279  N   CYS A  38       2.085  -7.808  28.757  1.00 89.63           N
ATOM    280  CA  CYS A  38       3.053  -8.363  27.827  1.00 89.63           C
ATOM    281  C   CYS A  38       4.101  -7.290  27.526  1.00 89.63           C
ATOM    282  O   CYS A  38       3.789  -6.262  26.927  1.00 89.63           O
ATOM    283  HA  CYS A  38       3.508  -9.221  28.323  1.00 89.63           H
ATOM    284  CB  CYS A  38       2.381  -8.878  26.552  1.00 89.63           C
ATOM    285 1HB  CYS A  38       1.569  -9.557  26.808  1.00 89.63           H
ATOM    286 2HB  CYS A  38       1.940  -8.046  26.002  1.00 89.63           H
ATOM    287  SG  CYS A  38       3.608  -9.739  25.502  1.00 89.63           S
ATOM    288  HN  CYS A  38       1.337  -7.296  28.333  1.00 89.63           H
ATOM    289  N   GLU A  39       5.324  -7.566  27.956  1.00 81.74           N
ATOM    290  CA  GLU A  39       6.457  -6.745  27.566  1.00 81.74           C
ATOM    291  C   GLU A  39       7.014  -7.214  26.220  1.00 81.74           C
ATOM    292  O   GLU A  39       7.368  -8.381  26.064  1.00 81.74           O
ATOM    293  HA  GLU A  39       6.063  -5.733  27.471  1.00 81.74           H
ATOM    294  CB  GLU A  39       7.543  -6.760  28.644  1.00 81.74           C
ATOM    295 1HB  GLU A  39       7.855  -7.787  28.837  1.00 81.74           H
ATOM    296 2HB  GLU A  39       8.365  -6.109  28.348  1.00 81.74           H
ATOM    297  CG  GLU A  39       7.010  -6.206  29.967  1.00 81.74           C
ATOM    298 1HG  GLU A  39       6.508  -5.255  29.791  1.00 81.74           H
ATOM    299 2HG  GLU A  39       6.264  -6.888  30.377  1.00 81.74           H
ATOM    300  CD  GLU A  39       8.143  -6.013  30.977  1.00 81.74           C
ATOM    301  OE1 GLU A  39       7.882  -5.345  32.001  1.00 81.74           O
ATOM    302  OE2 GLU A  39       9.243  -6.538  30.702  1.00 81.74           O
ATOM    303  HN  GLU A  39       5.545  -8.332  28.559  1.00 81.74           H
ATOM    304  N   LYS A  40       7.075  -6.279  25.283  1.00 87.96           N
ATOM    305  CA  LYS A  40       7.394  -6.619  23.907  1.00 87.96           C
ATOM    306  C   LYS A  40       8.791  -6.095  23.567  1.00 87.96           C
ATOM    307  O   LYS A  40       9.043  -5.676  22.439  1.00 87.96           O
ATOM    308  HA  LYS A  40       7.406  -7.707  23.833  1.00 87.96           H
ATOM    309  CB  LYS A  40       6.301  -6.113  22.963  1.00 87.96           C
ATOM    310 1HB  LYS A  40       6.167  -5.040  23.097  1.00 87.96           H
ATOM    311 2HB  LYS A  40       6.608  -6.269  21.929  1.00 87.96           H
ATOM    312  CG  LYS A  40       4.976  -6.834  23.222  1.00 87.96           C
ATOM    313 1HG  LYS A  40       5.130  -7.912  23.177  1.00 87.96           H
ATOM    314 2HG  LYS A  40       4.623  -6.604  24.227  1.00 87.96           H
ATOM    315  CD  LYS A  40       3.918  -6.421  22.196  1.00 87.96           C
ATOM    316 1HD  LYS A  40       3.733  -5.350  22.272  1.00 87.96           H
ATOM    317 2HD  LYS A  40       4.290  -6.610  21.189  1.00 87.96           H
ATOM    318  CE  LYS A  40       2.613  -7.187  22.417  1.00 87.96           C
ATOM    319 1HE  LYS A  40       2.798  -8.260  22.351  1.00 87.96           H
ATOM    320 2HE  LYS A  40       2.234  -6.991  23.420  1.00 87.96           H
ATOM    321  NZ  LYS A  40       1.602  -6.790  21.412  1.00 87.96           N
ATOM    322 1HZ  LYS A  40       0.852  -7.472  21.398  1.00 87.96           H
ATOM    323 2HZ  LYS A  40       1.227  -5.879  21.652  1.00 87.96           H
ATOM    324 3HZ  LYS A  40       2.035  -6.746  20.496  1.00 87.96           H
ATOM    325  HN  LYS A  40       6.911  -5.307  25.451  1.00 87.96           H
ATOM    326  N   ASN A  41       9.662  -6.136  24.565  1.00 82.15           N
ATOM    327  CA  ASN A  41      11.019  -5.647  24.394  1.00 82.15           C
ATOM    328  C   ASN A  41      11.682  -6.390  23.232  1.00 82.15           C
ATOM    329  O   ASN A  41      12.398  -5.787  22.434  1.00 82.15           O
ATOM    330  HA  ASN A  41      10.917  -4.579  24.202  1.00 82.15           H
ATOM    331  CB  ASN A  41      11.856  -5.893  25.651  1.00 82.15           C
ATOM    332 1HB  ASN A  41      11.742  -6.929  25.971  1.00 82.15           H
ATOM    333 2HB  ASN A  41      12.912  -5.745  25.424  1.00 82.15           H
ATOM    334  CG  ASN A  41      11.435  -4.954  26.782  1.00 82.15           C
ATOM    335  OD1 ASN A  41      11.044  -3.818  26.568  1.00 82.15           O
ATOM    336  ND2 ASN A  41      11.537  -5.489  27.996  1.00 82.15           N
ATOM    337 1HD2 ASN A  41      11.866  -6.427  28.102  1.00 82.15           H
ATOM    338 2HD2 ASN A  41      11.285  -4.953  28.801  1.00 82.15           H
ATOM    339  HN  ASN A  41       9.454  -6.495  25.475  1.00 82.15           H
ATOM    340  N   ASN A  42      11.418  -7.687  23.173  1.00 83.73           N
ATOM    341  CA  ASN A  42      12.042  -8.533  22.170  1.00 83.73           C
ATOM    342  C   ASN A  42      11.607  -8.070  20.777  1.00 83.73           C
ATOM    343  O   ASN A  42      12.393  -8.111  19.832  1.00 83.73           O
ATOM    344  HA  ASN A  42      13.115  -8.423  22.329  1.00 83.73           H
ATOM    345  CB  ASN A  42      11.616  -9.992  22.338  1.00 83.73           C
ATOM    346 1HB  ASN A  42      10.528 -10.061  22.326  1.00 83.73           H
ATOM    347 2HB  ASN A  42      11.981 -10.581  21.496  1.00 83.73           H
ATOM    348  CG  ASN A  42      12.156 -10.574  23.646  1.00 83.73           C
ATOM    349  OD1 ASN A  42      12.965  -9.975  24.334  1.00 83.73           O
ATOM    350  ND2 ASN A  42      11.664 -11.772  23.948  1.00 83.73           N
ATOM    351 1HD2 ASN A  42      11.002 -12.210  23.339  1.00 83.73           H
ATOM    352 2HD2 ASN A  42      11.956 -12.236  24.785  1.00 83.73           H
ATOM    353  HN  ASN A  42      10.793  -8.159  23.794  1.00 83.73           H
ATOM    354  N   VAL A  43      10.357  -7.641  20.695  1.00 90.66           N
ATOM    355  CA  VAL A  43       9.786  -7.237  19.421  1.00 90.66           C
ATOM    356  C   VAL A  43      10.470  -5.954  18.945  1.00 90.66           C
ATOM    357  O   VAL A  43      10.797  -5.820  17.767  1.00 90.66           O
ATOM    358  HA  VAL A  43       9.991  -8.031  18.703  1.00 90.66           H
ATOM    359  CB  VAL A  43       8.268  -7.094  19.549  1.00 90.66           C
ATOM    360  HB  VAL A  43       8.066  -6.261  20.223  1.00 90.66           H
ATOM    361  CG1 VAL A  43       7.632  -6.770  18.196  1.00 90.66           C
ATOM    362 1HG1 VAL A  43       8.041  -5.833  17.818  1.00 90.66           H
ATOM    363 2HG1 VAL A  43       7.849  -7.573  17.491  1.00 90.66           H
ATOM    364 3HG1 VAL A  43       6.553  -6.674  18.316  1.00 90.66           H
ATOM    365  CG2 VAL A  43       7.649  -8.353  20.159  1.00 90.66           C
ATOM    366 1HG2 VAL A  43       7.866  -9.210  19.523  1.00 90.66           H
ATOM    367 2HG2 VAL A  43       8.069  -8.521  21.151  1.00 90.66           H
ATOM    368 3HG2 VAL A  43       6.569  -8.224  20.239  1.00 90.66           H
ATOM    369  HN  VAL A  43       9.738  -7.567  21.477  1.00 90.66           H
ATOM    370  N   ARG A  44      10.665  -5.041  19.886  1.00 85.90           N
ATOM    371  CA  ARG A  44      11.283  -3.764  19.573  1.00 85.90           C
ATOM    372  C   ARG A  44      12.737  -3.968  19.146  1.00 85.90           C
ATOM    373  O   ARG A  44      13.229  -3.278  18.254  1.00 85.90           O
ATOM    374  HA  ARG A  44      10.687  -3.359  18.755  1.00 85.90           H
ATOM    375  CB  ARG A  44      11.240  -2.822  20.778  1.00 85.90           C
ATOM    376 1HB  ARG A  44      11.677  -3.315  21.646  1.00 85.90           H
ATOM    377 2HB  ARG A  44      11.845  -1.938  20.575  1.00 85.90           H
ATOM    378  CG  ARG A  44       9.803  -2.400  21.094  1.00 85.90           C
ATOM    379 1HG  ARG A  44       9.304  -2.082  20.178  1.00 85.90           H
ATOM    380 2HG  ARG A  44       9.246  -3.254  21.479  1.00 85.90           H
ATOM    381  CD  ARG A  44       9.777  -1.263  22.117  1.00 85.90           C
ATOM    382 1HD  ARG A  44      10.474  -0.480  21.820  1.00 85.90           H
ATOM    383 2HD  ARG A  44       8.785  -0.813  22.147  1.00 85.90           H
ATOM    384  NE  ARG A  44      10.139  -1.779  23.456  1.00 85.90           N
ATOM    385  HE  ARG A  44      11.110  -1.855  23.683  1.00 85.90           H
ATOM    386  CZ  ARG A  44       9.246  -2.152  24.384  1.00 85.90           C
ATOM    387  NH1 ARG A  44       7.932  -2.073  24.134  1.00 85.90           N
ATOM    388 1HH1 ARG A  44       7.611  -1.733  23.250  1.00 85.90           H
ATOM    389 2HH1 ARG A  44       7.273  -2.353  24.831  1.00 85.90           H
ATOM    390  NH2 ARG A  44       9.688  -2.606  25.565  1.00 85.90           N
ATOM    391 1HH2 ARG A  44       9.035  -2.888  26.268  1.00 85.90           H
ATOM    392 2HH2 ARG A  44      10.670  -2.662  25.743  1.00 85.90           H
ATOM    393  HN  ARG A  44      10.410  -5.164  20.845  1.00 85.90           H
ATOM    394  N   GLN A  45      13.386  -4.919  19.802  1.00 82.98           N
ATOM    395  CA  GLN A  45      14.786  -5.197  19.529  1.00 82.98           C
ATOM    396  C   GLN A  45      14.950  -5.756  18.115  1.00 82.98           C
ATOM    397  O   GLN A  45      15.873  -5.376  17.397  1.00 82.98           O
ATOM    398  HA  GLN A  45      15.292  -4.235  19.608  1.00 82.98           H
ATOM    399  CB  GLN A  45      15.368  -6.156  20.569  1.00 82.98           C
ATOM    400 1HB  GLN A  45      15.123  -5.804  21.571  1.00 82.98           H
ATOM    401 2HB  GLN A  45      14.912  -7.140  20.457  1.00 82.98           H
ATOM    402  CG  GLN A  45      16.886  -6.271  20.420  1.00 82.98           C
ATOM    403 1HG  GLN A  45      17.130  -6.647  19.426  1.00 82.98           H
ATOM    404 2HG  GLN A  45      17.339  -5.284  20.507  1.00 82.98           H
ATOM    405  CD  GLN A  45      17.472  -7.203  21.482  1.00 82.98           C
ATOM    406  OE1 GLN A  45      16.766  -7.906  22.186  1.00 82.98           O
ATOM    407  NE2 GLN A  45      18.800  -7.170  21.558  1.00 82.98           N
ATOM    408 1HE2 GLN A  45      19.320  -6.570  20.950  1.00 82.98           H
ATOM    409 2HE2 GLN A  45      19.277  -7.745  22.223  1.00 82.98           H
ATOM    410  HN  GLN A  45      12.971  -5.494  20.508  1.00 82.98           H
ATOM    411  N   PHE A  46      14.039  -6.649  17.756  1.00 91.66           N
ATOM    412  CA  PHE A  46      14.037  -7.220  16.420  1.00 91.66           C
ATOM    413  C   PHE A  46      13.900  -6.128  15.357  1.00 91.66           C
ATOM    414  O   PHE A  46      14.673  -6.088  14.401  1.00 91.66           O
ATOM    415  HA  PHE A  46      14.987  -7.737  16.288  1.00 91.66           H
ATOM    416  CB  PHE A  46      12.826  -8.153  16.335  1.00 91.66           C
ATOM    417 1HB  PHE A  46      12.976  -8.989  17.018  1.00 91.66           H
ATOM    418 2HB  PHE A  46      11.942  -7.615  16.677  1.00 91.66           H
ATOM    419  CG  PHE A  46      12.561  -8.701  14.931  1.00 91.66           C
ATOM    420  CD1 PHE A  46      11.658  -8.086  14.121  1.00 91.66           C
ATOM    421  HD1 PHE A  46      11.124  -7.203  14.471  1.00 91.66           H
ATOM    422  CD2 PHE A  46      13.227  -9.803  14.494  1.00 91.66           C
ATOM    423  HD2 PHE A  46      13.951 -10.295  15.144  1.00 91.66           H
ATOM    424  CE1 PHE A  46      11.412  -8.595  12.818  1.00 91.66           C
ATOM    425  HE1 PHE A  46      10.688  -8.102  12.169  1.00 91.66           H
ATOM    426  CE2 PHE A  46      12.981 -10.311  13.192  1.00 91.66           C
ATOM    427  HE2 PHE A  46      13.515 -11.194  12.841  1.00 91.66           H
ATOM    428  CZ  PHE A  46      12.078  -9.696  12.381  1.00 91.66           C
ATOM    429  HZ  PHE A  46      11.889 -10.087  11.381  1.00 91.66           H
ATOM    430  HN  PHE A  46      13.315  -6.982  18.360  1.00 91.66           H
ATOM    431  N   ALA A  47      12.912  -5.270  15.560  1.00 92.64           N
ATOM    432  CA  ALA A  47      12.602  -4.241  14.582  1.00 92.64           C
ATOM    433  C   ALA A  47      13.821  -3.336  14.397  1.00 92.64           C
ATOM    434  O   ALA A  47      14.141  -2.941  13.276  1.00 92.64           O
ATOM    435  HA  ALA A  47      12.381  -4.737  13.637  1.00 92.64           H
ATOM    436  CB  ALA A  47      11.362  -3.465  15.033  1.00 92.64           C
ATOM    437 1HB  ALA A  47      10.518  -4.148  15.121  1.00 92.64           H
ATOM    438 2HB  ALA A  47      11.556  -3.000  15.999  1.00 92.64           H
ATOM    439 3HB  ALA A  47      11.130  -2.693  14.299  1.00 92.64           H
ATOM    440  HN  ALA A  47      12.329  -5.270  16.373  1.00 92.64           H
ATOM    441  N   SER A  48      14.469  -3.033  15.512  1.00 90.81           N
ATOM    442  CA  SER A  48      15.517  -2.027  15.519  1.00 90.81           C
ATOM    443  C   SER A  48      16.712  -2.510  14.696  1.00 90.81           C
ATOM    444  O   SER A  48      17.482  -1.702  14.179  1.00 90.81           O
ATOM    445  HA  SER A  48      15.071  -1.142  15.064  1.00 90.81           H
ATOM    446  CB  SER A  48      15.954  -1.698  16.948  1.00 90.81           C
ATOM    447 1HB  SER A  48      16.611  -0.827  16.935  1.00 90.81           H
ATOM    448 2HB  SER A  48      15.081  -1.429  17.542  1.00 90.81           H
ATOM    449  OG  SER A  48      16.629  -2.791  17.565  1.00 90.81           O
ATOM    450  HG  SER A  48      16.271  -3.656  17.213  1.00 90.81           H
ATOM    451  HN  SER A  48      14.288  -3.462  16.397  1.00 90.81           H
ATOM    452  N   HIS A  49      16.830  -3.826  14.599  1.00 86.48           N
ATOM    453  CA  HIS A  49      17.991  -4.429  13.967  1.00 86.48           C
ATOM    454  C   HIS A  49      17.700  -4.673  12.485  1.00 86.48           C
ATOM    455  O   HIS A  49      18.535  -4.386  11.629  1.00 86.48           O
ATOM    456  HA  HIS A  49      18.804  -3.709  14.055  1.00 86.48           H
ATOM    457  CB  HIS A  49      18.413  -5.701  14.705  1.00 86.48           C
ATOM    458 1HB  HIS A  49      17.532  -6.322  14.870  1.00 86.48           H
ATOM    459 2HB  HIS A  49      19.089  -6.271  14.069  1.00 86.48           H
ATOM    460  CG  HIS A  49      19.087  -5.446  16.032  1.00 86.48           C
ATOM    461  ND1 HIS A  49      20.205  -4.641  16.162  1.00 86.48           N
ATOM    462  HD1 HIS A  49      20.668  -4.159  15.418  1.00 86.48           H
ATOM    463  CD2 HIS A  49      18.790  -5.898  17.284  1.00 86.48           C
ATOM    464  HD2 HIS A  49      17.964  -6.559  17.544  1.00 86.48           H
ATOM    465  CE1 HIS A  49      20.557  -4.616  17.439  1.00 86.48           C
ATOM    466  HE1 HIS A  49      21.400  -4.069  17.861  1.00 86.48           H
ATOM    467  NE2 HIS A  49      19.679  -5.397  18.133  1.00 86.48           N
ATOM    468  HN  HIS A  49      16.151  -4.475  14.943  1.00 86.48           H
ATOM    469  N   PHE A  50      16.511  -5.200  12.227  1.00 81.04           N
ATOM    470  CA  PHE A  50      16.228  -5.813  10.941  1.00 81.04           C
ATOM    471  C   PHE A  50      15.501  -4.836  10.015  1.00 81.04           C
ATOM    472  O   PHE A  50      15.711  -4.850   8.803  1.00 81.04           O
ATOM    473  HA  PHE A  50      17.185  -6.089  10.496  1.00 81.04           H
ATOM    474  CB  PHE A  50      15.320  -7.015  11.209  1.00 81.04           C
ATOM    475 1HB  PHE A  50      14.527  -6.713  11.893  1.00 81.04           H
ATOM    476 2HB  PHE A  50      14.840  -7.311  10.276  1.00 81.04           H
ATOM    477  CG  PHE A  50      16.047  -8.226  11.798  1.00 81.04           C
ATOM    478  CD1 PHE A  50      16.740  -9.065  10.982  1.00 81.04           C
ATOM    479  HD1 PHE A  50      16.777  -8.876   9.909  1.00 81.04           H
ATOM    480  CD2 PHE A  50      16.001  -8.463  13.136  1.00 81.04           C
ATOM    481  HD2 PHE A  50      15.446  -7.790  13.790  1.00 81.04           H
ATOM    482  CE1 PHE A  50      17.415 -10.189  11.528  1.00 81.04           C
ATOM    483  HE1 PHE A  50      17.970 -10.862  10.875  1.00 81.04           H
ATOM    484  CE2 PHE A  50      16.676  -9.586  13.682  1.00 81.04           C
ATOM    485  HE2 PHE A  50      16.639  -9.776  14.755  1.00 81.04           H
ATOM    486  CZ  PHE A  50      17.369 -10.426  12.867  1.00 81.04           C
ATOM    487  HZ  PHE A  50      17.887 -11.288  13.286  1.00 81.04           H
ATOM    488  HN  PHE A  50      15.752  -5.211  12.877  1.00 81.04           H
ATOM    489  N   LEU A  51      14.660  -4.011  10.621  1.00 93.57           N
ATOM    490  CA  LEU A  51      13.719  -3.209   9.859  1.00 93.57           C
ATOM    491  C   LEU A  51      14.474  -2.091   9.138  1.00 93.57           C
ATOM    492  O   LEU A  51      14.290  -1.885   7.939  1.00 93.57           O
ATOM    493  HA  LEU A  51      13.267  -3.859   9.110  1.00 93.57           H
ATOM    494  CB  LEU A  51      12.590  -2.705  10.761  1.00 93.57           C
ATOM    495 1HB  LEU A  51      13.031  -2.116  11.566  1.00 93.57           H
ATOM    496 2HB  LEU A  51      11.961  -2.031  10.180  1.00 93.57           H
ATOM    497  CG  LEU A  51      11.699  -3.781  11.384  1.00 93.57           C
ATOM    498  HG  LEU A  51      12.295  -4.346  12.101  1.00 93.57           H
ATOM    499  CD1 LEU A  51      10.539  -3.152  12.158  1.00 93.57           C
ATOM    500 1HD1 LEU A  51      10.933  -2.520  12.954  1.00 93.57           H
ATOM    501 2HD1 LEU A  51       9.935  -2.548  11.480  1.00 93.57           H
ATOM    502 3HD1 LEU A  51       9.921  -3.939  12.590  1.00 93.57           H
ATOM    503  CD2 LEU A  51      11.212  -4.771  10.324  1.00 93.57           C
ATOM    504 1HD2 LEU A  51      10.638  -4.238   9.566  1.00 93.57           H
ATOM    505 2HD2 LEU A  51      12.069  -5.255   9.857  1.00 93.57           H
ATOM    506 3HD2 LEU A  51      10.580  -5.525  10.794  1.00 93.57           H
ATOM    507  HN  LEU A  51      14.617  -3.886  11.612  1.00 93.57           H
ATOM    508  N   PRO A  52      15.335  -1.352   9.850  1.00 95.35           N
ATOM    509  CA  PRO A  52      15.976  -0.170   9.269  1.00 95.35           C
ATOM    510  C   PRO A  52      16.666  -0.478   7.950  1.00 95.35           C
ATOM    511  O   PRO A  52      16.430   0.197   6.949  1.00 95.35           O
ATOM    512  HA  PRO A  52      15.226   0.583   9.029  1.00 95.35           H
ATOM    513  CB  PRO A  52      16.974   0.267  10.343  1.00 95.35           C
ATOM    514 1HB  PRO A  52      17.955  -0.181  10.185  1.00 95.35           H
ATOM    515 2HB  PRO A  52      17.115   1.348  10.345  1.00 95.35           H
ATOM    516  CG  PRO A  52      16.335  -0.221  11.638  1.00 95.35           C
ATOM    517 1HG  PRO A  52      17.065  -0.305  12.443  1.00 95.35           H
ATOM    518 2HG  PRO A  52      15.565   0.465  11.992  1.00 95.35           H
ATOM    519  CD  PRO A  52      15.760  -1.571  11.245  1.00 95.35           C
ATOM    520 1HD  PRO A  52      16.504  -2.365  11.316  1.00 95.35           H
ATOM    521 2HD  PRO A  52      14.928  -1.860  11.888  1.00 95.35           H
ATOM    522  N   PRO A  53      17.532  -1.500   7.917  1.00 95.66           N
ATOM    523  CA  PRO A  53      18.251  -1.840   6.686  1.00 95.66           C
ATOM    524  C   PRO A  53      17.314  -2.034   5.505  1.00 95.66           C
ATOM    525  O   PRO A  53      17.591  -1.561   4.404  1.00 95.66           O
ATOM    526  HA  PRO A  53      18.908  -1.020   6.397  1.00 95.66           H
ATOM    527  CB  PRO A  53      18.988  -3.132   7.043  1.00 95.66           C
ATOM    528 1HB  PRO A  53      18.401  -4.014   6.787  1.00 95.66           H
ATOM    529 2HB  PRO A  53      19.935  -3.215   6.508  1.00 95.66           H
ATOM    530  CG  PRO A  53      19.201  -3.014   8.548  1.00 95.66           C
ATOM    531 1HG  PRO A  53      19.389  -3.984   9.008  1.00 95.66           H
ATOM    532 2HG  PRO A  53      20.060  -2.389   8.787  1.00 95.66           H
ATOM    533  CD  PRO A  53      17.896  -2.399   9.027  1.00 95.66           C
ATOM    534 1HD  PRO A  53      17.130  -3.156   9.197  1.00 95.66           H
ATOM    535 2HD  PRO A  53      18.023  -1.862   9.967  1.00 95.66           H
ATOM    536  N   LEU A  54      16.218  -2.730   5.769  1.00 93.58           N
ATOM    537  CA  LEU A  54      15.294  -3.100   4.710  1.00 93.58           C
ATOM    538  C   LEU A  54      14.642  -1.837   4.143  1.00 93.58           C
ATOM    539  O   LEU A  54      14.500  -1.700   2.929  1.00 93.58           O
ATOM    540  HA  LEU A  54      15.876  -3.573   3.919  1.00 93.58           H
ATOM    541  CB  LEU A  54      14.288  -4.138   5.214  1.00 93.58           C
ATOM    542 1HB  LEU A  54      13.789  -3.732   6.094  1.00 93.58           H
ATOM    543 2HB  LEU A  54      13.525  -4.276   4.449  1.00 93.58           H
ATOM    544  CG  LEU A  54      14.863  -5.509   5.575  1.00 93.58           C
ATOM    545  HG  LEU A  54      15.647  -5.365   6.319  1.00 93.58           H
ATOM    546  CD1 LEU A  54      13.795  -6.401   6.210  1.00 93.58           C
ATOM    547 1HD1 LEU A  54      13.420  -5.929   7.118  1.00 93.58           H
ATOM    548 2HD1 LEU A  54      12.973  -6.541   5.508  1.00 93.58           H
ATOM    549 3HD1 LEU A  54      14.230  -7.369   6.457  1.00 93.58           H
ATOM    550  CD2 LEU A  54      15.512  -6.169   4.357  1.00 93.58           C
ATOM    551 1HD2 LEU A  54      14.765  -6.299   3.573  1.00 93.58           H
ATOM    552 2HD2 LEU A  54      16.320  -5.538   3.988  1.00 93.58           H
ATOM    553 3HD2 LEU A  54      15.912  -7.142   4.641  1.00 93.58           H
ATOM    554  HN  LEU A  54      15.958  -3.040   6.683  1.00 93.58           H
ATOM    555  N   TYR A  55      14.265  -0.947   5.049  1.00 94.00           N
ATOM    556  CA  TYR A  55      13.582   0.274   4.658  1.00 94.00           C
ATOM    557  C   TYR A  55      14.493   1.165   3.811  1.00 94.00           C
ATOM    558  O   TYR A  55      14.038   1.799   2.861  1.00 94.00           O
ATOM    559  HA  TYR A  55      12.707  -0.003   4.069  1.00 94.00           H
ATOM    560  CB  TYR A  55      13.243   1.003   5.960  1.00 94.00           C
ATOM    561 1HB  TYR A  55      14.122   1.000   6.605  1.00 94.00           H
ATOM    562 2HB  TYR A  55      13.017   2.045   5.734  1.00 94.00           H
ATOM    563  CG  TYR A  55      12.065   0.395   6.725  1.00 94.00           C
ATOM    564  CD1 TYR A  55      11.461  -0.755   6.261  1.00 94.00           C
ATOM    565  HD1 TYR A  55      11.823  -1.231   5.349  1.00 94.00           H
ATOM    566  CD2 TYR A  55      11.607   0.998   7.879  1.00 94.00           C
ATOM    567  HD2 TYR A  55      12.085   1.907   8.246  1.00 94.00           H
ATOM    568  CE1 TYR A  55      10.353  -1.327   6.981  1.00 94.00           C
ATOM    569  HE1 TYR A  55       9.866  -2.236   6.625  1.00 94.00           H
ATOM    570  CE2 TYR A  55      10.499   0.426   8.599  1.00 94.00           C
ATOM    571  HE2 TYR A  55      10.127   0.892   9.511  1.00 94.00           H
ATOM    572  CZ  TYR A  55       9.926  -0.708   8.114  1.00 94.00           C
ATOM    573  OH  TYR A  55       8.880  -1.248   8.794  1.00 94.00           O
ATOM    574  HH  TYR A  55       8.534  -2.051   8.308  1.00 94.00           H
ATOM    575  HN  TYR A  55      14.418  -1.050   6.032  1.00 94.00           H
ATOM    576  N   TRP A  56      15.763   1.185   4.187  1.00 92.36           N
ATOM    577  CA  TRP A  56      16.750   1.955   3.449  1.00 92.36           C
ATOM    578  C   TRP A  56      16.894   1.331   2.060  1.00 92.36           C
ATOM    579  O   TRP A  56      16.968   2.043   1.060  1.00 92.36           O
ATOM    580  HA  TRP A  56      16.379   2.976   3.363  1.00 92.36           H
ATOM    581  CB  TRP A  56      18.074   2.025   4.213  1.00 92.36           C
ATOM    582 1HB  TRP A  56      18.247   1.069   4.707  1.00 92.36           H
ATOM    583 2HB  TRP A  56      18.886   2.167   3.500  1.00 92.36           H
ATOM    584  CG  TRP A  56      18.131   3.141   5.259  1.00 92.36           C
ATOM    585  CD1 TRP A  56      18.240   3.021   6.589  1.00 92.36           C
ATOM    586  HD1 TRP A  56      18.305   2.068   7.115  1.00 92.36           H
ATOM    587  CD2 TRP A  56      18.077   4.560   5.004  1.00 92.36           C
ATOM    588  NE1 TRP A  56      18.260   4.254   7.208  1.00 92.36           N
ATOM    589  HE1 TRP A  56      18.335   4.421   8.191  1.00 92.36           H
ATOM    590  CE2 TRP A  56      18.158   5.220   6.214  1.00 92.36           C
ATOM    591  CE3 TRP A  56      17.963   5.264   3.792  1.00 92.36           C
ATOM    592  HE3 TRP A  56      17.898   4.767   2.825  1.00 92.36           H
ATOM    593  CZ2 TRP A  56      18.134   6.615   6.330  1.00 92.36           C
ATOM    594  HZ2 TRP A  56      18.199   7.112   7.297  1.00 92.36           H
ATOM    595  CZ3 TRP A  56      17.941   6.658   3.925  1.00 92.36           C
ATOM    596  HZ3 TRP A  56      17.854   7.252   3.016  1.00 92.36           H
ATOM    597  CH2 TRP A  56      18.021   7.337   5.135  1.00 92.36           C
ATOM    598  HH2 TRP A  56      17.997   8.426   5.155  1.00 92.36           H
ATOM    599  HN  TRP A  56      16.120   0.689   4.979  1.00 92.36           H
ATOM    600  N   LEU A  57      16.929   0.006   2.042  1.00 92.78           N
ATOM    601  CA  LEU A  57      17.075  -0.722   0.793  1.00 92.78           C
ATOM    602  C   LEU A  57      15.895  -0.394  -0.124  1.00 92.78           C
ATOM    603  O   LEU A  57      16.088  -0.027  -1.282  1.00 92.78           O
ATOM    604  HA  LEU A  57      17.990  -0.372   0.316  1.00 92.78           H
ATOM    605  CB  LEU A  57      17.247  -2.218   1.062  1.00 92.78           C
ATOM    606 1HB  LEU A  57      18.121  -2.354   1.698  1.00 92.78           H
ATOM    607 2HB  LEU A  57      16.383  -2.567   1.628  1.00 92.78           H
ATOM    608  CG  LEU A  57      17.406  -3.108  -0.173  1.00 92.78           C
ATOM    609  HG  LEU A  57      16.578  -2.902  -0.851  1.00 92.78           H
ATOM    610  CD1 LEU A  57      18.698  -2.777  -0.924  1.00 92.78           C
ATOM    611 1HD1 LEU A  57      18.676  -1.736  -1.244  1.00 92.78           H
ATOM    612 2HD1 LEU A  57      19.552  -2.937  -0.265  1.00 92.78           H
ATOM    613 3HD1 LEU A  57      18.786  -3.424  -1.797  1.00 92.78           H
ATOM    614  CD2 LEU A  57      17.324  -4.588   0.204  1.00 92.78           C
ATOM    615 1HD2 LEU A  57      18.118  -4.827   0.912  1.00 92.78           H
ATOM    616 2HD2 LEU A  57      16.356  -4.794   0.660  1.00 92.78           H
ATOM    617 3HD2 LEU A  57      17.440  -5.198  -0.692  1.00 92.78           H
ATOM    618  HN  LEU A  57      16.859  -0.566   2.859  1.00 92.78           H
ATOM    619  N   VAL A  58      14.699  -0.537   0.428  1.00 94.83           N
ATOM    620  CA  VAL A  58      13.487  -0.327  -0.346  1.00 94.83           C
ATOM    621  C   VAL A  58      13.470   1.107  -0.879  1.00 94.83           C
ATOM    622  O   VAL A  58      13.120   1.339  -2.035  1.00 94.83           O
ATOM    623  HA  VAL A  58      13.513  -1.015  -1.191  1.00 94.83           H
ATOM    624  CB  VAL A  58      12.260  -0.664   0.503  1.00 94.83           C
ATOM    625  HB  VAL A  58      12.316  -0.079   1.421  1.00 94.83           H
ATOM    626  CG1 VAL A  58      10.969  -0.278  -0.222  1.00 94.83           C
ATOM    627 1HG1 VAL A  58      10.972   0.794  -0.423  1.00 94.83           H
ATOM    628 2HG1 VAL A  58      10.904  -0.823  -1.164  1.00 94.83           H
ATOM    629 3HG1 VAL A  58      10.112  -0.528   0.403  1.00 94.83           H
ATOM    630  CG2 VAL A  58      12.250  -2.144   0.889  1.00 94.83           C
ATOM    631 1HG2 VAL A  58      12.229  -2.755  -0.014  1.00 94.83           H
ATOM    632 2HG2 VAL A  58      13.146  -2.376   1.464  1.00 94.83           H
ATOM    633 3HG2 VAL A  58      11.367  -2.357   1.492  1.00 94.83           H
ATOM    634  HN  VAL A  58      14.552  -0.792   1.384  1.00 94.83           H
ATOM    635  N   PHE A  59      13.853   2.032  -0.010  1.00 95.71           N
ATOM    636  CA  PHE A  59      13.848   3.441  -0.367  1.00 95.71           C
ATOM    637  C   PHE A  59      14.738   3.702  -1.583  1.00 95.71           C
ATOM    638  O   PHE A  59      14.302   4.314  -2.556  1.00 95.71           O
ATOM    639  HA  PHE A  59      12.820   3.710  -0.607  1.00 95.71           H
ATOM    640  CB  PHE A  59      14.407   4.207   0.834  1.00 95.71           C
ATOM    641 1HB  PHE A  59      13.724   4.093   1.675  1.00 95.71           H
ATOM    642 2HB  PHE A  59      15.355   3.758   1.130  1.00 95.71           H
ATOM    643  CG  PHE A  59      14.627   5.699   0.572  1.00 95.71           C
ATOM    644  CD1 PHE A  59      15.890   6.196   0.488  1.00 95.71           C
ATOM    645  HD1 PHE A  59      16.746   5.531   0.607  1.00 95.71           H
ATOM    646  CD2 PHE A  59      13.559   6.527   0.423  1.00 95.71           C
ATOM    647  HD2 PHE A  59      12.546   6.129   0.490  1.00 95.71           H
ATOM    648  CE1 PHE A  59      16.094   7.580   0.245  1.00 95.71           C
ATOM    649  HE1 PHE A  59      17.106   7.978   0.178  1.00 95.71           H
ATOM    650  CE2 PHE A  59      13.762   7.912   0.180  1.00 95.71           C
ATOM    651  HE2 PHE A  59      12.906   8.576   0.061  1.00 95.71           H
ATOM    652  CZ  PHE A  59      15.026   8.408   0.096  1.00 95.71           C
ATOM    653  HZ  PHE A  59      15.182   9.471  -0.090  1.00 95.71           H
ATOM    654  HN  PHE A  59      14.162   1.832   0.919  1.00 95.71           H
ATOM    655  N   ILE A  60      15.971   3.224  -1.488  1.00 93.37           N
ATOM    656  CA  ILE A  60      16.972   3.533  -2.495  1.00 93.37           C
ATOM    657  C   ILE A  60      16.521   2.973  -3.845  1.00 93.37           C
ATOM    658  O   ILE A  60      16.468   3.700  -4.836  1.00 93.37           O
ATOM    659  HA  ILE A  60      17.033   4.618  -2.574  1.00 93.37           H
ATOM    660  CB  ILE A  60      18.349   3.034  -2.051  1.00 93.37           C
ATOM    661  HB  ILE A  60      18.249   1.997  -1.728  1.00 93.37           H
ATOM    662  CG1 ILE A  60      18.861   3.833  -0.851  1.00 93.37           C
ATOM    663 1HG1 ILE A  60      19.135   4.839  -1.170  1.00 93.37           H
ATOM    664 2HG1 ILE A  60      18.066   3.938  -0.113  1.00 93.37           H
ATOM    665  CG2 ILE A  60      19.340   3.051  -3.216  1.00 93.37           C
ATOM    666 1HG2 ILE A  60      18.974   2.404  -4.014  1.00 93.37           H
ATOM    667 2HG2 ILE A  60      19.442   4.069  -3.592  1.00 93.37           H
ATOM    668 3HG2 ILE A  60      20.310   2.691  -2.873  1.00 93.37           H
ATOM    669  CD1 ILE A  60      20.070   3.147  -0.211  1.00 93.37           C
ATOM    670 1HD1 ILE A  60      19.785   2.151   0.128  1.00 93.37           H
ATOM    671 2HD1 ILE A  60      20.872   3.066  -0.945  1.00 93.37           H
ATOM    672 3HD1 ILE A  60      20.414   3.736   0.639  1.00 93.37           H
ATOM    673  HN  ILE A  60      16.287   2.638  -0.743  1.00 93.37           H
ATOM    674  N   VAL A  61      16.209   1.685  -3.841  1.00 93.80           N
ATOM    675  CA  VAL A  61      15.895   0.988  -5.077  1.00 93.80           C
ATOM    676  C   VAL A  61      14.607   1.562  -5.669  1.00 93.80           C
ATOM    677  O   VAL A  61      14.515   1.773  -6.878  1.00 93.80           O
ATOM    678  HA  VAL A  61      16.713   1.169  -5.774  1.00 93.80           H
ATOM    679  CB  VAL A  61      15.816  -0.519  -4.822  1.00 93.80           C
ATOM    680  HB  VAL A  61      15.062  -0.689  -4.053  1.00 93.80           H
ATOM    681  CG1 VAL A  61      15.379  -1.266  -6.083  1.00 93.80           C
ATOM    682 1HG1 VAL A  61      14.396  -0.912  -6.393  1.00 93.80           H
ATOM    683 2HG1 VAL A  61      16.099  -1.085  -6.881  1.00 93.80           H
ATOM    684 3HG1 VAL A  61      15.331  -2.335  -5.874  1.00 93.80           H
ATOM    685  CG2 VAL A  61      17.150  -1.057  -4.300  1.00 93.80           C
ATOM    686 1HG2 VAL A  61      17.931  -0.868  -5.036  1.00 93.80           H
ATOM    687 2HG2 VAL A  61      17.403  -0.557  -3.365  1.00 93.80           H
ATOM    688 3HG2 VAL A  61      17.066  -2.130  -4.127  1.00 93.80           H
ATOM    689  HN  VAL A  61      16.168   1.122  -3.016  1.00 93.80           H
ATOM    690  N   GLY A  62      13.644   1.799  -4.791  1.00 95.36           N
ATOM    691  CA  GLY A  62      12.329   2.243  -5.223  1.00 95.36           C
ATOM    692  C   GLY A  62      12.393   3.656  -5.808  1.00 95.36           C
ATOM    693  O   GLY A  62      11.781   3.933  -6.839  1.00 95.36           O
ATOM    694 1HA  GLY A  62      11.936   1.554  -5.970  1.00 95.36           H
ATOM    695 2HA  GLY A  62      11.640   2.226  -4.379  1.00 95.36           H
ATOM    696  HN  GLY A  62      13.750   1.693  -3.802  1.00 95.36           H
ATOM    697  N   ALA A  63      13.139   4.512  -5.125  1.00 95.26           N
ATOM    698  CA  ALA A  63      13.246   5.902  -5.533  1.00 95.26           C
ATOM    699  C   ALA A  63      13.866   5.973  -6.930  1.00 95.26           C
ATOM    700  O   ALA A  63      13.371   6.692  -7.797  1.00 95.26           O
ATOM    701  HA  ALA A  63      12.239   6.316  -5.570  1.00 95.26           H
ATOM    702  CB  ALA A  63      14.060   6.678  -4.495  1.00 95.26           C
ATOM    703 1HB  ALA A  63      13.562   6.621  -3.527  1.00 95.26           H
ATOM    704 2HB  ALA A  63      15.057   6.244  -4.417  1.00 95.26           H
ATOM    705 3HB  ALA A  63      14.140   7.720  -4.801  1.00 95.26           H
ATOM    706  HN  ALA A  63      13.662   4.269  -4.308  1.00 95.26           H
ATOM    707  N   LEU A  64      14.939   5.216  -7.106  1.00 89.76           N
ATOM    708  CA  LEU A  64      15.641   5.196  -8.378  1.00 89.76           C
ATOM    709  C   LEU A  64      14.709   4.652  -9.461  1.00 89.76           C
ATOM    710  O   LEU A  64      14.603   5.229 -10.542  1.00 89.76           O
ATOM    711  HA  LEU A  64      15.895   6.227  -8.626  1.00 89.76           H
ATOM    712  CB  LEU A  64      16.956   4.423  -8.252  1.00 89.76           C
ATOM    713 1HB  LEU A  64      16.742   3.453  -7.804  1.00 89.76           H
ATOM    714 2HB  LEU A  64      17.340   4.234  -9.255  1.00 89.76           H
ATOM    715  CG  LEU A  64      18.057   5.101  -7.434  1.00 89.76           C
ATOM    716  HG  LEU A  64      17.648   5.353  -6.455  1.00 89.76           H
ATOM    717  CD1 LEU A  64      19.231   4.148  -7.201  1.00 89.76           C
ATOM    718 1HD1 LEU A  64      18.884   3.269  -6.659  1.00 89.76           H
ATOM    719 2HD1 LEU A  64      19.647   3.843  -8.161  1.00 89.76           H
ATOM    720 3HD1 LEU A  64      19.999   4.655  -6.616  1.00 89.76           H
ATOM    721  CD2 LEU A  64      18.501   6.410  -8.089  1.00 89.76           C
ATOM    722 1HD2 LEU A  64      18.885   6.203  -9.088  1.00 89.76           H
ATOM    723 2HD2 LEU A  64      17.651   7.088  -8.160  1.00 89.76           H
ATOM    724 3HD2 LEU A  64      19.284   6.870  -7.487  1.00 89.76           H
ATOM    725  HN  LEU A  64      15.329   4.625  -6.399  1.00 89.76           H
ATOM    726  N   GLY A  65      14.055   3.546  -9.135  1.00 93.02           N
ATOM    727  CA  GLY A  65      13.260   2.829 -10.116  1.00 93.02           C
ATOM    728  C   GLY A  65      12.090   3.685 -10.605  1.00 93.02           C
ATOM    729  O   GLY A  65      11.903   3.858 -11.808  1.00 93.02           O
ATOM    730 1HA  GLY A  65      13.888   2.547 -10.962  1.00 93.02           H
ATOM    731 2HA  GLY A  65      12.882   1.905  -9.679  1.00 93.02           H
ATOM    732  HN  GLY A  65      14.064   3.142  -8.220  1.00 93.02           H
ATOM    733  N   ASN A  66      11.332   4.196  -9.647  1.00 90.66           N
ATOM    734  CA  ASN A  66      10.108   4.912  -9.963  1.00 90.66           C
ATOM    735  C   ASN A  66      10.458   6.234 -10.649  1.00 90.66           C
ATOM    736  O   ASN A  66       9.736   6.688 -11.536  1.00 90.66           O
ATOM    737  HA  ASN A  66       9.543   4.243 -10.611  1.00 90.66           H
ATOM    738  CB  ASN A  66       9.314   5.234  -8.694  1.00 90.66           C
ATOM    739 1HB  ASN A  66       9.991   5.593  -7.919  1.00 90.66           H
ATOM    740 2HB  ASN A  66       8.607   6.037  -8.898  1.00 90.66           H
ATOM    741  CG  ASN A  66       8.563   4.000  -8.190  1.00 90.66           C
ATOM    742  OD1 ASN A  66       7.636   3.508  -8.814  1.00 90.66           O
ATOM    743  ND2 ASN A  66       9.012   3.529  -7.030  1.00 90.66           N
ATOM    744 1HD2 ASN A  66       9.776   3.980  -6.570  1.00 90.66           H
ATOM    745 2HD2 ASN A  66       8.585   2.725  -6.618  1.00 90.66           H
ATOM    746  HN  ASN A  66      11.542   4.128  -8.671  1.00 90.66           H
ATOM    747  N   SER A  67      11.565   6.816 -10.212  1.00 91.23           N
ATOM    748  CA  SER A  67      12.056   8.042 -10.818  1.00 91.23           C
ATOM    749  C   SER A  67      12.356   7.809 -12.301  1.00 91.23           C
ATOM    750  O   SER A  67      12.087   8.671 -13.135  1.00 91.23           O
ATOM    751  HA  SER A  67      11.249   8.765 -10.701  1.00 91.23           H
ATOM    752  CB  SER A  67      13.305   8.551 -10.097  1.00 91.23           C
ATOM    753 1HB  SER A  67      14.080   7.786 -10.131  1.00 91.23           H
ATOM    754 2HB  SER A  67      13.696   9.423 -10.621  1.00 91.23           H
ATOM    755  OG  SER A  67      13.036   8.895  -8.741  1.00 91.23           O
ATOM    756  HG  SER A  67      13.521   8.271  -8.127  1.00 91.23           H
ATOM    757  HN  SER A  67      12.123   6.464  -9.460  1.00 91.23           H
ATOM    758  N   LEU A  68      12.910   6.639 -12.583  1.00 85.62           N
ATOM    759  CA  LEU A  68      13.264   6.288 -13.948  1.00 85.62           C
ATOM    760  C   LEU A  68      11.987   6.138 -14.778  1.00 85.62           C
ATOM    761  O   LEU A  68      11.942   6.554 -15.934  1.00 85.62           O
ATOM    762  HA  LEU A  68      13.846   7.113 -14.357  1.00 85.62           H
ATOM    763  CB  LEU A  68      14.159   5.048 -13.967  1.00 85.62           C
ATOM    764 1HB  LEU A  68      14.911   5.154 -13.185  1.00 85.62           H
ATOM    765 2HB  LEU A  68      13.551   4.181 -13.709  1.00 85.62           H
ATOM    766  CG  LEU A  68      14.876   4.758 -15.288  1.00 85.62           C
ATOM    767  HG  LEU A  68      14.156   4.871 -16.098  1.00 85.62           H
ATOM    768  CD1 LEU A  68      15.998   5.768 -15.536  1.00 85.62           C
ATOM    769 1HD1 LEU A  68      15.579   6.774 -15.578  1.00 85.62           H
ATOM    770 2HD1 LEU A  68      16.724   5.711 -14.725  1.00 85.62           H
ATOM    771 3HD1 LEU A  68      16.490   5.540 -16.481  1.00 85.62           H
ATOM    772  CD2 LEU A  68      15.383   3.316 -15.332  1.00 85.62           C
ATOM    773 1HD2 LEU A  68      16.082   3.151 -14.512  1.00 85.62           H
ATOM    774 2HD2 LEU A  68      14.540   2.631 -15.234  1.00 85.62           H
ATOM    775 3HD2 LEU A  68      15.888   3.137 -16.281  1.00 85.62           H
ATOM    776  HN  LEU A  68      13.118   5.939 -11.899  1.00 85.62           H
ATOM    777  N   VAL A  69      10.981   5.541 -14.155  1.00 88.39           N
ATOM    778  CA  VAL A  69       9.708   5.328 -14.822  1.00 88.39           C
ATOM    779  C   VAL A  69       9.150   6.674 -15.289  1.00 88.39           C
ATOM    780  O   VAL A  69       8.773   6.825 -16.450  1.00 88.39           O
ATOM    781  HA  VAL A  69       9.896   4.704 -15.696  1.00 88.39           H
ATOM    782  CB  VAL A  69       8.752   4.573 -13.897  1.00 88.39           C
ATOM    783  HB  VAL A  69       8.712   5.107 -12.948  1.00 88.39           H
ATOM    784  CG1 VAL A  69       7.337   4.541 -14.479  1.00 88.39           C
ATOM    785 1HG1 VAL A  69       6.972   5.561 -14.602  1.00 88.39           H
ATOM    786 2HG1 VAL A  69       7.354   4.042 -15.447  1.00 88.39           H
ATOM    787 3HG1 VAL A  69       6.678   3.998 -13.801  1.00 88.39           H
ATOM    788  CG2 VAL A  69       9.262   3.157 -13.619  1.00 88.39           C
ATOM    789 1HG2 VAL A  69       9.346   2.610 -14.558  1.00 88.39           H
ATOM    790 2HG2 VAL A  69      10.241   3.211 -13.142  1.00 88.39           H
ATOM    791 3HG2 VAL A  69       8.564   2.643 -12.959  1.00 88.39           H
ATOM    792  HN  VAL A  69      11.025   5.208 -13.213  1.00 88.39           H
ATOM    793  N   ILE A  70       9.116   7.618 -14.360  1.00 89.15           N
ATOM    794  CA  ILE A  70       8.542   8.923 -14.640  1.00 89.15           C
ATOM    795  C   ILE A  70       9.315   9.580 -15.786  1.00 89.15           C
ATOM    796  O   ILE A  70       8.718  10.188 -16.673  1.00 89.15           O
ATOM    797  HA  ILE A  70       7.513   8.765 -14.964  1.00 89.15           H
ATOM    798  CB  ILE A  70       8.492   9.771 -13.368  1.00 89.15           C
ATOM    799  HB  ILE A  70       9.472   9.733 -12.893  1.00 89.15           H
ATOM    800  CG1 ILE A  70       7.483   9.200 -12.368  1.00 89.15           C
ATOM    801 1HG1 ILE A  70       6.472   9.330 -12.753  1.00 89.15           H
ATOM    802 2HG1 ILE A  70       7.646   8.129 -12.254  1.00 89.15           H
ATOM    803  CG2 ILE A  70       8.205  11.238 -13.697  1.00 89.15           C
ATOM    804 1HG2 ILE A  70       8.992  11.625 -14.344  1.00 89.15           H
ATOM    805 2HG2 ILE A  70       7.245  11.315 -14.206  1.00 89.15           H
ATOM    806 3HG2 ILE A  70       8.175  11.818 -12.774  1.00 89.15           H
ATOM    807  CD1 ILE A  70       7.610   9.889 -11.008  1.00 89.15           C
ATOM    808 1HD1 ILE A  70       8.615   9.737 -10.616  1.00 89.15           H
ATOM    809 2HD1 ILE A  70       7.422  10.957 -11.123  1.00 89.15           H
ATOM    810 3HD1 ILE A  70       6.882   9.465 -10.317  1.00 89.15           H
ATOM    811  HN  ILE A  70       9.470   7.503 -13.432  1.00 89.15           H
ATOM    812  N   LEU A  71      10.630   9.434 -15.730  1.00 84.61           N
ATOM    813  CA  LEU A  71      11.495  10.059 -16.717  1.00 84.61           C
ATOM    814  C   LEU A  71      11.152   9.517 -18.106  1.00 84.61           C
ATOM    815  O   LEU A  71      11.051  10.279 -19.066  1.00 84.61           O
ATOM    816  HA  LEU A  71      11.287  11.129 -16.703  1.00 84.61           H
ATOM    817  CB  LEU A  71      12.965   9.879 -16.332  1.00 84.61           C
ATOM    818 1HB  LEU A  71      13.076  10.122 -15.275  1.00 84.61           H
ATOM    819 2HB  LEU A  71      13.223   8.826 -16.445  1.00 84.61           H
ATOM    820  CG  LEU A  71      13.973  10.710 -17.127  1.00 84.61           C
ATOM    821  HG  LEU A  71      13.597  10.823 -18.143  1.00 84.61           H
ATOM    822  CD1 LEU A  71      14.111  12.115 -16.537  1.00 84.61           C
ATOM    823 1HD1 LEU A  71      13.144  12.618 -16.565  1.00 84.61           H
ATOM    824 2HD1 LEU A  71      14.454  12.044 -15.505  1.00 84.61           H
ATOM    825 3HD1 LEU A  71      14.834  12.685 -17.121  1.00 84.61           H
ATOM    826  CD2 LEU A  71      15.322   9.993 -17.221  1.00 84.61           C
ATOM    827 1HD2 LEU A  71      15.717   9.829 -16.219  1.00 84.61           H
ATOM    828 2HD2 LEU A  71      15.189   9.034 -17.721  1.00 84.61           H
ATOM    829 3HD2 LEU A  71      16.020  10.606 -17.792  1.00 84.61           H
ATOM    830  HN  LEU A  71      11.105   8.902 -15.029  1.00 84.61           H
ATOM    831  N   VAL A  72      10.983   8.204 -18.168  1.00 84.67           N
ATOM    832  CA  VAL A  72      10.745   7.540 -19.439  1.00 84.67           C
ATOM    833  C   VAL A  72       9.442   8.063 -20.047  1.00 84.67           C
ATOM    834  O   VAL A  72       9.386   8.364 -21.238  1.00 84.67           O
ATOM    835  HA  VAL A  72      11.570   7.796 -20.103  1.00 84.67           H
ATOM    836  CB  VAL A  72      10.747   6.022 -19.244  1.00 84.67           C
ATOM    837  HB  VAL A  72      10.043   5.786 -18.446  1.00 84.67           H
ATOM    838  CG1 VAL A  72      10.277   5.306 -20.512  1.00 84.67           C
ATOM    839 1HG1 VAL A  72       9.264   5.626 -20.755  1.00 84.67           H
ATOM    840 2HG1 VAL A  72      10.945   5.553 -21.337  1.00 84.67           H
ATOM    841 3HG1 VAL A  72      10.288   4.229 -20.346  1.00 84.67           H
ATOM    842  CG2 VAL A  72      12.129   5.526 -18.814  1.00 84.67           C
ATOM    843 1HG2 VAL A  72      12.861   5.781 -19.581  1.00 84.67           H
ATOM    844 2HG2 VAL A  72      12.409   5.999 -17.873  1.00 84.67           H
ATOM    845 3HG2 VAL A  72      12.102   4.444 -18.683  1.00 84.67           H
ATOM    846  HN  VAL A  72      11.006   7.599 -17.373  1.00 84.67           H
ATOM    847  N   TYR A  73       8.427   8.155 -19.201  1.00 80.62           N
ATOM    848  CA  TYR A  73       7.121   8.610 -19.646  1.00 80.62           C
ATOM    849  C   TYR A  73       7.171  10.073 -20.089  1.00 80.62           C
ATOM    850  O   TYR A  73       6.461  10.472 -21.010  1.00 80.62           O
ATOM    851  HA  TYR A  73       6.820   7.992 -20.492  1.00 80.62           H
ATOM    852  CB  TYR A  73       6.196   8.487 -18.434  1.00 80.62           C
ATOM    853 1HB  TYR A  73       6.791   8.578 -17.525  1.00 80.62           H
ATOM    854 2HB  TYR A  73       5.494   9.321 -18.439  1.00 80.62           H
ATOM    855  CG  TYR A  73       5.408   7.177 -18.382  1.00 80.62           C
ATOM    856  CD1 TYR A  73       4.431   6.922 -19.322  1.00 80.62           C
ATOM    857  HD1 TYR A  73       4.220   7.654 -20.102  1.00 80.62           H
ATOM    858  CD2 TYR A  73       5.674   6.250 -17.394  1.00 80.62           C
ATOM    859  HD2 TYR A  73       6.446   6.452 -16.651  1.00 80.62           H
ATOM    860  CE1 TYR A  73       3.689   5.688 -19.274  1.00 80.62           C
ATOM    861  HE1 TYR A  73       2.915   5.474 -20.010  1.00 80.62           H
ATOM    862  CE2 TYR A  73       4.932   5.017 -17.346  1.00 80.62           C
ATOM    863  HE2 TYR A  73       5.132   4.276 -16.571  1.00 80.62           H
ATOM    864  CZ  TYR A  73       3.977   4.797 -18.288  1.00 80.62           C
ATOM    865  OH  TYR A  73       3.276   3.632 -18.242  1.00 80.62           O
ATOM    866  HH  TYR A  73       2.756   3.512 -19.088  1.00 80.62           H
ATOM    867  HN  TYR A  73       8.486   7.927 -18.229  1.00 80.62           H
ATOM    868  N   TRP A  74       8.017  10.835 -19.410  1.00 71.51           N
ATOM    869  CA  TRP A  74       8.093  12.266 -19.650  1.00 71.51           C
ATOM    870  C   TRP A  74       8.648  12.481 -21.059  1.00 71.51           C
ATOM    871  O   TRP A  74       8.060  13.208 -21.858  1.00 71.51           O
ATOM    872  HA  TRP A  74       7.082  12.669 -19.582  1.00 71.51           H
ATOM    873  CB  TRP A  74       8.923  12.960 -18.567  1.00 71.51           C
ATOM    874 1HB  TRP A  74       8.510  12.708 -17.590  1.00 71.51           H
ATOM    875 2HB  TRP A  74       9.939  12.565 -18.595  1.00 71.51           H
ATOM    876  CG  TRP A  74       8.978  14.482 -18.706  1.00 71.51           C
ATOM    877  CD1 TRP A  74       9.909  15.221 -19.324  1.00 71.51           C
ATOM    878  HD1 TRP A  74      10.783  14.810 -19.829  1.00 71.51           H
ATOM    879  CD2 TRP A  74       8.019  15.428 -18.186  1.00 71.51           C
ATOM    880  NE1 TRP A  74       9.622  16.569 -19.242  1.00 71.51           N
ATOM    881  HE1 TRP A  74      10.167  17.315 -19.625  1.00 71.51           H
ATOM    882  CE2 TRP A  74       8.436  16.698 -18.528  1.00 71.51           C
ATOM    883  CE3 TRP A  74       6.839  15.217 -17.452  1.00 71.51           C
ATOM    884  HE3 TRP A  74       6.489  14.224 -17.170  1.00 71.51           H
ATOM    885  CZ2 TRP A  74       7.732  17.856 -18.178  1.00 71.51           C
ATOM    886  HZ2 TRP A  74       8.082  18.849 -18.459  1.00 71.51           H
ATOM    887  CZ3 TRP A  74       6.147  16.384 -17.110  1.00 71.51           C
ATOM    888  HZ3 TRP A  74       5.224  16.277 -16.539  1.00 71.51           H
ATOM    889  CH2 TRP A  74       6.553  17.670 -17.446  1.00 71.51           C
ATOM    890  HH2 TRP A  74       5.957  18.530 -17.141  1.00 71.51           H
ATOM    891  HN  TRP A  74       8.642  10.490 -18.710  1.00 71.51           H
ATOM    892  N   TYR A  75       9.775  11.836 -21.321  1.00 70.74           N
ATOM    893  CA  TYR A  75      10.586  12.184 -22.476  1.00 70.74           C
ATOM    894  C   TYR A  75      10.205  11.333 -23.689  1.00 70.74           C
ATOM    895  O   TYR A  75      10.356  11.769 -24.829  1.00 70.74           O
ATOM    896  HA  TYR A  75      10.408  13.234 -22.707  1.00 70.74           H
ATOM    897  CB  TYR A  75      12.032  11.874 -22.085  1.00 70.74           C
ATOM    898 1HB  TYR A  75      12.049  10.961 -21.489  1.00 70.74           H
ATOM    899 2HB  TYR A  75      12.608  11.676 -22.989  1.00 70.74           H
ATOM    900  CG  TYR A  75      12.717  12.993 -21.297  1.00 70.74           C
ATOM    901  CD1 TYR A  75      13.244  14.082 -21.961  1.00 70.74           C
ATOM    902  HD1 TYR A  75      13.173  14.144 -23.047  1.00 70.74           H
ATOM    903  CD2 TYR A  75      12.807  12.913 -19.922  1.00 70.74           C
ATOM    904  HD2 TYR A  75      12.390  12.053 -19.397  1.00 70.74           H
ATOM    905  CE1 TYR A  75      13.888  15.135 -21.220  1.00 70.74           C
ATOM    906  HE1 TYR A  75      14.309  16.000 -21.732  1.00 70.74           H
ATOM    907  CE2 TYR A  75      13.451  13.966 -19.181  1.00 70.74           C
ATOM    908  HE2 TYR A  75      13.529  13.916 -18.095  1.00 70.74           H
ATOM    909  CZ  TYR A  75      13.960  15.025 -19.866  1.00 70.74           C
ATOM    910  OH  TYR A  75      14.568  16.020 -19.166  1.00 70.74           O
ATOM    911  HH  TYR A  75      14.529  15.822 -18.186  1.00 70.74           H
ATOM    912  HN  TYR A  75      10.135  11.089 -20.762  1.00 70.74           H
ATOM    913  N   CYS A  76       9.718  10.135 -23.402  1.00 69.89           N
ATOM    914  CA  CYS A  76       9.640   9.096 -24.416  1.00 69.89           C
ATOM    915  C   CYS A  76       8.173   8.690 -24.575  1.00 69.89           C
ATOM    916  O   CYS A  76       7.550   8.986 -25.594  1.00 69.89           O
ATOM    917  HA  CYS A  76      10.023   9.531 -25.339  1.00 69.89           H
ATOM    918  CB  CYS A  76      10.529   7.900 -24.070  1.00 69.89           C
ATOM    919 1HB  CYS A  76      11.491   8.249 -23.694  1.00 69.89           H
ATOM    920 2HB  CYS A  76      10.070   7.313 -23.275  1.00 69.89           H
ATOM    921  SG  CYS A  76      10.780   6.857 -25.553  1.00 69.89           S
ATOM    922  HG  CYS A  76       9.534   6.395 -25.610  1.00 69.89           H
ATOM    923  HN  CYS A  76       9.381   9.869 -22.499  1.00 69.89           H
ATOM    924  N   THR A  77       7.664   8.018 -23.553  1.00 63.24           N
ATOM    925  CA  THR A  77       6.398   7.316 -23.675  1.00 63.24           C
ATOM    926  C   THR A  77       5.251   8.314 -23.848  1.00 63.24           C
ATOM    927  O   THR A  77       4.382   8.124 -24.698  1.00 63.24           O
ATOM    928  HA  THR A  77       6.429   6.705 -24.576  1.00 63.24           H
ATOM    929  CB  THR A  77       6.238   6.414 -22.450  1.00 63.24           C
ATOM    930  HB  THR A  77       6.025   7.002 -21.557  1.00 63.24           H
ATOM    931  OG1 THR A  77       7.445   5.658 -22.415  1.00 63.24           O
ATOM    932  HG1 THR A  77       7.504   5.070 -23.222  1.00 63.24           H
ATOM    933  CG2 THR A  77       5.144   5.360 -22.638  1.00 63.24           C
ATOM    934 1HG2 THR A  77       5.391   4.728 -23.491  1.00 63.24           H
ATOM    935 2HG2 THR A  77       4.190   5.855 -22.817  1.00 63.24           H
ATOM    936 3HG2 THR A  77       5.072   4.747 -21.740  1.00 63.24           H
ATOM    937  HN  THR A  77       8.102   7.948 -22.656  1.00 63.24           H
ATOM    938  N   ARG A  78       5.285   9.355 -23.030  1.00 57.22           N
ATOM    939  CA  ARG A  78       4.134  10.230 -22.884  1.00 57.22           C
ATOM    940  C   ARG A  78       2.880   9.411 -22.573  1.00 57.22           C
ATOM    941  O   ARG A  78       2.805   8.231 -22.913  1.00 57.22           O
ATOM    942  HA  ARG A  78       4.389  10.889 -22.053  1.00 57.22           H
ATOM    943  CB  ARG A  78       3.899  11.048 -24.156  1.00 57.22           C
ATOM    944 1HB  ARG A  78       3.714  10.377 -24.994  1.00 57.22           H
ATOM    945 2HB  ARG A  78       3.008  11.664 -24.037  1.00 57.22           H
ATOM    946  CG  ARG A  78       5.104  11.939 -24.465  1.00 57.22           C
ATOM    947 1HG  ARG A  78       5.393  12.489 -23.570  1.00 57.22           H
ATOM    948 2HG  ARG A  78       5.956  11.320 -24.748  1.00 57.22           H
ATOM    949  CD  ARG A  78       4.784  12.921 -25.594  1.00 57.22           C
ATOM    950 1HD  ARG A  78       4.550  12.375 -26.507  1.00 57.22           H
ATOM    951 2HD  ARG A  78       3.901  13.506 -25.338  1.00 57.22           H
ATOM    952  NE  ARG A  78       5.936  13.821 -25.824  1.00 57.22           N
ATOM    953  HE  ARG A  78       6.815  13.569 -25.419  1.00 57.22           H
ATOM    954  CZ  ARG A  78       5.875  14.951 -26.541  1.00 57.22           C
ATOM    955  NH1 ARG A  78       4.723  15.337 -27.106  1.00 57.22           N
ATOM    956 1HH1 ARG A  78       3.900  14.780 -26.994  1.00 57.22           H
ATOM    957 2HH1 ARG A  78       4.686  16.182 -27.640  1.00 57.22           H
ATOM    958  NH2 ARG A  78       6.984  15.690 -26.684  1.00 57.22           N
ATOM    959 1HH2 ARG A  78       6.956  16.536 -27.216  1.00 57.22           H
ATOM    960 2HH2 ARG A  78       7.840  15.395 -26.259  1.00 57.22           H
ATOM    961  HN  ARG A  78       6.078   9.603 -22.474  1.00 57.22           H
ATOM    962  N   VAL A  79       1.926  10.070 -21.931  1.00 72.47           N
ATOM    963  CA  VAL A  79       0.682   9.415 -21.564  1.00 72.47           C
ATOM    964  C   VAL A  79      -0.256   9.397 -22.773  1.00 72.47           C
ATOM    965  O   VAL A  79      -0.846  10.419 -23.120  1.00 72.47           O
ATOM    966  HA  VAL A  79       0.920   8.387 -21.290  1.00 72.47           H
ATOM    967  CB  VAL A  79       0.070  10.102 -20.342  1.00 72.47           C
ATOM    968  HB  VAL A  79      -0.172  11.128 -20.621  1.00 72.47           H
ATOM    969  CG1 VAL A  79      -1.228   9.412 -19.918  1.00 72.47           C
ATOM    970 1HG1 VAL A  79      -1.946   9.452 -20.737  1.00 72.47           H
ATOM    971 2HG1 VAL A  79      -1.021   8.372 -19.666  1.00 72.47           H
ATOM    972 3HG1 VAL A  79      -1.642   9.921 -19.047  1.00 72.47           H
ATOM    973  CG2 VAL A  79       1.068  10.153 -19.184  1.00 72.47           C
ATOM    974 1HG2 VAL A  79       1.355   9.138 -18.907  1.00 72.47           H
ATOM    975 2HG2 VAL A  79       1.953  10.710 -19.491  1.00 72.47           H
ATOM    976 3HG2 VAL A  79       0.607  10.646 -18.328  1.00 72.47           H
ATOM    977  HN  VAL A  79       1.993  11.031 -21.663  1.00 72.47           H
ATOM    978  N   LYS A  80      -0.364   8.225 -23.380  1.00 65.37           N
ATOM    979  CA  LYS A  80      -1.169   8.076 -24.581  1.00 65.37           C
ATOM    980  C   LYS A  80      -2.442   7.298 -24.244  1.00 65.37           C
ATOM    981  O   LYS A  80      -3.463   7.451 -24.913  1.00 65.37           O
ATOM    982  HA  LYS A  80      -1.452   9.076 -24.911  1.00 65.37           H
ATOM    983  CB  LYS A  80      -0.343   7.446 -25.705  1.00 65.37           C
ATOM    984 1HB  LYS A  80       0.099   6.512 -25.357  1.00 65.37           H
ATOM    985 2HB  LYS A  80      -0.993   7.197 -26.543  1.00 65.37           H
ATOM    986  CG  LYS A  80       0.762   8.396 -26.172  1.00 65.37           C
ATOM    987 1HG  LYS A  80       0.323   9.345 -26.479  1.00 65.37           H
ATOM    988 2HG  LYS A  80       1.437   8.609 -25.344  1.00 65.37           H
ATOM    989  CD  LYS A  80       1.548   7.791 -27.337  1.00 65.37           C
ATOM    990 1HD  LYS A  80       1.972   6.833 -27.035  1.00 65.37           H
ATOM    991 2HD  LYS A  80       0.875   7.592 -28.171  1.00 65.37           H
ATOM    992  CE  LYS A  80       2.667   8.731 -27.790  1.00 65.37           C
ATOM    993 1HE  LYS A  80       2.245   9.690 -28.089  1.00 65.37           H
ATOM    994 2HE  LYS A  80       3.345   8.926 -26.959  1.00 65.37           H
ATOM    995  NZ  LYS A  80       3.416   8.138 -28.920  1.00 65.37           N
ATOM    996 1HZ  LYS A  80       4.152   8.773 -29.208  1.00 65.37           H
ATOM    997 2HZ  LYS A  80       3.825   7.257 -28.630  1.00 65.37           H
ATOM    998 3HZ  LYS A  80       2.784   7.978 -29.697  1.00 65.37           H
ATOM    999  HN  LYS A  80       0.085   7.388 -23.066  1.00 65.37           H
ATOM   1000  N   THR A  81      -2.341   6.481 -23.206  1.00 75.72           N
ATOM   1001  CA  THR A  81      -3.429   5.587 -22.848  1.00 75.72           C
ATOM   1002  C   THR A  81      -3.840   5.804 -21.390  1.00 75.72           C
ATOM   1003  O   THR A  81      -3.104   6.418 -20.619  1.00 75.72           O
ATOM   1004  HA  THR A  81      -4.294   5.835 -23.464  1.00 75.72           H
ATOM   1005  CB  THR A  81      -2.982   4.155 -23.147  1.00 75.72           C
ATOM   1006  HB  THR A  81      -3.827   3.467 -23.105  1.00 75.72           H
ATOM   1007  OG1 THR A  81      -1.943   3.911 -22.203  1.00 75.72           O
ATOM   1008  HG1 THR A  81      -1.062   4.190 -22.584  1.00 75.72           H
ATOM   1009  CG2 THR A  81      -2.289   4.029 -24.505  1.00 75.72           C
ATOM   1010 1HG2 THR A  81      -1.405   4.667 -24.522  1.00 75.72           H
ATOM   1011 2HG2 THR A  81      -2.975   4.338 -25.293  1.00 75.72           H
ATOM   1012 3HG2 THR A  81      -1.992   2.993 -24.667  1.00 75.72           H
ATOM   1013  HN  THR A  81      -1.535   6.424 -22.616  1.00 75.72           H
ATOM   1014  N   MET A  82      -5.013   5.287 -21.056  1.00 76.23           N
ATOM   1015  CA  MET A  82      -5.476   5.311 -19.679  1.00 76.23           C
ATOM   1016  C   MET A  82      -4.486   4.599 -18.755  1.00 76.23           C
ATOM   1017  O   MET A  82      -4.194   5.082 -17.662  1.00 76.23           O
ATOM   1018  HA  MET A  82      -5.542   6.365 -19.409  1.00 76.23           H
ATOM   1019  CB  MET A  82      -6.842   4.626 -19.588  1.00 76.23           C
ATOM   1020 1HB  MET A  82      -6.880   3.789 -20.285  1.00 76.23           H
ATOM   1021 2HB  MET A  82      -6.980   4.215 -18.588  1.00 76.23           H
ATOM   1022  CG  MET A  82      -7.970   5.611 -19.901  1.00 76.23           C
ATOM   1023 1HG  MET A  82      -7.915   6.466 -19.228  1.00 76.23           H
ATOM   1024 2HG  MET A  82      -7.858   5.995 -20.915  1.00 76.23           H
ATOM   1025  SD  MET A  82      -9.552   4.801 -19.729  1.00 76.23           S
ATOM   1026  CE  MET A  82     -10.535   6.166 -19.130  1.00 76.23           C
ATOM   1027 1HE  MET A  82     -10.119   6.529 -18.191  1.00 76.23           H
ATOM   1028 2HE  MET A  82     -10.527   6.970 -19.866  1.00 76.23           H
ATOM   1029 3HE  MET A  82     -11.560   5.832 -18.969  1.00 76.23           H
ATOM   1030  HN  MET A  82      -5.641   4.860 -21.706  1.00 76.23           H
ATOM   1031  N   THR A  83      -3.996   3.462 -19.228  1.00 77.61           N
ATOM   1032  CA  THR A  83      -3.092   2.649 -18.433  1.00 77.61           C
ATOM   1033  C   THR A  83      -1.792   3.408 -18.160  1.00 77.61           C
ATOM   1034  O   THR A  83      -1.223   3.302 -17.075  1.00 77.61           O
ATOM   1035  HA  THR A  83      -3.560   2.458 -17.468  1.00 77.61           H
ATOM   1036  CB  THR A  83      -2.879   1.324 -19.168  1.00 77.61           C
ATOM   1037  HB  THR A  83      -2.378   1.484 -20.123  1.00 77.61           H
ATOM   1038  OG1 THR A  83      -4.184   0.756 -19.246  1.00 77.61           O
ATOM   1039  HG1 THR A  83      -4.738   1.263 -19.906  1.00 77.61           H
ATOM   1040  CG2 THR A  83      -2.083   0.315 -18.337  1.00 77.61           C
ATOM   1041 1HG2 THR A  83      -2.618   0.104 -17.412  1.00 77.61           H
ATOM   1042 2HG2 THR A  83      -1.103   0.730 -18.103  1.00 77.61           H
ATOM   1043 3HG2 THR A  83      -1.960  -0.607 -18.905  1.00 77.61           H
ATOM   1044  HN  THR A  83      -4.207   3.097 -20.135  1.00 77.61           H
ATOM   1045  N   ASP A  84      -1.359   4.157 -19.164  1.00 79.96           N
ATOM   1046  CA  ASP A  84      -0.170   4.980 -19.025  1.00 79.96           C
ATOM   1047  C   ASP A  84      -0.396   6.013 -17.919  1.00 79.96           C
ATOM   1048  O   ASP A  84       0.516   6.315 -17.151  1.00 79.96           O
ATOM   1049  HA  ASP A  84       0.634   4.284 -18.787  1.00 79.96           H
ATOM   1050  CB  ASP A  84       0.132   5.735 -20.321  1.00 79.96           C
ATOM   1051 1HB  ASP A  84      -0.712   6.375 -20.579  1.00 79.96           H
ATOM   1052 2HB  ASP A  84       0.993   6.387 -20.174  1.00 79.96           H
ATOM   1053  CG  ASP A  84       0.411   4.763 -21.469  1.00 79.96           C
ATOM   1054  OD1 ASP A  84       1.045   3.722 -21.190  1.00 79.96           O
ATOM   1055  OD2 ASP A  84      -0.016   5.083 -22.600  1.00 79.96           O
ATOM   1056  HN  ASP A  84      -1.806   4.207 -20.057  1.00 79.96           H
ATOM   1057  N   MET A  85      -1.617   6.526 -17.872  1.00 84.73           N
ATOM   1058  CA  MET A  85      -1.971   7.528 -16.882  1.00 84.73           C
ATOM   1059  C   MET A  85      -1.908   6.947 -15.467  1.00 84.73           C
ATOM   1060  O   MET A  85      -1.348   7.565 -14.563  1.00 84.73           O
ATOM   1061  HA  MET A  85      -1.230   8.321 -16.989  1.00 84.73           H
ATOM   1062  CB  MET A  85      -3.384   8.044 -17.159  1.00 84.73           C
ATOM   1063 1HB  MET A  85      -3.471   8.332 -18.207  1.00 84.73           H
ATOM   1064 2HB  MET A  85      -4.107   7.247 -16.986  1.00 84.73           H
ATOM   1065  CG  MET A  85      -3.715   9.243 -16.267  1.00 84.73           C
ATOM   1066 1HG  MET A  85      -4.776   9.479 -16.340  1.00 84.73           H
ATOM   1067 2HG  MET A  85      -3.513   8.997 -15.225  1.00 84.73           H
ATOM   1068  SD  MET A  85      -2.742  10.657 -16.759  1.00 84.73           S
ATOM   1069  CE  MET A  85      -3.164  11.794 -15.449  1.00 84.73           C
ATOM   1070 1HE  MET A  85      -4.240  11.972 -15.456  1.00 84.73           H
ATOM   1071 2HE  MET A  85      -2.872  11.367 -14.490  1.00 84.73           H
ATOM   1072 3HE  MET A  85      -2.639  12.736 -15.603  1.00 84.73           H
ATOM   1073  HN  MET A  85      -2.356   6.268 -18.495  1.00 84.73           H
ATOM   1074  N   PHE A  86      -2.490   5.766 -15.321  1.00 88.04           N
ATOM   1075  CA  PHE A  86      -2.552   5.119 -14.021  1.00 88.04           C
ATOM   1076  C   PHE A  86      -1.160   4.685 -13.558  1.00 88.04           C
ATOM   1077  O   PHE A  86      -0.831   4.799 -12.378  1.00 88.04           O
ATOM   1078  HA  PHE A  86      -2.958   5.845 -13.317  1.00 88.04           H
ATOM   1079  CB  PHE A  86      -3.433   3.878 -14.181  1.00 88.04           C
ATOM   1080 1HB  PHE A  86      -3.020   3.251 -14.971  1.00 88.04           H
ATOM   1081 2HB  PHE A  86      -3.395   3.297 -13.260  1.00 88.04           H
ATOM   1082  CG  PHE A  86      -4.894   4.191 -14.510  1.00 88.04           C
ATOM   1083  CD1 PHE A  86      -5.514   5.246 -13.917  1.00 88.04           C
ATOM   1084  HD1 PHE A  86      -4.970   5.869 -13.207  1.00 88.04           H
ATOM   1085  CD2 PHE A  86      -5.573   3.414 -15.396  1.00 88.04           C
ATOM   1086  HD2 PHE A  86      -5.076   2.568 -15.872  1.00 88.04           H
ATOM   1087  CE1 PHE A  86      -6.870   5.536 -14.222  1.00 88.04           C
ATOM   1088  HE1 PHE A  86      -7.367   6.381 -13.746  1.00 88.04           H
ATOM   1089  CE2 PHE A  86      -6.929   3.704 -15.702  1.00 88.04           C
ATOM   1090  HE2 PHE A  86      -7.474   3.081 -16.412  1.00 88.04           H
ATOM   1091  CZ  PHE A  86      -7.549   4.759 -15.108  1.00 88.04           C
ATOM   1092  HZ  PHE A  86      -8.590   4.982 -15.342  1.00 88.04           H
ATOM   1093  HN  PHE A  86      -2.913   5.255 -16.068  1.00 88.04           H
ATOM   1094  N   LEU A  87      -0.380   4.197 -14.511  1.00 83.69           N
ATOM   1095  CA  LEU A  87       0.956   3.711 -14.209  1.00 83.69           C
ATOM   1096  C   LEU A  87       1.827   4.881 -13.747  1.00 83.69           C
ATOM   1097  O   LEU A  87       2.684   4.717 -12.879  1.00 83.69           O
ATOM   1098  HA  LEU A  87       0.867   3.001 -13.386  1.00 83.69           H
ATOM   1099  CB  LEU A  87       1.532   2.949 -15.404  1.00 83.69           C
ATOM   1100 1HB  LEU A  87       1.422   3.571 -16.293  1.00 83.69           H
ATOM   1101 2HB  LEU A  87       2.601   2.813 -15.241  1.00 83.69           H
ATOM   1102  CG  LEU A  87       0.910   1.582 -15.691  1.00 83.69           C
ATOM   1103  HG  LEU A  87      -0.163   1.717 -15.828  1.00 83.69           H
ATOM   1104  CD1 LEU A  87       1.460   0.991 -16.991  1.00 83.69           C
ATOM   1105 1HD1 LEU A  87       1.231   1.661 -17.820  1.00 83.69           H
ATOM   1106 2HD1 LEU A  87       2.540   0.873 -16.908  1.00 83.69           H
ATOM   1107 3HD1 LEU A  87       1.001   0.019 -17.171  1.00 83.69           H
ATOM   1108  CD2 LEU A  87       1.098   0.633 -14.506  1.00 83.69           C
ATOM   1109 1HD2 LEU A  87       2.163   0.499 -14.313  1.00 83.69           H
ATOM   1110 2HD2 LEU A  87       0.620   1.056 -13.622  1.00 83.69           H
ATOM   1111 3HD2 LEU A  87       0.646  -0.331 -14.737  1.00 83.69           H
ATOM   1112  HN  LEU A  87      -0.646   4.130 -15.472  1.00 83.69           H
ATOM   1113  N   LEU A  88       1.578   6.036 -14.347  1.00 88.61           N
ATOM   1114  CA  LEU A  88       2.310   7.239 -13.988  1.00 88.61           C
ATOM   1115  C   LEU A  88       1.959   7.635 -12.553  1.00 88.61           C
ATOM   1116  O   LEU A  88       2.847   7.905 -11.745  1.00 88.61           O
ATOM   1117  HA  LEU A  88       3.372   7.000 -14.031  1.00 88.61           H
ATOM   1118  CB  LEU A  88       2.053   8.347 -15.012  1.00 88.61           C
ATOM   1119 1HB  LEU A  88       2.391   7.998 -15.988  1.00 88.61           H
ATOM   1120 2HB  LEU A  88       0.977   8.504 -15.085  1.00 88.61           H
ATOM   1121  CG  LEU A  88       2.719   9.694 -14.723  1.00 88.61           C
ATOM   1122  HG  LEU A  88       2.410  10.022 -13.731  1.00 88.61           H
ATOM   1123  CD1 LEU A  88       4.243   9.558 -14.700  1.00 88.61           C
ATOM   1124 1HD1 LEU A  88       4.533   8.851 -13.922  1.00 88.61           H
ATOM   1125 2HD1 LEU A  88       4.591   9.196 -15.668  1.00 88.61           H
ATOM   1126 3HD1 LEU A  88       4.692  10.529 -14.493  1.00 88.61           H
ATOM   1127  CD2 LEU A  88       2.254  10.760 -15.717  1.00 88.61           C
ATOM   1128 1HD2 LEU A  88       2.515  10.451 -16.730  1.00 88.61           H
ATOM   1129 2HD2 LEU A  88       1.174  10.881 -15.641  1.00 88.61           H
ATOM   1130 3HD2 LEU A  88       2.743  11.707 -15.489  1.00 88.61           H
ATOM   1131  HN  LEU A  88       0.892   6.156 -15.065  1.00 88.61           H
ATOM   1132  N   ASN A  89       0.663   7.656 -12.278  1.00 90.16           N
ATOM   1133  CA  ASN A  89       0.182   8.068 -10.970  1.00 90.16           C
ATOM   1134  C   ASN A  89       0.640   7.053  -9.920  1.00 90.16           C
ATOM   1135  O   ASN A  89       0.894   7.414  -8.772  1.00 90.16           O
ATOM   1136  HA  ASN A  89       0.608   9.058 -10.807  1.00 90.16           H
ATOM   1137  CB  ASN A  89      -1.347   8.124 -10.938  1.00 90.16           C
ATOM   1138 1HB  ASN A  89      -1.757   7.283 -11.498  1.00 90.16           H
ATOM   1139 2HB  ASN A  89      -1.696   8.024  -9.911  1.00 90.16           H
ATOM   1140  CG  ASN A  89      -1.860   9.437 -11.532  1.00 90.16           C
ATOM   1141  OD1 ASN A  89      -2.044  10.429 -10.846  1.00 90.16           O
ATOM   1142  ND2 ASN A  89      -2.079   9.389 -12.843  1.00 90.16           N
ATOM   1143 1HD2 ASN A  89      -1.908   8.543 -13.348  1.00 90.16           H
ATOM   1144 2HD2 ASN A  89      -2.416  10.198 -13.324  1.00 90.16           H
ATOM   1145  HN  ASN A  89      -0.051   7.399 -12.929  1.00 90.16           H
ATOM   1146  N   LEU A  90       0.731   5.804 -10.352  1.00 88.31           N
ATOM   1147  CA  LEU A  90       1.178   4.739  -9.470  1.00 88.31           C
ATOM   1148  C   LEU A  90       2.619   5.013  -9.035  1.00 88.31           C
ATOM   1149  O   LEU A  90       2.953   4.874  -7.859  1.00 88.31           O
ATOM   1150  HA  LEU A  90       0.541   4.757  -8.586  1.00 88.31           H
ATOM   1151  CB  LEU A  90       0.987   3.375 -10.138  1.00 88.31           C
ATOM   1152 1HB  LEU A  90      -0.055   3.286 -10.444  1.00 88.31           H
ATOM   1153 2HB  LEU A  90       1.590   3.349 -11.045  1.00 88.31           H
ATOM   1154  CG  LEU A  90       1.345   2.155  -9.286  1.00 88.31           C
ATOM   1155  HG  LEU A  90       2.361   2.285  -8.914  1.00 88.31           H
ATOM   1156  CD1 LEU A  90       0.427   2.050  -8.066  1.00 88.31           C
ATOM   1157 1HD1 LEU A  90       0.532   2.946  -7.455  1.00 88.31           H
ATOM   1158 2HD1 LEU A  90      -0.607   1.954  -8.397  1.00 88.31           H
ATOM   1159 3HD1 LEU A  90       0.704   1.174  -7.479  1.00 88.31           H
ATOM   1160  CD2 LEU A  90       1.331   0.877 -10.126  1.00 88.31           C
ATOM   1161 1HD2 LEU A  90       0.336   0.730 -10.547  1.00 88.31           H
ATOM   1162 2HD2 LEU A  90       2.058   0.965 -10.934  1.00 88.31           H
ATOM   1163 3HD2 LEU A  90       1.589   0.025  -9.497  1.00 88.31           H
ATOM   1164  HN  LEU A  90       0.507   5.516 -11.283  1.00 88.31           H
ATOM   1165  N   ALA A  91       3.433   5.399 -10.006  1.00 92.19           N
ATOM   1166  CA  ALA A  91       4.839   5.657  -9.745  1.00 92.19           C
ATOM   1167  C   ALA A  91       4.967   6.854  -8.800  1.00 92.19           C
ATOM   1168  O   ALA A  91       5.835   6.872  -7.929  1.00 92.19           O
ATOM   1169  HA  ALA A  91       5.254   4.775  -9.257  1.00 92.19           H
ATOM   1170  CB  ALA A  91       5.572   5.879 -11.069  1.00 92.19           C
ATOM   1171 1HB  ALA A  91       5.476   4.989 -11.691  1.00 92.19           H
ATOM   1172 2HB  ALA A  91       5.136   6.733 -11.587  1.00 92.19           H
ATOM   1173 3HB  ALA A  91       6.627   6.072 -10.873  1.00 92.19           H
ATOM   1174  HN  ALA A  91       3.148   5.536 -10.954  1.00 92.19           H
ATOM   1175  N   ILE A  92       4.090   7.826  -9.006  1.00 91.31           N
ATOM   1176  CA  ILE A  92       4.084   9.017  -8.173  1.00 91.31           C
ATOM   1177  C   ILE A  92       3.730   8.627  -6.736  1.00 91.31           C
ATOM   1178  O   ILE A  92       4.382   9.070  -5.792  1.00 91.31           O
ATOM   1179  HA  ILE A  92       5.093   9.427  -8.182  1.00 91.31           H
ATOM   1180  CB  ILE A  92       3.158  10.081  -8.767  1.00 91.31           C
ATOM   1181  HB  ILE A  92       2.197   9.615  -8.984  1.00 91.31           H
ATOM   1182  CG1 ILE A  92       3.712  10.612 -10.090  1.00 91.31           C
ATOM   1183 1HG1 ILE A  92       4.587  11.233  -9.899  1.00 91.31           H
ATOM   1184 2HG1 ILE A  92       4.042   9.779 -10.711  1.00 91.31           H
ATOM   1185  CG2 ILE A  92       2.898  11.204  -7.762  1.00 91.31           C
ATOM   1186 1HG2 ILE A  92       2.429  10.792  -6.869  1.00 91.31           H
ATOM   1187 2HG2 ILE A  92       3.844  11.675  -7.491  1.00 91.31           H
ATOM   1188 3HG2 ILE A  92       2.238  11.947  -8.209  1.00 91.31           H
ATOM   1189  CD1 ILE A  92       2.655  11.427 -10.839  1.00 91.31           C
ATOM   1190 1HD1 ILE A  92       1.792  10.795 -11.050  1.00 91.31           H
ATOM   1191 2HD1 ILE A  92       2.346  12.272 -10.225  1.00 91.31           H
ATOM   1192 3HD1 ILE A  92       3.075  11.793 -11.776  1.00 91.31           H
ATOM   1193  HN  ILE A  92       3.394   7.809  -9.724  1.00 91.31           H
ATOM   1194  N   ALA A  93       2.700   7.803  -6.617  1.00 92.69           N
ATOM   1195  CA  ALA A  93       2.205   7.409  -5.309  1.00 92.69           C
ATOM   1196  C   ALA A  93       3.314   6.680  -4.547  1.00 92.69           C
ATOM   1197  O   ALA A  93       3.535   6.941  -3.365  1.00 92.69           O
ATOM   1198  HA  ALA A  93       1.939   8.317  -4.767  1.00 92.69           H
ATOM   1199  CB  ALA A  93       0.950   6.550  -5.475  1.00 92.69           C
ATOM   1200 1HB  ALA A  93       0.183   7.124  -5.996  1.00 92.69           H
ATOM   1201 2HB  ALA A  93       1.194   5.659  -6.055  1.00 92.69           H
ATOM   1202 3HB  ALA A  93       0.579   6.254  -4.494  1.00 92.69           H
ATOM   1203  HN  ALA A  93       2.207   7.408  -7.392  1.00 92.69           H
ATOM   1204  N   ASP A  94       3.981   5.781  -5.255  1.00 90.20           N
ATOM   1205  CA  ASP A  94       5.024   4.973  -4.645  1.00 90.20           C
ATOM   1206  C   ASP A  94       6.135   5.889  -4.126  1.00 90.20           C
ATOM   1207  O   ASP A  94       6.657   5.678  -3.032  1.00 90.20           O
ATOM   1208  HA  ASP A  94       4.529   4.423  -3.845  1.00 90.20           H
ATOM   1209  CB  ASP A  94       5.641   4.012  -5.663  1.00 90.20           C
ATOM   1210 1HB  ASP A  94       5.785   4.525  -6.613  1.00 90.20           H
ATOM   1211 2HB  ASP A  94       6.626   3.695  -5.319  1.00 90.20           H
ATOM   1212  CG  ASP A  94       4.749   2.786  -5.870  1.00 90.20           C
ATOM   1213  OD1 ASP A  94       4.063   2.413  -4.894  1.00 90.20           O
ATOM   1214  OD2 ASP A  94       4.775   2.250  -6.999  1.00 90.20           O
ATOM   1215  HN  ASP A  94       3.821   5.601  -6.225  1.00 90.20           H
ATOM   1216  N   LEU A  95       6.463   6.885  -4.935  1.00 90.84           N
ATOM   1217  CA  LEU A  95       7.516   7.821  -4.580  1.00 90.84           C
ATOM   1218  C   LEU A  95       7.148   8.525  -3.272  1.00 90.84           C
ATOM   1219  O   LEU A  95       7.984   8.664  -2.381  1.00 90.84           O
ATOM   1220  HA  LEU A  95       8.426   7.243  -4.417  1.00 90.84           H
ATOM   1221  CB  LEU A  95       7.792   8.782  -5.738  1.00 90.84           C
ATOM   1222 1HB  LEU A  95       6.848   8.995  -6.240  1.00 90.84           H
ATOM   1223 2HB  LEU A  95       8.153   9.724  -5.325  1.00 90.84           H
ATOM   1224  CG  LEU A  95       8.796   8.298  -6.786  1.00 90.84           C
ATOM   1225  HG  LEU A  95       8.436   7.354  -7.194  1.00 90.84           H
ATOM   1226  CD1 LEU A  95       8.892   9.286  -7.951  1.00 90.84           C
ATOM   1227 1HD1 LEU A  95       7.915   9.386  -8.424  1.00 90.84           H
ATOM   1228 2HD1 LEU A  95       9.216  10.257  -7.578  1.00 90.84           H
ATOM   1229 3HD1 LEU A  95       9.613   8.918  -8.681  1.00 90.84           H
ATOM   1230  CD2 LEU A  95      10.162   8.026  -6.152  1.00 90.84           C
ATOM   1231 1HD2 LEU A  95      10.542   8.942  -5.700  1.00 90.84           H
ATOM   1232 2HD2 LEU A  95      10.059   7.258  -5.385  1.00 90.84           H
ATOM   1233 3HD2 LEU A  95      10.857   7.683  -6.919  1.00 90.84           H
ATOM   1234  HN  LEU A  95       6.024   7.057  -5.817  1.00 90.84           H
ATOM   1235  N   LEU A  96       5.895   8.950  -3.199  1.00 87.82           N
ATOM   1236  CA  LEU A  96       5.422   9.687  -2.040  1.00 87.82           C
ATOM   1237  C   LEU A  96       5.595   8.827  -0.787  1.00 87.82           C
ATOM   1238  O   LEU A  96       5.995   9.327   0.264  1.00 87.82           O
ATOM   1239  HA  LEU A  96       6.048  10.574  -1.939  1.00 87.82           H
ATOM   1240  CB  LEU A  96       3.986  10.169  -2.261  1.00 87.82           C
ATOM   1241 1HB  LEU A  96       3.387   9.322  -2.595  1.00 87.82           H
ATOM   1242 2HB  LEU A  96       3.579  10.488  -1.301  1.00 87.82           H
ATOM   1243  CG  LEU A  96       3.809  11.311  -3.263  1.00 87.82           C
ATOM   1244  HG  LEU A  96       4.261  11.009  -4.208  1.00 87.82           H
ATOM   1245  CD1 LEU A  96       2.327  11.576  -3.536  1.00 87.82           C
ATOM   1246 1HD1 LEU A  96       1.866  10.677  -3.945  1.00 87.82           H
ATOM   1247 2HD1 LEU A  96       1.829  11.848  -2.605  1.00 87.82           H
ATOM   1248 3HD1 LEU A  96       2.230  12.393  -4.251  1.00 87.82           H
ATOM   1249  CD2 LEU A  96       4.540  12.571  -2.795  1.00 87.82           C
ATOM   1250 1HD2 LEU A  96       4.140  12.886  -1.831  1.00 87.82           H
ATOM   1251 2HD2 LEU A  96       5.604  12.357  -2.693  1.00 87.82           H
ATOM   1252 3HD2 LEU A  96       4.398  13.367  -3.526  1.00 87.82           H
ATOM   1253  HN  LEU A  96       5.210   8.797  -3.911  1.00 87.82           H
ATOM   1254  N   PHE A  97       5.286   7.547  -0.939  1.00 90.26           N
ATOM   1255  CA  PHE A  97       5.406   6.612   0.167  1.00 90.26           C
ATOM   1256  C   PHE A  97       6.866   6.450   0.593  1.00 90.26           C
ATOM   1257  O   PHE A  97       7.178   6.494   1.782  1.00 90.26           O
ATOM   1258  HA  PHE A  97       4.829   7.018   0.998  1.00 90.26           H
ATOM   1259  CB  PHE A  97       4.879   5.264  -0.329  1.00 90.26           C
ATOM   1260 1HB  PHE A  97       3.792   5.310  -0.392  1.00 90.26           H
ATOM   1261 2HB  PHE A  97       5.250   5.090  -1.340  1.00 90.26           H
ATOM   1262  CG  PHE A  97       5.274   4.078   0.554  1.00 90.26           C
ATOM   1263  CD1 PHE A  97       6.115   3.124   0.074  1.00 90.26           C
ATOM   1264  HD1 PHE A  97       6.508   3.203  -0.939  1.00 90.26           H
ATOM   1265  CD2 PHE A  97       4.784   3.980   1.819  1.00 90.26           C
ATOM   1266  HD2 PHE A  97       4.110   4.745   2.203  1.00 90.26           H
ATOM   1267  CE1 PHE A  97       6.482   2.024   0.894  1.00 90.26           C
ATOM   1268  HE1 PHE A  97       7.156   1.258   0.510  1.00 90.26           H
ATOM   1269  CE2 PHE A  97       5.151   2.880   2.638  1.00 90.26           C
ATOM   1270  HE2 PHE A  97       4.758   2.801   3.652  1.00 90.26           H
ATOM   1271  CZ  PHE A  97       5.992   1.925   2.159  1.00 90.26           C
ATOM   1272  HZ  PHE A  97       6.273   1.081   2.788  1.00 90.26           H
ATOM   1273  HN  PHE A  97       4.959   7.149  -1.796  1.00 90.26           H
ATOM   1274  N   LEU A  98       7.722   6.267  -0.402  1.00 92.90           N
ATOM   1275  CA  LEU A  98       9.103   5.896  -0.142  1.00 92.90           C
ATOM   1276  C   LEU A  98       9.768   6.984   0.704  1.00 92.90           C
ATOM   1277  O   LEU A  98      10.635   6.692   1.526  1.00 92.90           O
ATOM   1278  HA  LEU A  98       9.090   4.971   0.434  1.00 92.90           H
ATOM   1279  CB  LEU A  98       9.835   5.603  -1.453  1.00 92.90           C
ATOM   1280 1HB  LEU A  98       9.675   6.442  -2.131  1.00 92.90           H
ATOM   1281 2HB  LEU A  98      10.905   5.560  -1.247  1.00 92.90           H
ATOM   1282  CG  LEU A  98       9.431   4.316  -2.174  1.00 92.90           C
ATOM   1283  HG  LEU A  98       8.343   4.252  -2.175  1.00 92.90           H
ATOM   1284  CD1 LEU A  98       9.883   4.341  -3.635  1.00 92.90           C
ATOM   1285 1HD1 LEU A  98       9.421   5.186  -4.144  1.00 92.90           H
ATOM   1286 2HD1 LEU A  98      10.968   4.439  -3.678  1.00 92.90           H
ATOM   1287 3HD1 LEU A  98       9.583   3.414  -4.124  1.00 92.90           H
ATOM   1288  CD2 LEU A  98       9.955   3.084  -1.432  1.00 92.90           C
ATOM   1289 1HD2 LEU A  98      11.042   3.128  -1.379  1.00 92.90           H
ATOM   1290 2HD2 LEU A  98       9.542   3.065  -0.424  1.00 92.90           H
ATOM   1291 3HD2 LEU A  98       9.653   2.183  -1.966  1.00 92.90           H
ATOM   1292  HN  LEU A  98       7.487   6.367  -1.368  1.00 92.90           H
ATOM   1293  N   VAL A  99       9.336   8.215   0.474  1.00 90.03           N
ATOM   1294  CA  VAL A  99       9.908   9.352   1.174  1.00 90.03           C
ATOM   1295  C   VAL A  99       9.630   9.215   2.673  1.00 90.03           C
ATOM   1296  O   VAL A  99      10.294   9.847   3.492  1.00 90.03           O
ATOM   1297  HA  VAL A  99      10.985   9.330   1.014  1.00 90.03           H
ATOM   1298  CB  VAL A  99       9.368  10.656   0.584  1.00 90.03           C
ATOM   1299  HB  VAL A  99       8.279  10.612   0.613  1.00 90.03           H
ATOM   1300  CG1 VAL A  99       9.812  11.861   1.416  1.00 90.03           C
ATOM   1301 1HG1 VAL A  99       9.436  11.756   2.435  1.00 90.03           H
ATOM   1302 2HG1 VAL A  99      10.900  11.909   1.433  1.00 90.03           H
ATOM   1303 3HG1 VAL A  99       9.414  12.774   0.974  1.00 90.03           H
ATOM   1304  CG2 VAL A  99       9.792  10.813  -0.878  1.00 90.03           C
ATOM   1305 1HG2 VAL A  99      10.881  10.826  -0.940  1.00 90.03           H
ATOM   1306 2HG2 VAL A  99       9.404   9.978  -1.461  1.00 90.03           H
ATOM   1307 3HG2 VAL A  99       9.395  11.748  -1.273  1.00 90.03           H
ATOM   1308  HN  VAL A  99       8.611   8.441  -0.177  1.00 90.03           H
ATOM   1309  N   THR A 100       8.646   8.384   2.986  1.00 89.83           N
ATOM   1310  CA  THR A 100       8.244   8.188   4.368  1.00 89.83           C
ATOM   1311  C   THR A 100       9.159   7.169   5.051  1.00 89.83           C
ATOM   1312  O   THR A 100       9.285   7.165   6.274  1.00 89.83           O
ATOM   1313  HA  THR A 100       8.365   9.132   4.899  1.00 89.83           H
ATOM   1314  CB  THR A 100       6.769   7.782   4.378  1.00 89.83           C
ATOM   1315  HB  THR A 100       6.342   7.889   5.375  1.00 89.83           H
ATOM   1316  OG1 THR A 100       6.769   6.459   3.848  1.00 89.83           O
ATOM   1317  HG1 THR A 100       7.569   6.325   3.263  1.00 89.83           H
ATOM   1318  CG2 THR A 100       5.934   8.583   3.377  1.00 89.83           C
ATOM   1319 1HG2 THR A 100       6.320   8.422   2.371  1.00 89.83           H
ATOM   1320 2HG2 THR A 100       5.992   9.644   3.623  1.00 89.83           H
ATOM   1321 3HG2 THR A 100       4.896   8.256   3.425  1.00 89.83           H
ATOM   1322  HN  THR A 100       8.130   7.851   2.316  1.00 89.83           H
ATOM   1323  N   LEU A 101       9.774   6.330   4.230  1.00 92.15           N
ATOM   1324  CA  LEU A 101      10.480   5.167   4.740  1.00 92.15           C
ATOM   1325  C   LEU A 101      11.650   5.628   5.611  1.00 92.15           C
ATOM   1326  O   LEU A 101      11.916   5.043   6.660  1.00 92.15           O
ATOM   1327  HA  LEU A 101       9.783   4.610   5.365  1.00 92.15           H
ATOM   1328  CB  LEU A 101      10.894   4.246   3.591  1.00 92.15           C
ATOM   1329 1HB  LEU A 101      11.368   4.851   2.818  1.00 92.15           H
ATOM   1330 2HB  LEU A 101      11.650   3.553   3.961  1.00 92.15           H
ATOM   1331  CG  LEU A 101       9.771   3.433   2.944  1.00 92.15           C
ATOM   1332  HG  LEU A 101       9.059   4.128   2.500  1.00 92.15           H
ATOM   1333  CD1 LEU A 101      10.310   2.554   1.814  1.00 92.15           C
ATOM   1334 1HD1 LEU A 101      10.769   3.184   1.052  1.00 92.15           H
ATOM   1335 2HD1 LEU A 101      11.055   1.865   2.213  1.00 92.15           H
ATOM   1336 3HD1 LEU A 101       9.491   1.987   1.372  1.00 92.15           H
ATOM   1337  CD2 LEU A 101       9.011   2.617   3.992  1.00 92.15           C
ATOM   1338 1HD2 LEU A 101       9.699   1.931   4.487  1.00 92.15           H
ATOM   1339 2HD2 LEU A 101       8.576   3.290   4.731  1.00 92.15           H
ATOM   1340 3HD2 LEU A 101       8.218   2.049   3.506  1.00 92.15           H
ATOM   1341  HN  LEU A 101       9.794   6.435   3.236  1.00 92.15           H
ATOM   1342  N   PRO A 102      12.368   6.680   5.195  1.00 94.38           N
ATOM   1343  CA  PRO A 102      13.513   7.166   5.969  1.00 94.38           C
ATOM   1344  C   PRO A 102      13.155   7.438   7.421  1.00 94.38           C
ATOM   1345  O   PRO A 102      13.913   7.093   8.326  1.00 94.38           O
ATOM   1346  HA  PRO A 102      14.291   6.403   6.006  1.00 94.38           H
ATOM   1347  CB  PRO A 102      13.929   8.444   5.238  1.00 94.38           C
ATOM   1348 1HB  PRO A 102      13.441   9.323   5.658  1.00 94.38           H
ATOM   1349 2HB  PRO A 102      15.004   8.614   5.307  1.00 94.38           H
ATOM   1350  CG  PRO A 102      13.490   8.187   3.801  1.00 94.38           C
ATOM   1351 1HG  PRO A 102      13.392   9.114   3.236  1.00 94.38           H
ATOM   1352 2HG  PRO A 102      14.212   7.574   3.261  1.00 94.38           H
ATOM   1353  CD  PRO A 102      12.156   7.480   3.975  1.00 94.38           C
ATOM   1354 1HD  PRO A 102      11.336   8.187   4.097  1.00 94.38           H
ATOM   1355 2HD  PRO A 102      11.912   6.859   3.113  1.00 94.38           H
ATOM   1356  N   PHE A 103      11.998   8.055   7.606  1.00 92.98           N
ATOM   1357  CA  PHE A 103      11.554   8.430   8.938  1.00 92.98           C
ATOM   1358  C   PHE A 103      11.251   7.191   9.784  1.00 92.98           C
ATOM   1359  O   PHE A 103      11.596   7.142  10.963  1.00 92.98           O
ATOM   1360  HA  PHE A 103      12.362   8.995   9.401  1.00 92.98           H
ATOM   1361  CB  PHE A 103      10.269   9.244   8.769  1.00 92.98           C
ATOM   1362 1HB  PHE A 103       9.550   8.654   8.200  1.00 92.98           H
ATOM   1363 2HB  PHE A 103       9.831   9.420   9.751  1.00 92.98           H
ATOM   1364  CG  PHE A 103      10.472  10.589   8.068  1.00 92.98           C
ATOM   1365  CD1 PHE A 103      10.784  11.694   8.797  1.00 92.98           C
ATOM   1366  HD1 PHE A 103      10.890  11.622   9.879  1.00 92.98           H
ATOM   1367  CD2 PHE A 103      10.341  10.679   6.718  1.00 92.98           C
ATOM   1368  HD2 PHE A 103      10.090   9.793   6.134  1.00 92.98           H
ATOM   1369  CE1 PHE A 103      10.973  12.943   8.147  1.00 92.98           C
ATOM   1370  HE1 PHE A 103      11.223  13.828   8.730  1.00 92.98           H
ATOM   1371  CE2 PHE A 103      10.529  11.927   6.068  1.00 92.98           C
ATOM   1372  HE2 PHE A 103      10.424  12.000   4.985  1.00 92.98           H
ATOM   1373  CZ  PHE A 103      10.841  13.033   6.796  1.00 92.98           C
ATOM   1374  HZ  PHE A 103      10.986  13.991   6.297  1.00 92.98           H
ATOM   1375  HN  PHE A 103      11.369   8.298   6.867  1.00 92.98           H
ATOM   1376  N   TRP A 104      10.610   6.222   9.147  1.00 86.20           N
ATOM   1377  CA  TRP A 104      10.231   4.999   9.835  1.00 86.20           C
ATOM   1378  C   TRP A 104      11.511   4.244  10.197  1.00 86.20           C
ATOM   1379  O   TRP A 104      11.565   3.559  11.217  1.00 86.20           O
ATOM   1380  HA  TRP A 104       9.694   5.279  10.741  1.00 86.20           H
ATOM   1381  CB  TRP A 104       9.267   4.168   8.985  1.00 86.20           C
ATOM   1382 1HB  TRP A 104       9.670   4.084   7.975  1.00 86.20           H
ATOM   1383 2HB  TRP A 104       9.217   3.159   9.393  1.00 86.20           H
ATOM   1384  CG  TRP A 104       7.852   4.744   8.907  1.00 86.20           C
ATOM   1385  CD1 TRP A 104       7.146   5.055   7.811  1.00 86.20           C
ATOM   1386  HD1 TRP A 104       7.511   4.931   6.791  1.00 86.20           H
ATOM   1387  CD2 TRP A 104       6.992   5.065  10.021  1.00 86.20           C
ATOM   1388  NE1 TRP A 104       5.901   5.552   8.136  1.00 86.20           N
ATOM   1389  HE1 TRP A 104       5.197   5.852   7.492  1.00 86.20           H
ATOM   1390  CE2 TRP A 104       5.804   5.558   9.522  1.00 86.20           C
ATOM   1391  CE3 TRP A 104       7.212   4.944  11.404  1.00 86.20           C
ATOM   1392  HE3 TRP A 104       8.141   4.557  11.823  1.00 86.20           H
ATOM   1393  CZ2 TRP A 104       4.742   5.969  10.337  1.00 86.20           C
ATOM   1394  HZ2 TRP A 104       3.813   6.356   9.918  1.00 86.20           H
ATOM   1395  CZ3 TRP A 104       6.141   5.359  12.205  1.00 86.20           C
ATOM   1396  HZ3 TRP A 104       6.259   5.285  13.286  1.00 86.20           H
ATOM   1397  CH2 TRP A 104       4.939   5.857  11.719  1.00 86.20           C
ATOM   1398  HH2 TRP A 104       4.152   6.160  12.410  1.00 86.20           H
ATOM   1399  HN  TRP A 104      10.351   6.262   8.183  1.00 86.20           H
ATOM   1400  N   ALA A 105      12.511   4.394   9.341  1.00 94.81           N
ATOM   1401  CA  ALA A 105      13.784   3.725   9.551  1.00 94.81           C
ATOM   1402  C   ALA A 105      14.413   4.231  10.851  1.00 94.81           C
ATOM   1403  O   ALA A 105      14.883   3.439  11.666  1.00 94.81           O
ATOM   1404  HA  ALA A 105      13.585   2.657   9.645  1.00 94.81           H
ATOM   1405  CB  ALA A 105      14.688   3.953   8.338  1.00 94.81           C
ATOM   1406 1HB  ALA A 105      14.208   3.550   7.446  1.00 94.81           H
ATOM   1407 2HB  ALA A 105      14.857   5.022   8.208  1.00 94.81           H
ATOM   1408 3HB  ALA A 105      15.642   3.451   8.496  1.00 94.81           H
ATOM   1409  HN  ALA A 105      12.463   4.960   8.517  1.00 94.81           H
ATOM   1410  N   ILE A 106      14.401   5.547  11.003  1.00 91.69           N
ATOM   1411  CA  ILE A 106      14.983   6.169  12.180  1.00 91.69           C
ATOM   1412  C   ILE A 106      14.173   5.770  13.416  1.00 91.69           C
ATOM   1413  O   ILE A 106      14.742   5.418  14.448  1.00 91.69           O
ATOM   1414  HA  ILE A 106      15.995   5.778  12.290  1.00 91.69           H
ATOM   1415  CB  ILE A 106      15.101   7.682  11.984  1.00 91.69           C
ATOM   1416  HB  ILE A 106      14.136   8.058  11.643  1.00 91.69           H
ATOM   1417  CG1 ILE A 106      16.125   8.016  10.897  1.00 91.69           C
ATOM   1418 1HG1 ILE A 106      17.133   7.858  11.282  1.00 91.69           H
ATOM   1419 2HG1 ILE A 106      15.997   7.340  10.052  1.00 91.69           H
ATOM   1420  CG2 ILE A 106      15.418   8.383  13.306  1.00 91.69           C
ATOM   1421 1HG2 ILE A 106      14.621   8.185  14.023  1.00 91.69           H
ATOM   1422 2HG2 ILE A 106      16.362   8.007  13.699  1.00 91.69           H
ATOM   1423 3HG2 ILE A 106      15.496   9.457  13.137  1.00 91.69           H
ATOM   1424  CD1 ILE A 106      15.974   9.464  10.427  1.00 91.69           C
ATOM   1425 1HD1 ILE A 106      14.973   9.611  10.021  1.00 91.69           H
ATOM   1426 2HD1 ILE A 106      16.127  10.137  11.271  1.00 91.69           H
ATOM   1427 3HD1 ILE A 106      16.714   9.674   9.655  1.00 91.69           H
ATOM   1428  HN  ILE A 106      14.004   6.183  10.342  1.00 91.69           H
ATOM   1429  N   ALA A 107      12.858   5.839  13.269  1.00 92.91           N
ATOM   1430  CA  ALA A 107      11.966   5.576  14.386  1.00 92.91           C
ATOM   1431  C   ALA A 107      12.147   4.128  14.847  1.00 92.91           C
ATOM   1432  O   ALA A 107      12.039   3.834  16.036  1.00 92.91           O
ATOM   1433  HA  ALA A 107      12.246   6.245  15.199  1.00 92.91           H
ATOM   1434  CB  ALA A 107      10.525   5.880  13.971  1.00 92.91           C
ATOM   1435 1HB  ALA A 107      10.444   6.928  13.681  1.00 92.91           H
ATOM   1436 2HB  ALA A 107      10.249   5.247  13.128  1.00 92.91           H
ATOM   1437 3HB  ALA A 107       9.857   5.682  14.809  1.00 92.91           H
ATOM   1438  HN  ALA A 107      12.402   6.070  12.410  1.00 92.91           H
ATOM   1439  N   ALA A 108      12.419   3.263  13.881  1.00 92.32           N
ATOM   1440  CA  ALA A 108      12.575   1.847  14.167  1.00 92.32           C
ATOM   1441  C   ALA A 108      13.933   1.612  14.831  1.00 92.32           C
ATOM   1442  O   ALA A 108      14.083   0.696  15.639  1.00 92.32           O
ATOM   1443  HA  ALA A 108      11.786   1.560  14.862  1.00 92.32           H
ATOM   1444  CB  ALA A 108      12.411   1.044  12.876  1.00 92.32           C
ATOM   1445 1HB  ALA A 108      11.419   1.223  12.460  1.00 92.32           H
ATOM   1446 2HB  ALA A 108      13.168   1.354  12.156  1.00 92.32           H
ATOM   1447 3HB  ALA A 108      12.528  -0.018  13.091  1.00 92.32           H
ATOM   1448  HN  ALA A 108      12.532   3.515  12.920  1.00 92.32           H
ATOM   1449  N   ALA A 109      14.888   2.454  14.466  1.00 91.13           N
ATOM   1450  CA  ALA A 109      16.255   2.283  14.929  1.00 91.13           C
ATOM   1451  C   ALA A 109      16.328   2.613  16.422  1.00 91.13           C
ATOM   1452  O   ALA A 109      17.076   1.980  17.165  1.00 91.13           O
ATOM   1453  HA  ALA A 109      16.526   1.237  14.784  1.00 91.13           H
ATOM   1454  CB  ALA A 109      17.191   3.156  14.092  1.00 91.13           C
ATOM   1455 1HB  ALA A 109      17.123   2.861  13.045  1.00 91.13           H
ATOM   1456 2HB  ALA A 109      16.902   4.202  14.195  1.00 91.13           H
ATOM   1457 3HB  ALA A 109      18.216   3.027  14.440  1.00 91.13           H
ATOM   1458  HN  ALA A 109      14.741   3.241  13.866  1.00 91.13           H
ATOM   1459  N   ASP A 110      15.542   3.605  16.815  1.00 82.16           N
ATOM   1460  CA  ASP A 110      15.629   4.139  18.163  1.00 82.16           C
ATOM   1461  C   ASP A 110      14.240   4.592  18.617  1.00 82.16           C
ATOM   1462  O   ASP A 110      13.474   3.802  19.167  1.00 82.16           O
ATOM   1463  HA  ASP A 110      16.019   3.322  18.770  1.00 82.16           H
ATOM   1464  CB  ASP A 110      16.563   5.349  18.218  1.00 82.16           C
ATOM   1465 1HB  ASP A 110      17.522   5.094  17.768  1.00 82.16           H
ATOM   1466 2HB  ASP A 110      16.142   6.165  17.630  1.00 82.16           H
ATOM   1467  CG  ASP A 110      16.777   5.812  19.661  1.00 82.16           C
ATOM   1468  OD1 ASP A 110      16.354   5.061  20.566  1.00 82.16           O
ATOM   1469  OD2 ASP A 110      17.359   6.905  19.825  1.00 82.16           O
ATOM   1470  HN  ASP A 110      14.858   4.041  16.231  1.00 82.16           H
ATOM   1471  N   GLN A 111      13.958   5.863  18.371  1.00 85.44           N
ATOM   1472  CA  GLN A 111      12.686   6.439  18.774  1.00 85.44           C
ATOM   1473  C   GLN A 111      12.271   7.543  17.800  1.00 85.44           C
ATOM   1474  O   GLN A 111      13.057   7.951  16.947  1.00 85.44           O
ATOM   1475  HA  GLN A 111      11.970   5.619  18.731  1.00 85.44           H
ATOM   1476  CB  GLN A 111      12.754   6.969  20.208  1.00 85.44           C
ATOM   1477 1HB  GLN A 111      11.796   7.413  20.481  1.00 85.44           H
ATOM   1478 2HB  GLN A 111      12.931   6.144  20.897  1.00 85.44           H
ATOM   1479  CG  GLN A 111      13.865   8.011  20.355  1.00 85.44           C
ATOM   1480 1HG  GLN A 111      14.825   7.562  20.103  1.00 85.44           H
ATOM   1481 2HG  GLN A 111      13.699   8.826  19.650  1.00 85.44           H
ATOM   1482  CD  GLN A 111      13.912   8.565  21.781  1.00 85.44           C
ATOM   1483  OE1 GLN A 111      12.958   8.486  22.537  1.00 85.44           O
ATOM   1484  NE2 GLN A 111      15.073   9.127  22.104  1.00 85.44           N
ATOM   1485 1HE2 GLN A 111      15.817   9.159  21.436  1.00 85.44           H
ATOM   1486 2HE2 GLN A 111      15.203   9.519  23.015  1.00 85.44           H
ATOM   1487  HN  GLN A 111      14.579   6.494  17.906  1.00 85.44           H
ATOM   1488  N   TRP A 112      11.036   7.996  17.961  1.00 90.40           N
ATOM   1489  CA  TRP A 112      10.523   9.080  17.139  1.00 90.40           C
ATOM   1490  C   TRP A 112      11.180  10.380  17.607  1.00 90.40           C
ATOM   1491  O   TRP A 112      10.984  10.804  18.745  1.00 90.40           O
ATOM   1492  HA  TRP A 112      10.800   8.873  16.105  1.00 90.40           H
ATOM   1493  CB  TRP A 112       8.995   9.130  17.189  1.00 90.40           C
ATOM   1494 1HB  TRP A 112       8.601   8.145  16.939  1.00 90.40           H
ATOM   1495 2HB  TRP A 112       8.682   9.349  18.210  1.00 90.40           H
ATOM   1496  CG  TRP A 112       8.376  10.166  16.249  1.00 90.40           C
ATOM   1497  CD1 TRP A 112       7.984  11.414  16.539  1.00 90.40           C
ATOM   1498  HD1 TRP A 112       8.062  11.867  17.527  1.00 90.40           H
ATOM   1499  CD2 TRP A 112       8.091   9.991  14.845  1.00 90.40           C
ATOM   1500  NE1 TRP A 112       7.470  12.054  15.430  1.00 90.40           N
ATOM   1501  HE1 TRP A 112       7.114  12.988  15.397  1.00 90.40           H
ATOM   1502  CE2 TRP A 112       7.536  11.161  14.367  1.00 90.40           C
ATOM   1503  CE3 TRP A 112       8.294   8.881  14.007  1.00 90.40           C
ATOM   1504  HE3 TRP A 112       8.730   7.946  14.360  1.00 90.40           H
ATOM   1505  CZ2 TRP A 112       7.140  11.333  13.035  1.00 90.40           C
ATOM   1506  HZ2 TRP A 112       6.704  12.268  12.682  1.00 90.40           H
ATOM   1507  CZ3 TRP A 112       7.893   9.069  12.679  1.00 90.40           C
ATOM   1508  HZ3 TRP A 112       8.028   8.238  11.986  1.00 90.40           H
ATOM   1509  CH2 TRP A 112       7.333  10.240  12.182  1.00 90.40           C
ATOM   1510  HH2 TRP A 112       7.046  10.308  11.132  1.00 90.40           H
ATOM   1511  HN  TRP A 112      10.392   7.637  18.636  1.00 90.40           H
ATOM   1512  N   LYS A 113      11.947  10.976  16.706  1.00 82.55           N
ATOM   1513  CA  LYS A 113      12.777  12.113  17.064  1.00 82.55           C
ATOM   1514  C   LYS A 113      12.213  13.377  16.410  1.00 82.55           C
ATOM   1515  O   LYS A 113      12.865  14.419  16.402  1.00 82.55           O
ATOM   1516  HA  LYS A 113      12.722  12.230  18.146  1.00 82.55           H
ATOM   1517  CB  LYS A 113      14.241  11.840  16.713  1.00 82.55           C
ATOM   1518 1HB  LYS A 113      14.334  11.654  15.643  1.00 82.55           H
ATOM   1519 2HB  LYS A 113      14.843  12.721  16.936  1.00 82.55           H
ATOM   1520  CG  LYS A 113      14.777  10.639  17.494  1.00 82.55           C
ATOM   1521 1HG  LYS A 113      14.600  10.785  18.559  1.00 82.55           H
ATOM   1522 2HG  LYS A 113      14.236   9.739  17.201  1.00 82.55           H
ATOM   1523  CD  LYS A 113      16.274  10.445  17.242  1.00 82.55           C
ATOM   1524 1HD  LYS A 113      16.448  10.272  16.180  1.00 82.55           H
ATOM   1525 2HD  LYS A 113      16.812  11.354  17.510  1.00 82.55           H
ATOM   1526  CE  LYS A 113      16.818   9.266  18.051  1.00 82.55           C
ATOM   1527 1HE  LYS A 113      16.665   9.446  19.115  1.00 82.55           H
ATOM   1528 2HE  LYS A 113      16.267   8.359  17.799  1.00 82.55           H
ATOM   1529  NZ  LYS A 113      18.259   9.070  17.777  1.00 82.55           N
ATOM   1530 1HZ  LYS A 113      18.595   8.266  18.295  1.00 82.55           H
ATOM   1531 2HZ  LYS A 113      18.396   8.915  16.785  1.00 82.55           H
ATOM   1532 3HZ  LYS A 113      18.773   9.896  18.064  1.00 82.55           H
ATOM   1533  HN  LYS A 113      12.007  10.694  15.748  1.00 82.55           H
ATOM   1534  N   PHE A 114      11.007  13.241  15.878  1.00 88.81           N
ATOM   1535  CA  PHE A 114      10.420  14.301  15.076  1.00 88.81           C
ATOM   1536  C   PHE A 114       9.204  14.910  15.777  1.00 88.81           C
ATOM   1537  O   PHE A 114       8.727  14.375  16.776  1.00 88.81           O
ATOM   1538  HA  PHE A 114      11.183  15.068  14.945  1.00 88.81           H
ATOM   1539  CB  PHE A 114       9.970  13.666  13.758  1.00 88.81           C
ATOM   1540 1HB  PHE A 114       9.145  12.983  13.959  1.00 88.81           H
ATOM   1541 2HB  PHE A 114       9.585  14.448  13.103  1.00 88.81           H
ATOM   1542  CG  PHE A 114      11.076  12.906  13.024  1.00 88.81           C
ATOM   1543  CD1 PHE A 114      12.031  13.589  12.337  1.00 88.81           C
ATOM   1544  HD1 PHE A 114      12.008  14.678  12.310  1.00 88.81           H
ATOM   1545  CD2 PHE A 114      11.105  11.547  13.058  1.00 88.81           C
ATOM   1546  HD2 PHE A 114      10.340  10.999  13.608  1.00 88.81           H
ATOM   1547  CE1 PHE A 114      13.057  12.883  11.656  1.00 88.81           C
ATOM   1548  HE1 PHE A 114      13.822  13.431  11.105  1.00 88.81           H
ATOM   1549  CE2 PHE A 114      12.131  10.841  12.377  1.00 88.81           C
ATOM   1550  HE2 PHE A 114      12.154   9.751  12.404  1.00 88.81           H
ATOM   1551  CZ  PHE A 114      13.086  11.524  11.690  1.00 88.81           C
ATOM   1552  HZ  PHE A 114      13.874  10.982  11.167  1.00 88.81           H
ATOM   1553  HN  PHE A 114      10.436  12.428  15.988  1.00 88.81           H
ATOM   1554  N   GLN A 115       8.737  16.020  15.224  1.00 82.02           N
ATOM   1555  CA  GLN A 115       7.612  16.730  15.808  1.00 82.02           C
ATOM   1556  C   GLN A 115       6.314  15.954  15.573  1.00 82.02           C
ATOM   1557  O   GLN A 115       6.260  15.074  14.715  1.00 82.02           O
ATOM   1558  HA  GLN A 115       7.824  16.782  16.875  1.00 82.02           H
ATOM   1559  CB  GLN A 115       7.510  18.150  15.247  1.00 82.02           C
ATOM   1560 1HB  GLN A 115       7.443  18.112  14.160  1.00 82.02           H
ATOM   1561 2HB  GLN A 115       6.595  18.622  15.606  1.00 82.02           H
ATOM   1562  CG  GLN A 115       8.720  18.991  15.661  1.00 82.02           C
ATOM   1563 1HG  GLN A 115       8.822  18.979  16.746  1.00 82.02           H
ATOM   1564 2HG  GLN A 115       9.629  18.552  15.250  1.00 82.02           H
ATOM   1565  CD  GLN A 115       8.578  20.433  15.172  1.00 82.02           C
ATOM   1566  OE1 GLN A 115       7.653  20.786  14.457  1.00 82.02           O
ATOM   1567  NE2 GLN A 115       9.542  21.245  15.595  1.00 82.02           N
ATOM   1568 1HE2 GLN A 115      10.272  20.892  16.180  1.00 82.02           H
ATOM   1569 2HE2 GLN A 115       9.537  22.209  15.328  1.00 82.02           H
ATOM   1570  HN  GLN A 115       9.113  16.432  14.394  1.00 82.02           H
ATOM   1571  N   THR A 116       5.302  16.307  16.351  1.00 88.14           N
ATOM   1572  CA  THR A 116       4.006  15.660  16.233  1.00 88.14           C
ATOM   1573  C   THR A 116       3.452  15.831  14.818  1.00 88.14           C
ATOM   1574  O   THR A 116       2.854  14.908  14.266  1.00 88.14           O
ATOM   1575  HA  THR A 116       4.140  14.591  16.397  1.00 88.14           H
ATOM   1576  CB  THR A 116       3.091  16.233  17.318  1.00 88.14           C
ATOM   1577  HB  THR A 116       2.778  17.247  17.067  1.00 88.14           H
ATOM   1578  OG1 THR A 116       3.850  16.103  18.517  1.00 88.14           O
ATOM   1579  HG1 THR A 116       3.466  16.690  19.230  1.00 88.14           H
ATOM   1580  CG2 THR A 116       1.856  15.363  17.561  1.00 88.14           C
ATOM   1581 1HG2 THR A 116       2.169  14.368  17.878  1.00 88.14           H
ATOM   1582 2HG2 THR A 116       1.278  15.287  16.640  1.00 88.14           H
ATOM   1583 3HG2 THR A 116       1.241  15.815  18.340  1.00 88.14           H
ATOM   1584  HN  THR A 116       5.356  17.019  17.051  1.00 88.14           H
ATOM   1585  N   PHE A 117       3.670  17.018  14.270  1.00 90.86           N
ATOM   1586  CA  PHE A 117       3.184  17.327  12.936  1.00 90.86           C
ATOM   1587  C   PHE A 117       3.689  16.304  11.918  1.00 90.86           C
ATOM   1588  O   PHE A 117       2.921  15.814  11.092  1.00 90.86           O
ATOM   1589  HA  PHE A 117       2.095  17.294  12.973  1.00 90.86           H
ATOM   1590  CB  PHE A 117       3.732  18.708  12.570  1.00 90.86           C
ATOM   1591 1HB  PHE A 117       3.370  19.436  13.295  1.00 90.86           H
ATOM   1592 2HB  PHE A 117       4.819  18.689  12.653  1.00 90.86           H
ATOM   1593  CG  PHE A 117       3.350  19.176  11.164  1.00 90.86           C
ATOM   1594  CD1 PHE A 117       4.278  19.170  10.170  1.00 90.86           C
ATOM   1595  HD1 PHE A 117       5.294  18.831  10.374  1.00 90.86           H
ATOM   1596  CD2 PHE A 117       2.083  19.599  10.909  1.00 90.86           C
ATOM   1597  HD2 PHE A 117       1.339  19.604  11.706  1.00 90.86           H
ATOM   1598  CE1 PHE A 117       3.923  19.605   8.865  1.00 90.86           C
ATOM   1599  HE1 PHE A 117       4.667  19.600   8.068  1.00 90.86           H
ATOM   1600  CE2 PHE A 117       1.728  20.033   9.605  1.00 90.86           C
ATOM   1601  HE2 PHE A 117       0.713  20.372   9.400  1.00 90.86           H
ATOM   1602  CZ  PHE A 117       2.656  20.027   8.610  1.00 90.86           C
ATOM   1603  HZ  PHE A 117       2.384  20.361   7.609  1.00 90.86           H
ATOM   1604  HN  PHE A 117       4.167  17.759  14.722  1.00 90.86           H
ATOM   1605  N   MET A 118       4.978  16.012  12.010  1.00 88.52           N
ATOM   1606  CA  MET A 118       5.600  15.072  11.092  1.00 88.52           C
ATOM   1607  C   MET A 118       5.012  13.670  11.261  1.00 88.52           C
ATOM   1608  O   MET A 118       4.922  12.910  10.298  1.00 88.52           O
ATOM   1609  HA  MET A 118       5.379  15.448  10.093  1.00 88.52           H
ATOM   1610  CB  MET A 118       7.108  15.029  11.350  1.00 88.52           C
ATOM   1611 1HB  MET A 118       7.295  14.897  12.415  1.00 88.52           H
ATOM   1612 2HB  MET A 118       7.542  14.168  10.841  1.00 88.52           H
ATOM   1613  CG  MET A 118       7.784  16.312  10.862  1.00 88.52           C
ATOM   1614 1HG  MET A 118       7.443  17.160  11.455  1.00 88.52           H
ATOM   1615 2HG  MET A 118       8.863  16.239  11.002  1.00 88.52           H
ATOM   1616  SD  MET A 118       7.410  16.582   9.138  1.00 88.52           S
ATOM   1617  CE  MET A 118       8.228  15.169   8.418  1.00 88.52           C
ATOM   1618 1HE  MET A 118       9.292  15.206   8.651  1.00 88.52           H
ATOM   1619 2HE  MET A 118       7.798  14.254   8.826  1.00 88.52           H
ATOM   1620 3HE  MET A 118       8.092  15.182   7.336  1.00 88.52           H
ATOM   1621  HN  MET A 118       5.593  16.404  12.694  1.00 88.52           H
ATOM   1622  N   CYS A 119       4.628  13.369  12.493  1.00 93.58           N
ATOM   1623  CA  CYS A 119       3.997  12.094  12.789  1.00 93.58           C
ATOM   1624  C   CYS A 119       2.693  12.007  11.993  1.00 93.58           C
ATOM   1625  O   CYS A 119       2.419  10.993  11.353  1.00 93.58           O
ATOM   1626  HA  CYS A 119       4.695  11.318  12.475  1.00 93.58           H
ATOM   1627  CB  CYS A 119       3.762  11.914  14.290  1.00 93.58           C
ATOM   1628 1HB  CYS A 119       4.716  11.893  14.816  1.00 93.58           H
ATOM   1629 2HB  CYS A 119       3.201  12.763  14.683  1.00 93.58           H
ATOM   1630  SG  CYS A 119       2.843  10.362  14.599  1.00 93.58           S
ATOM   1631  HN  CYS A 119       4.742  13.977  13.279  1.00 93.58           H
ATOM   1632  N   LYS A 120       1.924  13.084  12.059  1.00 91.56           N
ATOM   1633  CA  LYS A 120       0.644  13.133  11.373  1.00 91.56           C
ATOM   1634  C   LYS A 120       0.868  12.952   9.870  1.00 91.56           C
ATOM   1635  O   LYS A 120       0.178  12.163   9.227  1.00 91.56           O
ATOM   1636  HA  LYS A 120       0.047  12.296  11.736  1.00 91.56           H
ATOM   1637  CB  LYS A 120      -0.108  14.415  11.733  1.00 91.56           C
ATOM   1638 1HB  LYS A 120       0.541  15.278  11.580  1.00 91.56           H
ATOM   1639 2HB  LYS A 120      -0.963  14.539  11.068  1.00 91.56           H
ATOM   1640  CG  LYS A 120      -0.587  14.381  13.186  1.00 91.56           C
ATOM   1641 1HG  LYS A 120      -1.290  13.560  13.322  1.00 91.56           H
ATOM   1642 2HG  LYS A 120       0.259  14.190  13.846  1.00 91.56           H
ATOM   1643  CD  LYS A 120      -1.255  15.702  13.574  1.00 91.56           C
ATOM   1644 1HD  LYS A 120      -0.543  16.520  13.465  1.00 91.56           H
ATOM   1645 2HD  LYS A 120      -2.084  15.907  12.896  1.00 91.56           H
ATOM   1646  CE  LYS A 120      -1.768  15.654  15.015  1.00 91.56           C
ATOM   1647 1HE  LYS A 120      -1.029  15.171  15.654  1.00 91.56           H
ATOM   1648 2HE  LYS A 120      -1.904  16.667  15.393  1.00 91.56           H
ATOM   1649  NZ  LYS A 120      -3.049  14.916  15.084  1.00 91.56           N
ATOM   1650 1HZ  LYS A 120      -3.508  15.117  15.966  1.00 91.56           H
ATOM   1651 2HZ  LYS A 120      -3.648  15.206  14.319  1.00 91.56           H
ATOM   1652 3HZ  LYS A 120      -2.871  13.921  15.016  1.00 91.56           H
ATOM   1653  HN  LYS A 120       2.163  13.912  12.567  1.00 91.56           H
ATOM   1654  N   VAL A 121       1.835  13.696   9.355  1.00 92.93           N
ATOM   1655  CA  VAL A 121       2.084  13.715   7.923  1.00 92.93           C
ATOM   1656  C   VAL A 121       2.494  12.315   7.463  1.00 92.93           C
ATOM   1657  O   VAL A 121       1.940  11.787   6.500  1.00 92.93           O
ATOM   1658  HA  VAL A 121       1.150  13.986   7.431  1.00 92.93           H
ATOM   1659  CB  VAL A 121       3.125  14.784   7.587  1.00 92.93           C
ATOM   1660  HB  VAL A 121       3.994  14.618   8.224  1.00 92.93           H
ATOM   1661  CG1 VAL A 121       3.581  14.666   6.131  1.00 92.93           C
ATOM   1662 1HG1 VAL A 121       4.024  13.683   5.968  1.00 92.93           H
ATOM   1663 2HG1 VAL A 121       2.724  14.793   5.470  1.00 92.93           H
ATOM   1664 3HG1 VAL A 121       4.321  15.437   5.918  1.00 92.93           H
ATOM   1665  CG2 VAL A 121       2.587  16.186   7.880  1.00 92.93           C
ATOM   1666 1HG2 VAL A 121       1.695  16.365   7.280  1.00 92.93           H
ATOM   1667 2HG2 VAL A 121       2.335  16.264   8.938  1.00 92.93           H
ATOM   1668 3HG2 VAL A 121       3.347  16.926   7.632  1.00 92.93           H
ATOM   1669  HN  VAL A 121       2.442  14.278   9.897  1.00 92.93           H
ATOM   1670  N   VAL A 122       3.461  11.753   8.173  1.00 91.91           N
ATOM   1671  CA  VAL A 122       4.082  10.512   7.742  1.00 91.91           C
ATOM   1672  C   VAL A 122       3.033   9.398   7.733  1.00 91.91           C
ATOM   1673  O   VAL A 122       2.947   8.629   6.777  1.00 91.91           O
ATOM   1674  HA  VAL A 122       4.444  10.661   6.725  1.00 91.91           H
ATOM   1675  CB  VAL A 122       5.285  10.192   8.632  1.00 91.91           C
ATOM   1676  HB  VAL A 122       4.960  10.255   9.670  1.00 91.91           H
ATOM   1677  CG1 VAL A 122       5.789   8.769   8.382  1.00 91.91           C
ATOM   1678 1HG1 VAL A 122       4.993   8.058   8.602  1.00 91.91           H
ATOM   1679 2HG1 VAL A 122       6.088   8.668   7.339  1.00 91.91           H
ATOM   1680 3HG1 VAL A 122       6.644   8.568   9.027  1.00 91.91           H
ATOM   1681  CG2 VAL A 122       6.405  11.214   8.427  1.00 91.91           C
ATOM   1682 1HG2 VAL A 122       6.726  11.197   7.385  1.00 91.91           H
ATOM   1683 2HG2 VAL A 122       6.039  12.210   8.678  1.00 91.91           H
ATOM   1684 3HG2 VAL A 122       7.248  10.963   9.071  1.00 91.91           H
ATOM   1685  HN  VAL A 122       3.819  12.130   9.027  1.00 91.91           H
ATOM   1686  N   ASN A 123       2.261   9.347   8.808  1.00 90.93           N
ATOM   1687  CA  ASN A 123       1.213   8.348   8.930  1.00 90.93           C
ATOM   1688  C   ASN A 123       0.194   8.544   7.806  1.00 90.93           C
ATOM   1689  O   ASN A 123      -0.257   7.575   7.196  1.00 90.93           O
ATOM   1690  HA  ASN A 123       1.724   7.387   8.867  1.00 90.93           H
ATOM   1691  CB  ASN A 123       0.476   8.482  10.264  1.00 90.93           C
ATOM   1692 1HB  ASN A 123       0.510   9.519  10.600  1.00 90.93           H
ATOM   1693 2HB  ASN A 123      -0.575   8.225  10.131  1.00 90.93           H
ATOM   1694  CG  ASN A 123       1.097   7.575  11.328  1.00 90.93           C
ATOM   1695  OD1 ASN A 123       1.883   6.687  11.041  1.00 90.93           O
ATOM   1696  ND2 ASN A 123       0.703   7.848  12.569  1.00 90.93           N
ATOM   1697 1HD2 ASN A 123       0.055   8.591  12.736  1.00 90.93           H
ATOM   1698 2HD2 ASN A 123       1.054   7.309  13.335  1.00 90.93           H
ATOM   1699  HN  ASN A 123       2.342   9.971   9.585  1.00 90.93           H
ATOM   1700  N   SER A 124      -0.139   9.803   7.565  1.00 91.73           N
ATOM   1701  CA  SER A 124      -1.159  10.134   6.584  1.00 91.73           C
ATOM   1702  C   SER A 124      -0.686   9.740   5.183  1.00 91.73           C
ATOM   1703  O   SER A 124      -1.444   9.159   4.409  1.00 91.73           O
ATOM   1704  HA  SER A 124      -2.034   9.550   6.871  1.00 91.73           H
ATOM   1705  CB  SER A 124      -1.503  11.624   6.628  1.00 91.73           C
ATOM   1706 1HB  SER A 124      -0.626  12.207   6.350  1.00 91.73           H
ATOM   1707 2HB  SER A 124      -2.276  11.839   5.890  1.00 91.73           H
ATOM   1708  OG  SER A 124      -1.953  12.030   7.918  1.00 91.73           O
ATOM   1709  HG  SER A 124      -1.270  12.620   8.349  1.00 91.73           H
ATOM   1710  HN  SER A 124       0.275  10.589   8.025  1.00 91.73           H
ATOM   1711  N   MET A 125       0.566  10.071   4.901  1.00 85.21           N
ATOM   1712  CA  MET A 125       1.136   9.795   3.594  1.00 85.21           C
ATOM   1713  C   MET A 125       1.136   8.293   3.301  1.00 85.21           C
ATOM   1714  O   MET A 125       0.804   7.873   2.194  1.00 85.21           O
ATOM   1715  HA  MET A 125       0.495  10.311   2.879  1.00 85.21           H
ATOM   1716  CB  MET A 125       2.570  10.326   3.540  1.00 85.21           C
ATOM   1717 1HB  MET A 125       3.101  10.042   4.449  1.00 85.21           H
ATOM   1718 2HB  MET A 125       3.100   9.868   2.705  1.00 85.21           H
ATOM   1719  CG  MET A 125       2.586  11.848   3.387  1.00 85.21           C
ATOM   1720 1HG  MET A 125       2.020  12.139   2.502  1.00 85.21           H
ATOM   1721 2HG  MET A 125       2.098  12.313   4.244  1.00 85.21           H
ATOM   1722  SD  MET A 125       4.268  12.431   3.254  1.00 85.21           S
ATOM   1723  CE  MET A 125       4.647  11.906   1.591  1.00 85.21           C
ATOM   1724 1HE  MET A 125       4.547  10.823   1.520  1.00 85.21           H
ATOM   1725 2HE  MET A 125       3.958  12.381   0.894  1.00 85.21           H
ATOM   1726 3HE  MET A 125       5.669  12.193   1.344  1.00 85.21           H
ATOM   1727  HN  MET A 125       1.185  10.519   5.546  1.00 85.21           H
ATOM   1728  N   TYR A 126       1.513   7.526   4.314  1.00 84.27           N
ATOM   1729  CA  TYR A 126       1.551   6.079   4.182  1.00 84.27           C
ATOM   1730  C   TYR A 126       0.170   5.525   3.827  1.00 84.27           C
ATOM   1731  O   TYR A 126       0.043   4.690   2.932  1.00 84.27           O
ATOM   1732  HA  TYR A 126       2.250   5.832   3.384  1.00 84.27           H
ATOM   1733  CB  TYR A 126       1.965   5.542   5.554  1.00 84.27           C
ATOM   1734 1HB  TYR A 126       3.023   5.753   5.711  1.00 84.27           H
ATOM   1735 2HB  TYR A 126       1.414   6.080   6.325  1.00 84.27           H
ATOM   1736  CG  TYR A 126       1.728   4.041   5.731  1.00 84.27           C
ATOM   1737  CD1 TYR A 126       0.675   3.595   6.504  1.00 84.27           C
ATOM   1738  HD1 TYR A 126       0.012   4.313   6.987  1.00 84.27           H
ATOM   1739  CD2 TYR A 126       2.568   3.133   5.119  1.00 84.27           C
ATOM   1740  HD2 TYR A 126       3.400   3.485   4.509  1.00 84.27           H
ATOM   1741  CE1 TYR A 126       0.452   2.182   6.671  1.00 84.27           C
ATOM   1742  HE1 TYR A 126      -0.376   1.817   7.279  1.00 84.27           H
ATOM   1743  CE2 TYR A 126       2.345   1.720   5.286  1.00 84.27           C
ATOM   1744  HE2 TYR A 126       3.000   0.992   4.809  1.00 84.27           H
ATOM   1745  CZ  TYR A 126       1.298   1.314   6.054  1.00 84.27           C
ATOM   1746  OH  TYR A 126       1.087  -0.020   6.212  1.00 84.27           O
ATOM   1747  HH  TYR A 126       1.471  -0.521   5.436  1.00 84.27           H
ATOM   1748  HN  TYR A 126       1.789   7.876   5.209  1.00 84.27           H
ATOM   1749  N   LYS A 127      -0.831   6.012   4.546  1.00 84.58           N
ATOM   1750  CA  LYS A 127      -2.185   5.511   4.379  1.00 84.58           C
ATOM   1751  C   LYS A 127      -2.693   5.880   2.984  1.00 84.58           C
ATOM   1752  O   LYS A 127      -3.315   5.061   2.309  1.00 84.58           O
ATOM   1753  HA  LYS A 127      -2.143   4.424   4.455  1.00 84.58           H
ATOM   1754  CB  LYS A 127      -3.084   6.010   5.513  1.00 84.58           C
ATOM   1755 1HB  LYS A 127      -2.777   7.012   5.812  1.00 84.58           H
ATOM   1756 2HB  LYS A 127      -4.112   6.084   5.160  1.00 84.58           H
ATOM   1757  CG  LYS A 127      -3.019   5.069   6.718  1.00 84.58           C
ATOM   1758 1HG  LYS A 127      -1.982   4.803   6.921  1.00 84.58           H
ATOM   1759 2HG  LYS A 127      -3.396   5.581   7.603  1.00 84.58           H
ATOM   1760  CD  LYS A 127      -3.837   3.801   6.468  1.00 84.58           C
ATOM   1761 1HD  LYS A 127      -4.762   4.056   5.951  1.00 84.58           H
ATOM   1762 2HD  LYS A 127      -3.282   3.128   5.814  1.00 84.58           H
ATOM   1763  CE  LYS A 127      -4.161   3.090   7.784  1.00 84.58           C
ATOM   1764 1HE  LYS A 127      -3.362   2.391   8.033  1.00 84.58           H
ATOM   1765 2HE  LYS A 127      -4.213   3.817   8.594  1.00 84.58           H
ATOM   1766  NZ  LYS A 127      -5.447   2.364   7.678  1.00 84.58           N
ATOM   1767 1HZ  LYS A 127      -5.586   1.799   8.508  1.00 84.58           H
ATOM   1768 2HZ  LYS A 127      -6.206   3.031   7.592  1.00 84.58           H
ATOM   1769 3HZ  LYS A 127      -5.430   1.764   6.860  1.00 84.58           H
ATOM   1770  HN  LYS A 127      -0.729   6.733   5.230  1.00 84.58           H
ATOM   1771  N   MET A 128      -2.408   7.113   2.592  1.00 85.85           N
ATOM   1772  CA  MET A 128      -2.875   7.619   1.313  1.00 85.85           C
ATOM   1773  C   MET A 128      -2.296   6.801   0.156  1.00 85.85           C
ATOM   1774  O   MET A 128      -2.994   6.513  -0.815  1.00 85.85           O
ATOM   1775  HA  MET A 128      -3.959   7.514   1.334  1.00 85.85           H
ATOM   1776  CB  MET A 128      -2.460   9.084   1.160  1.00 85.85           C
ATOM   1777 1HB  MET A 128      -2.651   9.618   2.091  1.00 85.85           H
ATOM   1778 2HB  MET A 128      -1.388   9.144   0.973  1.00 85.85           H
ATOM   1779  CG  MET A 128      -3.222   9.753   0.015  1.00 85.85           C
ATOM   1780 1HG  MET A 128      -2.934   9.305  -0.936  1.00 85.85           H
ATOM   1781 2HG  MET A 128      -4.293   9.587   0.134  1.00 85.85           H
ATOM   1782  SD  MET A 128      -2.877  11.504  -0.007  1.00 85.85           S
ATOM   1783  CE  MET A 128      -1.192  11.480  -0.596  1.00 85.85           C
ATOM   1784 1HE  MET A 128      -0.572  10.915   0.100  1.00 85.85           H
ATOM   1785 2HE  MET A 128      -1.157  11.009  -1.579  1.00 85.85           H
ATOM   1786 3HE  MET A 128      -0.818  12.501  -0.669  1.00 85.85           H
ATOM   1787  HN  MET A 128      -1.869   7.761   3.132  1.00 85.85           H
ATOM   1788  N   ASN A 129      -1.026   6.451   0.298  1.00 81.11           N
ATOM   1789  CA  ASN A 129      -0.358   5.639  -0.704  1.00 81.11           C
ATOM   1790  C   ASN A 129      -1.013   4.257  -0.755  1.00 81.11           C
ATOM   1791  O   ASN A 129      -1.294   3.739  -1.834  1.00 81.11           O
ATOM   1792  HA  ASN A 129      -0.470   6.188  -1.639  1.00 81.11           H
ATOM   1793  CB  ASN A 129       1.121   5.448  -0.361  1.00 81.11           C
ATOM   1794 1HB  ASN A 129       1.588   6.420  -0.198  1.00 81.11           H
ATOM   1795 2HB  ASN A 129       1.214   4.890   0.570  1.00 81.11           H
ATOM   1796  CG  ASN A 129       1.853   4.707  -1.482  1.00 81.11           C
ATOM   1797  OD1 ASN A 129       1.911   5.147  -2.618  1.00 81.11           O
ATOM   1798  ND2 ASN A 129       2.406   3.559  -1.100  1.00 81.11           N
ATOM   1799 1HD2 ASN A 129       2.321   3.254  -0.151  1.00 81.11           H
ATOM   1800 2HD2 ASN A 129       2.906   3.001  -1.762  1.00 81.11           H
ATOM   1801  HN  ASN A 129      -0.458   6.712   1.078  1.00 81.11           H
ATOM   1802  N   PHE A 130      -1.237   3.700   0.427  1.00 85.31           N
ATOM   1803  CA  PHE A 130      -1.761   2.349   0.529  1.00 85.31           C
ATOM   1804  C   PHE A 130      -3.034   2.190  -0.304  1.00 85.31           C
ATOM   1805  O   PHE A 130      -3.146   1.261  -1.103  1.00 85.31           O
ATOM   1806  HA  PHE A 130      -0.994   1.674   0.149  1.00 85.31           H
ATOM   1807  CB  PHE A 130      -2.097   2.110   2.003  1.00 85.31           C
ATOM   1808 1HB  PHE A 130      -1.181   2.180   2.590  1.00 85.31           H
ATOM   1809 2HB  PHE A 130      -2.757   2.906   2.348  1.00 85.31           H
ATOM   1810  CG  PHE A 130      -2.761   0.760   2.279  1.00 85.31           C
ATOM   1811  CD1 PHE A 130      -4.100   0.695   2.508  1.00 85.31           C
ATOM   1812  HD1 PHE A 130      -4.700   1.605   2.495  1.00 85.31           H
ATOM   1813  CD2 PHE A 130      -2.013  -0.376   2.295  1.00 85.31           C
ATOM   1814  HD2 PHE A 130      -0.940  -0.324   2.112  1.00 85.31           H
ATOM   1815  CE1 PHE A 130      -4.717  -0.558   2.765  1.00 85.31           C
ATOM   1816  HE1 PHE A 130      -5.790  -0.610   2.949  1.00 85.31           H
ATOM   1817  CE2 PHE A 130      -2.630  -1.629   2.551  1.00 85.31           C
ATOM   1818  HE2 PHE A 130      -2.030  -2.539   2.565  1.00 85.31           H
ATOM   1819  CZ  PHE A 130      -3.968  -1.693   2.781  1.00 85.31           C
ATOM   1820  HZ  PHE A 130      -4.442  -2.656   2.977  1.00 85.31           H
ATOM   1821  HN  PHE A 130      -1.067   4.155   1.301  1.00 85.31           H
ATOM   1822  N   TYR A 131      -3.963   3.110  -0.089  1.00 91.00           N
ATOM   1823  CA  TYR A 131      -5.248   3.049  -0.764  1.00 91.00           C
ATOM   1824  C   TYR A 131      -5.107   3.412  -2.244  1.00 91.00           C
ATOM   1825  O   TYR A 131      -5.699   2.762  -3.105  1.00 91.00           O
ATOM   1826  HA  TYR A 131      -5.623   2.029  -0.682  1.00 91.00           H
ATOM   1827  CB  TYR A 131      -6.135   4.090  -0.078  1.00 91.00           C
ATOM   1828 1HB  TYR A 131      -5.579   5.023   0.013  1.00 91.00           H
ATOM   1829 2HB  TYR A 131      -6.997   4.293  -0.714  1.00 91.00           H
ATOM   1830  CG  TYR A 131      -6.630   3.670   1.308  1.00 91.00           C
ATOM   1831  CD1 TYR A 131      -7.345   2.500   1.459  1.00 91.00           C
ATOM   1832  HD1 TYR A 131      -7.559   1.875   0.592  1.00 91.00           H
ATOM   1833  CD2 TYR A 131      -6.360   4.461   2.406  1.00 91.00           C
ATOM   1834  HD2 TYR A 131      -5.794   5.385   2.286  1.00 91.00           H
ATOM   1835  CE1 TYR A 131      -7.811   2.104   2.763  1.00 91.00           C
ATOM   1836  HE1 TYR A 131      -8.377   1.183   2.897  1.00 91.00           H
ATOM   1837  CE2 TYR A 131      -6.825   4.066   3.710  1.00 91.00           C
ATOM   1838  HE2 TYR A 131      -6.619   4.681   4.585  1.00 91.00           H
ATOM   1839  CZ  TYR A 131      -7.528   2.907   3.824  1.00 91.00           C
ATOM   1840  OH  TYR A 131      -7.967   2.533   5.056  1.00 91.00           O
ATOM   1841  HH  TYR A 131      -7.931   3.312   5.682  1.00 91.00           H
ATOM   1842  HN  TYR A 131      -3.849   3.885   0.533  1.00 91.00           H
ATOM   1843  N   SER A 132      -4.321   4.449  -2.494  1.00 91.13           N
ATOM   1844  CA  SER A 132      -4.210   4.997  -3.835  1.00 91.13           C
ATOM   1845  C   SER A 132      -3.622   3.950  -4.782  1.00 91.13           C
ATOM   1846  O   SER A 132      -4.090   3.794  -5.909  1.00 91.13           O
ATOM   1847  HA  SER A 132      -5.229   5.250  -4.128  1.00 91.13           H
ATOM   1848  CB  SER A 132      -3.350   6.263  -3.842  1.00 91.13           C
ATOM   1849 1HB  SER A 132      -3.317   6.672  -4.852  1.00 91.13           H
ATOM   1850 2HB  SER A 132      -3.811   7.018  -3.207  1.00 91.13           H
ATOM   1851  OG  SER A 132      -2.023   6.008  -3.391  1.00 91.13           O
ATOM   1852  HG  SER A 132      -1.498   6.859  -3.374  1.00 91.13           H
ATOM   1853  HN  SER A 132      -3.768   4.911  -1.801  1.00 91.13           H
ATOM   1854  N   CYS A 133      -2.605   3.258  -4.290  1.00 88.86           N
ATOM   1855  CA  CYS A 133      -1.919   2.261  -5.094  1.00 88.86           C
ATOM   1856  C   CYS A 133      -2.925   1.170  -5.468  1.00 88.86           C
ATOM   1857  O   CYS A 133      -3.038   0.799  -6.635  1.00 88.86           O
ATOM   1858  HA  CYS A 133      -1.555   2.774  -5.984  1.00 88.86           H
ATOM   1859  CB  CYS A 133      -0.701   1.688  -4.367  1.00 88.86           C
ATOM   1860 1HB  CYS A 133      -0.960   1.454  -3.334  1.00 88.86           H
ATOM   1861 2HB  CYS A 133      -0.392   0.755  -4.837  1.00 88.86           H
ATOM   1862  SG  CYS A 133       0.676   2.893  -4.407  1.00 88.86           S
ATOM   1863  HG  CYS A 133       0.190   3.691  -3.460  1.00 88.86           H
ATOM   1864  HN  CYS A 133      -2.250   3.369  -3.361  1.00 88.86           H
ATOM   1865  N   VAL A 134      -3.630   0.688  -4.455  1.00 87.61           N
ATOM   1866  CA  VAL A 134      -4.525  -0.442  -4.638  1.00 87.61           C
ATOM   1867  C   VAL A 134      -5.631  -0.057  -5.622  1.00 87.61           C
ATOM   1868  O   VAL A 134      -5.996  -0.847  -6.492  1.00 87.61           O
ATOM   1869  HA  VAL A 134      -3.942  -1.257  -5.067  1.00 87.61           H
ATOM   1870  CB  VAL A 134      -5.064  -0.907  -3.284  1.00 87.61           C
ATOM   1871  HB  VAL A 134      -5.526  -0.049  -2.795  1.00 87.61           H
ATOM   1872  CG1 VAL A 134      -6.139  -1.982  -3.461  1.00 87.61           C
ATOM   1873 1HG1 VAL A 134      -6.965  -1.576  -4.046  1.00 87.61           H
ATOM   1874 2HG1 VAL A 134      -5.712  -2.840  -3.981  1.00 87.61           H
ATOM   1875 3HG1 VAL A 134      -6.505  -2.294  -2.483  1.00 87.61           H
ATOM   1876  CG2 VAL A 134      -3.932  -1.407  -2.385  1.00 87.61           C
ATOM   1877 1HG2 VAL A 134      -3.429  -2.246  -2.867  1.00 87.61           H
ATOM   1878 2HG2 VAL A 134      -3.217  -0.602  -2.219  1.00 87.61           H
ATOM   1879 3HG2 VAL A 134      -4.343  -1.732  -1.429  1.00 87.61           H
ATOM   1880  HN  VAL A 134      -3.597   1.055  -3.526  1.00 87.61           H
ATOM   1881  N   LEU A 135      -6.135   1.156  -5.451  1.00 92.07           N
ATOM   1882  CA  LEU A 135      -7.241   1.629  -6.266  1.00 92.07           C
ATOM   1883  C   LEU A 135      -6.770   1.794  -7.712  1.00 92.07           C
ATOM   1884  O   LEU A 135      -7.525   1.537  -8.649  1.00 92.07           O
ATOM   1885  HA  LEU A 135      -8.016   0.863  -6.241  1.00 92.07           H
ATOM   1886  CB  LEU A 135      -7.843   2.901  -5.667  1.00 92.07           C
ATOM   1887 1HB  LEU A 135      -7.038   3.617  -5.502  1.00 92.07           H
ATOM   1888 2HB  LEU A 135      -8.516   3.342  -6.402  1.00 92.07           H
ATOM   1889  CG  LEU A 135      -8.610   2.727  -4.355  1.00 92.07           C
ATOM   1890  HG  LEU A 135      -7.956   2.227  -3.641  1.00 92.07           H
ATOM   1891  CD1 LEU A 135      -8.983   4.083  -3.753  1.00 92.07           C
ATOM   1892 1HD1 LEU A 135      -8.076   4.654  -3.554  1.00 92.07           H
ATOM   1893 2HD1 LEU A 135      -9.612   4.632  -4.455  1.00 92.07           H
ATOM   1894 3HD1 LEU A 135      -9.528   3.930  -2.821  1.00 92.07           H
ATOM   1895  CD2 LEU A 135      -9.835   1.830  -4.550  1.00 92.07           C
ATOM   1896 1HD2 LEU A 135     -10.500   2.280  -5.287  1.00 92.07           H
ATOM   1897 2HD2 LEU A 135      -9.514   0.849  -4.901  1.00 92.07           H
ATOM   1898 3HD2 LEU A 135     -10.362   1.723  -3.602  1.00 92.07           H
ATOM   1899  HN  LEU A 135      -5.801   1.810  -4.773  1.00 92.07           H
ATOM   1900  N   LEU A 136      -5.523   2.221  -7.849  1.00 91.50           N
ATOM   1901  CA  LEU A 136      -4.946   2.436  -9.166  1.00 91.50           C
ATOM   1902  C   LEU A 136      -4.834   1.095  -9.894  1.00 91.50           C
ATOM   1903  O   LEU A 136      -5.192   0.989 -11.066  1.00 91.50           O
ATOM   1904  HA  LEU A 136      -5.631   3.075  -9.722  1.00 91.50           H
ATOM   1905  CB  LEU A 136      -3.618   3.187  -9.052  1.00 91.50           C
ATOM   1906 1HB  LEU A 136      -3.037   2.738  -8.246  1.00 91.50           H
ATOM   1907 2HB  LEU A 136      -3.056   3.032  -9.973  1.00 91.50           H
ATOM   1908  CG  LEU A 136      -3.718   4.692  -8.795  1.00 91.50           C
ATOM   1909  HG  LEU A 136      -4.410   4.851  -7.968  1.00 91.50           H
ATOM   1910  CD1 LEU A 136      -2.365   5.266  -8.369  1.00 91.50           C
ATOM   1911 1HD1 LEU A 136      -2.034   4.776  -7.454  1.00 91.50           H
ATOM   1912 2HD1 LEU A 136      -1.633   5.095  -9.159  1.00 91.50           H
ATOM   1913 3HD1 LEU A 136      -2.465   6.337  -8.193  1.00 91.50           H
ATOM   1914  CD2 LEU A 136      -4.293   5.419 -10.012  1.00 91.50           C
ATOM   1915 1HD2 LEU A 136      -3.645   5.254 -10.873  1.00 91.50           H
ATOM   1916 2HD2 LEU A 136      -5.289   5.034 -10.228  1.00 91.50           H
ATOM   1917 3HD2 LEU A 136      -4.353   6.487  -9.802  1.00 91.50           H
ATOM   1918  HN  LEU A 136      -4.912   2.419  -7.083  1.00 91.50           H
ATOM   1919  N   ILE A 137      -4.336   0.104  -9.169  1.00 86.53           N
ATOM   1920  CA  ILE A 137      -4.131  -1.214  -9.745  1.00 86.53           C
ATOM   1921  C   ILE A 137      -5.481  -1.798 -10.166  1.00 86.53           C
ATOM   1922  O   ILE A 137      -5.585  -2.442 -11.208  1.00 86.53           O
ATOM   1923  HA  ILE A 137      -3.516  -1.090 -10.636  1.00 86.53           H
ATOM   1924  CB  ILE A 137      -3.350  -2.106  -8.777  1.00 86.53           C
ATOM   1925  HB  ILE A 137      -3.798  -2.010  -7.788  1.00 86.53           H
ATOM   1926  CG1 ILE A 137      -1.895  -1.647  -8.660  1.00 86.53           C
ATOM   1927 1HG1 ILE A 137      -1.372  -1.847  -9.595  1.00 86.53           H
ATOM   1928 2HG1 ILE A 137      -1.862  -0.569  -8.501  1.00 86.53           H
ATOM   1929  CG2 ILE A 137      -3.457  -3.578  -9.181  1.00 86.53           C
ATOM   1930 1HG2 ILE A 137      -4.503  -3.883  -9.170  1.00 86.53           H
ATOM   1931 2HG2 ILE A 137      -3.050  -3.710 -10.183  1.00 86.53           H
ATOM   1932 3HG2 ILE A 137      -2.893  -4.190  -8.476  1.00 86.53           H
ATOM   1933  CD1 ILE A 137      -1.186  -2.361  -7.508  1.00 86.53           C
ATOM   1934 1HD1 ILE A 137      -1.698  -2.139  -6.572  1.00 86.53           H
ATOM   1935 2HD1 ILE A 137      -1.200  -3.437  -7.684  1.00 86.53           H
ATOM   1936 3HD1 ILE A 137      -0.154  -2.017  -7.448  1.00 86.53           H
ATOM   1937  HN  ILE A 137      -4.074   0.191  -8.208  1.00 86.53           H
ATOM   1938  N   MET A 138      -6.482  -1.552  -9.333  1.00 88.40           N
ATOM   1939  CA  MET A 138      -7.833  -1.990  -9.636  1.00 88.40           C
ATOM   1940  C   MET A 138      -8.339  -1.350 -10.931  1.00 88.40           C
ATOM   1941  O   MET A 138      -8.932  -2.025 -11.771  1.00 88.40           O
ATOM   1942  HA  MET A 138      -7.771  -3.071  -9.758  1.00 88.40           H
ATOM   1943  CB  MET A 138      -8.764  -1.612  -8.482  1.00 88.40           C
ATOM   1944 1HB  MET A 138      -8.369  -2.009  -7.547  1.00 88.40           H
ATOM   1945 2HB  MET A 138      -8.799  -0.528  -8.378  1.00 88.40           H
ATOM   1946  CG  MET A 138     -10.176  -2.153  -8.717  1.00 88.40           C
ATOM   1947 1HG  MET A 138     -10.567  -1.775  -9.661  1.00 88.40           H
ATOM   1948 2HG  MET A 138     -10.149  -3.240  -8.796  1.00 88.40           H
ATOM   1949  SD  MET A 138     -11.247  -1.667  -7.374  1.00 88.40           S
ATOM   1950  CE  MET A 138     -11.364   0.086  -7.691  1.00 88.40           C
ATOM   1951 1HE  MET A 138     -10.369   0.530  -7.647  1.00 88.40           H
ATOM   1952 2HE  MET A 138     -11.791   0.249  -8.680  1.00 88.40           H
ATOM   1953 3HE  MET A 138     -12.002   0.550  -6.938  1.00 88.40           H
ATOM   1954  HN  MET A 138      -6.380  -1.064  -8.466  1.00 88.40           H
ATOM   1955  N   CYS A 139      -8.087  -0.055 -11.051  1.00 91.15           N
ATOM   1956  CA  CYS A 139      -8.566   0.698 -12.198  1.00 91.15           C
ATOM   1957  C   CYS A 139      -7.859   0.172 -13.448  1.00 91.15           C
ATOM   1958  O   CYS A 139      -8.457   0.099 -14.520  1.00 91.15           O
ATOM   1959  HA  CYS A 139      -9.641   0.524 -12.259  1.00 91.15           H
ATOM   1960  CB  CYS A 139      -8.358   2.202 -12.014  1.00 91.15           C
ATOM   1961 1HB  CYS A 139      -7.345   2.397 -11.661  1.00 91.15           H
ATOM   1962 2HB  CYS A 139      -8.465   2.712 -12.972  1.00 91.15           H
ATOM   1963  SG  CYS A 139      -9.574   2.861 -10.816  1.00 91.15           S
ATOM   1964  HG  CYS A 139      -8.968   2.391  -9.730  1.00 91.15           H
ATOM   1965  HN  CYS A 139      -7.566   0.478 -10.384  1.00 91.15           H
ATOM   1966  N   ILE A 140      -6.594  -0.182 -13.269  1.00 85.87           N
ATOM   1967  CA  ILE A 140      -5.815  -0.750 -14.356  1.00 85.87           C
ATOM   1968  C   ILE A 140      -6.511  -2.010 -14.872  1.00 85.87           C
ATOM   1969  O   ILE A 140      -6.634  -2.205 -16.080  1.00 85.87           O
ATOM   1970  HA  ILE A 140      -5.791  -0.014 -15.160  1.00 85.87           H
ATOM   1971  CB  ILE A 140      -4.369  -0.983 -13.913  1.00 85.87           C
ATOM   1972  HB  ILE A 140      -4.385  -1.464 -12.935  1.00 85.87           H
ATOM   1973  CG1 ILE A 140      -3.624   0.344 -13.752  1.00 85.87           C
ATOM   1974 1HG1 ILE A 140      -3.422   0.773 -14.734  1.00 85.87           H
ATOM   1975 2HG1 ILE A 140      -4.252   1.055 -13.216  1.00 85.87           H
ATOM   1976  CG2 ILE A 140      -3.648  -1.933 -14.872  1.00 85.87           C
ATOM   1977 1HG2 ILE A 140      -4.167  -2.891 -14.892  1.00 85.87           H
ATOM   1978 2HG2 ILE A 140      -3.642  -1.502 -15.873  1.00 85.87           H
ATOM   1979 3HG2 ILE A 140      -2.623  -2.081 -14.534  1.00 85.87           H
ATOM   1980  CD1 ILE A 140      -2.308   0.145 -12.997  1.00 85.87           C
ATOM   1981 1HD1 ILE A 140      -2.515  -0.261 -12.007  1.00 85.87           H
ATOM   1982 2HD1 ILE A 140      -1.673  -0.548 -13.548  1.00 85.87           H
ATOM   1983 3HD1 ILE A 140      -1.799   1.104 -12.896  1.00 85.87           H
ATOM   1984  HN  ILE A 140      -6.104  -0.085 -12.403  1.00 85.87           H
ATOM   1985  N   SER A 141      -6.948  -2.834 -13.931  1.00 86.21           N
ATOM   1986  CA  SER A 141      -7.546  -4.113 -14.275  1.00 86.21           C
ATOM   1987  C   SER A 141      -8.839  -3.891 -15.062  1.00 86.21           C
ATOM   1988  O   SER A 141      -9.099  -4.585 -16.044  1.00 86.21           O
ATOM   1989  HA  SER A 141      -6.805  -4.622 -14.892  1.00 86.21           H
ATOM   1990  CB  SER A 141      -7.824  -4.946 -13.022  1.00 86.21           C
ATOM   1991 1HB  SER A 141      -8.580  -4.447 -12.415  1.00 86.21           H
ATOM   1992 2HB  SER A 141      -8.235  -5.912 -13.312  1.00 86.21           H
ATOM   1993  OG  SER A 141      -6.648  -5.146 -12.242  1.00 86.21           O
ATOM   1994  HG  SER A 141      -6.529  -4.389 -11.600  1.00 86.21           H
ATOM   1995  HN  SER A 141      -6.898  -2.641 -12.951  1.00 86.21           H
ATOM   1996  N   VAL A 142      -9.615  -2.921 -14.601  1.00 88.32           N
ATOM   1997  CA  VAL A 142     -10.881  -2.607 -15.243  1.00 88.32           C
ATOM   1998  C   VAL A 142     -10.615  -2.091 -16.659  1.00 88.32           C
ATOM   1999  O   VAL A 142     -11.317  -2.461 -17.599  1.00 88.32           O
ATOM   2000  HA  VAL A 142     -11.455  -3.531 -15.308  1.00 88.32           H
ATOM   2001  CB  VAL A 142     -11.671  -1.617 -14.385  1.00 88.32           C
ATOM   2002  HB  VAL A 142     -11.050  -0.734 -14.234  1.00 88.32           H
ATOM   2003  CG1 VAL A 142     -12.951  -1.175 -15.096  1.00 88.32           C
ATOM   2004 1HG1 VAL A 142     -12.695  -0.693 -16.039  1.00 88.32           H
ATOM   2005 2HG1 VAL A 142     -13.577  -2.046 -15.291  1.00 88.32           H
ATOM   2006 3HG1 VAL A 142     -13.494  -0.472 -14.464  1.00 88.32           H
ATOM   2007  CG2 VAL A 142     -11.984  -2.211 -13.010  1.00 88.32           C
ATOM   2008 1HG2 VAL A 142     -12.577  -3.118 -13.133  1.00 88.32           H
ATOM   2009 2HG2 VAL A 142     -11.053  -2.452 -12.497  1.00 88.32           H
ATOM   2010 3HG2 VAL A 142     -12.546  -1.487 -12.421  1.00 88.32           H
ATOM   2011  HN  VAL A 142      -9.393  -2.356 -13.806  1.00 88.32           H
ATOM   2012  N   ASP A 143      -9.600  -1.246 -16.766  1.00 82.89           N
ATOM   2013  CA  ASP A 143      -9.267  -0.635 -18.041  1.00 82.89           C
ATOM   2014  C   ASP A 143      -8.911  -1.729 -19.049  1.00 82.89           C
ATOM   2015  O   ASP A 143      -9.307  -1.661 -20.211  1.00 82.89           O
ATOM   2016  HA  ASP A 143     -10.156  -0.075 -18.331  1.00 82.89           H
ATOM   2017  CB  ASP A 143      -8.061   0.296 -17.907  1.00 82.89           C
ATOM   2018 1HB  ASP A 143      -8.286   1.090 -17.196  1.00 82.89           H
ATOM   2019 2HB  ASP A 143      -7.212  -0.258 -17.507  1.00 82.89           H
ATOM   2020  CG  ASP A 143      -7.686   0.906 -19.259  1.00 82.89           C
ATOM   2021  OD1 ASP A 143      -8.545   1.624 -19.816  1.00 82.89           O
ATOM   2022  OD2 ASP A 143      -6.549   0.642 -19.706  1.00 82.89           O
ATOM   2023  HN  ASP A 143      -9.012  -0.979 -16.003  1.00 82.89           H
ATOM   2024  N   ARG A 144      -8.166  -2.713 -18.567  1.00 73.46           N
ATOM   2025  CA  ARG A 144      -7.718  -3.800 -19.420  1.00 73.46           C
ATOM   2026  C   ARG A 144      -8.911  -4.641 -19.879  1.00 73.46           C
ATOM   2027  O   ARG A 144      -8.971  -5.063 -21.033  1.00 73.46           O
ATOM   2028  HA  ARG A 144      -7.236  -3.310 -20.266  1.00 73.46           H
ATOM   2029  CB  ARG A 144      -6.720  -4.700 -18.689  1.00 73.46           C
ATOM   2030 1HB  ARG A 144      -7.124  -4.983 -17.717  1.00 73.46           H
ATOM   2031 2HB  ARG A 144      -6.574  -5.621 -19.253  1.00 73.46           H
ATOM   2032  CG  ARG A 144      -5.377  -3.991 -18.502  1.00 73.46           C
ATOM   2033 1HG  ARG A 144      -5.535  -3.029 -18.014  1.00 73.46           H
ATOM   2034 2HG  ARG A 144      -4.739  -4.581 -17.845  1.00 73.46           H
ATOM   2035  CD  ARG A 144      -4.678  -3.779 -19.846  1.00 73.46           C
ATOM   2036 1HD  ARG A 144      -3.987  -4.599 -20.039  1.00 73.46           H
ATOM   2037 2HD  ARG A 144      -5.411  -3.783 -20.652  1.00 73.46           H
ATOM   2038  NE  ARG A 144      -3.945  -2.493 -19.838  1.00 73.46           N
ATOM   2039  HE  ARG A 144      -3.890  -1.990 -18.975  1.00 73.46           H
ATOM   2040  CZ  ARG A 144      -3.350  -1.960 -20.914  1.00 73.46           C
ATOM   2041  NH1 ARG A 144      -3.391  -2.591 -22.095  1.00 73.46           N
ATOM   2042 1HH1 ARG A 144      -3.868  -3.465 -22.179  1.00 73.46           H
ATOM   2043 2HH1 ARG A 144      -2.944  -2.187 -22.894  1.00 73.46           H
ATOM   2044  NH2 ARG A 144      -2.713  -0.788 -20.790  1.00 73.46           N
ATOM   2045 1HH2 ARG A 144      -2.263  -0.377 -21.583  1.00 73.46           H
ATOM   2046 2HH2 ARG A 144      -2.686  -0.324 -19.905  1.00 73.46           H
ATOM   2047  HN  ARG A 144      -7.870  -2.775 -17.614  1.00 73.46           H
ATOM   2048  N   TYR A 145      -9.832  -4.860 -18.952  1.00 84.09           N
ATOM   2049  CA  TYR A 145     -11.054  -5.580 -19.265  1.00 84.09           C
ATOM   2050  C   TYR A 145     -11.799  -4.916 -20.425  1.00 84.09           C
ATOM   2051  O   TYR A 145     -12.173  -5.582 -21.390  1.00 84.09           O
ATOM   2052  HA  TYR A 145     -10.781  -6.596 -19.552  1.00 84.09           H
ATOM   2053  CB  TYR A 145     -11.922  -5.506 -18.008  1.00 84.09           C
ATOM   2054 1HB  TYR A 145     -11.504  -6.168 -17.250  1.00 84.09           H
ATOM   2055 2HB  TYR A 145     -11.876  -4.493 -17.606  1.00 84.09           H
ATOM   2056  CG  TYR A 145     -13.387  -5.881 -18.240  1.00 84.09           C
ATOM   2057  CD1 TYR A 145     -14.355  -4.897 -18.267  1.00 84.09           C
ATOM   2058  HD1 TYR A 145     -14.075  -3.853 -18.124  1.00 84.09           H
ATOM   2059  CD2 TYR A 145     -13.741  -7.202 -18.421  1.00 84.09           C
ATOM   2060  HD2 TYR A 145     -12.976  -7.979 -18.399  1.00 84.09           H
ATOM   2061  CE1 TYR A 145     -15.734  -5.250 -18.486  1.00 84.09           C
ATOM   2062  HE1 TYR A 145     -16.508  -4.483 -18.510  1.00 84.09           H
ATOM   2063  CE2 TYR A 145     -15.120  -7.555 -18.640  1.00 84.09           C
ATOM   2064  HE2 TYR A 145     -15.413  -8.595 -18.784  1.00 84.09           H
ATOM   2065  CZ  TYR A 145     -16.048  -6.562 -18.661  1.00 84.09           C
ATOM   2066  OH  TYR A 145     -17.350  -6.895 -18.868  1.00 84.09           O
ATOM   2067  HH  TYR A 145     -17.434  -7.882 -19.002  1.00 84.09           H
ATOM   2068  HN  TYR A 145      -9.753  -4.554 -18.003  1.00 84.09           H
ATOM   2069  N   ILE A 146     -11.994  -3.613 -20.293  1.00 81.27           N
ATOM   2070  CA  ILE A 146     -12.753  -2.865 -21.280  1.00 81.27           C
ATOM   2071  C   ILE A 146     -12.037  -2.938 -22.630  1.00 81.27           C
ATOM   2072  O   ILE A 146     -12.675  -3.107 -23.668  1.00 81.27           O
ATOM   2073  HA  ILE A 146     -13.726  -3.348 -21.379  1.00 81.27           H
ATOM   2074  CB  ILE A 146     -13.005  -1.436 -20.794  1.00 81.27           C
ATOM   2075  HB  ILE A 146     -12.051  -1.007 -20.488  1.00 81.27           H
ATOM   2076  CG1 ILE A 146     -13.919  -1.428 -19.567  1.00 81.27           C
ATOM   2077 1HG1 ILE A 146     -14.936  -1.683 -19.864  1.00 81.27           H
ATOM   2078 2HG1 ILE A 146     -13.593  -2.192 -18.861  1.00 81.27           H
ATOM   2079  CG2 ILE A 146     -13.554  -0.561 -21.923  1.00 81.27           C
ATOM   2080 1HG2 ILE A 146     -12.834  -0.530 -22.741  1.00 81.27           H
ATOM   2081 2HG2 ILE A 146     -14.494  -0.979 -22.282  1.00 81.27           H
ATOM   2082 3HG2 ILE A 146     -13.724   0.448 -21.550  1.00 81.27           H
ATOM   2083  CD1 ILE A 146     -13.909  -0.058 -18.885  1.00 81.27           C
ATOM   2084 1HD1 ILE A 146     -12.895   0.182 -18.567  1.00 81.27           H
ATOM   2085 2HD1 ILE A 146     -14.259   0.699 -19.587  1.00 81.27           H
ATOM   2086 3HD1 ILE A 146     -14.567  -0.080 -18.016  1.00 81.27           H
ATOM   2087  HN  ILE A 146     -11.644  -3.070 -19.529  1.00 81.27           H
ATOM   2088  N   ALA A 147     -10.720  -2.806 -22.573  1.00 80.20           N
ATOM   2089  CA  ALA A 147      -9.925  -2.697 -23.784  1.00 80.20           C
ATOM   2090  C   ALA A 147     -10.028  -4.002 -24.576  1.00 80.20           C
ATOM   2091  O   ALA A 147      -9.879  -4.004 -25.797  1.00 80.20           O
ATOM   2092  HA  ALA A 147     -10.340  -1.885 -24.381  1.00 80.20           H
ATOM   2093  CB  ALA A 147      -8.480  -2.350 -23.417  1.00 80.20           C
ATOM   2094 1HB  ALA A 147      -8.459  -1.401 -22.882  1.00 80.20           H
ATOM   2095 2HB  ALA A 147      -8.068  -3.135 -22.782  1.00 80.20           H
ATOM   2096 3HB  ALA A 147      -7.884  -2.269 -24.326  1.00 80.20           H
ATOM   2097  HN  ALA A 147     -10.198  -2.774 -21.720  1.00 80.20           H
ATOM   2098  N   ILE A 148     -10.283  -5.079 -23.849  1.00 76.51           N
ATOM   2099  CA  ILE A 148     -10.211  -6.409 -24.431  1.00 76.51           C
ATOM   2100  C   ILE A 148     -11.626  -6.906 -24.733  1.00 76.51           C
ATOM   2101  O   ILE A 148     -11.913  -7.333 -25.850  1.00 76.51           O
ATOM   2102  HA  ILE A 148      -9.667  -6.325 -25.372  1.00 76.51           H
ATOM   2103  CB  ILE A 148      -9.410  -7.347 -23.527  1.00 76.51           C
ATOM   2104  HB  ILE A 148      -9.788  -7.246 -22.509  1.00 76.51           H
ATOM   2105  CG1 ILE A 148      -7.932  -6.953 -23.500  1.00 76.51           C
ATOM   2106 1HG1 ILE A 148      -7.495  -7.098 -24.489  1.00 76.51           H
ATOM   2107 2HG1 ILE A 148      -7.838  -5.893 -23.263  1.00 76.51           H
ATOM   2108  CG2 ILE A 148      -9.606  -8.807 -23.939  1.00 76.51           C
ATOM   2109 1HG2 ILE A 148     -10.662  -9.067 -23.864  1.00 76.51           H
ATOM   2110 2HG2 ILE A 148      -9.271  -8.942 -24.968  1.00 76.51           H
ATOM   2111 3HG2 ILE A 148      -9.026  -9.452 -23.280  1.00 76.51           H
ATOM   2112  CD1 ILE A 148      -7.161  -7.782 -22.470  1.00 76.51           C
ATOM   2113 1HD1 ILE A 148      -7.585  -7.616 -21.480  1.00 76.51           H
ATOM   2114 2HD1 ILE A 148      -7.237  -8.839 -22.725  1.00 76.51           H
ATOM   2115 3HD1 ILE A 148      -6.114  -7.481 -22.473  1.00 76.51           H
ATOM   2116  HN  ILE A 148     -10.535  -5.055 -22.882  1.00 76.51           H
ATOM   2117  N   ALA A 149     -12.474  -6.834 -23.717  1.00 76.37           N
ATOM   2118  CA  ALA A 149     -13.799  -7.423 -23.805  1.00 76.37           C
ATOM   2119  C   ALA A 149     -14.697  -6.523 -24.656  1.00 76.37           C
ATOM   2120  O   ALA A 149     -15.544  -7.012 -25.402  1.00 76.37           O
ATOM   2121  HA  ALA A 149     -13.701  -8.391 -24.295  1.00 76.37           H
ATOM   2122  CB  ALA A 149     -14.357  -7.638 -22.396  1.00 76.37           C
ATOM   2123 1HB  ALA A 149     -13.698  -8.307 -21.843  1.00 76.37           H
ATOM   2124 2HB  ALA A 149     -14.418  -6.680 -21.879  1.00 76.37           H
ATOM   2125 3HB  ALA A 149     -15.351  -8.080 -22.462  1.00 76.37           H
ATOM   2126  HN  ALA A 149     -12.268  -6.384 -22.848  1.00 76.37           H
ATOM   2127  N   GLN A 150     -14.482  -5.223 -24.515  1.00 68.07           N
ATOM   2128  CA  GLN A 150     -15.327  -4.248 -25.183  1.00 68.07           C
ATOM   2129  C   GLN A 150     -14.510  -3.441 -26.194  1.00 68.07           C
ATOM   2130  O   GLN A 150     -14.631  -2.219 -26.261  1.00 68.07           O
ATOM   2131  HA  GLN A 150     -16.087  -4.831 -25.703  1.00 68.07           H
ATOM   2132  CB  GLN A 150     -16.008  -3.327 -24.169  1.00 68.07           C
ATOM   2133 1HB  GLN A 150     -15.255  -2.748 -23.634  1.00 68.07           H
ATOM   2134 2HB  GLN A 150     -16.647  -2.614 -24.690  1.00 68.07           H
ATOM   2135  CG  GLN A 150     -16.843  -4.132 -23.171  1.00 68.07           C
ATOM   2136 1HG  GLN A 150     -17.484  -4.831 -23.708  1.00 68.07           H
ATOM   2137 2HG  GLN A 150     -16.184  -4.726 -22.537  1.00 68.07           H
ATOM   2138  CD  GLN A 150     -17.699  -3.209 -22.302  1.00 68.07           C
ATOM   2139  OE1 GLN A 150     -17.659  -1.995 -22.413  1.00 68.07           O
ATOM   2140  NE2 GLN A 150     -18.475  -3.851 -21.432  1.00 68.07           N
ATOM   2141 1HE2 GLN A 150     -18.460  -4.850 -21.392  1.00 68.07           H
ATOM   2142 2HE2 GLN A 150     -19.072  -3.334 -20.819  1.00 68.07           H
ATOM   2143  HN  GLN A 150     -13.747  -4.835 -23.958  1.00 68.07           H
ATOM   2144  N   ALA A 151     -13.696  -4.157 -26.955  1.00 68.16           N
ATOM   2145  CA  ALA A 151     -12.686  -3.517 -27.780  1.00 68.16           C
ATOM   2146  C   ALA A 151     -13.358  -2.499 -28.704  1.00 68.16           C
ATOM   2147  O   ALA A 151     -12.837  -1.404 -28.911  1.00 68.16           O
ATOM   2148  HA  ALA A 151     -11.998  -2.994 -27.117  1.00 68.16           H
ATOM   2149  CB  ALA A 151     -11.909  -4.583 -28.556  1.00 68.16           C
ATOM   2150 1HB  ALA A 151     -11.426  -5.263 -27.854  1.00 68.16           H
ATOM   2151 2HB  ALA A 151     -12.595  -5.143 -29.191  1.00 68.16           H
ATOM   2152 3HB  ALA A 151     -11.151  -4.102 -29.174  1.00 68.16           H
ATOM   2153  HN  ALA A 151     -13.719  -5.155 -27.013  1.00 68.16           H
ATOM   2154  N   MET A 152     -14.506  -2.896 -29.233  1.00 58.35           N
ATOM   2155  CA  MET A 152     -15.227  -2.055 -30.174  1.00 58.35           C
ATOM   2156  C   MET A 152     -15.599  -0.714 -29.537  1.00 58.35           C
ATOM   2157  O   MET A 152     -15.277   0.344 -30.075  1.00 58.35           O
ATOM   2158  HA  MET A 152     -14.542  -1.891 -31.006  1.00 58.35           H
ATOM   2159  CB  MET A 152     -16.497  -2.773 -30.632  1.00 58.35           C
ATOM   2160 1HB  MET A 152     -17.007  -3.204 -29.770  1.00 58.35           H
ATOM   2161 2HB  MET A 152     -17.183  -2.056 -31.082  1.00 58.35           H
ATOM   2162  CG  MET A 152     -16.170  -3.876 -31.641  1.00 58.35           C
ATOM   2163 1HG  MET A 152     -15.443  -3.512 -32.366  1.00 58.35           H
ATOM   2164 2HG  MET A 152     -15.714  -4.724 -31.130  1.00 58.35           H
ATOM   2165  SD  MET A 152     -17.657  -4.397 -32.479  1.00 58.35           S
ATOM   2166  CE  MET A 152     -17.008  -5.746 -33.452  1.00 58.35           C
ATOM   2167 1HE  MET A 152     -16.232  -5.371 -34.120  1.00 58.35           H
ATOM   2168 2HE  MET A 152     -16.585  -6.501 -32.790  1.00 58.35           H
ATOM   2169 3HE  MET A 152     -17.811  -6.188 -34.042  1.00 58.35           H
ATOM   2170  HN  MET A 152     -14.943  -3.772 -29.030  1.00 58.35           H
ATOM   2171  N   ARG A 153     -16.273  -0.803 -28.399  1.00 55.98           N
ATOM   2172  CA  ARG A 153     -16.725   0.389 -27.702  1.00 55.98           C
ATOM   2173  C   ARG A 153     -15.526   1.233 -27.262  1.00 55.98           C
ATOM   2174  O   ARG A 153     -15.601   2.460 -27.240  1.00 55.98           O
ATOM   2175  HA  ARG A 153     -17.334   0.924 -28.431  1.00 55.98           H
ATOM   2176  CB  ARG A 153     -17.562   0.025 -26.474  1.00 55.98           C
ATOM   2177 1HB  ARG A 153     -17.107  -0.820 -25.957  1.00 55.98           H
ATOM   2178 2HB  ARG A 153     -17.569   0.861 -25.774  1.00 55.98           H
ATOM   2179  CG  ARG A 153     -18.997  -0.325 -26.873  1.00 55.98           C
ATOM   2180 1HG  ARG A 153     -19.414   0.476 -27.484  1.00 55.98           H
ATOM   2181 2HG  ARG A 153     -18.998  -1.226 -27.486  1.00 55.98           H
ATOM   2182  CD  ARG A 153     -19.872  -0.541 -25.637  1.00 55.98           C
ATOM   2183 1HD  ARG A 153     -19.527  -1.415 -25.085  1.00 55.98           H
ATOM   2184 2HD  ARG A 153     -19.786   0.314 -24.966  1.00 55.98           H
ATOM   2185  NE  ARG A 153     -21.284  -0.724 -26.043  1.00 55.98           N
ATOM   2186  HE  ARG A 153     -21.503  -0.668 -27.017  1.00 55.98           H
ATOM   2187  CZ  ARG A 153     -22.287  -0.960 -25.186  1.00 55.98           C
ATOM   2188  NH1 ARG A 153     -22.051  -1.045 -23.870  1.00 55.98           N
ATOM   2189 1HH1 ARG A 153     -21.121  -0.932 -23.520  1.00 55.98           H
ATOM   2190 2HH1 ARG A 153     -22.805  -1.221 -23.237  1.00 55.98           H
ATOM   2191  NH2 ARG A 153     -23.529  -1.110 -25.665  1.00 55.98           N
ATOM   2192 1HH2 ARG A 153     -24.289  -1.287 -25.040  1.00 55.98           H
ATOM   2193 2HH2 ARG A 153     -23.696  -1.045 -26.649  1.00 55.98           H
ATOM   2194  HN  ARG A 153     -16.510  -1.667 -27.956  1.00 55.98           H
ATOM   2195  N   ALA A 154     -14.449   0.540 -26.923  1.00 61.48           N
ATOM   2196  CA  ALA A 154     -13.266   1.204 -26.402  1.00 61.48           C
ATOM   2197  C   ALA A 154     -12.670   2.103 -27.488  1.00 61.48           C
ATOM   2198  O   ALA A 154     -12.082   3.140 -27.187  1.00 61.48           O
ATOM   2199  HA  ALA A 154     -13.577   1.824 -25.560  1.00 61.48           H
ATOM   2200  CB  ALA A 154     -12.270   0.156 -25.902  1.00 61.48           C
ATOM   2201 1HB  ALA A 154     -12.732  -0.436 -25.111  1.00 61.48           H
ATOM   2202 2HB  ALA A 154     -11.986  -0.498 -26.726  1.00 61.48           H
ATOM   2203 3HB  ALA A 154     -11.383   0.654 -25.511  1.00 61.48           H
ATOM   2204  HN  ALA A 154     -14.376  -0.454 -26.999  1.00 61.48           H
ATOM   2205  N   HIS A 155     -12.843   1.671 -28.729  1.00 56.63           N
ATOM   2206  CA  HIS A 155     -12.265   2.383 -29.856  1.00 56.63           C
ATOM   2207  C   HIS A 155     -13.002   3.708 -30.058  1.00 56.63           C
ATOM   2208  O   HIS A 155     -12.376   4.741 -30.294  1.00 56.63           O
ATOM   2209  HA  HIS A 155     -11.227   2.589 -29.597  1.00 56.63           H
ATOM   2210  CB  HIS A 155     -12.267   1.506 -31.110  1.00 56.63           C
ATOM   2211 1HB  HIS A 155     -12.155   0.464 -30.813  1.00 56.63           H
ATOM   2212 2HB  HIS A 155     -13.236   1.595 -31.601  1.00 56.63           H
ATOM   2213  CG  HIS A 155     -11.183   1.852 -32.102  1.00 56.63           C
ATOM   2214  ND1 HIS A 155     -11.238   2.971 -32.915  1.00 56.63           N
ATOM   2215  HD1 HIS A 155     -11.976   3.646 -32.931  1.00 56.63           H
ATOM   2216  CD2 HIS A 155     -10.014   1.215 -32.404  1.00 56.63           C
ATOM   2217  HD2 HIS A 155      -9.655   0.294 -31.946  1.00 56.63           H
ATOM   2218  CE1 HIS A 155     -10.148   2.996 -33.667  1.00 56.63           C
ATOM   2219  HE1 HIS A 155      -9.899   3.754 -34.410  1.00 56.63           H
ATOM   2220  NE2 HIS A 155      -9.391   1.907 -33.349  1.00 56.63           N
ATOM   2221  HN  HIS A 155     -13.366   0.853 -28.968  1.00 56.63           H
ATOM   2222  N   THR A 156     -14.321   3.637 -29.958  1.00 62.71           N
ATOM   2223  CA  THR A 156     -15.154   4.801 -30.210  1.00 62.71           C
ATOM   2224  C   THR A 156     -14.903   5.876 -29.151  1.00 62.71           C
ATOM   2225  O   THR A 156     -14.974   7.069 -29.443  1.00 62.71           O
ATOM   2226  HA  THR A 156     -14.869   5.226 -31.172  1.00 62.71           H
ATOM   2227  CB  THR A 156     -16.611   4.335 -30.269  1.00 62.71           C
ATOM   2228  HB  THR A 156     -17.115   4.514 -29.320  1.00 62.71           H
ATOM   2229  OG1 THR A 156     -16.523   2.971 -30.670  1.00 62.71           O
ATOM   2230  HG1 THR A 156     -17.379   2.497 -30.464  1.00 62.71           H
ATOM   2231  CG2 THR A 156     -17.394   5.006 -31.398  1.00 62.71           C
ATOM   2232 1HG2 THR A 156     -16.928   4.770 -32.355  1.00 62.71           H
ATOM   2233 2HG2 THR A 156     -17.393   6.086 -31.250  1.00 62.71           H
ATOM   2234 3HG2 THR A 156     -18.421   4.640 -31.395  1.00 62.71           H
ATOM   2235  HN  THR A 156     -14.819   2.806 -29.710  1.00 62.71           H
ATOM   2236  N   TRP A 157     -14.614   5.416 -27.943  1.00 56.12           N
ATOM   2237  CA  TRP A 157     -14.526   6.312 -26.802  1.00 56.12           C
ATOM   2238  C   TRP A 157     -13.055   6.686 -26.607  1.00 56.12           C
ATOM   2239  O   TRP A 157     -12.686   7.254 -25.581  1.00 56.12           O
ATOM   2240  HA  TRP A 157     -15.110   7.203 -27.032  1.00 56.12           H
ATOM   2241  CB  TRP A 157     -15.151   5.678 -25.558  1.00 56.12           C
ATOM   2242 1HB  TRP A 157     -14.736   4.679 -25.424  1.00 56.12           H
ATOM   2243 2HB  TRP A 157     -14.865   6.262 -24.683  1.00 56.12           H
ATOM   2244  CG  TRP A 157     -16.677   5.578 -25.610  1.00 56.12           C
ATOM   2245  CD1 TRP A 157     -17.438   5.090 -26.599  1.00 56.12           C
ATOM   2246  HD1 TRP A 157     -17.046   4.685 -27.532  1.00 56.12           H
ATOM   2247  CD2 TRP A 157     -17.601   5.998 -24.585  1.00 56.12           C
ATOM   2248  NE1 TRP A 157     -18.780   5.164 -26.287  1.00 56.12           N
ATOM   2249  HE1 TRP A 157     -19.540   4.864 -26.865  1.00 56.12           H
ATOM   2250  CE2 TRP A 157     -18.883   5.734 -25.024  1.00 56.12           C
ATOM   2251  CE3 TRP A 157     -17.363   6.582 -23.328  1.00 56.12           C
ATOM   2252  HE3 TRP A 157     -16.361   6.799 -22.959  1.00 56.12           H
ATOM   2253  CZ2 TRP A 157     -20.026   6.021 -24.268  1.00 56.12           C
ATOM   2254  HZ2 TRP A 157     -21.028   5.803 -24.638  1.00 56.12           H
ATOM   2255  CZ3 TRP A 157     -18.516   6.862 -22.585  1.00 56.12           C
ATOM   2256  HZ3 TRP A 157     -18.388   7.316 -21.602  1.00 56.12           H
ATOM   2257  CH2 TRP A 157     -19.813   6.603 -23.013  1.00 56.12           C
ATOM   2258  HH2 TRP A 157     -20.660   6.851 -22.374  1.00 56.12           H
ATOM   2259  HN  TRP A 157     -14.441   4.452 -27.738  1.00 56.12           H
ATOM   2260  N   ARG A 158     -12.255   6.353 -27.610  1.00 55.03           N
ATOM   2261  CA  ARG A 158     -10.811   6.359 -27.448  1.00 55.03           C
ATOM   2262  C   ARG A 158     -10.335   7.735 -26.981  1.00 55.03           C
ATOM   2263  O   ARG A 158      -9.465   7.835 -26.116  1.00 55.03           O
ATOM   2264  HA  ARG A 158     -10.612   5.598 -26.694  1.00 55.03           H
ATOM   2265  CB  ARG A 158     -10.109   6.002 -28.760  1.00 55.03           C
ATOM   2266 1HB  ARG A 158     -10.632   5.178 -29.244  1.00 55.03           H
ATOM   2267 2HB  ARG A 158     -10.151   6.851 -29.442  1.00 55.03           H
ATOM   2268  CG  ARG A 158      -8.650   5.612 -28.512  1.00 55.03           C
ATOM   2269 1HG  ARG A 158      -8.100   6.471 -28.129  1.00 55.03           H
ATOM   2270 2HG  ARG A 158      -8.602   4.836 -27.748  1.00 55.03           H
ATOM   2271  CD  ARG A 158      -7.991   5.110 -29.799  1.00 55.03           C
ATOM   2272 1HD  ARG A 158      -8.570   4.286 -30.216  1.00 55.03           H
ATOM   2273 2HD  ARG A 158      -7.981   5.903 -30.546  1.00 55.03           H
ATOM   2274  NE  ARG A 158      -6.608   4.663 -29.518  1.00 55.03           N
ATOM   2275  HE  ARG A 158      -6.240   4.825 -28.602  1.00 55.03           H
ATOM   2276  CZ  ARG A 158      -5.818   4.056 -30.414  1.00 55.03           C
ATOM   2277  NH1 ARG A 158      -6.259   3.814 -31.656  1.00 55.03           N
ATOM   2278 1HH1 ARG A 158      -7.185   4.087 -31.920  1.00 55.03           H
ATOM   2279 2HH1 ARG A 158      -5.664   3.360 -32.319  1.00 55.03           H
ATOM   2280  NH2 ARG A 158      -4.581   3.695 -30.049  1.00 55.03           N
ATOM   2281 1HH2 ARG A 158      -3.978   3.241 -30.706  1.00 55.03           H
ATOM   2282 2HH2 ARG A 158      -4.259   3.879 -29.121  1.00 55.03           H
ATOM   2283  HN  ARG A 158     -12.578   6.083 -28.517  1.00 55.03           H
ATOM   2284  N   GLU A 159     -10.925   8.763 -27.573  1.00 59.72           N
ATOM   2285  CA  GLU A 159     -10.507  10.127 -27.296  1.00 59.72           C
ATOM   2286  C   GLU A 159     -10.888  10.520 -25.867  1.00 59.72           C
ATOM   2287  O   GLU A 159     -10.080  11.097 -25.142  1.00 59.72           O
ATOM   2288  HA  GLU A 159      -9.423  10.125 -27.403  1.00 59.72           H
ATOM   2289  CB  GLU A 159     -11.109  11.101 -28.311  1.00 59.72           C
ATOM   2290 1HB  GLU A 159     -12.181  10.925 -28.399  1.00 59.72           H
ATOM   2291 2HB  GLU A 159     -10.863  12.125 -28.029  1.00 59.72           H
ATOM   2292  CG  GLU A 159     -10.510  10.882 -29.702  1.00 59.72           C
ATOM   2293 1HG  GLU A 159      -9.423  10.916 -29.644  1.00 59.72           H
ATOM   2294 2HG  GLU A 159     -10.780   9.891 -30.066  1.00 59.72           H
ATOM   2295  CD  GLU A 159     -11.006  11.944 -30.686  1.00 59.72           C
ATOM   2296  OE1 GLU A 159     -10.354  12.087 -31.743  1.00 59.72           O
ATOM   2297  OE2 GLU A 159     -12.026  12.589 -30.359  1.00 59.72           O
ATOM   2298  HN  GLU A 159     -11.674   8.676 -28.229  1.00 59.72           H
ATOM   2299  N   LYS A 160     -12.120  10.191 -25.506  1.00 68.27           N
ATOM   2300  CA  LYS A 160     -12.660  10.608 -24.223  1.00 68.27           C
ATOM   2301  C   LYS A 160     -11.963   9.830 -23.104  1.00 68.27           C
ATOM   2302  O   LYS A 160     -11.960  10.262 -21.953  1.00 68.27           O
ATOM   2303  HA  LYS A 160     -12.431  11.667 -24.101  1.00 68.27           H
ATOM   2304  CB  LYS A 160     -14.183  10.469 -24.212  1.00 68.27           C
ATOM   2305 1HB  LYS A 160     -14.462   9.456 -24.500  1.00 68.27           H
ATOM   2306 2HB  LYS A 160     -14.559  10.628 -23.201  1.00 68.27           H
ATOM   2307  CG  LYS A 160     -14.832  11.474 -25.167  1.00 68.27           C
ATOM   2308 1HG  LYS A 160     -14.454  12.475 -24.959  1.00 68.27           H
ATOM   2309 2HG  LYS A 160     -14.556  11.235 -26.194  1.00 68.27           H
ATOM   2310  CD  LYS A 160     -16.356  11.459 -25.026  1.00 68.27           C
ATOM   2311 1HD  LYS A 160     -16.737  10.465 -25.261  1.00 68.27           H
ATOM   2312 2HD  LYS A 160     -16.631  11.668 -23.992  1.00 68.27           H
ATOM   2313  CE  LYS A 160     -17.002  12.492 -25.951  1.00 68.27           C
ATOM   2314 1HE  LYS A 160     -16.629  13.487 -25.711  1.00 68.27           H
ATOM   2315 2HE  LYS A 160     -16.723  12.288 -26.985  1.00 68.27           H
ATOM   2316  NZ  LYS A 160     -18.475  12.460 -25.814  1.00 68.27           N
ATOM   2317 1HZ  LYS A 160     -18.886  13.161 -26.421  1.00 68.27           H
ATOM   2318 2HZ  LYS A 160     -18.820  11.543 -26.074  1.00 68.27           H
ATOM   2319 3HZ  LYS A 160     -18.729  12.656 -24.852  1.00 68.27           H
ATOM   2320  HN  LYS A 160     -12.743   9.651 -26.071  1.00 68.27           H
ATOM   2321  N   ARG A 161     -11.391   8.697 -23.483  1.00 66.24           N
ATOM   2322  CA  ARG A 161     -10.822   7.783 -22.507  1.00 66.24           C
ATOM   2323  C   ARG A 161      -9.747   8.491 -21.680  1.00 66.24           C
ATOM   2324  O   ARG A 161      -9.605   8.231 -20.486  1.00 66.24           O
ATOM   2325  HA  ARG A 161     -11.664   7.484 -21.882  1.00 66.24           H
ATOM   2326  CB  ARG A 161     -10.207   6.560 -23.190  1.00 66.24           C
ATOM   2327 1HB  ARG A 161      -9.675   6.871 -24.089  1.00 66.24           H
ATOM   2328 2HB  ARG A 161      -9.473   6.100 -22.528  1.00 66.24           H
ATOM   2329  CG  ARG A 161     -11.284   5.537 -23.555  1.00 66.24           C
ATOM   2330 1HG  ARG A 161     -11.847   5.262 -22.663  1.00 66.24           H
ATOM   2331 2HG  ARG A 161     -11.992   5.982 -24.254  1.00 66.24           H
ATOM   2332  CD  ARG A 161     -10.663   4.286 -24.179  1.00 66.24           C
ATOM   2333 1HD  ARG A 161     -11.396   3.780 -24.807  1.00 66.24           H
ATOM   2334 2HD  ARG A 161      -9.830   4.566 -24.824  1.00 66.24           H
ATOM   2335  NE  ARG A 161     -10.192   3.371 -23.115  1.00 66.24           N
ATOM   2336  HE  ARG A 161     -10.324   3.650 -22.164  1.00 66.24           H
ATOM   2337  CZ  ARG A 161      -9.599   2.191 -23.347  1.00 66.24           C
ATOM   2338  NH1 ARG A 161      -9.396   1.767 -24.602  1.00 66.24           N
ATOM   2339 1HH1 ARG A 161      -9.688   2.331 -25.374  1.00 66.24           H
ATOM   2340 2HH1 ARG A 161      -8.953   0.886 -24.766  1.00 66.24           H
ATOM   2341  NH2 ARG A 161      -9.212   1.443 -22.305  1.00 66.24           N
ATOM   2342 1HH2 ARG A 161      -8.768   0.560 -22.461  1.00 66.24           H
ATOM   2343 2HH2 ARG A 161      -9.367   1.767 -21.372  1.00 66.24           H
ATOM   2344  HN  ARG A 161     -11.312   8.401 -24.435  1.00 66.24           H
ATOM   2345  N   LEU A 162      -9.017   9.373 -22.348  1.00 77.52           N
ATOM   2346  CA  LEU A 162      -7.894  10.045 -21.718  1.00 77.52           C
ATOM   2347  C   LEU A 162      -8.418  11.059 -20.699  1.00 77.52           C
ATOM   2348  O   LEU A 162      -7.817  11.251 -19.643  1.00 77.52           O
ATOM   2349  HA  LEU A 162      -7.317   9.289 -21.186  1.00 77.52           H
ATOM   2350  CB  LEU A 162      -6.973  10.656 -22.776  1.00 77.52           C
ATOM   2351 1HB  LEU A 162      -6.805   9.914 -23.556  1.00 77.52           H
ATOM   2352 2HB  LEU A 162      -7.492  11.495 -23.240  1.00 77.52           H
ATOM   2353  CG  LEU A 162      -5.612  11.147 -22.278  1.00 77.52           C
ATOM   2354  HG  LEU A 162      -5.770  11.729 -21.369  1.00 77.52           H
ATOM   2355  CD1 LEU A 162      -4.706   9.971 -21.909  1.00 77.52           C
ATOM   2356 1HD1 LEU A 162      -5.176   9.383 -21.120  1.00 77.52           H
ATOM   2357 2HD1 LEU A 162      -4.551   9.343 -22.787  1.00 77.52           H
ATOM   2358 3HD1 LEU A 162      -3.745  10.348 -21.559  1.00 77.52           H
ATOM   2359  CD2 LEU A 162      -4.957  12.077 -23.301  1.00 77.52           C
ATOM   2360 1HD2 LEU A 162      -4.813  11.541 -24.239  1.00 77.52           H
ATOM   2361 2HD2 LEU A 162      -5.599  12.941 -23.471  1.00 77.52           H
ATOM   2362 3HD2 LEU A 162      -3.991  12.411 -22.922  1.00 77.52           H
ATOM   2363  HN  LEU A 162      -9.182   9.628 -23.301  1.00 77.52           H
ATOM   2364  N   LEU A 163      -9.533  11.682 -21.052  1.00 80.50           N
ATOM   2365  CA  LEU A 163     -10.157  12.656 -20.173  1.00 80.50           C
ATOM   2366  C   LEU A 163     -10.638  11.955 -18.901  1.00 80.50           C
ATOM   2367  O   LEU A 163     -10.353  12.406 -17.793  1.00 80.50           O
ATOM   2368  HA  LEU A 163      -9.393  13.384 -19.898  1.00 80.50           H
ATOM   2369  CB  LEU A 163     -11.260  13.416 -20.912  1.00 80.50           C
ATOM   2370 1HB  LEU A 163     -10.834  13.844 -21.819  1.00 80.50           H
ATOM   2371 2HB  LEU A 163     -12.020  12.700 -21.224  1.00 80.50           H
ATOM   2372  CG  LEU A 163     -11.946  14.535 -20.126  1.00 80.50           C
ATOM   2373  HG  LEU A 163     -12.296  14.123 -19.180  1.00 80.50           H
ATOM   2374  CD1 LEU A 163     -10.959  15.655 -19.793  1.00 80.50           C
ATOM   2375 1HD1 LEU A 163     -10.144  15.254 -19.190  1.00 80.50           H
ATOM   2376 2HD1 LEU A 163     -10.557  16.072 -20.716  1.00 80.50           H
ATOM   2377 3HD1 LEU A 163     -11.472  16.438 -19.234  1.00 80.50           H
ATOM   2378  CD2 LEU A 163     -13.174  15.057 -20.874  1.00 80.50           C
ATOM   2379 1HD2 LEU A 163     -12.870  15.448 -21.845  1.00 80.50           H
ATOM   2380 2HD2 LEU A 163     -13.886  14.244 -21.016  1.00 80.50           H
ATOM   2381 3HD2 LEU A 163     -13.643  15.852 -20.293  1.00 80.50           H
ATOM   2382  HN  LEU A 163     -10.008  11.530 -21.919  1.00 80.50           H
ATOM   2383  N   TYR A 164     -11.361  10.862 -19.104  1.00 74.66           N
ATOM   2384  CA  TYR A 164     -11.905  10.108 -17.988  1.00 74.66           C
ATOM   2385  C   TYR A 164     -10.788   9.595 -17.076  1.00 74.66           C
ATOM   2386  O   TYR A 164     -10.962   9.512 -15.861  1.00 74.66           O
ATOM   2387  HA  TYR A 164     -12.553  10.772 -17.416  1.00 74.66           H
ATOM   2388  CB  TYR A 164     -12.634   8.912 -18.603  1.00 74.66           C
ATOM   2389 1HB  TYR A 164     -11.985   8.446 -19.345  1.00 74.66           H
ATOM   2390 2HB  TYR A 164     -12.813   8.169 -17.825  1.00 74.66           H
ATOM   2391  CG  TYR A 164     -13.967   9.269 -19.264  1.00 74.66           C
ATOM   2392  CD1 TYR A 164     -14.932   9.947 -18.549  1.00 74.66           C
ATOM   2393  HD1 TYR A 164     -14.745  10.228 -17.513  1.00 74.66           H
ATOM   2394  CD2 TYR A 164     -14.203   8.912 -20.577  1.00 74.66           C
ATOM   2395  HD2 TYR A 164     -13.440   8.376 -21.142  1.00 74.66           H
ATOM   2396  CE1 TYR A 164     -16.186  10.283 -19.171  1.00 74.66           C
ATOM   2397  HE1 TYR A 164     -16.958  10.818 -18.618  1.00 74.66           H
ATOM   2398  CE2 TYR A 164     -15.457   9.248 -21.199  1.00 74.66           C
ATOM   2399  HE2 TYR A 164     -15.657   8.973 -22.235  1.00 74.66           H
ATOM   2400  CZ  TYR A 164     -16.387   9.917 -20.466  1.00 74.66           C
ATOM   2401  OH  TYR A 164     -17.571  10.235 -21.054  1.00 74.66           O
ATOM   2402  HH  TYR A 164     -18.171  10.686 -20.393  1.00 74.66           H
ATOM   2403  HN  TYR A 164     -11.575  10.493 -20.008  1.00 74.66           H
ATOM   2404  N   SER A 165      -9.665   9.263 -17.698  1.00 85.58           N
ATOM   2405  CA  SER A 165      -8.529   8.738 -16.961  1.00 85.58           C
ATOM   2406  C   SER A 165      -8.027   9.781 -15.959  1.00 85.58           C
ATOM   2407  O   SER A 165      -7.608   9.435 -14.856  1.00 85.58           O
ATOM   2408  HA  SER A 165      -8.904   7.857 -16.440  1.00 85.58           H
ATOM   2409  CB  SER A 165      -7.400   8.327 -17.909  1.00 85.58           C
ATOM   2410 1HB  SER A 165      -6.655   7.754 -17.357  1.00 85.58           H
ATOM   2411 2HB  SER A 165      -7.798   7.670 -18.683  1.00 85.58           H
ATOM   2412  OG  SER A 165      -6.777   9.454 -18.518  1.00 85.58           O
ATOM   2413  HG  SER A 165      -7.462  10.152 -18.727  1.00 85.58           H
ATOM   2414  HN  SER A 165      -9.527   9.349 -18.684  1.00 85.58           H
ATOM   2415  N   LYS A 166      -8.087  11.036 -16.380  1.00 82.73           N
ATOM   2416  CA  LYS A 166      -7.669  12.133 -15.524  1.00 82.73           C
ATOM   2417  C   LYS A 166      -8.635  12.248 -14.343  1.00 82.73           C
ATOM   2418  O   LYS A 166      -8.207  12.363 -13.196  1.00 82.73           O
ATOM   2419  HA  LYS A 166      -6.680  11.888 -15.139  1.00 82.73           H
ATOM   2420  CB  LYS A 166      -7.533  13.423 -16.335  1.00 82.73           C
ATOM   2421 1HB  LYS A 166      -8.435  13.583 -16.926  1.00 82.73           H
ATOM   2422 2HB  LYS A 166      -7.440  14.273 -15.659  1.00 82.73           H
ATOM   2423  CG  LYS A 166      -6.315  13.363 -17.260  1.00 82.73           C
ATOM   2424 1HG  LYS A 166      -5.417  13.178 -16.671  1.00 82.73           H
ATOM   2425 2HG  LYS A 166      -6.421  12.528 -17.952  1.00 82.73           H
ATOM   2426  CD  LYS A 166      -6.158  14.668 -18.044  1.00 82.73           C
ATOM   2427 1HD  LYS A 166      -7.039  14.831 -18.666  1.00 82.73           H
ATOM   2428 2HD  LYS A 166      -6.097  15.507 -17.352  1.00 82.73           H
ATOM   2429  CE  LYS A 166      -4.906  14.631 -18.923  1.00 82.73           C
ATOM   2430 1HE  LYS A 166      -4.037  14.376 -18.318  1.00 82.73           H
ATOM   2431 2HE  LYS A 166      -5.008  13.853 -19.679  1.00 82.73           H
ATOM   2432  NZ  LYS A 166      -4.695  15.941 -19.578  1.00 82.73           N
ATOM   2433 1HZ  LYS A 166      -3.872  15.895 -20.169  1.00 82.73           H
ATOM   2434 2HZ  LYS A 166      -5.504  16.172 -20.143  1.00 82.73           H
ATOM   2435 3HZ  LYS A 166      -4.562  16.655 -18.870  1.00 82.73           H
ATOM   2436  HN  LYS A 166      -8.412  11.307 -17.286  1.00 82.73           H
ATOM   2437  N   MET A 167      -9.920  12.214 -14.665  1.00 84.37           N
ATOM   2438  CA  MET A 167     -10.949  12.365 -13.650  1.00 84.37           C
ATOM   2439  C   MET A 167     -10.862  11.248 -12.609  1.00 84.37           C
ATOM   2440  O   MET A 167     -10.943  11.505 -11.409  1.00 84.37           O
ATOM   2441  HA  MET A 167     -10.756  13.328 -13.177  1.00 84.37           H
ATOM   2442  CB  MET A 167     -12.328  12.338 -14.314  1.00 84.37           C
ATOM   2443 1HB  MET A 167     -12.429  11.433 -14.913  1.00 84.37           H
ATOM   2444 2HB  MET A 167     -13.103  12.303 -13.549  1.00 84.37           H
ATOM   2445  CG  MET A 167     -12.534  13.568 -15.200  1.00 84.37           C
ATOM   2446 1HG  MET A 167     -12.462  14.475 -14.600  1.00 84.37           H
ATOM   2447 2HG  MET A 167     -11.747  13.620 -15.953  1.00 84.37           H
ATOM   2448  SD  MET A 167     -14.130  13.488 -15.994  1.00 84.37           S
ATOM   2449  CE  MET A 167     -15.187  13.854 -14.603  1.00 84.37           C
ATOM   2450 1HE  MET A 167     -15.040  13.102 -13.827  1.00 84.37           H
ATOM   2451 2HE  MET A 167     -14.938  14.838 -14.207  1.00 84.37           H
ATOM   2452 3HE  MET A 167     -16.228  13.844 -14.925  1.00 84.37           H
ATOM   2453  HN  MET A 167     -10.260  12.085 -15.596  1.00 84.37           H
ATOM   2454  N   VAL A 168     -10.697  10.031 -13.106  1.00 91.91           N
ATOM   2455  CA  VAL A 168     -10.651   8.867 -12.237  1.00 91.91           C
ATOM   2456  C   VAL A 168      -9.470   9.003 -11.274  1.00 91.91           C
ATOM   2457  O   VAL A 168      -9.597   8.715 -10.085  1.00 91.91           O
ATOM   2458  HA  VAL A 168     -11.575   8.851 -11.659  1.00 91.91           H
ATOM   2459  CB  VAL A 168     -10.595   7.589 -13.076  1.00 91.91           C
ATOM   2460  HB  VAL A 168      -9.777   7.692 -13.789  1.00 91.91           H
ATOM   2461  CG1 VAL A 168     -10.302   6.370 -12.199  1.00 91.91           C
ATOM   2462 1HG1 VAL A 168      -9.342   6.503 -11.700  1.00 91.91           H
ATOM   2463 2HG1 VAL A 168     -11.088   6.263 -11.451  1.00 91.91           H
ATOM   2464 3HG1 VAL A 168     -10.268   5.475 -12.820  1.00 91.91           H
ATOM   2465  CG2 VAL A 168     -11.889   7.396 -13.869  1.00 91.91           C
ATOM   2466 1HG2 VAL A 168     -12.730   7.325 -13.179  1.00 91.91           H
ATOM   2467 2HG2 VAL A 168     -12.036   8.246 -14.536  1.00 91.91           H
ATOM   2468 3HG2 VAL A 168     -11.822   6.481 -14.456  1.00 91.91           H
ATOM   2469  HN  VAL A 168     -10.597   9.834 -14.081  1.00 91.91           H
ATOM   2470  N   CYS A 169      -8.346   9.441 -11.823  1.00 93.57           N
ATOM   2471  CA  CYS A 169      -7.140   9.606 -11.031  1.00 93.57           C
ATOM   2472  C   CYS A 169      -7.436  10.601  -9.907  1.00 93.57           C
ATOM   2473  O   CYS A 169      -7.101  10.354  -8.750  1.00 93.57           O
ATOM   2474  HA  CYS A 169      -6.896   8.625 -10.624  1.00 93.57           H
ATOM   2475  CB  CYS A 169      -5.955  10.051 -11.890  1.00 93.57           C
ATOM   2476 1HB  CYS A 169      -6.249  10.885 -12.526  1.00 93.57           H
ATOM   2477 2HB  CYS A 169      -5.146  10.407 -11.252  1.00 93.57           H
ATOM   2478  SG  CYS A 169      -5.370   8.656 -12.920  1.00 93.57           S
ATOM   2479  HG  CYS A 169      -6.322   8.756 -13.843  1.00 93.57           H
ATOM   2480  HN  CYS A 169      -8.253   9.681 -12.790  1.00 93.57           H
ATOM   2481  N   PHE A 170      -8.060  11.706 -10.288  1.00 93.28           N
ATOM   2482  CA  PHE A 170      -8.376  12.754  -9.332  1.00 93.28           C
ATOM   2483  C   PHE A 170      -9.278  12.225  -8.216  1.00 93.28           C
ATOM   2484  O   PHE A 170      -9.036  12.491  -7.039  1.00 93.28           O
ATOM   2485  HA  PHE A 170      -7.434  13.097  -8.905  1.00 93.28           H
ATOM   2486  CB  PHE A 170      -9.123  13.848 -10.099  1.00 93.28           C
ATOM   2487 1HB  PHE A 170      -8.501  14.186 -10.928  1.00 93.28           H
ATOM   2488 2HB  PHE A 170     -10.027  13.421 -10.532  1.00 93.28           H
ATOM   2489  CG  PHE A 170      -9.507  15.057  -9.243  1.00 93.28           C
ATOM   2490  CD1 PHE A 170     -10.786  15.199  -8.802  1.00 93.28           C
ATOM   2491  HD1 PHE A 170     -11.537  14.452  -9.058  1.00 93.28           H
ATOM   2492  CD2 PHE A 170      -8.570  15.989  -8.923  1.00 93.28           C
ATOM   2493  HD2 PHE A 170      -7.545  15.875  -9.277  1.00 93.28           H
ATOM   2494  CE1 PHE A 170     -11.142  16.320  -8.007  1.00 93.28           C
ATOM   2495  HE1 PHE A 170     -12.167  16.435  -7.654  1.00 93.28           H
ATOM   2496  CE2 PHE A 170      -8.926  17.110  -8.128  1.00 93.28           C
ATOM   2497  HE2 PHE A 170      -8.175  17.857  -7.872  1.00 93.28           H
ATOM   2498  CZ  PHE A 170     -10.205  17.253  -7.687  1.00 93.28           C
ATOM   2499  HZ  PHE A 170     -10.478  18.113  -7.077  1.00 93.28           H
ATOM   2500  HN  PHE A 170      -8.348  11.890 -11.228  1.00 93.28           H
ATOM   2501  N   THR A 171     -10.298  11.485  -8.623  1.00 93.08           N
ATOM   2502  CA  THR A 171     -11.252  10.936  -7.674  1.00 93.08           C
ATOM   2503  C   THR A 171     -10.541  10.026  -6.670  1.00 93.08           C
ATOM   2504  O   THR A 171     -10.870  10.025  -5.485  1.00 93.08           O
ATOM   2505  HA  THR A 171     -11.685  11.760  -7.107  1.00 93.08           H
ATOM   2506  CB  THR A 171     -12.352  10.226  -8.465  1.00 93.08           C
ATOM   2507  HB  THR A 171     -11.965   9.331  -8.952  1.00 93.08           H
ATOM   2508  OG1 THR A 171     -12.856  11.233  -9.338  1.00 93.08           O
ATOM   2509  HG1 THR A 171     -12.379  11.194 -10.216  1.00 93.08           H
ATOM   2510  CG2 THR A 171     -13.553   9.853  -7.593  1.00 93.08           C
ATOM   2511 1HG2 THR A 171     -13.981  10.757  -7.159  1.00 93.08           H
ATOM   2512 2HG2 THR A 171     -13.229   9.185  -6.795  1.00 93.08           H
ATOM   2513 3HG2 THR A 171     -14.304   9.352  -8.203  1.00 93.08           H
ATOM   2514  HN  THR A 171     -10.479  11.259  -9.581  1.00 93.08           H
ATOM   2515  N   ILE A 172      -9.578   9.272  -7.182  1.00 93.57           N
ATOM   2516  CA  ILE A 172      -8.839   8.337  -6.351  1.00 93.57           C
ATOM   2517  C   ILE A 172      -8.078   9.110  -5.273  1.00 93.57           C
ATOM   2518  O   ILE A 172      -8.100   8.735  -4.102  1.00 93.57           O
ATOM   2519  HA  ILE A 172      -9.567   7.688  -5.862  1.00 93.57           H
ATOM   2520  CB  ILE A 172      -7.946   7.444  -7.215  1.00 93.57           C
ATOM   2521  HB  ILE A 172      -7.443   8.073  -7.950  1.00 93.57           H
ATOM   2522  CG1 ILE A 172      -8.778   6.420  -7.989  1.00 93.57           C
ATOM   2523 1HG1 ILE A 172      -9.180   5.678  -7.300  1.00 93.57           H
ATOM   2524 2HG1 ILE A 172      -9.629   6.916  -8.456  1.00 93.57           H
ATOM   2525  CG2 ILE A 172      -6.857   6.778  -6.371  1.00 93.57           C
ATOM   2526 1HG2 ILE A 172      -6.239   7.544  -5.905  1.00 93.57           H
ATOM   2527 2HG2 ILE A 172      -7.321   6.165  -5.598  1.00 93.57           H
ATOM   2528 3HG2 ILE A 172      -6.236   6.149  -7.010  1.00 93.57           H
ATOM   2529  CD1 ILE A 172      -7.935   5.726  -9.061  1.00 93.57           C
ATOM   2530 1HD1 ILE A 172      -7.554   6.469  -9.762  1.00 93.57           H
ATOM   2531 2HD1 ILE A 172      -7.099   5.211  -8.588  1.00 93.57           H
ATOM   2532 3HD1 ILE A 172      -8.551   5.003  -9.596  1.00 93.57           H
ATOM   2533  HN  ILE A 172      -9.302   9.294  -8.143  1.00 93.57           H
ATOM   2534  N   TRP A 173      -7.421  10.176  -5.707  1.00 91.60           N
ATOM   2535  CA  TRP A 173      -6.575  10.949  -4.813  1.00 91.60           C
ATOM   2536  C   TRP A 173      -7.461  11.536  -3.713  1.00 91.60           C
ATOM   2537  O   TRP A 173      -7.103  11.500  -2.537  1.00 91.60           O
ATOM   2538  HA  TRP A 173      -5.842  10.269  -4.378  1.00 91.60           H
ATOM   2539  CB  TRP A 173      -5.792  12.014  -5.584  1.00 91.60           C
ATOM   2540 1HB  TRP A 173      -6.460  12.493  -6.300  1.00 91.60           H
ATOM   2541 2HB  TRP A 173      -5.467  12.786  -4.887  1.00 91.60           H
ATOM   2542  CG  TRP A 173      -4.571  11.472  -6.329  1.00 91.60           C
ATOM   2543  CD1 TRP A 173      -4.391  11.370  -7.653  1.00 91.60           C
ATOM   2544  HD1 TRP A 173      -5.126  11.674  -8.397  1.00 91.60           H
ATOM   2545  CD2 TRP A 173      -3.360  10.960  -5.736  1.00 91.60           C
ATOM   2546  NE1 TRP A 173      -3.157  10.831  -7.955  1.00 91.60           N
ATOM   2547  HE1 TRP A 173      -2.795  10.657  -8.871  1.00 91.60           H
ATOM   2548  CE2 TRP A 173      -2.510  10.573  -6.752  1.00 91.60           C
ATOM   2549  CE3 TRP A 173      -2.994  10.827  -4.385  1.00 91.60           C
ATOM   2550  HE3 TRP A 173      -3.646  11.124  -3.564  1.00 91.60           H
ATOM   2551  CZ2 TRP A 173      -1.240  10.029  -6.525  1.00 91.60           C
ATOM   2552  HZ2 TRP A 173      -0.588   9.731  -7.346  1.00 91.60           H
ATOM   2553  CZ3 TRP A 173      -1.722  10.281  -4.174  1.00 91.60           C
ATOM   2554  HZ3 TRP A 173      -1.388  10.155  -3.144  1.00 91.60           H
ATOM   2555  CH2 TRP A 173      -0.855   9.887  -5.187  1.00 91.60           C
ATOM   2556  HH2 TRP A 173       0.122   9.469  -4.940  1.00 91.60           H
ATOM   2557  HN  TRP A 173      -7.460  10.512  -6.648  1.00 91.60           H
ATOM   2558  N   VAL A 174      -8.601  12.064  -4.135  1.00 95.28           N
ATOM   2559  CA  VAL A 174      -9.523  12.694  -3.206  1.00 95.28           C
ATOM   2560  C   VAL A 174     -10.002  11.657  -2.187  1.00 95.28           C
ATOM   2561  O   VAL A 174     -10.036  11.930  -0.988  1.00 95.28           O
ATOM   2562  HA  VAL A 174      -8.977  13.476  -2.679  1.00 95.28           H
ATOM   2563  CB  VAL A 174     -10.671  13.352  -3.973  1.00 95.28           C
ATOM   2564  HB  VAL A 174     -11.113  12.600  -4.626  1.00 95.28           H
ATOM   2565  CG1 VAL A 174     -11.760  13.842  -3.016  1.00 95.28           C
ATOM   2566 1HG1 VAL A 174     -12.156  12.997  -2.452  1.00 95.28           H
ATOM   2567 2HG1 VAL A 174     -11.337  14.573  -2.327  1.00 95.28           H
ATOM   2568 3HG1 VAL A 174     -12.564  14.306  -3.588  1.00 95.28           H
ATOM   2569  CG2 VAL A 174     -10.159  14.495  -4.852  1.00 95.28           C
ATOM   2570 1HG2 VAL A 174      -9.680  15.248  -4.227  1.00 95.28           H
ATOM   2571 2HG2 VAL A 174      -9.437  14.105  -5.570  1.00 95.28           H
ATOM   2572 3HG2 VAL A 174     -10.996  14.945  -5.386  1.00 95.28           H
ATOM   2573  HN  VAL A 174      -8.897  12.066  -5.090  1.00 95.28           H
ATOM   2574  N   LEU A 175     -10.358  10.490  -2.702  1.00 89.64           N
ATOM   2575  CA  LEU A 175     -10.907   9.438  -1.863  1.00 89.64           C
ATOM   2576  C   LEU A 175      -9.856   9.009  -0.838  1.00 89.64           C
ATOM   2577  O   LEU A 175     -10.157   8.876   0.347  1.00 89.64           O
ATOM   2578  HA  LEU A 175     -11.759   9.857  -1.329  1.00 89.64           H
ATOM   2579  CB  LEU A 175     -11.433   8.287  -2.722  1.00 89.64           C
ATOM   2580 1HB  LEU A 175     -12.174   8.686  -3.415  1.00 89.64           H
ATOM   2581 2HB  LEU A 175     -10.609   7.902  -3.323  1.00 89.64           H
ATOM   2582  CG  LEU A 175     -12.063   7.117  -1.964  1.00 89.64           C
ATOM   2583  HG  LEU A 175     -11.340   6.754  -1.234  1.00 89.64           H
ATOM   2584  CD1 LEU A 175     -13.301   7.571  -1.186  1.00 89.64           C
ATOM   2585 1HD1 LEU A 175     -13.017   8.341  -0.469  1.00 89.64           H
ATOM   2586 2HD1 LEU A 175     -14.038   7.975  -1.880  1.00 89.64           H
ATOM   2587 3HD1 LEU A 175     -13.729   6.720  -0.656  1.00 89.64           H
ATOM   2588  CD2 LEU A 175     -12.375   5.955  -2.908  1.00 89.64           C
ATOM   2589 1HD2 LEU A 175     -13.071   6.288  -3.678  1.00 89.64           H
ATOM   2590 2HD2 LEU A 175     -11.453   5.611  -3.378  1.00 89.64           H
ATOM   2591 3HD2 LEU A 175     -12.822   5.137  -2.343  1.00 89.64           H
ATOM   2592  HN  LEU A 175     -10.278  10.258  -3.672  1.00 89.64           H
ATOM   2593  N   ALA A 176      -8.643   8.805  -1.331  1.00 94.71           N
ATOM   2594  CA  ALA A 176      -7.565   8.317  -0.488  1.00 94.71           C
ATOM   2595  C   ALA A 176      -7.294   9.331   0.625  1.00 94.71           C
ATOM   2596  O   ALA A 176      -7.029   8.952   1.765  1.00 94.71           O
ATOM   2597  HA  ALA A 176      -7.892   7.378  -0.041  1.00 94.71           H
ATOM   2598  CB  ALA A 176      -6.327   8.049  -1.346  1.00 94.71           C
ATOM   2599 1HB  ALA A 176      -6.564   7.301  -2.102  1.00 94.71           H
ATOM   2600 2HB  ALA A 176      -6.016   8.973  -1.834  1.00 94.71           H
ATOM   2601 3HB  ALA A 176      -5.518   7.683  -0.714  1.00 94.71           H
ATOM   2602  HN  ALA A 176      -8.393   8.968  -2.285  1.00 94.71           H
ATOM   2603  N   ALA A 177      -7.370  10.601   0.256  1.00 94.67           N
ATOM   2604  CA  ALA A 177      -7.107  11.673   1.202  1.00 94.67           C
ATOM   2605  C   ALA A 177      -8.128  11.604   2.340  1.00 94.67           C
ATOM   2606  O   ALA A 177      -7.765  11.708   3.511  1.00 94.67           O
ATOM   2607  HA  ALA A 177      -6.109  11.517   1.611  1.00 94.67           H
ATOM   2608  CB  ALA A 177      -7.136  13.017   0.472  1.00 94.67           C
ATOM   2609 1HB  ALA A 177      -6.373  13.025  -0.306  1.00 94.67           H
ATOM   2610 2HB  ALA A 177      -8.118  13.164   0.021  1.00 94.67           H
ATOM   2611 3HB  ALA A 177      -6.939  13.820   1.182  1.00 94.67           H
ATOM   2612  HN  ALA A 177      -7.605  10.902  -0.668  1.00 94.67           H
ATOM   2613  N   ALA A 178      -9.384  11.430   1.955  1.00 94.72           N
ATOM   2614  CA  ALA A 178     -10.467  11.418   2.923  1.00 94.72           C
ATOM   2615  C   ALA A 178     -10.279  10.236   3.877  1.00 94.72           C
ATOM   2616  O   ALA A 178     -10.591  10.336   5.063  1.00 94.72           O
ATOM   2617  HA  ALA A 178     -10.415  12.345   3.493  1.00 94.72           H
ATOM   2618  CB  ALA A 178     -11.808  11.365   2.188  1.00 94.72           C
ATOM   2619 1HB  ALA A 178     -11.905  12.241   1.546  1.00 94.72           H
ATOM   2620 2HB  ALA A 178     -11.854  10.462   1.579  1.00 94.72           H
ATOM   2621 3HB  ALA A 178     -12.621  11.356   2.914  1.00 94.72           H
ATOM   2622  HN  ALA A 178      -9.665  11.300   1.004  1.00 94.72           H
ATOM   2623  N   LEU A 179      -9.771   9.145   3.324  1.00 91.70           N
ATOM   2624  CA  LEU A 179      -9.604   7.924   4.094  1.00 91.70           C
ATOM   2625  C   LEU A 179      -8.428   8.091   5.059  1.00 91.70           C
ATOM   2626  O   LEU A 179      -8.175   7.221   5.890  1.00 91.70           O
ATOM   2627  HA  LEU A 179     -10.512   7.780   4.678  1.00 91.70           H
ATOM   2628  CB  LEU A 179      -9.468   6.718   3.162  1.00 91.70           C
ATOM   2629 1HB  LEU A 179      -8.674   6.926   2.444  1.00 91.70           H
ATOM   2630 2HB  LEU A 179      -9.146   5.861   3.754  1.00 91.70           H
ATOM   2631  CG  LEU A 179     -10.727   6.323   2.388  1.00 91.70           C
ATOM   2632  HG  LEU A 179     -11.104   7.208   1.875  1.00 91.70           H
ATOM   2633  CD1 LEU A 179     -10.407   5.281   1.314  1.00 91.70           C
ATOM   2634 1HD1 LEU A 179      -9.680   5.693   0.613  1.00 91.70           H
ATOM   2635 2HD1 LEU A 179      -9.992   4.390   1.785  1.00 91.70           H
ATOM   2636 3HD1 LEU A 179     -11.319   5.019   0.779  1.00 91.70           H
ATOM   2637  CD2 LEU A 179     -11.828   5.848   3.338  1.00 91.70           C
ATOM   2638 1HD2 LEU A 179     -11.476   4.981   3.897  1.00 91.70           H
ATOM   2639 2HD2 LEU A 179     -12.081   6.649   4.031  1.00 91.70           H
ATOM   2640 3HD2 LEU A 179     -12.712   5.573   2.761  1.00 91.70           H
ATOM   2641  HN  LEU A 179      -9.476   9.087   2.370  1.00 91.70           H
ATOM   2642  N   CYS A 180      -7.741   9.215   4.915  1.00 91.00           N
ATOM   2643  CA  CYS A 180      -6.563   9.481   5.723  1.00 91.00           C
ATOM   2644  C   CYS A 180      -6.971  10.392   6.882  1.00 91.00           C
ATOM   2645  O   CYS A 180      -6.138  10.761   7.709  1.00 91.00           O
ATOM   2646  HA  CYS A 180      -6.214   8.517   6.093  1.00 91.00           H
ATOM   2647  CB  CYS A 180      -5.431  10.087   4.891  1.00 91.00           C
ATOM   2648 1HB  CYS A 180      -5.764  11.019   4.433  1.00 91.00           H
ATOM   2649 2HB  CYS A 180      -4.586  10.331   5.534  1.00 91.00           H
ATOM   2650  SG  CYS A 180      -4.907   8.907   3.594  1.00 91.00           S
ATOM   2651  HG  CYS A 180      -6.073   8.877   2.954  1.00 91.00           H
ATOM   2652  HN  CYS A 180      -7.978   9.936   4.263  1.00 91.00           H
ATOM   2653  N   ILE A 181      -8.252  10.730   6.905  1.00 90.85           N
ATOM   2654  CA  ILE A 181      -8.765  11.653   7.903  1.00 90.85           C
ATOM   2655  C   ILE A 181      -8.466  11.103   9.300  1.00 90.85           C
ATOM   2656  O   ILE A 181      -7.975  11.828  10.164  1.00 90.85           O
ATOM   2657  HA  ILE A 181      -8.231  12.596   7.782  1.00 90.85           H
ATOM   2658  CB  ILE A 181     -10.248  11.938   7.658  1.00 90.85           C
ATOM   2659  HB  ILE A 181     -10.756  10.987   7.496  1.00 90.85           H
ATOM   2660  CG1 ILE A 181     -10.443  12.776   6.393  1.00 90.85           C
ATOM   2661 1HG1 ILE A 181     -10.015  13.768   6.540  1.00 90.85           H
ATOM   2662 2HG1 ILE A 181      -9.907  12.317   5.562  1.00 90.85           H
ATOM   2663  CG2 ILE A 181     -10.891  12.590   8.884  1.00 90.85           C
ATOM   2664 1HG2 ILE A 181     -10.800  11.923   9.741  1.00 90.85           H
ATOM   2665 2HG2 ILE A 181     -10.385  13.531   9.101  1.00 90.85           H
ATOM   2666 3HG2 ILE A 181     -11.945  12.782   8.682  1.00 90.85           H
ATOM   2667  CD1 ILE A 181     -11.927  12.902   6.043  1.00 90.85           C
ATOM   2668 1HD1 ILE A 181     -12.346  11.910   5.873  1.00 90.85           H
ATOM   2669 2HD1 ILE A 181     -12.455  13.383   6.866  1.00 90.85           H
ATOM   2670 3HD1 ILE A 181     -12.038  13.502   5.140  1.00 90.85           H
ATOM   2671  HN  ILE A 181      -8.932  10.386   6.258  1.00 90.85           H
ATOM   2672  N   PRO A 182      -8.757   9.819   9.546  1.00 92.39           N
ATOM   2673  CA  PRO A 182      -8.531   9.234  10.870  1.00 92.39           C
ATOM   2674  C   PRO A 182      -7.110   9.453  11.363  1.00 92.39           C
ATOM   2675  O   PRO A 182      -6.900   9.829  12.515  1.00 92.39           O
ATOM   2676  HA  PRO A 182      -9.168   9.722  11.608  1.00 92.39           H
ATOM   2677  CB  PRO A 182      -8.839   7.749  10.667  1.00 92.39           C
ATOM   2678 1HB  PRO A 182      -7.942   7.185  10.410  1.00 92.39           H
ATOM   2679 2HB  PRO A 182      -9.250   7.297  11.570  1.00 92.39           H
ATOM   2680  CG  PRO A 182      -9.850   7.750   9.527  1.00 92.39           C
ATOM   2681 1HG  PRO A 182      -9.903   6.780   9.032  1.00 92.39           H
ATOM   2682 2HG  PRO A 182     -10.857   7.970   9.879  1.00 92.39           H
ATOM   2683  CD  PRO A 182      -9.318   8.834   8.603  1.00 92.39           C
ATOM   2684 1HD  PRO A 182      -8.557   8.450   7.925  1.00 92.39           H
ATOM   2685 2HD  PRO A 182     -10.107   9.260   7.984  1.00 92.39           H
ATOM   2686  N   GLU A 183      -6.164   9.211  10.468  1.00 89.35           N
ATOM   2687  CA  GLU A 183      -4.758   9.297  10.824  1.00 89.35           C
ATOM   2688  C   GLU A 183      -4.399  10.729  11.226  1.00 89.35           C
ATOM   2689  O   GLU A 183      -3.612  10.940  12.148  1.00 89.35           O
ATOM   2690  HA  GLU A 183      -4.634   8.631  11.678  1.00 89.35           H
ATOM   2691  CB  GLU A 183      -3.870   8.812   9.676  1.00 89.35           C
ATOM   2692 1HB  GLU A 183      -4.263   9.179   8.728  1.00 89.35           H
ATOM   2693 2HB  GLU A 183      -2.838   9.108   9.859  1.00 89.35           H
ATOM   2694  CG  GLU A 183      -3.871   7.284   9.592  1.00 89.35           C
ATOM   2695 1HG  GLU A 183      -3.073   6.953   8.927  1.00 89.35           H
ATOM   2696 2HG  GLU A 183      -3.663   6.862  10.575  1.00 89.35           H
ATOM   2697  CD  GLU A 183      -5.216   6.764   9.081  1.00 89.35           C
ATOM   2698  OE1 GLU A 183      -5.454   5.548   9.247  1.00 89.35           O
ATOM   2699  OE2 GLU A 183      -5.976   7.594   8.538  1.00 89.35           O
ATOM   2700  HN  GLU A 183      -6.344   8.961   9.517  1.00 89.35           H
ATOM   2701  N   ILE A 184      -4.992  11.676  10.514  1.00 90.47           N
ATOM   2702  CA  ILE A 184      -4.702  13.081  10.748  1.00 90.47           C
ATOM   2703  C   ILE A 184      -5.115  13.452  12.174  1.00 90.47           C
ATOM   2704  O   ILE A 184      -4.419  14.210  12.848  1.00 90.47           O
ATOM   2705  HA  ILE A 184      -3.624  13.212  10.656  1.00 90.47           H
ATOM   2706  CB  ILE A 184      -5.357  13.949   9.672  1.00 90.47           C
ATOM   2707  HB  ILE A 184      -6.411  13.679   9.610  1.00 90.47           H
ATOM   2708  CG1 ILE A 184      -4.739  13.680   8.299  1.00 90.47           C
ATOM   2709 1HG1 ILE A 184      -3.724  14.075   8.269  1.00 90.47           H
ATOM   2710 2HG1 ILE A 184      -4.668  12.605   8.133  1.00 90.47           H
ATOM   2711  CG2 ILE A 184      -5.293  15.431  10.049  1.00 90.47           C
ATOM   2712 1HG2 ILE A 184      -5.816  15.589  10.992  1.00 90.47           H
ATOM   2713 2HG2 ILE A 184      -4.251  15.733  10.156  1.00 90.47           H
ATOM   2714 3HG2 ILE A 184      -5.765  16.025   9.267  1.00 90.47           H
ATOM   2715  CD1 ILE A 184      -5.574  14.319   7.187  1.00 90.47           C
ATOM   2716 1HD1 ILE A 184      -6.582  13.903   7.205  1.00 90.47           H
ATOM   2717 2HD1 ILE A 184      -5.623  15.397   7.343  1.00 90.47           H
ATOM   2718 3HD1 ILE A 184      -5.112  14.112   6.222  1.00 90.47           H
ATOM   2719  HN  ILE A 184      -5.659  11.497   9.791  1.00 90.47           H
ATOM   2720  N   LEU A 185      -6.245  12.901  12.591  1.00 90.93           N
ATOM   2721  CA  LEU A 185      -6.872  13.325  13.831  1.00 90.93           C
ATOM   2722  C   LEU A 185      -6.122  12.708  15.014  1.00 90.93           C
ATOM   2723  O   LEU A 185      -5.752  13.411  15.954  1.00 90.93           O
ATOM   2724  HA  LEU A 185      -6.778  14.409  13.891  1.00 90.93           H
ATOM   2725  CB  LEU A 185      -8.367  13.000  13.815  1.00 90.93           C
ATOM   2726 1HB  LEU A 185      -8.486  11.941  13.589  1.00 90.93           H
ATOM   2727 2HB  LEU A 185      -8.764  13.159  14.818  1.00 90.93           H
ATOM   2728  CG  LEU A 185      -9.217  13.802  12.828  1.00 90.93           C
ATOM   2729  HG  LEU A 185      -8.833  13.624  11.823  1.00 90.93           H
ATOM   2730  CD1 LEU A 185     -10.672  13.330  12.847  1.00 90.93           C
ATOM   2731 1HD1 LEU A 185     -10.716  12.277  12.570  1.00 90.93           H
ATOM   2732 2HD1 LEU A 185     -11.083  13.460  13.848  1.00 90.93           H
ATOM   2733 3HD1 LEU A 185     -11.254  13.917  12.136  1.00 90.93           H
ATOM   2734  CD2 LEU A 185      -9.098  15.304  13.096  1.00 90.93           C
ATOM   2735 1HD2 LEU A 185      -9.440  15.521  14.108  1.00 90.93           H
ATOM   2736 2HD2 LEU A 185      -8.057  15.611  12.991  1.00 90.93           H
ATOM   2737 3HD2 LEU A 185      -9.712  15.851  12.380  1.00 90.93           H
ATOM   2738  HN  LEU A 185      -6.730  12.178  12.098  1.00 90.93           H
ATOM   2739  N   TYR A 186      -5.918  11.402  14.928  1.00 91.11           N
ATOM   2740  CA  TYR A 186      -5.622  10.611  16.110  1.00 91.11           C
ATOM   2741  C   TYR A 186      -4.143  10.222  16.153  1.00 91.11           C
ATOM   2742  O   TYR A 186      -3.698   9.563  17.091  1.00 91.11           O
ATOM   2743  HA  TYR A 186      -5.856  11.216  16.987  1.00 91.11           H
ATOM   2744  CB  TYR A 186      -6.468   9.342  15.992  1.00 91.11           C
ATOM   2745 1HB  TYR A 186      -6.143   8.781  15.116  1.00 91.11           H
ATOM   2746 2HB  TYR A 186      -6.282   8.711  16.862  1.00 91.11           H
ATOM   2747  CG  TYR A 186      -7.972   9.605  15.883  1.00 91.11           C
ATOM   2748  CD1 TYR A 186      -8.594  10.438  16.790  1.00 91.11           C
ATOM   2749  HD1 TYR A 186      -8.015  10.909  17.584  1.00 91.11           H
ATOM   2750  CD2 TYR A 186      -8.705   9.008  14.877  1.00 91.11           C
ATOM   2751  HD2 TYR A 186      -8.213   8.350  14.161  1.00 91.11           H
ATOM   2752  CE1 TYR A 186     -10.009  10.685  16.687  1.00 91.11           C
ATOM   2753  HE1 TYR A 186     -10.514  11.341  17.397  1.00 91.11           H
ATOM   2754  CE2 TYR A 186     -10.120   9.255  14.775  1.00 91.11           C
ATOM   2755  HE2 TYR A 186     -10.711   8.790  13.985  1.00 91.11           H
ATOM   2756  CZ  TYR A 186     -10.702  10.081  15.684  1.00 91.11           C
ATOM   2757  OH  TYR A 186     -12.038  10.315  15.587  1.00 91.11           O
ATOM   2758  HH  TYR A 186     -12.427   9.774  14.841  1.00 91.11           H
ATOM   2759  HN  TYR A 186      -5.954  10.885  14.072  1.00 91.11           H
ATOM   2760  N   SER A 187      -3.423  10.645  15.125  1.00 92.11           N
ATOM   2761  CA  SER A 187      -1.974  10.529  15.128  1.00 92.11           C
ATOM   2762  C   SER A 187      -1.372  11.515  16.131  1.00 92.11           C
ATOM   2763  O   SER A 187      -1.593  12.721  16.030  1.00 92.11           O
ATOM   2764  HA  SER A 187      -1.768   9.502  15.430  1.00 92.11           H
ATOM   2765  CB  SER A 187      -1.399  10.774  13.731  1.00 92.11           C
ATOM   2766 1HB  SER A 187      -1.696  11.765  13.386  1.00 92.11           H
ATOM   2767 2HB  SER A 187      -0.311  10.768  13.781  1.00 92.11           H
ATOM   2768  OG  SER A 187      -1.837   9.794  12.794  1.00 92.11           O
ATOM   2769  HG  SER A 187      -2.350  10.232  12.056  1.00 92.11           H
ATOM   2770  HN  SER A 187      -3.812  11.061  14.303  1.00 92.11           H
ATOM   2771  N   GLN A 188      -0.622  10.965  17.075  1.00 85.22           N
ATOM   2772  CA  GLN A 188       0.110  11.788  18.022  1.00 85.22           C
ATOM   2773  C   GLN A 188       1.365  11.056  18.503  1.00 85.22           C
ATOM   2774  O   GLN A 188       1.537   9.869  18.232  1.00 85.22           O
ATOM   2775  HA  GLN A 188       0.394  12.684  17.470  1.00 85.22           H
ATOM   2776  CB  GLN A 188      -0.777  12.187  19.203  1.00 85.22           C
ATOM   2777 1HB  GLN A 188      -0.240  12.883  19.848  1.00 85.22           H
ATOM   2778 2HB  GLN A 188      -1.661  12.710  18.837  1.00 85.22           H
ATOM   2779  CG  GLN A 188      -1.202  10.959  20.009  1.00 85.22           C
ATOM   2780 1HG  GLN A 188      -1.644  10.217  19.344  1.00 85.22           H
ATOM   2781 2HG  GLN A 188      -0.325  10.497  20.463  1.00 85.22           H
ATOM   2782  CD  GLN A 188      -2.207  11.338  21.099  1.00 85.22           C
ATOM   2783  OE1 GLN A 188      -2.890  12.346  21.025  1.00 85.22           O
ATOM   2784  NE2 GLN A 188      -2.258  10.478  22.112  1.00 85.22           N
ATOM   2785 1HE2 GLN A 188      -1.669   9.669  22.111  1.00 85.22           H
ATOM   2786 2HE2 GLN A 188      -2.885  10.639  22.874  1.00 85.22           H
ATOM   2787  HN  GLN A 188      -0.511   9.979  17.197  1.00 85.22           H
ATOM   2788  N   ILE A 189       2.209  11.795  19.207  1.00 89.59           N
ATOM   2789  CA  ILE A 189       3.375  11.201  19.840  1.00 89.59           C
ATOM   2790  C   ILE A 189       2.992  10.697  21.233  1.00 89.59           C
ATOM   2791  O   ILE A 189       2.468  11.454  22.048  1.00 89.59           O
ATOM   2792  HA  ILE A 189       3.676  10.346  19.234  1.00 89.59           H
ATOM   2793  CB  ILE A 189       4.544  12.188  19.843  1.00 89.59           C
ATOM   2794  HB  ILE A 189       4.231  13.088  20.372  1.00 89.59           H
ATOM   2795  CG1 ILE A 189       4.911  12.608  18.418  1.00 89.59           C
ATOM   2796 1HG1 ILE A 189       5.290  11.747  17.867  1.00 89.59           H
ATOM   2797 2HG1 ILE A 189       4.018  12.952  17.895  1.00 89.59           H
ATOM   2798  CG2 ILE A 189       5.745  11.614  20.598  1.00 89.59           C
ATOM   2799 1HG2 ILE A 189       5.460  11.407  21.629  1.00 89.59           H
ATOM   2800 2HG2 ILE A 189       6.068  10.691  20.118  1.00 89.59           H
ATOM   2801 3HG2 ILE A 189       6.561  12.336  20.584  1.00 89.59           H
ATOM   2802  CD1 ILE A 189       5.963  13.718  18.427  1.00 89.59           C
ATOM   2803 1HD1 ILE A 189       5.571  14.586  18.957  1.00 89.59           H
ATOM   2804 2HD1 ILE A 189       6.863  13.362  18.928  1.00 89.59           H
ATOM   2805 3HD1 ILE A 189       6.205  13.998  17.401  1.00 89.59           H
ATOM   2806  HN  ILE A 189       2.108  12.780  19.348  1.00 89.59           H
ATOM   2807  N   LYS A 190       3.270   9.422  21.463  1.00 84.59           N
ATOM   2808  CA  LYS A 190       3.079   8.841  22.781  1.00 84.59           C
ATOM   2809  C   LYS A 190       4.443   8.532  23.400  1.00 84.59           C
ATOM   2810  O   LYS A 190       5.292   7.910  22.762  1.00 84.59           O
ATOM   2811  HA  LYS A 190       2.580   9.588  23.399  1.00 84.59           H
ATOM   2812  CB  LYS A 190       2.150   7.627  22.701  1.00 84.59           C
ATOM   2813 1HB  LYS A 190       1.225   7.905  22.196  1.00 84.59           H
ATOM   2814 2HB  LYS A 190       2.618   6.846  22.102  1.00 84.59           H
ATOM   2815  CG  LYS A 190       1.833   7.087  24.097  1.00 84.59           C
ATOM   2816 1HG  LYS A 190       2.760   6.835  24.612  1.00 84.59           H
ATOM   2817 2HG  LYS A 190       1.341   7.860  24.687  1.00 84.59           H
ATOM   2818  CD  LYS A 190       0.936   5.850  24.015  1.00 84.59           C
ATOM   2819 1HD  LYS A 190      -0.016   6.117  23.558  1.00 84.59           H
ATOM   2820 2HD  LYS A 190       1.400   5.102  23.372  1.00 84.59           H
ATOM   2821  CE  LYS A 190       0.693   5.257  25.404  1.00 84.59           C
ATOM   2822 1HE  LYS A 190       1.621   5.260  25.976  1.00 84.59           H
ATOM   2823 2HE  LYS A 190      -0.020   5.875  25.951  1.00 84.59           H
ATOM   2824  NZ  LYS A 190       0.177   3.874  25.294  1.00 84.59           N
ATOM   2825 1HZ  LYS A 190       0.151   3.448  26.214  1.00 84.59           H
ATOM   2826 2HZ  LYS A 190      -0.759   3.893  24.905  1.00 84.59           H
ATOM   2827 3HZ  LYS A 190       0.784   3.334  24.688  1.00 84.59           H
ATOM   2828  HN  LYS A 190       3.619   8.792  20.770  1.00 84.59           H
ATOM   2829  N   GLU A 191       4.612   8.979  24.636  1.00 75.32           N
ATOM   2830  CA  GLU A 191       5.769   8.589  25.422  1.00 75.32           C
ATOM   2831  C   GLU A 191       5.422   7.404  26.326  1.00 75.32           C
ATOM   2832  O   GLU A 191       4.480   7.475  27.114  1.00 75.32           O
ATOM   2833  HA  GLU A 191       6.525   8.291  24.695  1.00 75.32           H
ATOM   2834  CB  GLU A 191       6.299   9.767  26.241  1.00 75.32           C
ATOM   2835 1HB  GLU A 191       5.464  10.315  26.679  1.00 75.32           H
ATOM   2836 2HB  GLU A 191       7.014   9.408  26.982  1.00 75.32           H
ATOM   2837  CG  GLU A 191       7.057  10.756  25.354  1.00 75.32           C
ATOM   2838 1HG  GLU A 191       7.767  10.216  24.726  1.00 75.32           H
ATOM   2839 2HG  GLU A 191       6.359  11.260  24.685  1.00 75.32           H
ATOM   2840  CD  GLU A 191       7.801  11.792  26.198  1.00 75.32           C
ATOM   2841  OE1 GLU A 191       8.608  12.537  25.602  1.00 75.32           O
ATOM   2842  OE2 GLU A 191       7.546  11.816  27.422  1.00 75.32           O
ATOM   2843  HN  GLU A 191       3.975   9.597  25.098  1.00 75.32           H
ATOM   2844  N   GLU A 192       6.202   6.343  26.182  1.00 71.43           N
ATOM   2845  CA  GLU A 192       6.009   5.156  26.999  1.00 71.43           C
ATOM   2846  C   GLU A 192       7.360   4.552  27.385  1.00 71.43           C
ATOM   2847  O   GLU A 192       8.188   4.270  26.520  1.00 71.43           O
ATOM   2848  HA  GLU A 192       5.489   5.501  27.892  1.00 71.43           H
ATOM   2849  CB  GLU A 192       5.135   4.129  26.276  1.00 71.43           C
ATOM   2850 1HB  GLU A 192       4.206   4.599  25.953  1.00 71.43           H
ATOM   2851 2HB  GLU A 192       5.698   3.680  25.457  1.00 71.43           H
ATOM   2852  CG  GLU A 192       4.748   2.983  27.212  1.00 71.43           C
ATOM   2853 1HG  GLU A 192       5.577   2.280  27.295  1.00 71.43           H
ATOM   2854 2HG  GLU A 192       4.559   3.373  28.212  1.00 71.43           H
ATOM   2855  CD  GLU A 192       3.504   2.254  26.701  1.00 71.43           C
ATOM   2856  OE1 GLU A 192       2.658   1.908  27.554  1.00 71.43           O
ATOM   2857  OE2 GLU A 192       3.427   2.059  25.468  1.00 71.43           O
ATOM   2858  HN  GLU A 192       6.952   6.285  25.524  1.00 71.43           H
ATOM   2859  N   SER A 193       7.542   4.372  28.685  1.00 72.13           N
ATOM   2860  CA  SER A 193       8.764   3.772  29.193  1.00 72.13           C
ATOM   2861  C   SER A 193       9.978   4.568  28.709  1.00 72.13           C
ATOM   2862  O   SER A 193      11.042   3.999  28.470  1.00 72.13           O
ATOM   2863  HA  SER A 193       8.681   3.824  30.279  1.00 72.13           H
ATOM   2864  CB  SER A 193       8.881   2.310  28.761  1.00 72.13           C
ATOM   2865 1HB  SER A 193       9.006   2.260  27.679  1.00 72.13           H
ATOM   2866 2HB  SER A 193       9.775   1.870  29.205  1.00 72.13           H
ATOM   2867  OG  SER A 193       7.739   1.547  29.141  1.00 72.13           O
ATOM   2868  HG  SER A 193       7.808   0.620  28.773  1.00 72.13           H
ATOM   2869  HN  SER A 193       6.874   4.627  29.384  1.00 72.13           H
ATOM   2870  N   GLY A 194       9.778   5.871  28.579  1.00 81.06           N
ATOM   2871  CA  GLY A 194      10.866   6.763  28.215  1.00 81.06           C
ATOM   2872  C   GLY A 194      11.164   6.682  26.716  1.00 81.06           C
ATOM   2873  O   GLY A 194      12.151   7.245  26.245  1.00 81.06           O
ATOM   2874 1HA  GLY A 194      10.607   7.787  28.483  1.00 81.06           H
ATOM   2875 2HA  GLY A 194      11.760   6.501  28.782  1.00 81.06           H
ATOM   2876  HN  GLY A 194       8.894   6.318  28.717  1.00 81.06           H
ATOM   2877  N   ILE A 195      10.293   5.977  26.010  1.00 79.87           N
ATOM   2878  CA  ILE A 195      10.414   5.867  24.566  1.00 79.87           C
ATOM   2879  C   ILE A 195       9.295   6.673  23.902  1.00 79.87           C
ATOM   2880  O   ILE A 195       8.120   6.474  24.204  1.00 79.87           O
ATOM   2881  HA  ILE A 195      11.371   6.308  24.284  1.00 79.87           H
ATOM   2882  CB  ILE A 195      10.450   4.398  24.141  1.00 79.87           C
ATOM   2883  HB  ILE A 195       9.524   3.925  24.470  1.00 79.87           H
ATOM   2884  CG1 ILE A 195      11.602   3.658  24.822  1.00 79.87           C
ATOM   2885 1HG1 ILE A 195      12.551   4.102  24.524  1.00 79.87           H
ATOM   2886 2HG1 ILE A 195      11.523   3.771  25.904  1.00 79.87           H
ATOM   2887  CG2 ILE A 195      10.507   4.269  22.617  1.00 79.87           C
ATOM   2888 1HG2 ILE A 195       9.626   4.738  22.180  1.00 79.87           H
ATOM   2889 2HG2 ILE A 195      11.404   4.763  22.245  1.00 79.87           H
ATOM   2890 3HG2 ILE A 195      10.531   3.215  22.343  1.00 79.87           H
ATOM   2891  CD1 ILE A 195      11.592   2.172  24.457  1.00 79.87           C
ATOM   2892 1HD1 ILE A 195      10.651   1.725  24.779  1.00 79.87           H
ATOM   2893 2HD1 ILE A 195      11.695   2.062  23.378  1.00 79.87           H
ATOM   2894 3HD1 ILE A 195      12.421   1.670  24.955  1.00 79.87           H
ATOM   2895  HN  ILE A 195       9.517   5.487  26.407  1.00 79.87           H
ATOM   2896  N   ALA A 196       9.701   7.565  23.010  1.00 90.56           N
ATOM   2897  CA  ALA A 196       8.745   8.326  22.224  1.00 90.56           C
ATOM   2898  C   ALA A 196       8.304   7.493  21.019  1.00 90.56           C
ATOM   2899  O   ALA A 196       9.138   7.010  20.255  1.00 90.56           O
ATOM   2900  HA  ALA A 196       7.878   8.522  22.856  1.00 90.56           H
ATOM   2901  CB  ALA A 196       9.369   9.661  21.814  1.00 90.56           C
ATOM   2902 1HB  ALA A 196       9.637  10.226  22.706  1.00 90.56           H
ATOM   2903 2HB  ALA A 196      10.263   9.476  21.218  1.00 90.56           H
ATOM   2904 3HB  ALA A 196       8.651  10.231  21.224  1.00 90.56           H
ATOM   2905  HN  ALA A 196      10.661   7.770  22.821  1.00 90.56           H
ATOM   2906  N   ILE A 197       6.993   7.350  20.886  1.00 86.55           N
ATOM   2907  CA  ILE A 197       6.433   6.543  19.816  1.00 86.55           C
ATOM   2908  C   ILE A 197       5.398   7.368  19.049  1.00 86.55           C
ATOM   2909  O   ILE A 197       4.497   7.952  19.649  1.00 86.55           O
ATOM   2910  HA  ILE A 197       7.247   6.293  19.135  1.00 86.55           H
ATOM   2911  CB  ILE A 197       5.884   5.226  20.368  1.00 86.55           C
ATOM   2912  HB  ILE A 197       5.099   5.459  21.087  1.00 86.55           H
ATOM   2913  CG1 ILE A 197       6.969   4.451  21.118  1.00 86.55           C
ATOM   2914 1HG1 ILE A 197       7.770   4.183  20.430  1.00 86.55           H
ATOM   2915 2HG1 ILE A 197       7.408   5.086  21.887  1.00 86.55           H
ATOM   2916  CG2 ILE A 197       5.245   4.390  19.257  1.00 86.55           C
ATOM   2917 1HG2 ILE A 197       4.425   4.949  18.807  1.00 86.55           H
ATOM   2918 2HG2 ILE A 197       5.993   4.165  18.497  1.00 86.55           H
ATOM   2919 3HG2 ILE A 197       4.863   3.459  19.678  1.00 86.55           H
ATOM   2920  CD1 ILE A 197       6.395   3.186  21.760  1.00 86.55           C
ATOM   2921 1HD1 ILE A 197       5.610   3.460  22.465  1.00 86.55           H
ATOM   2922 2HD1 ILE A 197       5.978   2.543  20.985  1.00 86.55           H
ATOM   2923 3HD1 ILE A 197       7.187   2.654  22.286  1.00 86.55           H
ATOM   2924  HN  ILE A 197       6.320   7.773  21.493  1.00 86.55           H
ATOM   2925  N   CYS A 198       5.561   7.390  17.734  1.00 91.71           N
ATOM   2926  CA  CYS A 198       4.530   7.925  16.861  1.00 91.71           C
ATOM   2927  C   CYS A 198       3.494   6.827  16.612  1.00 91.71           C
ATOM   2928  O   CYS A 198       3.781   5.840  15.936  1.00 91.71           O
ATOM   2929  HA  CYS A 198       4.081   8.768  17.387  1.00 91.71           H
ATOM   2930  CB  CYS A 198       5.118   8.463  15.555  1.00 91.71           C
ATOM   2931 1HB  CYS A 198       5.722   9.347  15.756  1.00 91.71           H
ATOM   2932 2HB  CYS A 198       5.779   7.719  15.111  1.00 91.71           H
ATOM   2933  SG  CYS A 198       3.772   8.878  14.387  1.00 91.71           S
ATOM   2934  HN  CYS A 198       6.377   7.052  17.266  1.00 91.71           H
ATOM   2935  N   THR A 199       2.311   7.035  17.171  1.00 89.92           N
ATOM   2936  CA  THR A 199       1.233   6.073  17.022  1.00 89.92           C
ATOM   2937  C   THR A 199      -0.115   6.791  16.932  1.00 89.92           C
ATOM   2938  O   THR A 199      -0.208   7.983  17.224  1.00 89.92           O
ATOM   2939  HA  THR A 199       1.375   5.540  16.082  1.00 89.92           H
ATOM   2940  CB  THR A 199       1.317   5.084  18.187  1.00 89.92           C
ATOM   2941  HB  THR A 199       2.344   4.749  18.339  1.00 89.92           H
ATOM   2942  OG1 THR A 199       0.382   4.065  17.845  1.00 89.92           O
ATOM   2943  HG1 THR A 199       0.560   3.243  18.386  1.00 89.92           H
ATOM   2944  CG2 THR A 199       0.773   5.668  19.491  1.00 89.92           C
ATOM   2945 1HG2 THR A 199      -0.274   5.941  19.358  1.00 89.92           H
ATOM   2946 2HG2 THR A 199       1.347   6.554  19.761  1.00 89.92           H
ATOM   2947 3HG2 THR A 199       0.856   4.926  20.285  1.00 89.92           H
ATOM   2948  HN  THR A 199       2.085   7.843  17.716  1.00 89.92           H
ATOM   2949  N   MET A 200      -1.126   6.037  16.526  1.00 88.75           N
ATOM   2950  CA  MET A 200      -2.500   6.489  16.663  1.00 88.75           C
ATOM   2951  C   MET A 200      -3.024   6.229  18.077  1.00 88.75           C
ATOM   2952  O   MET A 200      -2.878   5.128  18.604  1.00 88.75           O
ATOM   2953  HA  MET A 200      -2.476   7.561  16.469  1.00 88.75           H
ATOM   2954  CB  MET A 200      -3.382   5.758  15.649  1.00 88.75           C
ATOM   2955 1HB  MET A 200      -3.234   4.682  15.742  1.00 88.75           H
ATOM   2956 2HB  MET A 200      -4.432   5.955  15.867  1.00 88.75           H
ATOM   2957  CG  MET A 200      -3.059   6.202  14.221  1.00 88.75           C
ATOM   2958 1HG  MET A 200      -3.097   7.289  14.152  1.00 88.75           H
ATOM   2959 2HG  MET A 200      -2.044   5.902  13.959  1.00 88.75           H
ATOM   2960  SD  MET A 200      -4.223   5.478  13.079  1.00 88.75           S
ATOM   2961  CE  MET A 200      -5.707   6.350  13.553  1.00 88.75           C
ATOM   2962 1HE  MET A 200      -5.929   6.146  14.601  1.00 88.75           H
ATOM   2963 2HE  MET A 200      -5.559   7.421  13.415  1.00 88.75           H
ATOM   2964 3HE  MET A 200      -6.539   6.015  12.934  1.00 88.75           H
ATOM   2965  HN  MET A 200      -1.018   5.134  16.111  1.00 88.75           H
ATOM   2966  N   VAL A 201      -3.623   7.262  18.651  1.00 91.06           N
ATOM   2967  CA  VAL A 201      -4.274   7.127  19.943  1.00 91.06           C
ATOM   2968  C   VAL A 201      -5.757   7.477  19.801  1.00 91.06           C
ATOM   2969  O   VAL A 201      -6.101   8.602  19.441  1.00 91.06           O
ATOM   2970  HA  VAL A 201      -4.187   6.084  20.247  1.00 91.06           H
ATOM   2971  CB  VAL A 201      -3.554   7.986  20.984  1.00 91.06           C
ATOM   2972  HB  VAL A 201      -3.647   9.029  20.681  1.00 91.06           H
ATOM   2973  CG1 VAL A 201      -4.204   7.837  22.361  1.00 91.06           C
ATOM   2974 1HG1 VAL A 201      -5.245   8.153  22.308  1.00 91.06           H
ATOM   2975 2HG1 VAL A 201      -4.155   6.794  22.675  1.00 91.06           H
ATOM   2976 3HG1 VAL A 201      -3.672   8.458  23.083  1.00 91.06           H
ATOM   2977  CG2 VAL A 201      -2.064   7.645  21.041  1.00 91.06           C
ATOM   2978 1HG2 VAL A 201      -1.941   6.595  21.309  1.00 91.06           H
ATOM   2979 2HG2 VAL A 201      -1.612   7.826  20.066  1.00 91.06           H
ATOM   2980 3HG2 VAL A 201      -1.576   8.270  21.789  1.00 91.06           H
ATOM   2981  HN  VAL A 201      -3.668   8.177  18.249  1.00 91.06           H
ATOM   2982  N   TYR A 202      -6.595   6.492  20.091  1.00 91.15           N
ATOM   2983  CA  TYR A 202      -8.031   6.673  19.972  1.00 91.15           C
ATOM   2984  C   TYR A 202      -8.624   7.217  21.274  1.00 91.15           C
ATOM   2985  O   TYR A 202      -8.173   6.863  22.362  1.00 91.15           O
ATOM   2986  HA  TYR A 202      -8.216   7.389  19.171  1.00 91.15           H
ATOM   2987  CB  TYR A 202      -8.611   5.283  19.704  1.00 91.15           C
ATOM   2988 1HB  TYR A 202      -8.340   4.622  20.528  1.00 91.15           H
ATOM   2989 2HB  TYR A 202      -9.699   5.350  19.694  1.00 91.15           H
ATOM   2990  CG  TYR A 202      -8.140   4.656  18.390  1.00 91.15           C
ATOM   2991  CD1 TYR A 202      -8.793   4.953  17.211  1.00 91.15           C
ATOM   2992  HD1 TYR A 202      -9.644   5.634  17.216  1.00 91.15           H
ATOM   2993  CD2 TYR A 202      -7.063   3.793  18.385  1.00 91.15           C
ATOM   2994  HD2 TYR A 202      -6.548   3.558  19.316  1.00 91.15           H
ATOM   2995  CE1 TYR A 202      -8.350   4.362  15.975  1.00 91.15           C
ATOM   2996  HE1 TYR A 202      -8.857   4.588  15.036  1.00 91.15           H
ATOM   2997  CE2 TYR A 202      -6.620   3.203  17.148  1.00 91.15           C
ATOM   2998  HE2 TYR A 202      -5.771   2.520  17.129  1.00 91.15           H
ATOM   2999  CZ  TYR A 202      -7.286   3.516  16.004  1.00 91.15           C
ATOM   3000  OH  TYR A 202      -6.867   2.959  14.836  1.00 91.15           O
ATOM   3001  HH  TYR A 202      -7.411   3.312  14.075  1.00 91.15           H
ATOM   3002  HN  TYR A 202      -6.307   5.586  20.401  1.00 91.15           H
ATOM   3003  N   PRO A 203      -9.642   8.085  21.187  1.00 85.63           N
ATOM   3004  CA  PRO A 203     -10.232   8.679  22.389  1.00 85.63           C
ATOM   3005  C   PRO A 203     -10.990   7.659  23.224  1.00 85.63           C
ATOM   3006  O   PRO A 203     -11.496   6.671  22.694  1.00 85.63           O
ATOM   3007  HA  PRO A 203      -9.448   9.057  23.046  1.00 85.63           H
ATOM   3008  CB  PRO A 203     -11.159   9.764  21.840  1.00 85.63           C
ATOM   3009 1HB  PRO A 203     -12.038   9.899  22.471  1.00 85.63           H
ATOM   3010 2HB  PRO A 203     -10.657  10.730  21.784  1.00 85.63           H
ATOM   3011  CG  PRO A 203     -11.533   9.257  20.476  1.00 85.63           C
ATOM   3012 1HG  PRO A 203     -12.377   8.569  20.529  1.00 85.63           H
ATOM   3013 2HG  PRO A 203     -11.829  10.074  19.819  1.00 85.63           H
ATOM   3014  CD  PRO A 203     -10.304   8.566  19.961  1.00 85.63           C
ATOM   3015 1HD  PRO A 203     -10.557   7.743  19.292  1.00 85.63           H
ATOM   3016 2HD  PRO A 203      -9.665   9.249  19.401  1.00 85.63           H
ATOM   3017  N   SER A 204     -11.047   7.928  24.520  1.00 76.39           N
ATOM   3018  CA  SER A 204     -11.540   6.942  25.467  1.00 76.39           C
ATOM   3019  C   SER A 204     -12.957   6.510  25.084  1.00 76.39           C
ATOM   3020  O   SER A 204     -13.330   5.354  25.275  1.00 76.39           O
ATOM   3021  HA  SER A 204     -10.850   6.102  25.394  1.00 76.39           H
ATOM   3022  CB  SER A 204     -11.521   7.493  26.895  1.00 76.39           C
ATOM   3023 1HB  SER A 204     -12.043   6.802  27.557  1.00 76.39           H
ATOM   3024 2HB  SER A 204     -10.491   7.554  27.246  1.00 76.39           H
ATOM   3025  OG  SER A 204     -12.128   8.780  26.978  1.00 76.39           O
ATOM   3026  HG  SER A 204     -13.122   8.686  27.034  1.00 76.39           H
ATOM   3027  HN  SER A 204     -10.765   8.798  24.924  1.00 76.39           H
ATOM   3028  N   ASP A 205     -13.707   7.463  24.549  1.00 72.30           N
ATOM   3029  CA  ASP A 205     -15.101   7.219  24.218  1.00 72.30           C
ATOM   3030  C   ASP A 205     -15.178   6.287  23.008  1.00 72.30           C
ATOM   3031  O   ASP A 205     -14.821   6.675  21.896  1.00 72.30           O
ATOM   3032  HA  ASP A 205     -15.535   6.776  25.114  1.00 72.30           H
ATOM   3033  CB  ASP A 205     -15.817   8.522  23.857  1.00 72.30           C
ATOM   3034 1HB  ASP A 205     -15.275   9.030  23.058  1.00 72.30           H
ATOM   3035 2HB  ASP A 205     -16.813   8.300  23.474  1.00 72.30           H
ATOM   3036  CG  ASP A 205     -15.925   9.444  25.073  1.00 72.30           C
ATOM   3037  OD1 ASP A 205     -15.820   8.912  26.199  1.00 72.30           O
ATOM   3038  OD2 ASP A 205     -16.109  10.660  24.849  1.00 72.30           O
ATOM   3039  HN  ASP A 205     -13.378   8.384  24.343  1.00 72.30           H
ATOM   3040  N   GLU A 206     -15.645   5.074  23.264  1.00 76.08           N
ATOM   3041  CA  GLU A 206     -15.844   4.107  22.198  1.00 76.08           C
ATOM   3042  C   GLU A 206     -14.538   3.884  21.432  1.00 76.08           C
ATOM   3043  O   GLU A 206     -14.557   3.580  20.241  1.00 76.08           O
ATOM   3044  HA  GLU A 206     -16.144   3.185  22.695  1.00 76.08           H
ATOM   3045  CB  GLU A 206     -16.963   4.555  21.255  1.00 76.08           C
ATOM   3046 1HB  GLU A 206     -16.678   5.484  20.761  1.00 76.08           H
ATOM   3047 2HB  GLU A 206     -17.199   3.751  20.557  1.00 76.08           H
ATOM   3048  CG  GLU A 206     -18.250   4.844  22.029  1.00 76.08           C
ATOM   3049 1HG  GLU A 206     -18.288   4.223  22.924  1.00 76.08           H
ATOM   3050 2HG  GLU A 206     -18.254   5.882  22.361  1.00 76.08           H
ATOM   3051  CD  GLU A 206     -19.483   4.576  21.164  1.00 76.08           C
ATOM   3052  OE1 GLU A 206     -20.420   3.939  21.693  1.00 76.08           O
ATOM   3053  OE2 GLU A 206     -19.460   5.013  19.993  1.00 76.08           O
ATOM   3054  HN  GLU A 206     -15.885   4.749  24.179  1.00 76.08           H
ATOM   3055  N   SER A 207     -13.435   4.044  22.149  1.00 87.59           N
ATOM   3056  CA  SER A 207     -12.123   3.873  21.550  1.00 87.59           C
ATOM   3057  C   SER A 207     -12.061   2.543  20.796  1.00 87.59           C
ATOM   3058  O   SER A 207     -11.502   2.470  19.703  1.00 87.59           O
ATOM   3059  HA  SER A 207     -12.009   4.709  20.860  1.00 87.59           H
ATOM   3060  CB  SER A 207     -11.021   3.934  22.610  1.00 87.59           C
ATOM   3061 1HB  SER A 207     -10.063   3.689  22.152  1.00 87.59           H
ATOM   3062 2HB  SER A 207     -10.941   4.952  22.991  1.00 87.59           H
ATOM   3063  OG  SER A 207     -11.272   3.041  23.692  1.00 87.59           O
ATOM   3064  HG  SER A 207     -10.658   3.247  24.455  1.00 87.59           H
ATOM   3065  HN  SER A 207     -13.429   4.286  23.119  1.00 87.59           H
ATOM   3066  N   THR A 208     -12.643   1.523  21.411  1.00 87.10           N
ATOM   3067  CA  THR A 208     -12.604   0.186  20.843  1.00 87.10           C
ATOM   3068  C   THR A 208     -13.330   0.158  19.497  1.00 87.10           C
ATOM   3069  O   THR A 208     -12.827  -0.411  18.529  1.00 87.10           O
ATOM   3070  HA  THR A 208     -11.564  -0.076  20.651  1.00 87.10           H
ATOM   3071  CB  THR A 208     -13.193  -0.781  21.872  1.00 87.10           C
ATOM   3072  HB  THR A 208     -14.265  -0.620  21.988  1.00 87.10           H
ATOM   3073  OG1 THR A 208     -12.409  -0.565  23.041  1.00 87.10           O
ATOM   3074  HG1 THR A 208     -11.445  -0.743  22.844  1.00 87.10           H
ATOM   3075  CG2 THR A 208     -12.933  -2.246  21.514  1.00 87.10           C
ATOM   3076 1HG2 THR A 208     -11.859  -2.422  21.464  1.00 87.10           H
ATOM   3077 2HG2 THR A 208     -13.383  -2.469  20.547  1.00 87.10           H
ATOM   3078 3HG2 THR A 208     -13.372  -2.889  22.276  1.00 87.10           H
ATOM   3079  HN  THR A 208     -13.133   1.600  22.279  1.00 87.10           H
ATOM   3080  N   LYS A 209     -14.501   0.778  19.478  1.00 83.05           N
ATOM   3081  CA  LYS A 209     -15.325   0.785  18.282  1.00 83.05           C
ATOM   3082  C   LYS A 209     -14.567   1.483  17.150  1.00 83.05           C
ATOM   3083  O   LYS A 209     -14.566   1.010  16.015  1.00 83.05           O
ATOM   3084  HA  LYS A 209     -15.494  -0.253  17.995  1.00 83.05           H
ATOM   3085  CB  LYS A 209     -16.693   1.402  18.577  1.00 83.05           C
ATOM   3086 1HB  LYS A 209     -16.564   2.379  19.043  1.00 83.05           H
ATOM   3087 2HB  LYS A 209     -17.233   1.563  17.644  1.00 83.05           H
ATOM   3088  CG  LYS A 209     -17.515   0.497  19.498  1.00 83.05           C
ATOM   3089 1HG  LYS A 209     -17.550  -0.511  19.086  1.00 83.05           H
ATOM   3090 2HG  LYS A 209     -17.030   0.427  20.472  1.00 83.05           H
ATOM   3091  CD  LYS A 209     -18.937   1.034  19.668  1.00 83.05           C
ATOM   3092 1HD  LYS A 209     -18.903   2.100  19.894  1.00 83.05           H
ATOM   3093 2HD  LYS A 209     -19.486   0.924  18.733  1.00 83.05           H
ATOM   3094  CE  LYS A 209     -19.673   0.294  20.787  1.00 83.05           C
ATOM   3095 1HE  LYS A 209     -19.902  -0.723  20.469  1.00 83.05           H
ATOM   3096 2HE  LYS A 209     -19.029   0.216  21.664  1.00 83.05           H
ATOM   3097  NZ  LYS A 209     -20.922   1.002  21.143  1.00 83.05           N
ATOM   3098 1HZ  LYS A 209     -21.465   0.431  21.782  1.00 83.05           H
ATOM   3099 2HZ  LYS A 209     -20.696   1.885  21.588  1.00 83.05           H
ATOM   3100 3HZ  LYS A 209     -21.463   1.177  20.303  1.00 83.05           H
ATOM   3101  HN  LYS A 209     -14.886   1.268  20.260  1.00 83.05           H
ATOM   3102  N   LEU A 210     -13.942   2.598  17.499  1.00 88.71           N
ATOM   3103  CA  LEU A 210     -13.285   3.430  16.506  1.00 88.71           C
ATOM   3104  C   LEU A 210     -12.152   2.637  15.851  1.00 88.71           C
ATOM   3105  O   LEU A 210     -12.044   2.597  14.627  1.00 88.71           O
ATOM   3106  HA  LEU A 210     -14.023   3.672  15.742  1.00 88.71           H
ATOM   3107  CB  LEU A 210     -12.830   4.751  17.130  1.00 88.71           C
ATOM   3108 1HB  LEU A 210     -13.667   5.175  17.684  1.00 88.71           H
ATOM   3109 2HB  LEU A 210     -12.044   4.536  17.854  1.00 88.71           H
ATOM   3110  CG  LEU A 210     -12.311   5.810  16.154  1.00 88.71           C
ATOM   3111  HG  LEU A 210     -11.492   5.375  15.582  1.00 88.71           H
ATOM   3112  CD1 LEU A 210     -13.397   6.213  15.154  1.00 88.71           C
ATOM   3113 1HD1 LEU A 210     -13.710   5.337  14.586  1.00 88.71           H
ATOM   3114 2HD1 LEU A 210     -14.253   6.622  15.692  1.00 88.71           H
ATOM   3115 3HD1 LEU A 210     -13.002   6.966  14.473  1.00 88.71           H
ATOM   3116  CD2 LEU A 210     -11.747   7.018  16.905  1.00 88.71           C
ATOM   3117 1HD2 LEU A 210     -12.530   7.462  17.520  1.00 88.71           H
ATOM   3118 2HD2 LEU A 210     -10.923   6.696  17.543  1.00 88.71           H
ATOM   3119 3HD2 LEU A 210     -11.386   7.755  16.188  1.00 88.71           H
ATOM   3120  HN  LEU A 210     -13.880   2.934  18.439  1.00 88.71           H
ATOM   3121  N   LYS A 211     -11.336   2.025  16.697  1.00 93.35           N
ATOM   3122  CA  LYS A 211     -10.213   1.238  16.216  1.00 93.35           C
ATOM   3123  C   LYS A 211     -10.724   0.156  15.263  1.00 93.35           C
ATOM   3124  O   LYS A 211     -10.207   0.001  14.158  1.00 93.35           O
ATOM   3125  HA  LYS A 211      -9.560   1.909  15.657  1.00 93.35           H
ATOM   3126  CB  LYS A 211      -9.400   0.690  17.391  1.00 93.35           C
ATOM   3127 1HB  LYS A 211      -9.009   1.516  17.984  1.00 93.35           H
ATOM   3128 2HB  LYS A 211     -10.049   0.107  18.045  1.00 93.35           H
ATOM   3129  CG  LYS A 211      -8.245  -0.184  16.898  1.00 93.35           C
ATOM   3130 1HG  LYS A 211      -8.639  -1.101  16.459  1.00 93.35           H
ATOM   3131 2HG  LYS A 211      -7.700   0.337  16.111  1.00 93.35           H
ATOM   3132  CD  LYS A 211      -7.292  -0.530  18.044  1.00 93.35           C
ATOM   3133 1HD  LYS A 211      -6.912   0.387  18.495  1.00 93.35           H
ATOM   3134 2HD  LYS A 211      -7.833  -1.068  18.822  1.00 93.35           H
ATOM   3135  CE  LYS A 211      -6.123  -1.382  17.546  1.00 93.35           C
ATOM   3136 1HE  LYS A 211      -6.492  -2.346  17.194  1.00 93.35           H
ATOM   3137 2HE  LYS A 211      -5.645  -0.894  16.697  1.00 93.35           H
ATOM   3138  NZ  LYS A 211      -5.134  -1.588  18.628  1.00 93.35           N
ATOM   3139 1HZ  LYS A 211      -4.452  -2.279  18.335  1.00 93.35           H
ATOM   3140 2HZ  LYS A 211      -4.664  -0.712  18.828  1.00 93.35           H
ATOM   3141 3HZ  LYS A 211      -5.609  -1.915  19.462  1.00 93.35           H
ATOM   3142  HN  LYS A 211     -11.432   2.060  17.691  1.00 93.35           H
ATOM   3143  N   SER A 212     -11.734  -0.567  15.727  1.00 90.94           N
ATOM   3144  CA  SER A 212     -12.259  -1.691  14.971  1.00 90.94           C
ATOM   3145  C   SER A 212     -12.771  -1.214  13.611  1.00 90.94           C
ATOM   3146  O   SER A 212     -12.577  -1.887  12.600  1.00 90.94           O
ATOM   3147  HA  SER A 212     -11.417  -2.373  14.846  1.00 90.94           H
ATOM   3148  CB  SER A 212     -13.376  -2.398  15.741  1.00 90.94           C
ATOM   3149 1HB  SER A 212     -14.193  -1.698  15.919  1.00 90.94           H
ATOM   3150 2HB  SER A 212     -13.778  -3.209  15.133  1.00 90.94           H
ATOM   3151  OG  SER A 212     -12.920  -2.920  16.986  1.00 90.94           O
ATOM   3152  HG  SER A 212     -13.024  -2.232  17.704  1.00 90.94           H
ATOM   3153  HN  SER A 212     -12.190  -0.394  16.600  1.00 90.94           H
ATOM   3154  N   ALA A 213     -13.415  -0.056  13.629  1.00 93.95           N
ATOM   3155  CA  ALA A 213     -13.981   0.504  12.415  1.00 93.95           C
ATOM   3156  C   ALA A 213     -12.853   0.838  11.437  1.00 93.95           C
ATOM   3157  O   ALA A 213     -12.933   0.508  10.255  1.00 93.95           O
ATOM   3158  HA  ALA A 213     -14.625  -0.254  11.968  1.00 93.95           H
ATOM   3159  CB  ALA A 213     -14.830   1.728  12.764  1.00 93.95           C
ATOM   3160 1HB  ALA A 213     -15.635   1.432  13.437  1.00 93.95           H
ATOM   3161 2HB  ALA A 213     -14.205   2.476  13.253  1.00 93.95           H
ATOM   3162 3HB  ALA A 213     -15.255   2.148  11.853  1.00 93.95           H
ATOM   3163  HN  ALA A 213     -13.551   0.494  14.453  1.00 93.95           H
ATOM   3164  N   VAL A 214     -11.827   1.488  11.967  1.00 92.08           N
ATOM   3165  CA  VAL A 214     -10.715   1.931  11.143  1.00 92.08           C
ATOM   3166  C   VAL A 214     -10.053   0.715  10.491  1.00 92.08           C
ATOM   3167  O   VAL A 214      -9.726   0.743   9.306  1.00 92.08           O
ATOM   3168  HA  VAL A 214     -11.121   2.571  10.360  1.00 92.08           H
ATOM   3169  CB  VAL A 214      -9.743   2.764  11.980  1.00 92.08           C
ATOM   3170  HB  VAL A 214      -9.483   2.186  12.867  1.00 92.08           H
ATOM   3171  CG1 VAL A 214      -8.453   3.043  11.206  1.00 92.08           C
ATOM   3172 1HG1 VAL A 214      -7.972   2.099  10.949  1.00 92.08           H
ATOM   3173 2HG1 VAL A 214      -8.687   3.592  10.294  1.00 92.08           H
ATOM   3174 3HG1 VAL A 214      -7.779   3.637  11.824  1.00 92.08           H
ATOM   3175  CG2 VAL A 214     -10.396   4.067  12.444  1.00 92.08           C
ATOM   3176 1HG2 VAL A 214     -10.699   4.651  11.575  1.00 92.08           H
ATOM   3177 2HG2 VAL A 214     -11.272   3.838  13.051  1.00 92.08           H
ATOM   3178 3HG2 VAL A 214      -9.683   4.640  13.037  1.00 92.08           H
ATOM   3179  HN  VAL A 214     -11.748   1.711  12.939  1.00 92.08           H
ATOM   3180  N   LEU A 215      -9.874  -0.323  11.295  1.00 91.91           N
ATOM   3181  CA  LEU A 215      -9.189  -1.518  10.832  1.00 91.91           C
ATOM   3182  C   LEU A 215     -10.041  -2.208   9.765  1.00 91.91           C
ATOM   3183  O   LEU A 215      -9.525  -2.634   8.733  1.00 91.91           O
ATOM   3184  HA  LEU A 215      -8.252  -1.202  10.374  1.00 91.91           H
ATOM   3185  CB  LEU A 215      -8.833  -2.423  12.014  1.00 91.91           C
ATOM   3186 1HB  LEU A 215      -9.728  -2.567  12.618  1.00 91.91           H
ATOM   3187 2HB  LEU A 215      -8.550  -3.401  11.625  1.00 91.91           H
ATOM   3188  CG  LEU A 215      -7.711  -1.923  12.926  1.00 91.91           C
ATOM   3189  HG  LEU A 215      -8.020  -0.972  13.359  1.00 91.91           H
ATOM   3190  CD1 LEU A 215      -7.475  -2.892  14.086  1.00 91.91           C
ATOM   3191 1HD1 LEU A 215      -8.388  -2.984  14.674  1.00 91.91           H
ATOM   3192 2HD1 LEU A 215      -7.197  -3.870  13.693  1.00 91.91           H
ATOM   3193 3HD1 LEU A 215      -6.672  -2.513  14.719  1.00 91.91           H
ATOM   3194  CD2 LEU A 215      -6.431  -1.662  12.129  1.00 91.91           C
ATOM   3195 1HD2 LEU A 215      -6.107  -2.586  11.649  1.00 91.91           H
ATOM   3196 2HD2 LEU A 215      -6.625  -0.906  11.368  1.00 91.91           H
ATOM   3197 3HD2 LEU A 215      -5.650  -1.308  12.801  1.00 91.91           H
ATOM   3198  HN  LEU A 215     -10.187  -0.356  12.244  1.00 91.91           H
ATOM   3199  N   THR A 216     -11.332  -2.297  10.050  1.00 91.14           N
ATOM   3200  CA  THR A 216     -12.254  -2.965   9.147  1.00 91.14           C
ATOM   3201  C   THR A 216     -12.258  -2.273   7.782  1.00 91.14           C
ATOM   3202  O   THR A 216     -12.233  -2.936   6.746  1.00 91.14           O
ATOM   3203  HA  THR A 216     -11.901  -3.984   8.988  1.00 91.14           H
ATOM   3204  CB  THR A 216     -13.629  -2.999   9.816  1.00 91.14           C
ATOM   3205  HB  THR A 216     -14.011  -1.990   9.972  1.00 91.14           H
ATOM   3206  OG1 THR A 216     -13.422  -3.769  10.997  1.00 91.14           O
ATOM   3207  HG1 THR A 216     -13.322  -3.164  11.786  1.00 91.14           H
ATOM   3208  CG2 THR A 216     -14.649  -3.812   9.015  1.00 91.14           C
ATOM   3209 1HG2 THR A 216     -14.298  -4.839   8.917  1.00 91.14           H
ATOM   3210 2HG2 THR A 216     -14.768  -3.372   8.025  1.00 91.14           H
ATOM   3211 3HG2 THR A 216     -15.608  -3.804   9.534  1.00 91.14           H
ATOM   3212  HN  THR A 216     -11.749  -1.924  10.879  1.00 91.14           H
ATOM   3213  N   LEU A 217     -12.291  -0.949   7.826  1.00 88.23           N
ATOM   3214  CA  LEU A 217     -12.309  -0.161   6.605  1.00 88.23           C
ATOM   3215  C   LEU A 217     -11.046  -0.455   5.794  1.00 88.23           C
ATOM   3216  O   LEU A 217     -11.101  -0.563   4.570  1.00 88.23           O
ATOM   3217  HA  LEU A 217     -13.174  -0.479   6.024  1.00 88.23           H
ATOM   3218  CB  LEU A 217     -12.501   1.322   6.929  1.00 88.23           C
ATOM   3219 1HB  LEU A 217     -13.322   1.416   7.639  1.00 88.23           H
ATOM   3220 2HB  LEU A 217     -11.603   1.683   7.431  1.00 88.23           H
ATOM   3221  CG  LEU A 217     -12.787   2.237   5.736  1.00 88.23           C
ATOM   3222  HG  LEU A 217     -12.085   1.990   4.940  1.00 88.23           H
ATOM   3223  CD1 LEU A 217     -14.195   1.997   5.187  1.00 88.23           C
ATOM   3224 1HD1 LEU A 217     -14.287   0.960   4.862  1.00 88.23           H
ATOM   3225 2HD1 LEU A 217     -14.929   2.199   5.967  1.00 88.23           H
ATOM   3226 3HD1 LEU A 217     -14.373   2.660   4.340  1.00 88.23           H
ATOM   3227  CD2 LEU A 217     -12.558   3.704   6.103  1.00 88.23           C
ATOM   3228 1HD2 LEU A 217     -13.220   3.982   6.923  1.00 88.23           H
ATOM   3229 2HD2 LEU A 217     -11.521   3.844   6.410  1.00 88.23           H
ATOM   3230 3HD2 LEU A 217     -12.769   4.333   5.238  1.00 88.23           H
ATOM   3231  HN  LEU A 217     -12.304  -0.418   8.673  1.00 88.23           H
ATOM   3232  N   LYS A 218      -9.937  -0.577   6.509  1.00 85.43           N
ATOM   3233  CA  LYS A 218      -8.654  -0.809   5.867  1.00 85.43           C
ATOM   3234  C   LYS A 218      -8.697  -2.142   5.118  1.00 85.43           C
ATOM   3235  O   LYS A 218      -8.256  -2.229   3.973  1.00 85.43           O
ATOM   3236  HA  LYS A 218      -8.503  -0.010   5.142  1.00 85.43           H
ATOM   3237  CB  LYS A 218      -7.519  -0.714   6.888  1.00 85.43           C
ATOM   3238 1HB  LYS A 218      -7.607   0.215   7.452  1.00 85.43           H
ATOM   3239 2HB  LYS A 218      -7.601  -1.531   7.606  1.00 85.43           H
ATOM   3240  CG  LYS A 218      -6.154  -0.771   6.198  1.00 85.43           C
ATOM   3241 1HG  LYS A 218      -6.096  -1.662   5.574  1.00 85.43           H
ATOM   3242 2HG  LYS A 218      -6.041   0.090   5.539  1.00 85.43           H
ATOM   3243  CD  LYS A 218      -5.021  -0.785   7.226  1.00 85.43           C
ATOM   3244 1HD  LYS A 218      -5.059   0.123   7.828  1.00 85.43           H
ATOM   3245 2HD  LYS A 218      -5.154  -1.625   7.908  1.00 85.43           H
ATOM   3246  CE  LYS A 218      -3.658  -0.891   6.537  1.00 85.43           C
ATOM   3247 1HE  LYS A 218      -3.665  -1.721   5.831  1.00 85.43           H
ATOM   3248 2HE  LYS A 218      -3.463   0.014   5.963  1.00 85.43           H
ATOM   3249  NZ  LYS A 218      -2.586  -1.091   7.538  1.00 85.43           N
ATOM   3250 1HZ  LYS A 218      -1.803  -1.566   7.103  1.00 85.43           H
ATOM   3251 2HZ  LYS A 218      -2.282  -0.191   7.891  1.00 85.43           H
ATOM   3252 3HZ  LYS A 218      -2.940  -1.653   8.304  1.00 85.43           H
ATOM   3253  HN  LYS A 218      -9.906  -0.520   7.507  1.00 85.43           H
ATOM   3254  N   VAL A 219      -9.233  -3.148   5.794  1.00 90.25           N
ATOM   3255  CA  VAL A 219      -9.224  -4.498   5.259  1.00 90.25           C
ATOM   3256  C   VAL A 219     -10.134  -4.561   4.030  1.00 90.25           C
ATOM   3257  O   VAL A 219      -9.750  -5.108   2.997  1.00 90.25           O
ATOM   3258  HA  VAL A 219      -8.203  -4.724   4.951  1.00 90.25           H
ATOM   3259  CB  VAL A 219      -9.622  -5.496   6.349  1.00 90.25           C
ATOM   3260  HB  VAL A 219     -10.573  -5.170   6.770  1.00 90.25           H
ATOM   3261  CG1 VAL A 219      -9.822  -6.896   5.764  1.00 90.25           C
ATOM   3262 1HG1 VAL A 219     -10.611  -6.866   5.012  1.00 90.25           H
ATOM   3263 2HG1 VAL A 219      -8.893  -7.233   5.304  1.00 90.25           H
ATOM   3264 3HG1 VAL A 219     -10.104  -7.585   6.560  1.00 90.25           H
ATOM   3265  CG2 VAL A 219      -8.590  -5.515   7.478  1.00 90.25           C
ATOM   3266 1HG2 VAL A 219      -7.618  -5.805   7.077  1.00 90.25           H
ATOM   3267 2HG2 VAL A 219      -8.518  -4.522   7.922  1.00 90.25           H
ATOM   3268 3HG2 VAL A 219      -8.897  -6.232   8.239  1.00 90.25           H
ATOM   3269  HN  VAL A 219      -9.667  -3.051   6.690  1.00 90.25           H
ATOM   3270  N   ILE A 220     -11.321  -3.995   4.182  1.00 90.60           N
ATOM   3271  CA  ILE A 220     -12.342  -4.107   3.154  1.00 90.60           C
ATOM   3272  C   ILE A 220     -11.872  -3.380   1.893  1.00 90.60           C
ATOM   3273  O   ILE A 220     -11.757  -3.986   0.829  1.00 90.60           O
ATOM   3274  HA  ILE A 220     -12.455  -5.166   2.921  1.00 90.60           H
ATOM   3275  CB  ILE A 220     -13.691  -3.614   3.682  1.00 90.60           C
ATOM   3276  HB  ILE A 220     -13.540  -2.638   4.144  1.00 90.60           H
ATOM   3277  CG1 ILE A 220     -14.231  -4.549   4.766  1.00 90.60           C
ATOM   3278 1HG1 ILE A 220     -14.394  -5.541   4.347  1.00 90.60           H
ATOM   3279 2HG1 ILE A 220     -13.492  -4.655   5.560  1.00 90.60           H
ATOM   3280  CG2 ILE A 220     -14.690  -3.424   2.539  1.00 90.60           C
ATOM   3281 1HG2 ILE A 220     -14.301  -2.689   1.835  1.00 90.60           H
ATOM   3282 2HG2 ILE A 220     -14.842  -4.374   2.027  1.00 90.60           H
ATOM   3283 3HG2 ILE A 220     -15.640  -3.072   2.942  1.00 90.60           H
ATOM   3284  CD1 ILE A 220     -15.540  -4.014   5.349  1.00 90.60           C
ATOM   3285 1HD1 ILE A 220     -15.368  -3.031   5.789  1.00 90.60           H
ATOM   3286 2HD1 ILE A 220     -16.284  -3.931   4.556  1.00 90.60           H
ATOM   3287 3HD1 ILE A 220     -15.902  -4.697   6.117  1.00 90.60           H
ATOM   3288  HN  ILE A 220     -11.590  -3.467   4.989  1.00 90.60           H
ATOM   3289  N   LEU A 221     -11.612  -2.091   2.054  1.00 89.01           N
ATOM   3290  CA  LEU A 221     -11.332  -1.236   0.913  1.00 89.01           C
ATOM   3291  C   LEU A 221      -9.877  -1.430   0.481  1.00 89.01           C
ATOM   3292  O   LEU A 221      -9.533  -1.197  -0.677  1.00 89.01           O
ATOM   3293  HA  LEU A 221     -11.980  -1.556   0.097  1.00 89.01           H
ATOM   3294  CB  LEU A 221     -11.690   0.217   1.232  1.00 89.01           C
ATOM   3295 1HB  LEU A 221     -11.125   0.526   2.111  1.00 89.01           H
ATOM   3296 2HB  LEU A 221     -11.357   0.843   0.403  1.00 89.01           H
ATOM   3297  CG  LEU A 221     -13.171   0.503   1.486  1.00 89.01           C
ATOM   3298  HG  LEU A 221     -13.479  -0.053   2.371  1.00 89.01           H
ATOM   3299  CD1 LEU A 221     -13.401   1.986   1.781  1.00 89.01           C
ATOM   3300 1HD1 LEU A 221     -12.833   2.273   2.666  1.00 89.01           H
ATOM   3301 2HD1 LEU A 221     -13.072   2.581   0.929  1.00 89.01           H
ATOM   3302 3HD1 LEU A 221     -14.463   2.161   1.957  1.00 89.01           H
ATOM   3303  CD2 LEU A 221     -14.032   0.009   0.321  1.00 89.01           C
ATOM   3304 1HD2 LEU A 221     -13.731   0.518  -0.595  1.00 89.01           H
ATOM   3305 2HD2 LEU A 221     -13.899  -1.066   0.200  1.00 89.01           H
ATOM   3306 3HD2 LEU A 221     -15.081   0.225   0.528  1.00 89.01           H
ATOM   3307  HN  LEU A 221     -11.592  -1.631   2.942  1.00 89.01           H
ATOM   3308  N   GLY A 222      -9.061  -1.855   1.435  1.00 88.01           N
ATOM   3309  CA  GLY A 222      -7.623  -1.881   1.233  1.00 88.01           C
ATOM   3310  C   GLY A 222      -7.201  -3.130   0.456  1.00 88.01           C
ATOM   3311  O   GLY A 222      -6.134  -3.154  -0.155  1.00 88.01           O
ATOM   3312 1HA  GLY A 222      -7.312  -0.988   0.690  1.00 88.01           H
ATOM   3313 2HA  GLY A 222      -7.116  -1.860   2.198  1.00 88.01           H
ATOM   3314  HN  GLY A 222      -9.368  -2.176   2.331  1.00 88.01           H
ATOM   3315  N   PHE A 223      -8.060  -4.137   0.506  1.00 81.37           N
ATOM   3316  CA  PHE A 223      -7.739  -5.424  -0.086  1.00 81.37           C
ATOM   3317  C   PHE A 223      -8.977  -6.059  -0.723  1.00 81.37           C
ATOM   3318  O   PHE A 223      -9.006  -6.298  -1.929  1.00 81.37           O
ATOM   3319  HA  PHE A 223      -6.987  -5.248  -0.855  1.00 81.37           H
ATOM   3320  CB  PHE A 223      -7.243  -6.326   1.046  1.00 81.37           C
ATOM   3321 1HB  PHE A 223      -6.463  -5.802   1.599  1.00 81.37           H
ATOM   3322 2HB  PHE A 223      -8.063  -6.502   1.742  1.00 81.37           H
ATOM   3323  CG  PHE A 223      -6.696  -7.674   0.574  1.00 81.37           C
ATOM   3324  CD1 PHE A 223      -7.384  -8.818   0.838  1.00 81.37           C
ATOM   3325  HD1 PHE A 223      -8.325  -8.773   1.385  1.00 81.37           H
ATOM   3326  CD2 PHE A 223      -5.521  -7.730  -0.110  1.00 81.37           C
ATOM   3327  HD2 PHE A 223      -4.970  -6.814  -0.321  1.00 81.37           H
ATOM   3328  CE1 PHE A 223      -6.876 -10.069   0.399  1.00 81.37           C
ATOM   3329  HE1 PHE A 223      -7.427 -10.985   0.610  1.00 81.37           H
ATOM   3330  CE2 PHE A 223      -5.013  -8.981  -0.548  1.00 81.37           C
ATOM   3331  HE2 PHE A 223      -4.072  -9.025  -1.096  1.00 81.37           H
ATOM   3332  CZ  PHE A 223      -5.701 -10.124  -0.285  1.00 81.37           C
ATOM   3333  HZ  PHE A 223      -5.311 -11.085  -0.621  1.00 81.37           H
ATOM   3334  HN  PHE A 223      -8.960  -4.084   0.939  1.00 81.37           H
ATOM   3335  N   PHE A 224      -9.970  -6.315   0.117  1.00 84.28           N
ATOM   3336  CA  PHE A 224     -11.014  -7.265  -0.226  1.00 84.28           C
ATOM   3337  C   PHE A 224     -11.775  -6.816  -1.475  1.00 84.28           C
ATOM   3338  O   PHE A 224     -11.933  -7.587  -2.421  1.00 84.28           O
ATOM   3339  HA  PHE A 224     -10.529  -8.221  -0.423  1.00 84.28           H
ATOM   3340  CB  PHE A 224     -11.982  -7.312   0.957  1.00 84.28           C
ATOM   3341 1HB  PHE A 224     -11.502  -6.861   1.825  1.00 84.28           H
ATOM   3342 2HB  PHE A 224     -12.856  -6.703   0.723  1.00 84.28           H
ATOM   3343  CG  PHE A 224     -12.447  -8.723   1.325  1.00 84.28           C
ATOM   3344  CD1 PHE A 224     -13.528  -9.266   0.705  1.00 84.28           C
ATOM   3345  HD1 PHE A 224     -14.063  -8.698  -0.056  1.00 84.28           H
ATOM   3346  CD2 PHE A 224     -11.779  -9.432   2.274  1.00 84.28           C
ATOM   3347  HD2 PHE A 224     -10.913  -8.996   2.772  1.00 84.28           H
ATOM   3348  CE1 PHE A 224     -13.959 -10.576   1.046  1.00 84.28           C
ATOM   3349  HE1 PHE A 224     -14.825 -11.011   0.549  1.00 84.28           H
ATOM   3350  CE2 PHE A 224     -12.210 -10.742   2.616  1.00 84.28           C
ATOM   3351  HE2 PHE A 224     -11.675 -11.310   3.376  1.00 84.28           H
ATOM   3352  CZ  PHE A 224     -13.291 -11.285   1.995  1.00 84.28           C
ATOM   3353  HZ  PHE A 224     -13.621 -12.290   2.257  1.00 84.28           H
ATOM   3354  HN  PHE A 224     -10.067  -5.886   1.015  1.00 84.28           H
ATOM   3355  N   LEU A 225     -12.226  -5.571  -1.439  1.00 89.16           N
ATOM   3356  CA  LEU A 225     -12.997  -5.021  -2.541  1.00 89.16           C
ATOM   3357  C   LEU A 225     -12.145  -5.040  -3.812  1.00 89.16           C
ATOM   3358  O   LEU A 225     -12.558  -5.591  -4.832  1.00 89.16           O
ATOM   3359  HA  LEU A 225     -13.859  -5.671  -2.693  1.00 89.16           H
ATOM   3360  CB  LEU A 225     -13.533  -3.634  -2.181  1.00 89.16           C
ATOM   3361 1HB  LEU A 225     -14.209  -3.737  -1.332  1.00 89.16           H
ATOM   3362 2HB  LEU A 225     -12.697  -3.018  -1.850  1.00 89.16           H
ATOM   3363  CG  LEU A 225     -14.269  -2.889  -3.296  1.00 89.16           C
ATOM   3364  HG  LEU A 225     -13.668  -2.951  -4.203  1.00 89.16           H
ATOM   3365  CD1 LEU A 225     -15.615  -3.550  -3.601  1.00 89.16           C
ATOM   3366 1HD1 LEU A 225     -15.451  -4.580  -3.918  1.00 89.16           H
ATOM   3367 2HD1 LEU A 225     -16.236  -3.540  -2.705  1.00 89.16           H
ATOM   3368 3HD1 LEU A 225     -16.118  -3.001  -4.397  1.00 89.16           H
ATOM   3369  CD2 LEU A 225     -14.423  -1.406  -2.956  1.00 89.16           C
ATOM   3370 1HD2 LEU A 225     -14.992  -1.302  -2.032  1.00 89.16           H
ATOM   3371 2HD2 LEU A 225     -13.437  -0.958  -2.829  1.00 89.16           H
ATOM   3372 3HD2 LEU A 225     -14.950  -0.900  -3.766  1.00 89.16           H
ATOM   3373  HN  LEU A 225     -12.074  -4.943  -0.675  1.00 89.16           H
ATOM   3374  N   PRO A 226     -10.946  -4.442  -3.775  1.00 90.21           N
ATOM   3375  CA  PRO A 226     -10.075  -4.427  -4.953  1.00 90.21           C
ATOM   3376  C   PRO A 226      -9.842  -5.819  -5.517  1.00 90.21           C
ATOM   3377  O   PRO A 226      -9.895  -6.018  -6.729  1.00 90.21           O
ATOM   3378  HA  PRO A 226     -10.546  -3.867  -5.760  1.00 90.21           H
ATOM   3379  CB  PRO A 226      -8.778  -3.800  -4.435  1.00 90.21           C
ATOM   3380 1HB  PRO A 226      -8.076  -4.558  -4.089  1.00 90.21           H
ATOM   3381 2HB  PRO A 226      -8.271  -3.228  -5.213  1.00 90.21           H
ATOM   3382  CG  PRO A 226      -9.249  -2.905  -3.295  1.00 90.21           C
ATOM   3383 1HG  PRO A 226      -8.439  -2.666  -2.607  1.00 90.21           H
ATOM   3384 2HG  PRO A 226      -9.633  -1.952  -3.660  1.00 90.21           H
ATOM   3385  CD  PRO A 226     -10.333  -3.741  -2.633  1.00 90.21           C
ATOM   3386 1HD  PRO A 226      -9.918  -4.442  -1.909  1.00 90.21           H
ATOM   3387 2HD  PRO A 226     -11.051  -3.121  -2.097  1.00 90.21           H
ATOM   3388  N   PHE A 227      -9.588  -6.754  -4.613  1.00 84.67           N
ATOM   3389  CA  PHE A 227      -9.231  -8.104  -5.014  1.00 84.67           C
ATOM   3390  C   PHE A 227     -10.359  -8.754  -5.818  1.00 84.67           C
ATOM   3391  O   PHE A 227     -10.116  -9.352  -6.865  1.00 84.67           O
ATOM   3392  HA  PHE A 227      -8.339  -8.032  -5.636  1.00 84.67           H
ATOM   3393  CB  PHE A 227      -9.008  -8.907  -3.731  1.00 84.67           C
ATOM   3394 1HB  PHE A 227      -8.217  -8.432  -3.150  1.00 84.67           H
ATOM   3395 2HB  PHE A 227      -9.915  -8.867  -3.127  1.00 84.67           H
ATOM   3396  CG  PHE A 227      -8.636 -10.372  -3.970  1.00 84.67           C
ATOM   3397  CD1 PHE A 227      -9.577 -11.344  -3.832  1.00 84.67           C
ATOM   3398  HD1 PHE A 227     -10.597 -11.079  -3.551  1.00 84.67           H
ATOM   3399  CD2 PHE A 227      -7.364 -10.702  -4.320  1.00 84.67           C
ATOM   3400  HD2 PHE A 227      -6.610  -9.923  -4.430  1.00 84.67           H
ATOM   3401  CE1 PHE A 227      -9.232 -12.703  -4.054  1.00 84.67           C
ATOM   3402  HE1 PHE A 227      -9.986 -13.482  -3.944  1.00 84.67           H
ATOM   3403  CE2 PHE A 227      -7.019 -12.061  -4.542  1.00 84.67           C
ATOM   3404  HE2 PHE A 227      -5.999 -12.326  -4.823  1.00 84.67           H
ATOM   3405  CZ  PHE A 227      -7.960 -13.033  -4.404  1.00 84.67           C
ATOM   3406  HZ  PHE A 227      -7.695 -14.077  -4.575  1.00 84.67           H
ATOM   3407  HN  PHE A 227      -9.623  -6.601  -3.626  1.00 84.67           H
ATOM   3408  N   VAL A 228     -11.570  -8.614  -5.298  1.00 92.20           N
ATOM   3409  CA  VAL A 228     -12.730  -9.219  -5.929  1.00 92.20           C
ATOM   3410  C   VAL A 228     -12.879  -8.666  -7.348  1.00 92.20           C
ATOM   3411  O   VAL A 228     -13.104  -9.422  -8.292  1.00 92.20           O
ATOM   3412  HA  VAL A 228     -12.550 -10.293  -5.988  1.00 92.20           H
ATOM   3413  CB  VAL A 228     -13.973  -8.994  -5.066  1.00 92.20           C
ATOM   3414  HB  VAL A 228     -14.045  -7.927  -4.854  1.00 92.20           H
ATOM   3415  CG1 VAL A 228     -15.242  -9.411  -5.813  1.00 92.20           C
ATOM   3416 1HG1 VAL A 228     -15.338  -8.821  -6.724  1.00 92.20           H
ATOM   3417 2HG1 VAL A 228     -15.182 -10.468  -6.069  1.00 92.20           H
ATOM   3418 3HG1 VAL A 228     -16.110  -9.240  -5.176  1.00 92.20           H
ATOM   3419  CG2 VAL A 228     -13.855  -9.731  -3.731  1.00 92.20           C
ATOM   3420 1HG2 VAL A 228     -13.746 -10.800  -3.915  1.00 92.20           H
ATOM   3421 2HG2 VAL A 228     -12.982  -9.365  -3.190  1.00 92.20           H
ATOM   3422 3HG2 VAL A 228     -14.751  -9.554  -3.137  1.00 92.20           H
ATOM   3423  HN  VAL A 228     -11.764  -8.100  -4.462  1.00 92.20           H
ATOM   3424  N   VAL A 229     -12.748  -7.352  -7.454  1.00 92.07           N
ATOM   3425  CA  VAL A 229     -12.946  -6.680  -8.727  1.00 92.07           C
ATOM   3426  C   VAL A 229     -11.901  -7.174  -9.728  1.00 92.07           C
ATOM   3427  O   VAL A 229     -12.230  -7.485 -10.872  1.00 92.07           O
ATOM   3428  HA  VAL A 229     -13.937  -6.952  -9.091  1.00 92.07           H
ATOM   3429  CB  VAL A 229     -12.914  -5.163  -8.528  1.00 92.07           C
ATOM   3430  HB  VAL A 229     -11.986  -4.912  -8.015  1.00 92.07           H
ATOM   3431  CG1 VAL A 229     -12.920  -4.434  -9.873  1.00 92.07           C
ATOM   3432 1HG1 VAL A 229     -12.044  -4.730 -10.450  1.00 92.07           H
ATOM   3433 2HG1 VAL A 229     -13.823  -4.695 -10.424  1.00 92.07           H
ATOM   3434 3HG1 VAL A 229     -12.897  -3.358  -9.703  1.00 92.07           H
ATOM   3435  CG2 VAL A 229     -14.078  -4.701  -7.649  1.00 92.07           C
ATOM   3436 1HG2 VAL A 229     -15.021  -4.971  -8.123  1.00 92.07           H
ATOM   3437 2HG2 VAL A 229     -14.010  -5.182  -6.673  1.00 92.07           H
ATOM   3438 3HG2 VAL A 229     -14.031  -3.619  -7.524  1.00 92.07           H
ATOM   3439  HN  VAL A 229     -12.510  -6.751  -6.691  1.00 92.07           H
ATOM   3440  N   MET A 230     -10.662  -7.231  -9.262  1.00 84.41           N
ATOM   3441  CA  MET A 230      -9.558  -7.633 -10.117  1.00 84.41           C
ATOM   3442  C   MET A 230      -9.740  -9.071 -10.608  1.00 84.41           C
ATOM   3443  O   MET A 230      -9.565  -9.353 -11.792  1.00 84.41           O
ATOM   3444  HA  MET A 230      -9.579  -6.947 -10.965  1.00 84.41           H
ATOM   3445  CB  MET A 230      -8.244  -7.520  -9.342  1.00 84.41           C
ATOM   3446 1HB  MET A 230      -8.351  -7.994  -8.367  1.00 84.41           H
ATOM   3447 2HB  MET A 230      -7.457  -8.056  -9.873  1.00 84.41           H
ATOM   3448  CG  MET A 230      -7.838  -6.055  -9.162  1.00 84.41           C
ATOM   3449 1HG  MET A 230      -7.847  -5.545 -10.125  1.00 84.41           H
ATOM   3450 2HG  MET A 230      -8.560  -5.545  -8.524  1.00 84.41           H
ATOM   3451  SD  MET A 230      -6.210  -5.958  -8.437  1.00 84.41           S
ATOM   3452  CE  MET A 230      -6.558  -6.593  -6.805  1.00 84.41           C
ATOM   3453 1HE  MET A 230      -7.299  -5.958  -6.319  1.00 84.41           H
ATOM   3454 2HE  MET A 230      -6.947  -7.608  -6.886  1.00 84.41           H
ATOM   3455 3HE  MET A 230      -5.642  -6.601  -6.215  1.00 84.41           H
ATOM   3456  HN  MET A 230     -10.408  -7.008  -8.321  1.00 84.41           H
ATOM   3457  N   ALA A 231     -10.088  -9.941  -9.672  1.00 90.38           N
ATOM   3458  CA  ALA A 231     -10.217 -11.356  -9.977  1.00 90.38           C
ATOM   3459  C   ALA A 231     -11.271 -11.544 -11.070  1.00 90.38           C
ATOM   3460  O   ALA A 231     -11.064 -12.308 -12.011  1.00 90.38           O
ATOM   3461  HA  ALA A 231      -9.254 -11.705 -10.349  1.00 90.38           H
ATOM   3462  CB  ALA A 231     -10.560 -12.125  -8.699  1.00 90.38           C
ATOM   3463 1HB  ALA A 231      -9.766 -11.983  -7.966  1.00 90.38           H
ATOM   3464 2HB  ALA A 231     -11.500 -11.754  -8.293  1.00 90.38           H
ATOM   3465 3HB  ALA A 231     -10.656 -13.186  -8.928  1.00 90.38           H
ATOM   3466  HN  ALA A 231     -10.280  -9.695  -8.722  1.00 90.38           H
ATOM   3467  N   CYS A 232     -12.377 -10.832 -10.909  1.00 90.14           N
ATOM   3468  CA  CYS A 232     -13.479 -10.940 -11.851  1.00 90.14           C
ATOM   3469  C   CYS A 232     -12.995 -10.445 -13.215  1.00 90.14           C
ATOM   3470  O   CYS A 232     -13.219 -11.099 -14.232  1.00 90.14           O
ATOM   3471  HA  CYS A 232     -13.751 -11.994 -11.895  1.00 90.14           H
ATOM   3472  CB  CYS A 232     -14.711 -10.171 -11.369  1.00 90.14           C
ATOM   3473 1HB  CYS A 232     -14.432  -9.152 -11.100  1.00 90.14           H
ATOM   3474 2HB  CYS A 232     -15.443 -10.100 -12.173  1.00 90.14           H
ATOM   3475  SG  CYS A 232     -15.451 -11.017  -9.925  1.00 90.14           S
ATOM   3476  HG  CYS A 232     -14.616 -10.509  -9.023  1.00 90.14           H
ATOM   3477  HN  CYS A 232     -12.526 -10.194 -10.155  1.00 90.14           H
ATOM   3478  N   CYS A 233     -12.341  -9.293 -13.193  1.00 88.36           N
ATOM   3479  CA  CYS A 233     -11.933  -8.640 -14.426  1.00 88.36           C
ATOM   3480  C   CYS A 233     -11.063  -9.615 -15.221  1.00 88.36           C
ATOM   3481  O   CYS A 233     -11.320  -9.863 -16.398  1.00 88.36           O
ATOM   3482  HA  CYS A 233     -12.847  -8.403 -14.971  1.00 88.36           H
ATOM   3483  CB  CYS A 233     -11.209  -7.320 -14.154  1.00 88.36           C
ATOM   3484 1HB  CYS A 233     -10.457  -7.461 -13.377  1.00 88.36           H
ATOM   3485 2HB  CYS A 233     -10.683  -6.993 -15.051  1.00 88.36           H
ATOM   3486  SG  CYS A 233     -12.411  -6.042 -13.634  1.00 88.36           S
ATOM   3487  HG  CYS A 233     -12.529  -6.464 -12.378  1.00 88.36           H
ATOM   3488  HN  CYS A 233     -12.090  -8.808 -12.355  1.00 88.36           H
ATOM   3489  N   TYR A 234     -10.052 -10.142 -14.546  1.00 75.28           N
ATOM   3490  CA  TYR A 234      -9.041 -10.941 -15.216  1.00 75.28           C
ATOM   3491  C   TYR A 234      -9.597 -12.310 -15.612  1.00 75.28           C
ATOM   3492  O   TYR A 234      -9.169 -12.895 -16.606  1.00 75.28           O
ATOM   3493  HA  TYR A 234      -8.733 -10.409 -16.116  1.00 75.28           H
ATOM   3494  CB  TYR A 234      -7.915 -11.137 -14.199  1.00 75.28           C
ATOM   3495 1HB  TYR A 234      -8.347 -11.188 -13.199  1.00 75.28           H
ATOM   3496 2HB  TYR A 234      -7.432 -12.095 -14.386  1.00 75.28           H
ATOM   3497  CG  TYR A 234      -6.855 -10.034 -14.224  1.00 75.28           C
ATOM   3498  CD1 TYR A 234      -5.757 -10.152 -15.052  1.00 75.28           C
ATOM   3499  HD1 TYR A 234      -5.645 -11.030 -15.688  1.00 75.28           H
ATOM   3500  CD2 TYR A 234      -6.996  -8.922 -13.420  1.00 75.28           C
ATOM   3501  HD2 TYR A 234      -7.863  -8.829 -12.766  1.00 75.28           H
ATOM   3502  CE1 TYR A 234      -4.759  -9.114 -15.076  1.00 75.28           C
ATOM   3503  HE1 TYR A 234      -3.887  -9.194 -15.725  1.00 75.28           H
ATOM   3504  CE2 TYR A 234      -5.998  -7.884 -13.444  1.00 75.28           C
ATOM   3505  HE2 TYR A 234      -6.098  -7.000 -12.814  1.00 75.28           H
ATOM   3506  CZ  TYR A 234      -4.929  -8.031 -14.271  1.00 75.28           C
ATOM   3507  OH  TYR A 234      -3.986  -7.051 -14.294  1.00 75.28           O
ATOM   3508  HH  TYR A 234      -4.180  -6.373 -13.584  1.00 75.28           H
ATOM   3509  HN  TYR A 234      -9.919 -10.031 -13.561  1.00 75.28           H
ATOM   3510  N   THR A 235     -10.543 -12.783 -14.814  1.00 85.55           N
ATOM   3511  CA  THR A 235     -11.231 -14.025 -15.121  1.00 85.55           C
ATOM   3512  C   THR A 235     -11.883 -13.946 -16.503  1.00 85.55           C
ATOM   3513  O   THR A 235     -11.757 -14.869 -17.306  1.00 85.55           O
ATOM   3514  HA  THR A 235     -10.492 -14.826 -15.162  1.00 85.55           H
ATOM   3515  CB  THR A 235     -12.226 -14.306 -13.994  1.00 85.55           C
ATOM   3516  HB  THR A 235     -12.987 -13.527 -13.944  1.00 85.55           H
ATOM   3517  OG1 THR A 235     -11.409 -14.443 -12.835  1.00 85.55           O
ATOM   3518  HG1 THR A 235     -11.485 -13.625 -12.264  1.00 85.55           H
ATOM   3519  CG2 THR A 235     -12.902 -15.671 -14.136  1.00 85.55           C
ATOM   3520 1HG2 THR A 235     -12.145 -16.455 -14.118  1.00 85.55           H
ATOM   3521 2HG2 THR A 235     -13.444 -15.712 -15.081  1.00 85.55           H
ATOM   3522 3HG2 THR A 235     -13.599 -15.820 -13.311  1.00 85.55           H
ATOM   3523  HN  THR A 235     -10.841 -12.332 -13.972  1.00 85.55           H
ATOM   3524  N   ILE A 236     -12.566 -12.835 -16.737  1.00 84.43           N
ATOM   3525  CA  ILE A 236     -13.260 -12.635 -17.997  1.00 84.43           C
ATOM   3526  C   ILE A 236     -12.233 -12.433 -19.113  1.00 84.43           C
ATOM   3527  O   ILE A 236     -12.412 -12.929 -20.224  1.00 84.43           O
ATOM   3528  HA  ILE A 236     -13.824 -13.543 -18.208  1.00 84.43           H
ATOM   3529  CB  ILE A 236     -14.270 -11.492 -17.877  1.00 84.43           C
ATOM   3530  HB  ILE A 236     -13.738 -10.599 -17.550  1.00 84.43           H
ATOM   3531  CG1 ILE A 236     -15.326 -11.803 -16.815  1.00 84.43           C
ATOM   3532 1HG1 ILE A 236     -16.022 -12.550 -17.197  1.00 84.43           H
ATOM   3533 2HG1 ILE A 236     -14.847 -12.234 -15.936  1.00 84.43           H
ATOM   3534  CG2 ILE A 236     -14.900 -11.171 -19.235  1.00 84.43           C
ATOM   3535 1HG2 ILE A 236     -14.119 -10.876 -19.936  1.00 84.43           H
ATOM   3536 2HG2 ILE A 236     -15.414 -12.054 -19.614  1.00 84.43           H
ATOM   3537 3HG2 ILE A 236     -15.614 -10.356 -19.120  1.00 84.43           H
ATOM   3538  CD1 ILE A 236     -16.092 -10.540 -16.417  1.00 84.43           C
ATOM   3539 1HD1 ILE A 236     -15.396  -9.805 -16.013  1.00 84.43           H
ATOM   3540 2HD1 ILE A 236     -16.590 -10.125 -17.294  1.00 84.43           H
ATOM   3541 3HD1 ILE A 236     -16.837 -10.789 -15.661  1.00 84.43           H
ATOM   3542  HN  ILE A 236     -12.650 -12.082 -16.084  1.00 84.43           H
ATOM   3543  N   ILE A 237     -11.179 -11.703 -18.779  1.00 80.80           N
ATOM   3544  CA  ILE A 237     -10.138 -11.404 -19.747  1.00 80.80           C
ATOM   3545  C   ILE A 237      -9.564 -12.713 -20.293  1.00 80.80           C
ATOM   3546  O   ILE A 237      -9.503 -12.911 -21.506  1.00 80.80           O
ATOM   3547  HA  ILE A 237     -10.603 -10.862 -20.570  1.00 80.80           H
ATOM   3548  CB  ILE A 237      -9.084 -10.480 -19.133  1.00 80.80           C
ATOM   3549  HB  ILE A 237      -8.862 -10.835 -18.127  1.00 80.80           H
ATOM   3550  CG1 ILE A 237      -9.618  -9.052 -19.001  1.00 80.80           C
ATOM   3551 1HG1 ILE A 237      -9.665  -8.585 -19.984  1.00 80.80           H
ATOM   3552 2HG1 ILE A 237     -10.636  -9.075 -18.610  1.00 80.80           H
ATOM   3553  CG2 ILE A 237      -7.779 -10.532 -19.929  1.00 80.80           C
ATOM   3554 1HG2 ILE A 237      -7.393 -11.551 -19.928  1.00 80.80           H
ATOM   3555 2HG2 ILE A 237      -7.966 -10.216 -20.956  1.00 80.80           H
ATOM   3556 3HG2 ILE A 237      -7.047  -9.865 -19.471  1.00 80.80           H
ATOM   3557  CD1 ILE A 237      -8.730  -8.218 -18.076  1.00 80.80           C
ATOM   3558 1HD1 ILE A 237      -8.705  -8.675 -17.086  1.00 80.80           H
ATOM   3559 2HD1 ILE A 237      -7.719  -8.177 -18.482  1.00 80.80           H
ATOM   3560 3HD1 ILE A 237      -9.132  -7.208 -17.999  1.00 80.80           H
ATOM   3561  HN  ILE A 237     -11.031 -11.320 -17.867  1.00 80.80           H
ATOM   3562  N   ILE A 238      -9.157 -13.574 -19.371  1.00 78.28           N
ATOM   3563  CA  ILE A 238      -8.506 -14.818 -19.744  1.00 78.28           C
ATOM   3564  C   ILE A 238      -9.443 -15.630 -20.641  1.00 78.28           C
ATOM   3565  O   ILE A 238      -9.018 -16.170 -21.661  1.00 78.28           O
ATOM   3566  HA  ILE A 238      -7.616 -14.561 -20.319  1.00 78.28           H
ATOM   3567  CB  ILE A 238      -8.039 -15.573 -18.498  1.00 78.28           C
ATOM   3568  HB  ILE A 238      -8.859 -15.588 -17.781  1.00 78.28           H
ATOM   3569  CG1 ILE A 238      -6.867 -14.854 -17.829  1.00 78.28           C
ATOM   3570 1HG1 ILE A 238      -5.962 -14.998 -18.419  1.00 78.28           H
ATOM   3571 2HG1 ILE A 238      -7.061 -13.781 -17.800  1.00 78.28           H
ATOM   3572  CG2 ILE A 238      -7.704 -17.028 -18.832  1.00 78.28           C
ATOM   3573 1HG2 ILE A 238      -8.590 -17.523 -19.229  1.00 78.28           H
ATOM   3574 2HG2 ILE A 238      -6.908 -17.056 -19.577  1.00 78.28           H
ATOM   3575 3HG2 ILE A 238      -7.375 -17.541 -17.929  1.00 78.28           H
ATOM   3576  CD1 ILE A 238      -6.643 -15.374 -16.407  1.00 78.28           C
ATOM   3577 1HD1 ILE A 238      -7.542 -15.206 -15.814  1.00 78.28           H
ATOM   3578 2HD1 ILE A 238      -6.425 -16.442 -16.442  1.00 78.28           H
ATOM   3579 3HD1 ILE A 238      -5.804 -14.846 -15.954  1.00 78.28           H
ATOM   3580  HN  ILE A 238      -9.266 -13.432 -18.387  1.00 78.28           H
ATOM   3581  N   HIS A 239     -10.700 -15.692 -20.227  1.00 77.28           N
ATOM   3582  CA  HIS A 239     -11.696 -16.447 -20.967  1.00 77.28           C
ATOM   3583  C   HIS A 239     -11.765 -15.933 -22.407  1.00 77.28           C
ATOM   3584  O   HIS A 239     -11.808 -16.720 -23.350  1.00 77.28           O
ATOM   3585  HA  HIS A 239     -11.358 -17.484 -20.977  1.00 77.28           H
ATOM   3586  CB  HIS A 239     -13.050 -16.405 -20.257  1.00 77.28           C
ATOM   3587 1HB  HIS A 239     -12.914 -16.708 -19.219  1.00 77.28           H
ATOM   3588 2HB  HIS A 239     -13.409 -15.376 -20.243  1.00 77.28           H
ATOM   3589  CG  HIS A 239     -14.103 -17.282 -20.889  1.00 77.28           C
ATOM   3590  ND1 HIS A 239     -15.095 -16.786 -21.716  1.00 77.28           N
ATOM   3591  HD1 HIS A 239     -15.216 -15.827 -21.975  1.00 77.28           H
ATOM   3592  CD2 HIS A 239     -14.309 -18.629 -20.807  1.00 77.28           C
ATOM   3593  HD2 HIS A 239     -13.704 -19.331 -20.233  1.00 77.28           H
ATOM   3594  CE1 HIS A 239     -15.858 -17.796 -22.108  1.00 77.28           C
ATOM   3595  HE1 HIS A 239     -16.724 -17.727 -22.766  1.00 77.28           H
ATOM   3596  NE2 HIS A 239     -15.369 -18.937 -21.543  1.00 77.28           N
ATOM   3597  HN  HIS A 239     -11.040 -15.238 -19.403  1.00 77.28           H
ATOM   3598  N   THR A 240     -11.773 -14.613 -22.529  1.00 78.91           N
ATOM   3599  CA  THR A 240     -11.897 -13.984 -23.833  1.00 78.91           C
ATOM   3600  C   THR A 240     -10.671 -14.295 -24.694  1.00 78.91           C
ATOM   3601  O   THR A 240     -10.793 -14.506 -25.900  1.00 78.91           O
ATOM   3602  HA  THR A 240     -12.761 -14.412 -24.341  1.00 78.91           H
ATOM   3603  CB  THR A 240     -12.122 -12.486 -23.615  1.00 78.91           C
ATOM   3604  HB  THR A 240     -11.221 -12.009 -23.230  1.00 78.91           H
ATOM   3605  OG1 THR A 240     -13.263 -12.427 -22.763  1.00 78.91           O
ATOM   3606  HG1 THR A 240     -12.974 -12.307 -21.813  1.00 78.91           H
ATOM   3607  CG2 THR A 240     -12.573 -11.771 -24.891  1.00 78.91           C
ATOM   3608 1HG2 THR A 240     -13.510 -12.204 -25.239  1.00 78.91           H
ATOM   3609 2HG2 THR A 240     -11.811 -11.887 -25.661  1.00 78.91           H
ATOM   3610 3HG2 THR A 240     -12.719 -10.711 -24.680  1.00 78.91           H
ATOM   3611  HN  THR A 240     -11.696 -13.979 -21.760  1.00 78.91           H
ATOM   3612  N   LEU A 241      -9.518 -14.314 -24.042  1.00 74.76           N
ATOM   3613  CA  LEU A 241      -8.261 -14.493 -24.748  1.00 74.76           C
ATOM   3614  C   LEU A 241      -8.189 -15.918 -25.300  1.00 74.76           C
ATOM   3615  O   LEU A 241      -7.747 -16.129 -26.428  1.00 74.76           O
ATOM   3616  HA  LEU A 241      -8.256 -13.797 -25.587  1.00 74.76           H
ATOM   3617  CB  LEU A 241      -7.082 -14.122 -23.846  1.00 74.76           C
ATOM   3618 1HB  LEU A 241      -7.240 -14.579 -22.869  1.00 74.76           H
ATOM   3619 2HB  LEU A 241      -6.178 -14.566 -24.263  1.00 74.76           H
ATOM   3620  CG  LEU A 241      -6.836 -12.625 -23.645  1.00 74.76           C
ATOM   3621  HG  LEU A 241      -7.751 -12.178 -23.255  1.00 74.76           H
ATOM   3622  CD1 LEU A 241      -5.738 -12.385 -22.607  1.00 74.76           C
ATOM   3623 1HD1 LEU A 241      -6.037 -12.821 -21.654  1.00 74.76           H
ATOM   3624 2HD1 LEU A 241      -4.811 -12.849 -22.945  1.00 74.76           H
ATOM   3625 3HD1 LEU A 241      -5.583 -11.313 -22.484  1.00 74.76           H
ATOM   3626  CD2 LEU A 241      -6.528 -11.937 -24.976  1.00 74.76           C
ATOM   3627 1HD2 LEU A 241      -5.636 -12.381 -25.417  1.00 74.76           H
ATOM   3628 2HD2 LEU A 241      -7.371 -12.064 -25.655  1.00 74.76           H
ATOM   3629 3HD2 LEU A 241      -6.357 -10.874 -24.804  1.00 74.76           H
ATOM   3630  HN  LEU A 241      -9.435 -14.210 -23.051  1.00 74.76           H
ATOM   3631  N   ILE A 242      -8.631 -16.859 -24.478  1.00 75.26           N
ATOM   3632  CA  ILE A 242      -8.617 -18.259 -24.868  1.00 75.26           C
ATOM   3633  C   ILE A 242      -9.445 -18.437 -26.142  1.00 75.26           C
ATOM   3634  O   ILE A 242      -9.035 -19.149 -27.058  1.00 75.26           O
ATOM   3635  HA  ILE A 242      -7.584 -18.527 -25.086  1.00 75.26           H
ATOM   3636  CB  ILE A 242      -9.078 -19.142 -23.707  1.00 75.26           C
ATOM   3637  HB  ILE A 242      -9.994 -18.717 -23.297  1.00 75.26           H
ATOM   3638  CG1 ILE A 242      -8.042 -19.154 -22.581  1.00 75.26           C
ATOM   3639 1HG1 ILE A 242      -7.166 -19.721 -22.895  1.00 75.26           H
ATOM   3640 2HG1 ILE A 242      -7.708 -18.136 -22.380  1.00 75.26           H
ATOM   3641  CG2 ILE A 242      -9.414 -20.554 -24.192  1.00 75.26           C
ATOM   3642 1HG2 ILE A 242     -10.213 -20.504 -24.931  1.00 75.26           H
ATOM   3643 2HG2 ILE A 242      -8.529 -21.003 -24.643  1.00 75.26           H
ATOM   3644 3HG2 ILE A 242      -9.738 -21.161 -23.347  1.00 75.26           H
ATOM   3645  CD1 ILE A 242      -8.624 -19.767 -21.306  1.00 75.26           C
ATOM   3646 1HD1 ILE A 242      -9.485 -19.183 -20.982  1.00 75.26           H
ATOM   3647 2HD1 ILE A 242      -8.935 -20.793 -21.506  1.00 75.26           H
ATOM   3648 3HD1 ILE A 242      -7.867 -19.763 -20.522  1.00 75.26           H
ATOM   3649  HN  ILE A 242      -8.992 -16.678 -23.563  1.00 75.26           H
ATOM   3650  N   GLN A 243     -10.594 -17.778 -26.161  1.00 70.55           N
ATOM   3651  CA  GLN A 243     -11.497 -17.881 -27.294  1.00 70.55           C
ATOM   3652  C   GLN A 243     -10.869 -17.240 -28.533  1.00 70.55           C
ATOM   3653  O   GLN A 243     -11.089 -17.700 -29.653  1.00 70.55           O
ATOM   3654  HA  GLN A 243     -11.634 -18.949 -27.459  1.00 70.55           H
ATOM   3655  CB  GLN A 243     -12.852 -17.245 -26.975  1.00 70.55           C
ATOM   3656 1HB  GLN A 243     -12.702 -16.245 -26.569  1.00 70.55           H
ATOM   3657 2HB  GLN A 243     -13.430 -17.133 -27.892  1.00 70.55           H
ATOM   3658  CG  GLN A 243     -13.634 -18.096 -25.972  1.00 70.55           C
ATOM   3659 1HG  GLN A 243     -13.725 -19.115 -26.348  1.00 70.55           H
ATOM   3660 2HG  GLN A 243     -13.087 -18.151 -25.031  1.00 70.55           H
ATOM   3661  CD  GLN A 243     -15.026 -17.511 -25.726  1.00 70.55           C
ATOM   3662  OE1 GLN A 243     -15.334 -16.393 -26.104  1.00 70.55           O
ATOM   3663  NE2 GLN A 243     -15.848 -18.328 -25.072  1.00 70.55           N
ATOM   3664 1HE2 GLN A 243     -15.533 -19.234 -24.790  1.00 70.55           H
ATOM   3665 2HE2 GLN A 243     -16.781 -18.035 -24.863  1.00 70.55           H
ATOM   3666  HN  GLN A 243     -10.909 -17.183 -25.421  1.00 70.55           H
ATOM   3667  N   ALA A 244     -10.101 -16.188 -28.292  1.00 71.26           N
ATOM   3668  CA  ALA A 244      -9.596 -15.365 -29.377  1.00 71.26           C
ATOM   3669  C   ALA A 244      -8.486 -16.120 -30.111  1.00 71.26           C
ATOM   3670  O   ALA A 244      -8.177 -15.813 -31.261  1.00 71.26           O
ATOM   3671  HA  ALA A 244     -10.420 -15.185 -30.068  1.00 71.26           H
ATOM   3672  CB  ALA A 244      -9.117 -14.022 -28.820  1.00 71.26           C
ATOM   3673 1HB  ALA A 244      -9.950 -13.513 -28.335  1.00 71.26           H
ATOM   3674 2HB  ALA A 244      -8.323 -14.193 -28.094  1.00 71.26           H
ATOM   3675 3HB  ALA A 244      -8.739 -13.405 -29.635  1.00 71.26           H
ATOM   3676  HN  ALA A 244      -9.824 -15.896 -27.376  1.00 71.26           H
ATOM   3677  N   LYS A 245      -7.918 -17.094 -29.415  1.00 60.23           N
ATOM   3678  CA  LYS A 245      -6.856 -17.903 -29.990  1.00 60.23           C
ATOM   3679  C   LYS A 245      -5.815 -16.986 -30.635  1.00 60.23           C
ATOM   3680  O   LYS A 245      -4.986 -17.439 -31.422  1.00 60.23           O
ATOM   3681  HA  LYS A 245      -6.380 -18.445 -29.173  1.00 60.23           H
ATOM   3682  CB  LYS A 245      -7.435 -18.945 -30.949  1.00 60.23           C
ATOM   3683 1HB  LYS A 245      -8.101 -18.459 -31.662  1.00 60.23           H
ATOM   3684 2HB  LYS A 245      -6.630 -19.402 -31.525  1.00 60.23           H
ATOM   3685  CG  LYS A 245      -8.201 -20.027 -30.185  1.00 60.23           C
ATOM   3686 1HG  LYS A 245      -7.606 -20.368 -29.337  1.00 60.23           H
ATOM   3687 2HG  LYS A 245      -9.122 -19.609 -29.780  1.00 60.23           H
ATOM   3688  CD  LYS A 245      -8.528 -21.213 -31.094  1.00 60.23           C
ATOM   3689 1HD  LYS A 245      -9.219 -20.896 -31.876  1.00 60.23           H
ATOM   3690 2HD  LYS A 245      -7.621 -21.557 -31.591  1.00 60.23           H
ATOM   3691  CE  LYS A 245      -9.147 -22.362 -30.296  1.00 60.23           C
ATOM   3692 1HE  LYS A 245      -8.516 -22.598 -29.438  1.00 60.23           H
ATOM   3693 2HE  LYS A 245     -10.117 -22.059 -29.904  1.00 60.23           H
ATOM   3694  NZ  LYS A 245      -9.302 -23.561 -31.149  1.00 60.23           N
ATOM   3695 1HZ  LYS A 245      -9.738 -24.304 -30.613  1.00 60.23           H
ATOM   3696 2HZ  LYS A 245      -9.884 -23.335 -31.948  1.00 60.23           H
ATOM   3697 3HZ  LYS A 245      -8.390 -23.868 -31.471  1.00 60.23           H
ATOM   3698  HN  LYS A 245      -8.171 -17.333 -28.478  1.00 60.23           H
ATOM   3699  N   LYS A 246      -5.891 -15.712 -30.277  1.00 52.42           N
ATOM   3700  CA  LYS A 246      -5.010 -14.716 -30.861  1.00 52.42           C
ATOM   3701  C   LYS A 246      -3.808 -14.501 -29.938  1.00 52.42           C
ATOM   3702  O   LYS A 246      -3.932 -13.875 -28.887  1.00 52.42           O
ATOM   3703  HA  LYS A 246      -4.650 -15.114 -31.809  1.00 52.42           H
ATOM   3704  CB  LYS A 246      -5.783 -13.433 -31.172  1.00 52.42           C
ATOM   3705 1HB  LYS A 246      -6.441 -13.189 -30.339  1.00 52.42           H
ATOM   3706 2HB  LYS A 246      -5.086 -12.602 -31.282  1.00 52.42           H
ATOM   3707  CG  LYS A 246      -6.607 -13.587 -32.452  1.00 52.42           C
ATOM   3708 1HG  LYS A 246      -5.987 -14.017 -33.238  1.00 52.42           H
ATOM   3709 2HG  LYS A 246      -7.429 -14.281 -32.278  1.00 52.42           H
ATOM   3710  CD  LYS A 246      -7.161 -12.237 -32.913  1.00 52.42           C
ATOM   3711 1HD  LYS A 246      -7.825 -11.832 -32.149  1.00 52.42           H
ATOM   3712 2HD  LYS A 246      -6.343 -11.526 -33.033  1.00 52.42           H
ATOM   3713  CE  LYS A 246      -7.920 -12.378 -34.234  1.00 52.42           C
ATOM   3714 1HE  LYS A 246      -7.299 -12.898 -34.963  1.00 52.42           H
ATOM   3715 2HE  LYS A 246      -8.812 -12.985 -34.084  1.00 52.42           H
ATOM   3716  NZ  LYS A 246      -8.300 -11.047 -34.758  1.00 52.42           N
ATOM   3717 1HZ  LYS A 246      -8.822 -11.159 -35.620  1.00 52.42           H
ATOM   3718 2HZ  LYS A 246      -8.875 -10.566 -34.074  1.00 52.42           H
ATOM   3719 3HZ  LYS A 246      -7.463 -10.503 -34.938  1.00 52.42           H
ATOM   3720  HN  LYS A 246      -6.540 -15.359 -29.602  1.00 52.42           H
ATOM   3721  N   SER A 247      -2.672 -15.034 -30.365  1.00 56.00           N
ATOM   3722  CA  SER A 247      -1.467 -14.974 -29.556  1.00 56.00           C
ATOM   3723  C   SER A 247      -1.125 -13.518 -29.234  1.00 56.00           C
ATOM   3724  O   SER A 247      -0.729 -13.203 -28.113  1.00 56.00           O
ATOM   3725  HA  SER A 247      -1.704 -15.522 -28.644  1.00 56.00           H
ATOM   3726  CB  SER A 247      -0.292 -15.650 -30.266  1.00 56.00           C
ATOM   3727 1HB  SER A 247      -0.456 -16.728 -30.291  1.00 56.00           H
ATOM   3728 2HB  SER A 247      -0.250 -15.310 -31.301  1.00 56.00           H
ATOM   3729  OG  SER A 247       0.950 -15.374 -29.625  1.00 56.00           O
ATOM   3730  HG  SER A 247       0.973 -15.806 -28.723  1.00 56.00           H
ATOM   3731  HN  SER A 247      -2.568 -15.498 -31.245  1.00 56.00           H
ATOM   3732  N   SER A 248      -1.289 -12.668 -30.238  1.00 56.22           N
ATOM   3733  CA  SER A 248      -0.815 -11.298 -30.144  1.00 56.22           C
ATOM   3734  C   SER A 248      -1.355 -10.643 -28.872  1.00 56.22           C
ATOM   3735  O   SER A 248      -0.655  -9.866 -28.224  1.00 56.22           O
ATOM   3736  HA  SER A 248       0.272 -11.372 -30.105  1.00 56.22           H
ATOM   3737  CB  SER A 248      -1.226 -10.488 -31.375  1.00 56.22           C
ATOM   3738 1HB  SER A 248      -0.766 -10.920 -32.264  1.00 56.22           H
ATOM   3739 2HB  SER A 248      -2.306 -10.556 -31.509  1.00 56.22           H
ATOM   3740  OG  SER A 248      -0.848  -9.118 -31.263  1.00 56.22           O
ATOM   3741  HG  SER A 248      -1.114  -8.622 -32.089  1.00 56.22           H
ATOM   3742  HN  SER A 248      -1.737 -12.903 -31.101  1.00 56.22           H
ATOM   3743  N   LYS A 249      -2.595 -10.980 -28.552  1.00 51.74           N
ATOM   3744  CA  LYS A 249      -3.280 -10.345 -27.438  1.00 51.74           C
ATOM   3745  C   LYS A 249      -2.642 -10.803 -26.125  1.00 51.74           C
ATOM   3746  O   LYS A 249      -2.680 -10.084 -25.128  1.00 51.74           O
ATOM   3747  HA  LYS A 249      -3.134  -9.269 -27.536  1.00 51.74           H
ATOM   3748  CB  LYS A 249      -4.785 -10.607 -27.515  1.00 51.74           C
ATOM   3749 1HB  LYS A 249      -4.965 -11.664 -27.714  1.00 51.74           H
ATOM   3750 2HB  LYS A 249      -5.247 -10.381 -26.553  1.00 51.74           H
ATOM   3751  CG  LYS A 249      -5.434  -9.759 -28.610  1.00 51.74           C
ATOM   3752 1HG  LYS A 249      -5.109  -8.723 -28.513  1.00 51.74           H
ATOM   3753 2HG  LYS A 249      -5.103 -10.107 -29.589  1.00 51.74           H
ATOM   3754  CD  LYS A 249      -6.960  -9.830 -28.527  1.00 51.74           C
ATOM   3755 1HD  LYS A 249      -7.292 -10.848 -28.732  1.00 51.74           H
ATOM   3756 2HD  LYS A 249      -7.285  -9.587 -27.515  1.00 51.74           H
ATOM   3757  CE  LYS A 249      -7.609  -8.865 -29.521  1.00 51.74           C
ATOM   3758 1HE  LYS A 249      -7.175  -7.872 -29.410  1.00 51.74           H
ATOM   3759 2HE  LYS A 249      -7.402  -9.191 -30.541  1.00 51.74           H
ATOM   3760  NZ  LYS A 249      -9.072  -8.802 -29.303  1.00 51.74           N
ATOM   3761 1HZ  LYS A 249      -9.490  -8.184 -29.990  1.00 51.74           H
ATOM   3762 2HZ  LYS A 249      -9.468  -9.730 -29.398  1.00 51.74           H
ATOM   3763 3HZ  LYS A 249      -9.259  -8.448 -28.371  1.00 51.74           H
ATOM   3764  HN  LYS A 249      -3.130 -11.672 -29.037  1.00 51.74           H
ATOM   3765  N   HIS A 250      -2.070 -11.998 -26.167  1.00 54.05           N
ATOM   3766  CA  HIS A 250      -1.507 -12.600 -24.971  1.00 54.05           C
ATOM   3767  C   HIS A 250      -0.272 -11.810 -24.531  1.00 54.05           C
ATOM   3768  O   HIS A 250      -0.096 -11.537 -23.345  1.00 54.05           O
ATOM   3769  HA  HIS A 250      -2.269 -12.528 -24.195  1.00 54.05           H
ATOM   3770  CB  HIS A 250      -1.211 -14.084 -25.197  1.00 54.05           C
ATOM   3771 1HB  HIS A 250      -0.637 -14.193 -26.117  1.00 54.05           H
ATOM   3772 2HB  HIS A 250      -0.583 -14.447 -24.384  1.00 54.05           H
ATOM   3773  CG  HIS A 250      -2.445 -14.950 -25.285  1.00 54.05           C
ATOM   3774  ND1 HIS A 250      -3.281 -14.953 -26.388  1.00 54.05           N
ATOM   3775  HD1 HIS A 250      -3.161 -14.404 -27.215  1.00 54.05           H
ATOM   3776  CD2 HIS A 250      -2.976 -15.839 -24.397  1.00 54.05           C
ATOM   3777  HD2 HIS A 250      -2.565 -16.082 -23.417  1.00 54.05           H
ATOM   3778  CE1 HIS A 250      -4.267 -15.810 -26.163  1.00 54.05           C
ATOM   3779  HE1 HIS A 250      -5.087 -16.037 -26.845  1.00 54.05           H
ATOM   3780  NE2 HIS A 250      -4.076 -16.357 -24.928  1.00 54.05           N
ATOM   3781  HN  HIS A 250      -1.989 -12.550 -26.997  1.00 54.05           H
ATOM   3782  N   LYS A 251       0.550 -11.465 -25.511  1.00 56.31           N
ATOM   3783  CA  LYS A 251       1.805 -10.789 -25.231  1.00 56.31           C
ATOM   3784  C   LYS A 251       1.518  -9.449 -24.552  1.00 56.31           C
ATOM   3785  O   LYS A 251       2.243  -9.039 -23.647  1.00 56.31           O
ATOM   3786  HA  LYS A 251       2.366 -11.415 -24.537  1.00 56.31           H
ATOM   3787  CB  LYS A 251       2.643 -10.665 -26.506  1.00 56.31           C
ATOM   3788 1HB  LYS A 251       2.027 -10.270 -27.313  1.00 56.31           H
ATOM   3789 2HB  LYS A 251       3.453  -9.954 -26.345  1.00 56.31           H
ATOM   3790  CG  LYS A 251       3.221 -12.021 -26.916  1.00 56.31           C
ATOM   3791 1HG  LYS A 251       3.804 -12.436 -26.093  1.00 56.31           H
ATOM   3792 2HG  LYS A 251       2.410 -12.721 -27.116  1.00 56.31           H
ATOM   3793  CD  LYS A 251       4.105 -11.888 -28.158  1.00 56.31           C
ATOM   3794 1HD  LYS A 251       3.519 -11.485 -28.984  1.00 56.31           H
ATOM   3795 2HD  LYS A 251       4.909 -11.178 -27.962  1.00 56.31           H
ATOM   3796  CE  LYS A 251       4.697 -13.241 -28.557  1.00 56.31           C
ATOM   3797 1HE  LYS A 251       5.449 -13.544 -27.829  1.00 56.31           H
ATOM   3798 2HE  LYS A 251       3.918 -14.002 -28.548  1.00 56.31           H
ATOM   3799  NZ  LYS A 251       5.305 -13.162 -29.904  1.00 56.31           N
ATOM   3800 1HZ  LYS A 251       5.696 -14.065 -30.152  1.00 56.31           H
ATOM   3801 2HZ  LYS A 251       4.596 -12.904 -30.581  1.00 56.31           H
ATOM   3802 3HZ  LYS A 251       6.041 -12.465 -29.903  1.00 56.31           H
ATOM   3803  HN  LYS A 251       0.371 -11.640 -26.479  1.00 56.31           H
ATOM   3804  N   ALA A 252       0.458  -8.803 -25.015  1.00 63.63           N
ATOM   3805  CA  ALA A 252       0.132  -7.466 -24.546  1.00 63.63           C
ATOM   3806  C   ALA A 252      -0.284  -7.534 -23.075  1.00 63.63           C
ATOM   3807  O   ALA A 252      -0.107  -6.571 -22.331  1.00 63.63           O
ATOM   3808  HA  ALA A 252       1.031  -6.856 -24.633  1.00 63.63           H
ATOM   3809  CB  ALA A 252      -0.960  -6.866 -25.434  1.00 63.63           C
ATOM   3810 1HB  ALA A 252      -0.603  -6.812 -26.462  1.00 63.63           H
ATOM   3811 2HB  ALA A 252      -1.850  -7.493 -25.390  1.00 63.63           H
ATOM   3812 3HB  ALA A 252      -1.204  -5.863 -25.081  1.00 63.63           H
ATOM   3813  HN  ALA A 252      -0.171  -9.176 -25.697  1.00 63.63           H
ATOM   3814  N   LEU A 253      -0.830  -8.682 -22.700  1.00 67.86           N
ATOM   3815  CA  LEU A 253      -1.422  -8.833 -21.382  1.00 67.86           C
ATOM   3816  C   LEU A 253      -0.335  -9.227 -20.381  1.00 67.86           C
ATOM   3817  O   LEU A 253      -0.516  -9.083 -19.173  1.00 67.86           O
ATOM   3818  HA  LEU A 253      -1.824  -7.863 -21.091  1.00 67.86           H
ATOM   3819  CB  LEU A 253      -2.596  -9.814 -21.432  1.00 67.86           C
ATOM   3820 1HB  LEU A 253      -2.988  -9.829 -22.449  1.00 67.86           H
ATOM   3821 2HB  LEU A 253      -2.218 -10.814 -21.221  1.00 67.86           H
ATOM   3822  CG  LEU A 253      -3.753  -9.524 -20.473  1.00 67.86           C
ATOM   3823  HG  LEU A 253      -3.336  -9.151 -19.538  1.00 67.86           H
ATOM   3824  CD1 LEU A 253      -4.665  -8.428 -21.030  1.00 67.86           C
ATOM   3825 1HD1 LEU A 253      -4.090  -7.513 -21.170  1.00 67.86           H
ATOM   3826 2HD1 LEU A 253      -5.076  -8.749 -21.987  1.00 67.86           H
ATOM   3827 3HD1 LEU A 253      -5.479  -8.242 -20.329  1.00 67.86           H
ATOM   3828  CD2 LEU A 253      -4.527 -10.802 -20.145  1.00 67.86           C
ATOM   3829 1HD2 LEU A 253      -4.932 -11.227 -21.064  1.00 67.86           H
ATOM   3830 2HD2 LEU A 253      -3.856 -11.522 -19.676  1.00 67.86           H
ATOM   3831 3HD2 LEU A 253      -5.343 -10.568 -19.462  1.00 67.86           H
ATOM   3832  HN  LEU A 253      -0.871  -9.497 -23.278  1.00 67.86           H
ATOM   3833  N   LYS A 254       0.772  -9.717 -20.920  1.00 70.90           N
ATOM   3834  CA  LYS A 254       1.767 -10.392 -20.104  1.00 70.90           C
ATOM   3835  C   LYS A 254       2.175  -9.480 -18.946  1.00 70.90           C
ATOM   3836  O   LYS A 254       2.286  -9.929 -17.806  1.00 70.90           O
ATOM   3837  HA  LYS A 254       1.299 -11.286 -19.691  1.00 70.90           H
ATOM   3838  CB  LYS A 254       2.943 -10.855 -20.966  1.00 70.90           C
ATOM   3839 1HB  LYS A 254       2.570 -11.366 -21.854  1.00 70.90           H
ATOM   3840 2HB  LYS A 254       3.508  -9.989 -21.312  1.00 70.90           H
ATOM   3841  CG  LYS A 254       3.863 -11.792 -20.181  1.00 70.90           C
ATOM   3842 1HG  LYS A 254       4.275 -11.265 -19.320  1.00 70.90           H
ATOM   3843 2HG  LYS A 254       3.288 -12.633 -19.795  1.00 70.90           H
ATOM   3844  CD  LYS A 254       5.002 -12.308 -21.063  1.00 70.90           C
ATOM   3845 1HD  LYS A 254       4.590 -12.826 -21.929  1.00 70.90           H
ATOM   3846 2HD  LYS A 254       5.583 -11.467 -21.442  1.00 70.90           H
ATOM   3847  CE  LYS A 254       5.914 -13.255 -20.282  1.00 70.90           C
ATOM   3848 1HE  LYS A 254       6.336 -12.736 -19.421  1.00 70.90           H
ATOM   3849 2HE  LYS A 254       5.334 -14.093 -19.896  1.00 70.90           H
ATOM   3850  NZ  LYS A 254       7.004 -13.757 -21.149  1.00 70.90           N
ATOM   3851 1HZ  LYS A 254       7.597 -14.385 -20.617  1.00 70.90           H
ATOM   3852 2HZ  LYS A 254       6.607 -14.255 -21.938  1.00 70.90           H
ATOM   3853 3HZ  LYS A 254       7.556 -12.976 -21.485  1.00 70.90           H
ATOM   3854  HN  LYS A 254       0.993  -9.658 -21.893  1.00 70.90           H
ATOM   3855  N   VAL A 255       2.387  -8.214 -19.278  1.00 74.03           N
ATOM   3856  CA  VAL A 255       2.834  -7.247 -18.291  1.00 74.03           C
ATOM   3857  C   VAL A 255       1.813  -7.176 -17.153  1.00 74.03           C
ATOM   3858  O   VAL A 255       2.172  -7.302 -15.984  1.00 74.03           O
ATOM   3859  HA  VAL A 255       3.783  -7.601 -17.888  1.00 74.03           H
ATOM   3860  CB  VAL A 255       3.079  -5.892 -18.959  1.00 74.03           C
ATOM   3861  HB  VAL A 255       2.141  -5.564 -19.406  1.00 74.03           H
ATOM   3862  CG1 VAL A 255       3.502  -4.842 -17.930  1.00 74.03           C
ATOM   3863 1HG1 VAL A 255       2.716  -4.726 -17.185  1.00 74.03           H
ATOM   3864 2HG1 VAL A 255       4.423  -5.162 -17.441  1.00 74.03           H
ATOM   3865 3HG1 VAL A 255       3.670  -3.889 -18.432  1.00 74.03           H
ATOM   3866  CG2 VAL A 255       4.116  -6.013 -20.078  1.00 74.03           C
ATOM   3867 1HG2 VAL A 255       5.058  -6.373 -19.664  1.00 74.03           H
ATOM   3868 2HG2 VAL A 255       3.758  -6.715 -20.831  1.00 74.03           H
ATOM   3869 3HG2 VAL A 255       4.271  -5.036 -20.536  1.00 74.03           H
ATOM   3870  HN  VAL A 255       2.259  -7.849 -20.200  1.00 74.03           H
ATOM   3871  N   THR A 256       0.561  -6.974 -17.537  1.00 72.63           N
ATOM   3872  CA  THR A 256      -0.474  -6.648 -16.571  1.00 72.63           C
ATOM   3873  C   THR A 256      -0.707  -7.826 -15.622  1.00 72.63           C
ATOM   3874  O   THR A 256      -0.942  -7.630 -14.430  1.00 72.63           O
ATOM   3875  HA  THR A 256      -0.127  -5.812 -15.963  1.00 72.63           H
ATOM   3876  CB  THR A 256      -1.728  -6.233 -17.343  1.00 72.63           C
ATOM   3877  HB  THR A 256      -2.329  -7.103 -17.606  1.00 72.63           H
ATOM   3878  OG1 THR A 256      -1.224  -5.478 -18.442  1.00 72.63           O
ATOM   3879  HG1 THR A 256      -1.762  -5.669 -19.263  1.00 72.63           H
ATOM   3880  CG2 THR A 256      -2.589  -5.233 -16.568  1.00 72.63           C
ATOM   3881 1HG2 THR A 256      -2.007  -4.334 -16.364  1.00 72.63           H
ATOM   3882 2HG2 THR A 256      -2.907  -5.681 -15.627  1.00 72.63           H
ATOM   3883 3HG2 THR A 256      -3.465  -4.971 -17.161  1.00 72.63           H
ATOM   3884  HN  THR A 256       0.251  -7.029 -18.486  1.00 72.63           H
ATOM   3885  N   ILE A 257      -0.635  -9.022 -16.186  1.00 76.77           N
ATOM   3886  CA  ILE A 257      -0.802 -10.232 -15.399  1.00 76.77           C
ATOM   3887  C   ILE A 257       0.282 -10.287 -14.321  1.00 76.77           C
ATOM   3888  O   ILE A 257      -0.013 -10.530 -13.151  1.00 76.77           O
ATOM   3889  HA  ILE A 257      -1.774 -10.172 -14.909  1.00 76.77           H
ATOM   3890  CB  ILE A 257      -0.829 -11.463 -16.307  1.00 76.77           C
ATOM   3891  HB  ILE A 257       0.024 -11.407 -16.984  1.00 76.77           H
ATOM   3892  CG1 ILE A 257      -2.091 -11.479 -17.172  1.00 76.77           C
ATOM   3893 1HG1 ILE A 257      -2.971 -11.577 -16.536  1.00 76.77           H
ATOM   3894 2HG1 ILE A 257      -2.185 -10.530 -17.702  1.00 76.77           H
ATOM   3895  CG2 ILE A 257      -0.676 -12.749 -15.493  1.00 76.77           C
ATOM   3896 1HG2 ILE A 257       0.273 -12.730 -14.958  1.00 76.77           H
ATOM   3897 2HG2 ILE A 257      -1.495 -12.825 -14.777  1.00 76.77           H
ATOM   3898 3HG2 ILE A 257      -0.699 -13.608 -16.163  1.00 76.77           H
ATOM   3899  CD1 ILE A 257      -2.051 -12.630 -18.180  1.00 76.77           C
ATOM   3900 1HD1 ILE A 257      -1.183 -12.514 -18.829  1.00 76.77           H
ATOM   3901 2HD1 ILE A 257      -1.981 -13.577 -17.646  1.00 76.77           H
ATOM   3902 3HD1 ILE A 257      -2.960 -12.617 -18.781  1.00 76.77           H
ATOM   3903  HN  ILE A 257      -0.467  -9.172 -17.160  1.00 76.77           H
ATOM   3904  N   THR A 258       1.513 -10.058 -14.752  1.00 81.37           N
ATOM   3905  CA  THR A 258       2.655 -10.190 -13.863  1.00 81.37           C
ATOM   3906  C   THR A 258       2.526  -9.223 -12.683  1.00 81.37           C
ATOM   3907  O   THR A 258       2.730  -9.611 -11.534  1.00 81.37           O
ATOM   3908  HA  THR A 258       2.655 -11.199 -13.451  1.00 81.37           H
ATOM   3909  CB  THR A 258       3.925  -9.975 -14.688  1.00 81.37           C
ATOM   3910  HB  THR A 258       4.003  -8.939 -15.020  1.00 81.37           H
ATOM   3911  OG1 THR A 258       3.833 -10.947 -15.726  1.00 81.37           O
ATOM   3912  HG1 THR A 258       3.391 -10.549 -16.530  1.00 81.37           H
ATOM   3913  CG2 THR A 258       5.192 -10.363 -13.925  1.00 81.37           C
ATOM   3914 1HG2 THR A 258       5.143 -11.418 -13.652  1.00 81.37           H
ATOM   3915 2HG2 THR A 258       5.273  -9.758 -13.022  1.00 81.37           H
ATOM   3916 3HG2 THR A 258       6.064 -10.192 -14.556  1.00 81.37           H
ATOM   3917  HN  THR A 258       1.736  -9.787 -15.689  1.00 81.37           H
ATOM   3918  N   VAL A 259       2.188  -7.984 -13.009  1.00 79.11           N
ATOM   3919  CA  VAL A 259       2.070  -6.950 -11.995  1.00 79.11           C
ATOM   3920  C   VAL A 259       1.023  -7.372 -10.962  1.00 79.11           C
ATOM   3921  O   VAL A 259       1.244  -7.239  -9.759  1.00 79.11           O
ATOM   3922  HA  VAL A 259       3.037  -6.863 -11.500  1.00 79.11           H
ATOM   3923  CB  VAL A 259       1.752  -5.606 -12.654  1.00 79.11           C
ATOM   3924  HB  VAL A 259       0.894  -5.749 -13.310  1.00 79.11           H
ATOM   3925  CG1 VAL A 259       1.372  -4.558 -11.605  1.00 79.11           C
ATOM   3926 1HG1 VAL A 259       0.493  -4.895 -11.057  1.00 79.11           H
ATOM   3927 2HG1 VAL A 259       2.202  -4.420 -10.912  1.00 79.11           H
ATOM   3928 3HG1 VAL A 259       1.151  -3.612 -12.100  1.00 79.11           H
ATOM   3929  CG2 VAL A 259       2.924  -5.124 -13.511  1.00 79.11           C
ATOM   3930 1HG2 VAL A 259       3.808  -5.006 -12.884  1.00 79.11           H
ATOM   3931 2HG2 VAL A 259       3.128  -5.857 -14.292  1.00 79.11           H
ATOM   3932 3HG2 VAL A 259       2.672  -4.167 -13.967  1.00 79.11           H
ATOM   3933  HN  VAL A 259       1.997  -7.684 -13.943  1.00 79.11           H
ATOM   3934  N   LEU A 260      -0.094  -7.872 -11.469  1.00 76.26           N
ATOM   3935  CA  LEU A 260      -1.194  -8.270 -10.607  1.00 76.26           C
ATOM   3936  C   LEU A 260      -0.723  -9.379  -9.665  1.00 76.26           C
ATOM   3937  O   LEU A 260      -0.924  -9.297  -8.454  1.00 76.26           O
ATOM   3938  HA  LEU A 260      -1.470  -7.402 -10.008  1.00 76.26           H
ATOM   3939  CB  LEU A 260      -2.418  -8.652 -11.442  1.00 76.26           C
ATOM   3940 1HB  LEU A 260      -2.683  -7.802 -12.072  1.00 76.26           H
ATOM   3941 2HB  LEU A 260      -2.138  -9.467 -12.109  1.00 76.26           H
ATOM   3942  CG  LEU A 260      -3.661  -9.075 -10.657  1.00 76.26           C
ATOM   3943  HG  LEU A 260      -3.352  -9.779  -9.884  1.00 76.26           H
ATOM   3944  CD1 LEU A 260      -4.297  -7.877  -9.949  1.00 76.26           C
ATOM   3945 1HD1 LEU A 260      -3.578  -7.440  -9.256  1.00 76.26           H
ATOM   3946 2HD1 LEU A 260      -4.588  -7.131 -10.688  1.00 76.26           H
ATOM   3947 3HD1 LEU A 260      -5.178  -8.207  -9.398  1.00 76.26           H
ATOM   3948  CD2 LEU A 260      -4.658  -9.804 -11.559  1.00 76.26           C
ATOM   3949 1HD2 LEU A 260      -4.966  -9.142 -12.369  1.00 76.26           H
ATOM   3950 2HD2 LEU A 260      -4.188 -10.694 -11.976  1.00 76.26           H
ATOM   3951 3HD2 LEU A 260      -5.532 -10.094 -10.976  1.00 76.26           H
ATOM   3952  HN  LEU A 260      -0.253  -8.007 -12.447  1.00 76.26           H
ATOM   3953  N   THR A 261      -0.104 -10.391 -10.256  1.00 84.41           N
ATOM   3954  CA  THR A 261       0.273 -11.578  -9.507  1.00 84.41           C
ATOM   3955  C   THR A 261       1.228 -11.210  -8.370  1.00 84.41           C
ATOM   3956  O   THR A 261       1.065 -11.674  -7.243  1.00 84.41           O
ATOM   3957  HA  THR A 261      -0.624 -11.995  -9.049  1.00 84.41           H
ATOM   3958  CB  THR A 261       0.862 -12.590 -10.491  1.00 84.41           C
ATOM   3959  HB  THR A 261       1.789 -12.216 -10.926  1.00 84.41           H
ATOM   3960  OG1 THR A 261      -0.196 -12.833 -11.414  1.00 84.41           O
ATOM   3961  HG1 THR A 261      -0.148 -12.180 -12.170  1.00 84.41           H
ATOM   3962  CG2 THR A 261       1.115 -13.955  -9.847  1.00 84.41           C
ATOM   3963 1HG2 THR A 261       0.175 -14.359  -9.471  1.00 84.41           H
ATOM   3964 2HG2 THR A 261       1.818 -13.842  -9.021  1.00 84.41           H
ATOM   3965 3HG2 THR A 261       1.533 -14.635 -10.589  1.00 84.41           H
ATOM   3966  HN  THR A 261       0.138 -10.408 -11.226  1.00 84.41           H
ATOM   3967  N   VAL A 262       2.204 -10.378  -8.705  1.00 87.36           N
ATOM   3968  CA  VAL A 262       3.217  -9.986  -7.740  1.00 87.36           C
ATOM   3969  C   VAL A 262       2.556  -9.210  -6.600  1.00 87.36           C
ATOM   3970  O   VAL A 262       2.890  -9.410  -5.433  1.00 87.36           O
ATOM   3971  HA  VAL A 262       3.656 -10.898  -7.335  1.00 87.36           H
ATOM   3972  CB  VAL A 262       4.326  -9.196  -8.438  1.00 87.36           C
ATOM   3973  HB  VAL A 262       3.861  -8.369  -8.975  1.00 87.36           H
ATOM   3974  CG1 VAL A 262       5.303  -8.605  -7.419  1.00 87.36           C
ATOM   3975 1HG1 VAL A 262       4.766  -7.935  -6.747  1.00 87.36           H
ATOM   3976 2HG1 VAL A 262       5.758  -9.410  -6.843  1.00 87.36           H
ATOM   3977 3HG1 VAL A 262       6.080  -8.048  -7.942  1.00 87.36           H
ATOM   3978  CG2 VAL A 262       5.060 -10.066  -9.461  1.00 87.36           C
ATOM   3979 1HG2 VAL A 262       5.506 -10.922  -8.955  1.00 87.36           H
ATOM   3980 2HG2 VAL A 262       4.353 -10.416 -10.213  1.00 87.36           H
ATOM   3981 3HG2 VAL A 262       5.842  -9.479  -9.942  1.00 87.36           H
ATOM   3982  HN  VAL A 262       2.308  -9.976  -9.615  1.00 87.36           H
ATOM   3983  N   PHE A 263       1.631  -8.339  -6.977  1.00 81.18           N
ATOM   3984  CA  PHE A 263       0.920  -7.533  -6.001  1.00 81.18           C
ATOM   3985  C   PHE A 263       0.178  -8.416  -4.996  1.00 81.18           C
ATOM   3986  O   PHE A 263       0.351  -8.268  -3.787  1.00 81.18           O
ATOM   3987  HA  PHE A 263       1.662  -6.932  -5.475  1.00 81.18           H
ATOM   3988  CB  PHE A 263      -0.100  -6.692  -6.772  1.00 81.18           C
ATOM   3989 1HB  PHE A 263       0.432  -6.045  -7.470  1.00 81.18           H
ATOM   3990 2HB  PHE A 263      -0.726  -7.356  -7.368  1.00 81.18           H
ATOM   3991  CG  PHE A 263      -0.997  -5.830  -5.882  1.00 81.18           C
ATOM   3992  CD1 PHE A 263      -2.267  -6.229  -5.606  1.00 81.18           C
ATOM   3993  HD1 PHE A 263      -2.646  -7.164  -6.020  1.00 81.18           H
ATOM   3994  CD2 PHE A 263      -0.524  -4.664  -5.366  1.00 81.18           C
ATOM   3995  HD2 PHE A 263       0.494  -4.343  -5.587  1.00 81.18           H
ATOM   3996  CE1 PHE A 263      -3.100  -5.429  -4.780  1.00 81.18           C
ATOM   3997  HE1 PHE A 263      -4.118  -5.750  -4.559  1.00 81.18           H
ATOM   3998  CE2 PHE A 263      -1.356  -3.864  -4.539  1.00 81.18           C
ATOM   3999  HE2 PHE A 263      -0.977  -2.929  -4.126  1.00 81.18           H
ATOM   4000  CZ  PHE A 263      -2.627  -4.263  -4.264  1.00 81.18           C
ATOM   4001  HZ  PHE A 263      -3.266  -3.649  -3.629  1.00 81.18           H
ATOM   4002  HN  PHE A 263       1.367  -8.182  -7.929  1.00 81.18           H
ATOM   4003  N   VAL A 264      -0.633  -9.316  -5.533  1.00 86.36           N
ATOM   4004  CA  VAL A 264      -1.489 -10.143  -4.700  1.00 86.36           C
ATOM   4005  C   VAL A 264      -0.624 -10.964  -3.742  1.00 86.36           C
ATOM   4006  O   VAL A 264      -0.929 -11.065  -2.555  1.00 86.36           O
ATOM   4007  HA  VAL A 264      -2.123  -9.476  -4.115  1.00 86.36           H
ATOM   4008  CB  VAL A 264      -2.395 -11.008  -5.578  1.00 86.36           C
ATOM   4009  HB  VAL A 264      -1.763 -11.546  -6.285  1.00 86.36           H
ATOM   4010  CG1 VAL A 264      -3.146 -12.044  -4.738  1.00 86.36           C
ATOM   4011 1HG1 VAL A 264      -2.429 -12.690  -4.232  1.00 86.36           H
ATOM   4012 2HG1 VAL A 264      -3.762 -11.533  -3.997  1.00 86.36           H
ATOM   4013 3HG1 VAL A 264      -3.783 -12.645  -5.387  1.00 86.36           H
ATOM   4014  CG2 VAL A 264      -3.369 -10.143  -6.381  1.00 86.36           C
ATOM   4015 1HG2 VAL A 264      -3.992  -9.567  -5.697  1.00 86.36           H
ATOM   4016 2HG2 VAL A 264      -2.807  -9.463  -7.022  1.00 86.36           H
ATOM   4017 3HG2 VAL A 264      -4.001 -10.784  -6.997  1.00 86.36           H
ATOM   4018  HN  VAL A 264      -0.710  -9.484  -6.515  1.00 86.36           H
ATOM   4019  N   LEU A 265       0.440 -11.530  -4.294  1.00 88.50           N
ATOM   4020  CA  LEU A 265       1.283 -12.438  -3.535  1.00 88.50           C
ATOM   4021  C   LEU A 265       1.938 -11.674  -2.382  1.00 88.50           C
ATOM   4022  O   LEU A 265       2.128 -12.224  -1.298  1.00 88.50           O
ATOM   4023  HA  LEU A 265       0.638 -13.210  -3.116  1.00 88.50           H
ATOM   4024  CB  LEU A 265       2.284 -13.136  -4.457  1.00 88.50           C
ATOM   4025 1HB  LEU A 265       2.765 -12.380  -5.078  1.00 88.50           H
ATOM   4026 2HB  LEU A 265       3.063 -13.585  -3.841  1.00 88.50           H
ATOM   4027  CG  LEU A 265       1.710 -14.218  -5.374  1.00 88.50           C
ATOM   4028  HG  LEU A 265       0.903 -13.777  -5.959  1.00 88.50           H
ATOM   4029  CD1 LEU A 265       2.766 -14.716  -6.363  1.00 88.50           C
ATOM   4030 1HD1 LEU A 265       3.109 -13.883  -6.978  1.00 88.50           H
ATOM   4031 2HD1 LEU A 265       3.609 -15.134  -5.814  1.00 88.50           H
ATOM   4032 3HD1 LEU A 265       2.331 -15.484  -7.002  1.00 88.50           H
ATOM   4033  CD2 LEU A 265       1.104 -15.362  -4.558  1.00 88.50           C
ATOM   4034 1HD2 LEU A 265       1.875 -15.809  -3.931  1.00 88.50           H
ATOM   4035 2HD2 LEU A 265       0.302 -14.976  -3.930  1.00 88.50           H
ATOM   4036 3HD2 LEU A 265       0.703 -16.118  -5.234  1.00 88.50           H
ATOM   4037  HN  LEU A 265       0.727 -11.377  -5.240  1.00 88.50           H
ATOM   4038  N   SER A 266       2.265 -10.420  -2.655  1.00 89.88           N
ATOM   4039  CA  SER A 266       2.985  -9.607  -1.689  1.00 89.88           C
ATOM   4040  C   SER A 266       2.019  -9.079  -0.626  1.00 89.88           C
ATOM   4041  O   SER A 266       2.388  -8.939   0.538  1.00 89.88           O
ATOM   4042  HA  SER A 266       3.720 -10.275  -1.240  1.00 89.88           H
ATOM   4043  CB  SER A 266       3.705  -8.445  -2.376  1.00 89.88           C
ATOM   4044 1HB  SER A 266       4.245  -7.861  -1.629  1.00 89.88           H
ATOM   4045 2HB  SER A 266       4.447  -8.838  -3.071  1.00 89.88           H
ATOM   4046  OG  SER A 266       2.801  -7.596  -3.077  1.00 89.88           O
ATOM   4047  HG  SER A 266       2.736  -7.882  -4.034  1.00 89.88           H
ATOM   4048  HN  SER A 266       2.048  -9.960  -3.516  1.00 89.88           H
ATOM   4049  N   GLN A 267       0.800  -8.802  -1.066  1.00 84.66           N
ATOM   4050  CA  GLN A 267      -0.160  -8.110  -0.223  1.00 84.66           C
ATOM   4051  C   GLN A 267      -0.923  -9.112   0.646  1.00 84.66           C
ATOM   4052  O   GLN A 267      -1.354  -8.781   1.749  1.00 84.66           O
ATOM   4053  HA  GLN A 267       0.433  -7.449   0.409  1.00 84.66           H
ATOM   4054  CB  GLN A 267      -1.123  -7.270  -1.064  1.00 84.66           C
ATOM   4055 1HB  GLN A 267      -1.579  -7.893  -1.833  1.00 84.66           H
ATOM   4056 2HB  GLN A 267      -1.932  -6.898  -0.434  1.00 84.66           H
ATOM   4057  CG  GLN A 267      -0.396  -6.093  -1.718  1.00 84.66           C
ATOM   4058 1HG  GLN A 267       0.459  -6.460  -2.286  1.00 84.66           H
ATOM   4059 2HG  GLN A 267      -1.061  -5.599  -2.427  1.00 84.66           H
ATOM   4060  CD  GLN A 267       0.076  -5.087  -0.667  1.00 84.66           C
ATOM   4061  OE1 GLN A 267      -0.493  -4.956   0.404  1.00 84.66           O
ATOM   4062  NE2 GLN A 267       1.146  -4.386  -1.031  1.00 84.66           N
ATOM   4063 1HE2 GLN A 267       1.566  -4.543  -1.926  1.00 84.66           H
ATOM   4064 2HE2 GLN A 267       1.531  -3.702  -0.411  1.00 84.66           H
ATOM   4065  HN  GLN A 267       0.466  -9.041  -1.978  1.00 84.66           H
ATOM   4066  N   PHE A 268      -1.065 -10.318   0.116  1.00 90.74           N
ATOM   4067  CA  PHE A 268      -1.951 -11.300   0.718  1.00 90.74           C
ATOM   4068  C   PHE A 268      -1.529 -11.613   2.155  1.00 90.74           C
ATOM   4069  O   PHE A 268      -2.331 -11.496   3.080  1.00 90.74           O
ATOM   4070  HA  PHE A 268      -2.954 -10.872   0.720  1.00 90.74           H
ATOM   4071  CB  PHE A 268      -1.843 -12.574  -0.122  1.00 90.74           C
ATOM   4072 1HB  PHE A 268      -2.077 -12.335  -1.159  1.00 90.74           H
ATOM   4073 2HB  PHE A 268      -0.811 -12.924  -0.101  1.00 90.74           H
ATOM   4074  CG  PHE A 268      -2.760 -13.707   0.344  1.00 90.74           C
ATOM   4075  CD1 PHE A 268      -2.251 -14.738   1.070  1.00 90.74           C
ATOM   4076  HD1 PHE A 268      -1.190 -14.758   1.320  1.00 90.74           H
ATOM   4077  CD2 PHE A 268      -4.083 -13.682   0.033  1.00 90.74           C
ATOM   4078  HD2 PHE A 268      -4.491 -12.856  -0.550  1.00 90.74           H
ATOM   4079  CE1 PHE A 268      -3.102 -15.789   1.503  1.00 90.74           C
ATOM   4080  HE1 PHE A 268      -2.695 -16.616   2.085  1.00 90.74           H
ATOM   4081  CE2 PHE A 268      -4.934 -14.734   0.465  1.00 90.74           C
ATOM   4082  HE2 PHE A 268      -5.995 -14.714   0.216  1.00 90.74           H
ATOM   4083  CZ  PHE A 268      -4.426 -15.765   1.192  1.00 90.74           C
ATOM   4084  HZ  PHE A 268      -5.079 -16.572   1.524  1.00 90.74           H
ATOM   4085  HN  PHE A 268      -0.589 -10.627  -0.707  1.00 90.74           H
ATOM   4086  N   PRO A 269      -0.268 -12.014   2.367  1.00 94.55           N
ATOM   4087  CA  PRO A 269       0.191 -12.380   3.709  1.00 94.55           C
ATOM   4088  C   PRO A 269      -0.090 -11.291   4.732  1.00 94.55           C
ATOM   4089  O   PRO A 269      -0.534 -11.578   5.842  1.00 94.55           O
ATOM   4090  HA  PRO A 269      -0.354 -13.254   4.066  1.00 94.55           H
ATOM   4091  CB  PRO A 269       1.692 -12.614   3.526  1.00 94.55           C
ATOM   4092 1HB  PRO A 269       2.266 -11.707   3.720  1.00 94.55           H
ATOM   4093 2HB  PRO A 269       2.065 -13.378   4.209  1.00 94.55           H
ATOM   4094  CG  PRO A 269       1.807 -13.053   2.072  1.00 94.55           C
ATOM   4095 1HG  PRO A 269       2.818 -12.919   1.687  1.00 94.55           H
ATOM   4096 2HG  PRO A 269       1.569 -14.109   1.948  1.00 94.55           H
ATOM   4097  CD  PRO A 269       0.805 -12.154   1.366  1.00 94.55           C
ATOM   4098 1HD  PRO A 269       1.239 -11.189   1.106  1.00 94.55           H
ATOM   4099 2HD  PRO A 269       0.446 -12.599   0.437  1.00 94.55           H
ATOM   4100  N   TYR A 270       0.179 -10.059   4.326  1.00 91.32           N
ATOM   4101  CA  TYR A 270       0.032  -8.927   5.225  1.00 91.32           C
ATOM   4102  C   TYR A 270      -1.427  -8.750   5.650  1.00 91.32           C
ATOM   4103  O   TYR A 270      -1.712  -8.529   6.826  1.00 91.32           O
ATOM   4104  HA  TYR A 270       0.640  -9.118   6.109  1.00 91.32           H
ATOM   4105  CB  TYR A 270       0.472  -7.696   4.428  1.00 91.32           C
ATOM   4106 1HB  TYR A 270       1.529  -7.795   4.181  1.00 91.32           H
ATOM   4107 2HB  TYR A 270      -0.075  -7.672   3.486  1.00 91.32           H
ATOM   4108  CG  TYR A 270       0.255  -6.371   5.161  1.00 91.32           C
ATOM   4109  CD1 TYR A 270      -0.518  -5.383   4.586  1.00 91.32           C
ATOM   4110  HD1 TYR A 270      -0.975  -5.547   3.610  1.00 91.32           H
ATOM   4111  CD2 TYR A 270       0.833  -6.163   6.397  1.00 91.32           C
ATOM   4112  HD2 TYR A 270       1.444  -6.943   6.851  1.00 91.32           H
ATOM   4113  CE1 TYR A 270      -0.722  -4.135   5.276  1.00 91.32           C
ATOM   4114  HE1 TYR A 270      -1.330  -3.347   4.833  1.00 91.32           H
ATOM   4115  CE2 TYR A 270       0.630  -4.915   7.086  1.00 91.32           C
ATOM   4116  HE2 TYR A 270       1.081  -4.738   8.063  1.00 91.32           H
ATOM   4117  CZ  TYR A 270      -0.138  -3.963   6.492  1.00 91.32           C
ATOM   4118  OH  TYR A 270      -0.330  -2.785   7.143  1.00 91.32           O
ATOM   4119  HH  TYR A 270       0.034  -2.845   8.073  1.00 91.32           H
ATOM   4120  HN  TYR A 270       0.491  -9.829   3.404  1.00 91.32           H
ATOM   4121  N   ASN A 271      -2.312  -8.853   4.670  1.00 89.02           N
ATOM   4122  CA  ASN A 271      -3.725  -8.613   4.910  1.00 89.02           C
ATOM   4123  C   ASN A 271      -4.296  -9.757   5.751  1.00 89.02           C
ATOM   4124  O   ASN A 271      -5.283  -9.576   6.462  1.00 89.02           O
ATOM   4125  HA  ASN A 271      -3.770  -7.654   5.425  1.00 89.02           H
ATOM   4126  CB  ASN A 271      -4.506  -8.559   3.595  1.00 89.02           C
ATOM   4127 1HB  ASN A 271      -4.160  -9.350   2.929  1.00 89.02           H
ATOM   4128 2HB  ASN A 271      -5.563  -8.743   3.787  1.00 89.02           H
ATOM   4129  CG  ASN A 271      -4.335  -7.200   2.912  1.00 89.02           C
ATOM   4130  OD1 ASN A 271      -4.936  -6.207   3.288  1.00 89.02           O
ATOM   4131  ND2 ASN A 271      -3.484  -7.211   1.890  1.00 89.02           N
ATOM   4132 1HD2 ASN A 271      -3.023  -8.061   1.632  1.00 89.02           H
ATOM   4133 2HD2 ASN A 271      -3.304  -6.371   1.379  1.00 89.02           H
ATOM   4134  HN  ASN A 271      -2.078  -9.094   3.728  1.00 89.02           H
ATOM   4135  N   CYS A 272      -3.651 -10.909   5.641  1.00 94.40           N
ATOM   4136  CA  CYS A 272      -4.004 -12.047   6.473  1.00 94.40           C
ATOM   4137  C   CYS A 272      -3.809 -11.650   7.938  1.00 94.40           C
ATOM   4138  O   CYS A 272      -4.685 -11.882   8.770  1.00 94.40           O
ATOM   4139  HA  CYS A 272      -5.051 -12.270   6.269  1.00 94.40           H
ATOM   4140  CB  CYS A 272      -3.192 -13.290   6.106  1.00 94.40           C
ATOM   4141 1HB  CYS A 272      -2.131 -13.043   6.068  1.00 94.40           H
ATOM   4142 2HB  CYS A 272      -3.314 -14.054   6.873  1.00 94.40           H
ATOM   4143  SG  CYS A 272      -3.740 -13.939   4.485  1.00 94.40           S
ATOM   4144  HG  CYS A 272      -3.125 -13.017   3.750  1.00 94.40           H
ATOM   4145  HN  CYS A 272      -2.900 -11.071   5.000  1.00 94.40           H
ATOM   4146  N   ILE A 273      -2.655 -11.058   8.209  1.00 93.47           N
ATOM   4147  CA  ILE A 273      -2.319 -10.657   9.565  1.00 93.47           C
ATOM   4148  C   ILE A 273      -3.231  -9.506   9.992  1.00 93.47           C
ATOM   4149  O   ILE A 273      -3.680  -9.456  11.136  1.00 93.47           O
ATOM   4150  HA  ILE A 273      -2.513 -11.511  10.215  1.00 93.47           H
ATOM   4151  CB  ILE A 273      -0.828 -10.335   9.674  1.00 93.47           C
ATOM   4152  HB  ILE A 273      -0.593  -9.554   8.951  1.00 93.47           H
ATOM   4153  CG1 ILE A 273       0.025 -11.553   9.316  1.00 93.47           C
ATOM   4154 1HG1 ILE A 273      -0.176 -11.852   8.287  1.00 93.47           H
ATOM   4155 2HG1 ILE A 273       1.082 -11.291   9.371  1.00 93.47           H
ATOM   4156  CG2 ILE A 273      -0.486  -9.784  11.060  1.00 93.47           C
ATOM   4157 1HG2 ILE A 273      -1.055  -8.871  11.239  1.00 93.47           H
ATOM   4158 2HG2 ILE A 273      -0.740 -10.524  11.818  1.00 93.47           H
ATOM   4159 3HG2 ILE A 273       0.580  -9.562  11.110  1.00 93.47           H
ATOM   4160  CD1 ILE A 273      -0.266 -12.723  10.259  1.00 93.47           C
ATOM   4161 1HD1 ILE A 273      -0.041 -12.428  11.283  1.00 93.47           H
ATOM   4162 2HD1 ILE A 273      -1.318 -12.997  10.183  1.00 93.47           H
ATOM   4163 3HD1 ILE A 273       0.353 -13.576   9.982  1.00 93.47           H
ATOM   4164  HN  ILE A 273      -1.958 -10.852   7.522  1.00 93.47           H
ATOM   4165  N   LEU A 274      -3.477  -8.607   9.050  1.00 89.73           N
ATOM   4166  CA  LEU A 274      -4.341  -7.468   9.310  1.00 89.73           C
ATOM   4167  C   LEU A 274      -5.711  -7.967   9.773  1.00 89.73           C
ATOM   4168  O   LEU A 274      -6.314  -7.389  10.676  1.00 89.73           O
ATOM   4169  HA  LEU A 274      -3.890  -6.895  10.120  1.00 89.73           H
ATOM   4170  CB  LEU A 274      -4.401  -6.551   8.086  1.00 89.73           C
ATOM   4171 1HB  LEU A 274      -4.417  -7.173   7.192  1.00 89.73           H
ATOM   4172 2HB  LEU A 274      -5.345  -6.006   8.112  1.00 89.73           H
ATOM   4173  CG  LEU A 274      -3.263  -5.539   7.950  1.00 89.73           C
ATOM   4174  HG  LEU A 274      -2.321  -6.086   7.921  1.00 89.73           H
ATOM   4175  CD1 LEU A 274      -3.375  -4.762   6.636  1.00 89.73           C
ATOM   4176 1HD1 LEU A 274      -3.327  -5.456   5.798  1.00 89.73           H
ATOM   4177 2HD1 LEU A 274      -4.323  -4.226   6.611  1.00 89.73           H
ATOM   4178 3HD1 LEU A 274      -2.553  -4.049   6.565  1.00 89.73           H
ATOM   4179  CD2 LEU A 274      -3.207  -4.609   9.163  1.00 89.73           C
ATOM   4180 1HD2 LEU A 274      -4.149  -4.066   9.248  1.00 89.73           H
ATOM   4181 2HD2 LEU A 274      -3.044  -5.198  10.066  1.00 89.73           H
ATOM   4182 3HD2 LEU A 274      -2.389  -3.899   9.040  1.00 89.73           H
ATOM   4183  HN  LEU A 274      -3.099  -8.648   8.125  1.00 89.73           H
ATOM   4184  N   LEU A 275      -6.163  -9.036   9.133  1.00 91.93           N
ATOM   4185  CA  LEU A 275      -7.465  -9.600   9.446  1.00 91.93           C
ATOM   4186  C   LEU A 275      -7.474 -10.078  10.899  1.00 91.93           C
ATOM   4187  O   LEU A 275      -8.410  -9.794  11.644  1.00 91.93           O
ATOM   4188  HA  LEU A 275      -8.200  -8.802   9.341  1.00 91.93           H
ATOM   4189  CB  LEU A 275      -7.833 -10.690   8.437  1.00 91.93           C
ATOM   4190 1HB  LEU A 275      -7.780 -10.263   7.435  1.00 91.93           H
ATOM   4191 2HB  LEU A 275      -7.078 -11.474   8.489  1.00 91.93           H
ATOM   4192  CG  LEU A 275      -9.210 -11.332   8.615  1.00 91.93           C
ATOM   4193  HG  LEU A 275      -9.279 -11.713   9.634  1.00 91.93           H
ATOM   4194  CD1 LEU A 275     -10.324 -10.297   8.444  1.00 91.93           C
ATOM   4195 1HD1 LEU A 275     -10.206  -9.510   9.188  1.00 91.93           H
ATOM   4196 2HD1 LEU A 275     -10.267  -9.864   7.445  1.00 91.93           H
ATOM   4197 3HD1 LEU A 275     -11.292 -10.780   8.575  1.00 91.93           H
ATOM   4198  CD2 LEU A 275      -9.385 -12.524   7.673  1.00 91.93           C
ATOM   4199 1HD2 LEU A 275      -9.287 -12.189   6.641  1.00 91.93           H
ATOM   4200 2HD2 LEU A 275      -8.621 -13.271   7.887  1.00 91.93           H
ATOM   4201 3HD2 LEU A 275     -10.372 -12.962   7.821  1.00 91.93           H
ATOM   4202  HN  LEU A 275      -5.657  -9.513   8.415  1.00 91.93           H
ATOM   4203  N   VAL A 276      -6.420 -10.797  11.258  1.00 94.35           N
ATOM   4204  CA  VAL A 276      -6.296 -11.321  12.607  1.00 94.35           C
ATOM   4205  C   VAL A 276      -6.338 -10.163  13.606  1.00 94.35           C
ATOM   4206  O   VAL A 276      -7.052 -10.226  14.606  1.00 94.35           O
ATOM   4207  HA  VAL A 276      -7.153 -11.971  12.787  1.00 94.35           H
ATOM   4208  CB  VAL A 276      -5.027 -12.167  12.726  1.00 94.35           C
ATOM   4209  HB  VAL A 276      -4.183 -11.551  12.415  1.00 94.35           H
ATOM   4210  CG1 VAL A 276      -4.787 -12.596  14.175  1.00 94.35           C
ATOM   4211 1HG1 VAL A 276      -4.677 -11.711  14.802  1.00 94.35           H
ATOM   4212 2HG1 VAL A 276      -5.634 -13.186  14.524  1.00 94.35           H
ATOM   4213 3HG1 VAL A 276      -3.878 -13.196  14.230  1.00 94.35           H
ATOM   4214  CG2 VAL A 276      -5.089 -13.382  11.797  1.00 94.35           C
ATOM   4215 1HG2 VAL A 276      -5.946 -14.000  12.064  1.00 94.35           H
ATOM   4216 2HG2 VAL A 276      -5.190 -13.046  10.765  1.00 94.35           H
ATOM   4217 3HG2 VAL A 276      -4.174 -13.966  11.901  1.00 94.35           H
ATOM   4218  HN  VAL A 276      -5.661 -11.021  10.646  1.00 94.35           H
ATOM   4219  N   GLN A 277      -5.564  -9.132  13.300  1.00 90.77           N
ATOM   4220  CA  GLN A 277      -5.473  -7.978  14.179  1.00 90.77           C
ATOM   4221  C   GLN A 277      -6.839  -7.302  14.310  1.00 90.77           C
ATOM   4222  O   GLN A 277      -7.183  -6.790  15.374  1.00 90.77           O
ATOM   4223  HA  GLN A 277      -5.162  -8.374  15.145  1.00 90.77           H
ATOM   4224  CB  GLN A 277      -4.418  -6.990  13.678  1.00 90.77           C
ATOM   4225 1HB  GLN A 277      -4.548  -6.824  12.609  1.00 90.77           H
ATOM   4226 2HB  GLN A 277      -4.555  -6.026  14.169  1.00 90.77           H
ATOM   4227  CG  GLN A 277      -3.005  -7.511  13.951  1.00 90.77           C
ATOM   4228 1HG  GLN A 277      -2.914  -7.792  15.001  1.00 90.77           H
ATOM   4229 2HG  GLN A 277      -2.827  -8.412  13.364  1.00 90.77           H
ATOM   4230  CD  GLN A 277      -1.955  -6.454  13.607  1.00 90.77           C
ATOM   4231  OE1 GLN A 277      -2.166  -5.575  12.787  1.00 90.77           O
ATOM   4232  NE2 GLN A 277      -0.814  -6.587  14.277  1.00 90.77           N
ATOM   4233 1HE2 GLN A 277      -0.705  -7.331  14.936  1.00 90.77           H
ATOM   4234 2HE2 GLN A 277      -0.064  -5.943  14.121  1.00 90.77           H
ATOM   4235  HN  GLN A 277      -5.008  -9.077  12.471  1.00 90.77           H
ATOM   4236  N   THR A 278      -7.582  -7.322  13.213  1.00 91.65           N
ATOM   4237  CA  THR A 278      -8.885  -6.680  13.179  1.00 91.65           C
ATOM   4238  C   THR A 278      -9.862  -7.408  14.104  1.00 91.65           C
ATOM   4239  O   THR A 278     -10.604  -6.773  14.852  1.00 91.65           O
ATOM   4240  HA  THR A 278      -8.778  -5.665  13.562  1.00 91.65           H
ATOM   4241  CB  THR A 278      -9.350  -6.629  11.722  1.00 91.65           C
ATOM   4242  HB  THR A 278      -9.524  -7.633  11.335  1.00 91.65           H
ATOM   4243  OG1 THR A 278      -8.333  -5.882  11.059  1.00 91.65           O
ATOM   4244  HG1 THR A 278      -7.434  -6.266  11.269  1.00 91.65           H
ATOM   4245  CG2 THR A 278     -10.612  -5.785  11.540  1.00 91.65           C
ATOM   4246 1HG2 THR A 278     -10.417  -4.763  11.865  1.00 91.65           H
ATOM   4247 2HG2 THR A 278     -11.421  -6.207  12.136  1.00 91.65           H
ATOM   4248 3HG2 THR A 278     -10.899  -5.782  10.488  1.00 91.65           H
ATOM   4249  HN  THR A 278      -7.307  -7.765  12.360  1.00 91.65           H
ATOM   4250  N   ILE A 279      -9.831  -8.730  14.022  1.00 91.98           N
ATOM   4251  CA  ILE A 279     -10.708  -9.551  14.840  1.00 91.98           C
ATOM   4252  C   ILE A 279     -10.323  -9.390  16.312  1.00 91.98           C
ATOM   4253  O   ILE A 279     -11.190  -9.239  17.171  1.00 91.98           O
ATOM   4254  HA  ILE A 279     -11.723  -9.178  14.706  1.00 91.98           H
ATOM   4255  CB  ILE A 279     -10.690 -11.002  14.355  1.00 91.98           C
ATOM   4256  HB  ILE A 279      -9.654 -11.339  14.323  1.00 91.98           H
ATOM   4257  CG1 ILE A 279     -11.244 -11.111  12.933  1.00 91.98           C
ATOM   4258 1HG1 ILE A 279     -12.325 -10.970  12.948  1.00 91.98           H
ATOM   4259 2HG1 ILE A 279     -10.827 -10.316  12.314  1.00 91.98           H
ATOM   4260  CG2 ILE A 279     -11.433 -11.916  15.331  1.00 91.98           C
ATOM   4261 1HG2 ILE A 279     -10.954 -11.869  16.309  1.00 91.98           H
ATOM   4262 2HG2 ILE A 279     -12.469 -11.589  15.418  1.00 91.98           H
ATOM   4263 3HG2 ILE A 279     -11.405 -12.941  14.962  1.00 91.98           H
ATOM   4264  CD1 ILE A 279     -10.910 -12.471  12.317  1.00 91.98           C
ATOM   4265 1HD1 ILE A 279      -9.828 -12.598  12.281  1.00 91.98           H
ATOM   4266 2HD1 ILE A 279     -11.348 -13.263  12.925  1.00 91.98           H
ATOM   4267 3HD1 ILE A 279     -11.315 -12.522  11.307  1.00 91.98           H
ATOM   4268  HN  ILE A 279      -9.223  -9.238  13.413  1.00 91.98           H
ATOM   4269  N   ASP A 280      -9.021  -9.429  16.558  1.00 91.40           N
ATOM   4270  CA  ASP A 280      -8.514  -9.351  17.918  1.00 91.40           C
ATOM   4271  C   ASP A 280      -8.871  -7.987  18.513  1.00 91.40           C
ATOM   4272  O   ASP A 280      -9.152  -7.881  19.705  1.00 91.40           O
ATOM   4273  HA  ASP A 280      -8.990 -10.175  18.449  1.00 91.40           H
ATOM   4274  CB  ASP A 280      -6.991  -9.495  17.946  1.00 91.40           C
ATOM   4275 1HB  ASP A 280      -6.700 -10.417  17.443  1.00 91.40           H
ATOM   4276 2HB  ASP A 280      -6.534  -8.673  17.396  1.00 91.40           H
ATOM   4277  CG  ASP A 280      -6.469  -9.506  19.384  1.00 91.40           C
ATOM   4278  OD1 ASP A 280      -7.058 -10.251  20.197  1.00 91.40           O
ATOM   4279  OD2 ASP A 280      -5.491  -8.770  19.638  1.00 91.40           O
ATOM   4280  HN  ASP A 280      -8.321  -9.512  15.850  1.00 91.40           H
ATOM   4281  N   ALA A 281      -8.847  -6.978  17.654  1.00 90.61           N
ATOM   4282  CA  ALA A 281      -9.164  -5.626  18.081  1.00 90.61           C
ATOM   4283  C   ALA A 281     -10.587  -5.592  18.641  1.00 90.61           C
ATOM   4284  O   ALA A 281     -10.892  -4.792  19.525  1.00 90.61           O
ATOM   4285  HA  ALA A 281      -8.465  -5.355  18.872  1.00 90.61           H
ATOM   4286  CB  ALA A 281      -8.977  -4.663  16.906  1.00 90.61           C
ATOM   4287 1HB  ALA A 281      -7.942  -4.703  16.565  1.00 90.61           H
ATOM   4288 2HB  ALA A 281      -9.640  -4.951  16.091  1.00 90.61           H
ATOM   4289 3HB  ALA A 281      -9.214  -3.649  17.227  1.00 90.61           H
ATOM   4290  HN  ALA A 281      -8.618  -7.073  16.686  1.00 90.61           H
ATOM   4291  N   TYR A 282     -11.422  -6.470  18.104  1.00 78.44           N
ATOM   4292  CA  TYR A 282     -12.816  -6.522  18.508  1.00 78.44           C
ATOM   4293  C   TYR A 282     -13.022  -7.535  19.637  1.00 78.44           C
ATOM   4294  O   TYR A 282     -13.665  -7.230  20.640  1.00 78.44           O
ATOM   4295  HA  TYR A 282     -13.101  -5.532  18.863  1.00 78.44           H
ATOM   4296  CB  TYR A 282     -13.596  -6.984  17.276  1.00 78.44           C
ATOM   4297 1HB  TYR A 282     -13.366  -6.320  16.443  1.00 78.44           H
ATOM   4298 2HB  TYR A 282     -13.253  -7.980  16.994  1.00 78.44           H
ATOM   4299  CG  TYR A 282     -15.112  -7.021  17.476  1.00 78.44           C
ATOM   4300  CD1 TYR A 282     -15.752  -8.226  17.683  1.00 78.44           C
ATOM   4301  HD1 TYR A 282     -15.177  -9.152  17.703  1.00 78.44           H
ATOM   4302  CD2 TYR A 282     -15.840  -5.848  17.451  1.00 78.44           C
ATOM   4303  HD2 TYR A 282     -15.334  -4.896  17.288  1.00 78.44           H
ATOM   4304  CE1 TYR A 282     -17.179  -8.260  17.872  1.00 78.44           C
ATOM   4305  HE1 TYR A 282     -17.697  -9.205  18.036  1.00 78.44           H
ATOM   4306  CE2 TYR A 282     -17.267  -5.883  17.640  1.00 78.44           C
ATOM   4307  HE2 TYR A 282     -17.854  -4.964  17.622  1.00 78.44           H
ATOM   4308  CZ  TYR A 282     -17.866  -7.087  17.841  1.00 78.44           C
ATOM   4309  OH  TYR A 282     -19.214  -7.119  18.019  1.00 78.44           O
ATOM   4310  HH  TYR A 282     -19.586  -6.191  17.985  1.00 78.44           H
ATOM   4311  HN  TYR A 282     -11.159  -7.136  17.405  1.00 78.44           H
ATOM   4312  N   ALA A 283     -12.464  -8.720  19.434  1.00 88.76           N
ATOM   4313  CA  ALA A 283     -12.795  -9.856  20.277  1.00 88.76           C
ATOM   4314  C   ALA A 283     -11.806  -9.927  21.442  1.00 88.76           C
ATOM   4315  O   ALA A 283     -12.100 -10.528  22.475  1.00 88.76           O
ATOM   4316  HA  ALA A 283     -13.798  -9.696  20.672  1.00 88.76           H
ATOM   4317  CB  ALA A 283     -12.795 -11.134  19.435  1.00 88.76           C
ATOM   4318 1HB  ALA A 283     -13.535 -11.044  18.639  1.00 88.76           H
ATOM   4319 2HB  ALA A 283     -11.808 -11.281  18.998  1.00 88.76           H
ATOM   4320 3HB  ALA A 283     -13.043 -11.986  20.067  1.00 88.76           H
ATOM   4321  HN  ALA A 283     -11.799  -8.909  18.712  1.00 88.76           H
ATOM   4322  N   MET A 284     -10.655  -9.304  21.238  1.00 82.02           N
ATOM   4323  CA  MET A 284      -9.618  -9.295  22.256  1.00 82.02           C
ATOM   4324  C   MET A 284      -9.372 -10.703  22.801  1.00 82.02           C
ATOM   4325  O   MET A 284      -9.266 -10.895  24.011  1.00 82.02           O
ATOM   4326  HA  MET A 284      -8.720  -8.929  21.757  1.00 82.02           H
ATOM   4327  CB  MET A 284     -10.034  -8.370  23.401  1.00 82.02           C
ATOM   4328 1HB  MET A 284     -10.937  -8.755  23.875  1.00 82.02           H
ATOM   4329 2HB  MET A 284      -9.256  -8.356  24.164  1.00 82.02           H
ATOM   4330  CG  MET A 284     -10.285  -6.948  22.894  1.00 82.02           C
ATOM   4331 1HG  MET A 284      -9.382  -6.556  22.426  1.00 82.02           H
ATOM   4332 2HG  MET A 284     -11.063  -6.957  22.130  1.00 82.02           H
ATOM   4333  SD  MET A 284     -10.775  -5.894  24.249  1.00 82.02           S
ATOM   4334  CE  MET A 284     -11.078  -4.373  23.365  1.00 82.02           C
ATOM   4335 1HE  MET A 284     -10.163  -4.055  22.865  1.00 82.02           H
ATOM   4336 2HE  MET A 284     -11.861  -4.534  22.623  1.00 82.02           H
ATOM   4337 3HE  MET A 284     -11.395  -3.602  24.067  1.00 82.02           H
ATOM   4338  HN  MET A 284     -10.426  -8.812  20.398  1.00 82.02           H
ATOM   4339  N   PHE A 285      -9.290 -11.653  21.881  1.00 83.55           N
ATOM   4340  CA  PHE A 285      -9.231 -13.055  22.256  1.00 83.55           C
ATOM   4341  C   PHE A 285      -7.790 -13.487  22.538  1.00 83.55           C
ATOM   4342  O   PHE A 285      -7.558 -14.561  23.092  1.00 83.55           O
ATOM   4343  HA  PHE A 285      -9.828 -13.173  23.160  1.00 83.55           H
ATOM   4344  CB  PHE A 285      -9.768 -13.859  21.070  1.00 83.55           C
ATOM   4345 1HB  PHE A 285      -9.900 -14.896  21.377  1.00 83.55           H
ATOM   4346 2HB  PHE A 285     -10.754 -13.478  20.803  1.00 83.55           H
ATOM   4347  CG  PHE A 285      -8.870 -13.818  19.832  1.00 83.55           C
ATOM   4348  CD1 PHE A 285      -9.054 -12.855  18.889  1.00 83.55           C
ATOM   4349  HD1 PHE A 285      -9.842 -12.113  19.016  1.00 83.55           H
ATOM   4350  CD2 PHE A 285      -7.887 -14.745  19.675  1.00 83.55           C
ATOM   4351  HD2 PHE A 285      -7.739 -15.516  20.430  1.00 83.55           H
ATOM   4352  CE1 PHE A 285      -8.221 -12.818  17.741  1.00 83.55           C
ATOM   4353  HE1 PHE A 285      -8.368 -12.046  16.985  1.00 83.55           H
ATOM   4354  CE2 PHE A 285      -7.053 -14.707  18.526  1.00 83.55           C
ATOM   4355  HE2 PHE A 285      -6.265 -15.450  18.400  1.00 83.55           H
ATOM   4356  CZ  PHE A 285      -7.238 -13.744  17.583  1.00 83.55           C
ATOM   4357  HZ  PHE A 285      -6.597 -13.715  16.701  1.00 83.55           H
ATOM   4358  HN  PHE A 285      -9.263 -11.477  20.896  1.00 83.55           H
ATOM   4359  N   ILE A 286      -6.861 -12.629  22.144  1.00 85.49           N
ATOM   4360  CA  ILE A 286      -5.451 -12.898  22.369  1.00 85.49           C
ATOM   4361  C   ILE A 286      -5.055 -12.393  23.758  1.00 85.49           C
ATOM   4362  O   ILE A 286      -4.884 -11.192  23.960  1.00 85.49           O
ATOM   4363  HA  ILE A 286      -5.316 -13.979  22.344  1.00 85.49           H
ATOM   4364  CB  ILE A 286      -4.606 -12.310  21.237  1.00 85.49           C
ATOM   4365  HB  ILE A 286      -4.780 -11.234  21.204  1.00 85.49           H
ATOM   4366  CG1 ILE A 286      -5.034 -12.878  19.882  1.00 85.49           C
ATOM   4367 1HG1 ILE A 286      -4.843 -13.950  19.856  1.00 85.49           H
ATOM   4368 2HG1 ILE A 286      -6.107 -12.742  19.749  1.00 85.49           H
ATOM   4369  CG2 ILE A 286      -3.114 -12.519  21.501  1.00 85.49           C
ATOM   4370 1HG2 ILE A 286      -2.837 -12.028  22.434  1.00 85.49           H
ATOM   4371 2HG2 ILE A 286      -2.904 -13.586  21.575  1.00 85.49           H
ATOM   4372 3HG2 ILE A 286      -2.536 -12.092  20.681  1.00 85.49           H
ATOM   4373  CD1 ILE A 286      -4.282 -12.193  18.739  1.00 85.49           C
ATOM   4374 1HD1 ILE A 286      -4.495 -11.124  18.753  1.00 85.49           H
ATOM   4375 2HD1 ILE A 286      -3.211 -12.352  18.862  1.00 85.49           H
ATOM   4376 3HD1 ILE A 286      -4.605 -12.615  17.787  1.00 85.49           H
ATOM   4377  HN  ILE A 286      -7.058 -11.766  21.680  1.00 85.49           H
ATOM   4378  N   SER A 287      -4.921 -13.335  24.679  1.00 84.29           N
ATOM   4379  CA  SER A 287      -4.538 -13.002  26.041  1.00 84.29           C
ATOM   4380  C   SER A 287      -3.110 -13.477  26.314  1.00 84.29           C
ATOM   4381  O   SER A 287      -2.503 -13.088  27.311  1.00 84.29           O
ATOM   4382  HA  SER A 287      -4.598 -11.915  26.099  1.00 84.29           H
ATOM   4383  CB  SER A 287      -5.506 -13.620  27.052  1.00 84.29           C
ATOM   4384 1HB  SER A 287      -5.179 -13.376  28.063  1.00 84.29           H
ATOM   4385 2HB  SER A 287      -6.495 -13.180  26.923  1.00 84.29           H
ATOM   4386  OG  SER A 287      -5.595 -15.035  26.910  1.00 84.29           O
ATOM   4387  HG  SER A 287      -6.262 -15.403  27.558  1.00 84.29           H
ATOM   4388  HN  SER A 287      -5.068 -14.310  24.508  1.00 84.29           H
ATOM   4389  N   ASN A 288      -2.615 -14.313  25.413  1.00 85.79           N
ATOM   4390  CA  ASN A 288      -1.303 -14.912  25.588  1.00 85.79           C
ATOM   4391  C   ASN A 288      -0.240 -13.980  25.005  1.00 85.79           C
ATOM   4392  O   ASN A 288      -0.298 -13.625  23.828  1.00 85.79           O
ATOM   4393  HA  ASN A 288      -1.193 -15.049  26.663  1.00 85.79           H
ATOM   4394  CB  ASN A 288      -1.208 -16.253  24.858  1.00 85.79           C
ATOM   4395 1HB  ASN A 288      -2.055 -16.882  25.133  1.00 85.79           H
ATOM   4396 2HB  ASN A 288      -1.269 -16.090  23.781  1.00 85.79           H
ATOM   4397  CG  ASN A 288       0.099 -16.971  25.198  1.00 85.79           C
ATOM   4398  OD1 ASN A 288       1.173 -16.393  25.196  1.00 85.79           O
ATOM   4399  ND2 ASN A 288      -0.052 -18.260  25.488  1.00 85.79           N
ATOM   4400 1HD2 ASN A 288      -0.962 -18.674  25.471  1.00 85.79           H
ATOM   4401 2HD2 ASN A 288       0.745 -18.816  25.724  1.00 85.79           H
ATOM   4402  HN  ASN A 288      -3.094 -14.580  24.576  1.00 85.79           H
ATOM   4403  N   CYS A 289       0.707 -13.609  25.854  1.00 90.68           N
ATOM   4404  CA  CYS A 289       1.720 -12.640  25.471  1.00 90.68           C
ATOM   4405  C   CYS A 289       2.559 -13.243  24.342  1.00 90.68           C
ATOM   4406  O   CYS A 289       2.923 -12.547  23.396  1.00 90.68           O
ATOM   4407  HA  CYS A 289       1.189 -11.752  25.127  1.00 90.68           H
ATOM   4408  CB  CYS A 289       2.583 -12.222  26.663  1.00 90.68           C
ATOM   4409 1HB  CYS A 289       1.952 -11.823  27.457  1.00 90.68           H
ATOM   4410 2HB  CYS A 289       3.098 -13.091  27.072  1.00 90.68           H
ATOM   4411  SG  CYS A 289       3.802 -10.962  26.141  1.00 90.68           S
ATOM   4412  HN  CYS A 289       0.789 -13.959  26.788  1.00 90.68           H
ATOM   4413  N   ALA A 290       2.841 -14.530  24.480  1.00 92.87           N
ATOM   4414  CA  ALA A 290       3.705 -15.212  23.532  1.00 92.87           C
ATOM   4415  C   ALA A 290       3.077 -15.148  22.138  1.00 92.87           C
ATOM   4416  O   ALA A 290       3.769 -14.896  21.153  1.00 92.87           O
ATOM   4417  HA  ALA A 290       4.660 -14.687  23.516  1.00 92.87           H
ATOM   4418  CB  ALA A 290       3.941 -16.650  23.999  1.00 92.87           C
ATOM   4419 1HB  ALA A 290       4.415 -16.640  24.981  1.00 92.87           H
ATOM   4420 2HB  ALA A 290       2.987 -17.173  24.062  1.00 92.87           H
ATOM   4421 3HB  ALA A 290       4.589 -17.161  23.288  1.00 92.87           H
ATOM   4422  HN  ALA A 290       2.490 -15.103  25.221  1.00 92.87           H
ATOM   4423  N   VAL A 291       1.773 -15.380  22.100  1.00 92.98           N
ATOM   4424  CA  VAL A 291       1.044 -15.354  20.843  1.00 92.98           C
ATOM   4425  C   VAL A 291       1.067 -13.933  20.276  1.00 92.98           C
ATOM   4426  O   VAL A 291       1.281 -13.742  19.080  1.00 92.98           O
ATOM   4427  HA  VAL A 291       1.561 -16.017  20.150  1.00 92.98           H
ATOM   4428  CB  VAL A 291      -0.373 -15.893  21.048  1.00 92.98           C
ATOM   4429  HB  VAL A 291      -0.861 -15.275  21.801  1.00 92.98           H
ATOM   4430  CG1 VAL A 291      -1.188 -15.796  19.758  1.00 92.98           C
ATOM   4431 1HG1 VAL A 291      -1.253 -14.753  19.447  1.00 92.98           H
ATOM   4432 2HG1 VAL A 291      -0.702 -16.379  18.976  1.00 92.98           H
ATOM   4433 3HG1 VAL A 291      -2.191 -16.186  19.932  1.00 92.98           H
ATOM   4434  CG2 VAL A 291      -0.341 -17.331  21.570  1.00 92.98           C
ATOM   4435 1HG2 VAL A 291       0.174 -17.968  20.851  1.00 92.98           H
ATOM   4436 2HG2 VAL A 291       0.185 -17.360  22.524  1.00 92.98           H
ATOM   4437 3HG2 VAL A 291      -1.361 -17.690  21.707  1.00 92.98           H
ATOM   4438  HN  VAL A 291       1.217 -15.583  22.907  1.00 92.98           H
ATOM   4439  N   SER A 292       0.842 -12.973  21.161  1.00 93.25           N
ATOM   4440  CA  SER A 292       0.789 -11.579  20.755  1.00 93.25           C
ATOM   4441  C   SER A 292       2.132 -11.157  20.156  1.00 93.25           C
ATOM   4442  O   SER A 292       2.172 -10.455  19.147  1.00 93.25           O
ATOM   4443  HA  SER A 292       0.001 -11.526  20.004  1.00 93.25           H
ATOM   4444  CB  SER A 292       0.427 -10.675  21.936  1.00 93.25           C
ATOM   4445 1HB  SER A 292      -0.491 -11.035  22.399  1.00 93.25           H
ATOM   4446 2HB  SER A 292       1.210 -10.735  22.691  1.00 93.25           H
ATOM   4447  OG  SER A 292       0.257  -9.318  21.536  1.00 93.25           O
ATOM   4448  HG  SER A 292      -0.589  -9.219  21.011  1.00 93.25           H
ATOM   4449  HN  SER A 292       0.698 -13.135  22.137  1.00 93.25           H
ATOM   4450  N   THR A 293       3.199 -11.602  20.803  1.00 89.76           N
ATOM   4451  CA  THR A 293       4.540 -11.246  20.371  1.00 89.76           C
ATOM   4452  C   THR A 293       4.802 -11.770  18.958  1.00 89.76           C
ATOM   4453  O   THR A 293       5.312 -11.043  18.107  1.00 89.76           O
ATOM   4454  HA  THR A 293       4.608 -10.159  20.327  1.00 89.76           H
ATOM   4455  CB  THR A 293       5.528 -11.778  21.410  1.00 89.76           C
ATOM   4456  HB  THR A 293       5.472 -12.864  21.481  1.00 89.76           H
ATOM   4457  OG1 THR A 293       5.199 -11.066  22.600  1.00 89.76           O
ATOM   4458  HG1 THR A 293       4.540 -11.590  23.140  1.00 89.76           H
ATOM   4459  CG2 THR A 293       6.970 -11.361  21.114  1.00 89.76           C
ATOM   4460 1HG2 THR A 293       7.040 -10.273  21.111  1.00 89.76           H
ATOM   4461 2HG2 THR A 293       7.267 -11.747  20.139  1.00 89.76           H
ATOM   4462 3HG2 THR A 293       7.630 -11.765  21.882  1.00 89.76           H
ATOM   4463  HN  THR A 293       3.158 -12.196  21.607  1.00 89.76           H
ATOM   4464  N   ASN A 294       4.442 -13.028  18.752  1.00 91.72           N
ATOM   4465  CA  ASN A 294       4.701 -13.682  17.481  1.00 91.72           C
ATOM   4466  C   ASN A 294       3.900 -12.984  16.380  1.00 91.72           C
ATOM   4467  O   ASN A 294       4.382 -12.831  15.259  1.00 91.72           O
ATOM   4468  HA  ASN A 294       5.778 -13.599  17.330  1.00 91.72           H
ATOM   4469  CB  ASN A 294       4.272 -15.151  17.519  1.00 91.72           C
ATOM   4470 1HB  ASN A 294       3.279 -15.232  17.960  1.00 91.72           H
ATOM   4471 2HB  ASN A 294       4.203 -15.539  16.503  1.00 91.72           H
ATOM   4472  CG  ASN A 294       5.265 -15.991  18.325  1.00 91.72           C
ATOM   4473  OD1 ASN A 294       6.402 -15.610  18.549  1.00 91.72           O
ATOM   4474  ND2 ASN A 294       4.772 -17.152  18.748  1.00 91.72           N
ATOM   4475 1HD2 ASN A 294       3.830 -17.405  18.529  1.00 91.72           H
ATOM   4476 2HD2 ASN A 294       5.345 -17.773  19.284  1.00 91.72           H
ATOM   4477  HN  ASN A 294       3.982 -13.597  19.434  1.00 91.72           H
ATOM   4478  N   ILE A 295       2.690 -12.580  16.739  1.00 91.59           N
ATOM   4479  CA  ILE A 295       1.805 -11.932  15.786  1.00 91.59           C
ATOM   4480  C   ILE A 295       2.417 -10.599  15.352  1.00 91.59           C
ATOM   4481  O   ILE A 295       2.382 -10.251  14.173  1.00 91.59           O
ATOM   4482  HA  ILE A 295       1.734 -12.581  14.913  1.00 91.59           H
ATOM   4483  CB  ILE A 295       0.396 -11.801  16.368  1.00 91.59           C
ATOM   4484  HB  ILE A 295       0.483 -11.467  17.402  1.00 91.59           H
ATOM   4485  CG1 ILE A 295      -0.317 -13.154  16.389  1.00 91.59           C
ATOM   4486 1HG1 ILE A 295      -0.506 -13.486  15.368  1.00 91.59           H
ATOM   4487 2HG1 ILE A 295       0.327 -13.901  16.853  1.00 91.59           H
ATOM   4488  CG2 ILE A 295      -0.411 -10.740  15.617  1.00 91.59           C
ATOM   4489 1HG2 ILE A 295       0.092  -9.776  15.698  1.00 91.59           H
ATOM   4490 2HG2 ILE A 295      -0.491 -11.020  14.567  1.00 91.59           H
ATOM   4491 3HG2 ILE A 295      -1.408 -10.667  16.051  1.00 91.59           H
ATOM   4492  CD1 ILE A 295      -1.639 -13.066  17.155  1.00 91.59           C
ATOM   4493 1HD1 ILE A 295      -1.444 -12.758  18.182  1.00 91.59           H
ATOM   4494 2HD1 ILE A 295      -2.289 -12.336  16.674  1.00 91.59           H
ATOM   4495 3HD1 ILE A 295      -2.125 -14.042  17.155  1.00 91.59           H
ATOM   4496  HN  ILE A 295       2.315 -12.688  17.659  1.00 91.59           H
ATOM   4497  N   ASP A 296       2.965  -9.890  16.328  1.00 92.89           N
ATOM   4498  CA  ASP A 296       3.536  -8.579  16.071  1.00 92.89           C
ATOM   4499  C   ASP A 296       4.727  -8.724  15.121  1.00 92.89           C
ATOM   4500  O   ASP A 296       4.901  -7.915  14.210  1.00 92.89           O
ATOM   4501  HA  ASP A 296       2.726  -7.994  15.637  1.00 92.89           H
ATOM   4502  CB  ASP A 296       4.039  -7.934  17.364  1.00 92.89           C
ATOM   4503 1HB  ASP A 296       4.539  -8.683  17.978  1.00 92.89           H
ATOM   4504 2HB  ASP A 296       4.779  -7.169  17.129  1.00 92.89           H
ATOM   4505  CG  ASP A 296       2.884  -7.310  18.150  1.00 92.89           C
ATOM   4506  OD1 ASP A 296       1.725  -7.597  17.779  1.00 92.89           O
ATOM   4507  OD2 ASP A 296       3.186  -6.561  19.104  1.00 92.89           O
ATOM   4508  HN  ASP A 296       3.023 -10.197  17.278  1.00 92.89           H
ATOM   4509  N   ILE A 297       5.517  -9.759  15.366  1.00 92.96           N
ATOM   4510  CA  ILE A 297       6.671 -10.035  14.528  1.00 92.96           C
ATOM   4511  C   ILE A 297       6.198 -10.375  13.113  1.00 92.96           C
ATOM   4512  O   ILE A 297       6.745  -9.869  12.134  1.00 92.96           O
ATOM   4513  HA  ILE A 297       7.268  -9.124  14.483  1.00 92.96           H
ATOM   4514  CB  ILE A 297       7.546 -11.119  15.160  1.00 92.96           C
ATOM   4515  HB  ILE A 297       6.905 -11.956  15.439  1.00 92.96           H
ATOM   4516  CG1 ILE A 297       8.208 -10.610  16.442  1.00 92.96           C
ATOM   4517 1HG1 ILE A 297       8.934  -9.835  16.198  1.00 92.96           H
ATOM   4518 2HG1 ILE A 297       7.457 -10.151  17.086  1.00 92.96           H
ATOM   4519  CG2 ILE A 297       8.572 -11.651  14.158  1.00 92.96           C
ATOM   4520 1HG2 ILE A 297       8.053 -12.077  13.299  1.00 92.96           H
ATOM   4521 2HG2 ILE A 297       9.212 -10.834  13.826  1.00 92.96           H
ATOM   4522 3HG2 ILE A 297       9.180 -12.420  14.633  1.00 92.96           H
ATOM   4523  CD1 ILE A 297       8.902 -11.750  17.191  1.00 92.96           C
ATOM   4524 1HD1 ILE A 297       8.168 -12.511  17.455  1.00 92.96           H
ATOM   4525 2HD1 ILE A 297       9.668 -12.190  16.553  1.00 92.96           H
ATOM   4526 3HD1 ILE A 297       9.364 -11.361  18.098  1.00 92.96           H
ATOM   4527  HN  ILE A 297       5.378 -10.401  16.120  1.00 92.96           H
ATOM   4528  N   CYS A 298       5.187 -11.229  13.050  1.00 94.64           N
ATOM   4529  CA  CYS A 298       4.645 -11.654  11.771  1.00 94.64           C
ATOM   4530  C   CYS A 298       4.190 -10.410  11.005  1.00 94.64           C
ATOM   4531  O   CYS A 298       4.397 -10.309   9.797  1.00 94.64           O
ATOM   4532  HA  CYS A 298       5.451 -12.161  11.241  1.00 94.64           H
ATOM   4533  CB  CYS A 298       3.508 -12.664  11.945  1.00 94.64           C
ATOM   4534 1HB  CYS A 298       2.826 -12.324  12.724  1.00 94.64           H
ATOM   4535 2HB  CYS A 298       2.930 -12.735  11.024  1.00 94.64           H
ATOM   4536  SG  CYS A 298       4.191 -14.304  12.383  1.00 94.64           S
ATOM   4537  HG  CYS A 298       4.446 -14.013  13.655  1.00 94.64           H
ATOM   4538  HN  CYS A 298       4.742 -11.629  13.851  1.00 94.64           H
ATOM   4539  N   PHE A 299       3.578  -9.493  11.740  1.00 93.45           N
ATOM   4540  CA  PHE A 299       3.084  -8.263  11.144  1.00 93.45           C
ATOM   4541  C   PHE A 299       4.222  -7.470  10.500  1.00 93.45           C
ATOM   4542  O   PHE A 299       4.110  -7.035   9.355  1.00 93.45           O
ATOM   4543  HA  PHE A 299       2.360  -8.543  10.378  1.00 93.45           H
ATOM   4544  CB  PHE A 299       2.474  -7.431  12.274  1.00 93.45           C
ATOM   4545 1HB  PHE A 299       1.665  -7.999  12.734  1.00 93.45           H
ATOM   4546 2HB  PHE A 299       3.230  -7.273  13.044  1.00 93.45           H
ATOM   4547  CG  PHE A 299       1.932  -6.073  11.825  1.00 93.45           C
ATOM   4548  CD1 PHE A 299       2.690  -4.954  11.978  1.00 93.45           C
ATOM   4549  HD1 PHE A 299       3.684  -5.026  12.420  1.00 93.45           H
ATOM   4550  CD2 PHE A 299       0.693  -5.984  11.273  1.00 93.45           C
ATOM   4551  HD2 PHE A 299       0.085  -6.881  11.150  1.00 93.45           H
ATOM   4552  CE1 PHE A 299       2.188  -3.693  11.561  1.00 93.45           C
ATOM   4553  HE1 PHE A 299       2.795  -2.797  11.683  1.00 93.45           H
ATOM   4554  CE2 PHE A 299       0.190  -4.723  10.855  1.00 93.45           C
ATOM   4555  HE2 PHE A 299      -0.804  -4.652  10.413  1.00 93.45           H
ATOM   4556  CZ  PHE A 299       0.948  -3.604  11.008  1.00 93.45           C
ATOM   4557  HZ  PHE A 299       0.562  -2.637  10.688  1.00 93.45           H
ATOM   4558  HN  PHE A 299       3.418  -9.579  12.724  1.00 93.45           H
ATOM   4559  N   GLN A 300       5.292  -7.305  11.264  1.00 90.41           N
ATOM   4560  CA  GLN A 300       6.412  -6.493  10.820  1.00 90.41           C
ATOM   4561  C   GLN A 300       7.021  -7.081   9.545  1.00 90.41           C
ATOM   4562  O   GLN A 300       7.374  -6.345   8.625  1.00 90.41           O
ATOM   4563  HA  GLN A 300       5.990  -5.510  10.609  1.00 90.41           H
ATOM   4564  CB  GLN A 300       7.465  -6.361  11.921  1.00 90.41           C
ATOM   4565 1HB  GLN A 300       7.693  -7.345  12.332  1.00 90.41           H
ATOM   4566 2HB  GLN A 300       8.391  -5.970  11.499  1.00 90.41           H
ATOM   4567  CG  GLN A 300       6.977  -5.437  13.039  1.00 90.41           C
ATOM   4568 1HG  GLN A 300       6.760  -4.450  12.630  1.00 90.41           H
ATOM   4569 2HG  GLN A 300       6.046  -5.822  13.454  1.00 90.41           H
ATOM   4570  CD  GLN A 300       8.025  -5.316  14.147  1.00 90.41           C
ATOM   4571  OE1 GLN A 300       9.130  -5.824  14.051  1.00 90.41           O
ATOM   4572  NE2 GLN A 300       7.617  -4.617  15.203  1.00 90.41           N
ATOM   4573 1HE2 GLN A 300       6.697  -4.226  15.219  1.00 90.41           H
ATOM   4574 2HE2 GLN A 300       8.232  -4.483  15.980  1.00 90.41           H
ATOM   4575  HN  GLN A 300       5.401  -7.715  12.170  1.00 90.41           H
ATOM   4576  N   VAL A 301       7.127  -8.402   9.533  1.00 95.17           N
ATOM   4577  CA  VAL A 301       7.754  -9.092   8.419  1.00 95.17           C
ATOM   4578  C   VAL A 301       6.895  -8.914   7.165  1.00 95.17           C
ATOM   4579  O   VAL A 301       7.392  -8.489   6.123  1.00 95.17           O
ATOM   4580  HA  VAL A 301       8.725  -8.626   8.248  1.00 95.17           H
ATOM   4581  CB  VAL A 301       7.989 -10.560   8.779  1.00 95.17           C
ATOM   4582  HB  VAL A 301       7.037 -10.985   9.095  1.00 95.17           H
ATOM   4583  CG1 VAL A 301       8.476 -11.351   7.563  1.00 95.17           C
ATOM   4584 1HG1 VAL A 301       7.727 -11.301   6.773  1.00 95.17           H
ATOM   4585 2HG1 VAL A 301       9.413 -10.925   7.203  1.00 95.17           H
ATOM   4586 3HG1 VAL A 301       8.635 -12.392   7.846  1.00 95.17           H
ATOM   4587  CG2 VAL A 301       8.971 -10.689   9.945  1.00 95.17           C
ATOM   4588 1HG2 VAL A 301       9.925 -10.239   9.668  1.00 95.17           H
ATOM   4589 2HG2 VAL A 301       8.568 -10.175  10.818  1.00 95.17           H
ATOM   4590 3HG2 VAL A 301       9.120 -11.742  10.180  1.00 95.17           H
ATOM   4591  HN  VAL A 301       6.794  -8.996  10.265  1.00 95.17           H
ATOM   4592  N   THR A 302       5.621  -9.247   7.308  1.00 94.32           N
ATOM   4593  CA  THR A 302       4.723  -9.278   6.166  1.00 94.32           C
ATOM   4594  C   THR A 302       4.517  -7.867   5.611  1.00 94.32           C
ATOM   4595  O   THR A 302       4.346  -7.689   4.406  1.00 94.32           O
ATOM   4596  HA  THR A 302       5.191  -9.866   5.377  1.00 94.32           H
ATOM   4597  CB  THR A 302       3.423  -9.953   6.605  1.00 94.32           C
ATOM   4598  HB  THR A 302       2.700  -9.973   5.789  1.00 94.32           H
ATOM   4599  OG1 THR A 302       3.024  -9.222   7.761  1.00 94.32           O
ATOM   4600  HG1 THR A 302       3.297  -9.715   8.588  1.00 94.32           H
ATOM   4601  CG2 THR A 302       3.647 -11.376   7.122  1.00 94.32           C
ATOM   4602 1HG2 THR A 302       4.318 -11.348   7.981  1.00 94.32           H
ATOM   4603 2HG2 THR A 302       4.092 -11.983   6.334  1.00 94.32           H
ATOM   4604 3HG2 THR A 302       2.692 -11.809   7.420  1.00 94.32           H
ATOM   4605  HN  THR A 302       5.201  -9.492   8.182  1.00 94.32           H
ATOM   4606  N   GLN A 303       4.542  -6.900   6.516  1.00 91.33           N
ATOM   4607  CA  GLN A 303       4.416  -5.506   6.126  1.00 91.33           C
ATOM   4608  C   GLN A 303       5.588  -5.098   5.231  1.00 91.33           C
ATOM   4609  O   GLN A 303       5.400  -4.399   4.236  1.00 91.33           O
ATOM   4610  HA  GLN A 303       3.484  -5.445   5.565  1.00 91.33           H
ATOM   4611  CB  GLN A 303       4.323  -4.599   7.354  1.00 91.33           C
ATOM   4612 1HB  GLN A 303       3.478  -4.903   7.972  1.00 91.33           H
ATOM   4613 2HB  GLN A 303       5.220  -4.711   7.963  1.00 91.33           H
ATOM   4614  CG  GLN A 303       4.159  -3.134   6.943  1.00 91.33           C
ATOM   4615 1HG  GLN A 303       5.055  -2.795   6.424  1.00 91.33           H
ATOM   4616 2HG  GLN A 303       3.330  -3.040   6.241  1.00 91.33           H
ATOM   4617  CD  GLN A 303       3.903  -2.247   8.164  1.00 91.33           C
ATOM   4618  OE1 GLN A 303       4.741  -2.093   9.037  1.00 91.33           O
ATOM   4619  NE2 GLN A 303       2.703  -1.674   8.174  1.00 91.33           N
ATOM   4620 1HE2 GLN A 303       2.062  -1.842   7.426  1.00 91.33           H
ATOM   4621 2HE2 GLN A 303       2.442  -1.076   8.932  1.00 91.33           H
ATOM   4622  HN  GLN A 303       4.644  -7.056   7.498  1.00 91.33           H
ATOM   4623  N   THR A 304       6.772  -5.551   5.617  1.00 92.83           N
ATOM   4624  CA  THR A 304       7.981  -5.198   4.893  1.00 92.83           C
ATOM   4625  C   THR A 304       7.931  -5.755   3.468  1.00 92.83           C
ATOM   4626  O   THR A 304       8.287  -5.064   2.515  1.00 92.83           O
ATOM   4627  HA  THR A 304       8.028  -4.112   4.810  1.00 92.83           H
ATOM   4628  CB  THR A 304       9.180  -5.700   5.700  1.00 92.83           C
ATOM   4629  HB  THR A 304       9.196  -6.790   5.735  1.00 92.83           H
ATOM   4630  OG1 THR A 304       9.049  -5.046   6.959  1.00 92.83           O
ATOM   4631  HG1 THR A 304       8.635  -5.666   7.625  1.00 92.83           H
ATOM   4632  CG2 THR A 304      10.512  -5.188   5.150  1.00 92.83           C
ATOM   4633 1HG2 THR A 304      10.522  -4.098   5.178  1.00 92.83           H
ATOM   4634 2HG2 THR A 304      10.635  -5.526   4.122  1.00 92.83           H
ATOM   4635 3HG2 THR A 304      11.329  -5.574   5.760  1.00 92.83           H
ATOM   4636  HN  THR A 304       6.912  -6.147   6.407  1.00 92.83           H
ATOM   4637  N   ILE A 305       7.487  -6.999   3.369  1.00 92.76           N
ATOM   4638  CA  ILE A 305       7.362  -7.648   2.075  1.00 92.76           C
ATOM   4639  C   ILE A 305       6.439  -6.819   1.180  1.00 92.76           C
ATOM   4640  O   ILE A 305       6.684  -6.687  -0.018  1.00 92.76           O
ATOM   4641  HA  ILE A 305       8.353  -7.669   1.623  1.00 92.76           H
ATOM   4642  CB  ILE A 305       6.911  -9.101   2.245  1.00 92.76           C
ATOM   4643  HB  ILE A 305       6.026  -9.111   2.882  1.00 92.76           H
ATOM   4644  CG1 ILE A 305       7.986  -9.929   2.952  1.00 92.76           C
ATOM   4645 1HG1 ILE A 305       8.817 -10.110   2.271  1.00 92.76           H
ATOM   4646 2HG1 ILE A 305       8.384  -9.369   3.798  1.00 92.76           H
ATOM   4647  CG2 ILE A 305       6.509  -9.711   0.901  1.00 92.76           C
ATOM   4648 1HG2 ILE A 305       5.686  -9.138   0.474  1.00 92.76           H
ATOM   4649 2HG2 ILE A 305       7.361  -9.687   0.222  1.00 92.76           H
ATOM   4650 3HG2 ILE A 305       6.193 -10.743   1.051  1.00 92.76           H
ATOM   4651  CD1 ILE A 305       7.418 -11.263   3.439  1.00 92.76           C
ATOM   4652 1HD1 ILE A 305       6.603 -11.078   4.139  1.00 92.76           H
ATOM   4653 2HD1 ILE A 305       7.043 -11.831   2.587  1.00 92.76           H
ATOM   4654 3HD1 ILE A 305       8.203 -11.832   3.938  1.00 92.76           H
ATOM   4655  HN  ILE A 305       7.216  -7.560   4.151  1.00 92.76           H
ATOM   4656  N   ALA A 306       5.396  -6.281   1.797  1.00 92.53           N
ATOM   4657  CA  ALA A 306       4.409  -5.508   1.062  1.00 92.53           C
ATOM   4658  C   ALA A 306       5.071  -4.251   0.495  1.00 92.53           C
ATOM   4659  O   ALA A 306       4.724  -3.801  -0.596  1.00 92.53           O
ATOM   4660  HA  ALA A 306       4.052  -6.125   0.237  1.00 92.53           H
ATOM   4661  CB  ALA A 306       3.230  -5.182   1.981  1.00 92.53           C
ATOM   4662 1HB  ALA A 306       2.777  -6.109   2.333  1.00 92.53           H
ATOM   4663 2HB  ALA A 306       3.583  -4.603   2.834  1.00 92.53           H
ATOM   4664 3HB  ALA A 306       2.489  -4.602   1.429  1.00 92.53           H
ATOM   4665  HN  ALA A 306       5.222  -6.366   2.778  1.00 92.53           H
ATOM   4666  N   PHE A 307       6.013  -3.720   1.261  1.00 90.41           N
ATOM   4667  CA  PHE A 307       6.682  -2.488   0.878  1.00 90.41           C
ATOM   4668  C   PHE A 307       7.606  -2.715  -0.320  1.00 90.41           C
ATOM   4669  O   PHE A 307       7.797  -1.818  -1.140  1.00 90.41           O
ATOM   4670  HA  PHE A 307       5.908  -1.770   0.607  1.00 90.41           H
ATOM   4671  CB  PHE A 307       7.522  -2.044   2.078  1.00 90.41           C
ATOM   4672 1HB  PHE A 307       8.153  -2.875   2.393  1.00 90.41           H
ATOM   4673 2HB  PHE A 307       8.188  -1.240   1.764  1.00 90.41           H
ATOM   4674  CG  PHE A 307       6.696  -1.567   3.274  1.00 90.41           C
ATOM   4675  CD1 PHE A 307       5.351  -1.407   3.151  1.00 90.41           C
ATOM   4676  HD1 PHE A 307       4.862  -1.619   2.200  1.00 90.41           H
ATOM   4677  CD2 PHE A 307       7.307  -1.302   4.460  1.00 90.41           C
ATOM   4678  HD2 PHE A 307       8.385  -1.430   4.558  1.00 90.41           H
ATOM   4679  CE1 PHE A 307       4.584  -0.964   4.261  1.00 90.41           C
ATOM   4680  HE1 PHE A 307       3.506  -0.836   4.162  1.00 90.41           H
ATOM   4681  CE2 PHE A 307       6.540  -0.859   5.570  1.00 90.41           C
ATOM   4682  HE2 PHE A 307       7.029  -0.647   6.520  1.00 90.41           H
ATOM   4683  CZ  PHE A 307       5.195  -0.699   5.447  1.00 90.41           C
ATOM   4684  HZ  PHE A 307       4.606  -0.359   6.299  1.00 90.41           H
ATOM   4685  HN  PHE A 307       6.319  -4.115   2.127  1.00 90.41           H
ATOM   4686  N   PHE A 308       8.154  -3.920  -0.384  1.00 87.81           N
ATOM   4687  CA  PHE A 308       9.052  -4.277  -1.469  1.00 87.81           C
ATOM   4688  C   PHE A 308       8.341  -4.188  -2.821  1.00 87.81           C
ATOM   4689  O   PHE A 308       8.984  -4.008  -3.854  1.00 87.81           O
ATOM   4690  HA  PHE A 308       9.880  -3.569  -1.449  1.00 87.81           H
ATOM   4691  CB  PHE A 308       9.489  -5.724  -1.231  1.00 87.81           C
ATOM   4692 1HB  PHE A 308       8.688  -6.254  -0.715  1.00 87.81           H
ATOM   4693 2HB  PHE A 308       9.628  -6.214  -2.194  1.00 87.81           H
ATOM   4694  CG  PHE A 308      10.777  -5.858  -0.416  1.00 87.81           C
ATOM   4695  CD1 PHE A 308      11.983  -5.675  -1.016  1.00 87.81           C
ATOM   4696  HD1 PHE A 308      12.033  -5.432  -2.077  1.00 87.81           H
ATOM   4697  CD2 PHE A 308      10.715  -6.161   0.909  1.00 87.81           C
ATOM   4698  HD2 PHE A 308       9.748  -6.308   1.390  1.00 87.81           H
ATOM   4699  CE1 PHE A 308      13.179  -5.800  -0.259  1.00 87.81           C
ATOM   4700  HE1 PHE A 308      14.146  -5.653  -0.740  1.00 87.81           H
ATOM   4701  CE2 PHE A 308      11.910  -6.286   1.665  1.00 87.81           C
ATOM   4702  HE2 PHE A 308      11.861  -6.528   2.727  1.00 87.81           H
ATOM   4703  CZ  PHE A 308      13.117  -6.102   1.065  1.00 87.81           C
ATOM   4704  HZ  PHE A 308      14.034  -6.198   1.646  1.00 87.81           H
ATOM   4705  HN  PHE A 308       7.993  -4.644   0.287  1.00 87.81           H
ATOM   4706  N   HIS A 309       7.023  -4.319  -2.770  1.00 79.99           N
ATOM   4707  CA  HIS A 309       6.221  -4.288  -3.982  1.00 79.99           C
ATOM   4708  C   HIS A 309       6.424  -2.951  -4.697  1.00 79.99           C
ATOM   4709  O   HIS A 309       6.449  -2.898  -5.926  1.00 79.99           O
ATOM   4710  HA  HIS A 309       6.587  -5.091  -4.620  1.00 79.99           H
ATOM   4711  CB  HIS A 309       4.751  -4.575  -3.667  1.00 79.99           C
ATOM   4712 1HB  HIS A 309       4.667  -5.584  -3.262  1.00 79.99           H
ATOM   4713 2HB  HIS A 309       4.416  -3.890  -2.889  1.00 79.99           H
ATOM   4714  CG  HIS A 309       3.832  -4.449  -4.859  1.00 79.99           C
ATOM   4715  ND1 HIS A 309       3.111  -3.300  -5.130  1.00 79.99           N
ATOM   4716  HD1 HIS A 309       3.120  -2.461  -4.586  1.00 79.99           H
ATOM   4717  CD2 HIS A 309       3.526  -5.338  -5.847  1.00 79.99           C
ATOM   4718  HD2 HIS A 309       3.923  -6.349  -5.939  1.00 79.99           H
ATOM   4719  CE1 HIS A 309       2.405  -3.500  -6.234  1.00 79.99           C
ATOM   4720  HE1 HIS A 309       1.735  -2.781  -6.705  1.00 79.99           H
ATOM   4721  NE2 HIS A 309       2.664  -4.764  -6.676  1.00 79.99           N
ATOM   4722  HN  HIS A 309       6.506  -4.444  -1.924  1.00 79.99           H
ATOM   4723  N   SER A 310       6.563  -1.903  -3.898  1.00 85.05           N
ATOM   4724  CA  SER A 310       6.617  -0.554  -4.435  1.00 85.05           C
ATOM   4725  C   SER A 310       7.915  -0.354  -5.219  1.00 85.05           C
ATOM   4726  O   SER A 310       7.994   0.518  -6.083  1.00 85.05           O
ATOM   4727  HA  SER A 310       5.754  -0.472  -5.096  1.00 85.05           H
ATOM   4728  CB  SER A 310       6.504   0.487  -3.320  1.00 85.05           C
ATOM   4729 1HB  SER A 310       7.287   0.314  -2.581  1.00 85.05           H
ATOM   4730 2HB  SER A 310       6.671   1.482  -3.734  1.00 85.05           H
ATOM   4731  OG  SER A 310       5.232   0.448  -2.679  1.00 85.05           O
ATOM   4732  HG  SER A 310       4.549   0.908  -3.247  1.00 85.05           H
ATOM   4733  HN  SER A 310       6.639  -1.965  -2.903  1.00 85.05           H
ATOM   4734  N   CYS A 311       8.901  -1.175  -4.889  1.00 87.55           N
ATOM   4735  CA  CYS A 311      10.192  -1.099  -5.550  1.00 87.55           C
ATOM   4736  C   CYS A 311      10.220  -2.139  -6.672  1.00 87.55           C
ATOM   4737  O   CYS A 311      11.092  -2.099  -7.539  1.00 87.55           O
ATOM   4738  HA  CYS A 311      10.277  -0.090  -5.956  1.00 87.55           H
ATOM   4739  CB  CYS A 311      11.346  -1.292  -4.564  1.00 87.55           C
ATOM   4740 1HB  CYS A 311      12.281  -0.963  -5.016  1.00 87.55           H
ATOM   4741 2HB  CYS A 311      11.186  -0.675  -3.679  1.00 87.55           H
ATOM   4742  SG  CYS A 311      11.470  -3.053  -4.083  1.00 87.55           S
ATOM   4743  HG  CYS A 311      12.523  -2.905  -3.285  1.00 87.55           H
ATOM   4744  HN  CYS A 311       8.828  -1.882  -4.185  1.00 87.55           H
ATOM   4745  N   LEU A 312       9.256  -3.046  -6.618  1.00 85.13           N
ATOM   4746  CA  LEU A 312       9.255  -4.191  -7.512  1.00 85.13           C
ATOM   4747  C   LEU A 312       8.652  -3.783  -8.858  1.00 85.13           C
ATOM   4748  O   LEU A 312       9.075  -4.268  -9.905  1.00 85.13           O
ATOM   4749  HA  LEU A 312      10.294  -4.480  -7.674  1.00 85.13           H
ATOM   4750  CB  LEU A 312       8.551  -5.381  -6.858  1.00 85.13           C
ATOM   4751 1HB  LEU A 312       7.650  -5.018  -6.364  1.00 85.13           H
ATOM   4752 2HB  LEU A 312       8.230  -6.065  -7.644  1.00 85.13           H
ATOM   4753  CG  LEU A 312       9.374  -6.171  -5.839  1.00 85.13           C
ATOM   4754  HG  LEU A 312       9.720  -5.480  -5.070  1.00 85.13           H
ATOM   4755  CD1 LEU A 312       8.516  -7.229  -5.142  1.00 85.13           C
ATOM   4756 1HD1 LEU A 312       7.690  -6.743  -4.623  1.00 85.13           H
ATOM   4757 2HD1 LEU A 312       8.121  -7.922  -5.884  1.00 85.13           H
ATOM   4758 3HD1 LEU A 312       9.126  -7.776  -4.423  1.00 85.13           H
ATOM   4759  CD2 LEU A 312      10.617  -6.780  -6.492  1.00 85.13           C
ATOM   4760 1HD2 LEU A 312      10.313  -7.454  -7.293  1.00 85.13           H
ATOM   4761 2HD2 LEU A 312      11.239  -5.984  -6.902  1.00 85.13           H
ATOM   4762 3HD2 LEU A 312      11.184  -7.336  -5.745  1.00 85.13           H
ATOM   4763  HN  LEU A 312       8.487  -3.007  -5.981  1.00 85.13           H
ATOM   4764  N   ASN A 313       7.672  -2.894  -8.785  1.00 80.21           N
ATOM   4765  CA  ASN A 313       6.890  -2.544  -9.959  1.00 80.21           C
ATOM   4766  C   ASN A 313       7.833  -2.110 -11.083  1.00 80.21           C
ATOM   4767  O   ASN A 313       7.779  -2.650 -12.186  1.00 80.21           O
ATOM   4768  HA  ASN A 313       6.330  -3.444 -10.209  1.00 80.21           H
ATOM   4769  CB  ASN A 313       5.942  -1.380  -9.662  1.00 80.21           C
ATOM   4770 1HB  ASN A 313       6.452  -0.637  -9.049  1.00 80.21           H
ATOM   4771 2HB  ASN A 313       5.663  -0.887 -10.593  1.00 80.21           H
ATOM   4772  CG  ASN A 313       4.684  -1.869  -8.940  1.00 80.21           C
ATOM   4773  OD1 ASN A 313       4.251  -2.999  -9.089  1.00 80.21           O
ATOM   4774  ND2 ASN A 313       4.125  -0.956  -8.151  1.00 80.21           N
ATOM   4775 1HD2 ASN A 313       4.531  -0.045  -8.073  1.00 80.21           H
ATOM   4776 2HD2 ASN A 313       3.298  -1.180  -7.635  1.00 80.21           H
ATOM   4777  HN  ASN A 313       7.410  -2.418  -7.945  1.00 80.21           H
ATOM   4778  N   PRO A 314       8.711  -1.131 -10.825  1.00 81.35           N
ATOM   4779  CA  PRO A 314       9.610  -0.629 -11.867  1.00 81.35           C
ATOM   4780  C   PRO A 314      10.397  -1.744 -12.536  1.00 81.35           C
ATOM   4781  O   PRO A 314      10.565  -1.746 -13.754  1.00 81.35           O
ATOM   4782  HA  PRO A 314       9.033  -0.167 -12.668  1.00 81.35           H
ATOM   4783  CB  PRO A 314      10.526   0.342 -11.119  1.00 81.35           C
ATOM   4784 1HB  PRO A 314      11.429  -0.152 -10.763  1.00 81.35           H
ATOM   4785 2HB  PRO A 314      10.845   1.165 -11.759  1.00 81.35           H
ATOM   4786  CG  PRO A 314       9.657   0.830  -9.966  1.00 81.35           C
ATOM   4787 1HG  PRO A 314      10.256   1.243  -9.154  1.00 81.35           H
ATOM   4788 2HG  PRO A 314       8.976   1.621 -10.278  1.00 81.35           H
ATOM   4789  CD  PRO A 314       8.915  -0.429  -9.544  1.00 81.35           C
ATOM   4790 1HD  PRO A 314       9.500  -1.029  -8.848  1.00 81.35           H
ATOM   4791 2HD  PRO A 314       7.974  -0.196  -9.047  1.00 81.35           H
ATOM   4792  N   VAL A 315      10.862  -2.673 -11.713  1.00 82.55           N
ATOM   4793  CA  VAL A 315      11.698  -3.756 -12.203  1.00 82.55           C
ATOM   4794  C   VAL A 315      10.886  -4.627 -13.164  1.00 82.55           C
ATOM   4795  O   VAL A 315      11.400  -5.071 -14.189  1.00 82.55           O
ATOM   4796  HA  VAL A 315      12.528  -3.309 -12.750  1.00 82.55           H
ATOM   4797  CB  VAL A 315      12.276  -4.544 -11.025  1.00 82.55           C
ATOM   4798  HB  VAL A 315      11.443  -4.965 -10.463  1.00 82.55           H
ATOM   4799  CG1 VAL A 315      13.147  -5.702 -11.516  1.00 82.55           C
ATOM   4800 1HG1 VAL A 315      12.545  -6.376 -12.125  1.00 82.55           H
ATOM   4801 2HG1 VAL A 315      13.970  -5.311 -12.113  1.00 82.55           H
ATOM   4802 3HG1 VAL A 315      13.545  -6.245 -10.659  1.00 82.55           H
ATOM   4803  CG2 VAL A 315      13.062  -3.627 -10.085  1.00 82.55           C
ATOM   4804 1HG2 VAL A 315      13.883  -3.163 -10.632  1.00 82.55           H
ATOM   4805 2HG2 VAL A 315      12.401  -2.852  -9.697  1.00 82.55           H
ATOM   4806 3HG2 VAL A 315      13.462  -4.213  -9.258  1.00 82.55           H
ATOM   4807  HN  VAL A 315      10.676  -2.693 -10.731  1.00 82.55           H
ATOM   4808  N   LEU A 316       9.631  -4.845 -12.798  1.00 81.25           N
ATOM   4809  CA  LEU A 316       8.757  -5.692 -13.591  1.00 81.25           C
ATOM   4810  C   LEU A 316       8.649  -5.122 -15.007  1.00 81.25           C
ATOM   4811  O   LEU A 316       8.673  -5.869 -15.984  1.00 81.25           O
ATOM   4812  HA  LEU A 316       9.221  -6.676 -13.649  1.00 81.25           H
ATOM   4813  CB  LEU A 316       7.406  -5.868 -12.895  1.00 81.25           C
ATOM   4814 1HB  LEU A 316       6.988  -4.881 -12.701  1.00 81.25           H
ATOM   4815 2HB  LEU A 316       6.728  -6.372 -13.583  1.00 81.25           H
ATOM   4816  CG  LEU A 316       7.426  -6.650 -11.579  1.00 81.25           C
ATOM   4817  HG  LEU A 316       8.103  -6.143 -10.891  1.00 81.25           H
ATOM   4818  CD1 LEU A 316       6.042  -6.661 -10.927  1.00 81.25           C
ATOM   4819 1HD1 LEU A 316       5.730  -5.637 -10.721  1.00 81.25           H
ATOM   4820 2HD1 LEU A 316       5.327  -7.130 -11.601  1.00 81.25           H
ATOM   4821 3HD1 LEU A 316       6.085  -7.223  -9.994  1.00 81.25           H
ATOM   4822  CD2 LEU A 316       7.972  -8.063 -11.790  1.00 81.25           C
ATOM   4823 1HD2 LEU A 316       7.341  -8.594 -12.502  1.00 81.25           H
ATOM   4824 2HD2 LEU A 316       8.989  -8.006 -12.178  1.00 81.25           H
ATOM   4825 3HD2 LEU A 316       7.976  -8.597 -10.839  1.00 81.25           H
ATOM   4826  HN  LEU A 316       9.212  -4.455 -11.977  1.00 81.25           H
ATOM   4827  N   TYR A 317       8.533  -3.804 -15.072  1.00 72.31           N
ATOM   4828  CA  TYR A 317       8.372  -3.129 -16.349  1.00 72.31           C
ATOM   4829  C   TYR A 317       9.613  -3.312 -17.226  1.00 72.31           C
ATOM   4830  O   TYR A 317       9.505  -3.417 -18.447  1.00 72.31           O
ATOM   4831  HA  TYR A 317       7.512  -3.567 -16.855  1.00 72.31           H
ATOM   4832  CB  TYR A 317       8.207  -1.644 -16.024  1.00 72.31           C
ATOM   4833 1HB  TYR A 317       9.113  -1.286 -15.536  1.00 72.31           H
ATOM   4834 2HB  TYR A 317       8.105  -1.087 -16.955  1.00 72.31           H
ATOM   4835  CG  TYR A 317       7.006  -1.333 -15.128  1.00 72.31           C
ATOM   4836  CD1 TYR A 317       5.909  -2.171 -15.129  1.00 72.31           C
ATOM   4837  HD1 TYR A 317       5.899  -3.054 -15.768  1.00 72.31           H
ATOM   4838  CD2 TYR A 317       7.019  -0.215 -14.319  1.00 72.31           C
ATOM   4839  HD2 TYR A 317       7.886   0.447 -14.318  1.00 72.31           H
ATOM   4840  CE1 TYR A 317       4.779  -1.879 -14.286  1.00 72.31           C
ATOM   4841  HE1 TYR A 317       3.906  -2.532 -14.277  1.00 72.31           H
ATOM   4842  CE2 TYR A 317       5.889   0.077 -13.476  1.00 72.31           C
ATOM   4843  HE2 TYR A 317       5.887   0.957 -12.832  1.00 72.31           H
ATOM   4844  CZ  TYR A 317       4.825  -0.769 -13.501  1.00 72.31           C
ATOM   4845  OH  TYR A 317       3.757  -0.493 -12.705  1.00 72.31           O
ATOM   4846  HH  TYR A 317       3.160  -1.293 -12.644  1.00 72.31           H
ATOM   4847  HN  TYR A 317       8.547  -3.201 -14.275  1.00 72.31           H
ATOM   4848  N   VAL A 318      10.763  -3.344 -16.569  1.00 74.02           N
ATOM   4849  CA  VAL A 318      12.027  -3.462 -17.276  1.00 74.02           C
ATOM   4850  C   VAL A 318      12.099  -4.831 -17.957  1.00 74.02           C
ATOM   4851  O   VAL A 318      12.421  -4.923 -19.140  1.00 74.02           O
ATOM   4852  HA  VAL A 318      12.048  -2.688 -18.043  1.00 74.02           H
ATOM   4853  CB  VAL A 318      13.190  -3.210 -16.316  1.00 74.02           C
ATOM   4854  HB  VAL A 318      13.076  -3.884 -15.466  1.00 74.02           H
ATOM   4855  CG1 VAL A 318      14.531  -3.520 -16.985  1.00 74.02           C
ATOM   4856 1HG1 VAL A 318      14.550  -4.566 -17.291  1.00 74.02           H
ATOM   4857 2HG1 VAL A 318      14.656  -2.883 -17.860  1.00 74.02           H
ATOM   4858 3HG1 VAL A 318      15.341  -3.333 -16.280  1.00 74.02           H
ATOM   4859  CG2 VAL A 318      13.162  -1.775 -15.785  1.00 74.02           C
ATOM   4860 1HG2 VAL A 318      13.239  -1.078 -16.618  1.00 74.02           H
ATOM   4861 2HG2 VAL A 318      12.226  -1.603 -15.253  1.00 74.02           H
ATOM   4862 3HG2 VAL A 318      13.999  -1.623 -15.104  1.00 74.02           H
ATOM   4863  HN  VAL A 318      10.840  -3.291 -15.573  1.00 74.02           H
ATOM   4864  N   PHE A 319      11.793  -5.859 -17.179  1.00 72.10           N
ATOM   4865  CA  PHE A 319      12.010  -7.225 -17.626  1.00 72.10           C
ATOM   4866  C   PHE A 319      10.861  -7.700 -18.516  1.00 72.10           C
ATOM   4867  O   PHE A 319      11.075  -8.460 -19.460  1.00 72.10           O
ATOM   4868  HA  PHE A 319      12.939  -7.235 -18.197  1.00 72.10           H
ATOM   4869  CB  PHE A 319      12.065  -8.102 -16.373  1.00 72.10           C
ATOM   4870 1HB  PHE A 319      11.280  -7.785 -15.685  1.00 72.10           H
ATOM   4871 2HB  PHE A 319      11.846  -9.132 -16.653  1.00 72.10           H
ATOM   4872  CG  PHE A 319      13.409  -8.062 -15.643  1.00 72.10           C
ATOM   4873  CD1 PHE A 319      14.507  -8.632 -16.208  1.00 72.10           C
ATOM   4874  HD1 PHE A 319      14.429  -9.117 -17.181  1.00 72.10           H
ATOM   4875  CD2 PHE A 319      13.506  -7.456 -14.429  1.00 72.10           C
ATOM   4876  HD2 PHE A 319      12.626  -6.999 -13.976  1.00 72.10           H
ATOM   4877  CE1 PHE A 319      15.754  -8.595 -15.531  1.00 72.10           C
ATOM   4878  HE1 PHE A 319      16.634  -9.052 -15.984  1.00 72.10           H
ATOM   4879  CE2 PHE A 319      14.754  -7.419 -13.752  1.00 72.10           C
ATOM   4880  HE2 PHE A 319      14.832  -6.934 -12.779  1.00 72.10           H
ATOM   4881  CZ  PHE A 319      15.851  -7.989 -14.317  1.00 72.10           C
ATOM   4882  HZ  PHE A 319      16.809  -7.961 -13.798  1.00 72.10           H
ATOM   4883  HN  PHE A 319      11.405  -5.771 -16.262  1.00 72.10           H
ATOM   4884  N   VAL A 320       9.666  -7.232 -18.186  1.00 75.89           N
ATOM   4885  CA  VAL A 320       8.459  -7.770 -18.789  1.00 75.89           C
ATOM   4886  C   VAL A 320       7.976  -6.821 -19.888  1.00 75.89           C
ATOM   4887  O   VAL A 320       7.362  -7.254 -20.861  1.00 75.89           O
ATOM   4888  HA  VAL A 320       8.715  -8.728 -19.241  1.00 75.89           H
ATOM   4889  CB  VAL A 320       7.403  -8.022 -17.711  1.00 75.89           C
ATOM   4890  HB  VAL A 320       7.044  -7.055 -17.360  1.00 75.89           H
ATOM   4891  CG1 VAL A 320       6.207  -8.788 -18.282  1.00 75.89           C
ATOM   4892 1HG1 VAL A 320       5.755  -8.206 -19.086  1.00 75.89           H
ATOM   4893 2HG1 VAL A 320       6.544  -9.748 -18.673  1.00 75.89           H
ATOM   4894 3HG1 VAL A 320       5.472  -8.953 -17.495  1.00 75.89           H
ATOM   4895  CG2 VAL A 320       8.006  -8.762 -16.515  1.00 75.89           C
ATOM   4896 1HG2 VAL A 320       8.405  -9.721 -16.844  1.00 75.89           H
ATOM   4897 2HG2 VAL A 320       8.809  -8.163 -16.084  1.00 75.89           H
ATOM   4898 3HG2 VAL A 320       7.234  -8.928 -15.763  1.00 75.89           H
ATOM   4899  HN  VAL A 320       9.516  -6.501 -17.520  1.00 75.89           H
ATOM   4900  N   GLY A 321       8.272  -5.544 -19.694  1.00 77.25           N
ATOM   4901  CA  GLY A 321       7.750  -4.513 -20.575  1.00 77.25           C
ATOM   4902  C   GLY A 321       8.693  -4.270 -21.755  1.00 77.25           C
ATOM   4903  O   GLY A 321       9.616  -3.462 -21.660  1.00 77.25           O
ATOM   4904 1HA  GLY A 321       6.768  -4.809 -20.945  1.00 77.25           H
ATOM   4905 2HA  GLY A 321       7.614  -3.587 -20.017  1.00 77.25           H
ATOM   4906  HN  GLY A 321       8.856  -5.211 -18.954  1.00 77.25           H
ATOM   4907  N   GLU A 322       8.430  -4.985 -22.839  1.00 68.27           N
ATOM   4908  CA  GLU A 322       9.228  -4.837 -24.044  1.00 68.27           C
ATOM   4909  C   GLU A 322       9.179  -3.390 -24.539  1.00 68.27           C
ATOM   4910  O   GLU A 322      10.207  -2.819 -24.901  1.00 68.27           O
ATOM   4911  HA  GLU A 322      10.246  -5.094 -23.751  1.00 68.27           H
ATOM   4912  CB  GLU A 322       8.760  -5.805 -25.133  1.00 68.27           C
ATOM   4913 1HB  GLU A 322       8.699  -6.814 -24.726  1.00 68.27           H
ATOM   4914 2HB  GLU A 322       7.820  -5.453 -25.558  1.00 68.27           H
ATOM   4915  CG  GLU A 322       9.762  -5.855 -26.289  1.00 68.27           C
ATOM   4916 1HG  GLU A 322      10.047  -4.842 -26.573  1.00 68.27           H
ATOM   4917 2HG  GLU A 322      10.671  -6.363 -25.965  1.00 68.27           H
ATOM   4918  CD  GLU A 322       9.169  -6.582 -27.497  1.00 68.27           C
ATOM   4919  OE1 GLU A 322       9.842  -6.576 -28.550  1.00 68.27           O
ATOM   4920  OE2 GLU A 322       8.055  -7.127 -27.341  1.00 68.27           O
ATOM   4921  HN  GLU A 322       7.689  -5.653 -22.902  1.00 68.27           H
ATOM   4922  N   ARG A 323       7.974  -2.838 -24.539  1.00 64.55           N
ATOM   4923  CA  ARG A 323       7.777  -1.471 -24.989  1.00 64.55           C
ATOM   4924  C   ARG A 323       8.564  -0.502 -24.104  1.00 64.55           C
ATOM   4925  O   ARG A 323       9.284   0.359 -24.607  1.00 64.55           O
ATOM   4926  HA  ARG A 323       8.151  -1.458 -26.013  1.00 64.55           H
ATOM   4927  CB  ARG A 323       6.296  -1.090 -24.960  1.00 64.55           C
ATOM   4928 1HB  ARG A 323       5.728  -1.772 -25.593  1.00 64.55           H
ATOM   4929 2HB  ARG A 323       5.909  -1.198 -23.947  1.00 64.55           H
ATOM   4930  CG  ARG A 323       6.090   0.349 -25.440  1.00 64.55           C
ATOM   4931 1HG  ARG A 323       6.634   1.034 -24.789  1.00 64.55           H
ATOM   4932 2HG  ARG A 323       6.504   0.464 -26.441  1.00 64.55           H
ATOM   4933  CD  ARG A 323       4.605   0.716 -25.450  1.00 64.55           C
ATOM   4934 1HD  ARG A 323       4.077   0.110 -26.185  1.00 64.55           H
ATOM   4935 2HD  ARG A 323       4.162   0.498 -24.478  1.00 64.55           H
ATOM   4936  NE  ARG A 323       4.442   2.152 -25.768  1.00 64.55           N
ATOM   4937  HE  ARG A 323       5.169   2.604 -26.285  1.00 64.55           H
ATOM   4938  CZ  ARG A 323       3.380   2.886 -25.406  1.00 64.55           C
ATOM   4939  NH1 ARG A 323       2.376   2.333 -24.713  1.00 64.55           N
ATOM   4940 1HH1 ARG A 323       2.415   1.366 -24.461  1.00 64.55           H
ATOM   4941 2HH1 ARG A 323       1.587   2.887 -24.447  1.00 64.55           H
ATOM   4942  NH2 ARG A 323       3.337   4.180 -25.749  1.00 64.55           N
ATOM   4943 1HH2 ARG A 323       2.552   4.741 -25.488  1.00 64.55           H
ATOM   4944 2HH2 ARG A 323       4.091   4.585 -26.267  1.00 64.55           H
ATOM   4945  HN  ARG A 323       7.144  -3.308 -24.239  1.00 64.55           H
ATOM   4946  N   PHE A 324       8.400  -0.675 -22.801  1.00 77.56           N
ATOM   4947  CA  PHE A 324       9.065   0.189 -21.841  1.00 77.56           C
ATOM   4948  C   PHE A 324      10.586   0.046 -21.937  1.00 77.56           C
ATOM   4949  O   PHE A 324      11.314   1.031 -21.821  1.00 77.56           O
ATOM   4950  HA  PHE A 324       8.783   1.215 -22.080  1.00 77.56           H
ATOM   4951  CB  PHE A 324       8.610  -0.253 -20.449  1.00 77.56           C
ATOM   4952 1HB  PHE A 324       7.521  -0.214 -20.405  1.00 77.56           H
ATOM   4953 2HB  PHE A 324       8.898  -1.293 -20.297  1.00 77.56           H
ATOM   4954  CG  PHE A 324       9.182   0.592 -19.310  1.00 77.56           C
ATOM   4955  CD1 PHE A 324      10.299   0.180 -18.652  1.00 77.56           C
ATOM   4956  HD1 PHE A 324      10.786  -0.753 -18.937  1.00 77.56           H
ATOM   4957  CD2 PHE A 324       8.574   1.756 -18.954  1.00 77.56           C
ATOM   4958  HD2 PHE A 324       7.679   2.086 -19.481  1.00 77.56           H
ATOM   4959  CE1 PHE A 324      10.830   0.964 -17.594  1.00 77.56           C
ATOM   4960  HE1 PHE A 324      11.725   0.633 -17.067  1.00 77.56           H
ATOM   4961  CE2 PHE A 324       9.106   2.540 -17.896  1.00 77.56           C
ATOM   4962  HE2 PHE A 324       8.619   3.472 -17.611  1.00 77.56           H
ATOM   4963  CZ  PHE A 324      10.223   2.127 -17.238  1.00 77.56           C
ATOM   4964  HZ  PHE A 324      10.631   2.729 -16.427  1.00 77.56           H
ATOM   4965  HN  PHE A 324       7.826  -1.389 -22.399  1.00 77.56           H
ATOM   4966  N   ARG A 325      11.020  -1.188 -22.147  1.00 75.40           N
ATOM   4967  CA  ARG A 325      12.442  -1.480 -22.209  1.00 75.40           C
ATOM   4968  C   ARG A 325      13.087  -0.732 -23.376  1.00 75.40           C
ATOM   4969  O   ARG A 325      14.196  -0.215 -23.249  1.00 75.40           O
ATOM   4970  HA  ARG A 325      12.839  -1.135 -21.254  1.00 75.40           H
ATOM   4971  CB  ARG A 325      12.688  -2.981 -22.375  1.00 75.40           C
ATOM   4972 1HB  ARG A 325      12.048  -3.537 -21.689  1.00 75.40           H
ATOM   4973 2HB  ARG A 325      12.416  -3.288 -23.385  1.00 75.40           H
ATOM   4974  CG  ARG A 325      14.154  -3.329 -22.108  1.00 75.40           C
ATOM   4975 1HG  ARG A 325      14.778  -2.928 -22.906  1.00 75.40           H
ATOM   4976 2HG  ARG A 325      14.480  -2.857 -21.181  1.00 75.40           H
ATOM   4977  CD  ARG A 325      14.350  -4.843 -22.011  1.00 75.40           C
ATOM   4978 1HD  ARG A 325      15.396  -5.095 -22.186  1.00 75.40           H
ATOM   4979 2HD  ARG A 325      14.103  -5.187 -21.007  1.00 75.40           H
ATOM   4980  NE  ARG A 325      13.492  -5.528 -23.004  1.00 75.40           N
ATOM   4981  HE  ARG A 325      12.778  -4.993 -23.456  1.00 75.40           H
ATOM   4982  CZ  ARG A 325      13.613  -6.821 -23.337  1.00 75.40           C
ATOM   4983  NH1 ARG A 325      14.553  -7.585 -22.764  1.00 75.40           N
ATOM   4984 1HH1 ARG A 325      15.170  -7.192 -22.082  1.00 75.40           H
ATOM   4985 2HH1 ARG A 325      14.637  -8.549 -23.017  1.00 75.40           H
ATOM   4986  NH2 ARG A 325      12.781  -7.337 -24.251  1.00 75.40           N
ATOM   4987 1HH2 ARG A 325      12.858  -8.300 -24.510  1.00 75.40           H
ATOM   4988 2HH2 ARG A 325      12.082  -6.760 -24.674  1.00 75.40           H
ATOM   4989  HN  ARG A 325      10.420  -1.978 -22.274  1.00 75.40           H
ATOM   4990  N   ARG A 326      12.366  -0.698 -24.487  1.00 68.84           N
ATOM   4991  CA  ARG A 326      12.826   0.033 -25.656  1.00 68.84           C
ATOM   4992  C   ARG A 326      12.871   1.533 -25.360  1.00 68.84           C
ATOM   4993  O   ARG A 326      13.867   2.196 -25.645  1.00 68.84           O
ATOM   4994  HA  ARG A 326      13.824  -0.358 -25.854  1.00 68.84           H
ATOM   4995  CB  ARG A 326      11.910  -0.216 -26.856  1.00 68.84           C
ATOM   4996 1HB  ARG A 326      10.878  -0.303 -26.519  1.00 68.84           H
ATOM   4997 2HB  ARG A 326      11.954   0.636 -27.534  1.00 68.84           H
ATOM   4998  CG  ARG A 326      12.318  -1.488 -27.602  1.00 68.84           C
ATOM   4999 1HG  ARG A 326      13.365  -1.422 -27.897  1.00 68.84           H
ATOM   5000 2HG  ARG A 326      12.227  -2.348 -26.938  1.00 68.84           H
ATOM   5001  CD  ARG A 326      11.446  -1.701 -28.841  1.00 68.84           C
ATOM   5002 1HD  ARG A 326      10.437  -1.986 -28.542  1.00 68.84           H
ATOM   5003 2HD  ARG A 326      11.360  -0.768 -29.400  1.00 68.84           H
ATOM   5004  NE  ARG A 326      12.035  -2.752 -29.701  1.00 68.84           N
ATOM   5005  HE  ARG A 326      12.799  -3.282 -29.335  1.00 68.84           H
ATOM   5006  CZ  ARG A 326      11.608  -3.037 -30.938  1.00 68.84           C
ATOM   5007  NH1 ARG A 326      10.587  -2.358 -31.479  1.00 68.84           N
ATOM   5008 1HH1 ARG A 326      10.137  -1.632 -30.958  1.00 68.84           H
ATOM   5009 2HH1 ARG A 326      10.274  -2.578 -32.403  1.00 68.84           H
ATOM   5010  NH2 ARG A 326      12.217  -4.012 -31.627  1.00 68.84           N
ATOM   5011 1HH2 ARG A 326      11.910  -4.238 -32.552  1.00 68.84           H
ATOM   5012 2HH2 ARG A 326      12.978  -4.514 -31.216  1.00 68.84           H
ATOM   5013  HN  ARG A 326      11.484  -1.157 -24.596  1.00 68.84           H
ATOM   5014  N   ASP A 327      11.779   2.025 -24.793  1.00 78.78           N
ATOM   5015  CA  ASP A 327      11.633   3.453 -24.565  1.00 78.78           C
ATOM   5016  C   ASP A 327      12.685   3.915 -23.555  1.00 78.78           C
ATOM   5017  O   ASP A 327      13.179   5.038 -23.639  1.00 78.78           O
ATOM   5018  HA  ASP A 327      11.763   3.914 -25.544  1.00 78.78           H
ATOM   5019  CB  ASP A 327      10.252   3.780 -23.992  1.00 78.78           C
ATOM   5020 1HB  ASP A 327      10.026   3.104 -23.168  1.00 78.78           H
ATOM   5021 2HB  ASP A 327      10.254   4.791 -23.584  1.00 78.78           H
ATOM   5022  CG  ASP A 327       9.170   3.661 -25.068  1.00 78.78           C
ATOM   5023  OD1 ASP A 327       9.554   3.610 -26.256  1.00 78.78           O
ATOM   5024  OD2 ASP A 327       7.983   3.624 -24.677  1.00 78.78           O
ATOM   5025  HN  ASP A 327      11.006   1.467 -24.491  1.00 78.78           H
ATOM   5026  N   LEU A 328      12.997   3.025 -22.624  1.00 80.77           N
ATOM   5027  CA  LEU A 328      14.011   3.312 -21.625  1.00 80.77           C
ATOM   5028  C   LEU A 328      15.350   3.566 -22.321  1.00 80.77           C
ATOM   5029  O   LEU A 328      15.970   4.609 -22.121  1.00 80.77           O
ATOM   5030  HA  LEU A 328      13.712   4.224 -21.108  1.00 80.77           H
ATOM   5031  CB  LEU A 328      14.064   2.196 -20.579  1.00 80.77           C
ATOM   5032 1HB  LEU A 328      13.109   2.172 -20.054  1.00 80.77           H
ATOM   5033 2HB  LEU A 328      14.166   1.243 -21.098  1.00 80.77           H
ATOM   5034  CG  LEU A 328      15.183   2.302 -19.541  1.00 80.77           C
ATOM   5035  HG  LEU A 328      16.137   2.319 -20.068  1.00 80.77           H
ATOM   5036  CD1 LEU A 328      15.078   3.609 -18.753  1.00 80.77           C
ATOM   5037 1HD1 LEU A 328      15.156   4.453 -19.439  1.00 80.77           H
ATOM   5038 2HD1 LEU A 328      14.119   3.647 -18.238  1.00 80.77           H
ATOM   5039 3HD1 LEU A 328      15.885   3.659 -18.023  1.00 80.77           H
ATOM   5040  CD2 LEU A 328      15.195   1.079 -18.622  1.00 80.77           C
ATOM   5041 1HD2 LEU A 328      14.241   1.006 -18.101  1.00 80.77           H
ATOM   5042 2HD2 LEU A 328      15.354   0.179 -19.217  1.00 80.77           H
ATOM   5043 3HD2 LEU A 328      16.000   1.179 -17.894  1.00 80.77           H
ATOM   5044  HN  LEU A 328      12.570   2.124 -22.547  1.00 80.77           H
ATOM   5045  N   VAL A 329      15.756   2.593 -23.124  1.00 81.65           N
ATOM   5046  CA  VAL A 329      17.058   2.649 -23.767  1.00 81.65           C
ATOM   5047  C   VAL A 329      17.118   3.872 -24.685  1.00 81.65           C
ATOM   5048  O   VAL A 329      18.161   4.511 -24.806  1.00 81.65           O
ATOM   5049  HA  VAL A 329      17.807   2.762 -22.983  1.00 81.65           H
ATOM   5050  CB  VAL A 329      17.335   1.336 -24.502  1.00 81.65           C
ATOM   5051  HB  VAL A 329      16.518   1.165 -25.203  1.00 81.65           H
ATOM   5052  CG1 VAL A 329      18.634   1.421 -25.306  1.00 81.65           C
ATOM   5053 1HG1 VAL A 329      18.554   2.223 -26.041  1.00 81.65           H
ATOM   5054 2HG1 VAL A 329      19.466   1.627 -24.633  1.00 81.65           H
ATOM   5055 3HG1 VAL A 329      18.807   0.475 -25.819  1.00 81.65           H
ATOM   5056  CG2 VAL A 329      17.371   0.158 -23.526  1.00 81.65           C
ATOM   5057 1HG2 VAL A 329      18.159   0.320 -22.790  1.00 81.65           H
ATOM   5058 2HG2 VAL A 329      16.410   0.078 -23.017  1.00 81.65           H
ATOM   5059 3HG2 VAL A 329      17.570  -0.762 -24.074  1.00 81.65           H
ATOM   5060  HN  VAL A 329      15.214   1.781 -23.338  1.00 81.65           H
ATOM   5061  N   LYS A 330      15.984   4.160 -25.308  1.00 75.11           N
ATOM   5062  CA  LYS A 330      15.890   5.304 -26.198  1.00 75.11           C
ATOM   5063  C   LYS A 330      16.151   6.585 -25.404  1.00 75.11           C
[truncated: 117,478 more chars]
