# Supplementary material for: Noncanonical roles of chemokine regions in CCR9 activation revealed by structural modeling and mutational mapping
Source: Nat Commun. 2025 Aug 18;16:7695. doi: 10.1038/s41467-025-62321-9 (PMC12361432; doi:10.1038/s41467-025-62321-9)
Supplement: Supplementary file 7 — Supplementary Data 5 [file 41467_2025_62321_MOESM7_ESM.zip › CCR9_CCL25x1P6_18_rnk3.pdb]

ATOM      1  N   GLU A  20      -5.172  -5.832  58.756  1.00 51.70           N
ATOM      2  CA  GLU A  20      -5.189  -6.712  57.600  1.00 51.70           C
ATOM      3  C   GLU A  20      -5.708  -8.096  57.995  1.00 51.70           C
ATOM      4  O   GLU A  20      -4.943  -8.943  58.454  1.00 51.70           O
ATOM      5  HA  GLU A  20      -5.875  -6.248  56.892  1.00 51.70           H
ATOM      6  CB  GLU A  20      -3.801  -6.808  56.964  1.00 51.70           C
ATOM      7 1HB  GLU A  20      -3.036  -6.706  57.734  1.00 51.70           H
ATOM      8 2HB  GLU A  20      -3.720  -7.736  56.397  1.00 51.70           H
ATOM      9  CG  GLU A  20      -3.576  -5.672  55.965  1.00 51.70           C
ATOM     10 1HG  GLU A  20      -4.488  -5.497  55.395  1.00 51.70           H
ATOM     11 2HG  GLU A  20      -3.354  -4.749  56.502  1.00 51.70           H
ATOM     12  CD  GLU A  20      -2.427  -6.001  55.010  1.00 51.70           C
ATOM     13  OE1 GLU A  20      -2.501  -5.537  53.851  1.00 51.70           O
ATOM     14  OE2 GLU A  20      -1.500  -6.708  55.460  1.00 51.70           O
ATOM     15  HN  GLU A  20      -5.516  -6.239  59.602  1.00 51.70           H
ATOM     16  N   SER A  21      -7.006  -8.284  57.802  1.00 60.55           N
ATOM     17  CA  SER A  21      -7.615  -9.584  58.021  1.00 60.55           C
ATOM     18  C   SER A  21      -6.869 -10.654  57.221  1.00 60.55           C
ATOM     19  O   SER A  21      -6.514 -10.433  56.064  1.00 60.55           O
ATOM     20  HA  SER A  21      -7.519  -9.771  59.091  1.00 60.55           H
ATOM     21  CB  SER A  21      -9.096  -9.571  57.638  1.00 60.55           C
ATOM     22 1HB  SER A  21      -9.517 -10.566  57.783  1.00 60.55           H
ATOM     23 2HB  SER A  21      -9.637  -8.896  58.302  1.00 60.55           H
ATOM     24  OG  SER A  21      -9.294  -9.165  56.286  1.00 60.55           O
ATOM     25  HG  SER A  21      -9.677  -9.920  55.754  1.00 60.55           H
ATOM     26  HN  SER A  21      -7.636  -7.567  57.501  1.00 60.55           H
ATOM     27  N   THR A  22      -6.653 -11.789  57.869  1.00 61.76           N
ATOM     28  CA  THR A  22      -5.951 -12.891  57.234  1.00 61.76           C
ATOM     29  C   THR A  22      -6.555 -13.187  55.859  1.00 61.76           C
ATOM     30  O   THR A  22      -5.848 -13.605  54.943  1.00 61.76           O
ATOM     31  HA  THR A  22      -4.916 -12.591  57.070  1.00 61.76           H
ATOM     32  CB  THR A  22      -5.991 -14.089  58.185  1.00 61.76           C
ATOM     33  HB  THR A  22      -5.932 -15.027  57.633  1.00 61.76           H
ATOM     34  OG1 THR A  22      -7.184 -13.893  58.939  1.00 61.76           O
ATOM     35  HG1 THR A  22      -7.978 -14.182  58.404  1.00 61.76           H
ATOM     36  CG2 THR A  22      -4.877 -14.042  59.233  1.00 61.76           C
ATOM     37 1HG2 THR A  22      -4.977 -13.135  59.829  1.00 61.76           H
ATOM     38 2HG2 THR A  22      -3.908 -14.043  58.733  1.00 61.76           H
ATOM     39 3HG2 THR A  22      -4.951 -14.914  59.882  1.00 61.76           H
ATOM     40  HN  THR A  22      -6.948 -11.962  58.809  1.00 61.76           H
ATOM     41  N   SER A  23      -7.856 -12.958  55.758  1.00 63.88           N
ATOM     42  CA  SER A  23      -8.553 -13.145  54.497  1.00 63.88           C
ATOM     43  C   SER A  23      -7.973 -12.210  53.435  1.00 63.88           C
ATOM     44  O   SER A  23      -7.786 -12.610  52.286  1.00 63.88           O
ATOM     45  HA  SER A  23      -8.382 -14.187  54.225  1.00 63.88           H
ATOM     46  CB  SER A  23     -10.055 -12.900  54.657  1.00 63.88           C
ATOM     47 1HB  SER A  23     -10.565 -13.158  53.728  1.00 63.88           H
ATOM     48 2HB  SER A  23     -10.450 -13.559  55.430  1.00 63.88           H
ATOM     49  OG  SER A  23     -10.342 -11.546  54.995  1.00 63.88           O
ATOM     50  HG  SER A  23     -11.331 -11.397  54.999  1.00 63.88           H
ATOM     51  HN  SER A  23      -8.430 -12.651  56.517  1.00 63.88           H
ATOM     52  N   SER A  24      -7.703 -10.983  53.855  1.00 69.79           N
ATOM     53  CA  SER A  24      -7.216  -9.967  52.938  1.00 69.79           C
ATOM     54  C   SER A  24      -5.857 -10.382  52.371  1.00 69.79           C
ATOM     55  O   SER A  24      -5.570 -10.142  51.199  1.00 69.79           O
ATOM     56  HA  SER A  24      -7.962  -9.914  52.144  1.00 69.79           H
ATOM     57  CB  SER A  24      -7.110  -8.606  53.628  1.00 69.79           C
ATOM     58 1HB  SER A  24      -8.110  -8.206  53.797  1.00 69.79           H
ATOM     59 2HB  SER A  24      -6.648  -8.731  54.607  1.00 69.79           H
ATOM     60  OG  SER A  24      -6.351  -7.676  52.861  1.00 69.79           O
ATOM     61  HG  SER A  24      -6.214  -6.834  53.383  1.00 69.79           H
ATOM     62  HN  SER A  24      -7.813 -10.680  54.802  1.00 69.79           H
ATOM     63  N   MET A  25      -5.057 -10.997  53.229  1.00 65.93           N
ATOM     64  CA  MET A  25      -3.715 -11.402  52.844  1.00 65.93           C
ATOM     65  C   MET A  25      -3.749 -12.677  51.999  1.00 65.93           C
ATOM     66  O   MET A  25      -2.972 -12.821  51.056  1.00 65.93           O
ATOM     67  HA  MET A  25      -3.318 -10.576  52.253  1.00 65.93           H
ATOM     68  CB  MET A  25      -2.875 -11.643  54.099  1.00 65.93           C
ATOM     69 1HB  MET A  25      -3.120 -10.897  54.855  1.00 65.93           H
ATOM     70 2HB  MET A  25      -3.118 -12.618  54.523  1.00 65.93           H
ATOM     71  CG  MET A  25      -1.380 -11.580  53.778  1.00 65.93           C
ATOM     72 1HG  MET A  25      -1.068 -12.495  53.275  1.00 65.93           H
ATOM     73 2HG  MET A  25      -1.181 -10.756  53.093  1.00 65.93           H
ATOM     74  SD  MET A  25      -0.442 -11.361  55.281  1.00 65.93           S
ATOM     75  CE  MET A  25       1.213 -11.338  54.613  1.00 65.93           C
ATOM     76 1HE  MET A  25       1.411 -12.279  54.100  1.00 65.93           H
ATOM     77 2HE  MET A  25       1.308 -10.512  53.907  1.00 65.93           H
ATOM     78 3HE  MET A  25       1.931 -11.207  55.423  1.00 65.93           H
ATOM     79  HN  MET A  25      -5.311 -11.219  54.171  1.00 65.93           H
ATOM     80  N   GLU A  26      -4.657 -13.569  52.367  1.00 61.30           N
ATOM     81  CA  GLU A  26      -4.867 -14.783  51.597  1.00 61.30           C
ATOM     82  C   GLU A  26      -5.369 -14.442  50.193  1.00 61.30           C
ATOM     83  O   GLU A  26      -4.937 -15.045  49.212  1.00 61.30           O
ATOM     84  HA  GLU A  26      -3.889 -15.260  51.535  1.00 61.30           H
ATOM     85  CB  GLU A  26      -5.838 -15.725  52.313  1.00 61.30           C
ATOM     86 1HB  GLU A  26      -6.649 -15.147  52.758  1.00 61.30           H
ATOM     87 2HB  GLU A  26      -6.185 -16.491  51.620  1.00 61.30           H
ATOM     88  CG  GLU A  26      -5.142 -16.463  53.459  1.00 61.30           C
ATOM     89 1HG  GLU A  26      -4.303 -17.039  53.068  1.00 61.30           H
ATOM     90 2HG  GLU A  26      -4.732 -15.741  54.165  1.00 61.30           H
ATOM     91  CD  GLU A  26      -6.116 -17.395  54.182  1.00 61.30           C
ATOM     92  OE1 GLU A  26      -5.619 -18.326  54.852  1.00 61.30           O
ATOM     93  OE2 GLU A  26      -7.336 -17.156  54.049  1.00 61.30           O
ATOM     94  HN  GLU A  26      -5.241 -13.472  53.172  1.00 61.30           H
ATOM     95  N   ASP A  27      -6.275 -13.476  50.142  1.00 67.95           N
ATOM     96  CA  ASP A  27      -6.884 -13.087  48.881  1.00 67.95           C
ATOM     97  C   ASP A  27      -5.791 -12.628  47.913  1.00 67.95           C
ATOM     98  O   ASP A  27      -5.857 -12.913  46.718  1.00 67.95           O
ATOM     99  HA  ASP A  27      -7.406 -13.976  48.529  1.00 67.95           H
ATOM    100  CB  ASP A  27      -7.861 -11.926  49.076  1.00 67.95           C
ATOM    101 1HB  ASP A  27      -7.414 -11.176  49.729  1.00 67.95           H
ATOM    102 2HB  ASP A  27      -8.052 -11.442  48.118  1.00 67.95           H
ATOM    103  CG  ASP A  27      -9.179 -12.415  49.679  1.00 67.95           C
ATOM    104  OD1 ASP A  27      -9.445 -13.630  49.554  1.00 67.95           O
ATOM    105  OD2 ASP A  27      -9.893 -11.562  50.250  1.00 67.95           O
ATOM    106  HN  ASP A  27      -6.593 -12.964  50.940  1.00 67.95           H
ATOM    107  N   TYR A  28      -4.813 -11.926  48.464  1.00 67.37           N
ATOM    108  CA  TYR A  28      -3.719 -11.407  47.661  1.00 67.37           C
ATOM    109  C   TYR A  28      -2.765 -12.528  47.244  1.00 67.37           C
ATOM    110  O   TYR A  28      -2.265 -12.536  46.120  1.00 67.37           O
ATOM    111  HA  TYR A  28      -4.145 -10.951  46.767  1.00 67.37           H
ATOM    112  CB  TYR A  28      -2.968 -10.420  48.558  1.00 67.37           C
ATOM    113 1HB  TYR A  28      -3.661  -9.647  48.890  1.00 67.37           H
ATOM    114 2HB  TYR A  28      -2.624 -10.945  49.449  1.00 67.37           H
ATOM    115  CG  TYR A  28      -1.769  -9.754  47.881  1.00 67.37           C
ATOM    116  CD1 TYR A  28      -0.500 -10.262  48.070  1.00 67.37           C
ATOM    117  HD1 TYR A  28      -0.352 -11.138  48.701  1.00 67.37           H
ATOM    118  CD2 TYR A  28      -1.956  -8.644  47.082  1.00 67.37           C
ATOM    119  HD2 TYR A  28      -2.959  -8.243  46.933  1.00 67.37           H
ATOM    120  CE1 TYR A  28       0.629  -9.634  47.434  1.00 67.37           C
ATOM    121  HE1 TYR A  28       1.637 -10.025  47.575  1.00 67.37           H
ATOM    122  CE2 TYR A  28      -0.827  -8.016  46.446  1.00 67.37           C
ATOM    123  HE2 TYR A  28      -0.961  -7.139  45.813  1.00 67.37           H
ATOM    124  CZ  TYR A  28       0.410  -8.542  46.653  1.00 67.37           C
ATOM    125  OH  TYR A  28       1.476  -7.949  46.052  1.00 67.37           O
ATOM    126  HH  TYR A  28       1.200  -7.077  45.649  1.00 67.37           H
ATOM    127  HN  TYR A  28      -4.760 -11.711  49.440  1.00 67.37           H
ATOM    128  N   VAL A  29      -2.541 -13.446  48.172  1.00 67.04           N
ATOM    129  CA  VAL A  29      -1.593 -14.524  47.945  1.00 67.04           C
ATOM    130  C   VAL A  29      -2.183 -15.512  46.938  1.00 67.04           C
ATOM    131  O   VAL A  29      -1.465 -16.049  46.095  1.00 67.04           O
ATOM    132  HA  VAL A  29      -0.691 -14.084  47.519  1.00 67.04           H
ATOM    133  CB  VAL A  29      -1.217 -15.179  49.276  1.00 67.04           C
ATOM    134  HB  VAL A  29      -2.140 -15.450  49.789  1.00 67.04           H
ATOM    135  CG1 VAL A  29      -0.412 -16.460  49.048  1.00 67.04           C
ATOM    136 1HG1 VAL A  29      -1.007 -17.165  48.467  1.00 67.04           H
ATOM    137 2HG1 VAL A  29       0.503 -16.222  48.505  1.00 67.04           H
ATOM    138 3HG1 VAL A  29      -0.158 -16.905  50.010  1.00 67.04           H
ATOM    139  CG2 VAL A  29      -0.452 -14.202  50.171  1.00 67.04           C
ATOM    140 1HG2 VAL A  29       0.461 -13.886  49.667  1.00 67.04           H
ATOM    141 2HG2 VAL A  29      -1.075 -13.331  50.374  1.00 67.04           H
ATOM    142 3HG2 VAL A  29      -0.197 -14.693  51.110  1.00 67.04           H
ATOM    143  HN  VAL A  29      -2.993 -13.462  49.064  1.00 67.04           H
ATOM    144  N   ASN A  30      -3.485 -15.724  47.058  1.00 62.12           N
ATOM    145  CA  ASN A  30      -4.161 -16.714  46.237  1.00 62.12           C
ATOM    146  C   ASN A  30      -4.548 -16.083  44.898  1.00 62.12           C
ATOM    147  O   ASN A  30      -5.007 -16.776  43.991  1.00 62.12           O
ATOM    148  HA  ASN A  30      -3.446 -17.529  46.124  1.00 62.12           H
ATOM    149  CB  ASN A  30      -5.442 -17.209  46.914  1.00 62.12           C
ATOM    150 1HB  ASN A  30      -6.046 -16.357  47.224  1.00 62.12           H
ATOM    151 2HB  ASN A  30      -6.037 -17.780  46.201  1.00 62.12           H
ATOM    152  CG  ASN A  30      -5.118 -18.080  48.129  1.00 62.12           C
ATOM    153  OD1 ASN A  30      -4.062 -18.682  48.231  1.00 62.12           O
ATOM    154  ND2 ASN A  30      -6.084 -18.114  49.043  1.00 62.12           N
ATOM    155 1HD2 ASN A  30      -6.927 -17.597  48.899  1.00 62.12           H
ATOM    156 2HD2 ASN A  30      -5.966 -18.657  49.875  1.00 62.12           H
ATOM    157  HN  ASN A  30      -4.075 -15.233  47.700  1.00 62.12           H
ATOM    158  N   PHE A  31      -4.348 -14.776  44.817  1.00 69.04           N
ATOM    159  CA  PHE A  31      -4.623 -14.052  43.587  1.00 69.04           C
ATOM    160  C   PHE A  31      -3.716 -14.535  42.453  1.00 69.04           C
ATOM    161  O   PHE A  31      -2.493 -14.518  42.581  1.00 69.04           O
ATOM    162  HA  PHE A  31      -5.663 -14.243  43.325  1.00 69.04           H
ATOM    163  CB  PHE A  31      -4.332 -12.576  43.863  1.00 69.04           C
ATOM    164 1HB  PHE A  31      -4.848 -12.279  44.776  1.00 69.04           H
ATOM    165 2HB  PHE A  31      -3.265 -12.454  44.046  1.00 69.04           H
ATOM    166  CG  PHE A  31      -4.751 -11.637  42.730  1.00 69.04           C
ATOM    167  CD1 PHE A  31      -3.825 -11.190  41.840  1.00 69.04           C
ATOM    168  HD1 PHE A  31      -2.785 -11.500  41.934  1.00 69.04           H
ATOM    169  CD2 PHE A  31      -6.050 -11.249  42.613  1.00 69.04           C
ATOM    170  HD2 PHE A  31      -6.792 -11.607  43.326  1.00 69.04           H
ATOM    171  CE1 PHE A  31      -4.214 -10.318  40.788  1.00 69.04           C
ATOM    172  HE1 PHE A  31      -3.472  -9.960  40.075  1.00 69.04           H
ATOM    173  CE2 PHE A  31      -6.439 -10.378  41.561  1.00 69.04           C
ATOM    174  HE2 PHE A  31      -7.479 -10.067  41.467  1.00 69.04           H
ATOM    175  CZ  PHE A  31      -5.513  -9.931  40.671  1.00 69.04           C
ATOM    176  HZ  PHE A  31      -5.811  -9.262  39.864  1.00 69.04           H
ATOM    177  HN  PHE A  31      -4.006 -14.215  45.570  1.00 69.04           H
ATOM    178  N   ASN A  32      -4.352 -14.953  41.368  1.00 60.45           N
ATOM    179  CA  ASN A  32      -3.618 -15.444  40.214  1.00 60.45           C
ATOM    180  C   ASN A  32      -3.090 -14.256  39.407  1.00 60.45           C
ATOM    181  O   ASN A  32      -3.806 -13.697  38.579  1.00 60.45           O
ATOM    182  HA  ASN A  32      -2.817 -16.059  40.624  1.00 60.45           H
ATOM    183  CB  ASN A  32      -4.522 -16.273  39.299  1.00 60.45           C
ATOM    184 1HB  ASN A  32      -5.113 -16.966  39.897  1.00 60.45           H
ATOM    185 2HB  ASN A  32      -5.224 -15.617  38.784  1.00 60.45           H
ATOM    186  CG  ASN A  32      -3.697 -17.051  38.272  1.00 60.45           C
ATOM    187  OD1 ASN A  32      -2.481 -16.961  38.217  1.00 60.45           O
ATOM    188  ND2 ASN A  32      -4.423 -17.819  37.464  1.00 60.45           N
ATOM    189 1HD2 ASN A  32      -5.418 -17.848  37.563  1.00 60.45           H
ATOM    190 2HD2 ASN A  32      -3.974 -18.367  36.759  1.00 60.45           H
ATOM    191  HN  ASN A  32      -5.347 -14.960  41.270  1.00 60.45           H
ATOM    192  N   PHE A  33      -1.841 -13.907  39.678  1.00 63.73           N
ATOM    193  CA  PHE A  33      -1.180 -12.852  38.928  1.00 63.73           C
ATOM    194  C   PHE A  33      -0.739 -13.352  37.551  1.00 63.73           C
ATOM    195  O   PHE A  33       0.442 -13.288  37.213  1.00 63.73           O
ATOM    196  HA  PHE A  33      -1.900 -12.043  38.805  1.00 63.73           H
ATOM    197  CB  PHE A  33       0.057 -12.442  39.729  1.00 63.73           C
ATOM    198 1HB  PHE A  33       0.644 -13.333  39.954  1.00 63.73           H
ATOM    199 2HB  PHE A  33       0.681 -11.797  39.110  1.00 63.73           H
ATOM    200  CG  PHE A  33      -0.261 -11.715  41.037  1.00 63.73           C
ATOM    201  CD1 PHE A  33      -0.525 -10.381  41.027  1.00 63.73           C
ATOM    202  HD1 PHE A  33      -0.509  -9.829  40.087  1.00 63.73           H
ATOM    203  CD2 PHE A  33      -0.280 -12.403  42.210  1.00 63.73           C
ATOM    204  HD2 PHE A  33      -0.068 -13.472  42.218  1.00 63.73           H
ATOM    205  CE1 PHE A  33      -0.820  -9.707  42.242  1.00 63.73           C
ATOM    206  HE1 PHE A  33      -1.031  -8.637  42.234  1.00 63.73           H
ATOM    207  CE2 PHE A  33      -0.575 -11.729  43.424  1.00 63.73           C
ATOM    208  HE2 PHE A  33      -0.591 -12.280  44.365  1.00 63.73           H
ATOM    209  CZ  PHE A  33      -0.839 -10.395  43.414  1.00 63.73           C
ATOM    210  HZ  PHE A  33      -1.066  -9.877  44.346  1.00 63.73           H
ATOM    211  HN  PHE A  33      -1.284 -14.329  40.393  1.00 63.73           H
ATOM    212  N   THR A  34      -1.712 -13.838  36.794  1.00 62.09           N
ATOM    213  CA  THR A  34      -1.506 -14.082  35.376  1.00 62.09           C
ATOM    214  C   THR A  34      -1.083 -12.793  34.669  1.00 62.09           C
ATOM    215  O   THR A  34      -1.794 -11.791  34.721  1.00 62.09           O
ATOM    216  HA  THR A  34      -0.685 -14.791  35.265  1.00 62.09           H
ATOM    217  CB  THR A  34      -2.789 -14.693  34.811  1.00 62.09           C
ATOM    218  HB  THR A  34      -3.521 -13.919  34.582  1.00 62.09           H
ATOM    219  OG1 THR A  34      -3.186 -15.643  35.797  1.00 62.09           O
ATOM    220  HG1 THR A  34      -2.422 -16.251  36.013  1.00 62.09           H
ATOM    221  CG2 THR A  34      -2.534 -15.539  33.561  1.00 62.09           C
ATOM    222 1HG2 THR A  34      -1.853 -16.354  33.807  1.00 62.09           H
ATOM    223 2HG2 THR A  34      -2.088 -14.915  32.786  1.00 62.09           H
ATOM    224 3HG2 THR A  34      -3.477 -15.949  33.200  1.00 62.09           H
ATOM    225  HN  THR A  34      -2.625 -14.064  37.133  1.00 62.09           H
ATOM    226  N   ASP A  35       0.072 -12.861  34.025  1.00 67.09           N
ATOM    227  CA  ASP A  35       0.623 -11.697  33.351  1.00 67.09           C
ATOM    228  C   ASP A  35      -0.127 -11.471  32.037  1.00 67.09           C
ATOM    229  O   ASP A  35       0.291 -11.959  30.988  1.00 67.09           O
ATOM    230  HA  ASP A  35       0.493 -10.872  34.052  1.00 67.09           H
ATOM    231  CB  ASP A  35       2.103 -11.900  33.022  1.00 67.09           C
ATOM    232 1HB  ASP A  35       2.347 -12.961  33.067  1.00 67.09           H
ATOM    233 2HB  ASP A  35       2.301 -11.571  32.001  1.00 67.09           H
ATOM    234  CG  ASP A  35       2.993 -11.124  33.995  1.00 67.09           C
ATOM    235  OD1 ASP A  35       2.492 -10.120  34.544  1.00 67.09           O
ATOM    236  OD2 ASP A  35       4.155 -11.553  34.167  1.00 67.09           O
ATOM    237  HN  ASP A  35       0.628 -13.690  33.958  1.00 67.09           H
ATOM    238  N   PHE A  36      -1.222 -10.731  32.137  1.00 81.28           N
ATOM    239  CA  PHE A  36      -1.933 -10.282  30.952  1.00 81.28           C
ATOM    240  C   PHE A  36      -1.243  -9.068  30.326  1.00 81.28           C
ATOM    241  O   PHE A  36      -1.575  -8.667  29.212  1.00 81.28           O
ATOM    242  HA  PHE A  36      -1.928 -11.107  30.240  1.00 81.28           H
ATOM    243  CB  PHE A  36      -3.339  -9.880  31.400  1.00 81.28           C
ATOM    244 1HB  PHE A  36      -3.259  -9.188  32.237  1.00 81.28           H
ATOM    245 2HB  PHE A  36      -3.828  -9.343  30.587  1.00 81.28           H
ATOM    246  CG  PHE A  36      -4.221 -11.060  31.814  1.00 81.28           C
ATOM    247  CD1 PHE A  36      -4.262 -12.181  31.046  1.00 81.28           C
ATOM    248  HD1 PHE A  36      -3.667 -12.240  30.134  1.00 81.28           H
ATOM    249  CD2 PHE A  36      -4.963 -10.987  32.951  1.00 81.28           C
ATOM    250  HD2 PHE A  36      -4.930 -10.089  33.567  1.00 81.28           H
ATOM    251  CE1 PHE A  36      -5.081 -13.276  31.431  1.00 81.28           C
ATOM    252  HE1 PHE A  36      -5.114 -14.175  30.815  1.00 81.28           H
ATOM    253  CE2 PHE A  36      -5.782 -12.082  33.336  1.00 81.28           C
ATOM    254  HE2 PHE A  36      -6.377 -12.024  34.248  1.00 81.28           H
ATOM    255  CZ  PHE A  36      -5.823 -13.204  32.568  1.00 81.28           C
ATOM    256  HZ  PHE A  36      -6.451 -14.044  32.863  1.00 81.28           H
ATOM    257  HN  PHE A  36      -1.622 -10.440  33.006  1.00 81.28           H
ATOM    258  N   TYR A  37      -0.296  -8.517  31.071  1.00 85.90           N
ATOM    259  CA  TYR A  37       0.540  -7.449  30.549  1.00 85.90           C
ATOM    260  C   TYR A  37       1.707  -8.015  29.736  1.00 85.90           C
ATOM    261  O   TYR A  37       2.580  -8.688  30.281  1.00 85.90           O
ATOM    262  HA  TYR A  37      -0.076  -6.826  29.901  1.00 85.90           H
ATOM    263  CB  TYR A  37       1.095  -6.712  31.769  1.00 85.90           C
ATOM    264 1HB  TYR A  37       0.272  -6.482  32.446  1.00 85.90           H
ATOM    265 2HB  TYR A  37       1.772  -7.377  32.305  1.00 85.90           H
ATOM    266  CG  TYR A  37       1.836  -5.417  31.430  1.00 85.90           C
ATOM    267  CD1 TYR A  37       3.212  -5.417  31.324  1.00 85.90           C
ATOM    268  HD1 TYR A  37       3.770  -6.339  31.481  1.00 85.90           H
ATOM    269  CD2 TYR A  37       1.128  -4.249  31.231  1.00 85.90           C
ATOM    270  HD2 TYR A  37       0.041  -4.249  31.315  1.00 85.90           H
ATOM    271  CE1 TYR A  37       3.909  -4.198  31.005  1.00 85.90           C
ATOM    272  HE1 TYR A  37       4.995  -4.183  30.918  1.00 85.90           H
ATOM    273  CE2 TYR A  37       1.825  -3.030  30.912  1.00 85.90           C
ATOM    274  HE2 TYR A  37       1.278  -2.101  30.753  1.00 85.90           H
ATOM    275  CZ  TYR A  37       3.181  -3.065  30.815  1.00 85.90           C
ATOM    276  OH  TYR A  37       3.839  -1.913  30.514  1.00 85.90           O
ATOM    277  HH  TYR A  37       3.189  -1.217  30.209  1.00 85.90           H
ATOM    278  HN  TYR A  37      -0.097  -8.787  32.013  1.00 85.90           H
ATOM    279  N   CYS A  38       1.684  -7.720  28.444  1.00 89.45           N
ATOM    280  CA  CYS A  38       2.658  -8.290  27.529  1.00 89.45           C
ATOM    281  C   CYS A  38       3.710  -7.223  27.221  1.00 89.45           C
ATOM    282  O   CYS A  38       3.404  -6.205  26.602  1.00 89.45           O
ATOM    283  HA  CYS A  38       3.108  -9.141  28.041  1.00 89.45           H
ATOM    284  CB  CYS A  38       1.996  -8.823  26.257  1.00 89.45           C
ATOM    285 1HB  CYS A  38       1.194  -9.514  26.517  1.00 89.45           H
ATOM    286 2HB  CYS A  38       1.541  -8.002  25.703  1.00 89.45           H
ATOM    287  SG  CYS A  38       3.237  -9.669  25.212  1.00 89.45           S
ATOM    288  HN  CYS A  38       1.017  -7.106  28.022  1.00 89.45           H
ATOM    289  N   GLU A  39       4.928  -7.492  27.667  1.00 81.56           N
ATOM    290  CA  GLU A  39       6.062  -6.664  27.292  1.00 81.56           C
ATOM    291  C   GLU A  39       6.646  -7.134  25.959  1.00 81.56           C
ATOM    292  O   GLU A  39       7.057  -8.287  25.830  1.00 81.56           O
ATOM    293  HA  GLU A  39       5.661  -5.656  27.185  1.00 81.56           H
ATOM    294  CB  GLU A  39       7.128  -6.665  28.390  1.00 81.56           C
ATOM    295 1HB  GLU A  39       7.453  -7.687  28.585  1.00 81.56           H
ATOM    296 2HB  GLU A  39       7.945  -6.000  28.110  1.00 81.56           H
ATOM    297  CG  GLU A  39       6.563  -6.124  29.704  1.00 81.56           C
ATOM    298 1HG  GLU A  39       6.061  -5.173  29.524  1.00 81.56           H
ATOM    299 2HG  GLU A  39       5.812  -6.812  30.093  1.00 81.56           H
ATOM    300  CD  GLU A  39       7.672  -5.933  30.741  1.00 81.56           C
ATOM    301  OE1 GLU A  39       7.401  -5.231  31.739  1.00 81.56           O
ATOM    302  OE2 GLU A  39       8.766  -6.493  30.511  1.00 81.56           O
ATOM    303  HN  GLU A  39       5.146  -8.258  28.271  1.00 81.56           H
ATOM    304  N   LYS A  40       6.665  -6.219  25.002  1.00 87.97           N
ATOM    305  CA  LYS A  40       7.022  -6.570  23.637  1.00 87.97           C
ATOM    306  C   LYS A  40       8.429  -6.051  23.333  1.00 87.97           C
ATOM    307  O   LYS A  40       8.709  -5.627  22.213  1.00 87.97           O
ATOM    308  HA  LYS A  40       7.034  -7.658  23.573  1.00 87.97           H
ATOM    309  CB  LYS A  40       5.957  -6.070  22.659  1.00 87.97           C
ATOM    310 1HB  LYS A  40       5.816  -4.997  22.786  1.00 87.97           H
ATOM    311 2HB  LYS A  40       6.296  -6.228  21.635  1.00 87.97           H
ATOM    312  CG  LYS A  40       4.627  -6.794  22.880  1.00 87.97           C
ATOM    313 1HG  LYS A  40       4.779  -7.871  22.807  1.00 87.97           H
ATOM    314 2HG  LYS A  40       4.261  -6.591  23.886  1.00 87.97           H
ATOM    315  CD  LYS A  40       3.584  -6.350  21.852  1.00 87.97           C
ATOM    316 1HD  LYS A  40       3.397  -5.281  21.957  1.00 87.97           H
ATOM    317 2HD  LYS A  40       3.970  -6.509  20.845  1.00 87.97           H
ATOM    318  CE  LYS A  40       2.275  -7.122  22.031  1.00 87.97           C
ATOM    319 1HE  LYS A  40       2.455  -8.189  21.899  1.00 87.97           H
ATOM    320 2HE  LYS A  40       1.900  -6.985  23.045  1.00 87.97           H
ATOM    321  NZ  LYS A  40       1.264  -6.659  21.055  1.00 87.97           N
ATOM    322 1HZ  LYS A  40       0.507  -7.333  21.007  1.00 87.97           H
ATOM    323 2HZ  LYS A  40       0.897  -5.760  21.348  1.00 87.97           H
ATOM    324 3HZ  LYS A  40       1.693  -6.568  20.141  1.00 87.97           H
ATOM    325  HN  LYS A  40       6.443  -5.255  25.145  1.00 87.97           H
ATOM    326  N   ASN A  41       9.277  -6.102  24.350  1.00 81.92           N
ATOM    327  CA  ASN A  41      10.638  -5.613  24.214  1.00 81.92           C
ATOM    328  C   ASN A  41      11.334  -6.363  23.076  1.00 81.92           C
ATOM    329  O   ASN A  41      12.087  -5.770  22.306  1.00 81.92           O
ATOM    330  HA  ASN A  41      10.541  -4.546  24.012  1.00 81.92           H
ATOM    331  CB  ASN A  41      11.439  -5.850  25.496  1.00 81.92           C
ATOM    332 1HB  ASN A  41      11.349  -6.894  25.798  1.00 81.92           H
ATOM    333 2HB  ASN A  41      12.496  -5.663  25.308  1.00 81.92           H
ATOM    334  CG  ASN A  41      10.947  -4.942  26.625  1.00 81.92           C
ATOM    335  OD1 ASN A  41      10.453  -3.849  26.407  1.00 81.92           O
ATOM    336  ND2 ASN A  41      11.111  -5.455  27.841  1.00 81.92           N
ATOM    337 1HD2 ASN A  41      11.524  -6.359  27.952  1.00 81.92           H
ATOM    338 2HD2 ASN A  41      10.820  -4.937  28.646  1.00 81.92           H
ATOM    339  HN  ASN A  41       9.047  -6.468  25.252  1.00 81.92           H
ATOM    340  N   ASN A  42      11.057  -7.657  23.007  1.00 83.61           N
ATOM    341  CA  ASN A  42      11.694  -8.507  22.016  1.00 83.61           C
ATOM    342  C   ASN A  42      11.304  -8.030  20.615  1.00 83.61           C
ATOM    343  O   ASN A  42      12.122  -8.057  19.697  1.00 83.61           O
ATOM    344  HA  ASN A  42      12.764  -8.415  22.205  1.00 83.61           H
ATOM    345  CB  ASN A  42      11.241  -9.961  22.163  1.00 83.61           C
ATOM    346 1HB  ASN A  42      10.153 -10.013  22.115  1.00 83.61           H
ATOM    347 2HB  ASN A  42      11.625 -10.551  21.332  1.00 83.61           H
ATOM    348  CG  ASN A  42      11.727 -10.555  23.486  1.00 83.61           C
ATOM    349  OD1 ASN A  42      12.543  -9.984  24.190  1.00 83.61           O
ATOM    350  ND2 ASN A  42      11.181 -11.731  23.784  1.00 83.61           N
ATOM    351 1HD2 ASN A  42      10.516 -12.145  23.163  1.00 83.61           H
ATOM    352 2HD2 ASN A  42      11.435 -12.200  24.630  1.00 83.61           H
ATOM    353  HN  ASN A  42      10.411  -8.124  23.612  1.00 83.61           H
ATOM    354  N   VAL A  43      10.055  -7.604  20.496  1.00 90.54           N
ATOM    355  CA  VAL A  43       9.527  -7.184  19.209  1.00 90.54           C
ATOM    356  C   VAL A  43      10.235  -5.901  18.767  1.00 90.54           C
ATOM    357  O   VAL A  43      10.593  -5.756  17.599  1.00 90.54           O
ATOM    358  HA  VAL A  43       9.748  -7.972  18.490  1.00 90.54           H
ATOM    359  CB  VAL A  43       8.007  -7.030  19.292  1.00 90.54           C
ATOM    360  HB  VAL A  43       7.791  -6.190  19.952  1.00 90.54           H
ATOM    361  CG1 VAL A  43       7.413  -6.713  17.918  1.00 90.54           C
ATOM    362 1HG1 VAL A  43       7.838  -5.782  17.544  1.00 90.54           H
ATOM    363 2HG1 VAL A  43       7.645  -7.523  17.227  1.00 90.54           H
ATOM    364 3HG1 VAL A  43       6.331  -6.609  18.006  1.00 90.54           H
ATOM    365  CG2 VAL A  43       7.362  -8.279  19.894  1.00 90.54           C
ATOM    366 1HG2 VAL A  43       7.592  -9.143  19.271  1.00 90.54           H
ATOM    367 2HG2 VAL A  43       7.752  -8.442  20.899  1.00 90.54           H
ATOM    368 3HG2 VAL A  43       6.281  -8.143  19.941  1.00 90.54           H
ATOM    369  HN  VAL A  43       9.410  -7.545  21.257  1.00 90.54           H
ATOM    370  N   ARG A  44      10.416  -5.003  19.724  1.00 85.79           N
ATOM    371  CA  ARG A  44      11.059  -3.730  19.445  1.00 85.79           C
ATOM    372  C   ARG A  44      12.520  -3.950  19.049  1.00 85.79           C
ATOM    373  O   ARG A  44      13.044  -3.251  18.183  1.00 85.79           O
ATOM    374  HA  ARG A  44      10.488  -3.306  18.619  1.00 85.79           H
ATOM    375  CB  ARG A  44      11.000  -2.805  20.661  1.00 85.79           C
ATOM    376 1HB  ARG A  44      11.402  -3.320  21.534  1.00 85.79           H
ATOM    377 2HB  ARG A  44      11.630  -1.932  20.489  1.00 85.79           H
ATOM    378  CG  ARG A  44       9.564  -2.358  20.942  1.00 85.79           C
ATOM    379 1HG  ARG A  44       9.091  -2.039  20.013  1.00 85.79           H
ATOM    380 2HG  ARG A  44       8.985  -3.199  21.323  1.00 85.79           H
ATOM    381  CD  ARG A  44       9.535  -1.211  21.955  1.00 85.79           C
ATOM    382 1HD  ARG A  44      10.260  -0.448  21.674  1.00 85.79           H
ATOM    383 2HD  ARG A  44       8.554  -0.736  21.950  1.00 85.79           H
ATOM    384  NE  ARG A  44       9.840  -1.724  23.309  1.00 85.79           N
ATOM    385  HE  ARG A  44      10.792  -1.946  23.522  1.00 85.79           H
ATOM    386  CZ  ARG A  44       8.922  -1.910  24.267  1.00 85.79           C
ATOM    387  NH1 ARG A  44       7.632  -1.629  24.036  1.00 85.79           N
ATOM    388 1HH1 ARG A  44       7.349  -1.278  23.144  1.00 85.79           H
ATOM    389 2HH1 ARG A  44       6.953  -1.771  24.756  1.00 85.79           H
ATOM    390  NH2 ARG A  44       9.312  -2.381  25.459  1.00 85.79           N
ATOM    391 1HH2 ARG A  44       8.640  -2.525  26.185  1.00 85.79           H
ATOM    392 2HH2 ARG A  44      10.277  -2.588  25.623  1.00 85.79           H
ATOM    393  HN  ARG A  44      10.132  -5.133  20.674  1.00 85.79           H
ATOM    394  N   GLN A  45      13.137  -4.923  19.703  1.00 82.89           N
ATOM    395  CA  GLN A  45      14.541  -5.213  19.464  1.00 82.89           C
ATOM    396  C   GLN A  45      14.734  -5.774  18.053  1.00 82.89           C
ATOM    397  O   GLN A  45      15.691  -5.420  17.366  1.00 82.89           O
ATOM    398  HA  GLN A  45      15.054  -4.255  19.554  1.00 82.89           H
ATOM    399  CB  GLN A  45      15.089  -6.177  20.517  1.00 82.89           C
ATOM    400 1HB  GLN A  45      14.819  -5.825  21.513  1.00 82.89           H
ATOM    401 2HB  GLN A  45      14.631  -7.158  20.391  1.00 82.89           H
ATOM    402  CG  GLN A  45      16.610  -6.301  20.409  1.00 82.89           C
ATOM    403 1HG  GLN A  45      16.879  -6.669  19.419  1.00 82.89           H
ATOM    404 2HG  GLN A  45      17.067  -5.317  20.518  1.00 82.89           H
ATOM    405  CD  GLN A  45      17.161  -7.246  21.478  1.00 82.89           C
ATOM    406  OE1 GLN A  45      16.430  -7.934  22.172  1.00 82.89           O
ATOM    407  NE2 GLN A  45      18.488  -7.242  21.572  1.00 82.89           N
ATOM    408 1HE2 GLN A  45      19.030  -6.654  20.972  1.00 82.89           H
ATOM    409 2HE2 GLN A  45      18.943  -7.828  22.243  1.00 82.89           H
ATOM    410  HN  GLN A  45      12.695  -5.507  20.384  1.00 82.89           H
ATOM    411  N   PHE A  46      13.810  -6.640  17.664  1.00 91.47           N
ATOM    412  CA  PHE A  46      13.834  -7.209  16.327  1.00 91.47           C
ATOM    413  C   PHE A  46      13.736  -6.114  15.263  1.00 91.47           C
ATOM    414  O   PHE A  46      14.524  -6.089  14.319  1.00 91.47           O
ATOM    415  HA  PHE A  46      14.782  -7.737  16.217  1.00 91.47           H
ATOM    416  CB  PHE A  46      12.616  -8.128  16.211  1.00 91.47           C
ATOM    417 1HB  PHE A  46      12.734  -8.961  16.904  1.00 91.47           H
ATOM    418 2HB  PHE A  46      11.728  -7.578  16.522  1.00 91.47           H
ATOM    419  CG  PHE A  46      12.388  -8.683  14.803  1.00 91.47           C
ATOM    420  CD1 PHE A  46      11.518  -8.063  13.961  1.00 91.47           C
ATOM    421  HD1 PHE A  46      10.983  -7.172  14.289  1.00 91.47           H
ATOM    422  CD2 PHE A  46      13.055  -9.795  14.394  1.00 91.47           C
ATOM    423  HD2 PHE A  46      13.752 -10.292  15.069  1.00 91.47           H
ATOM    424  CE1 PHE A  46      11.306  -8.578  12.655  1.00 91.47           C
ATOM    425  HE1 PHE A  46      10.608  -8.082  11.980  1.00 91.47           H
ATOM    426  CE2 PHE A  46      12.843 -10.310  13.088  1.00 91.47           C
ATOM    427  HE2 PHE A  46      13.377 -11.202  12.760  1.00 91.47           H
ATOM    428  CZ  PHE A  46      11.973  -9.691  12.246  1.00 91.47           C
ATOM    429  HZ  PHE A  46      11.810 -10.086  11.243  1.00 91.47           H
ATOM    430  HN  PHE A  46      13.057  -6.952  18.243  1.00 91.47           H
ATOM    431  N   ALA A  47      12.762  -5.236  15.452  1.00 92.47           N
ATOM    432  CA  ALA A  47      12.495  -4.194  14.475  1.00 92.47           C
ATOM    433  C   ALA A  47      13.735  -3.311  14.325  1.00 92.47           C
ATOM    434  O   ALA A  47      14.082  -2.905  13.218  1.00 92.47           O
ATOM    435  HA  ALA A  47      12.287  -4.679  13.521  1.00 92.47           H
ATOM    436  CB  ALA A  47      11.260  -3.398  14.903  1.00 92.47           C
ATOM    437 1HB  ALA A  47      10.401  -4.066  14.965  1.00 92.47           H
ATOM    438 2HB  ALA A  47      11.440  -2.944  15.877  1.00 92.47           H
ATOM    439 3HB  ALA A  47      11.060  -2.616  14.170  1.00 92.47           H
ATOM    440  HN  ALA A  47      12.163  -5.229  16.252  1.00 92.47           H
ATOM    441  N   SER A  48      14.369  -3.039  15.457  1.00 90.67           N
ATOM    442  CA  SER A  48      15.438  -2.056  15.498  1.00 90.67           C
ATOM    443  C   SER A  48      16.634  -2.550  14.683  1.00 90.67           C
ATOM    444  O   SER A  48      17.442  -1.751  14.212  1.00 90.67           O
ATOM    445  HA  SER A  48      15.018  -1.154  15.054  1.00 90.67           H
ATOM    446  CB  SER A  48      15.862  -1.764  16.939  1.00 90.67           C
ATOM    447 1HB  SER A  48      16.502  -0.882  16.957  1.00 90.67           H
ATOM    448 2HB  SER A  48      14.981  -1.530  17.536  1.00 90.67           H
ATOM    449  OG  SER A  48      16.554  -2.864  17.525  1.00 90.67           O
ATOM    450  HG  SER A  48      16.808  -2.645  18.467  1.00 90.67           H
ATOM    451  HN  SER A  48      14.162  -3.476  16.332  1.00 90.67           H
ATOM    452  N   HIS A  49      16.711  -3.865  14.540  1.00 86.39           N
ATOM    453  CA  HIS A  49      17.881  -4.487  13.945  1.00 86.39           C
ATOM    454  C   HIS A  49      17.625  -4.746  12.459  1.00 86.39           C
ATOM    455  O   HIS A  49      18.494  -4.500  11.624  1.00 86.39           O
ATOM    456  HA  HIS A  49      18.699  -3.774  14.045  1.00 86.39           H
ATOM    457  CB  HIS A  49      18.271  -5.754  14.709  1.00 86.39           C
ATOM    458 1HB  HIS A  49      17.376  -6.352  14.880  1.00 86.39           H
ATOM    459 2HB  HIS A  49      18.938  -6.351  14.086  1.00 86.39           H
ATOM    460  CG  HIS A  49      18.944  -5.490  16.034  1.00 86.39           C
ATOM    461  ND1 HIS A  49      18.596  -4.430  16.853  1.00 86.39           N
ATOM    462  HD1 HIS A  49      17.888  -3.751  16.662  1.00 86.39           H
ATOM    463  CD2 HIS A  49      19.946  -6.158  16.674  1.00 86.39           C
ATOM    464  HD2 HIS A  49      20.455  -7.049  16.305  1.00 86.39           H
ATOM    465  CE1 HIS A  49      19.362  -4.469  17.934  1.00 86.39           C
ATOM    466  HE1 HIS A  49      19.329  -3.767  18.768  1.00 86.39           H
ATOM    467  NE2 HIS A  49      20.198  -5.540  17.821  1.00 86.39           N
ATOM    468  HN  HIS A  49      15.992  -4.501  14.823  1.00 86.39           H
ATOM    469  N   PHE A  50      16.429  -5.238  12.174  1.00 80.98           N
ATOM    470  CA  PHE A  50      16.155  -5.839  10.880  1.00 80.98           C
ATOM    471  C   PHE A  50      15.453  -4.846   9.952  1.00 80.98           C
ATOM    472  O   PHE A  50      15.686  -4.848   8.744  1.00 80.98           O
ATOM    473  HA  PHE A  50      17.114  -6.123  10.446  1.00 80.98           H
ATOM    474  CB  PHE A  50      15.228  -7.031  11.126  1.00 80.98           C
ATOM    475 1HB  PHE A  50      14.418  -6.718  11.785  1.00 80.98           H
ATOM    476 2HB  PHE A  50      14.774  -7.327  10.181  1.00 80.98           H
ATOM    477  CG  PHE A  50      15.926  -8.245  11.742  1.00 80.98           C
ATOM    478  CD1 PHE A  50      16.646  -9.087  10.953  1.00 80.98           C
ATOM    479  HD1 PHE A  50      16.726  -8.897   9.883  1.00 80.98           H
ATOM    480  CD2 PHE A  50      15.827  -8.483  13.077  1.00 80.98           C
ATOM    481  HD2 PHE A  50      15.249  -7.808  13.709  1.00 80.98           H
ATOM    482  CE1 PHE A  50      17.294 -10.214  11.525  1.00 80.98           C
ATOM    483  HE1 PHE A  50      17.872 -10.890  10.893  1.00 80.98           H
ATOM    484  CE2 PHE A  50      16.475  -9.610  13.648  1.00 80.98           C
ATOM    485  HE2 PHE A  50      16.395  -9.800  14.719  1.00 80.98           H
ATOM    486  CZ  PHE A  50      17.195 -10.452  12.860  1.00 80.98           C
ATOM    487  HZ  PHE A  50      17.692 -11.317  13.298  1.00 80.98           H
ATOM    488  HN  PHE A  50      15.656  -5.232  12.809  1.00 80.98           H
ATOM    489  N   LEU A  51      14.608  -4.020  10.551  1.00 93.41           N
ATOM    490  CA  LEU A  51      13.693  -3.196   9.780  1.00 93.41           C
ATOM    491  C   LEU A  51      14.478  -2.079   9.089  1.00 93.41           C
ATOM    492  O   LEU A  51      14.311  -1.848   7.892  1.00 93.41           O
ATOM    493  HA  LEU A  51      13.248  -3.830   9.014  1.00 93.41           H
ATOM    494  CB  LEU A  51      12.553  -2.688  10.666  1.00 93.41           C
ATOM    495 1HB  LEU A  51      12.985  -2.118  11.489  1.00 93.41           H
ATOM    496 2HB  LEU A  51      11.947  -1.996  10.082  1.00 93.41           H
ATOM    497  CG  LEU A  51      11.632  -3.759  11.253  1.00 93.41           C
ATOM    498  HG  LEU A  51      12.204  -4.345  11.973  1.00 93.41           H
ATOM    499  CD1 LEU A  51      10.466  -3.124  12.013  1.00 93.41           C
ATOM    500 1HD1 LEU A  51      10.854  -2.511  12.827  1.00 93.41           H
ATOM    501 2HD1 LEU A  51       9.887  -2.499  11.333  1.00 93.41           H
ATOM    502 3HD1 LEU A  51       9.827  -3.907  12.420  1.00 93.41           H
ATOM    503  CD2 LEU A  51      11.151  -4.724  10.167  1.00 93.41           C
ATOM    504 1HD2 LEU A  51      10.601  -4.169   9.407  1.00 93.41           H
ATOM    505 2HD2 LEU A  51      12.010  -5.214   9.710  1.00 93.41           H
ATOM    506 3HD2 LEU A  51      10.498  -5.475  10.612  1.00 93.41           H
ATOM    507  HN  LEU A  51      14.543  -3.910  11.543  1.00 93.41           H
ATOM    508  N   PRO A  52      15.345  -1.371   9.825  1.00 95.23           N
ATOM    509  CA  PRO A  52      16.016  -0.191   9.273  1.00 95.23           C
ATOM    510  C   PRO A  52      16.715  -0.488   7.956  1.00 95.23           C
ATOM    511  O   PRO A  52      16.497   0.205   6.964  1.00 95.23           O
ATOM    512  HA  PRO A  52      15.283   0.581   9.038  1.00 95.23           H
ATOM    513  CB  PRO A  52      17.009   0.206  10.367  1.00 95.23           C
ATOM    514 1HB  PRO A  52      17.983  -0.258  10.211  1.00 95.23           H
ATOM    515 2HB  PRO A  52      17.171   1.283  10.390  1.00 95.23           H
ATOM    516  CG  PRO A  52      16.346  -0.293  11.645  1.00 95.23           C
ATOM    517 1HG  PRO A  52      17.064  -0.407  12.456  1.00 95.23           H
ATOM    518 2HG  PRO A  52      15.585   0.401  12.003  1.00 95.23           H
ATOM    519  CD  PRO A  52      15.749  -1.625  11.220  1.00 95.23           C
ATOM    520 1HD  PRO A  52      16.476  -2.434  11.285  1.00 95.23           H
ATOM    521 2HD  PRO A  52      14.904  -1.908  11.848  1.00 95.23           H
ATOM    522  N   PRO A  53      17.567  -1.521   7.916  1.00 95.56           N
ATOM    523  CA  PRO A  53      18.290  -1.856   6.686  1.00 95.56           C
ATOM    524  C   PRO A  53      17.358  -2.022   5.497  1.00 95.56           C
ATOM    525  O   PRO A  53      17.647  -1.536   4.405  1.00 95.56           O
ATOM    526  HA  PRO A  53      18.959  -1.040   6.412  1.00 95.56           H
ATOM    527  CB  PRO A  53      19.008  -3.162   7.032  1.00 95.56           C
ATOM    528 1HB  PRO A  53      18.411  -4.032   6.761  1.00 95.56           H
ATOM    529 2HB  PRO A  53      19.957  -3.250   6.502  1.00 95.56           H
ATOM    530  CG  PRO A  53      19.212  -3.065   8.539  1.00 95.56           C
ATOM    531 1HG  PRO A  53      19.385  -4.043   8.988  1.00 95.56           H
ATOM    532 2HG  PRO A  53      20.078  -2.453   8.792  1.00 95.56           H
ATOM    533  CD  PRO A  53      17.912  -2.439   9.017  1.00 95.56           C
ATOM    534 1HD  PRO A  53      17.135  -3.187   9.173  1.00 95.56           H
ATOM    535 2HD  PRO A  53      18.039  -1.915   9.965  1.00 95.56           H
ATOM    536  N   LEU A  54      16.254  -2.712   5.743  1.00 93.50           N
ATOM    537  CA  LEU A  54      15.333  -3.056   4.673  1.00 93.50           C
ATOM    538  C   LEU A  54      14.702  -1.777   4.118  1.00 93.50           C
ATOM    539  O   LEU A  54      14.570  -1.622   2.905  1.00 93.50           O
ATOM    540  HA  LEU A  54      15.914  -3.527   3.880  1.00 93.50           H
ATOM    541  CB  LEU A  54      14.310  -4.086   5.157  1.00 93.50           C
ATOM    542 1HB  LEU A  54      13.808  -3.684   6.037  1.00 93.50           H
ATOM    543 2HB  LEU A  54      13.551  -4.206   4.384  1.00 93.50           H
ATOM    544  CG  LEU A  54      14.865  -5.468   5.507  1.00 93.50           C
ATOM    545  HG  LEU A  54      15.651  -5.343   6.251  1.00 93.50           H
ATOM    546  CD1 LEU A  54      13.784  -6.349   6.137  1.00 93.50           C
ATOM    547 1HD1 LEU A  54      13.417  -5.879   7.049  1.00 93.50           H
ATOM    548 2HD1 LEU A  54      12.959  -6.471   5.434  1.00 93.50           H
ATOM    549 3HD1 LEU A  54      14.205  -7.326   6.375  1.00 93.50           H
ATOM    550  CD2 LEU A  54      15.501  -6.129   4.283  1.00 93.50           C
ATOM    551 1HD2 LEU A  54      14.752  -6.241   3.499  1.00 93.50           H
ATOM    552 2HD2 LEU A  54      16.319  -5.507   3.918  1.00 93.50           H
ATOM    553 3HD2 LEU A  54      15.887  -7.111   4.559  1.00 93.50           H
ATOM    554  HN  LEU A  54      15.986  -3.033   6.651  1.00 93.50           H
ATOM    555  N   TYR A  55      14.330  -0.894   5.032  1.00 93.91           N
ATOM    556  CA  TYR A  55      13.660   0.338   4.653  1.00 93.91           C
ATOM    557  C   TYR A  55      14.593   1.244   3.847  1.00 93.91           C
ATOM    558  O   TYR A  55      14.157   1.919   2.916  1.00 93.91           O
ATOM    559  HA  TYR A  55      12.798   0.078   4.039  1.00 93.91           H
ATOM    560  CB  TYR A  55      13.294   1.040   5.963  1.00 93.91           C
ATOM    561 1HB  TYR A  55      14.162   1.030   6.623  1.00 93.91           H
ATOM    562 2HB  TYR A  55      13.066   2.085   5.752  1.00 93.91           H
ATOM    563  CG  TYR A  55      12.108   0.411   6.696  1.00 93.91           C
ATOM    564  CD1 TYR A  55      11.497  -0.714   6.181  1.00 93.91           C
ATOM    565  HD1 TYR A  55      11.860  -1.155   5.253  1.00 93.91           H
ATOM    566  CD2 TYR A  55      11.648   0.969   7.871  1.00 93.91           C
ATOM    567  HD2 TYR A  55      12.131   1.858   8.278  1.00 93.91           H
ATOM    568  CE1 TYR A  55      10.380  -1.306   6.871  1.00 93.91           C
ATOM    569  HE1 TYR A  55       9.888  -2.195   6.475  1.00 93.91           H
ATOM    570  CE2 TYR A  55      10.531   0.377   8.561  1.00 93.91           C
ATOM    571  HE2 TYR A  55      10.158   0.808   9.490  1.00 93.91           H
ATOM    572  CZ  TYR A  55       9.952  -0.731   8.027  1.00 93.91           C
ATOM    573  OH  TYR A  55       8.898  -1.290   8.678  1.00 93.91           O
ATOM    574  HH  TYR A  55       8.546  -2.067   8.156  1.00 93.91           H
ATOM    575  HN  TYR A  55      14.478  -1.009   6.014  1.00 93.91           H
ATOM    576  N   TRP A  56      15.860   1.228   4.233  1.00 92.22           N
ATOM    577  CA  TRP A  56      16.868   1.999   3.525  1.00 92.22           C
ATOM    578  C   TRP A  56      17.020   1.404   2.124  1.00 92.22           C
ATOM    579  O   TRP A  56      17.110   2.137   1.140  1.00 92.22           O
ATOM    580  HA  TRP A  56      16.514   3.028   3.456  1.00 92.22           H
ATOM    581  CB  TRP A  56      18.183   2.032   4.306  1.00 92.22           C
ATOM    582 1HB  TRP A  56      18.355   1.051   4.749  1.00 92.22           H
ATOM    583 2HB  TRP A  56      19.002   2.217   3.612  1.00 92.22           H
ATOM    584  CG  TRP A  56      18.223   3.088   5.413  1.00 92.22           C
ATOM    585  CD1 TRP A  56      18.356   2.896   6.732  1.00 92.22           C
ATOM    586  HD1 TRP A  56      18.457   1.918   7.203  1.00 92.22           H
ATOM    587  CD2 TRP A  56      18.124   4.517   5.240  1.00 92.22           C
ATOM    588  NE1 TRP A  56      18.350   4.092   7.420  1.00 92.22           N
ATOM    589  HE1 TRP A  56      18.434   4.206   8.410  1.00 92.22           H
ATOM    590  CE2 TRP A  56      18.204   5.110   6.484  1.00 92.22           C
ATOM    591  CE3 TRP A  56      17.971   5.285   4.072  1.00 92.22           C
ATOM    592  HE3 TRP A  56      17.906   4.841   3.079  1.00 92.22           H
ATOM    593  CZ2 TRP A  56      18.141   6.495   6.679  1.00 92.22           C
ATOM    594  HZ2 TRP A  56      18.206   6.938   7.673  1.00 92.22           H
ATOM    595  CZ3 TRP A  56      17.910   6.667   4.284  1.00 92.22           C
ATOM    596  HZ3 TRP A  56      17.792   7.309   3.411  1.00 92.22           H
ATOM    597  CH2 TRP A  56      17.989   7.279   5.530  1.00 92.22           C
ATOM    598  HH2 TRP A  56      17.933   8.364   5.611  1.00 92.22           H
ATOM    599  HN  TRP A  56      16.201   0.703   5.013  1.00 92.22           H
ATOM    600  N   LEU A  57      17.044   0.080   2.077  1.00 92.55           N
ATOM    601  CA  LEU A  57      17.184  -0.622   0.813  1.00 92.55           C
ATOM    602  C   LEU A  57      15.996  -0.282  -0.089  1.00 92.55           C
ATOM    603  O   LEU A  57      16.177   0.090  -1.247  1.00 92.55           O
ATOM    604  HA  LEU A  57      18.094  -0.259   0.336  1.00 92.55           H
ATOM    605  CB  LEU A  57      17.366  -2.123   1.051  1.00 92.55           C
ATOM    606 1HB  LEU A  57      18.242  -2.267   1.683  1.00 92.55           H
ATOM    607 2HB  LEU A  57      16.505  -2.489   1.610  1.00 92.55           H
ATOM    608  CG  LEU A  57      17.529  -2.986  -0.203  1.00 92.55           C
ATOM    609  HG  LEU A  57      16.717  -2.747  -0.889  1.00 92.55           H
ATOM    610  CD1 LEU A  57      18.839  -2.663  -0.923  1.00 92.55           C
ATOM    611 1HD1 LEU A  57      18.843  -1.614  -1.219  1.00 92.55           H
ATOM    612 2HD1 LEU A  57      19.679  -2.855  -0.255  1.00 92.55           H
ATOM    613 3HD1 LEU A  57      18.930  -3.290  -1.810  1.00 92.55           H
ATOM    614  CD2 LEU A  57      17.413  -4.473   0.137  1.00 92.55           C
ATOM    615 1HD2 LEU A  57      18.189  -4.744   0.852  1.00 92.55           H
ATOM    616 2HD2 LEU A  57      16.433  -4.671   0.572  1.00 92.55           H
ATOM    617 3HD2 LEU A  57      17.532  -5.063  -0.772  1.00 92.55           H
ATOM    618  HN  LEU A  57      16.970  -0.509   2.882  1.00 92.55           H
ATOM    619  N   VAL A  58      14.806  -0.422   0.477  1.00 94.57           N
ATOM    620  CA  VAL A  58      13.586  -0.185  -0.277  1.00 94.57           C
ATOM    621  C   VAL A  58      13.592   1.250  -0.809  1.00 94.57           C
ATOM    622  O   VAL A  58      13.253   1.487  -1.967  1.00 94.57           O
ATOM    623  HA  VAL A  58      13.583  -0.873  -1.123  1.00 94.57           H
ATOM    624  CB  VAL A  58      12.366  -0.496   0.591  1.00 94.57           C
ATOM    625  HB  VAL A  58      12.466   0.062   1.523  1.00 94.57           H
ATOM    626  CG1 VAL A  58      11.076  -0.039  -0.093  1.00 94.57           C
ATOM    627 1HG1 VAL A  58      11.117   1.036  -0.266  1.00 94.57           H
ATOM    628 2HG1 VAL A  58      10.967  -0.557  -1.046  1.00 94.57           H
ATOM    629 3HG1 VAL A  58      10.224  -0.273   0.546  1.00 94.57           H
ATOM    630  CG2 VAL A  58      12.305  -1.984   0.939  1.00 94.57           C
ATOM    631 1HG2 VAL A  58      12.239  -2.569   0.022  1.00 94.57           H
ATOM    632 2HG2 VAL A  58      13.204  -2.267   1.487  1.00 94.57           H
ATOM    633 3HG2 VAL A  58      11.428  -2.178   1.557  1.00 94.57           H
ATOM    634  HN  VAL A  58      14.668  -0.691   1.430  1.00 94.57           H
ATOM    635  N   PHE A  59      13.980   2.169   0.063  1.00 95.55           N
ATOM    636  CA  PHE A  59      13.986   3.579  -0.289  1.00 95.55           C
ATOM    637  C   PHE A  59      14.877   3.837  -1.505  1.00 95.55           C
ATOM    638  O   PHE A  59      14.444   4.453  -2.477  1.00 95.55           O
ATOM    639  HA  PHE A  59      12.959   3.856  -0.528  1.00 95.55           H
ATOM    640  CB  PHE A  59      14.551   4.337   0.913  1.00 95.55           C
ATOM    641 1HB  PHE A  59      13.871   4.220   1.757  1.00 95.55           H
ATOM    642 2HB  PHE A  59      15.499   3.884   1.203  1.00 95.55           H
ATOM    643  CG  PHE A  59      14.773   5.830   0.659  1.00 95.55           C
ATOM    644  CD1 PHE A  59      16.038   6.325   0.578  1.00 95.55           C
ATOM    645  HD1 PHE A  59      16.892   5.658   0.693  1.00 95.55           H
ATOM    646  CD2 PHE A  59      13.707   6.661   0.515  1.00 95.55           C
ATOM    647  HD2 PHE A  59      12.694   6.264   0.581  1.00 95.55           H
ATOM    648  CE1 PHE A  59      16.244   7.709   0.342  1.00 95.55           C
ATOM    649  HE1 PHE A  59      17.257   8.106   0.276  1.00 95.55           H
ATOM    650  CE2 PHE A  59      13.913   8.046   0.279  1.00 95.55           C
ATOM    651  HE2 PHE A  59      13.059   8.713   0.163  1.00 95.55           H
ATOM    652  CZ  PHE A  59      15.177   8.541   0.197  1.00 95.55           C
ATOM    653  HZ  PHE A  59      15.336   9.604   0.016  1.00 95.55           H
ATOM    654  HN  PHE A  59      14.287   1.964   0.992  1.00 95.55           H
ATOM    655  N   ILE A  60      16.107   3.353  -1.411  1.00 93.04           N
ATOM    656  CA  ILE A  60      17.112   3.662  -2.414  1.00 93.04           C
ATOM    657  C   ILE A  60      16.654   3.123  -3.771  1.00 93.04           C
ATOM    658  O   ILE A  60      16.607   3.863  -4.752  1.00 93.04           O
ATOM    659  HA  ILE A  60      17.184   4.748  -2.480  1.00 93.04           H
ATOM    660  CB  ILE A  60      18.483   3.143  -1.977  1.00 93.04           C
ATOM    661  HB  ILE A  60      18.374   2.101  -1.677  1.00 93.04           H
ATOM    662  CG1 ILE A  60      18.998   3.912  -0.758  1.00 93.04           C
ATOM    663 1HG1 ILE A  60      19.282   4.922  -1.055  1.00 93.04           H
ATOM    664 2HG1 ILE A  60      18.200   4.009  -0.022  1.00 93.04           H
ATOM    665  CG2 ILE A  60      19.478   3.177  -3.138  1.00 93.04           C
ATOM    666 1HG2 ILE A  60      19.110   2.550  -3.950  1.00 93.04           H
ATOM    667 2HG2 ILE A  60      19.589   4.202  -3.492  1.00 93.04           H
ATOM    668 3HG2 ILE A  60      20.444   2.802  -2.800  1.00 93.04           H
ATOM    669  CD1 ILE A  60      20.198   3.202  -0.128  1.00 93.04           C
ATOM    670 1HD1 ILE A  60      19.903   2.202   0.189  1.00 93.04           H
ATOM    671 2HD1 ILE A  60      21.002   3.129  -0.861  1.00 93.04           H
ATOM    672 3HD1 ILE A  60      20.544   3.770   0.735  1.00 93.04           H
ATOM    673  HN  ILE A  60      16.420   2.761  -0.668  1.00 93.04           H
ATOM    674  N   VAL A  61      16.330   1.839  -3.783  1.00 93.24           N
ATOM    675  CA  VAL A  61      16.018   1.157  -5.027  1.00 93.24           C
ATOM    676  C   VAL A  61      14.726   1.735  -5.610  1.00 93.24           C
ATOM    677  O   VAL A  61      14.638   1.977  -6.813  1.00 93.24           O
ATOM    678  HA  VAL A  61      16.834   1.352  -5.723  1.00 93.24           H
ATOM    679  CB  VAL A  61      15.945  -0.353  -4.793  1.00 93.24           C
ATOM    680  HB  VAL A  61      15.187  -0.538  -4.032  1.00 93.24           H
ATOM    681  CG1 VAL A  61      15.520  -1.086  -6.067  1.00 93.24           C
ATOM    682 1HG1 VAL A  61      14.537  -0.733  -6.379  1.00 93.24           H
ATOM    683 2HG1 VAL A  61      16.245  -0.889  -6.858  1.00 93.24           H
ATOM    684 3HG1 VAL A  61      15.477  -2.157  -5.872  1.00 93.24           H
ATOM    685  CG2 VAL A  61      17.278  -0.891  -4.269  1.00 93.24           C
ATOM    686 1HG2 VAL A  61      18.063  -0.688  -4.997  1.00 93.24           H
ATOM    687 2HG2 VAL A  61      17.522  -0.402  -3.326  1.00 93.24           H
ATOM    688 3HG2 VAL A  61      17.198  -1.967  -4.111  1.00 93.24           H
ATOM    689  HN  VAL A  61      16.278   1.268  -2.963  1.00 93.24           H
ATOM    690  N   GLY A  62      13.757   1.939  -4.730  1.00 94.81           N
ATOM    691  CA  GLY A  62      12.435   2.364  -5.158  1.00 94.81           C
ATOM    692  C   GLY A  62      12.468   3.794  -5.701  1.00 94.81           C
ATOM    693  O   GLY A  62      11.831   4.094  -6.709  1.00 94.81           O
ATOM    694 1HA  GLY A  62      12.063   1.688  -5.927  1.00 94.81           H
ATOM    695 2HA  GLY A  62      11.741   2.306  -4.319  1.00 94.81           H
ATOM    696  HN  GLY A  62      13.863   1.819  -3.743  1.00 94.81           H
ATOM    697  N   ALA A  63      13.218   4.639  -5.008  1.00 94.79           N
ATOM    698  CA  ALA A  63      13.308   6.040  -5.382  1.00 94.79           C
ATOM    699  C   ALA A  63      13.917   6.153  -6.781  1.00 94.79           C
ATOM    700  O   ALA A  63      13.413   6.893  -7.624  1.00 94.79           O
ATOM    701  HA  ALA A  63      12.295   6.443  -5.403  1.00 94.79           H
ATOM    702  CB  ALA A  63      14.119   6.799  -4.330  1.00 94.79           C
ATOM    703 1HB  ALA A  63      13.628   6.712  -3.361  1.00 94.79           H
ATOM    704 2HB  ALA A  63      15.121   6.375  -4.269  1.00 94.79           H
ATOM    705 3HB  ALA A  63      14.186   7.850  -4.611  1.00 94.79           H
ATOM    706  HN  ALA A  63      13.758   4.380  -4.207  1.00 94.79           H
ATOM    707  N   LEU A  64      14.993   5.407  -6.985  1.00 89.05           N
ATOM    708  CA  LEU A  64      15.680   5.418  -8.265  1.00 89.05           C
ATOM    709  C   LEU A  64      14.739   4.884  -9.348  1.00 89.05           C
ATOM    710  O   LEU A  64      14.616   5.480 -10.417  1.00 89.05           O
ATOM    711  HA  LEU A  64      15.921   6.455  -8.498  1.00 89.05           H
ATOM    712  CB  LEU A  64      17.003   4.656  -8.170  1.00 89.05           C
ATOM    713 1HB  LEU A  64      16.805   3.677  -7.733  1.00 89.05           H
ATOM    714 2HB  LEU A  64      17.374   4.484  -9.180  1.00 89.05           H
ATOM    715  CG  LEU A  64      18.109   5.332  -7.358  1.00 89.05           C
ATOM    716  HG  LEU A  64      17.707   5.584  -6.376  1.00 89.05           H
ATOM    717  CD1 LEU A  64      19.285   4.379  -7.134  1.00 89.05           C
ATOM    718 1HD1 LEU A  64      18.942   3.499  -6.591  1.00 89.05           H
ATOM    719 2HD1 LEU A  64      19.695   4.075  -8.097  1.00 89.05           H
ATOM    720 3HD1 LEU A  64      20.057   4.885  -6.554  1.00 89.05           H
ATOM    721  CD2 LEU A  64      18.550   6.642  -8.015  1.00 89.05           C
ATOM    722 1HD2 LEU A  64      18.927   6.436  -9.017  1.00 89.05           H
ATOM    723 2HD2 LEU A  64      17.699   7.320  -8.079  1.00 89.05           H
ATOM    724 3HD2 LEU A  64      19.337   7.101  -7.418  1.00 89.05           H
ATOM    725  HN  LEU A  64      15.395   4.804  -6.295  1.00 89.05           H
ATOM    726  N   GLY A  65      14.100   3.767  -9.033  1.00 92.06           N
ATOM    727  CA  GLY A  65      13.295   3.063 -10.017  1.00 92.06           C
ATOM    728  C   GLY A  65      12.117   3.924 -10.479  1.00 92.06           C
ATOM    729  O   GLY A  65      11.927   4.130 -11.676  1.00 92.06           O
ATOM    730 1HA  GLY A  65      13.913   2.796 -10.874  1.00 92.06           H
ATOM    731 2HA  GLY A  65      12.924   2.132  -9.589  1.00 92.06           H
ATOM    732  HN  GLY A  65      14.126   3.344  -8.128  1.00 92.06           H
ATOM    733  N   ASN A  66      11.358   4.402  -9.504  1.00 89.85           N
ATOM    734  CA  ASN A  66      10.132   5.126  -9.797  1.00 89.85           C
ATOM    735  C   ASN A  66      10.479   6.462 -10.456  1.00 89.85           C
ATOM    736  O   ASN A  66       9.740   6.947 -11.312  1.00 89.85           O
ATOM    737  HA  ASN A  66       9.564   4.471 -10.458  1.00 89.85           H
ATOM    738  CB  ASN A  66       9.346   5.419  -8.518  1.00 89.85           C
ATOM    739 1HB  ASN A  66      10.027   5.765  -7.740  1.00 89.85           H
ATOM    740 2HB  ASN A  66       8.636   6.225  -8.700  1.00 89.85           H
ATOM    741  CG  ASN A  66       8.601   4.174  -8.034  1.00 89.85           C
ATOM    742  OD1 ASN A  66       7.697   3.670  -8.681  1.00 89.85           O
ATOM    743  ND2 ASN A  66       9.028   3.708  -6.864  1.00 89.85           N
ATOM    744 1HD2 ASN A  66       9.775   4.169  -6.385  1.00 89.85           H
ATOM    745 2HD2 ASN A  66       8.603   2.896  -6.464  1.00 89.85           H
ATOM    746  HN  ASN A  66      11.567   4.302  -8.532  1.00 89.85           H
ATOM    747  N   SER A  67      11.604   7.020 -10.033  1.00 90.42           N
ATOM    748  CA  SER A  67      12.082   8.267 -10.604  1.00 90.42           C
ATOM    749  C   SER A  67      12.369   8.084 -12.096  1.00 90.42           C
ATOM    750  O   SER A  67      12.078   8.967 -12.900  1.00 90.42           O
ATOM    751  HA  SER A  67      11.273   8.982 -10.455  1.00 90.42           H
ATOM    752  CB  SER A  67      13.336   8.760  -9.879  1.00 90.42           C
ATOM    753 1HB  SER A  67      14.113   7.998  -9.940  1.00 90.42           H
ATOM    754 2HB  SER A  67      13.720   9.648 -10.381  1.00 90.42           H
ATOM    755  OG  SER A  67      13.077   9.064  -8.511  1.00 90.42           O
ATOM    756  HG  SER A  67      13.580   8.434  -7.919  1.00 90.42           H
ATOM    757  HN  SER A  67      12.183   6.634  -9.314  1.00 90.42           H
ATOM    758  N   LEU A  68      12.937   6.931 -12.419  1.00 84.58           N
ATOM    759  CA  LEU A  68      13.226   6.602 -13.804  1.00 84.58           C
ATOM    760  C   LEU A  68      11.913   6.493 -14.583  1.00 84.58           C
ATOM    761  O   LEU A  68      11.813   6.978 -15.709  1.00 84.58           O
ATOM    762  HA  LEU A  68      13.807   7.424 -14.221  1.00 84.58           H
ATOM    763  CB  LEU A  68      14.096   5.346 -13.886  1.00 84.58           C
ATOM    764 1HB  LEU A  68      13.753   4.641 -13.129  1.00 84.58           H
ATOM    765 2HB  LEU A  68      13.931   4.876 -14.856  1.00 84.58           H
ATOM    766  CG  LEU A  68      15.600   5.558 -13.703  1.00 84.58           C
ATOM    767  HG  LEU A  68      15.749   6.221 -12.850  1.00 84.58           H
ATOM    768  CD1 LEU A  68      16.305   4.239 -13.380  1.00 84.58           C
ATOM    769 1HD1 LEU A  68      15.895   3.825 -12.459  1.00 84.58           H
ATOM    770 2HD1 LEU A  68      16.148   3.535 -14.196  1.00 84.58           H
ATOM    771 3HD1 LEU A  68      17.372   4.419 -13.254  1.00 84.58           H
ATOM    772  CD2 LEU A  68      16.209   6.250 -14.924  1.00 84.58           C
ATOM    773 1HD2 LEU A  68      16.048   5.633 -15.808  1.00 84.58           H
ATOM    774 2HD2 LEU A  68      15.733   7.220 -15.067  1.00 84.58           H
ATOM    775 3HD2 LEU A  68      17.278   6.389 -14.767  1.00 84.58           H
ATOM    776  HN  LEU A  68      13.197   6.230 -11.755  1.00 84.58           H
ATOM    777  N   VAL A  69      10.940   5.852 -13.952  1.00 87.20           N
ATOM    778  CA  VAL A  69       9.652   5.636 -14.588  1.00 87.20           C
ATOM    779  C   VAL A  69       9.049   6.986 -14.982  1.00 87.20           C
ATOM    780  O   VAL A  69       8.610   7.166 -16.117  1.00 87.20           O
ATOM    781  HA  VAL A  69       9.825   5.052 -15.492  1.00 87.20           H
ATOM    782  CB  VAL A  69       8.742   4.822 -13.665  1.00 87.20           C
ATOM    783  HB  VAL A  69       8.712   5.322 -12.698  1.00 87.20           H
ATOM    784  CG1 VAL A  69       7.314   4.768 -14.211  1.00 87.20           C
ATOM    785 1HG1 VAL A  69       6.917   5.780 -14.289  1.00 87.20           H
ATOM    786 2HG1 VAL A  69       7.319   4.302 -15.197  1.00 87.20           H
ATOM    787 3HG1 VAL A  69       6.689   4.183 -13.536  1.00 87.20           H
ATOM    788  CG2 VAL A  69       9.300   3.413 -13.449  1.00 87.20           C
ATOM    789 1HG2 VAL A  69       9.374   2.901 -14.408  1.00 87.20           H
ATOM    790 2HG2 VAL A  69      10.289   3.480 -12.996  1.00 87.20           H
ATOM    791 3HG2 VAL A  69       8.635   2.856 -12.790  1.00 87.20           H
ATOM    792  HN  VAL A  69      11.020   5.485 -13.025  1.00 87.20           H
ATOM    793  N   ILE A  70       9.047   7.899 -14.023  1.00 88.24           N
ATOM    794  CA  ILE A  70       8.424   9.197 -14.226  1.00 88.24           C
ATOM    795  C   ILE A  70       9.142   9.930 -15.361  1.00 88.24           C
ATOM    796  O   ILE A  70       8.499  10.534 -16.218  1.00 88.24           O
ATOM    797  HA  ILE A  70       7.392   9.020 -14.527  1.00 88.24           H
ATOM    798  CB  ILE A  70       8.385   9.983 -12.914  1.00 88.24           C
ATOM    799  HB  ILE A  70       9.387   9.984 -12.486  1.00 88.24           H
ATOM    800  CG1 ILE A  70       7.460   9.309 -11.898  1.00 88.24           C
ATOM    801 1HG1 ILE A  70       6.421   9.467 -12.186  1.00 88.24           H
ATOM    802 2HG1 ILE A  70       7.633   8.233 -11.903  1.00 88.24           H
ATOM    803  CG2 ILE A  70       7.997  11.442 -13.161  1.00 88.24           C
ATOM    804 1HG2 ILE A  70       8.728  11.905 -13.824  1.00 88.24           H
ATOM    805 2HG2 ILE A  70       7.011  11.483 -13.623  1.00 88.24           H
ATOM    806 3HG2 ILE A  70       7.976  11.979 -12.213  1.00 88.24           H
ATOM    807  CD1 ILE A  70       7.695   9.862 -10.491  1.00 88.24           C
ATOM    808 1HD1 ILE A  70       8.729   9.681 -10.198  1.00 88.24           H
ATOM    809 2HD1 ILE A  70       7.499  10.934 -10.485  1.00 88.24           H
ATOM    810 3HD1 ILE A  70       7.026   9.366  -9.789  1.00 88.24           H
ATOM    811  HN  ILE A  70       9.460   7.765 -13.122  1.00 88.24           H
ATOM    812  N   LEU A  71      10.464   9.852 -15.330  1.00 83.61           N
ATOM    813  CA  LEU A  71      11.277  10.526 -16.329  1.00 83.61           C
ATOM    814  C   LEU A  71      10.903  10.007 -17.719  1.00 83.61           C
ATOM    815  O   LEU A  71      10.728  10.791 -18.651  1.00 83.61           O
ATOM    816  HA  LEU A  71      11.039  11.588 -16.281  1.00 83.61           H
ATOM    817  CB  LEU A  71      12.763  10.379 -15.997  1.00 83.61           C
ATOM    818 1HB  LEU A  71      12.930   9.377 -15.603  1.00 83.61           H
ATOM    819 2HB  LEU A  71      13.331  10.456 -16.924  1.00 83.61           H
ATOM    820  CG  LEU A  71      13.330  11.391 -14.999  1.00 83.61           C
ATOM    821  HG  LEU A  71      12.618  11.499 -14.181  1.00 83.61           H
ATOM    822  CD1 LEU A  71      14.642  10.886 -14.393  1.00 83.61           C
ATOM    823 1HD1 LEU A  71      14.463   9.945 -13.873  1.00 83.61           H
ATOM    824 2HD1 LEU A  71      15.373  10.731 -15.186  1.00 83.61           H
ATOM    825 3HD1 LEU A  71      15.023  11.624 -13.687  1.00 83.61           H
ATOM    826  CD2 LEU A  71      13.490  12.768 -15.645  1.00 83.61           C
ATOM    827 1HD2 LEU A  71      14.171  12.695 -16.493  1.00 83.61           H
ATOM    828 2HD2 LEU A  71      12.518  13.123 -15.988  1.00 83.61           H
ATOM    829 3HD2 LEU A  71      13.895  13.468 -14.914  1.00 83.61           H
ATOM    830  HN  LEU A  71      10.978   9.341 -14.642  1.00 83.61           H
ATOM    831  N   VAL A  72      10.792   8.691 -17.815  1.00 82.92           N
ATOM    832  CA  VAL A  72      10.546   8.051 -19.096  1.00 82.92           C
ATOM    833  C   VAL A  72       9.214   8.548 -19.662  1.00 82.92           C
ATOM    834  O   VAL A  72       9.126   8.897 -20.838  1.00 82.92           O
ATOM    835  HA  VAL A  72      11.347   8.351 -19.772  1.00 82.92           H
ATOM    836  CB  VAL A  72      10.600   6.530 -18.941  1.00 82.92           C
ATOM    837  HB  VAL A  72       9.930   6.252 -18.127  1.00 82.92           H
ATOM    838  CG1 VAL A  72      10.111   5.832 -20.212  1.00 82.92           C
ATOM    839 1HG1 VAL A  72       9.081   6.126 -20.414  1.00 82.92           H
ATOM    840 2HG1 VAL A  72      10.744   6.120 -21.051  1.00 82.92           H
ATOM    841 3HG1 VAL A  72      10.160   4.752 -20.074  1.00 82.92           H
ATOM    842  CG2 VAL A  72      12.010   6.067 -18.569  1.00 82.92           C
ATOM    843 1HG2 VAL A  72      12.708   6.363 -19.351  1.00 82.92           H
ATOM    844 2HG2 VAL A  72      12.306   6.525 -17.625  1.00 82.92           H
ATOM    845 3HG2 VAL A  72      12.020   4.982 -18.465  1.00 82.92           H
ATOM    846  HN  VAL A  72      10.866   8.065 -17.038  1.00 82.92           H
ATOM    847  N   TYR A  73       8.210   8.564 -18.798  1.00 79.14           N
ATOM    848  CA  TYR A  73       6.872   8.952 -19.211  1.00 79.14           C
ATOM    849  C   TYR A  73       6.815  10.443 -19.551  1.00 79.14           C
ATOM    850  O   TYR A  73       6.044  10.857 -20.415  1.00 79.14           O
ATOM    851  HA  TYR A  73       6.614   8.375 -20.099  1.00 79.14           H
ATOM    852  CB  TYR A  73       5.964   8.680 -18.011  1.00 79.14           C
ATOM    853 1HB  TYR A  73       6.550   8.770 -17.097  1.00 79.14           H
ATOM    854 2HB  TYR A  73       5.192   9.449 -17.971  1.00 79.14           H
ATOM    855  CG  TYR A  73       5.293   7.305 -18.037  1.00 79.14           C
ATOM    856  CD1 TYR A  73       4.308   7.036 -18.965  1.00 79.14           C
ATOM    857  HD1 TYR A  73       4.007   7.803 -19.679  1.00 79.14           H
ATOM    858  CD2 TYR A  73       5.673   6.335 -17.133  1.00 79.14           C
ATOM    859  HD2 TYR A  73       6.452   6.548 -16.400  1.00 79.14           H
ATOM    860  CE1 TYR A  73       3.676   5.742 -18.990  1.00 79.14           C
ATOM    861  HE1 TYR A  73       2.897   5.516 -19.718  1.00 79.14           H
ATOM    862  CE2 TYR A  73       5.042   5.041 -17.158  1.00 79.14           C
ATOM    863  HE2 TYR A  73       5.333   4.265 -16.450  1.00 79.14           H
ATOM    864  CZ  TYR A  73       4.075   4.808 -18.085  1.00 79.14           C
ATOM    865  OH  TYR A  73       3.479   3.586 -18.109  1.00 79.14           O
ATOM    866  HH  TYR A  73       2.845   3.529 -18.881  1.00 79.14           H
ATOM    867  HN  TYR A  73       8.299   8.317 -17.832  1.00 79.14           H
ATOM    868  N   TRP A  74       7.643  11.208 -18.855  1.00 69.59           N
ATOM    869  CA  TRP A  74       7.611  12.655 -18.984  1.00 69.59           C
ATOM    870  C   TRP A  74       8.183  13.020 -20.355  1.00 69.59           C
ATOM    871  O   TRP A  74       7.574  13.783 -21.103  1.00 69.59           O
ATOM    872  HA  TRP A  74       6.571  12.973 -18.917  1.00 69.59           H
ATOM    873  CB  TRP A  74       8.357  13.325 -17.828  1.00 69.59           C
ATOM    874 1HB  TRP A  74       8.014  12.892 -16.888  1.00 69.59           H
ATOM    875 2HB  TRP A  74       9.420  13.099 -17.914  1.00 69.59           H
ATOM    876  CG  TRP A  74       8.177  14.844 -17.768  1.00 69.59           C
ATOM    877  CD1 TRP A  74       8.871  15.783 -18.424  1.00 69.59           C
ATOM    878  HD1 TRP A  74       9.688  15.572 -19.114  1.00 69.59           H
ATOM    879  CD2 TRP A  74       7.207  15.564 -16.978  1.00 69.59           C
ATOM    880  NE1 TRP A  74       8.422  17.051 -18.117  1.00 69.59           N
ATOM    881  HE1 TRP A  74       8.782  17.911 -18.480  1.00 69.59           H
ATOM    882  CE2 TRP A  74       7.378  16.914 -17.209  1.00 69.59           C
ATOM    883  CE3 TRP A  74       6.218  15.091 -16.098  1.00 69.59           C
ATOM    884  HE3 TRP A  74       6.063  14.030 -15.899  1.00 69.59           H
ATOM    885  CZ2 TRP A  74       6.596  17.901 -16.598  1.00 69.59           C
ATOM    886  HZ2 TRP A  74       6.751  18.961 -16.798  1.00 69.59           H
ATOM    887  CZ3 TRP A  74       5.445  16.090 -15.495  1.00 69.59           C
ATOM    888  HZ3 TRP A  74       4.663  15.777 -14.803  1.00 69.59           H
ATOM    889  CH2 TRP A  74       5.605  17.453 -15.717  1.00 69.59           C
ATOM    890  HH2 TRP A  74       4.961  18.170 -15.208  1.00 69.59           H
ATOM    891  HN  TRP A  74       8.323  10.856 -18.212  1.00 69.59           H
ATOM    892  N   TYR A  75       9.347  12.457 -20.644  1.00 68.16           N
ATOM    893  CA  TYR A  75      10.140  12.915 -21.773  1.00 68.16           C
ATOM    894  C   TYR A  75       9.833  12.093 -23.027  1.00 68.16           C
ATOM    895  O   TYR A  75       9.881  12.613 -24.140  1.00 68.16           O
ATOM    896  HA  TYR A  75       9.887  13.958 -21.960  1.00 68.16           H
ATOM    897  CB  TYR A  75      11.602  12.695 -21.378  1.00 68.16           C
ATOM    898 1HB  TYR A  75      11.687  11.742 -20.856  1.00 68.16           H
ATOM    899 2HB  TYR A  75      12.204  12.617 -22.284  1.00 68.16           H
ATOM    900  CG  TYR A  75      12.180  13.800 -20.492  1.00 68.16           C
ATOM    901  CD1 TYR A  75      12.584  14.994 -21.054  1.00 68.16           C
ATOM    902  HD1 TYR A  75      12.491  15.150 -22.128  1.00 68.16           H
ATOM    903  CD2 TYR A  75      12.298  13.602 -19.131  1.00 68.16           C
ATOM    904  HD2 TYR A  75      11.979  12.659 -18.688  1.00 68.16           H
ATOM    905  CE1 TYR A  75      13.128  16.034 -20.220  1.00 68.16           C
ATOM    906  HE1 TYR A  75      13.451  16.982 -20.650  1.00 68.16           H
ATOM    907  CE2 TYR A  75      12.843  14.642 -18.298  1.00 68.16           C
ATOM    908  HE2 TYR A  75      12.942  14.499 -17.221  1.00 68.16           H
ATOM    909  CZ  TYR A  75      13.231  15.807 -18.883  1.00 68.16           C
ATOM    910  OH  TYR A  75      13.745  16.789 -18.095  1.00 68.16           O
ATOM    911  HH  TYR A  75      13.760  16.490 -17.141  1.00 68.16           H
ATOM    912  HN  TYR A  75       9.749  11.704 -20.123  1.00 68.16           H
ATOM    913  N   CYS A  76       9.525  10.824 -22.803  1.00 66.23           N
ATOM    914  CA  CYS A  76       9.520   9.854 -23.885  1.00 66.23           C
ATOM    915  C   CYS A  76       8.076   9.406 -24.121  1.00 66.23           C
ATOM    916  O   CYS A  76       7.533   9.598 -25.208  1.00 66.23           O
ATOM    917  HA  CYS A  76       9.916  10.363 -24.764  1.00 66.23           H
ATOM    918  CB  CYS A  76      10.443   8.670 -23.588  1.00 66.23           C
ATOM    919 1HB  CYS A  76      11.114   8.919 -22.766  1.00 66.23           H
ATOM    920 2HB  CYS A  76       9.854   7.810 -23.270  1.00 66.23           H
ATOM    921  SG  CYS A  76      11.414   8.245 -25.079  1.00 66.23           S
ATOM    922  HG  CYS A  76      10.369   7.941 -25.844  1.00 66.23           H
ATOM    923  HN  CYS A  76       9.283  10.457 -21.905  1.00 66.23           H
ATOM    924  N   THR A  77       7.495   8.818 -23.085  1.00 58.41           N
ATOM    925  CA  THR A  77       6.186   8.201 -23.212  1.00 58.41           C
ATOM    926  C   THR A  77       5.092   9.174 -22.769  1.00 58.41           C
ATOM    927  O   THR A  77       4.626   9.114 -21.633  1.00 58.41           O
ATOM    928  HA  THR A  77       6.011   7.980 -24.265  1.00 58.41           H
ATOM    929  CB  THR A  77       6.199   6.896 -22.413  1.00 58.41           C
ATOM    930  HB  THR A  77       5.984   7.083 -21.361  1.00 58.41           H
ATOM    931  OG1 THR A  77       7.479   6.333 -22.689  1.00 58.41           O
ATOM    932  HG1 THR A  77       7.505   5.988 -23.627  1.00 58.41           H
ATOM    933  CG2 THR A  77       5.211   5.864 -22.960  1.00 58.41           C
ATOM    934 1HG2 THR A  77       5.468   5.627 -23.993  1.00 58.41           H
ATOM    935 2HG2 THR A  77       4.201   6.272 -22.921  1.00 58.41           H
ATOM    936 3HG2 THR A  77       5.261   4.958 -22.356  1.00 58.41           H
ATOM    937  HN  THR A  77       7.903   8.761 -22.174  1.00 58.41           H
ATOM    938  N   ARG A  78       4.714  10.048 -23.690  1.00 51.78           N
ATOM    939  CA  ARG A  78       3.487  10.813 -23.538  1.00 51.78           C
ATOM    940  C   ARG A  78       2.322   9.883 -23.196  1.00 51.78           C
ATOM    941  O   ARG A  78       2.119   8.866 -23.858  1.00 51.78           O
ATOM    942  HA  ARG A  78       3.690  11.505 -22.721  1.00 51.78           H
ATOM    943  CB  ARG A  78       3.157  11.584 -24.817  1.00 51.78           C
ATOM    944 1HB  ARG A  78       3.310  10.941 -25.684  1.00 51.78           H
ATOM    945 2HB  ARG A  78       2.104  11.868 -24.813  1.00 51.78           H
ATOM    946  CG  ARG A  78       4.028  12.836 -24.943  1.00 51.78           C
ATOM    947 1HG  ARG A  78       4.028  13.380 -23.998  1.00 51.78           H
ATOM    948 2HG  ARG A  78       5.059  12.547 -25.144  1.00 51.78           H
ATOM    949  CD  ARG A  78       3.520  13.747 -26.062  1.00 51.78           C
ATOM    950 1HD  ARG A  78       3.528  13.210 -27.011  1.00 51.78           H
ATOM    951 2HD  ARG A  78       2.488  14.035 -25.868  1.00 51.78           H
ATOM    952  NE  ARG A  78       4.372  14.953 -26.159  1.00 51.78           N
ATOM    953  HE  ARG A  78       5.196  14.992 -25.593  1.00 51.78           H
ATOM    954  CZ  ARG A  78       4.109  15.997 -26.957  1.00 51.78           C
ATOM    955  NH1 ARG A  78       3.020  15.999 -27.737  1.00 51.78           N
ATOM    956 1HH1 ARG A  78       2.396  15.217 -27.726  1.00 51.78           H
ATOM    957 2HH1 ARG A  78       2.830  16.782 -28.330  1.00 51.78           H
ATOM    958  NH2 ARG A  78       4.952  17.039 -26.963  1.00 51.78           N
ATOM    959 1HH2 ARG A  78       4.770  17.825 -27.553  1.00 51.78           H
ATOM    960 2HH2 ARG A  78       5.763  17.029 -26.378  1.00 51.78           H
ATOM    961  HN  ARG A  78       5.228  10.237 -24.527  1.00 51.78           H
ATOM    962  N   VAL A  79       1.586  10.264 -22.162  1.00 69.18           N
ATOM    963  CA  VAL A  79       0.455   9.469 -21.714  1.00 69.18           C
ATOM    964  C   VAL A  79      -0.577   9.378 -22.841  1.00 69.18           C
ATOM    965  O   VAL A  79      -1.321  10.326 -23.084  1.00 69.18           O
ATOM    966  HA  VAL A  79       0.823   8.468 -21.494  1.00 69.18           H
ATOM    967  CB  VAL A  79      -0.120  10.057 -20.424  1.00 69.18           C
ATOM    968  HB  VAL A  79      -0.474  11.065 -20.643  1.00 69.18           H
ATOM    969  CG1 VAL A  79      -1.313   9.236 -19.932  1.00 69.18           C
ATOM    970 1HG1 VAL A  79      -2.093   9.236 -20.693  1.00 69.18           H
ATOM    971 2HG1 VAL A  79      -0.995   8.212 -19.738  1.00 69.18           H
ATOM    972 3HG1 VAL A  79      -1.703   9.676 -19.013  1.00 69.18           H
ATOM    973  CG2 VAL A  79       0.957  10.162 -19.342  1.00 69.18           C
ATOM    974 1HG2 VAL A  79       1.354   9.170 -19.128  1.00 69.18           H
ATOM    975 2HG2 VAL A  79       1.762  10.809 -19.692  1.00 69.18           H
ATOM    976 3HG2 VAL A  79       0.522  10.583 -18.436  1.00 69.18           H
ATOM    977  HN  VAL A  79       1.751  11.098 -21.635  1.00 69.18           H
ATOM    978  N   LYS A  80      -0.587   8.228 -23.499  1.00 63.39           N
ATOM    979  CA  LYS A  80      -1.417   8.047 -24.677  1.00 63.39           C
ATOM    980  C   LYS A  80      -2.642   7.208 -24.310  1.00 63.39           C
ATOM    981  O   LYS A  80      -3.681   7.300 -24.961  1.00 63.39           O
ATOM    982  HA  LYS A  80      -1.757   9.034 -24.992  1.00 63.39           H
ATOM    983  CB  LYS A  80      -0.594   7.464 -25.828  1.00 63.39           C
ATOM    984 1HB  LYS A  80      -0.021   6.607 -25.473  1.00 63.39           H
ATOM    985 2HB  LYS A  80      -1.262   7.098 -26.608  1.00 63.39           H
ATOM    986  CG  LYS A  80       0.354   8.513 -26.411  1.00 63.39           C
ATOM    987 1HG  LYS A  80      -0.219   9.369 -26.767  1.00 63.39           H
ATOM    988 2HG  LYS A  80       1.021   8.879 -25.630  1.00 63.39           H
ATOM    989  CD  LYS A  80       1.178   7.929 -27.561  1.00 63.39           C
ATOM    990 1HD  LYS A  80       1.713   7.044 -27.216  1.00 63.39           H
ATOM    991 2HD  LYS A  80       0.513   7.607 -28.362  1.00 63.39           H
ATOM    992  CE  LYS A  80       2.174   8.958 -28.099  1.00 63.39           C
ATOM    993 1HE  LYS A  80       1.644   9.859 -28.407  1.00 63.39           H
ATOM    994 2HE  LYS A  80       2.867   9.249 -27.310  1.00 63.39           H
ATOM    995  NZ  LYS A  80       2.925   8.401 -29.247  1.00 63.39           N
ATOM    996 1HZ  LYS A  80       3.588   9.090 -29.583  1.00 63.39           H
ATOM    997 2HZ  LYS A  80       3.423   7.568 -28.952  1.00 63.39           H
ATOM    998 3HZ  LYS A  80       2.278   8.162 -29.990  1.00 63.39           H
ATOM    999  HN  LYS A  80      -0.043   7.430 -23.239  1.00 63.39           H
ATOM   1000  N   THR A  81      -2.480   6.407 -23.266  1.00 74.97           N
ATOM   1001  CA  THR A  81      -3.506   5.450 -22.891  1.00 74.97           C
ATOM   1002  C   THR A  81      -3.926   5.662 -21.435  1.00 74.97           C
ATOM   1003  O   THR A  81      -3.205   6.292 -20.662  1.00 74.97           O
ATOM   1004  HA  THR A  81      -4.386   5.630 -23.507  1.00 74.97           H
ATOM   1005  CB  THR A  81      -2.967   4.045 -23.169  1.00 74.97           C
ATOM   1006  HB  THR A  81      -3.771   3.310 -23.155  1.00 74.97           H
ATOM   1007  OG1 THR A  81      -1.949   3.863 -22.188  1.00 74.97           O
ATOM   1008  HG1 THR A  81      -1.676   2.902 -22.153  1.00 74.97           H
ATOM   1009  CG2 THR A  81      -2.220   3.958 -24.501  1.00 74.97           C
ATOM   1010 1HG2 THR A  81      -1.374   4.646 -24.489  1.00 74.97           H
ATOM   1011 2HG2 THR A  81      -2.894   4.226 -25.314  1.00 74.97           H
ATOM   1012 3HG2 THR A  81      -1.858   2.941 -24.649  1.00 74.97           H
ATOM   1013  HN  THR A  81      -1.667   6.406 -22.684  1.00 74.97           H
ATOM   1014  N   MET A  82      -5.091   5.124 -21.104  1.00 75.61           N
ATOM   1015  CA  MET A  82      -5.601   5.221 -19.747  1.00 75.61           C
ATOM   1016  C   MET A  82      -4.684   4.492 -18.763  1.00 75.61           C
ATOM   1017  O   MET A  82      -4.501   4.940 -17.632  1.00 75.61           O
ATOM   1018  HA  MET A  82      -5.620   6.286 -19.516  1.00 75.61           H
ATOM   1019  CB  MET A  82      -7.004   4.613 -19.685  1.00 75.61           C
ATOM   1020 1HB  MET A  82      -7.581   4.930 -20.553  1.00 75.61           H
ATOM   1021 2HB  MET A  82      -6.935   3.526 -19.728  1.00 75.61           H
ATOM   1022  CG  MET A  82      -7.727   5.033 -18.404  1.00 75.61           C
ATOM   1023 1HG  MET A  82      -7.268   4.548 -17.541  1.00 75.61           H
ATOM   1024 2HG  MET A  82      -7.627   6.108 -18.256  1.00 75.61           H
ATOM   1025  SD  MET A  82      -9.453   4.590 -18.504  1.00 75.61           S
ATOM   1026  CE  MET A  82     -10.031   5.239 -16.945  1.00 75.61           C
ATOM   1027 1HE  MET A  82      -9.496   4.754 -16.128  1.00 75.61           H
ATOM   1028 2HE  MET A  82      -9.851   6.313 -16.909  1.00 75.61           H
ATOM   1029 3HE  MET A  82     -11.099   5.047 -16.844  1.00 75.61           H
ATOM   1030  HN  MET A  82      -5.680   4.630 -21.743  1.00 75.61           H
ATOM   1031  N   THR A  83      -4.132   3.382 -19.229  1.00 77.25           N
ATOM   1032  CA  THR A  83      -3.215   2.603 -18.414  1.00 77.25           C
ATOM   1033  C   THR A  83      -1.971   3.426 -18.076  1.00 77.25           C
ATOM   1034  O   THR A  83      -1.493   3.399 -16.943  1.00 77.25           O
ATOM   1035  HA  THR A  83      -3.709   2.367 -17.471  1.00 77.25           H
ATOM   1036  CB  THR A  83      -2.901   1.306 -19.164  1.00 77.25           C
ATOM   1037  HB  THR A  83      -2.179   1.483 -19.961  1.00 77.25           H
ATOM   1038  OG1 THR A  83      -4.177   0.830 -19.584  1.00 77.25           O
ATOM   1039  HG1 THR A  83      -4.863   1.025 -18.883  1.00 77.25           H
ATOM   1040  CG2 THR A  83      -2.379   0.206 -18.238  1.00 77.25           C
ATOM   1041 1HG2 THR A  83      -3.131  -0.018 -17.480  1.00 77.25           H
ATOM   1042 2HG2 THR A  83      -1.464   0.544 -17.752  1.00 77.25           H
ATOM   1043 3HG2 THR A  83      -2.172  -0.691 -18.821  1.00 77.25           H
ATOM   1044  HN  THR A  83      -4.302   3.014 -20.143  1.00 77.25           H
ATOM   1045  N   ASP A  84      -1.482   4.139 -19.080  1.00 79.39           N
ATOM   1046  CA  ASP A  84      -0.282   4.942 -18.913  1.00 79.39           C
ATOM   1047  C   ASP A  84      -0.512   5.971 -17.804  1.00 79.39           C
ATOM   1048  O   ASP A  84       0.395   6.265 -17.028  1.00 79.39           O
ATOM   1049  HA  ASP A  84       0.506   4.230 -18.664  1.00 79.39           H
ATOM   1050  CB  ASP A  84       0.058   5.699 -20.198  1.00 79.39           C
ATOM   1051 1HB  ASP A  84      -0.777   6.342 -20.477  1.00 79.39           H
ATOM   1052 2HB  ASP A  84       0.917   6.347 -20.026  1.00 79.39           H
ATOM   1053  CG  ASP A  84       0.365   4.729 -21.341  1.00 79.39           C
ATOM   1054  OD1 ASP A  84       0.912   3.648 -21.036  1.00 79.39           O
ATOM   1055  OD2 ASP A  84       0.045   5.091 -22.494  1.00 79.39           O
ATOM   1056  HN  ASP A  84      -1.890   4.174 -19.992  1.00 79.39           H
ATOM   1057  N   MET A  85      -1.731   6.490 -17.766  1.00 84.18           N
ATOM   1058  CA  MET A  85      -2.085   7.495 -16.779  1.00 84.18           C
ATOM   1059  C   MET A  85      -2.023   6.918 -15.363  1.00 84.18           C
ATOM   1060  O   MET A  85      -1.483   7.549 -14.455  1.00 84.18           O
ATOM   1061  HA  MET A  85      -1.346   8.288 -16.889  1.00 84.18           H
ATOM   1062  CB  MET A  85      -3.499   8.009 -17.059  1.00 84.18           C
ATOM   1063 1HB  MET A  85      -3.588   8.286 -18.109  1.00 84.18           H
ATOM   1064 2HB  MET A  85      -4.222   7.214 -16.877  1.00 84.18           H
ATOM   1065  CG  MET A  85      -3.828   9.215 -16.177  1.00 84.18           C
ATOM   1066 1HG  MET A  85      -4.888   9.457 -16.258  1.00 84.18           H
ATOM   1067 2HG  MET A  85      -3.635   8.976 -15.131  1.00 84.18           H
ATOM   1068  SD  MET A  85      -2.844  10.620 -16.672  1.00 84.18           S
ATOM   1069  CE  MET A  85      -3.195  11.735 -15.324  1.00 84.18           C
ATOM   1070 1HE  MET A  85      -4.265  11.936 -15.287  1.00 84.18           H
ATOM   1071 2HE  MET A  85      -2.878  11.281 -14.385  1.00 84.18           H
ATOM   1072 3HE  MET A  85      -2.655  12.670 -15.475  1.00 84.18           H
ATOM   1073  HN  MET A  85      -2.467   6.235 -18.393  1.00 84.18           H
ATOM   1074  N   PHE A  86      -2.582   5.726 -15.218  1.00 87.83           N
ATOM   1075  CA  PHE A  86      -2.634   5.076 -13.920  1.00 87.83           C
ATOM   1076  C   PHE A  86      -1.235   4.664 -13.457  1.00 87.83           C
ATOM   1077  O   PHE A  86      -0.908   4.781 -12.277  1.00 87.83           O
ATOM   1078  HA  PHE A  86      -3.051   5.795 -13.214  1.00 87.83           H
ATOM   1079  CB  PHE A  86      -3.495   3.822 -14.081  1.00 87.83           C
ATOM   1080 1HB  PHE A  86      -3.097   3.224 -14.901  1.00 87.83           H
ATOM   1081 2HB  PHE A  86      -3.412   3.218 -13.178  1.00 87.83           H
ATOM   1082  CG  PHE A  86      -4.973   4.112 -14.350  1.00 87.83           C
ATOM   1083  CD1 PHE A  86      -5.591   5.141 -13.711  1.00 87.83           C
ATOM   1084  HD1 PHE A  86      -5.033   5.759 -13.008  1.00 87.83           H
ATOM   1085  CD2 PHE A  86      -5.668   3.340 -15.228  1.00 87.83           C
ATOM   1086  HD2 PHE A  86      -5.173   2.515 -15.739  1.00 87.83           H
ATOM   1087  CE1 PHE A  86      -6.963   5.410 -13.960  1.00 87.83           C
ATOM   1088  HE1 PHE A  86      -7.458   6.235 -13.448  1.00 87.83           H
ATOM   1089  CE2 PHE A  86      -7.040   3.609 -15.477  1.00 87.83           C
ATOM   1090  HE2 PHE A  86      -7.598   2.991 -16.180  1.00 87.83           H
ATOM   1091  CZ  PHE A  86      -7.658   4.639 -14.838  1.00 87.83           C
ATOM   1092  HZ  PHE A  86      -8.711   4.845 -15.030  1.00 87.83           H
ATOM   1093  HN  PHE A  86      -2.995   5.207 -15.967  1.00 87.83           H
ATOM   1094  N   LEU A  87      -0.446   4.191 -14.411  1.00 82.96           N
ATOM   1095  CA  LEU A  87       0.892   3.714 -14.107  1.00 82.96           C
ATOM   1096  C   LEU A  87       1.755   4.891 -13.645  1.00 82.96           C
ATOM   1097  O   LEU A  87       2.615   4.732 -12.780  1.00 82.96           O
ATOM   1098  HA  LEU A  87       0.808   3.004 -13.284  1.00 82.96           H
ATOM   1099  CB  LEU A  87       1.475   2.956 -15.301  1.00 82.96           C
ATOM   1100 1HB  LEU A  87       1.378   3.584 -16.187  1.00 82.96           H
ATOM   1101 2HB  LEU A  87       2.541   2.811 -15.129  1.00 82.96           H
ATOM   1102  CG  LEU A  87       0.846   1.595 -15.604  1.00 82.96           C
ATOM   1103  HG  LEU A  87      -0.223   1.740 -15.760  1.00 82.96           H
ATOM   1104  CD1 LEU A  87       1.415   1.002 -16.894  1.00 82.96           C
ATOM   1105 1HD1 LEU A  87       1.207   1.676 -17.726  1.00 82.96           H
ATOM   1106 2HD1 LEU A  87       2.492   0.874 -16.791  1.00 82.96           H
ATOM   1107 3HD1 LEU A  87       0.950   0.035 -17.085  1.00 82.96           H
ATOM   1108  CD2 LEU A  87       1.003   0.642 -14.417  1.00 82.96           C
ATOM   1109 1HD2 LEU A  87       2.063   0.498 -14.205  1.00 82.96           H
ATOM   1110 2HD2 LEU A  87       0.513   1.068 -13.542  1.00 82.96           H
ATOM   1111 3HD2 LEU A  87       0.547  -0.318 -14.658  1.00 82.96           H
ATOM   1112  HN  LEU A  87      -0.708   4.130 -15.374  1.00 82.96           H
ATOM   1113  N   LEU A  88       1.495   6.044 -14.242  1.00 87.66           N
ATOM   1114  CA  LEU A  88       2.218   7.252 -13.883  1.00 87.66           C
ATOM   1115  C   LEU A  88       1.867   7.643 -12.446  1.00 87.66           C
ATOM   1116  O   LEU A  88       2.755   7.914 -11.638  1.00 87.66           O
ATOM   1117  HA  LEU A  88       3.282   7.022 -13.928  1.00 87.66           H
ATOM   1118  CB  LEU A  88       1.951   8.360 -14.904  1.00 87.66           C
ATOM   1119 1HB  LEU A  88       2.294   8.018 -15.880  1.00 87.66           H
ATOM   1120 2HB  LEU A  88       0.873   8.506 -14.978  1.00 87.66           H
ATOM   1121  CG  LEU A  88       2.602   9.713 -14.611  1.00 87.66           C
ATOM   1122  HG  LEU A  88       2.288  10.036 -13.619  1.00 87.66           H
ATOM   1123  CD1 LEU A  88       4.127   9.594 -14.586  1.00 87.66           C
ATOM   1124 1HD1 LEU A  88       4.424   8.888 -13.810  1.00 87.66           H
ATOM   1125 2HD1 LEU A  88       4.480   9.238 -15.554  1.00 87.66           H
ATOM   1126 3HD1 LEU A  88       4.565  10.570 -14.376  1.00 87.66           H
ATOM   1127  CD2 LEU A  88       2.127  10.777 -15.604  1.00 87.66           C
ATOM   1128 1HD2 LEU A  88       2.392  10.473 -16.616  1.00 87.66           H
ATOM   1129 2HD2 LEU A  88       1.045  10.886 -15.528  1.00 87.66           H
ATOM   1130 3HD2 LEU A  88       2.605  11.729 -15.373  1.00 87.66           H
ATOM   1131  HN  LEU A  88       0.806   6.161 -14.958  1.00 87.66           H
ATOM   1132  N   ASN A  89       0.571   7.660 -12.170  1.00 89.79           N
ATOM   1133  CA  ASN A  89       0.089   8.070 -10.862  1.00 89.79           C
ATOM   1134  C   ASN A  89       0.560   7.063  -9.811  1.00 89.79           C
ATOM   1135  O   ASN A  89       0.816   7.430  -8.666  1.00 89.79           O
ATOM   1136  HA  ASN A  89       0.506   9.065 -10.703  1.00 89.79           H
ATOM   1137  CB  ASN A  89      -1.440   8.111 -10.827  1.00 89.79           C
ATOM   1138 1HB  ASN A  89      -1.843   7.266 -11.385  1.00 89.79           H
ATOM   1139 2HB  ASN A  89      -1.786   8.009  -9.798  1.00 89.79           H
ATOM   1140  CG  ASN A  89      -1.967   9.420 -11.420  1.00 89.79           C
ATOM   1141  OD1 ASN A  89      -2.131  10.418 -10.739  1.00 89.79           O
ATOM   1142  ND2 ASN A  89      -2.222   9.358 -12.724  1.00 89.79           N
ATOM   1143 1HD2 ASN A  89      -2.065   8.507 -13.225  1.00 89.79           H
ATOM   1144 2HD2 ASN A  89      -2.571  10.163 -13.204  1.00 89.79           H
ATOM   1145  HN  ASN A  89      -0.142   7.400 -12.821  1.00 89.79           H
ATOM   1146  N   LEU A  90       0.659   5.813 -10.239  1.00 87.97           N
ATOM   1147  CA  LEU A  90       1.122   4.755  -9.357  1.00 87.97           C
ATOM   1148  C   LEU A  90       2.565   5.041  -8.938  1.00 87.97           C
ATOM   1149  O   LEU A  90       2.912   4.913  -7.765  1.00 87.97           O
ATOM   1150  HA  LEU A  90       0.494   4.774  -8.466  1.00 87.97           H
ATOM   1151  CB  LEU A  90       0.933   3.387 -10.016  1.00 87.97           C
ATOM   1152 1HB  LEU A  90      -0.106   3.300 -10.336  1.00 87.97           H
ATOM   1153 2HB  LEU A  90       1.548   3.350 -10.915  1.00 87.97           H
ATOM   1154  CG  LEU A  90       1.273   2.172  -9.150  1.00 87.97           C
ATOM   1155  HG  LEU A  90       2.278   2.308  -8.751  1.00 87.97           H
ATOM   1156  CD1 LEU A  90       0.323   2.068  -7.955  1.00 87.97           C
ATOM   1157 1HD1 LEU A  90       0.407   2.967  -7.344  1.00 87.97           H
ATOM   1158 2HD1 LEU A  90      -0.702   1.966  -8.312  1.00 87.97           H
ATOM   1159 3HD1 LEU A  90       0.587   1.196  -7.356  1.00 87.97           H
ATOM   1160  CD2 LEU A  90       1.287   0.890  -9.984  1.00 87.97           C
ATOM   1161 1HD2 LEU A  90       0.304   0.737 -10.431  1.00 87.97           H
ATOM   1162 2HD2 LEU A  90       2.035   0.978 -10.772  1.00 87.97           H
ATOM   1163 3HD2 LEU A  90       1.531   0.042  -9.344  1.00 87.97           H
ATOM   1164  HN  LEU A  90       0.431   5.519 -11.167  1.00 87.97           H
ATOM   1165  N   ALA A  91       3.369   5.422  -9.920  1.00 91.69           N
ATOM   1166  CA  ALA A  91       4.775   5.692  -9.675  1.00 91.69           C
ATOM   1167  C   ALA A  91       4.904   6.892  -8.735  1.00 91.69           C
ATOM   1168  O   ALA A  91       5.778   6.917  -7.871  1.00 91.69           O
ATOM   1169  HA  ALA A  91       5.202   4.814  -9.189  1.00 91.69           H
ATOM   1170  CB  ALA A  91       5.492   5.915 -11.008  1.00 91.69           C
ATOM   1171 1HB  ALA A  91       5.396   5.023 -11.626  1.00 91.69           H
ATOM   1172 2HB  ALA A  91       5.044   6.765 -11.523  1.00 91.69           H
ATOM   1173 3HB  ALA A  91       6.547   6.117 -10.823  1.00 91.69           H
ATOM   1174  HN  ALA A  91       3.073   5.547 -10.867  1.00 91.69           H
ATOM   1175  N   ILE A  92       4.019   7.858  -8.936  1.00 91.05           N
ATOM   1176  CA  ILE A  92       4.016   9.053  -8.110  1.00 91.05           C
ATOM   1177  C   ILE A  92       3.685   8.669  -6.666  1.00 91.05           C
ATOM   1178  O   ILE A  92       4.347   9.121  -5.733  1.00 91.05           O
ATOM   1179  HA  ILE A  92       5.022   9.471  -8.135  1.00 91.05           H
ATOM   1180  CB  ILE A  92       3.074  10.107  -8.697  1.00 91.05           C
ATOM   1181  HB  ILE A  92       2.116   9.631  -8.905  1.00 91.05           H
ATOM   1182  CG1 ILE A  92       3.611  10.643 -10.025  1.00 91.05           C
ATOM   1183 1HG1 ILE A  92       4.477  11.279  -9.842  1.00 91.05           H
ATOM   1184 2HG1 ILE A  92       3.950   9.814 -10.646  1.00 91.05           H
ATOM   1185  CG2 ILE A  92       2.811  11.229  -7.690  1.00 91.05           C
ATOM   1186 1HG2 ILE A  92       2.354  10.812  -6.793  1.00 91.05           H
ATOM   1187 2HG2 ILE A  92       3.754  11.710  -7.427  1.00 91.05           H
ATOM   1188 3HG2 ILE A  92       2.139  11.964  -8.132  1.00 91.05           H
ATOM   1189  CD1 ILE A  92       2.536  11.439 -10.770  1.00 91.05           C
ATOM   1190 1HD1 ILE A  92       1.682  10.794 -10.973  1.00 91.05           H
ATOM   1191 2HD1 ILE A  92       2.218  12.281 -10.156  1.00 91.05           H
ATOM   1192 3HD1 ILE A  92       2.944  11.809 -11.710  1.00 91.05           H
ATOM   1193  HN  ILE A  92       3.316   7.833  -9.647  1.00 91.05           H
ATOM   1194  N   ALA A  93       2.662   7.839  -6.528  1.00 92.64           N
ATOM   1195  CA  ALA A  93       2.187   7.450  -5.211  1.00 92.64           C
ATOM   1196  C   ALA A  93       3.307   6.726  -4.462  1.00 92.64           C
ATOM   1197  O   ALA A  93       3.560   7.009  -3.292  1.00 92.64           O
ATOM   1198  HA  ALA A  93       1.928   8.361  -4.670  1.00 92.64           H
ATOM   1199  CB  ALA A  93       0.930   6.589  -5.355  1.00 92.64           C
ATOM   1200 1HB  ALA A  93       0.156   7.160  -5.867  1.00 92.64           H
ATOM   1201 2HB  ALA A  93       1.167   5.696  -5.934  1.00 92.64           H
ATOM   1202 3HB  ALA A  93       0.574   6.298  -4.367  1.00 92.64           H
ATOM   1203  HN  ALA A  93       2.162   7.435  -7.294  1.00 92.64           H
ATOM   1204  N   ASP A  94       3.949   5.806  -5.167  1.00 90.04           N
ATOM   1205  CA  ASP A  94       5.006   5.008  -4.570  1.00 90.04           C
ATOM   1206  C   ASP A  94       6.133   5.930  -4.102  1.00 90.04           C
ATOM   1207  O   ASP A  94       6.677   5.749  -3.014  1.00 90.04           O
ATOM   1208  HA  ASP A  94       4.532   4.476  -3.745  1.00 90.04           H
ATOM   1209  CB  ASP A  94       5.591   4.023  -5.584  1.00 90.04           C
ATOM   1210 1HB  ASP A  94       5.740   4.524  -6.540  1.00 90.04           H
ATOM   1211 2HB  ASP A  94       6.571   3.686  -5.245  1.00 90.04           H
ATOM   1212  CG  ASP A  94       4.668   2.817  -5.772  1.00 90.04           C
ATOM   1213  OD1 ASP A  94       3.934   2.508  -4.809  1.00 90.04           O
ATOM   1214  OD2 ASP A  94       4.718   2.231  -6.876  1.00 90.04           O
ATOM   1215  HN  ASP A  94       3.757   5.603  -6.127  1.00 90.04           H
ATOM   1216  N   LEU A  95       6.451   6.900  -4.947  1.00 90.76           N
ATOM   1217  CA  LEU A  95       7.558   7.800  -4.672  1.00 90.76           C
ATOM   1218  C   LEU A  95       7.266   8.584  -3.391  1.00 90.76           C
ATOM   1219  O   LEU A  95       8.147   8.760  -2.552  1.00 90.76           O
ATOM   1220  HA  LEU A  95       8.444   7.187  -4.507  1.00 90.76           H
ATOM   1221  CB  LEU A  95       7.841   8.688  -5.886  1.00 90.76           C
ATOM   1222 1HB  LEU A  95       7.920   8.051  -6.767  1.00 90.76           H
ATOM   1223 2HB  LEU A  95       6.982   9.341  -6.041  1.00 90.76           H
ATOM   1224  CG  LEU A  95       9.098   9.555  -5.803  1.00 90.76           C
ATOM   1225  HG  LEU A  95       9.071  10.108  -4.864  1.00 90.76           H
ATOM   1226  CD1 LEU A  95      10.360   8.691  -5.783  1.00 90.76           C
ATOM   1227 1HD1 LEU A  95      10.334   8.030  -4.917  1.00 90.76           H
ATOM   1228 2HD1 LEU A  95      10.407   8.094  -6.694  1.00 90.76           H
ATOM   1229 3HD1 LEU A  95      11.240   9.333  -5.724  1.00 90.76           H
ATOM   1230  CD2 LEU A  95       9.128  10.587  -6.933  1.00 90.76           C
ATOM   1231 1HD2 LEU A  95       9.120  10.073  -7.894  1.00 90.76           H
ATOM   1232 2HD2 LEU A  95       8.253  11.232  -6.859  1.00 90.76           H
ATOM   1233 3HD2 LEU A  95      10.032  11.190  -6.851  1.00 90.76           H
ATOM   1234  HN  LEU A  95       5.968   7.074  -5.805  1.00 90.76           H
ATOM   1235  N   LEU A  96       6.024   9.034  -3.281  1.00 88.10           N
ATOM   1236  CA  LEU A  96       5.618   9.837  -2.140  1.00 88.10           C
ATOM   1237  C   LEU A  96       5.786   9.017  -0.859  1.00 88.10           C
ATOM   1238  O   LEU A  96       6.233   9.539   0.161  1.00 88.10           O
ATOM   1239  HA  LEU A  96       6.287  10.696  -2.091  1.00 88.10           H
ATOM   1240  CB  LEU A  96       4.201  10.377  -2.343  1.00 88.10           C
ATOM   1241 1HB  LEU A  96       3.560   9.552  -2.656  1.00 88.10           H
ATOM   1242 2HB  LEU A  96       3.825  10.725  -1.381  1.00 88.10           H
ATOM   1243  CG  LEU A  96       4.055  11.513  -3.357  1.00 88.10           C
ATOM   1244  HG  LEU A  96       4.483  11.183  -4.304  1.00 88.10           H
ATOM   1245  CD1 LEU A  96       2.580  11.832  -3.615  1.00 88.10           C
ATOM   1246 1HD1 LEU A  96       2.080  10.946  -4.007  1.00 88.10           H
ATOM   1247 2HD1 LEU A  96       2.105  12.133  -2.681  1.00 88.10           H
ATOM   1248 3HD1 LEU A  96       2.505  12.643  -4.339  1.00 88.10           H
ATOM   1249  CD2 LEU A  96       4.839  12.749  -2.913  1.00 88.10           C
ATOM   1250 1HD2 LEU A  96       4.463  13.091  -1.948  1.00 88.10           H
ATOM   1251 2HD2 LEU A  96       5.895  12.496  -2.822  1.00 88.10           H
ATOM   1252 3HD2 LEU A  96       4.718  13.541  -3.651  1.00 88.10           H
ATOM   1253  HN  LEU A  96       5.304   8.859  -3.952  1.00 88.10           H
ATOM   1254  N   PHE A  97       5.420   7.748  -0.955  1.00 90.40           N
ATOM   1255  CA  PHE A  97       5.535   6.848   0.181  1.00 90.40           C
ATOM   1256  C   PHE A  97       6.998   6.659   0.584  1.00 90.40           C
ATOM   1257  O   PHE A  97       7.331   6.705   1.767  1.00 90.40           O
ATOM   1258  HA  PHE A  97       4.987   7.300   1.008  1.00 90.40           H
ATOM   1259  CB  PHE A  97       4.960   5.500  -0.257  1.00 90.40           C
ATOM   1260 1HB  PHE A  97       3.872   5.567  -0.271  1.00 90.40           H
ATOM   1261 2HB  PHE A  97       5.280   5.294  -1.278  1.00 90.40           H
ATOM   1262  CG  PHE A  97       5.371   4.328   0.637  1.00 90.40           C
ATOM   1263  CD1 PHE A  97       6.200   3.363   0.155  1.00 90.40           C
ATOM   1264  HD1 PHE A  97       6.570   3.425  -0.868  1.00 90.40           H
ATOM   1265  CD2 PHE A  97       4.909   4.252   1.914  1.00 90.40           C
ATOM   1266  HD2 PHE A  97       4.245   5.025   2.300  1.00 90.40           H
ATOM   1267  CE1 PHE A  97       6.582   2.276   0.985  1.00 90.40           C
ATOM   1268  HE1 PHE A  97       7.246   1.503   0.598  1.00 90.40           H
ATOM   1269  CE2 PHE A  97       5.291   3.164   2.743  1.00 90.40           C
ATOM   1270  HE2 PHE A  97       4.920   3.103   3.767  1.00 90.40           H
ATOM   1271  CZ  PHE A  97       6.119   2.199   2.261  1.00 90.40           C
ATOM   1272  HZ  PHE A  97       6.413   1.365   2.898  1.00 90.40           H
ATOM   1273  HN  PHE A  97       5.051   7.333  -1.786  1.00 90.40           H
ATOM   1274  N   LEU A  98       7.834   6.449  -0.423  1.00 92.92           N
ATOM   1275  CA  LEU A  98       9.217   6.073  -0.182  1.00 92.92           C
ATOM   1276  C   LEU A  98       9.906   7.172   0.629  1.00 92.92           C
ATOM   1277  O   LEU A  98      10.792   6.891   1.434  1.00 92.92           O
ATOM   1278  HA  LEU A  98       9.208   5.159   0.413  1.00 92.92           H
ATOM   1279  CB  LEU A  98       9.921   5.748  -1.501  1.00 92.92           C
ATOM   1280 1HB  LEU A  98       9.731   6.561  -2.201  1.00 92.92           H
ATOM   1281 2HB  LEU A  98      10.996   5.728  -1.320  1.00 92.92           H
ATOM   1282  CG  LEU A  98       9.519   4.432  -2.169  1.00 92.92           C
ATOM   1283  HG  LEU A  98       8.433   4.351  -2.139  1.00 92.92           H
ATOM   1284  CD1 LEU A  98       9.934   4.416  -3.642  1.00 92.92           C
ATOM   1285 1HD1 LEU A  98       9.445   5.238  -4.166  1.00 92.92           H
ATOM   1286 2HD1 LEU A  98      11.015   4.531  -3.717  1.00 92.92           H
ATOM   1287 3HD1 LEU A  98       9.636   3.470  -4.093  1.00 92.92           H
ATOM   1288  CD2 LEU A  98      10.082   3.233  -1.403  1.00 92.92           C
ATOM   1289 1HD2 LEU A  98      11.170   3.296  -1.379  1.00 92.92           H
ATOM   1290 2HD2 LEU A  98       9.696   3.240  -0.384  1.00 92.92           H
ATOM   1291 3HD2 LEU A  98       9.782   2.311  -1.899  1.00 92.92           H
ATOM   1292  HN  LEU A  98       7.580   6.533  -1.386  1.00 92.92           H
ATOM   1293  N   VAL A  99       9.473   8.401   0.389  1.00 89.93           N
ATOM   1294  CA  VAL A  99      10.063   9.547   1.059  1.00 89.93           C
ATOM   1295  C   VAL A  99       9.833   9.426   2.566  1.00 89.93           C
ATOM   1296  O   VAL A  99      10.554  10.030   3.359  1.00 89.93           O
ATOM   1297  HA  VAL A  99      11.135   9.525   0.865  1.00 89.93           H
ATOM   1298  CB  VAL A  99       9.502  10.843   0.470  1.00 89.93           C
ATOM   1299  HB  VAL A  99       8.415  10.799   0.539  1.00 89.93           H
ATOM   1300  CG1 VAL A  99       9.975  12.058   1.271  1.00 89.93           C
ATOM   1301 1HG1 VAL A  99       9.636  11.967   2.303  1.00 89.93           H
ATOM   1302 2HG1 VAL A  99      11.063  12.107   1.249  1.00 89.93           H
ATOM   1303 3HG1 VAL A  99       9.561  12.966   0.831  1.00 89.93           H
ATOM   1304  CG2 VAL A  99       9.874  10.981  -1.007  1.00 89.93           C
ATOM   1305 1HG2 VAL A  99      10.960  10.992  -1.109  1.00 89.93           H
ATOM   1306 2HG2 VAL A  99       9.466  10.138  -1.565  1.00 89.93           H
ATOM   1307 3HG2 VAL A  99       9.463  11.911  -1.400  1.00 89.93           H
ATOM   1308  HN  VAL A  99       8.734   8.618  -0.249  1.00 89.93           H
ATOM   1309  N   THR A 100       8.824   8.641   2.917  1.00 89.41           N
ATOM   1310  CA  THR A 100       8.441   8.493   4.311  1.00 89.41           C
ATOM   1311  C   THR A 100       9.277   7.401   4.981  1.00 89.41           C
ATOM   1312  O   THR A 100       9.367   7.347   6.207  1.00 89.41           O
ATOM   1313  HA  THR A 100       8.661   9.427   4.829  1.00 89.41           H
ATOM   1314  CB  THR A 100       6.936   8.223   4.362  1.00 89.41           C
ATOM   1315  HB  THR A 100       6.547   8.377   5.368  1.00 89.41           H
ATOM   1316  OG1 THR A 100       6.803   6.902   3.845  1.00 89.41           O
ATOM   1317  HG1 THR A 100       6.745   6.929   2.847  1.00 89.41           H
ATOM   1318  CG2 THR A 100       6.152   9.090   3.374  1.00 89.41           C
ATOM   1319 1HG2 THR A 100       6.496   8.887   2.360  1.00 89.41           H
ATOM   1320 2HG2 THR A 100       6.312  10.143   3.608  1.00 89.41           H
ATOM   1321 3HG2 THR A 100       5.090   8.859   3.451  1.00 89.41           H
ATOM   1322  HN  THR A 100       8.275   8.113   2.270  1.00 89.41           H
ATOM   1323  N   LEU A 101       9.868   6.557   4.147  1.00 92.06           N
ATOM   1324  CA  LEU A 101      10.544   5.369   4.639  1.00 92.06           C
ATOM   1325  C   LEU A 101      11.710   5.786   5.538  1.00 92.06           C
ATOM   1326  O   LEU A 101      11.953   5.167   6.573  1.00 92.06           O
ATOM   1327  HA  LEU A 101       9.826   4.811   5.241  1.00 92.06           H
ATOM   1328  CB  LEU A 101      10.957   4.467   3.475  1.00 92.06           C
ATOM   1329 1HB  LEU A 101      11.366   5.094   2.683  1.00 92.06           H
ATOM   1330 2HB  LEU A 101      11.762   3.815   3.814  1.00 92.06           H
ATOM   1331  CG  LEU A 101       9.851   3.595   2.876  1.00 92.06           C
ATOM   1332  HG  LEU A 101       9.083   4.251   2.467  1.00 92.06           H
ATOM   1333  CD1 LEU A 101      10.385   2.749   1.719  1.00 92.06           C
ATOM   1334 1HD1 LEU A 101      10.774   3.404   0.940  1.00 92.06           H
ATOM   1335 2HD1 LEU A 101      11.183   2.101   2.081  1.00 92.06           H
ATOM   1336 3HD1 LEU A 101       9.579   2.139   1.312  1.00 92.06           H
ATOM   1337  CD2 LEU A 101       9.185   2.737   3.954  1.00 92.06           C
ATOM   1338 1HD2 LEU A 101       9.931   2.089   4.414  1.00 92.06           H
ATOM   1339 2HD2 LEU A 101       8.747   3.384   4.715  1.00 92.06           H
ATOM   1340 3HD2 LEU A 101       8.403   2.128   3.502  1.00 92.06           H
ATOM   1341  HN  LEU A 101       9.890   6.675   3.154  1.00 92.06           H
ATOM   1342  N   PRO A 102      12.449   6.838   5.162  1.00 94.24           N
ATOM   1343  CA  PRO A 102      13.595   7.279   5.960  1.00 94.24           C
ATOM   1344  C   PRO A 102      13.228   7.513   7.417  1.00 94.24           C
ATOM   1345  O   PRO A 102      13.977   7.139   8.317  1.00 94.24           O
ATOM   1346  HA  PRO A 102      14.359   6.502   5.980  1.00 94.24           H
ATOM   1347  CB  PRO A 102      14.040   8.572   5.273  1.00 94.24           C
ATOM   1348 1HB  PRO A 102      13.563   9.446   5.715  1.00 94.24           H
ATOM   1349 2HB  PRO A 102      15.116   8.721   5.357  1.00 94.24           H
ATOM   1350  CG  PRO A 102      13.610   8.367   3.825  1.00 94.24           C
ATOM   1351 1HG  PRO A 102      13.533   9.313   3.288  1.00 94.24           H
ATOM   1352 2HG  PRO A 102      14.326   7.759   3.272  1.00 94.24           H
ATOM   1353  CD  PRO A 102      12.263   7.678   3.965  1.00 94.24           C
ATOM   1354 1HD  PRO A 102      11.454   8.396   4.101  1.00 94.24           H
ATOM   1355 2HD  PRO A 102      12.016   7.089   3.082  1.00 94.24           H
ATOM   1356  N   PHE A 103      12.072   8.131   7.610  1.00 92.70           N
ATOM   1357  CA  PHE A 103      11.615   8.461   8.950  1.00 92.70           C
ATOM   1358  C   PHE A 103      11.294   7.196   9.747  1.00 92.70           C
ATOM   1359  O   PHE A 103      11.611   7.108  10.933  1.00 92.70           O
ATOM   1360  HA  PHE A 103      12.422   9.004   9.442  1.00 92.70           H
ATOM   1361  CB  PHE A 103      10.339   9.290   8.795  1.00 92.70           C
ATOM   1362 1HB  PHE A 103       9.613   8.717   8.217  1.00 92.70           H
ATOM   1363 2HB  PHE A 103       9.903   9.455   9.780  1.00 92.70           H
ATOM   1364  CG  PHE A 103      10.554  10.644   8.116  1.00 92.70           C
ATOM   1365  CD1 PHE A 103      10.894  11.731   8.860  1.00 92.70           C
ATOM   1366  HD1 PHE A 103      11.013  11.638   9.939  1.00 92.70           H
ATOM   1367  CD2 PHE A 103      10.406  10.761   6.769  1.00 92.70           C
ATOM   1368  HD2 PHE A 103      10.134   9.890   6.173  1.00 92.70           H
ATOM   1369  CE1 PHE A 103      11.094  12.988   8.230  1.00 92.70           C
ATOM   1370  HE1 PHE A 103      11.366  13.859   8.826  1.00 92.70           H
ATOM   1371  CE2 PHE A 103      10.606  12.018   6.139  1.00 92.70           C
ATOM   1372  HE2 PHE A 103      10.487  12.112   5.060  1.00 92.70           H
ATOM   1373  CZ  PHE A 103      10.946  13.105   6.883  1.00 92.70           C
ATOM   1374  HZ  PHE A 103      11.099  14.070   6.399  1.00 92.70           H
ATOM   1375  HN  PHE A 103      11.454   8.404   6.874  1.00 92.70           H
ATOM   1376  N   TRP A 104      10.670   6.247   9.065  1.00 85.34           N
ATOM   1377  CA  TRP A 104      10.285   4.998   9.700  1.00 85.34           C
ATOM   1378  C   TRP A 104      11.564   4.253  10.089  1.00 85.34           C
ATOM   1379  O   TRP A 104      11.603   3.576  11.116  1.00 85.34           O
ATOM   1380  HA  TRP A 104       9.709   5.242  10.593  1.00 85.34           H
ATOM   1381  CB  TRP A 104       9.369   4.179   8.789  1.00 85.34           C
ATOM   1382 1HB  TRP A 104       9.804   4.144   7.790  1.00 85.34           H
ATOM   1383 2HB  TRP A 104       9.332   3.153   9.156  1.00 85.34           H
ATOM   1384  CG  TRP A 104       7.943   4.722   8.689  1.00 85.34           C
ATOM   1385  CD1 TRP A 104       7.265   5.063   7.585  1.00 85.34           C
ATOM   1386  HD1 TRP A 104       7.664   4.991   6.573  1.00 85.34           H
ATOM   1387  CD2 TRP A 104       7.041   4.975   9.787  1.00 85.34           C
ATOM   1388  NE1 TRP A 104       5.997   5.515   7.889  1.00 85.34           N
ATOM   1389  HE1 TRP A 104       5.306   5.825   7.235  1.00 85.34           H
ATOM   1390  CE2 TRP A 104       5.856   5.460   9.270  1.00 85.34           C
ATOM   1391  CE3 TRP A 104       7.219   4.800  11.170  1.00 85.34           C
ATOM   1392  HE3 TRP A 104       8.144   4.419  11.603  1.00 85.34           H
ATOM   1393  CZ2 TRP A 104       4.759   5.810  10.066  1.00 85.34           C
ATOM   1394  HZ2 TRP A 104       3.834   6.191   9.634  1.00 85.34           H
ATOM   1395  CZ3 TRP A 104       6.114   5.155  11.952  1.00 85.34           C
ATOM   1396  HZ3 TRP A 104       6.199   5.039  13.033  1.00 85.34           H
ATOM   1397  CH2 TRP A 104       4.914   5.644  11.448  1.00 85.34           C
ATOM   1398  HH2 TRP A 104       4.099   5.898  12.125  1.00 85.34           H
ATOM   1399  HN  TRP A 104      10.427   6.322   8.098  1.00 85.34           H
ATOM   1400  N   ALA A 105      12.577   4.403   9.249  1.00 94.59           N
ATOM   1401  CA  ALA A 105      13.843   3.726   9.475  1.00 94.59           C
ATOM   1402  C   ALA A 105      14.450   4.216  10.791  1.00 94.59           C
ATOM   1403  O   ALA A 105      14.890   3.413  11.613  1.00 94.59           O
ATOM   1404  HA  ALA A 105      13.639   2.658   9.554  1.00 94.59           H
ATOM   1405  CB  ALA A 105      14.769   3.964   8.281  1.00 94.59           C
ATOM   1406 1HB  ALA A 105      14.305   3.572   7.377  1.00 94.59           H
ATOM   1407 2HB  ALA A 105      14.945   5.033   8.165  1.00 94.59           H
ATOM   1408 3HB  ALA A 105      15.719   3.456   8.451  1.00 94.59           H
ATOM   1409  HN  ALA A 105      12.543   4.972   8.428  1.00 94.59           H
ATOM   1410  N   ILE A 106      14.454   5.531  10.951  1.00 91.39           N
ATOM   1411  CA  ILE A 106      15.028   6.139  12.139  1.00 91.39           C
ATOM   1412  C   ILE A 106      14.201   5.736  13.362  1.00 91.39           C
ATOM   1413  O   ILE A 106      14.756   5.378  14.400  1.00 91.39           O
ATOM   1414  HA  ILE A 106      16.035   5.740  12.257  1.00 91.39           H
ATOM   1415  CB  ILE A 106      15.158   7.653  11.957  1.00 91.39           C
ATOM   1416  HB  ILE A 106      14.199   8.039  11.612  1.00 91.39           H
ATOM   1417  CG1 ILE A 106      16.194   7.988  10.882  1.00 91.39           C
ATOM   1418 1HG1 ILE A 106      17.197   7.811  11.270  1.00 91.39           H
ATOM   1419 2HG1 ILE A 106      16.062   7.326  10.026  1.00 91.39           H
ATOM   1420  CG2 ILE A 106      15.470   8.340  13.288  1.00 91.39           C
ATOM   1421 1HG2 ILE A 106      14.666   8.142  13.997  1.00 91.39           H
ATOM   1422 2HG2 ILE A 106      16.409   7.954  13.685  1.00 91.39           H
ATOM   1423 3HG2 ILE A 106      15.558   9.415  13.130  1.00 91.39           H
ATOM   1424  CD1 ILE A 106      16.065   9.445  10.432  1.00 91.39           C
ATOM   1425 1HD1 ILE A 106      15.069   9.612  10.022  1.00 91.39           H
ATOM   1426 2HD1 ILE A 106      16.221  10.104  11.286  1.00 91.39           H
ATOM   1427 3HD1 ILE A 106      16.812   9.657   9.668  1.00 91.39           H
ATOM   1428  HN  ILE A 106      14.076   6.176  10.287  1.00 91.39           H
ATOM   1429  N   ALA A 107      12.888   5.807  13.199  1.00 92.43           N
ATOM   1430  CA  ALA A 107      11.981   5.538  14.302  1.00 92.43           C
ATOM   1431  C   ALA A 107      12.156   4.088  14.757  1.00 92.43           C
ATOM   1432  O   ALA A 107      12.041   3.788  15.945  1.00 92.43           O
ATOM   1433  HA  ALA A 107      12.250   6.202  15.123  1.00 92.43           H
ATOM   1434  CB  ALA A 107      10.546   5.844  13.869  1.00 92.43           C
ATOM   1435 1HB  ALA A 107      10.469   6.893  13.584  1.00 92.43           H
ATOM   1436 2HB  ALA A 107      10.281   5.216  13.019  1.00 92.43           H
ATOM   1437 3HB  ALA A 107       9.866   5.642  14.697  1.00 92.43           H
ATOM   1438  HN  ALA A 107      12.444   6.044  12.335  1.00 92.43           H
ATOM   1439  N   ALA A 108      12.431   3.226  13.789  1.00 91.89           N
ATOM   1440  CA  ALA A 108      12.576   1.807  14.069  1.00 91.89           C
ATOM   1441  C   ALA A 108      13.932   1.559  14.733  1.00 91.89           C
ATOM   1442  O   ALA A 108      14.069   0.653  15.553  1.00 91.89           O
ATOM   1443  HA  ALA A 108      11.785   1.523  14.762  1.00 91.89           H
ATOM   1444  CB  ALA A 108      12.407   1.012  12.773  1.00 91.89           C
ATOM   1445 1HB  ALA A 108      11.417   1.201  12.358  1.00 91.89           H
ATOM   1446 2HB  ALA A 108      13.167   1.320  12.055  1.00 91.89           H
ATOM   1447 3HB  ALA A 108      12.516  -0.052  12.983  1.00 91.89           H
ATOM   1448  HN  ALA A 108      12.555   3.482  12.831  1.00 91.89           H
ATOM   1449  N   ALA A 109      14.901   2.379  14.353  1.00 90.76           N
ATOM   1450  CA  ALA A 109      16.267   2.187  14.809  1.00 90.76           C
ATOM   1451  C   ALA A 109      16.347   2.491  16.306  1.00 90.76           C
ATOM   1452  O   ALA A 109      17.049   1.803  17.046  1.00 90.76           O
ATOM   1453  HA  ALA A 109      16.528   1.142  14.644  1.00 90.76           H
ATOM   1454  CB  ALA A 109      17.209   3.066  13.985  1.00 90.76           C
ATOM   1455 1HB  ALA A 109      17.136   2.791  12.932  1.00 90.76           H
ATOM   1456 2HB  ALA A 109      16.929   4.113  14.107  1.00 90.76           H
ATOM   1457 3HB  ALA A 109      18.234   2.922  14.327  1.00 90.76           H
ATOM   1458  HN  ALA A 109      14.764   3.162  13.746  1.00 90.76           H
ATOM   1459  N   ASP A 110      15.618   3.521  16.709  1.00 81.89           N
ATOM   1460  CA  ASP A 110      15.749   4.049  18.056  1.00 81.89           C
ATOM   1461  C   ASP A 110      14.374   4.491  18.562  1.00 81.89           C
ATOM   1462  O   ASP A 110      13.644   3.700  19.156  1.00 81.89           O
ATOM   1463  HA  ASP A 110      16.167   3.233  18.645  1.00 81.89           H
ATOM   1464  CB  ASP A 110      16.675   5.266  18.083  1.00 81.89           C
ATOM   1465 1HB  ASP A 110      17.609   5.029  17.573  1.00 81.89           H
ATOM   1466 2HB  ASP A 110      16.215   6.091  17.539  1.00 81.89           H
ATOM   1467  CG  ASP A 110      16.970   5.699  19.521  1.00 81.89           C
ATOM   1468  OD1 ASP A 110      16.594   4.931  20.433  1.00 81.89           O
ATOM   1469  OD2 ASP A 110      17.565   6.788  19.675  1.00 81.89           O
ATOM   1470  HN  ASP A 110      14.950   3.992  16.133  1.00 81.89           H
ATOM   1471  N   GLN A 111      14.062   5.753  18.306  1.00 85.07           N
ATOM   1472  CA  GLN A 111      12.786   6.308  18.724  1.00 85.07           C
ATOM   1473  C   GLN A 111      12.344   7.410  17.759  1.00 85.07           C
ATOM   1474  O   GLN A 111      13.115   7.831  16.898  1.00 85.07           O
ATOM   1475  HA  GLN A 111      12.082   5.477  18.685  1.00 85.07           H
ATOM   1476  CB  GLN A 111      12.861   6.835  20.159  1.00 85.07           C
ATOM   1477 1HB  GLN A 111      11.904   7.276  20.439  1.00 85.07           H
ATOM   1478 2HB  GLN A 111      13.043   6.007  20.845  1.00 85.07           H
ATOM   1479  CG  GLN A 111      13.971   7.878  20.303  1.00 85.07           C
ATOM   1480 1HG  GLN A 111      14.932   7.428  20.053  1.00 85.07           H
ATOM   1481 2HG  GLN A 111      13.806   8.690  19.596  1.00 85.07           H
ATOM   1482  CD  GLN A 111      14.018   8.435  21.727  1.00 85.07           C
ATOM   1483  OE1 GLN A 111      13.062   8.362  22.482  1.00 85.07           O
ATOM   1484  NE2 GLN A 111      15.181   8.994  22.051  1.00 85.07           N
ATOM   1485 1HE2 GLN A 111      15.926   9.020  21.385  1.00 85.07           H
ATOM   1486 2HE2 GLN A 111      15.310   9.387  22.962  1.00 85.07           H
ATOM   1487  HN  GLN A 111      14.663   6.391  17.824  1.00 85.07           H
ATOM   1488  N   TRP A 112      11.105   7.844  17.934  1.00 90.08           N
ATOM   1489  CA  TRP A 112      10.571   8.930  17.129  1.00 90.08           C
ATOM   1490  C   TRP A 112      11.222  10.232  17.600  1.00 90.08           C
ATOM   1491  O   TRP A 112      10.971  10.687  18.715  1.00 90.08           O
ATOM   1492  HA  TRP A 112      10.837   8.735  16.090  1.00 90.08           H
ATOM   1493  CB  TRP A 112       9.043   8.965  17.199  1.00 90.08           C
ATOM   1494 1HB  TRP A 112       8.656   7.975  16.961  1.00 90.08           H
ATOM   1495 2HB  TRP A 112       8.742   9.187  18.223  1.00 90.08           H
ATOM   1496  CG  TRP A 112       8.401   9.988  16.260  1.00 90.08           C
ATOM   1497  CD1 TRP A 112       7.987  11.229  16.551  1.00 90.08           C
ATOM   1498  HD1 TRP A 112       8.061  11.685  17.539  1.00 90.08           H
ATOM   1499  CD2 TRP A 112       8.113   9.806  14.858  1.00 90.08           C
ATOM   1500  NE1 TRP A 112       7.456  11.858  15.443  1.00 90.08           N
ATOM   1501  HE1 TRP A 112       7.083  12.785  15.411  1.00 90.08           H
ATOM   1502  CE2 TRP A 112       7.535  10.965  14.381  1.00 90.08           C
ATOM   1503  CE3 TRP A 112       8.335   8.699  14.020  1.00 90.08           C
ATOM   1504  HE3 TRP A 112       8.789   7.773  14.372  1.00 90.08           H
ATOM   1505  CZ2 TRP A 112       7.130  11.128  13.051  1.00 90.08           C
ATOM   1506  HZ2 TRP A 112       6.676  12.054  12.698  1.00 90.08           H
ATOM   1507  CZ3 TRP A 112       7.924   8.878  12.694  1.00 90.08           C
ATOM   1508  HZ3 TRP A 112       8.073   8.050  12.001  1.00 90.08           H
ATOM   1509  CH2 TRP A 112       7.341  10.038  12.198  1.00 90.08           C
ATOM   1510  HH2 TRP A 112       7.048  10.099  11.149  1.00 90.08           H
ATOM   1511  HN  TRP A 112      10.471   7.468  18.610  1.00 90.08           H
ATOM   1512  N   LYS A 113      12.046  10.794  16.728  1.00 82.49           N
ATOM   1513  CA  LYS A 113      12.859  11.940  17.098  1.00 82.49           C
ATOM   1514  C   LYS A 113      12.257  13.206  16.486  1.00 82.49           C
ATOM   1515  O   LYS A 113      12.850  14.281  16.566  1.00 82.49           O
ATOM   1516  HA  LYS A 113      12.823  12.029  18.184  1.00 82.49           H
ATOM   1517  CB  LYS A 113      14.321  11.706  16.712  1.00 82.49           C
ATOM   1518 1HB  LYS A 113      14.398  11.553  15.635  1.00 82.49           H
ATOM   1519 2HB  LYS A 113      14.910  12.591  16.951  1.00 82.49           H
ATOM   1520  CG  LYS A 113      14.894  10.492  17.446  1.00 82.49           C
ATOM   1521 1HG  LYS A 113      14.719  10.594  18.517  1.00 82.49           H
ATOM   1522 2HG  LYS A 113      14.376   9.589  17.123  1.00 82.49           H
ATOM   1523  CD  LYS A 113      16.394  10.348  17.180  1.00 82.49           C
ATOM   1524 1HD  LYS A 113      16.567  10.221  16.112  1.00 82.49           H
ATOM   1525 2HD  LYS A 113      16.909  11.261  17.480  1.00 82.49           H
ATOM   1526  CE  LYS A 113      16.974   9.155  17.942  1.00 82.49           C
ATOM   1527 1HE  LYS A 113      16.793   9.275  19.010  1.00 82.49           H
ATOM   1528 2HE  LYS A 113      16.470   8.239  17.634  1.00 82.49           H
ATOM   1529  NZ  LYS A 113      18.428   9.036  17.691  1.00 82.49           N
ATOM   1530 1HZ  LYS A 113      18.790   8.224  18.177  1.00 82.49           H
ATOM   1531 2HZ  LYS A 113      18.592   8.935  16.695  1.00 82.49           H
ATOM   1532 3HZ  LYS A 113      18.898   9.869  18.028  1.00 82.49           H
ATOM   1533  HN  LYS A 113      12.161  10.480  15.785  1.00 82.49           H
ATOM   1534  N   PHE A 114      11.086  13.038  15.889  1.00 88.69           N
ATOM   1535  CA  PHE A 114      10.486  14.104  15.106  1.00 88.69           C
ATOM   1536  C   PHE A 114       9.270  14.693  15.823  1.00 88.69           C
ATOM   1537  O   PHE A 114       8.788  14.128  16.803  1.00 88.69           O
ATOM   1538  HA  PHE A 114      11.242  14.878  14.980  1.00 88.69           H
ATOM   1539  CB  PHE A 114      10.032  13.485  13.782  1.00 88.69           C
ATOM   1540 1HB  PHE A 114       9.225  12.779  13.980  1.00 88.69           H
ATOM   1541 2HB  PHE A 114       9.620  14.269  13.148  1.00 88.69           H
ATOM   1542  CG  PHE A 114      11.145  12.764  13.018  1.00 88.69           C
ATOM   1543  CD1 PHE A 114      12.067  13.481  12.323  1.00 88.69           C
ATOM   1544  HD1 PHE A 114      12.014  14.570  12.310  1.00 88.69           H
ATOM   1545  CD2 PHE A 114      11.211  11.405  13.035  1.00 88.69           C
ATOM   1546  HD2 PHE A 114      10.471  10.830  13.592  1.00 88.69           H
ATOM   1547  CE1 PHE A 114      13.100  12.812  11.614  1.00 88.69           C
ATOM   1548  HE1 PHE A 114      13.840  13.387  11.057  1.00 88.69           H
ATOM   1549  CE2 PHE A 114      12.244  10.736  12.326  1.00 88.69           C
ATOM   1550  HE2 PHE A 114      12.297   9.648  12.339  1.00 88.69           H
ATOM   1551  CZ  PHE A 114      13.166  11.454  11.631  1.00 88.69           C
ATOM   1552  HZ  PHE A 114      13.959  10.940  11.087  1.00 88.69           H
ATOM   1553  HN  PHE A 114      10.552  12.194  15.935  1.00 88.69           H
ATOM   1554  N   GLN A 115       8.808  15.823  15.306  1.00 81.79           N
ATOM   1555  CA  GLN A 115       7.677  16.512  15.903  1.00 81.79           C
ATOM   1556  C   GLN A 115       6.381  15.750  15.619  1.00 81.79           C
ATOM   1557  O   GLN A 115       6.339  14.898  14.733  1.00 81.79           O
ATOM   1558  HA  GLN A 115       7.875  16.518  16.975  1.00 81.79           H
ATOM   1559  CB  GLN A 115       7.586  17.954  15.401  1.00 81.79           C
ATOM   1560 1HB  GLN A 115       7.541  17.962  14.312  1.00 81.79           H
ATOM   1561 2HB  GLN A 115       6.664  18.411  15.762  1.00 81.79           H
ATOM   1562  CG  GLN A 115       8.787  18.775  15.873  1.00 81.79           C
ATOM   1563 1HG  GLN A 115       8.869  18.717  16.959  1.00 81.79           H
ATOM   1564 2HG  GLN A 115       9.705  18.354  15.462  1.00 81.79           H
ATOM   1565  CD  GLN A 115       8.654  20.238  15.444  1.00 81.79           C
ATOM   1566  OE1 GLN A 115       7.740  20.623  14.734  1.00 81.79           O
ATOM   1567  NE2 GLN A 115       9.614  21.029  15.914  1.00 81.79           N
ATOM   1568 1HE2 GLN A 115      10.336  20.650  16.493  1.00 81.79           H
ATOM   1569 2HE2 GLN A 115       9.614  22.004  15.689  1.00 81.79           H
ATOM   1570  HN  GLN A 115       9.192  16.265  14.496  1.00 81.79           H
ATOM   1571  N   THR A 116       5.355  16.084  16.388  1.00 88.01           N
ATOM   1572  CA  THR A 116       4.065  15.431  16.241  1.00 88.01           C
ATOM   1573  C   THR A 116       3.531  15.621  14.820  1.00 88.01           C
ATOM   1574  O   THR A 116       2.924  14.713  14.254  1.00 88.01           O
ATOM   1575  HA  THR A 116       4.203  14.360  16.390  1.00 88.01           H
ATOM   1576  CB  THR A 116       3.130  15.981  17.320  1.00 88.01           C
ATOM   1577  HB  THR A 116       2.785  16.982  17.062  1.00 88.01           H
ATOM   1578  OG1 THR A 116       3.891  15.883  18.521  1.00 88.01           O
ATOM   1579  HG1 THR A 116       3.482  16.453  19.233  1.00 88.01           H
ATOM   1580  CG2 THR A 116       1.924  15.073  17.568  1.00 88.01           C
ATOM   1581 1HG2 THR A 116       2.269  14.091  17.891  1.00 88.01           H
ATOM   1582 2HG2 THR A 116       1.350  14.972  16.647  1.00 88.01           H
ATOM   1583 3HG2 THR A 116       1.294  15.510  18.343  1.00 88.01           H
ATOM   1584  HN  THR A 116       5.394  16.785  17.100  1.00 88.01           H
ATOM   1585  N   PHE A 117       3.775  16.808  14.284  1.00 90.68           N
ATOM   1586  CA  PHE A 117       3.311  17.135  12.946  1.00 90.68           C
ATOM   1587  C   PHE A 117       3.802  16.103  11.928  1.00 90.68           C
ATOM   1588  O   PHE A 117       3.029  15.629  11.097  1.00 90.68           O
ATOM   1589  HA  PHE A 117       2.221  17.128  12.971  1.00 90.68           H
ATOM   1590  CB  PHE A 117       3.897  18.503  12.591  1.00 90.68           C
ATOM   1591 1HB  PHE A 117       3.537  19.239  13.311  1.00 90.68           H
ATOM   1592 2HB  PHE A 117       4.981  18.460  12.694  1.00 90.68           H
ATOM   1593  CG  PHE A 117       3.552  18.980  11.179  1.00 90.68           C
ATOM   1594  CD1 PHE A 117       4.497  18.953  10.202  1.00 90.68           C
ATOM   1595  HD1 PHE A 117       5.501  18.590  10.425  1.00 90.68           H
ATOM   1596  CD2 PHE A 117       2.299  19.433  10.901  1.00 90.68           C
ATOM   1597  HD2 PHE A 117       1.542  19.455  11.685  1.00 90.68           H
ATOM   1598  CE1 PHE A 117       4.177  19.396   8.891  1.00 90.68           C
ATOM   1599  HE1 PHE A 117       4.934  19.374   8.108  1.00 90.68           H
ATOM   1600  CE2 PHE A 117       1.979  19.876   9.591  1.00 90.68           C
ATOM   1601  HE2 PHE A 117       0.975  20.238   9.368  1.00 90.68           H
ATOM   1602  CZ  PHE A 117       2.924  19.848   8.614  1.00 90.68           C
ATOM   1603  HZ  PHE A 117       2.678  20.188   7.608  1.00 90.68           H
ATOM   1604  HN  PHE A 117       4.279  17.537  14.746  1.00 90.68           H
ATOM   1605  N   MET A 118       5.085  15.787  12.026  1.00 88.40           N
ATOM   1606  CA  MET A 118       5.694  14.840  11.108  1.00 88.40           C
ATOM   1607  C   MET A 118       5.091  13.444  11.278  1.00 88.40           C
ATOM   1608  O   MET A 118       4.980  12.690  10.314  1.00 88.40           O
ATOM   1609  HA  MET A 118       5.476  15.218  10.109  1.00 88.40           H
ATOM   1610  CB  MET A 118       7.202  14.779  11.363  1.00 88.40           C
ATOM   1611 1HB  MET A 118       7.388  14.621  12.425  1.00 88.40           H
ATOM   1612 2HB  MET A 118       7.629  13.927  10.834  1.00 88.40           H
ATOM   1613  CG  MET A 118       7.888  16.067  10.904  1.00 88.40           C
ATOM   1614 1HG  MET A 118       7.567  16.902  11.528  1.00 88.40           H
ATOM   1615 2HG  MET A 118       8.967  15.977  11.024  1.00 88.40           H
ATOM   1616  SD  MET A 118       7.489  16.397   9.196  1.00 88.40           S
ATOM   1617  CE  MET A 118       8.288  15.003   8.417  1.00 88.40           C
ATOM   1618 1HE  MET A 118       9.355  15.027   8.636  1.00 88.40           H
ATOM   1619 2HE  MET A 118       7.859  14.077   8.802  1.00 88.40           H
ATOM   1620 3HE  MET A 118       8.137  15.053   7.339  1.00 88.40           H
ATOM   1621  HN  MET A 118       5.703  16.164  12.716  1.00 88.40           H
ATOM   1622  N   CYS A 119       4.716  13.144  12.513  1.00 93.48           N
ATOM   1623  CA  CYS A 119       4.070  11.877  12.812  1.00 93.48           C
ATOM   1624  C   CYS A 119       2.760  11.808  12.024  1.00 93.48           C
ATOM   1625  O   CYS A 119       2.471  10.801  11.380  1.00 93.48           O
ATOM   1626  HA  CYS A 119       4.756  11.093  12.491  1.00 93.48           H
ATOM   1627  CB  CYS A 119       3.842  11.698  14.314  1.00 93.48           C
ATOM   1628 1HB  CYS A 119       4.800  11.643  14.831  1.00 93.48           H
ATOM   1629 2HB  CYS A 119       3.312  12.561  14.715  1.00 93.48           H
ATOM   1630  SG  CYS A 119       2.878  10.174  14.624  1.00 93.48           S
ATOM   1631  HN  CYS A 119       4.846  13.747  13.300  1.00 93.48           H
ATOM   1632  N   LYS A 120       2.002  12.893  12.102  1.00 91.64           N
ATOM   1633  CA  LYS A 120       0.720  12.960  11.422  1.00 91.64           C
ATOM   1634  C   LYS A 120       0.935  12.783   9.917  1.00 91.64           C
ATOM   1635  O   LYS A 120       0.232  12.006   9.273  1.00 91.64           O
ATOM   1636  HA  LYS A 120       0.114  12.130  11.784  1.00 91.64           H
ATOM   1637  CB  LYS A 120      -0.015  14.251  11.790  1.00 91.64           C
ATOM   1638 1HB  LYS A 120       0.646  15.105  11.643  1.00 91.64           H
ATOM   1639 2HB  LYS A 120      -0.867  14.390  11.126  1.00 91.64           H
ATOM   1640  CG  LYS A 120      -0.493  14.214  13.243  1.00 91.64           C
ATOM   1641 1HG  LYS A 120      -1.217  13.409  13.371  1.00 91.64           H
ATOM   1642 2HG  LYS A 120       0.348  13.994  13.901  1.00 91.64           H
ATOM   1643  CD  LYS A 120      -1.128  15.546  13.645  1.00 91.64           C
ATOM   1644 1HD  LYS A 120      -0.400  16.350  13.530  1.00 91.64           H
ATOM   1645 2HD  LYS A 120      -1.960  15.773  12.978  1.00 91.64           H
ATOM   1646  CE  LYS A 120      -1.624  15.503  15.092  1.00 91.64           C
ATOM   1647 1HE  LYS A 120      -0.892  14.993  15.718  1.00 91.64           H
ATOM   1648 2HE  LYS A 120      -1.724  16.517  15.479  1.00 91.64           H
ATOM   1649  NZ  LYS A 120      -2.927  14.804  15.172  1.00 91.64           N
ATOM   1650 1HZ  LYS A 120      -3.356  14.993  16.071  1.00 91.64           H
ATOM   1651 2HZ  LYS A 120      -3.534  15.135  14.431  1.00 91.64           H
ATOM   1652 3HZ  LYS A 120      -2.782  13.806  15.069  1.00 91.64           H
ATOM   1653  HN  LYS A 120       2.251  13.713  12.616  1.00 91.64           H
ATOM   1654  N   VAL A 121       1.911  13.516   9.401  1.00 92.84           N
ATOM   1655  CA  VAL A 121       2.160  13.529   7.970  1.00 92.84           C
ATOM   1656  C   VAL A 121       2.544  12.120   7.511  1.00 92.84           C
ATOM   1657  O   VAL A 121       1.976  11.599   6.553  1.00 92.84           O
ATOM   1658  HA  VAL A 121       1.232  13.817   7.476  1.00 92.84           H
ATOM   1659  CB  VAL A 121       3.222  14.577   7.633  1.00 92.84           C
ATOM   1660  HB  VAL A 121       4.088  14.394   8.269  1.00 92.84           H
ATOM   1661  CG1 VAL A 121       3.674  14.452   6.176  1.00 92.84           C
ATOM   1662 1HG1 VAL A 121       4.096  13.461   6.011  1.00 92.84           H
ATOM   1663 2HG1 VAL A 121       2.818  14.597   5.517  1.00 92.84           H
ATOM   1664 3HG1 VAL A 121       4.428  15.209   5.964  1.00 92.84           H
ATOM   1665  CG2 VAL A 121       2.712  15.989   7.929  1.00 92.84           C
ATOM   1666 1HG2 VAL A 121       1.823  16.187   7.331  1.00 92.84           H
ATOM   1667 2HG2 VAL A 121       2.463  16.071   8.987  1.00 92.84           H
ATOM   1668 3HG2 VAL A 121       3.486  16.715   7.681  1.00 92.84           H
ATOM   1669  HN  VAL A 121       2.523  14.093   9.942  1.00 92.84           H
ATOM   1670  N   VAL A 122       3.507  11.545   8.217  1.00 91.76           N
ATOM   1671  CA  VAL A 122       4.120  10.304   7.774  1.00 91.76           C
ATOM   1672  C   VAL A 122       3.068   9.193   7.772  1.00 91.76           C
ATOM   1673  O   VAL A 122       2.975   8.422   6.818  1.00 91.76           O
ATOM   1674  HA  VAL A 122       4.471  10.456   6.753  1.00 91.76           H
ATOM   1675  CB  VAL A 122       5.332   9.978   8.648  1.00 91.76           C
ATOM   1676  HB  VAL A 122       5.011  10.004   9.690  1.00 91.76           H
ATOM   1677  CG1 VAL A 122       5.858   8.571   8.354  1.00 91.76           C
ATOM   1678 1HG1 VAL A 122       5.074   7.841   8.557  1.00 91.76           H
ATOM   1679 2HG1 VAL A 122       6.154   8.506   7.307  1.00 91.76           H
ATOM   1680 3HG1 VAL A 122       6.719   8.365   8.990  1.00 91.76           H
ATOM   1681  CG2 VAL A 122       6.434  11.024   8.470  1.00 91.76           C
ATOM   1682 1HG2 VAL A 122       6.751  11.043   7.427  1.00 91.76           H
ATOM   1683 2HG2 VAL A 122       6.053  12.005   8.752  1.00 91.76           H
ATOM   1684 3HG2 VAL A 122       7.284  10.768   9.102  1.00 91.76           H
ATOM   1685  HN  VAL A 122       3.868  11.912   9.074  1.00 91.76           H
ATOM   1686  N   ASN A 123       2.301   9.146   8.852  1.00 90.87           N
ATOM   1687  CA  ASN A 123       1.247   8.154   8.979  1.00 90.87           C
ATOM   1688  C   ASN A 123       0.226   8.354   7.858  1.00 90.87           C
ATOM   1689  O   ASN A 123      -0.228   7.388   7.247  1.00 90.87           O
ATOM   1690  HA  ASN A 123       1.753   7.190   8.916  1.00 90.87           H
ATOM   1691  CB  ASN A 123       0.516   8.295  10.316  1.00 90.87           C
ATOM   1692 1HB  ASN A 123       0.491   9.344  10.611  1.00 90.87           H
ATOM   1693 2HB  ASN A 123      -0.518   7.970  10.204  1.00 90.87           H
ATOM   1694  CG  ASN A 123       1.202   7.469  11.406  1.00 90.87           C
ATOM   1695  OD1 ASN A 123       2.000   6.585  11.141  1.00 90.87           O
ATOM   1696  ND2 ASN A 123       0.847   7.804  12.643  1.00 90.87           N
ATOM   1697 1HD2 ASN A 123       0.186   8.540  12.791  1.00 90.87           H
ATOM   1698 2HD2 ASN A 123       1.241   7.321  13.425  1.00 90.87           H
ATOM   1699  HN  ASN A 123       2.390   9.770   9.629  1.00 90.87           H
ATOM   1700  N   SER A 124      -0.106   9.615   7.622  1.00 91.77           N
ATOM   1701  CA  SER A 124      -1.117   9.950   6.633  1.00 91.77           C
ATOM   1702  C   SER A 124      -0.629   9.568   5.235  1.00 91.77           C
ATOM   1703  O   SER A 124      -1.382   9.003   4.443  1.00 91.77           O
ATOM   1704  HA  SER A 124      -1.994   9.362   6.906  1.00 91.77           H
ATOM   1705  CB  SER A 124      -1.467  11.438   6.685  1.00 91.77           C
ATOM   1706 1HB  SER A 124      -0.587  12.026   6.424  1.00 91.77           H
ATOM   1707 2HB  SER A 124      -2.230  11.658   5.939  1.00 91.77           H
ATOM   1708  OG  SER A 124      -1.935  11.832   7.972  1.00 91.77           O
ATOM   1709  HG  SER A 124      -1.274  12.445   8.405  1.00 91.77           H
ATOM   1710  HN  SER A 124       0.302  10.398   8.091  1.00 91.77           H
ATOM   1711  N   MET A 125       0.629   9.891   4.973  1.00 85.20           N
ATOM   1712  CA  MET A 125       1.211   9.638   3.666  1.00 85.20           C
ATOM   1713  C   MET A 125       1.189   8.144   3.336  1.00 85.20           C
ATOM   1714  O   MET A 125       0.847   7.756   2.220  1.00 85.20           O
ATOM   1715  HA  MET A 125       0.587  10.183   2.957  1.00 85.20           H
ATOM   1716  CB  MET A 125       2.654  10.146   3.642  1.00 85.20           C
ATOM   1717 1HB  MET A 125       3.172   9.823   4.545  1.00 85.20           H
ATOM   1718 2HB  MET A 125       3.184   9.707   2.797  1.00 85.20           H
ATOM   1719  CG  MET A 125       2.697  11.672   3.541  1.00 85.20           C
ATOM   1720 1HG  MET A 125       2.126  12.115   4.358  1.00 85.20           H
ATOM   1721 2HG  MET A 125       3.724  12.023   3.642  1.00 85.20           H
ATOM   1722  SD  MET A 125       2.025  12.199   1.973  1.00 85.20           S
ATOM   1723  CE  MET A 125       3.324  11.650   0.879  1.00 85.20           C
ATOM   1724 1HE  MET A 125       4.258  12.143   1.149  1.00 85.20           H
ATOM   1725 2HE  MET A 125       3.444  10.571   0.970  1.00 85.20           H
ATOM   1726 3HE  MET A 125       3.064  11.902  -0.149  1.00 85.20           H
ATOM   1727  HN  MET A 125       1.246  10.317   5.635  1.00 85.20           H
ATOM   1728  N   TYR A 126       1.560   7.347   4.327  1.00 83.94           N
ATOM   1729  CA  TYR A 126       1.578   5.903   4.159  1.00 83.94           C
ATOM   1730  C   TYR A 126       0.191   5.377   3.786  1.00 83.94           C
ATOM   1731  O   TYR A 126       0.052   4.590   2.852  1.00 83.94           O
ATOM   1732  HA  TYR A 126       2.276   5.667   3.356  1.00 83.94           H
ATOM   1733  CB  TYR A 126       1.982   5.326   5.517  1.00 83.94           C
ATOM   1734 1HB  TYR A 126       3.037   5.537   5.691  1.00 83.94           H
ATOM   1735 2HB  TYR A 126       1.421   5.838   6.299  1.00 83.94           H
ATOM   1736  CG  TYR A 126       1.750   3.819   5.646  1.00 83.94           C
ATOM   1737  CD1 TYR A 126       0.698   3.345   6.404  1.00 83.94           C
ATOM   1738  HD1 TYR A 126       0.032   4.045   6.910  1.00 83.94           H
ATOM   1739  CD2 TYR A 126       2.592   2.934   5.005  1.00 83.94           C
ATOM   1740  HD2 TYR A 126       3.423   3.308   4.407  1.00 83.94           H
ATOM   1741  CE1 TYR A 126       0.479   1.927   6.525  1.00 83.94           C
ATOM   1742  HE1 TYR A 126      -0.348   1.540   7.120  1.00 83.94           H
ATOM   1743  CE2 TYR A 126       2.374   1.516   5.127  1.00 83.94           C
ATOM   1744  HE2 TYR A 126       3.032   0.805   4.626  1.00 83.94           H
ATOM   1745  CZ  TYR A 126       1.328   1.082   5.881  1.00 83.94           C
ATOM   1746  OH  TYR A 126       1.122  -0.257   5.995  1.00 83.94           O
ATOM   1747  HH  TYR A 126       0.269  -0.431   6.487  1.00 83.94           H
ATOM   1748  HN  TYR A 126       1.844   7.671   5.229  1.00 83.94           H
ATOM   1749  N   LYS A 127      -0.802   5.834   4.536  1.00 84.56           N
ATOM   1750  CA  LYS A 127      -2.147   5.302   4.403  1.00 84.56           C
ATOM   1751  C   LYS A 127      -2.733   5.739   3.059  1.00 84.56           C
ATOM   1752  O   LYS A 127      -3.457   4.979   2.417  1.00 84.56           O
ATOM   1753  HA  LYS A 127      -2.070   4.215   4.409  1.00 84.56           H
ATOM   1754  CB  LYS A 127      -3.003   5.702   5.606  1.00 84.56           C
ATOM   1755 1HB  LYS A 127      -2.419   5.607   6.521  1.00 84.56           H
ATOM   1756 2HB  LYS A 127      -3.290   6.750   5.520  1.00 84.56           H
ATOM   1757  CG  LYS A 127      -4.257   4.830   5.701  1.00 84.56           C
ATOM   1758 1HG  LYS A 127      -4.891   5.003   4.832  1.00 84.56           H
ATOM   1759 2HG  LYS A 127      -3.974   3.778   5.686  1.00 84.56           H
ATOM   1760  CD  LYS A 127      -5.040   5.135   6.980  1.00 84.56           C
ATOM   1761 1HD  LYS A 127      -4.403   4.971   7.849  1.00 84.56           H
ATOM   1762 2HD  LYS A 127      -5.331   6.185   6.991  1.00 84.56           H
ATOM   1763  CE  LYS A 127      -6.287   4.253   7.082  1.00 84.56           C
ATOM   1764 1HE  LYS A 127      -6.897   4.371   6.186  1.00 84.56           H
ATOM   1765 2HE  LYS A 127      -5.995   3.204   7.133  1.00 84.56           H
ATOM   1766  NZ  LYS A 127      -7.079   4.612   8.279  1.00 84.56           N
ATOM   1767 1HZ  LYS A 127      -7.994   4.179   8.221  1.00 84.56           H
ATOM   1768 2HZ  LYS A 127      -6.602   4.285   9.111  1.00 84.56           H
ATOM   1769 3HZ  LYS A 127      -7.185   5.620   8.324  1.00 84.56           H
ATOM   1770  HN  LYS A 127      -0.698   6.553   5.223  1.00 84.56           H
ATOM   1771  N   MET A 128      -2.398   6.961   2.673  1.00 85.93           N
ATOM   1772  CA  MET A 128      -2.839   7.488   1.392  1.00 85.93           C
ATOM   1773  C   MET A 128      -2.259   6.673   0.235  1.00 85.93           C
ATOM   1774  O   MET A 128      -2.957   6.384  -0.736  1.00 85.93           O
ATOM   1775  HA  MET A 128      -3.925   7.402   1.398  1.00 85.93           H
ATOM   1776  CB  MET A 128      -2.397   8.947   1.262  1.00 85.93           C
ATOM   1777 1HB  MET A 128      -2.649   9.491   2.172  1.00 85.93           H
ATOM   1778 2HB  MET A 128      -1.313   8.994   1.153  1.00 85.93           H
ATOM   1779  CG  MET A 128      -3.065   9.617   0.059  1.00 85.93           C
ATOM   1780 1HG  MET A 128      -2.712   9.160  -0.865  1.00 85.93           H
ATOM   1781 2HG  MET A 128      -4.143   9.462   0.099  1.00 85.93           H
ATOM   1782  SD  MET A 128      -2.701  11.364   0.053  1.00 85.93           S
ATOM   1783  CE  MET A 128      -0.966  11.318  -0.363  1.00 85.93           C
ATOM   1784 1HE  MET A 128      -0.424  10.755   0.397  1.00 85.93           H
ATOM   1785 2HE  MET A 128      -0.838  10.835  -1.332  1.00 85.93           H
ATOM   1786 3HE  MET A 128      -0.575  12.334  -0.410  1.00 85.93           H
ATOM   1787  HN  MET A 128      -1.837   7.585   3.217  1.00 85.93           H
ATOM   1788  N   ASN A 129      -0.988   6.326   0.375  1.00 81.79           N
ATOM   1789  CA  ASN A 129      -0.320   5.512  -0.625  1.00 81.79           C
ATOM   1790  C   ASN A 129      -1.007   4.147  -0.707  1.00 81.79           C
ATOM   1791  O   ASN A 129      -1.287   3.654  -1.799  1.00 81.79           O
ATOM   1792  HA  ASN A 129      -0.400   6.076  -1.554  1.00 81.79           H
ATOM   1793  CB  ASN A 129       1.147   5.281  -0.256  1.00 81.79           C
ATOM   1794 1HB  ASN A 129       1.635   6.238  -0.074  1.00 81.79           H
ATOM   1795 2HB  ASN A 129       1.208   4.710   0.670  1.00 81.79           H
ATOM   1796  CG  ASN A 129       1.881   4.532  -1.371  1.00 81.79           C
ATOM   1797  OD1 ASN A 129       1.894   4.937  -2.522  1.00 81.79           O
ATOM   1798  ND2 ASN A 129       2.490   3.421  -0.967  1.00 81.79           N
ATOM   1799 1HD2 ASN A 129       2.441   3.145  -0.007  1.00 81.79           H
ATOM   1800 2HD2 ASN A 129       2.998   2.862  -1.623  1.00 81.79           H
ATOM   1801  HN  ASN A 129      -0.419   6.592   1.153  1.00 81.79           H
ATOM   1802  N   PHE A 130      -1.258   3.575   0.461  1.00 86.69           N
ATOM   1803  CA  PHE A 130      -1.832   2.242   0.534  1.00 86.69           C
ATOM   1804  C   PHE A 130      -3.107   2.147  -0.305  1.00 86.69           C
ATOM   1805  O   PHE A 130      -3.232   1.267  -1.154  1.00 86.69           O
ATOM   1806  HA  PHE A 130      -1.088   1.549   0.142  1.00 86.69           H
ATOM   1807  CB  PHE A 130      -2.180   1.985   2.002  1.00 86.69           C
ATOM   1808 1HB  PHE A 130      -1.264   2.005   2.591  1.00 86.69           H
ATOM   1809 2HB  PHE A 130      -2.810   2.798   2.363  1.00 86.69           H
ATOM   1810  CG  PHE A 130      -2.898   0.656   2.247  1.00 86.69           C
ATOM   1811  CD1 PHE A 130      -4.242   0.638   2.455  1.00 86.69           C
ATOM   1812  HD1 PHE A 130      -4.808   1.569   2.448  1.00 86.69           H
ATOM   1813  CD2 PHE A 130      -2.192  -0.506   2.257  1.00 86.69           C
ATOM   1814  HD2 PHE A 130      -1.115  -0.491   2.090  1.00 86.69           H
ATOM   1815  CE1 PHE A 130      -4.908  -0.596   2.683  1.00 86.69           C
ATOM   1816  HE1 PHE A 130      -5.985  -0.611   2.850  1.00 86.69           H
ATOM   1817  CE2 PHE A 130      -2.858  -1.740   2.484  1.00 86.69           C
ATOM   1818  HE2 PHE A 130      -2.292  -2.671   2.492  1.00 86.69           H
ATOM   1819  CZ  PHE A 130      -4.202  -1.758   2.693  1.00 86.69           C
ATOM   1820  HZ  PHE A 130      -4.713  -2.705   2.867  1.00 86.69           H
ATOM   1821  HN  PHE A 130      -1.077   4.007   1.345  1.00 86.69           H
ATOM   1822  N   TYR A 131      -4.023   3.067  -0.038  1.00 91.58           N
ATOM   1823  CA  TYR A 131      -5.314   3.054  -0.705  1.00 91.58           C
ATOM   1824  C   TYR A 131      -5.171   3.429  -2.181  1.00 91.58           C
ATOM   1825  O   TYR A 131      -5.804   2.823  -3.044  1.00 91.58           O
ATOM   1826  HA  TYR A 131      -5.720   2.045  -0.632  1.00 91.58           H
ATOM   1827  CB  TYR A 131      -6.163   4.114  -0.001  1.00 91.58           C
ATOM   1828 1HB  TYR A 131      -5.557   5.006   0.154  1.00 91.58           H
ATOM   1829 2HB  TYR A 131      -6.987   4.398  -0.656  1.00 91.58           H
ATOM   1830  CG  TYR A 131      -6.733   3.662   1.345  1.00 91.58           C
ATOM   1831  CD1 TYR A 131      -7.502   2.518   1.419  1.00 91.58           C
ATOM   1832  HD1 TYR A 131      -7.703   1.937   0.519  1.00 91.58           H
ATOM   1833  CD2 TYR A 131      -6.479   4.398   2.484  1.00 91.58           C
ATOM   1834  HD2 TYR A 131      -5.872   5.301   2.425  1.00 91.58           H
ATOM   1835  CE1 TYR A 131      -8.039   2.092   2.685  1.00 91.58           C
ATOM   1836  HE1 TYR A 131      -8.647   1.191   2.758  1.00 91.58           H
ATOM   1837  CE2 TYR A 131      -7.016   3.972   3.751  1.00 91.58           C
ATOM   1838  HE2 TYR A 131      -6.823   4.544   4.658  1.00 91.58           H
ATOM   1839  CZ  TYR A 131      -7.769   2.840   3.789  1.00 91.58           C
ATOM   1840  OH  TYR A 131      -8.276   2.438   4.985  1.00 91.58           O
ATOM   1841  HH  TYR A 131      -8.559   3.233   5.521  1.00 91.58           H
ATOM   1842  HN  TYR A 131      -3.895   3.809   0.620  1.00 91.58           H
ATOM   1843  N   SER A 132      -4.335   4.428  -2.427  1.00 91.38           N
ATOM   1844  CA  SER A 132      -4.185   4.965  -3.769  1.00 91.38           C
ATOM   1845  C   SER A 132      -3.635   3.888  -4.705  1.00 91.38           C
ATOM   1846  O   SER A 132      -4.117   3.729  -5.826  1.00 91.38           O
ATOM   1847  HA  SER A 132      -5.188   5.262  -4.075  1.00 91.38           H
ATOM   1848  CB  SER A 132      -3.268   6.190  -3.772  1.00 91.38           C
ATOM   1849 1HB  SER A 132      -3.190   6.582  -4.786  1.00 91.38           H
ATOM   1850 2HB  SER A 132      -3.710   6.976  -3.160  1.00 91.38           H
ATOM   1851  OG  SER A 132      -1.966   5.883  -3.281  1.00 91.38           O
ATOM   1852  HG  SER A 132      -1.420   6.718  -3.215  1.00 91.38           H
ATOM   1853  HN  SER A 132      -3.769   4.867  -1.730  1.00 91.38           H
ATOM   1854  N   CYS A 133      -2.633   3.175  -4.212  1.00 89.30           N
ATOM   1855  CA  CYS A 133      -1.996   2.134  -5.000  1.00 89.30           C
ATOM   1856  C   CYS A 133      -3.043   1.065  -5.321  1.00 89.30           C
ATOM   1857  O   CYS A 133      -3.189   0.661  -6.473  1.00 89.30           O
ATOM   1858  HA  CYS A 133      -1.635   2.609  -5.912  1.00 89.30           H
ATOM   1859  CB  CYS A 133      -0.780   1.544  -4.281  1.00 89.30           C
ATOM   1860 1HB  CYS A 133      -1.029   1.334  -3.241  1.00 89.30           H
ATOM   1861 2HB  CYS A 133      -0.501   0.596  -4.740  1.00 89.30           H
ATOM   1862  SG  CYS A 133       0.624   2.715  -4.363  1.00 89.30           S
ATOM   1863  HG  CYS A 133       0.201   3.509  -3.383  1.00 89.30           H
ATOM   1864  HN  CYS A 133      -2.258   3.299  -3.293  1.00 89.30           H
ATOM   1865  N   VAL A 134      -3.744   0.639  -4.281  1.00 88.22           N
ATOM   1866  CA  VAL A 134      -4.696  -0.451  -4.416  1.00 88.22           C
ATOM   1867  C   VAL A 134      -5.771  -0.060  -5.431  1.00 88.22           C
ATOM   1868  O   VAL A 134      -6.123  -0.852  -6.304  1.00 88.22           O
ATOM   1869  HA  VAL A 134      -4.153  -1.316  -4.796  1.00 88.22           H
ATOM   1870  CB  VAL A 134      -5.271  -0.817  -3.046  1.00 88.22           C
ATOM   1871  HB  VAL A 134      -5.576   0.107  -2.553  1.00 88.22           H
ATOM   1872  CG1 VAL A 134      -6.510  -1.703  -3.191  1.00 88.22           C
ATOM   1873 1HG1 VAL A 134      -7.273  -1.171  -3.760  1.00 88.22           H
ATOM   1874 2HG1 VAL A 134      -6.241  -2.621  -3.713  1.00 88.22           H
ATOM   1875 3HG1 VAL A 134      -6.898  -1.948  -2.202  1.00 88.22           H
ATOM   1876  CG2 VAL A 134      -4.214  -1.491  -2.170  1.00 88.22           C
ATOM   1877 1HG2 VAL A 134      -3.865  -2.401  -2.656  1.00 88.22           H
ATOM   1878 2HG2 VAL A 134      -3.374  -0.811  -2.026  1.00 88.22           H
ATOM   1879 3HG2 VAL A 134      -4.649  -1.740  -1.202  1.00 88.22           H
ATOM   1880  HN  VAL A 134      -3.671   1.024  -3.361  1.00 88.22           H
ATOM   1881  N   LEU A 135      -6.264   1.161  -5.283  1.00 92.28           N
ATOM   1882  CA  LEU A 135      -7.361   1.631  -6.111  1.00 92.28           C
ATOM   1883  C   LEU A 135      -6.880   1.772  -7.557  1.00 92.28           C
ATOM   1884  O   LEU A 135      -7.625   1.489  -8.493  1.00 92.28           O
ATOM   1885  HA  LEU A 135      -8.143   0.872  -6.080  1.00 92.28           H
ATOM   1886  CB  LEU A 135      -7.956   2.917  -5.533  1.00 92.28           C
ATOM   1887 1HB  LEU A 135      -7.147   3.630  -5.376  1.00 92.28           H
ATOM   1888 2HB  LEU A 135      -8.624   3.351  -6.277  1.00 92.28           H
ATOM   1889  CG  LEU A 135      -8.729   2.768  -4.221  1.00 92.28           C
ATOM   1890  HG  LEU A 135      -8.084   2.265  -3.500  1.00 92.28           H
ATOM   1891  CD1 LEU A 135      -9.082   4.136  -3.634  1.00 92.28           C
ATOM   1892 1HD1 LEU A 135      -8.167   4.695  -3.439  1.00 92.28           H
ATOM   1893 2HD1 LEU A 135      -9.700   4.687  -4.343  1.00 92.28           H
ATOM   1894 3HD1 LEU A 135      -9.631   4.000  -2.702  1.00 92.28           H
ATOM   1895  CD2 LEU A 135      -9.967   1.888  -4.410  1.00 92.28           C
ATOM   1896 1HD2 LEU A 135     -10.624   2.341  -5.153  1.00 92.28           H
ATOM   1897 2HD2 LEU A 135      -9.661   0.899  -4.750  1.00 92.28           H
ATOM   1898 3HD2 LEU A 135     -10.497   1.799  -3.463  1.00 92.28           H
ATOM   1899  HN  LEU A 135      -5.926   1.823  -4.613  1.00 92.28           H
ATOM   1900  N   LEU A 136      -5.637   2.210  -7.693  1.00 91.47           N
ATOM   1901  CA  LEU A 136      -5.052   2.405  -9.008  1.00 91.47           C
ATOM   1902  C   LEU A 136      -4.954   1.056  -9.724  1.00 91.47           C
ATOM   1903  O   LEU A 136      -5.317   0.942 -10.893  1.00 91.47           O
ATOM   1904  HA  LEU A 136      -5.727   3.048  -9.574  1.00 91.47           H
ATOM   1905  CB  LEU A 136      -3.715   3.140  -8.896  1.00 91.47           C
ATOM   1906 1HB  LEU A 136      -3.147   2.698  -8.077  1.00 91.47           H
ATOM   1907 2HB  LEU A 136      -3.147   2.962  -9.810  1.00 91.47           H
ATOM   1908  CG  LEU A 136      -3.796   4.651  -8.667  1.00 91.47           C
ATOM   1909  HG  LEU A 136      -4.488   4.834  -7.845  1.00 91.47           H
ATOM   1910  CD1 LEU A 136      -2.438   5.216  -8.249  1.00 91.47           C
ATOM   1911 1HD1 LEU A 136      -2.114   4.739  -7.324  1.00 91.47           H
ATOM   1912 2HD1 LEU A 136      -1.706   5.021  -9.033  1.00 91.47           H
ATOM   1913 3HD1 LEU A 136      -2.524   6.291  -8.093  1.00 91.47           H
ATOM   1914  CD2 LEU A 136      -4.360   5.363  -9.899  1.00 91.47           C
ATOM   1915 1HD2 LEU A 136      -3.712   5.174 -10.755  1.00 91.47           H
ATOM   1916 2HD2 LEU A 136      -5.361   4.986 -10.110  1.00 91.47           H
ATOM   1917 3HD2 LEU A 136      -4.407   6.435  -9.708  1.00 91.47           H
ATOM   1918  HN  LEU A 136      -5.034   2.429  -6.925  1.00 91.47           H
ATOM   1919  N   ILE A 137      -4.462   0.068  -8.991  1.00 86.56           N
ATOM   1920  CA  ILE A 137      -4.249  -1.251  -9.560  1.00 86.56           C
ATOM   1921  C   ILE A 137      -5.598  -1.855  -9.957  1.00 86.56           C
ATOM   1922  O   ILE A 137      -5.706  -2.519 -10.986  1.00 86.56           O
ATOM   1923  HA  ILE A 137      -3.649  -1.125 -10.462  1.00 86.56           H
ATOM   1924  CB  ILE A 137      -3.443  -2.126  -8.599  1.00 86.56           C
ATOM   1925  HB  ILE A 137      -3.853  -1.999  -7.596  1.00 86.56           H
ATOM   1926  CG1 ILE A 137      -1.980  -1.682  -8.548  1.00 86.56           C
ATOM   1927 1HG1 ILE A 137      -1.508  -1.862  -9.514  1.00 86.56           H
ATOM   1928 2HG1 ILE A 137      -1.928  -0.609  -8.364  1.00 86.56           H
ATOM   1929  CG2 ILE A 137      -3.580  -3.607  -8.958  1.00 86.56           C
ATOM   1930 1HG2 ILE A 137      -4.629  -3.899  -8.901  1.00 86.56           H
ATOM   1931 2HG2 ILE A 137      -3.212  -3.771  -9.971  1.00 86.56           H
ATOM   1932 3HG2 ILE A 137      -2.997  -4.207  -8.259  1.00 86.56           H
ATOM   1933  CD1 ILE A 137      -1.216  -2.431  -7.454  1.00 86.56           C
ATOM   1934 1HD1 ILE A 137      -1.676  -2.229  -6.487  1.00 86.56           H
ATOM   1935 2HD1 ILE A 137      -1.250  -3.502  -7.656  1.00 86.56           H
ATOM   1936 3HD1 ILE A 137      -0.179  -2.096  -7.440  1.00 86.56           H
ATOM   1937  HN  ILE A 137      -4.212   0.158  -8.027  1.00 86.56           H
ATOM   1938  N   MET A 138      -6.593  -1.602  -9.119  1.00 88.53           N
ATOM   1939  CA  MET A 138      -7.947  -2.041  -9.410  1.00 88.53           C
ATOM   1940  C   MET A 138      -8.457  -1.418 -10.712  1.00 88.53           C
ATOM   1941  O   MET A 138      -9.058  -2.103 -11.538  1.00 88.53           O
ATOM   1942  HA  MET A 138      -7.888  -3.124  -9.517  1.00 88.53           H
ATOM   1943  CB  MET A 138      -8.872  -1.645  -8.258  1.00 88.53           C
ATOM   1944 1HB  MET A 138      -8.479  -2.038  -7.320  1.00 88.53           H
ATOM   1945 2HB  MET A 138      -8.896  -0.559  -8.163  1.00 88.53           H
ATOM   1946  CG  MET A 138     -10.289  -2.174  -8.485  1.00 88.53           C
ATOM   1947 1HG  MET A 138     -10.676  -1.805  -9.435  1.00 88.53           H
ATOM   1948 2HG  MET A 138     -10.274  -3.262  -8.548  1.00 88.53           H
ATOM   1949  SD  MET A 138     -11.355  -1.656  -7.151  1.00 88.53           S
ATOM   1950  CE  MET A 138     -11.462   0.091  -7.499  1.00 88.53           C
ATOM   1951 1HE  MET A 138     -10.464   0.530  -7.465  1.00 88.53           H
ATOM   1952 2HE  MET A 138     -11.889   0.239  -8.491  1.00 88.53           H
ATOM   1953 3HE  MET A 138     -12.096   0.573  -6.755  1.00 88.53           H
ATOM   1954  HN  MET A 138      -6.485  -1.108  -8.256  1.00 88.53           H
ATOM   1955  N   CYS A 139      -8.199  -0.126 -10.853  1.00 91.08           N
ATOM   1956  CA  CYS A 139      -8.678   0.610 -12.010  1.00 91.08           C
ATOM   1957  C   CYS A 139      -7.958   0.076 -13.251  1.00 91.08           C
ATOM   1958  O   CYS A 139      -8.553  -0.024 -14.323  1.00 91.08           O
ATOM   1959  HA  CYS A 139      -9.750   0.427 -12.076  1.00 91.08           H
ATOM   1960  CB  CYS A 139      -8.482   2.118 -11.842  1.00 91.08           C
ATOM   1961 1HB  CYS A 139      -7.473   2.324 -11.485  1.00 91.08           H
ATOM   1962 2HB  CYS A 139      -8.587   2.617 -12.806  1.00 91.08           H
ATOM   1963  SG  CYS A 139      -9.710   2.781 -10.659  1.00 91.08           S
ATOM   1964  HG  CYS A 139      -9.107   2.327  -9.564  1.00 91.08           H
ATOM   1965  HN  CYS A 139      -7.674   0.414 -10.195  1.00 91.08           H
ATOM   1966  N   ILE A 140      -6.689  -0.253 -13.064  1.00 85.52           N
ATOM   1967  CA  ILE A 140      -5.897  -0.824 -14.140  1.00 85.52           C
ATOM   1968  C   ILE A 140      -6.571  -2.104 -14.639  1.00 85.52           C
ATOM   1969  O   ILE A 140      -6.666  -2.331 -15.844  1.00 85.52           O
ATOM   1970  HA  ILE A 140      -5.884  -0.101 -14.955  1.00 85.52           H
ATOM   1971  CB  ILE A 140      -4.448  -1.026 -13.691  1.00 85.52           C
ATOM   1972  HB  ILE A 140      -4.458  -1.482 -12.701  1.00 85.52           H
ATOM   1973  CG1 ILE A 140      -3.722   0.314 -13.563  1.00 85.52           C
ATOM   1974 1HG1 ILE A 140      -3.518   0.717 -14.555  1.00 85.52           H
ATOM   1975 2HG1 ILE A 140      -4.363   1.033 -13.053  1.00 85.52           H
ATOM   1976  CG2 ILE A 140      -3.714  -1.990 -14.625  1.00 85.52           C
ATOM   1977 1HG2 ILE A 140      -4.219  -2.956 -14.620  1.00 85.52           H
ATOM   1978 2HG2 ILE A 140      -3.713  -1.585 -15.637  1.00 85.52           H
ATOM   1979 3HG2 ILE A 140      -2.687  -2.116 -14.282  1.00 85.52           H
ATOM   1980  CD1 ILE A 140      -2.410   0.155 -12.792  1.00 85.52           C
ATOM   1981 1HD1 ILE A 140      -2.619  -0.225 -11.793  1.00 85.52           H
ATOM   1982 2HD1 ILE A 140      -1.761  -0.545 -13.319  1.00 85.52           H
ATOM   1983 3HD1 ILE A 140      -1.913   1.123 -12.717  1.00 85.52           H
ATOM   1984  HN  ILE A 140      -6.202  -0.135 -12.198  1.00 85.52           H
ATOM   1985  N   SER A 141      -7.021  -2.907 -13.686  1.00 85.95           N
ATOM   1986  CA  SER A 141      -7.613  -4.194 -14.010  1.00 85.95           C
ATOM   1987  C   SER A 141      -8.893  -3.991 -14.824  1.00 85.95           C
ATOM   1988  O   SER A 141      -9.125  -4.693 -15.807  1.00 85.95           O
ATOM   1989  HA  SER A 141      -6.862  -4.716 -14.603  1.00 85.95           H
ATOM   1990  CB  SER A 141      -7.911  -4.998 -12.743  1.00 85.95           C
ATOM   1991 1HB  SER A 141      -8.692  -4.497 -12.171  1.00 85.95           H
ATOM   1992 2HB  SER A 141      -8.298  -5.979 -13.019  1.00 85.95           H
ATOM   1993  OG  SER A 141      -6.754  -5.157 -11.927  1.00 85.95           O
ATOM   1994  HG  SER A 141      -6.685  -4.397 -11.280  1.00 85.95           H
ATOM   1995  HN  SER A 141      -6.986  -2.692 -12.710  1.00 85.95           H
ATOM   1996  N   VAL A 142      -9.689  -3.028 -14.383  1.00 87.85           N
ATOM   1997  CA  VAL A 142     -10.947  -2.735 -15.049  1.00 87.85           C
ATOM   1998  C   VAL A 142     -10.664  -2.220 -16.462  1.00 87.85           C
ATOM   1999  O   VAL A 142     -11.347  -2.596 -17.412  1.00 87.85           O
ATOM   2000  HA  VAL A 142     -11.506  -3.668 -15.122  1.00 87.85           H
ATOM   2001  CB  VAL A 142     -11.768  -1.754 -14.209  1.00 87.85           C
ATOM   2002  HB  VAL A 142     -11.164  -0.860 -14.052  1.00 87.85           H
ATOM   2003  CG1 VAL A 142     -13.043  -1.337 -14.943  1.00 87.85           C
ATOM   2004 1HG1 VAL A 142     -12.779  -0.855 -15.884  1.00 87.85           H
ATOM   2005 2HG1 VAL A 142     -13.652  -2.219 -15.144  1.00 87.85           H
ATOM   2006 3HG1 VAL A 142     -13.608  -0.640 -14.323  1.00 87.85           H
ATOM   2007  CG2 VAL A 142     -12.094  -2.348 -12.837  1.00 87.85           C
ATOM   2008 1HG2 VAL A 142     -12.669  -3.265 -12.965  1.00 87.85           H
ATOM   2009 2HG2 VAL A 142     -11.167  -2.571 -12.308  1.00 87.85           H
ATOM   2010 3HG2 VAL A 142     -12.678  -1.630 -12.260  1.00 87.85           H
ATOM   2011  HN  VAL A 142      -9.488  -2.455 -13.589  1.00 87.85           H
ATOM   2012  N   ASP A 143      -9.655  -1.366 -16.554  1.00 82.43           N
ATOM   2013  CA  ASP A 143      -9.318  -0.739 -17.821  1.00 82.43           C
ATOM   2014  C   ASP A 143      -8.930  -1.820 -18.832  1.00 82.43           C
ATOM   2015  O   ASP A 143      -9.318  -1.754 -19.997  1.00 82.43           O
ATOM   2016  HA  ASP A 143     -10.214  -0.194 -18.118  1.00 82.43           H
ATOM   2017  CB  ASP A 143      -8.130   0.212 -17.667  1.00 82.43           C
ATOM   2018 1HB  ASP A 143      -8.370   0.984 -16.936  1.00 82.43           H
ATOM   2019 2HB  ASP A 143      -7.269  -0.334 -17.282  1.00 82.43           H
ATOM   2020  CG  ASP A 143      -7.771   0.862 -19.005  1.00 82.43           C
ATOM   2021  OD1 ASP A 143      -8.626   1.616 -19.517  1.00 82.43           O
ATOM   2022  OD2 ASP A 143      -6.649   0.591 -19.485  1.00 82.43           O
ATOM   2023  HN  ASP A 143      -9.073  -1.101 -15.785  1.00 82.43           H
ATOM   2024  N   ARG A 144      -8.168  -2.791 -18.350  1.00 72.88           N
ATOM   2025  CA  ARG A 144      -7.694  -3.866 -19.205  1.00 72.88           C
ATOM   2026  C   ARG A 144      -8.868  -4.727 -19.674  1.00 72.88           C
ATOM   2027  O   ARG A 144      -8.921  -5.132 -20.835  1.00 72.88           O
ATOM   2028  HA  ARG A 144      -7.216  -3.363 -20.045  1.00 72.88           H
ATOM   2029  CB  ARG A 144      -6.684  -4.750 -18.470  1.00 72.88           C
ATOM   2030 1HB  ARG A 144      -7.071  -5.008 -17.484  1.00 72.88           H
ATOM   2031 2HB  ARG A 144      -6.550  -5.684 -19.014  1.00 72.88           H
ATOM   2032  CG  ARG A 144      -5.337  -4.039 -18.325  1.00 72.88           C
ATOM   2033 1HG  ARG A 144      -5.477  -3.088 -17.811  1.00 72.88           H
ATOM   2034 2HG  ARG A 144      -4.669  -4.640 -17.707  1.00 72.88           H
ATOM   2035  CD  ARG A 144      -4.695  -3.796 -19.692  1.00 72.88           C
ATOM   2036 1HD  ARG A 144      -4.458  -4.748 -20.166  1.00 72.88           H
ATOM   2037 2HD  ARG A 144      -5.399  -3.281 -20.347  1.00 72.88           H
ATOM   2038  NE  ARG A 144      -3.465  -2.988 -19.538  1.00 72.88           N
ATOM   2039  HE  ARG A 144      -3.172  -2.753 -18.611  1.00 72.88           H
ATOM   2040  CZ  ARG A 144      -2.720  -2.551 -20.562  1.00 72.88           C
ATOM   2041  NH1 ARG A 144      -3.065  -2.836 -21.825  1.00 72.88           N
ATOM   2042 1HH1 ARG A 144      -3.885  -3.379 -22.009  1.00 72.88           H
ATOM   2043 2HH1 ARG A 144      -2.503  -2.506 -22.583  1.00 72.88           H
ATOM   2044  NH2 ARG A 144      -1.623  -1.825 -20.304  1.00 72.88           N
ATOM   2045 1HH2 ARG A 144      -1.056  -1.492 -21.057  1.00 72.88           H
ATOM   2046 2HH2 ARG A 144      -1.372  -1.617 -19.359  1.00 72.88           H
ATOM   2047  HN  ARG A 144      -7.875  -2.850 -17.395  1.00 72.88           H
ATOM   2048  N   TYR A 145      -9.781  -4.982 -18.748  1.00 83.17           N
ATOM   2049  CA  TYR A 145     -10.991  -5.719 -19.073  1.00 83.17           C
ATOM   2050  C   TYR A 145     -11.737  -5.064 -20.237  1.00 83.17           C
ATOM   2051  O   TYR A 145     -12.094  -5.734 -21.205  1.00 83.17           O
ATOM   2052  HA  TYR A 145     -10.701  -6.730 -19.359  1.00 83.17           H
ATOM   2053  CB  TYR A 145     -11.869  -5.660 -17.822  1.00 83.17           C
ATOM   2054 1HB  TYR A 145     -11.439  -6.306 -17.057  1.00 83.17           H
ATOM   2055 2HB  TYR A 145     -11.853  -4.644 -17.427  1.00 83.17           H
ATOM   2056  CG  TYR A 145     -13.322  -6.076 -18.061  1.00 83.17           C
ATOM   2057  CD1 TYR A 145     -14.319  -5.122 -18.075  1.00 83.17           C
ATOM   2058  HD1 TYR A 145     -14.072  -4.072 -17.916  1.00 83.17           H
ATOM   2059  CD2 TYR A 145     -13.635  -7.404 -18.263  1.00 83.17           C
ATOM   2060  HD2 TYR A 145     -12.848  -8.158 -18.251  1.00 83.17           H
ATOM   2061  CE1 TYR A 145     -15.687  -5.513 -18.301  1.00 83.17           C
ATOM   2062  HE1 TYR A 145     -16.484  -4.769 -18.315  1.00 83.17           H
ATOM   2063  CE2 TYR A 145     -15.003  -7.795 -18.488  1.00 83.17           C
ATOM   2064  HE2 TYR A 145     -15.264  -8.841 -18.649  1.00 83.17           H
ATOM   2065  CZ  TYR A 145     -15.961  -6.830 -18.496  1.00 83.17           C
ATOM   2066  OH  TYR A 145     -17.252  -7.200 -18.709  1.00 83.17           O
ATOM   2067  HH  TYR A 145     -17.308  -8.190 -18.837  1.00 83.17           H
ATOM   2068  HN  TYR A 145      -9.705  -4.694 -17.794  1.00 83.17           H
ATOM   2069  N   ILE A 146     -11.950  -3.763 -20.104  1.00 80.59           N
ATOM   2070  CA  ILE A 146     -12.701  -3.022 -21.103  1.00 80.59           C
ATOM   2071  C   ILE A 146     -11.948  -3.062 -22.434  1.00 80.59           C
ATOM   2072  O   ILE A 146     -12.554  -3.238 -23.490  1.00 80.59           O
ATOM   2073  HA  ILE A 146     -13.658  -3.527 -21.233  1.00 80.59           H
ATOM   2074  CB  ILE A 146     -13.000  -1.606 -20.607  1.00 80.59           C
ATOM   2075  HB  ILE A 146     -12.061  -1.148 -20.295  1.00 80.59           H
ATOM   2076  CG1 ILE A 146     -13.917  -1.636 -19.383  1.00 80.59           C
ATOM   2077 1HG1 ILE A 146     -14.925  -1.920 -19.687  1.00 80.59           H
ATOM   2078 2HG1 ILE A 146     -13.569  -2.394 -18.682  1.00 80.59           H
ATOM   2079  CG2 ILE A 146     -13.572  -0.741 -21.732  1.00 80.59           C
ATOM   2080 1HG2 ILE A 146     -12.850  -0.681 -22.547  1.00 80.59           H
ATOM   2081 2HG2 ILE A 146     -14.497  -1.185 -22.098  1.00 80.59           H
ATOM   2082 3HG2 ILE A 146     -13.775   0.261 -21.352  1.00 80.59           H
ATOM   2083  CD1 ILE A 146     -13.953  -0.271 -18.692  1.00 80.59           C
ATOM   2084 1HD1 ILE A 146     -12.948  -0.001 -18.368  1.00 80.59           H
ATOM   2085 2HD1 ILE A 146     -14.324   0.480 -19.389  1.00 80.59           H
ATOM   2086 3HD1 ILE A 146     -14.613  -0.320 -17.825  1.00 80.59           H
ATOM   2087  HN  ILE A 146     -11.620  -3.218 -19.333  1.00 80.59           H
ATOM   2088  N   ALA A 147     -10.637  -2.895 -22.341  1.00 79.23           N
ATOM   2089  CA  ALA A 147      -9.810  -2.779 -23.531  1.00 79.23           C
ATOM   2090  C   ALA A 147      -9.879  -4.086 -24.324  1.00 79.23           C
ATOM   2091  O   ALA A 147      -9.700  -4.088 -25.540  1.00 79.23           O
ATOM   2092  HA  ALA A 147     -10.217  -1.972 -24.140  1.00 79.23           H
ATOM   2093  CB  ALA A 147      -8.380  -2.418 -23.126  1.00 79.23           C
ATOM   2094 1HB  ALA A 147      -8.382  -1.468 -22.591  1.00 79.23           H
ATOM   2095 2HB  ALA A 147      -7.978  -3.198 -22.479  1.00 79.23           H
ATOM   2096 3HB  ALA A 147      -7.760  -2.331 -24.018  1.00 79.23           H
ATOM   2097  HN  ALA A 147     -10.140  -2.839 -21.475  1.00 79.23           H
ATOM   2098  N   ILE A 148     -10.141  -5.166 -23.602  1.00 75.42           N
ATOM   2099  CA  ILE A 148     -10.094  -6.492 -24.194  1.00 75.42           C
ATOM   2100  C   ILE A 148     -11.503  -6.904 -24.624  1.00 75.42           C
ATOM   2101  O   ILE A 148     -11.709  -7.339 -25.756  1.00 75.42           O
ATOM   2102  HA  ILE A 148      -9.466  -6.430 -25.084  1.00 75.42           H
ATOM   2103  CB  ILE A 148      -9.427  -7.483 -23.238  1.00 75.42           C
ATOM   2104  HB  ILE A 148      -9.884  -7.369 -22.255  1.00 75.42           H
ATOM   2105  CG1 ILE A 148      -7.937  -7.176 -23.082  1.00 75.42           C
ATOM   2106 1HG1 ILE A 148      -7.412  -7.424 -24.004  1.00 75.42           H
ATOM   2107 2HG1 ILE A 148      -7.797  -6.108 -22.913  1.00 75.42           H
ATOM   2108  CG2 ILE A 148      -9.672  -8.925 -23.686  1.00 75.42           C
ATOM   2109 1HG2 ILE A 148     -10.743  -9.124 -23.704  1.00 75.42           H
ATOM   2110 2HG2 ILE A 148      -9.258  -9.071 -24.684  1.00 75.42           H
ATOM   2111 3HG2 ILE A 148      -9.187  -9.609 -22.989  1.00 75.42           H
ATOM   2112  CD1 ILE A 148      -7.334  -7.964 -21.917  1.00 75.42           C
ATOM   2113 1HD1 ILE A 148      -7.845  -7.695 -20.993  1.00 75.42           H
ATOM   2114 2HD1 ILE A 148      -7.453  -9.032 -22.101  1.00 75.42           H
ATOM   2115 3HD1 ILE A 148      -6.274  -7.727 -21.828  1.00 75.42           H
ATOM   2116  HN  ILE A 148     -10.381  -5.145 -22.631  1.00 75.42           H
ATOM   2117  N   ALA A 149     -12.438  -6.753 -23.696  1.00 74.56           N
ATOM   2118  CA  ALA A 149     -13.795  -7.221 -23.919  1.00 74.56           C
ATOM   2119  C   ALA A 149     -14.481  -6.315 -24.943  1.00 74.56           C
ATOM   2120  O   ALA A 149     -15.209  -6.794 -25.812  1.00 74.56           O
ATOM   2121  HA  ALA A 149     -13.736  -8.232 -24.322  1.00 74.56           H
ATOM   2122  CB  ALA A 149     -14.545  -7.265 -22.586  1.00 74.56           C
ATOM   2123 1HB  ALA A 149     -14.034  -7.945 -21.904  1.00 74.56           H
ATOM   2124 2HB  ALA A 149     -14.572  -6.266 -22.151  1.00 74.56           H
ATOM   2125 3HB  ALA A 149     -15.563  -7.616 -22.753  1.00 74.56           H
ATOM   2126  HN  ALA A 149     -12.280  -6.321 -22.808  1.00 74.56           H
ATOM   2127  N   GLN A 150     -14.224  -5.022 -24.809  1.00 65.87           N
ATOM   2128  CA  GLN A 150     -14.887  -4.036 -25.645  1.00 65.87           C
ATOM   2129  C   GLN A 150     -13.872  -3.345 -26.558  1.00 65.87           C
ATOM   2130  O   GLN A 150     -13.943  -2.136 -26.767  1.00 65.87           O
ATOM   2131  HA  GLN A 150     -15.602  -4.599 -26.245  1.00 65.87           H
ATOM   2132  CB  GLN A 150     -15.643  -3.015 -24.793  1.00 65.87           C
ATOM   2133 1HB  GLN A 150     -14.938  -2.457 -24.176  1.00 65.87           H
ATOM   2134 2HB  GLN A 150     -16.140  -2.292 -25.440  1.00 65.87           H
ATOM   2135  CG  GLN A 150     -16.677  -3.703 -23.900  1.00 65.87           C
ATOM   2136 1HG  GLN A 150     -17.300  -4.365 -24.502  1.00 65.87           H
ATOM   2137 2HG  GLN A 150     -16.169  -4.326 -23.163  1.00 65.87           H
ATOM   2138  CD  GLN A 150     -17.557  -2.675 -23.187  1.00 65.87           C
ATOM   2139  OE1 GLN A 150     -17.369  -1.475 -23.299  1.00 65.87           O
ATOM   2140  NE2 GLN A 150     -18.526  -3.210 -22.449  1.00 65.87           N
ATOM   2141 1HE2 GLN A 150     -18.626  -4.204 -22.400  1.00 65.87           H
ATOM   2142 2HE2 GLN A 150     -19.155  -2.619 -21.944  1.00 65.87           H
ATOM   2143  HN  GLN A 150     -13.577  -4.647 -24.145  1.00 65.87           H
ATOM   2144  N   ALA A 151     -12.951  -4.144 -27.076  1.00 66.30           N
ATOM   2145  CA  ALA A 151     -11.779  -3.601 -27.742  1.00 66.30           C
ATOM   2146  C   ALA A 151     -12.225  -2.638 -28.845  1.00 66.30           C
ATOM   2147  O   ALA A 151     -11.606  -1.595 -29.050  1.00 66.30           O
ATOM   2148  HA  ALA A 151     -11.202  -3.049 -27.001  1.00 66.30           H
ATOM   2149  CB  ALA A 151     -10.921  -4.748 -28.281  1.00 66.30           C
ATOM   2150 1HB  ALA A 151     -10.606  -5.385 -27.455  1.00 66.30           H
ATOM   2151 2HB  ALA A 151     -11.504  -5.334 -28.992  1.00 66.30           H
ATOM   2152 3HB  ALA A 151     -10.042  -4.340 -28.781  1.00 66.30           H
ATOM   2153  HN  ALA A 151     -12.995  -5.143 -27.046  1.00 66.30           H
ATOM   2154  N   MET A 152     -13.295  -3.023 -29.525  1.00 56.42           N
ATOM   2155  CA  MET A 152     -13.771  -2.258 -30.665  1.00 56.42           C
ATOM   2156  C   MET A 152     -14.264  -0.876 -30.231  1.00 56.42           C
ATOM   2157  O   MET A 152     -13.898   0.133 -30.831  1.00 56.42           O
ATOM   2158  HA  MET A 152     -12.912  -2.154 -31.328  1.00 56.42           H
ATOM   2159  CB  MET A 152     -14.912  -3.016 -31.348  1.00 56.42           C
ATOM   2160 1HB  MET A 152     -15.618  -3.371 -30.597  1.00 56.42           H
ATOM   2161 2HB  MET A 152     -15.459  -2.341 -32.006  1.00 56.42           H
ATOM   2162  CG  MET A 152     -14.377  -4.202 -32.153  1.00 56.42           C
ATOM   2163 1HG  MET A 152     -13.297  -4.117 -32.267  1.00 56.42           H
ATOM   2164 2HG  MET A 152     -14.569  -5.132 -31.618  1.00 56.42           H
ATOM   2165  SD  MET A 152     -15.157  -4.251 -33.758  1.00 56.42           S
ATOM   2166  CE  MET A 152     -16.650  -5.140 -33.350  1.00 56.42           C
ATOM   2167 1HE  MET A 152     -16.392  -6.122 -32.953  1.00 56.42           H
ATOM   2168 2HE  MET A 152     -17.212  -4.582 -32.601  1.00 56.42           H
ATOM   2169 3HE  MET A 152     -17.259  -5.260 -34.246  1.00 56.42           H
ATOM   2170  HN  MET A 152     -13.832  -3.838 -29.309  1.00 56.42           H
ATOM   2171  N   ARG A 153     -15.086  -0.876 -29.193  1.00 53.47           N
ATOM   2172  CA  ARG A 153     -15.677   0.360 -28.707  1.00 53.47           C
ATOM   2173  C   ARG A 153     -14.614   1.226 -28.029  1.00 53.47           C
ATOM   2174  O   ARG A 153     -14.744   2.448 -27.978  1.00 53.47           O
ATOM   2175  HA  ARG A 153     -16.073   0.849 -29.597  1.00 53.47           H
ATOM   2176  CB  ARG A 153     -16.805   0.077 -27.712  1.00 53.47           C
ATOM   2177 1HB  ARG A 153     -16.488  -0.692 -27.007  1.00 53.47           H
ATOM   2178 2HB  ARG A 153     -17.016   0.975 -27.131  1.00 53.47           H
ATOM   2179  CG  ARG A 153     -18.073  -0.379 -28.435  1.00 53.47           C
ATOM   2180 1HG  ARG A 153     -18.326   0.336 -29.219  1.00 53.47           H
ATOM   2181 2HG  ARG A 153     -17.894  -1.337 -28.923  1.00 53.47           H
ATOM   2182  CD  ARG A 153     -19.244  -0.509 -27.460  1.00 53.47           C
ATOM   2183 1HD  ARG A 153     -19.038  -1.295 -26.734  1.00 53.47           H
ATOM   2184 2HD  ARG A 153     -19.366   0.418 -26.899  1.00 53.47           H
ATOM   2185  NE  ARG A 153     -20.488  -0.818 -28.200  1.00 53.47           N
ATOM   2186  HE  ARG A 153     -20.440  -0.865 -29.198  1.00 53.47           H
ATOM   2187  CZ  ARG A 153     -21.674  -1.039 -27.617  1.00 53.47           C
ATOM   2188  NH1 ARG A 153     -21.796  -0.989 -26.284  1.00 53.47           N
ATOM   2189 1HH1 ARG A 153     -20.999  -0.786 -25.716  1.00 53.47           H
ATOM   2190 2HH1 ARG A 153     -22.685  -1.156 -25.856  1.00 53.47           H
ATOM   2191  NH2 ARG A 153     -22.736  -1.312 -28.388  1.00 53.47           N
ATOM   2192 1HH2 ARG A 153     -23.628  -1.479 -27.968  1.00 53.47           H
ATOM   2193 2HH2 ARG A 153     -22.636  -1.347 -29.382  1.00 53.47           H
ATOM   2194  HN  ARG A 153     -15.350  -1.697 -28.687  1.00 53.47           H
ATOM   2195  N   ALA A 154     -13.585   0.559 -27.526  1.00 59.13           N
ATOM   2196  CA  ALA A 154     -12.575   1.232 -26.728  1.00 59.13           C
ATOM   2197  C   ALA A 154     -11.754   2.159 -27.627  1.00 59.13           C
ATOM   2198  O   ALA A 154     -11.218   3.164 -27.163  1.00 59.13           O
ATOM   2199  HA  ALA A 154     -13.090   1.831 -25.977  1.00 59.13           H
ATOM   2200  CB  ALA A 154     -11.708   0.191 -26.017  1.00 59.13           C
ATOM   2201 1HB  ALA A 154     -12.335  -0.422 -25.369  1.00 59.13           H
ATOM   2202 2HB  ALA A 154     -11.222  -0.444 -26.758  1.00 59.13           H
ATOM   2203 3HB  ALA A 154     -10.951   0.696 -25.418  1.00 59.13           H
ATOM   2204  HN  ALA A 154     -13.437  -0.421 -27.657  1.00 59.13           H
ATOM   2205  N   HIS A 155     -11.681   1.786 -28.896  1.00 55.35           N
ATOM   2206  CA  HIS A 155     -10.784   2.457 -29.822  1.00 55.35           C
ATOM   2207  C   HIS A 155     -11.364   3.821 -30.201  1.00 55.35           C
ATOM   2208  O   HIS A 155     -10.624   4.790 -30.367  1.00 55.35           O
ATOM   2209  HA  HIS A 155      -9.843   2.606 -29.293  1.00 55.35           H
ATOM   2210  CB  HIS A 155     -10.501   1.575 -31.039  1.00 55.35           C
ATOM   2211 1HB  HIS A 155     -10.591   0.529 -30.746  1.00 55.35           H
ATOM   2212 2HB  HIS A 155     -11.263   1.760 -31.795  1.00 55.35           H
ATOM   2213  CG  HIS A 155      -9.139   1.795 -31.654  1.00 55.35           C
ATOM   2214  ND1 HIS A 155      -8.736   3.016 -32.167  1.00 55.35           N
ATOM   2215  HD1 HIS A 155      -9.285   3.852 -32.185  1.00 55.35           H
ATOM   2216  CD2 HIS A 155      -8.092   0.939 -31.831  1.00 55.35           C
ATOM   2217  HD2 HIS A 155      -8.070  -0.111 -31.538  1.00 55.35           H
ATOM   2218  CE1 HIS A 155      -7.502   2.888 -32.630  1.00 55.35           C
ATOM   2219  HE1 HIS A 155      -6.908   3.674 -33.096  1.00 55.35           H
ATOM   2220  NE2 HIS A 155      -7.104   1.600 -32.421  1.00 55.35           N
ATOM   2221  HN  HIS A 155     -12.219   1.043 -29.293  1.00 55.35           H
ATOM   2222  N   THR A 156     -12.683   3.854 -30.326  1.00 62.13           N
ATOM   2223  CA  THR A 156     -13.360   5.048 -30.802  1.00 62.13           C
ATOM   2224  C   THR A 156     -13.355   6.130 -29.721  1.00 62.13           C
ATOM   2225  O   THR A 156     -13.304   7.320 -30.029  1.00 62.13           O
ATOM   2226  HA  THR A 156     -12.804   5.443 -31.652  1.00 62.13           H
ATOM   2227  CB  THR A 156     -14.766   4.646 -31.254  1.00 62.13           C
ATOM   2228  HB  THR A 156     -15.446   5.497 -31.212  1.00 62.13           H
ATOM   2229  OG1 THR A 156     -15.101   3.548 -30.410  1.00 62.13           O
ATOM   2230  HG1 THR A 156     -15.199   3.861 -29.465  1.00 62.13           H
ATOM   2231  CG2 THR A 156     -14.780   4.051 -32.663  1.00 62.13           C
ATOM   2232 1HG2 THR A 156     -14.152   3.160 -32.688  1.00 62.13           H
ATOM   2233 2HG2 THR A 156     -14.397   4.785 -33.372  1.00 62.13           H
ATOM   2234 3HG2 THR A 156     -15.801   3.783 -32.934  1.00 62.13           H
ATOM   2235  HN  THR A 156     -13.284   3.085 -30.110  1.00 62.13           H
ATOM   2236  N   TRP A 157     -13.409   5.679 -28.476  1.00 56.33           N
ATOM   2237  CA  TRP A 157     -13.573   6.590 -27.356  1.00 56.33           C
ATOM   2238  C   TRP A 157     -12.199   6.809 -26.720  1.00 56.33           C
ATOM   2239  O   TRP A 157     -12.098   7.046 -25.518  1.00 56.33           O
ATOM   2240  HA  TRP A 157     -13.958   7.532 -27.746  1.00 56.33           H
ATOM   2241  CB  TRP A 157     -14.612   6.060 -26.366  1.00 56.33           C
ATOM   2242 1HB  TRP A 157     -14.395   5.013 -26.153  1.00 56.33           H
ATOM   2243 2HB  TRP A 157     -14.513   6.603 -25.426  1.00 56.33           H
ATOM   2244  CG  TRP A 157     -16.056   6.177 -26.857  1.00 56.33           C
ATOM   2245  CD1 TRP A 157     -16.526   6.920 -27.868  1.00 56.33           C
ATOM   2246  HD1 TRP A 157     -15.908   7.563 -28.496  1.00 56.33           H
ATOM   2247  CD2 TRP A 157     -17.207   5.497 -26.313  1.00 56.33           C
ATOM   2248  NE1 TRP A 157     -17.890   6.770 -28.016  1.00 56.33           N
ATOM   2249  HE1 TRP A 157     -18.465   7.220 -28.699  1.00 56.33           H
ATOM   2250  CE2 TRP A 157     -18.317   5.877 -27.040  1.00 56.33           C
ATOM   2251  CE3 TRP A 157     -17.307   4.591 -25.243  1.00 56.33           C
ATOM   2252  HE3 TRP A 157     -16.446   4.276 -24.654  1.00 56.33           H
ATOM   2253  CZ2 TRP A 157     -19.607   5.400 -26.775  1.00 56.33           C
ATOM   2254  HZ2 TRP A 157     -20.468   5.716 -27.364  1.00 56.33           H
ATOM   2255  CZ3 TRP A 157     -18.602   4.124 -24.991  1.00 56.33           C
ATOM   2256  HZ3 TRP A 157     -18.736   3.419 -24.171  1.00 56.33           H
ATOM   2257  CH2 TRP A 157     -19.730   4.496 -25.713  1.00 56.33           C
ATOM   2258  HH2 TRP A 157     -20.706   4.087 -25.454  1.00 56.33           H
ATOM   2259  HN  TRP A 157     -13.343   4.712 -28.229  1.00 56.33           H
ATOM   2260  N   ARG A 158     -11.174   6.722 -27.557  1.00 57.45           N
ATOM   2261  CA  ARG A 158      -9.806   6.761 -27.070  1.00 57.45           C
ATOM   2262  C   ARG A 158      -9.548   8.066 -26.313  1.00 57.45           C
ATOM   2263  O   ARG A 158      -8.967   8.054 -25.229  1.00 57.45           O
ATOM   2264  HA  ARG A 158      -9.721   5.900 -26.408  1.00 57.45           H
ATOM   2265  CB  ARG A 158      -8.808   6.643 -28.224  1.00 57.45           C
ATOM   2266 1HB  ARG A 158      -9.130   5.859 -28.909  1.00 57.45           H
ATOM   2267 2HB  ARG A 158      -8.790   7.574 -28.790  1.00 57.45           H
ATOM   2268  CG  ARG A 158      -7.404   6.329 -27.704  1.00 57.45           C
ATOM   2269 1HG  ARG A 158      -7.046   7.155 -27.089  1.00 57.45           H
ATOM   2270 2HG  ARG A 158      -7.438   5.447 -27.065  1.00 57.45           H
ATOM   2271  CD  ARG A 158      -6.431   6.090 -28.861  1.00 57.45           C
ATOM   2272 1HD  ARG A 158      -6.813   5.303 -29.511  1.00 57.45           H
ATOM   2273 2HD  ARG A 158      -6.347   6.991 -29.468  1.00 57.45           H
ATOM   2274  NE  ARG A 158      -5.102   5.709 -28.334  1.00 57.45           N
ATOM   2275  HE  ARG A 158      -4.960   5.749 -27.345  1.00 57.45           H
ATOM   2276  CZ  ARG A 158      -4.075   5.315 -29.100  1.00 57.45           C
ATOM   2277  NH1 ARG A 158      -4.208   5.244 -30.432  1.00 57.45           N
ATOM   2278 1HH1 ARG A 158      -5.078   5.485 -30.861  1.00 57.45           H
ATOM   2279 2HH1 ARG A 158      -3.437   4.948 -30.996  1.00 57.45           H
ATOM   2280  NH2 ARG A 158      -2.914   4.993 -28.514  1.00 57.45           N
ATOM   2281 1HH2 ARG A 158      -2.138   4.697 -29.072  1.00 57.45           H
ATOM   2282 2HH2 ARG A 158      -2.823   5.049 -27.520  1.00 57.45           H
ATOM   2283  HN  ARG A 158     -11.268   6.627 -28.548  1.00 57.45           H
ATOM   2284  N   GLU A 159      -9.994   9.159 -26.914  1.00 63.25           N
ATOM   2285  CA  GLU A 159      -9.758  10.475 -26.345  1.00 63.25           C
ATOM   2286  C   GLU A 159     -10.564  10.648 -25.056  1.00 63.25           C
ATOM   2287  O   GLU A 159     -10.031  11.096 -24.042  1.00 63.25           O
ATOM   2288  HA  GLU A 159      -8.692  10.507 -26.122  1.00 63.25           H
ATOM   2289  CB  GLU A 159     -10.093  11.576 -27.353  1.00 63.25           C
ATOM   2290 1HB  GLU A 159     -11.063  11.377 -27.806  1.00 63.25           H
ATOM   2291 2HB  GLU A 159     -10.037  12.550 -26.865  1.00 63.25           H
ATOM   2292  CG  GLU A 159      -9.071  11.606 -28.492  1.00 63.25           C
ATOM   2293 1HG  GLU A 159      -8.062  11.613 -28.080  1.00 63.25           H
ATOM   2294 2HG  GLU A 159      -9.165  10.701 -29.092  1.00 63.25           H
ATOM   2295  CD  GLU A 159      -9.275  12.836 -29.378  1.00 63.25           C
ATOM   2296  OE1 GLU A 159      -8.317  13.176 -30.106  1.00 63.25           O
ATOM   2297  OE2 GLU A 159     -10.383  13.410 -29.308  1.00 63.25           O
ATOM   2298  HN  GLU A 159     -10.507   9.156 -27.773  1.00 63.25           H
ATOM   2299  N   LYS A 160     -11.835  10.283 -25.137  1.00 68.77           N
ATOM   2300  CA  LYS A 160     -12.724  10.408 -23.995  1.00 68.77           C
ATOM   2301  C   LYS A 160     -12.166   9.591 -22.828  1.00 68.77           C
ATOM   2302  O   LYS A 160     -12.257  10.007 -21.674  1.00 68.77           O
ATOM   2303  HA  LYS A 160     -12.737  11.459 -23.705  1.00 68.77           H
ATOM   2304  CB  LYS A 160     -14.154  10.028 -24.384  1.00 68.77           C
ATOM   2305 1HB  LYS A 160     -14.154   9.060 -24.886  1.00 68.77           H
ATOM   2306 2HB  LYS A 160     -14.763   9.921 -23.486  1.00 68.77           H
ATOM   2307  CG  LYS A 160     -14.771  11.085 -25.302  1.00 68.77           C
ATOM   2308 1HG  LYS A 160     -14.633  12.075 -24.868  1.00 68.77           H
ATOM   2309 2HG  LYS A 160     -14.256  11.083 -26.263  1.00 68.77           H
ATOM   2310  CD  LYS A 160     -16.263  10.820 -25.517  1.00 68.77           C
ATOM   2311 1HD  LYS A 160     -16.399   9.847 -25.989  1.00 68.77           H
ATOM   2312 2HD  LYS A 160     -16.771  10.781 -24.554  1.00 68.77           H
ATOM   2313  CE  LYS A 160     -16.893  11.909 -26.388  1.00 68.77           C
ATOM   2314 1HE  LYS A 160     -16.743  12.885 -25.926  1.00 68.77           H
ATOM   2315 2HE  LYS A 160     -16.399  11.937 -27.359  1.00 68.77           H
ATOM   2316  NZ  LYS A 160     -18.340  11.655 -26.569  1.00 68.77           N
ATOM   2317 1HZ  LYS A 160     -18.742  12.388 -27.143  1.00 68.77           H
ATOM   2318 2HZ  LYS A 160     -18.472  10.759 -27.024  1.00 68.77           H
ATOM   2319 3HZ  LYS A 160     -18.797  11.646 -25.664  1.00 68.77           H
ATOM   2320  HN  LYS A 160     -12.258   9.908 -25.962  1.00 68.77           H
ATOM   2321  N   ARG A 161     -11.602   8.442 -23.168  1.00 66.67           N
ATOM   2322  CA  ARG A 161     -11.059   7.547 -22.161  1.00 66.67           C
ATOM   2323  C   ARG A 161      -9.927   8.234 -21.395  1.00 66.67           C
ATOM   2324  O   ARG A 161      -9.758   8.010 -20.197  1.00 66.67           O
ATOM   2325  HA  ARG A 161     -11.900   7.325 -21.503  1.00 66.67           H
ATOM   2326  CB  ARG A 161     -10.528   6.260 -22.795  1.00 66.67           C
ATOM   2327 1HB  ARG A 161      -9.931   6.503 -23.674  1.00 66.67           H
ATOM   2328 2HB  ARG A 161      -9.869   5.749 -22.093  1.00 66.67           H
ATOM   2329  CG  ARG A 161     -11.677   5.331 -23.194  1.00 66.67           C
ATOM   2330 1HG  ARG A 161     -12.294   5.115 -22.322  1.00 66.67           H
ATOM   2331 2HG  ARG A 161     -12.316   5.829 -23.922  1.00 66.67           H
ATOM   2332  CD  ARG A 161     -11.145   4.023 -23.784  1.00 66.67           C
ATOM   2333 1HD  ARG A 161     -11.927   3.531 -24.362  1.00 66.67           H
ATOM   2334 2HD  ARG A 161     -10.324   4.232 -24.471  1.00 66.67           H
ATOM   2335  NE  ARG A 161     -10.680   3.130 -22.700  1.00 66.67           N
ATOM   2336  HE  ARG A 161     -10.782   3.446 -21.756  1.00 66.67           H
ATOM   2337  CZ  ARG A 161     -10.131   1.924 -22.903  1.00 66.67           C
ATOM   2338  NH1 ARG A 161      -9.970   1.451 -24.146  1.00 66.67           N
ATOM   2339 1HH1 ARG A 161     -10.260   1.998 -24.931  1.00 66.67           H
ATOM   2340 2HH1 ARG A 161      -9.560   0.550 -24.289  1.00 66.67           H
ATOM   2341  NH2 ARG A 161      -9.746   1.199 -21.844  1.00 66.67           N
ATOM   2342 1HH2 ARG A 161      -9.335   0.298 -21.978  1.00 66.67           H
ATOM   2343 2HH2 ARG A 161      -9.870   1.560 -20.919  1.00 66.67           H
ATOM   2344  HN  ARG A 161     -11.513   8.120 -24.111  1.00 66.67           H
ATOM   2345  N   LEU A 162      -9.181   9.057 -22.117  1.00 77.94           N
ATOM   2346  CA  LEU A 162      -8.057   9.762 -21.526  1.00 77.94           C
ATOM   2347  C   LEU A 162      -8.578  10.799 -20.528  1.00 77.94           C
ATOM   2348  O   LEU A 162      -7.995  10.987 -19.461  1.00 77.94           O
ATOM   2349  HA  LEU A 162      -7.461   9.029 -20.982  1.00 77.94           H
ATOM   2350  CB  LEU A 162      -7.162  10.354 -22.616  1.00 77.94           C
ATOM   2351 1HB  LEU A 162      -6.987   9.588 -23.371  1.00 77.94           H
ATOM   2352 2HB  LEU A 162      -7.705  11.164 -23.104  1.00 77.94           H
ATOM   2353  CG  LEU A 162      -5.807  10.892 -22.153  1.00 77.94           C
ATOM   2354  HG  LEU A 162      -5.962  11.474 -21.244  1.00 77.94           H
ATOM   2355  CD1 LEU A 162      -4.854   9.748 -21.800  1.00 77.94           C
ATOM   2356 1HD1 LEU A 162      -5.286   9.151 -20.997  1.00 77.94           H
ATOM   2357 2HD1 LEU A 162      -4.700   9.120 -22.677  1.00 77.94           H
ATOM   2358 3HD1 LEU A 162      -3.898  10.158 -21.474  1.00 77.94           H
ATOM   2359  CD2 LEU A 162      -5.206  11.837 -23.196  1.00 77.94           C
ATOM   2360 1HD2 LEU A 162      -5.067  11.300 -24.135  1.00 77.94           H
ATOM   2361 2HD2 LEU A 162      -5.880  12.678 -23.355  1.00 77.94           H
ATOM   2362 3HD2 LEU A 162      -4.243  12.205 -22.842  1.00 77.94           H
ATOM   2363  HN  LEU A 162      -9.334   9.245 -23.087  1.00 77.94           H
ATOM   2364  N   LEU A 163      -9.670  11.444 -20.911  1.00 80.86           N
ATOM   2365  CA  LEU A 163     -10.293  12.436 -20.050  1.00 80.86           C
ATOM   2366  C   LEU A 163     -10.781  11.758 -18.768  1.00 80.86           C
ATOM   2367  O   LEU A 163     -10.492  12.225 -17.667  1.00 80.86           O
ATOM   2368  HA  LEU A 163      -9.528  13.166 -19.786  1.00 80.86           H
ATOM   2369  CB  LEU A 163     -11.393  13.185 -20.806  1.00 80.86           C
ATOM   2370 1HB  LEU A 163     -10.974  13.557 -21.741  1.00 80.86           H
ATOM   2371 2HB  LEU A 163     -12.176  12.474 -21.067  1.00 80.86           H
ATOM   2372  CG  LEU A 163     -12.035  14.360 -20.064  1.00 80.86           C
ATOM   2373  HG  LEU A 163     -12.324  14.019 -19.070  1.00 80.86           H
ATOM   2374  CD1 LEU A 163     -11.035  15.503 -19.877  1.00 80.86           C
ATOM   2375 1HD1 LEU A 163     -10.182  15.148 -19.298  1.00 80.86           H
ATOM   2376 2HD1 LEU A 163     -10.693  15.850 -20.852  1.00 80.86           H
ATOM   2377 3HD1 LEU A 163     -11.518  16.324 -19.348  1.00 80.86           H
ATOM   2378  CD2 LEU A 163     -13.310  14.823 -20.772  1.00 80.86           C
ATOM   2379 1HD2 LEU A 163     -13.068  15.141 -21.786  1.00 80.86           H
ATOM   2380 2HD2 LEU A 163     -14.024  14.001 -20.810  1.00 80.86           H
ATOM   2381 3HD2 LEU A 163     -13.746  15.659 -20.224  1.00 80.86           H
ATOM   2382  HN  LEU A 163     -10.127  11.300 -21.788  1.00 80.86           H
ATOM   2383  N   TYR A 164     -11.511  10.668 -18.953  1.00 74.57           N
ATOM   2384  CA  TYR A 164     -12.049   9.928 -17.825  1.00 74.57           C
ATOM   2385  C   TYR A 164     -10.928   9.421 -16.917  1.00 74.57           C
ATOM   2386  O   TYR A 164     -11.093   9.354 -15.700  1.00 74.57           O
ATOM   2387  HA  TYR A 164     -12.691  10.601 -17.257  1.00 74.57           H
ATOM   2388  CB  TYR A 164     -12.788   8.728 -18.422  1.00 74.57           C
ATOM   2389 1HB  TYR A 164     -12.169   8.286 -19.203  1.00 74.57           H
ATOM   2390 2HB  TYR A 164     -12.914   7.971 -17.649  1.00 74.57           H
ATOM   2391  CG  TYR A 164     -14.158   9.070 -19.010  1.00 74.57           C
ATOM   2392  CD1 TYR A 164     -15.113   9.683 -18.224  1.00 74.57           C
ATOM   2393  HD1 TYR A 164     -14.890   9.924 -17.185  1.00 74.57           H
ATOM   2394  CD2 TYR A 164     -14.440   8.766 -20.326  1.00 74.57           C
ATOM   2395  HD2 TYR A 164     -13.686   8.282 -20.947  1.00 74.57           H
ATOM   2396  CE1 TYR A 164     -16.402  10.005 -18.777  1.00 74.57           C
ATOM   2397  HE1 TYR A 164     -17.165  10.490 -18.167  1.00 74.57           H
ATOM   2398  CE2 TYR A 164     -15.730   9.088 -20.880  1.00 74.57           C
ATOM   2399  HE2 TYR A 164     -15.966   8.853 -21.918  1.00 74.57           H
ATOM   2400  CZ  TYR A 164     -16.647   9.692 -20.078  1.00 74.57           C
ATOM   2401  OH  TYR A 164     -17.866   9.996 -20.600  1.00 74.57           O
ATOM   2402  HH  TYR A 164     -18.432  10.445 -19.909  1.00 74.57           H
ATOM   2403  HN  TYR A 164     -11.735  10.292 -19.852  1.00 74.57           H
ATOM   2404  N   SER A 165      -9.812   9.076 -17.543  1.00 85.48           N
ATOM   2405  CA  SER A 165      -8.671   8.557 -16.808  1.00 85.48           C
ATOM   2406  C   SER A 165      -8.161   9.610 -15.822  1.00 85.48           C
ATOM   2407  O   SER A 165      -7.746   9.277 -14.713  1.00 85.48           O
ATOM   2408  HA  SER A 165      -9.045   7.683 -16.275  1.00 85.48           H
ATOM   2409  CB  SER A 165      -7.551   8.133 -17.759  1.00 85.48           C
ATOM   2410 1HB  SER A 165      -6.843   7.498 -17.225  1.00 85.48           H
ATOM   2411 2HB  SER A 165      -7.969   7.533 -18.567  1.00 85.48           H
ATOM   2412  OG  SER A 165      -6.862   9.253 -18.307  1.00 85.48           O
ATOM   2413  HG  SER A 165      -7.520   9.939 -18.619  1.00 85.48           H
ATOM   2414  HN  SER A 165      -9.681   9.147 -18.532  1.00 85.48           H
ATOM   2415  N   LYS A 166      -8.207  10.859 -16.263  1.00 82.83           N
ATOM   2416  CA  LYS A 166      -7.775  11.964 -15.425  1.00 82.83           C
ATOM   2417  C   LYS A 166      -8.732  12.106 -14.240  1.00 82.83           C
ATOM   2418  O   LYS A 166      -8.297  12.228 -13.097  1.00 82.83           O
ATOM   2419  HA  LYS A 166      -6.785  11.716 -15.041  1.00 82.83           H
ATOM   2420  CB  LYS A 166      -7.630  13.241 -16.256  1.00 82.83           C
ATOM   2421 1HB  LYS A 166      -8.540  13.410 -16.831  1.00 82.83           H
ATOM   2422 2HB  LYS A 166      -7.509  14.098 -15.593  1.00 82.83           H
ATOM   2423  CG  LYS A 166      -6.432  13.147 -17.202  1.00 82.83           C
ATOM   2424 1HG  LYS A 166      -5.524  12.963 -16.627  1.00 82.83           H
ATOM   2425 2HG  LYS A 166      -6.561  12.300 -17.875  1.00 82.83           H
ATOM   2426  CD  LYS A 166      -6.274  14.433 -18.016  1.00 82.83           C
ATOM   2427 1HD  LYS A 166      -7.170  14.601 -18.614  1.00 82.83           H
ATOM   2428 2HD  LYS A 166      -6.176  15.284 -17.343  1.00 82.83           H
ATOM   2429  CE  LYS A 166      -5.051  14.355 -18.932  1.00 82.83           C
ATOM   2430 1HE  LYS A 166      -4.165  14.115 -18.345  1.00 82.83           H
ATOM   2431 2HE  LYS A 166      -5.182  13.551 -19.656  1.00 82.83           H
ATOM   2432  NZ  LYS A 166      -4.851  15.640 -19.640  1.00 82.83           N
ATOM   2433 1HZ  LYS A 166      -4.045  15.567 -20.251  1.00 82.83           H
ATOM   2434 2HZ  LYS A 166      -5.675  15.854 -20.191  1.00 82.83           H
ATOM   2435 3HZ  LYS A 166      -4.696  16.378 -18.962  1.00 82.83           H
ATOM   2436  HN  LYS A 166      -8.532  11.119 -17.172  1.00 82.83           H
ATOM   2437  N   MET A 167     -10.019  12.085 -14.555  1.00 84.65           N
ATOM   2438  CA  MET A 167     -11.042  12.246 -13.535  1.00 84.65           C
ATOM   2439  C   MET A 167     -10.943  11.141 -12.481  1.00 84.65           C
ATOM   2440  O   MET A 167     -11.006  11.414 -11.284  1.00 84.65           O
ATOM   2441  HA  MET A 167     -10.848  13.215 -13.075  1.00 84.65           H
ATOM   2442  CB  MET A 167     -12.425  12.207 -14.188  1.00 84.65           C
ATOM   2443 1HB  MET A 167     -12.520  11.305 -14.794  1.00 84.65           H
ATOM   2444 2HB  MET A 167     -13.194  12.155 -13.417  1.00 84.65           H
ATOM   2445  CG  MET A 167     -12.654  13.441 -15.063  1.00 84.65           C
ATOM   2446 1HG  MET A 167     -12.577  14.345 -14.458  1.00 84.65           H
ATOM   2447 2HG  MET A 167     -11.880  13.503 -15.828  1.00 84.65           H
ATOM   2448  SD  MET A 167     -14.263  13.356 -15.830  1.00 84.65           S
ATOM   2449  CE  MET A 167     -15.302  13.608 -14.400  1.00 84.65           C
ATOM   2450 1HE  MET A 167     -15.116  12.819 -13.672  1.00 84.65           H
ATOM   2451 2HE  MET A 167     -15.075  14.576 -13.953  1.00 84.65           H
ATOM   2452 3HE  MET A 167     -16.349  13.584 -14.703  1.00 84.65           H
ATOM   2453  HN  MET A 167     -10.366  11.962 -15.485  1.00 84.65           H
ATOM   2454  N   VAL A 168     -10.789   9.917 -12.965  1.00 92.01           N
ATOM   2455  CA  VAL A 168     -10.736   8.765 -12.082  1.00 92.01           C
ATOM   2456  C   VAL A 168      -9.541   8.906 -11.137  1.00 92.01           C
ATOM   2457  O   VAL A 168      -9.655   8.638  -9.943  1.00 92.01           O
ATOM   2458  HA  VAL A 168     -11.652   8.760 -11.492  1.00 92.01           H
ATOM   2459  CB  VAL A 168     -10.697   7.476 -12.906  1.00 92.01           C
ATOM   2460  HB  VAL A 168      -9.889   7.567 -13.633  1.00 92.01           H
ATOM   2461  CG1 VAL A 168     -10.396   6.267 -12.018  1.00 92.01           C
ATOM   2462 1HG1 VAL A 168      -9.429   6.402 -11.535  1.00 92.01           H
ATOM   2463 2HG1 VAL A 168     -11.172   6.172 -11.258  1.00 92.01           H
ATOM   2464 3HG1 VAL A 168     -10.374   5.364 -12.629  1.00 92.01           H
ATOM   2465  CG2 VAL A 168     -12.003   7.279 -13.678  1.00 92.01           C
ATOM   2466 1HG2 VAL A 168     -12.835   7.219 -12.976  1.00 92.01           H
ATOM   2467 2HG2 VAL A 168     -12.157   8.121 -14.353  1.00 92.01           H
ATOM   2468 3HG2 VAL A 168     -11.949   6.356 -14.255  1.00 92.01           H
ATOM   2469  HN  VAL A 168     -10.702   9.708 -13.939  1.00 92.01           H
ATOM   2470  N   CYS A 169      -8.422   9.329 -11.709  1.00 93.60           N
ATOM   2471  CA  CYS A 169      -7.206   9.505 -10.933  1.00 93.60           C
ATOM   2472  C   CYS A 169      -7.488  10.520  -9.823  1.00 93.60           C
ATOM   2473  O   CYS A 169      -7.139  10.292  -8.666  1.00 93.60           O
ATOM   2474  HA  CYS A 169      -6.959   8.530 -10.512  1.00 93.60           H
ATOM   2475  CB  CYS A 169      -6.031   9.933 -11.813  1.00 93.60           C
ATOM   2476 1HB  CYS A 169      -6.330  10.761 -12.456  1.00 93.60           H
ATOM   2477 2HB  CYS A 169      -5.212  10.293 -11.191  1.00 93.60           H
ATOM   2478  SG  CYS A 169      -5.466   8.522 -12.833  1.00 93.60           S
ATOM   2479  HG  CYS A 169      -6.429   8.617 -13.747  1.00 93.60           H
ATOM   2480  HN  CYS A 169      -8.339   9.548 -12.681  1.00 93.60           H
ATOM   2481  N   PHE A 170      -8.116  11.618 -10.215  1.00 93.41           N
ATOM   2482  CA  PHE A 170      -8.422  12.682  -9.273  1.00 93.41           C
ATOM   2483  C   PHE A 170      -9.319  12.172  -8.143  1.00 93.41           C
ATOM   2484  O   PHE A 170      -9.066  12.449  -6.972  1.00 93.41           O
ATOM   2485  HA  PHE A 170      -7.476  13.027  -8.856  1.00 93.41           H
ATOM   2486  CB  PHE A 170      -9.169  13.767 -10.051  1.00 93.41           C
ATOM   2487 1HB  PHE A 170      -8.557  14.080 -10.897  1.00 93.41           H
ATOM   2488 2HB  PHE A 170     -10.085  13.341 -10.460  1.00 93.41           H
ATOM   2489  CG  PHE A 170      -9.525  14.998  -9.216  1.00 93.41           C
ATOM   2490  CD1 PHE A 170     -10.794  15.165  -8.757  1.00 93.41           C
ATOM   2491  HD1 PHE A 170     -11.558  14.422  -8.985  1.00 93.41           H
ATOM   2492  CD2 PHE A 170      -8.572  15.926  -8.931  1.00 93.41           C
ATOM   2493  HD2 PHE A 170      -7.554  15.792  -9.298  1.00 93.41           H
ATOM   2494  CE1 PHE A 170     -11.125  16.308  -7.982  1.00 93.41           C
ATOM   2495  HE1 PHE A 170     -12.142  16.442  -7.615  1.00 93.41           H
ATOM   2496  CE2 PHE A 170      -8.902  17.069  -8.155  1.00 93.41           C
ATOM   2497  HE2 PHE A 170      -8.139  17.812  -7.927  1.00 93.41           H
ATOM   2498  CZ  PHE A 170     -10.172  17.235  -7.697  1.00 93.41           C
ATOM   2499  HZ  PHE A 170     -10.426  18.113  -7.102  1.00 93.41           H
ATOM   2500  HN  PHE A 170      -8.413  11.788 -11.154  1.00 93.41           H
ATOM   2501  N   THR A 171     -10.349  11.436  -8.535  1.00 93.19           N
ATOM   2502  CA  THR A 171     -11.294  10.899  -7.571  1.00 93.19           C
ATOM   2503  C   THR A 171     -10.576   9.998  -6.565  1.00 93.19           C
ATOM   2504  O   THR A 171     -10.895  10.010  -5.377  1.00 93.19           O
ATOM   2505  HA  THR A 171     -11.721  11.730  -7.008  1.00 93.19           H
ATOM   2506  CB  THR A 171     -12.403  10.184  -8.345  1.00 93.19           C
ATOM   2507  HB  THR A 171     -12.025   9.279  -8.821  1.00 93.19           H
ATOM   2508  OG1 THR A 171     -12.908  11.180  -9.230  1.00 93.19           O
ATOM   2509  HG1 THR A 171     -12.436  11.127 -10.110  1.00 93.19           H
ATOM   2510  CG2 THR A 171     -13.601   9.831  -7.460  1.00 93.19           C
ATOM   2511 1HG2 THR A 171     -14.021  10.743  -7.037  1.00 93.19           H
ATOM   2512 2HG2 THR A 171     -13.276   9.173  -6.654  1.00 93.19           H
ATOM   2513 3HG2 THR A 171     -14.358   9.325  -8.058  1.00 93.19           H
ATOM   2514  HN  THR A 171     -10.541  11.206  -9.489  1.00 93.19           H
ATOM   2515  N   ILE A 172      -9.620   9.237  -7.077  1.00 93.80           N
ATOM   2516  CA  ILE A 172      -8.875   8.309  -6.244  1.00 93.80           C
ATOM   2517  C   ILE A 172      -8.092   9.093  -5.188  1.00 93.80           C
ATOM   2518  O   ILE A 172      -8.095   8.731  -4.013  1.00 93.80           O
ATOM   2519  HA  ILE A 172      -9.599   7.673  -5.735  1.00 93.80           H
ATOM   2520  CB  ILE A 172      -8.000   7.398  -7.107  1.00 93.80           C
ATOM   2521  HB  ILE A 172      -7.504   8.013  -7.859  1.00 93.80           H
ATOM   2522  CG1 ILE A 172      -8.850   6.369  -7.855  1.00 93.80           C
ATOM   2523 1HG1 ILE A 172      -9.241   5.635  -7.150  1.00 93.80           H
ATOM   2524 2HG1 ILE A 172      -9.708   6.862  -8.310  1.00 93.80           H
ATOM   2525  CG2 ILE A 172      -6.903   6.737  -6.270  1.00 93.80           C
ATOM   2526 1HG2 ILE A 172      -6.273   7.506  -5.824  1.00 93.80           H
ATOM   2527 2HG2 ILE A 172      -7.360   6.138  -5.481  1.00 93.80           H
ATOM   2528 3HG2 ILE A 172      -6.296   6.095  -6.908  1.00 93.80           H
ATOM   2529  CD1 ILE A 172      -8.030   5.660  -8.934  1.00 93.80           C
ATOM   2530 1HD1 ILE A 172      -7.660   6.394  -9.650  1.00 93.80           H
ATOM   2531 2HD1 ILE A 172      -7.186   5.147  -8.472  1.00 93.80           H
ATOM   2532 3HD1 ILE A 172      -8.658   4.934  -9.450  1.00 93.80           H
ATOM   2533  HN  ILE A 172      -9.353   9.248  -8.041  1.00 93.80           H
ATOM   2534  N   TRP A 173      -7.441  10.152  -5.646  1.00 92.04           N
ATOM   2535  CA  TRP A 173      -6.587  10.940  -4.773  1.00 92.04           C
ATOM   2536  C   TRP A 173      -7.464  11.544  -3.674  1.00 92.04           C
ATOM   2537  O   TRP A 173      -7.101  11.514  -2.500  1.00 92.04           O
ATOM   2538  HA  TRP A 173      -5.849  10.269  -4.335  1.00 92.04           H
ATOM   2539  CB  TRP A 173      -5.815  11.994  -5.569  1.00 92.04           C
ATOM   2540 1HB  TRP A 173      -6.483  12.442  -6.304  1.00 92.04           H
ATOM   2541 2HB  TRP A 173      -5.506  12.791  -4.892  1.00 92.04           H
ATOM   2542  CG  TRP A 173      -4.579  11.449  -6.288  1.00 92.04           C
ATOM   2543  CD1 TRP A 173      -4.392  11.297  -7.606  1.00 92.04           C
ATOM   2544  HD1 TRP A 173      -5.132  11.554  -8.365  1.00 92.04           H
ATOM   2545  CD2 TRP A 173      -3.359  10.987  -5.671  1.00 92.04           C
ATOM   2546  NE1 TRP A 173      -3.146  10.772  -7.883  1.00 92.04           N
ATOM   2547  HE1 TRP A 173      -2.777  10.570  -8.790  1.00 92.04           H
ATOM   2548  CE2 TRP A 173      -2.498  10.578  -6.669  1.00 92.04           C
ATOM   2549  CE3 TRP A 173      -2.995  10.918  -4.315  1.00 92.04           C
ATOM   2550  HE3 TRP A 173      -3.657  11.235  -3.509  1.00 92.04           H
ATOM   2551  CZ2 TRP A 173      -1.218  10.071  -6.416  1.00 92.04           C
ATOM   2552  HZ2 TRP A 173      -0.556   9.755  -7.223  1.00 92.04           H
ATOM   2553  CZ3 TRP A 173      -1.712  10.408  -4.079  1.00 92.04           C
ATOM   2554  HZ3 TRP A 173      -1.380  10.333  -3.044  1.00 92.04           H
ATOM   2555  CH2 TRP A 173      -0.833   9.992  -5.072  1.00 92.04           C
ATOM   2556  HH2 TRP A 173       0.151   9.607  -4.806  1.00 92.04           H
ATOM   2557  HN  TRP A 173      -7.490  10.473  -6.592  1.00 92.04           H
ATOM   2558  N   VAL A 174      -8.601  12.079  -4.095  1.00 95.50           N
ATOM   2559  CA  VAL A 174      -9.515  12.721  -3.166  1.00 95.50           C
ATOM   2560  C   VAL A 174      -9.990  11.695  -2.134  1.00 95.50           C
ATOM   2561  O   VAL A 174     -10.029  11.984  -0.939  1.00 95.50           O
ATOM   2562  HA  VAL A 174      -8.963  13.507  -2.651  1.00 95.50           H
ATOM   2563  CB  VAL A 174     -10.667  13.374  -3.933  1.00 95.50           C
ATOM   2564  HB  VAL A 174     -11.117  12.615  -4.573  1.00 95.50           H
ATOM   2565  CG1 VAL A 174     -11.746  13.880  -2.974  1.00 95.50           C
ATOM   2566 1HG1 VAL A 174     -12.141  13.044  -2.396  1.00 95.50           H
ATOM   2567 2HG1 VAL A 174     -11.314  14.617  -2.297  1.00 95.50           H
ATOM   2568 3HG1 VAL A 174     -12.553  14.340  -3.545  1.00 95.50           H
ATOM   2569  CG2 VAL A 174     -10.157  14.504  -4.830  1.00 95.50           C
ATOM   2570 1HG2 VAL A 174      -9.670  15.262  -4.217  1.00 95.50           H
ATOM   2571 2HG2 VAL A 174      -9.442  14.103  -5.548  1.00 95.50           H
ATOM   2572 3HG2 VAL A 174     -10.996  14.951  -5.363  1.00 95.50           H
ATOM   2573  HN  VAL A 174      -8.899  12.079  -5.050  1.00 95.50           H
ATOM   2574  N   LEU A 175     -10.339  10.519  -2.634  1.00 89.86           N
ATOM   2575  CA  LEU A 175     -10.882   9.475  -1.781  1.00 89.86           C
ATOM   2576  C   LEU A 175      -9.822   9.051  -0.762  1.00 89.86           C
ATOM   2577  O   LEU A 175     -10.113   8.924   0.426  1.00 89.86           O
ATOM   2578  HA  LEU A 175     -11.728   9.901  -1.242  1.00 89.86           H
ATOM   2579  CB  LEU A 175     -11.420   8.319  -2.626  1.00 89.86           C
ATOM   2580 1HB  LEU A 175     -12.116   8.724  -3.360  1.00 89.86           H
ATOM   2581 2HB  LEU A 175     -10.589   7.883  -3.181  1.00 89.86           H
ATOM   2582  CG  LEU A 175     -12.126   7.199  -1.858  1.00 89.86           C
ATOM   2583  HG  LEU A 175     -11.487   6.898  -1.029  1.00 89.86           H
ATOM   2584  CD1 LEU A 175     -13.444   7.693  -1.258  1.00 89.86           C
ATOM   2585 1HD1 LEU A 175     -13.244   8.515  -0.571  1.00 89.86           H
ATOM   2586 2HD1 LEU A 175     -14.101   8.037  -2.056  1.00 89.86           H
ATOM   2587 3HD1 LEU A 175     -13.925   6.877  -0.718  1.00 89.86           H
ATOM   2588  CD2 LEU A 175     -12.326   5.968  -2.745  1.00 89.86           C
ATOM   2589 1HD2 LEU A 175     -12.934   6.237  -3.609  1.00 89.86           H
ATOM   2590 2HD2 LEU A 175     -11.356   5.603  -3.083  1.00 89.86           H
ATOM   2591 3HD2 LEU A 175     -12.830   5.188  -2.175  1.00 89.86           H
ATOM   2592  HN  LEU A 175     -10.255  10.274  -3.600  1.00 89.86           H
ATOM   2593  N   ALA A 176      -8.613   8.845  -1.265  1.00 94.90           N
ATOM   2594  CA  ALA A 176      -7.527   8.366  -0.427  1.00 94.90           C
ATOM   2595  C   ALA A 176      -7.246   9.393   0.672  1.00 94.90           C
ATOM   2596  O   ALA A 176      -6.988   9.026   1.817  1.00 94.90           O
ATOM   2597  HA  ALA A 176      -7.848   7.432   0.033  1.00 94.90           H
ATOM   2598  CB  ALA A 176      -6.297   8.091  -1.295  1.00 94.90           C
ATOM   2599 1HB  ALA A 176      -6.541   7.334  -2.041  1.00 94.90           H
ATOM   2600 2HB  ALA A 176      -5.992   9.010  -1.796  1.00 94.90           H
ATOM   2601 3HB  ALA A 176      -5.482   7.732  -0.666  1.00 94.90           H
ATOM   2602  HN  ALA A 176      -8.373   8.998  -2.223  1.00 94.90           H
ATOM   2603  N   ALA A 177      -7.307  10.659   0.285  1.00 94.82           N
ATOM   2604  CA  ALA A 177      -7.029  11.740   1.215  1.00 94.82           C
ATOM   2605  C   ALA A 177      -8.039  11.691   2.363  1.00 94.82           C
ATOM   2606  O   ALA A 177      -7.664  11.796   3.530  1.00 94.82           O
ATOM   2607  HA  ALA A 177      -6.028  11.583   1.617  1.00 94.82           H
ATOM   2608  CB  ALA A 177      -7.057  13.075   0.470  1.00 94.82           C
ATOM   2609 1HB  ALA A 177      -6.302  13.069  -0.316  1.00 94.82           H
ATOM   2610 2HB  ALA A 177      -8.042  13.222   0.025  1.00 94.82           H
ATOM   2611 3HB  ALA A 177      -6.849  13.886   1.168  1.00 94.82           H
ATOM   2612  HN  ALA A 177      -7.540  10.949  -0.643  1.00 94.82           H
ATOM   2613  N   ALA A 178      -9.301  11.532   1.992  1.00 94.95           N
ATOM   2614  CA  ALA A 178     -10.375  11.534   2.971  1.00 94.95           C
ATOM   2615  C   ALA A 178     -10.184  10.361   3.934  1.00 94.95           C
ATOM   2616  O   ALA A 178     -10.475  10.475   5.123  1.00 94.95           O
ATOM   2617  HA  ALA A 178     -10.312  12.467   3.531  1.00 94.95           H
ATOM   2618  CB  ALA A 178     -11.724  11.483   2.250  1.00 94.95           C
ATOM   2619 1HB  ALA A 178     -11.822  12.353   1.601  1.00 94.95           H
ATOM   2620 2HB  ALA A 178     -11.780  10.574   1.650  1.00 94.95           H
ATOM   2621 3HB  ALA A 178     -12.529  11.484   2.984  1.00 94.95           H
ATOM   2622  HN  ALA A 178      -9.594  11.405   1.044  1.00 94.95           H
ATOM   2623  N   LEU A 179      -9.696   9.259   3.383  1.00 92.05           N
ATOM   2624  CA  LEU A 179      -9.536   8.042   4.161  1.00 92.05           C
ATOM   2625  C   LEU A 179      -8.343   8.198   5.106  1.00 92.05           C
ATOM   2626  O   LEU A 179      -8.101   7.341   5.954  1.00 92.05           O
ATOM   2627  HA  LEU A 179     -10.437   7.916   4.760  1.00 92.05           H
ATOM   2628  CB  LEU A 179      -9.433   6.826   3.237  1.00 92.05           C
ATOM   2629 1HB  LEU A 179      -8.640   7.011   2.512  1.00 92.05           H
ATOM   2630 2HB  LEU A 179      -9.125   5.967   3.833  1.00 92.05           H
ATOM   2631  CG  LEU A 179     -10.706   6.453   2.476  1.00 92.05           C
ATOM   2632  HG  LEU A 179     -11.079   7.346   1.976  1.00 92.05           H
ATOM   2633  CD1 LEU A 179     -10.411   5.417   1.389  1.00 92.05           C
ATOM   2634 1HD1 LEU A 179      -9.689   5.826   0.683  1.00 92.05           H
ATOM   2635 2HD1 LEU A 179     -10.001   4.516   1.847  1.00 92.05           H
ATOM   2636 3HD1 LEU A 179     -11.333   5.169   0.863  1.00 92.05           H
ATOM   2637  CD2 LEU A 179     -11.801   5.981   3.435  1.00 92.05           C
ATOM   2638 1HD2 LEU A 179     -11.451   5.105   3.982  1.00 92.05           H
ATOM   2639 2HD2 LEU A 179     -12.036   6.780   4.139  1.00 92.05           H
ATOM   2640 3HD2 LEU A 179     -12.694   5.722   2.867  1.00 92.05           H
ATOM   2641  HN  LEU A 179      -9.412   9.189   2.427  1.00 92.05           H
ATOM   2642  N   CYS A 180      -7.629   9.300   4.928  1.00 91.17           N
ATOM   2643  CA  CYS A 180      -6.436   9.555   5.719  1.00 91.17           C
ATOM   2644  C   CYS A 180      -6.819  10.466   6.886  1.00 91.17           C
ATOM   2645  O   CYS A 180      -5.982  10.786   7.729  1.00 91.17           O
ATOM   2646  HA  CYS A 180      -6.088   8.587   6.081  1.00 91.17           H
ATOM   2647  CB  CYS A 180      -5.313  10.155   4.871  1.00 91.17           C
ATOM   2648 1HB  CYS A 180      -5.652  11.081   4.406  1.00 91.17           H
ATOM   2649 2HB  CYS A 180      -4.463  10.408   5.505  1.00 91.17           H
ATOM   2650  SG  CYS A 180      -4.796   8.962   3.582  1.00 91.17           S
ATOM   2651  HG  CYS A 180      -5.986   8.866   2.997  1.00 91.17           H
ATOM   2652  HN  CYS A 180      -7.852  10.010   4.260  1.00 91.17           H
ATOM   2653  N   ILE A 181      -8.085  10.859   6.898  1.00 91.17           N
ATOM   2654  CA  ILE A 181      -8.571  11.786   7.905  1.00 91.17           C
ATOM   2655  C   ILE A 181      -8.290  11.215   9.297  1.00 91.17           C
ATOM   2656  O   ILE A 181      -7.771  11.915  10.165  1.00 91.17           O
ATOM   2657  HA  ILE A 181      -8.010  12.714   7.793  1.00 91.17           H
ATOM   2658  CB  ILE A 181     -10.045  12.117   7.663  1.00 91.17           C
ATOM   2659  HB  ILE A 181     -10.584  11.182   7.509  1.00 91.17           H
ATOM   2660  CG1 ILE A 181     -10.218  12.952   6.392  1.00 91.17           C
ATOM   2661 1HG1 ILE A 181      -9.762  13.932   6.532  1.00 91.17           H
ATOM   2662 2HG1 ILE A 181      -9.695  12.473   5.564  1.00 91.17           H
ATOM   2663  CG2 ILE A 181     -10.662  12.799   8.885  1.00 91.17           C
ATOM   2664 1HG2 ILE A 181     -10.590  12.135   9.747  1.00 91.17           H
ATOM   2665 2HG2 ILE A 181     -10.127  13.725   9.094  1.00 91.17           H
ATOM   2666 3HG2 ILE A 181     -11.710  13.022   8.685  1.00 91.17           H
ATOM   2667  CD1 ILE A 181     -11.698  13.116   6.041  1.00 91.17           C
ATOM   2668 1HD1 ILE A 181     -12.144  12.135   5.878  1.00 91.17           H
ATOM   2669 2HD1 ILE A 181     -12.212  13.618   6.862  1.00 91.17           H
ATOM   2670 3HD1 ILE A 181     -11.792  13.714   5.135  1.00 91.17           H
ATOM   2671  HN  ILE A 181      -8.771  10.555   6.237  1.00 91.17           H
ATOM   2672  N   PRO A 182      -8.625   9.940   9.533  1.00 92.72           N
ATOM   2673  CA  PRO A 182      -8.423   9.338  10.853  1.00 92.72           C
ATOM   2674  C   PRO A 182      -6.997   9.505  11.351  1.00 92.72           C
ATOM   2675  O   PRO A 182      -6.776   9.826  12.518  1.00 92.72           O
ATOM   2676  HA  PRO A 182      -9.044   9.843  11.593  1.00 92.72           H
ATOM   2677  CB  PRO A 182      -8.781   7.866  10.639  1.00 92.72           C
ATOM   2678 1HB  PRO A 182      -7.903   7.273  10.381  1.00 92.72           H
ATOM   2679 2HB  PRO A 182      -9.210   7.423  11.538  1.00 92.72           H
ATOM   2680  CG  PRO A 182      -9.788   7.910   9.496  1.00 92.72           C
ATOM   2681 1HG  PRO A 182      -9.873   6.946   8.995  1.00 92.72           H
ATOM   2682 2HG  PRO A 182     -10.788   8.162   9.848  1.00 92.72           H
ATOM   2683  CD  PRO A 182      -9.217   8.981   8.582  1.00 92.72           C
ATOM   2684 1HD  PRO A 182      -8.467   8.576   7.903  1.00 92.72           H
ATOM   2685 2HD  PRO A 182      -9.989   9.439   7.963  1.00 92.72           H
ATOM   2686  N   GLU A 183      -6.057   9.282  10.444  1.00 89.61           N
ATOM   2687  CA  GLU A 183      -4.648   9.347  10.794  1.00 89.61           C
ATOM   2688  C   GLU A 183      -4.279  10.761  11.246  1.00 89.61           C
ATOM   2689  O   GLU A 183      -3.519  10.934  12.198  1.00 89.61           O
ATOM   2690  HA  GLU A 183      -4.523   8.649  11.622  1.00 89.61           H
ATOM   2691  CB  GLU A 183      -3.771   8.899   9.623  1.00 89.61           C
ATOM   2692 1HB  GLU A 183      -4.221   9.219   8.683  1.00 89.61           H
ATOM   2693 2HB  GLU A 183      -2.755   9.270   9.762  1.00 89.61           H
ATOM   2694  CG  GLU A 183      -3.669   7.374   9.566  1.00 89.61           C
ATOM   2695 1HG  GLU A 183      -3.023   7.079   8.739  1.00 89.61           H
ATOM   2696 2HG  GLU A 183      -3.206   7.002  10.481  1.00 89.61           H
ATOM   2697  CD  GLU A 183      -5.050   6.738   9.393  1.00 89.61           C
ATOM   2698  OE1 GLU A 183      -5.225   5.612   9.907  1.00 89.61           O
ATOM   2699  OE2 GLU A 183      -5.899   7.393   8.750  1.00 89.61           O
ATOM   2700  HN  GLU A 183      -6.245   9.060   9.487  1.00 89.61           H
ATOM   2701  N   ILE A 184      -4.834  11.737  10.543  1.00 90.69           N
ATOM   2702  CA  ILE A 184      -4.509  13.128  10.806  1.00 90.69           C
ATOM   2703  C   ILE A 184      -4.937  13.487  12.231  1.00 90.69           C
ATOM   2704  O   ILE A 184      -4.242  14.228  12.924  1.00 90.69           O
ATOM   2705  HA  ILE A 184      -3.426  13.230  10.736  1.00 90.69           H
ATOM   2706  CB  ILE A 184      -5.119  14.034   9.734  1.00 90.69           C
ATOM   2707  HB  ILE A 184      -6.184  13.815   9.669  1.00 90.69           H
ATOM   2708  CG1 ILE A 184      -4.512  13.742   8.360  1.00 90.69           C
ATOM   2709 1HG1 ILE A 184      -3.473  14.070   8.341  1.00 90.69           H
ATOM   2710 2HG1 ILE A 184      -4.511  12.667   8.181  1.00 90.69           H
ATOM   2711  CG2 ILE A 184      -4.982  15.508  10.120  1.00 90.69           C
ATOM   2712 1HG2 ILE A 184      -5.499  15.687  11.063  1.00 90.69           H
ATOM   2713 2HG2 ILE A 184      -3.927  15.759  10.230  1.00 90.69           H
ATOM   2714 3HG2 ILE A 184      -5.424  16.130   9.341  1.00 90.69           H
ATOM   2715  CD1 ILE A 184      -5.297  14.449   7.253  1.00 90.69           C
ATOM   2716 1HD1 ILE A 184      -6.330  14.101   7.261  1.00 90.69           H
ATOM   2717 2HD1 ILE A 184      -5.275  15.525   7.424  1.00 90.69           H
ATOM   2718 3HD1 ILE A 184      -4.845  14.224   6.287  1.00 90.69           H
ATOM   2719  HN  ILE A 184      -5.494  11.590   9.806  1.00 90.69           H
ATOM   2720  N   LEU A 185      -6.080  12.945  12.625  1.00 91.07           N
ATOM   2721  CA  LEU A 185      -6.713  13.354  13.867  1.00 91.07           C
ATOM   2722  C   LEU A 185      -5.993  12.693  15.044  1.00 91.07           C
ATOM   2723  O   LEU A 185      -5.628  13.364  16.009  1.00 91.07           O
ATOM   2724  HA  LEU A 185      -6.596  14.434  13.953  1.00 91.07           H
ATOM   2725  CB  LEU A 185      -8.215  13.064  13.824  1.00 91.07           C
ATOM   2726 1HB  LEU A 185      -8.354  12.011  13.579  1.00 91.07           H
ATOM   2727 2HB  LEU A 185      -8.623  13.216  14.823  1.00 91.07           H
ATOM   2728  CG  LEU A 185      -9.032  13.900  12.837  1.00 91.07           C
ATOM   2729  HG  LEU A 185      -8.640  13.724  11.834  1.00 91.07           H
ATOM   2730  CD1 LEU A 185     -10.498  13.466  12.832  1.00 91.07           C
ATOM   2731 1HD1 LEU A 185     -10.566  12.417  12.541  1.00 91.07           H
ATOM   2732 2HD1 LEU A 185     -10.918  13.594  13.830  1.00 91.07           H
ATOM   2733 3HD1 LEU A 185     -11.056  14.076  12.122  1.00 91.07           H
ATOM   2734  CD2 LEU A 185      -8.877  15.395  13.125  1.00 91.07           C
ATOM   2735 1HD2 LEU A 185      -9.226  15.608  14.136  1.00 91.07           H
ATOM   2736 2HD2 LEU A 185      -7.828  15.676  13.037  1.00 91.07           H
ATOM   2737 3HD2 LEU A 185      -9.468  15.966  12.409  1.00 91.07           H
ATOM   2738  HN  LEU A 185      -6.570  12.239  12.113  1.00 91.07           H
ATOM   2739  N   TYR A 186      -5.810  11.387  14.926  1.00 91.50           N
ATOM   2740  CA  TYR A 186      -5.546  10.560  16.091  1.00 91.50           C
ATOM   2741  C   TYR A 186      -4.072  10.156  16.155  1.00 91.50           C
ATOM   2742  O   TYR A 186      -3.651   9.473  17.088  1.00 91.50           O
ATOM   2743  HA  TYR A 186      -5.795  11.141  16.979  1.00 91.50           H
ATOM   2744  CB  TYR A 186      -6.400   9.302  15.917  1.00 91.50           C
ATOM   2745 1HB  TYR A 186      -6.060   8.764  15.032  1.00 91.50           H
ATOM   2746 2HB  TYR A 186      -6.238   8.644  16.771  1.00 91.50           H
ATOM   2747  CG  TYR A 186      -7.898   9.580  15.784  1.00 91.50           C
ATOM   2748  CD1 TYR A 186      -8.527  10.419  16.681  1.00 91.50           C
ATOM   2749  HD1 TYR A 186      -7.956  10.884  17.485  1.00 91.50           H
ATOM   2750  CD2 TYR A 186      -8.621   8.992  14.766  1.00 91.50           C
ATOM   2751  HD2 TYR A 186      -8.125   8.329  14.057  1.00 91.50           H
ATOM   2752  CE1 TYR A 186      -9.937  10.681  16.555  1.00 91.50           C
ATOM   2753  HE1 TYR A 186     -10.446  11.342  17.257  1.00 91.50           H
ATOM   2754  CE2 TYR A 186     -10.031   9.254  14.640  1.00 91.50           C
ATOM   2755  HE2 TYR A 186     -10.614   8.796  13.841  1.00 91.50           H
ATOM   2756  CZ  TYR A 186     -10.620  10.086  15.541  1.00 91.50           C
ATOM   2757  OH  TYR A 186     -11.952  10.333  15.422  1.00 91.50           O
ATOM   2758  HH  TYR A 186     -12.327   9.820  14.650  1.00 91.50           H
ATOM   2759  HN  TYR A 186      -5.839  10.894  14.056  1.00 91.50           H
ATOM   2760  N   SER A 187      -3.327  10.596  15.152  1.00 92.05           N
ATOM   2761  CA  SER A 187      -1.883  10.434  15.164  1.00 92.05           C
ATOM   2762  C   SER A 187      -1.265  11.327  16.242  1.00 92.05           C
ATOM   2763  O   SER A 187      -1.462  12.541  16.234  1.00 92.05           O
ATOM   2764  HA  SER A 187      -1.713   9.382  15.395  1.00 92.05           H
ATOM   2765  CB  SER A 187      -1.280  10.759  13.796  1.00 92.05           C
ATOM   2766 1HB  SER A 187      -1.562  11.771  13.507  1.00 92.05           H
ATOM   2767 2HB  SER A 187      -0.192  10.738  13.865  1.00 92.05           H
ATOM   2768  OG  SER A 187      -1.709   9.843  12.793  1.00 92.05           O
ATOM   2769  HG  SER A 187      -2.226  10.326  12.086  1.00 92.05           H
ATOM   2770  HN  SER A 187      -3.693  11.055  14.342  1.00 92.05           H
ATOM   2771  N   GLN A 188      -0.532  10.691  17.144  1.00 85.08           N
ATOM   2772  CA  GLN A 188       0.128  11.415  18.217  1.00 85.08           C
ATOM   2773  C   GLN A 188       1.490  10.789  18.521  1.00 85.08           C
ATOM   2774  O   GLN A 188       1.783   9.682  18.072  1.00 85.08           O
ATOM   2775  HA  GLN A 188       0.262  12.430  17.843  1.00 85.08           H
ATOM   2776  CB  GLN A 188      -0.749  11.455  19.471  1.00 85.08           C
ATOM   2777 1HB  GLN A 188      -0.550  10.578  20.086  1.00 85.08           H
ATOM   2778 2HB  GLN A 188      -0.494  12.329  20.070  1.00 85.08           H
ATOM   2779  CG  GLN A 188      -2.233  11.499  19.101  1.00 85.08           C
ATOM   2780 1HG  GLN A 188      -2.406  12.292  18.372  1.00 85.08           H
ATOM   2781 2HG  GLN A 188      -2.521  10.561  18.626  1.00 85.08           H
ATOM   2782  CD  GLN A 188      -3.100  11.738  20.339  1.00 85.08           C
ATOM   2783  OE1 GLN A 188      -2.616  12.036  21.418  1.00 85.08           O
ATOM   2784  NE2 GLN A 188      -4.404  11.591  20.122  1.00 85.08           N
ATOM   2785 1HE2 GLN A 188      -4.735  11.346  19.211  1.00 85.08           H
ATOM   2786 2HE2 GLN A 188      -5.053  11.727  20.871  1.00 85.08           H
ATOM   2787  HN  GLN A 188      -0.385   9.702  17.149  1.00 85.08           H
ATOM   2788  N   ILE A 189       2.288  11.525  19.282  1.00 89.34           N
ATOM   2789  CA  ILE A 189       3.481  10.956  19.884  1.00 89.34           C
ATOM   2790  C   ILE A 189       3.149  10.459  21.293  1.00 89.34           C
ATOM   2791  O   ILE A 189       2.730  11.238  22.147  1.00 89.34           O
ATOM   2792  HA  ILE A 189       3.778  10.100  19.278  1.00 89.34           H
ATOM   2793  CB  ILE A 189       4.634  11.961  19.843  1.00 89.34           C
ATOM   2794  HB  ILE A 189       4.324  12.858  20.379  1.00 89.34           H
ATOM   2795  CG1 ILE A 189       4.945  12.379  18.405  1.00 89.34           C
ATOM   2796 1HG1 ILE A 189       5.314  11.520  17.844  1.00 89.34           H
ATOM   2797 2HG1 ILE A 189       4.031  12.712  17.913  1.00 89.34           H
ATOM   2798  CG2 ILE A 189       5.868  11.410  20.560  1.00 89.34           C
ATOM   2799 1HG2 ILE A 189       5.621  11.204  21.602  1.00 89.34           H
ATOM   2800 2HG2 ILE A 189       6.190  10.490  20.074  1.00 89.34           H
ATOM   2801 3HG2 ILE A 189       6.672  12.145  20.516  1.00 89.34           H
ATOM   2802  CD1 ILE A 189       5.986  13.500  18.373  1.00 89.34           C
ATOM   2803 1HD1 ILE A 189       5.604  14.366  18.913  1.00 89.34           H
ATOM   2804 2HD1 ILE A 189       6.906  13.155  18.844  1.00 89.34           H
ATOM   2805 3HD1 ILE A 189       6.189  13.778  17.338  1.00 89.34           H
ATOM   2806  HN  ILE A 189       2.130  12.490  19.487  1.00 89.34           H
ATOM   2807  N   LYS A 190       3.348   9.164  21.491  1.00 84.62           N
ATOM   2808  CA  LYS A 190       3.157   8.570  22.804  1.00 84.62           C
ATOM   2809  C   LYS A 190       4.522   8.267  23.425  1.00 84.62           C
ATOM   2810  O   LYS A 190       5.359   7.614  22.805  1.00 84.62           O
ATOM   2811  HA  LYS A 190       2.651   9.308  23.426  1.00 84.62           H
ATOM   2812  CB  LYS A 190       2.239   7.350  22.711  1.00 84.62           C
ATOM   2813 1HB  LYS A 190       1.319   7.620  22.193  1.00 84.62           H
ATOM   2814 2HB  LYS A 190       2.721   6.572  22.119  1.00 84.62           H
ATOM   2815  CG  LYS A 190       1.907   6.807  24.102  1.00 84.62           C
ATOM   2816 1HG  LYS A 190       2.827   6.538  24.621  1.00 84.62           H
ATOM   2817 2HG  LYS A 190       1.423   7.584  24.694  1.00 84.62           H
ATOM   2818  CD  LYS A 190       0.992   5.584  24.009  1.00 84.62           C
ATOM   2819 1HD  LYS A 190       0.027   5.878  23.597  1.00 84.62           H
ATOM   2820 2HD  LYS A 190       1.423   4.854  23.324  1.00 84.62           H
ATOM   2821  CE  LYS A 190       0.792   4.943  25.384  1.00 84.62           C
ATOM   2822 1HE  LYS A 190       1.738   4.925  25.925  1.00 84.62           H
ATOM   2823 2HE  LYS A 190       0.099   5.544  25.974  1.00 84.62           H
ATOM   2824  NZ  LYS A 190       0.268   3.566  25.243  1.00 84.62           N
ATOM   2825 1HZ  LYS A 190       0.246   3.118  26.153  1.00 84.62           H
ATOM   2826 2HZ  LYS A 190      -0.671   3.599  24.860  1.00 84.62           H
ATOM   2827 3HZ  LYS A 190       0.869   3.038  24.620  1.00 84.62           H
ATOM   2828  HN  LYS A 190       3.634   8.526  20.777  1.00 84.62           H
ATOM   2829  N   GLU A 191       4.704   8.757  24.643  1.00 75.34           N
ATOM   2830  CA  GLU A 191       5.877   8.403  25.424  1.00 75.34           C
ATOM   2831  C   GLU A 191       5.571   7.206  26.327  1.00 75.34           C
ATOM   2832  O   GLU A 191       4.660   7.263  27.152  1.00 75.34           O
ATOM   2833  HA  GLU A 191       6.639   8.131  24.695  1.00 75.34           H
ATOM   2834  CB  GLU A 191       6.370   9.597  26.245  1.00 75.34           C
ATOM   2835 1HB  GLU A 191       5.521  10.098  26.711  1.00 75.34           H
ATOM   2836 2HB  GLU A 191       7.121   9.265  26.961  1.00 75.34           H
ATOM   2837  CG  GLU A 191       7.055  10.631  25.350  1.00 75.34           C
ATOM   2838 1HG  GLU A 191       7.810  10.142  24.734  1.00 75.34           H
ATOM   2839 2HG  GLU A 191       6.325  11.070  24.670  1.00 75.34           H
ATOM   2840  CD  GLU A 191       7.708  11.733  26.186  1.00 75.34           C
ATOM   2841  OE1 GLU A 191       8.339  12.617  25.567  1.00 75.34           O
ATOM   2842  OE2 GLU A 191       7.561  11.667  27.426  1.00 75.34           O
ATOM   2843  HN  GLU A 191       4.069   9.383  25.094  1.00 75.34           H
ATOM   2844  N   GLU A 192       6.350   6.151  26.141  1.00 71.54           N
ATOM   2845  CA  GLU A 192       6.193   4.952  26.947  1.00 71.54           C
ATOM   2846  C   GLU A 192       7.562   4.388  27.332  1.00 71.54           C
ATOM   2847  O   GLU A 192       8.400   4.138  26.467  1.00 71.54           O
ATOM   2848  HA  GLU A 192       5.660   5.273  27.842  1.00 71.54           H
ATOM   2849  CB  GLU A 192       5.354   3.904  26.213  1.00 71.54           C
ATOM   2850 1HB  GLU A 192       4.386   4.328  25.948  1.00 71.54           H
ATOM   2851 2HB  GLU A 192       5.908   3.525  25.354  1.00 71.54           H
ATOM   2852  CG  GLU A 192       5.076   2.697  27.112  1.00 71.54           C
ATOM   2853 1HG  GLU A 192       5.878   1.968  27.006  1.00 71.54           H
ATOM   2854 2HG  GLU A 192       5.066   3.011  28.156  1.00 71.54           H
ATOM   2855  CD  GLU A 192       3.737   2.047  26.758  1.00 71.54           C
ATOM   2856  OE1 GLU A 192       3.075   1.562  27.700  1.00 71.54           O
ATOM   2857  OE2 GLU A 192       3.407   2.049  25.552  1.00 71.54           O
ATOM   2858  HN  GLU A 192       7.077   6.106  25.455  1.00 71.54           H
ATOM   2859  N   SER A 193       7.747   4.204  28.631  1.00 72.20           N
ATOM   2860  CA  SER A 193       8.986   3.642  29.139  1.00 72.20           C
ATOM   2861  C   SER A 193      10.174   4.483  28.667  1.00 72.20           C
ATOM   2862  O   SER A 193      11.263   3.956  28.444  1.00 72.20           O
ATOM   2863  HA  SER A 193       8.897   3.680  30.224  1.00 72.20           H
ATOM   2864  CB  SER A 193       9.155   2.188  28.692  1.00 72.20           C
ATOM   2865 1HB  SER A 193       9.319   2.157  27.615  1.00 72.20           H
ATOM   2866 2HB  SER A 193      10.043   1.765  29.161  1.00 72.20           H
ATOM   2867  OG  SER A 193       8.020   1.393  29.022  1.00 72.20           O
ATOM   2868  HG  SER A 193       8.126   0.472  28.646  1.00 72.20           H
ATOM   2869  HN  SER A 193       7.069   4.432  29.330  1.00 72.20           H
ATOM   2870  N   GLY A 194       9.924   5.777  28.530  1.00 80.80           N
ATOM   2871  CA  GLY A 194      10.977   6.707  28.156  1.00 80.80           C
ATOM   2872  C   GLY A 194      11.264   6.634  26.655  1.00 80.80           C
ATOM   2873  O   GLY A 194      12.213   7.250  26.171  1.00 80.80           O
ATOM   2874 1HA  GLY A 194      10.683   7.721  28.425  1.00 80.80           H
ATOM   2875 2HA  GLY A 194      11.884   6.479  28.715  1.00 80.80           H
ATOM   2876  HN  GLY A 194       9.025   6.191  28.669  1.00 80.80           H
ATOM   2877  N   ILE A 195      10.427   5.878  25.960  1.00 79.97           N
ATOM   2878  CA  ILE A 195      10.539   5.771  24.516  1.00 79.97           C
ATOM   2879  C   ILE A 195       9.390   6.541  23.861  1.00 79.97           C
ATOM   2880  O   ILE A 195       8.224   6.313  24.181  1.00 79.97           O
ATOM   2881  HA  ILE A 195      11.478   6.240  24.225  1.00 79.97           H
ATOM   2882  CB  ILE A 195      10.615   4.303  24.091  1.00 79.97           C
ATOM   2883  HB  ILE A 195       9.710   3.801  24.434  1.00 79.97           H
ATOM   2884  CG1 ILE A 195      11.801   3.601  24.757  1.00 79.97           C
ATOM   2885 1HG1 ILE A 195      12.731   4.072  24.440  1.00 79.97           H
ATOM   2886 2HG1 ILE A 195      11.736   3.717  25.839  1.00 79.97           H
ATOM   2887  CG2 ILE A 195      10.654   4.174  22.567  1.00 79.97           C
ATOM   2888 1HG2 ILE A 195       9.752   4.614  22.142  1.00 79.97           H
ATOM   2889 2HG2 ILE A 195      11.530   4.695  22.181  1.00 79.97           H
ATOM   2890 3HG2 ILE A 195      10.708   3.120  22.293  1.00 79.97           H
ATOM   2891  CD1 ILE A 195      11.829   2.114  24.398  1.00 79.97           C
ATOM   2892 1HD1 ILE A 195      10.907   1.641  24.738  1.00 79.97           H
ATOM   2893 2HD1 ILE A 195      11.918   2.002  23.318  1.00 79.97           H
ATOM   2894 3HD1 ILE A 195      12.681   1.639  24.884  1.00 79.97           H
ATOM   2895  HN  ILE A 195       9.685   5.345  26.368  1.00 79.97           H
ATOM   2896  N   ALA A 196       9.759   7.436  22.958  1.00 90.36           N
ATOM   2897  CA  ALA A 196       8.772   8.169  22.183  1.00 90.36           C
ATOM   2898  C   ALA A 196       8.325   7.313  20.996  1.00 90.36           C
ATOM   2899  O   ALA A 196       9.152   6.852  20.211  1.00 90.36           O
ATOM   2900  HA  ALA A 196       7.914   8.355  22.829  1.00 90.36           H
ATOM   2901  CB  ALA A 196       9.360   9.511  21.745  1.00 90.36           C
ATOM   2902 1HB  ALA A 196       9.634  10.093  22.625  1.00 90.36           H
ATOM   2903 2HB  ALA A 196      10.245   9.338  21.133  1.00 90.36           H
ATOM   2904 3HB  ALA A 196       8.619  10.060  21.163  1.00 90.36           H
ATOM   2905  HN  ALA A 196      10.711   7.664  22.752  1.00 90.36           H
ATOM   2906  N   ILE A 197       7.016   7.126  20.902  1.00 86.29           N
ATOM   2907  CA  ILE A 197       6.452   6.307  19.842  1.00 86.29           C
ATOM   2908  C   ILE A 197       5.399   7.118  19.084  1.00 86.29           C
ATOM   2909  O   ILE A 197       4.494   7.689  19.690  1.00 86.29           O
ATOM   2910  HA  ILE A 197       7.260   6.061  19.154  1.00 86.29           H
ATOM   2911  CB  ILE A 197       5.922   4.989  20.409  1.00 86.29           C
ATOM   2912  HB  ILE A 197       5.139   5.217  21.132  1.00 86.29           H
ATOM   2913  CG1 ILE A 197       7.021   4.232  21.156  1.00 86.29           C
ATOM   2914 1HG1 ILE A 197       7.832   3.988  20.469  1.00 86.29           H
ATOM   2915 2HG1 ILE A 197       7.443   4.869  21.933  1.00 86.29           H
ATOM   2916  CG2 ILE A 197       5.285   4.136  19.309  1.00 86.29           C
ATOM   2917 1HG2 ILE A 197       4.455   4.682  18.861  1.00 86.29           H
ATOM   2918 2HG2 ILE A 197       6.029   3.914  18.544  1.00 86.29           H
ATOM   2919 3HG2 ILE A 197       4.917   3.205  19.739  1.00 86.29           H
ATOM   2920  CD1 ILE A 197       6.474   2.948  21.783  1.00 86.29           C
ATOM   2921 1HD1 ILE A 197       5.680   3.197  22.488  1.00 86.29           H
ATOM   2922 2HD1 ILE A 197       6.076   2.302  21.001  1.00 86.29           H
ATOM   2923 3HD1 ILE A 197       7.276   2.430  22.309  1.00 86.29           H
ATOM   2924  HN  ILE A 197       6.348   7.521  21.532  1.00 86.29           H
ATOM   2925  N   CYS A 198       5.552   7.143  17.768  1.00 91.54           N
ATOM   2926  CA  CYS A 198       4.521   7.693  16.904  1.00 91.54           C
ATOM   2927  C   CYS A 198       3.456   6.617  16.683  1.00 91.54           C
ATOM   2928  O   CYS A 198       3.708   5.619  16.009  1.00 91.54           O
ATOM   2929  HA  CYS A 198       4.101   8.552  17.427  1.00 91.54           H
ATOM   2930  CB  CYS A 198       5.102   8.202  15.583  1.00 91.54           C
ATOM   2931 1HB  CYS A 198       5.743   9.064  15.767  1.00 91.54           H
ATOM   2932 2HB  CYS A 198       5.725   7.432  15.130  1.00 91.54           H
ATOM   2933  SG  CYS A 198       3.748   8.662  14.441  1.00 91.54           S
ATOM   2934  HN  CYS A 198       6.361   6.797  17.292  1.00 91.54           H
ATOM   2935  N   THR A 199       2.289   6.857  17.262  1.00 89.76           N
ATOM   2936  CA  THR A 199       1.181   5.927  17.126  1.00 89.76           C
ATOM   2937  C   THR A 199      -0.142   6.687  17.012  1.00 89.76           C
ATOM   2938  O   THR A 199      -0.197   7.888  17.272  1.00 89.76           O
ATOM   2939  HA  THR A 199       1.311   5.370  16.198  1.00 89.76           H
ATOM   2940  CB  THR A 199       1.226   4.961  18.311  1.00 89.76           C
ATOM   2941  HB  THR A 199       2.241   4.601  18.482  1.00 89.76           H
ATOM   2942  OG1 THR A 199       0.267   3.960  17.981  1.00 89.76           O
ATOM   2943  HG1 THR A 199       0.403   3.153  18.555  1.00 89.76           H
ATOM   2944  CG2 THR A 199       0.683   5.586  19.598  1.00 89.76           C
ATOM   2945 1HG2 THR A 199      -0.354   5.885  19.447  1.00 89.76           H
ATOM   2946 2HG2 THR A 199       1.280   6.462  19.855  1.00 89.76           H
ATOM   2947 3HG2 THR A 199       0.738   4.859  20.407  1.00 89.76           H
ATOM   2948  HN  THR A 199       2.095   7.667  17.815  1.00 89.76           H
ATOM   2949  N   MET A 200      -1.176   5.955  16.622  1.00 88.84           N
ATOM   2950  CA  MET A 200      -2.532   6.472  16.704  1.00 88.84           C
ATOM   2951  C   MET A 200      -3.132   6.219  18.088  1.00 88.84           C
ATOM   2952  O   MET A 200      -3.037   5.112  18.617  1.00 88.84           O
ATOM   2953  HA  MET A 200      -2.448   7.545  16.528  1.00 88.84           H
ATOM   2954  CB  MET A 200      -3.400   5.799  15.640  1.00 88.84           C
ATOM   2955 1HB  MET A 200      -3.325   4.716  15.735  1.00 88.84           H
ATOM   2956 2HB  MET A 200      -4.446   6.061  15.800  1.00 88.84           H
ATOM   2957  CG  MET A 200      -2.972   6.223  14.233  1.00 88.84           C
ATOM   2958 1HG  MET A 200      -2.600   7.248  14.251  1.00 88.84           H
ATOM   2959 2HG  MET A 200      -2.152   5.593  13.888  1.00 88.84           H
ATOM   2960  SD  MET A 200      -4.353   6.096  13.110  1.00 88.84           S
ATOM   2961  CE  MET A 200      -4.677   4.344  13.214  1.00 88.84           C
ATOM   2962 1HE  MET A 200      -3.794   3.791  12.895  1.00 88.84           H
ATOM   2963 2HE  MET A 200      -4.918   4.080  14.244  1.00 88.84           H
ATOM   2964 3HE  MET A 200      -5.518   4.091  12.568  1.00 88.84           H
ATOM   2965  HN  MET A 200      -1.099   5.028  16.256  1.00 88.84           H
ATOM   2966  N   VAL A 201      -3.737   7.263  18.636  1.00 91.21           N
ATOM   2967  CA  VAL A 201      -4.430   7.144  19.907  1.00 91.21           C
ATOM   2968  C   VAL A 201      -5.903   7.514  19.717  1.00 91.21           C
ATOM   2969  O   VAL A 201      -6.218   8.629  19.305  1.00 91.21           O
ATOM   2970  HA  VAL A 201      -4.368   6.101  20.220  1.00 91.21           H
ATOM   2971  CB  VAL A 201      -3.731   7.998  20.966  1.00 91.21           C
ATOM   2972  HB  VAL A 201      -3.811   9.042  20.661  1.00 91.21           H
ATOM   2973  CG1 VAL A 201      -4.415   7.853  22.327  1.00 91.21           C
ATOM   2974 1HG1 VAL A 201      -5.453   8.175  22.248  1.00 91.21           H
ATOM   2975 2HG1 VAL A 201      -4.381   6.810  22.641  1.00 91.21           H
ATOM   2976 3HG1 VAL A 201      -3.898   8.471  23.061  1.00 91.21           H
ATOM   2977  CG2 VAL A 201      -2.245   7.648  21.059  1.00 91.21           C
ATOM   2978 1HG2 VAL A 201      -2.135   6.598  21.330  1.00 91.21           H
ATOM   2979 2HG2 VAL A 201      -1.768   7.827  20.095  1.00 91.21           H
ATOM   2980 3HG2 VAL A 201      -1.772   8.270  21.819  1.00 91.21           H
ATOM   2981  HN  VAL A 201      -3.759   8.175  18.226  1.00 91.21           H
ATOM   2982  N   TYR A 202      -6.765   6.557  20.026  1.00 91.44           N
ATOM   2983  CA  TYR A 202      -8.194   6.747  19.839  1.00 91.44           C
ATOM   2984  C   TYR A 202      -8.845   7.293  21.112  1.00 91.44           C
ATOM   2985  O   TYR A 202      -8.439   6.945  22.220  1.00 91.44           O
ATOM   2986  HA  TYR A 202      -8.334   7.466  19.032  1.00 91.44           H
ATOM   2987  CB  TYR A 202      -8.768   5.361  19.540  1.00 91.44           C
ATOM   2988 1HB  TYR A 202      -8.521   4.691  20.363  1.00 91.44           H
ATOM   2989 2HB  TYR A 202      -9.856   5.431  19.502  1.00 91.44           H
ATOM   2990  CG  TYR A 202      -8.264   4.748  18.233  1.00 91.44           C
ATOM   2991  CD1 TYR A 202      -8.895   5.047  17.042  1.00 91.44           C
ATOM   2992  HD1 TYR A 202      -9.752   5.720  17.034  1.00 91.44           H
ATOM   2993  CD2 TYR A 202      -7.179   3.895  18.244  1.00 91.44           C
ATOM   2994  HD2 TYR A 202      -6.681   3.659  19.184  1.00 91.44           H
ATOM   2995  CE1 TYR A 202      -8.421   4.469  15.811  1.00 91.44           C
ATOM   2996  HE1 TYR A 202      -8.910   4.697  14.864  1.00 91.44           H
ATOM   2997  CE2 TYR A 202      -6.705   3.318  17.013  1.00 91.44           C
ATOM   2998  HE2 TYR A 202      -5.849   2.643  17.007  1.00 91.44           H
ATOM   2999  CZ  TYR A 202      -7.349   3.633  15.857  1.00 91.44           C
ATOM   3000  OH  TYR A 202      -6.901   3.088  14.695  1.00 91.44           O
ATOM   3001  HH  TYR A 202      -7.604   3.165  13.987  1.00 91.44           H
ATOM   3002  HN  TYR A 202      -6.503   5.666  20.397  1.00 91.44           H
ATOM   3003  N   PRO A 203      -9.863   8.154  20.978  1.00 86.00           N
ATOM   3004  CA  PRO A 203     -10.491   8.768  22.151  1.00 86.00           C
ATOM   3005  C   PRO A 203     -11.270   7.761  22.981  1.00 86.00           C
ATOM   3006  O   PRO A 203     -11.790   6.781  22.448  1.00 86.00           O
ATOM   3007  HA  PRO A 203      -9.729   9.162  22.823  1.00 86.00           H
ATOM   3008  CB  PRO A 203     -11.406   9.839  21.553  1.00 86.00           C
ATOM   3009 1HB  PRO A 203     -12.303   9.981  22.154  1.00 86.00           H
ATOM   3010 2HB  PRO A 203     -10.906  10.806  21.493  1.00 86.00           H
ATOM   3011  CG  PRO A 203     -11.736   9.304  20.189  1.00 86.00           C
ATOM   3012 1HG  PRO A 203     -12.578   8.613  20.229  1.00 86.00           H
ATOM   3013 2HG  PRO A 203     -12.015  10.107  19.507  1.00 86.00           H
ATOM   3014  CD  PRO A 203     -10.489   8.609  19.724  1.00 86.00           C
ATOM   3015 1HD  PRO A 203     -10.718   7.773  19.063  1.00 86.00           H
ATOM   3016 2HD  PRO A 203      -9.836   9.284  19.170  1.00 86.00           H
ATOM   3017  N   SER A 204     -11.330   8.030  24.277  1.00 76.86           N
ATOM   3018  CA  SER A 204     -11.671   6.998  25.241  1.00 76.86           C
ATOM   3019  C   SER A 204     -13.106   6.521  25.011  1.00 76.86           C
ATOM   3020  O   SER A 204     -13.407   5.340  25.181  1.00 76.86           O
ATOM   3021  HA  SER A 204     -10.965   6.188  25.059  1.00 76.86           H
ATOM   3022  CB  SER A 204     -11.504   7.507  26.674  1.00 76.86           C
ATOM   3023 1HB  SER A 204     -11.919   6.776  27.369  1.00 76.86           H
ATOM   3024 2HB  SER A 204     -10.443   7.599  26.905  1.00 76.86           H
ATOM   3025  OG  SER A 204     -12.143   8.765  26.872  1.00 76.86           O
ATOM   3026  HG  SER A 204     -13.129   8.635  26.980  1.00 76.86           H
ATOM   3027  HN  SER A 204     -11.151   8.933  24.669  1.00 76.86           H
ATOM   3028  N   ASP A 205     -13.955   7.463  24.628  1.00 72.34           N
ATOM   3029  CA  ASP A 205     -15.391   7.271  24.746  1.00 72.34           C
ATOM   3030  C   ASP A 205     -15.812   6.073  23.893  1.00 72.34           C
ATOM   3031  O   ASP A 205     -16.556   5.209  24.354  1.00 72.34           O
ATOM   3032  HA  ASP A 205     -15.572   7.110  25.809  1.00 72.34           H
ATOM   3033  CB  ASP A 205     -16.154   8.499  24.246  1.00 72.34           C
ATOM   3034 1HB  ASP A 205     -15.825   8.751  23.238  1.00 72.34           H
ATOM   3035 2HB  ASP A 205     -17.218   8.270  24.187  1.00 72.34           H
ATOM   3036  CG  ASP A 205     -15.935   9.696  25.174  1.00 72.34           C
ATOM   3037  OD1 ASP A 205     -15.407   9.464  26.283  1.00 72.34           O
ATOM   3038  OD2 ASP A 205     -16.300  10.814  24.753  1.00 72.34           O
ATOM   3039  HN  ASP A 205     -13.677   8.344  24.243  1.00 72.34           H
ATOM   3040  N   GLU A 206     -15.318   6.059  22.663  1.00 75.99           N
ATOM   3041  CA  GLU A 206     -15.675   5.010  21.724  1.00 75.99           C
ATOM   3042  C   GLU A 206     -14.420   4.443  21.059  1.00 75.99           C
ATOM   3043  O   GLU A 206     -14.450   4.066  19.888  1.00 75.99           O
ATOM   3044  HA  GLU A 206     -16.157   4.237  22.323  1.00 75.99           H
ATOM   3045  CB  GLU A 206     -16.666   5.524  20.678  1.00 75.99           C
ATOM   3046 1HB  GLU A 206     -16.276   6.433  20.219  1.00 75.99           H
ATOM   3047 2HB  GLU A 206     -16.882   4.735  19.957  1.00 75.99           H
ATOM   3048  CG  GLU A 206     -18.002   5.895  21.324  1.00 75.99           C
ATOM   3049 1HG  GLU A 206     -18.143   5.315  22.236  1.00 75.99           H
ATOM   3050 2HG  GLU A 206     -17.991   6.946  21.613  1.00 75.99           H
ATOM   3051  CD  GLU A 206     -19.166   5.637  20.364  1.00 75.99           C
ATOM   3052  OE1 GLU A 206     -20.157   5.031  20.825  1.00 75.99           O
ATOM   3053  OE2 GLU A 206     -19.036   6.051  19.192  1.00 75.99           O
ATOM   3054  HN  GLU A 206     -14.685   6.747  22.308  1.00 75.99           H
ATOM   3055  N   SER A 207     -13.346   4.400  21.834  1.00 87.80           N
ATOM   3056  CA  SER A 207     -12.043   4.055  21.289  1.00 87.80           C
ATOM   3057  C   SER A 207     -12.129   2.732  20.526  1.00 87.80           C
ATOM   3058  O   SER A 207     -11.612   2.617  19.416  1.00 87.80           O
ATOM   3059  HA  SER A 207     -11.788   4.871  20.613  1.00 87.80           H
ATOM   3060  CB  SER A 207     -10.991   3.963  22.396  1.00 87.80           C
ATOM   3061 1HB  SER A 207     -10.057   3.589  21.977  1.00 87.80           H
ATOM   3062 2HB  SER A 207     -10.787   4.960  22.786  1.00 87.80           H
ATOM   3063  OG  SER A 207     -11.408   3.113  23.460  1.00 87.80           O
ATOM   3064  HG  SER A 207     -10.837   3.269  24.266  1.00 87.80           H
ATOM   3065  HN  SER A 207     -13.356   4.595  22.814  1.00 87.80           H
ATOM   3066  N   THR A 208     -12.784   1.766  21.153  1.00 87.37           N
ATOM   3067  CA  THR A 208     -12.849   0.424  20.598  1.00 87.37           C
ATOM   3068  C   THR A 208     -13.598   0.434  19.264  1.00 87.37           C
ATOM   3069  O   THR A 208     -13.152  -0.175  18.293  1.00 87.37           O
ATOM   3070  HA  THR A 208     -11.833   0.088  20.392  1.00 87.37           H
ATOM   3071  CB  THR A 208     -13.486  -0.490  21.647  1.00 87.37           C
ATOM   3072  HB  THR A 208     -14.550  -0.280  21.751  1.00 87.37           H
ATOM   3073  OG1 THR A 208     -12.699  -0.279  22.816  1.00 87.37           O
ATOM   3074  HG1 THR A 208     -11.748  -0.533  22.639  1.00 87.37           H
ATOM   3075  CG2 THR A 208     -13.288  -1.973  21.328  1.00 87.37           C
ATOM   3076 1HG2 THR A 208     -12.223  -2.198  21.290  1.00 87.37           H
ATOM   3077 2HG2 THR A 208     -13.742  -2.201  20.363  1.00 87.37           H
ATOM   3078 3HG2 THR A 208     -13.760  -2.578  22.103  1.00 87.37           H
ATOM   3079  HN  THR A 208     -13.265   1.888  22.021  1.00 87.37           H
ATOM   3080  N   LYS A 209     -14.724   1.132  19.260  1.00 83.39           N
ATOM   3081  CA  LYS A 209     -15.558   1.199  18.072  1.00 83.39           C
ATOM   3082  C   LYS A 209     -14.764   1.842  16.933  1.00 83.39           C
ATOM   3083  O   LYS A 209     -14.787   1.355  15.803  1.00 83.39           O
ATOM   3084  HA  LYS A 209     -15.804   0.176  17.786  1.00 83.39           H
ATOM   3085  CB  LYS A 209     -16.876   1.912  18.382  1.00 83.39           C
ATOM   3086 1HB  LYS A 209     -16.672   2.881  18.836  1.00 83.39           H
ATOM   3087 2HB  LYS A 209     -17.417   2.103  17.455  1.00 83.39           H
ATOM   3088  CG  LYS A 209     -17.744   1.074  19.322  1.00 83.39           C
ATOM   3089 1HG  LYS A 209     -17.853   0.067  18.922  1.00 83.39           H
ATOM   3090 2HG  LYS A 209     -17.252   0.981  20.290  1.00 83.39           H
ATOM   3091  CD  LYS A 209     -19.124   1.709  19.505  1.00 83.39           C
ATOM   3092 1HD  LYS A 209     -19.016   2.778  19.684  1.00 83.39           H
ATOM   3093 2HD  LYS A 209     -19.705   1.596  18.589  1.00 83.39           H
ATOM   3094  CE  LYS A 209     -19.874   1.064  20.673  1.00 83.39           C
ATOM   3095 1HE  LYS A 209     -20.217   0.069  20.387  1.00 83.39           H
ATOM   3096 2HE  LYS A 209     -19.201   0.938  21.520  1.00 83.39           H
ATOM   3097  NZ  LYS A 209     -21.031   1.898  21.070  1.00 83.39           N
ATOM   3098 1HZ  LYS A 209     -21.484   1.484  21.878  1.00 83.39           H
ATOM   3099 2HZ  LYS A 209     -20.710   2.831  21.303  1.00 83.39           H
ATOM   3100 3HZ  LYS A 209     -21.690   1.949  20.302  1.00 83.39           H
ATOM   3101  HN  LYS A 209     -15.068   1.644  20.047  1.00 83.39           H
ATOM   3102  N   LEU A 210     -14.081   2.927  17.269  1.00 89.17           N
ATOM   3103  CA  LEU A 210     -13.393   3.720  16.264  1.00 89.17           C
ATOM   3104  C   LEU A 210     -12.291   2.876  15.621  1.00 89.17           C
ATOM   3105  O   LEU A 210     -12.190   2.808  14.397  1.00 89.17           O
ATOM   3106  HA  LEU A 210     -14.123   3.977  15.496  1.00 89.17           H
ATOM   3107  CB  LEU A 210     -12.890   5.031  16.869  1.00 89.17           C
ATOM   3108 1HB  LEU A 210     -13.711   5.495  17.416  1.00 89.17           H
ATOM   3109 2HB  LEU A 210     -12.113   4.798  17.598  1.00 89.17           H
ATOM   3110  CG  LEU A 210     -12.331   6.055  15.880  1.00 89.17           C
ATOM   3111  HG  LEU A 210     -11.555   5.570  15.288  1.00 89.17           H
ATOM   3112  CD1 LEU A 210     -13.414   6.526  14.906  1.00 89.17           C
ATOM   3113 1HD1 LEU A 210     -13.795   5.671  14.347  1.00 89.17           H
ATOM   3114 2HD1 LEU A 210     -14.228   6.988  15.465  1.00 89.17           H
ATOM   3115 3HD1 LEU A 210     -12.989   7.253  14.214  1.00 89.17           H
ATOM   3116  CD2 LEU A 210     -11.673   7.225  16.614  1.00 89.17           C
ATOM   3117 1HD2 LEU A 210     -12.411   7.718  17.247  1.00 89.17           H
ATOM   3118 2HD2 LEU A 210     -10.855   6.853  17.231  1.00 89.17           H
ATOM   3119 3HD2 LEU A 210     -11.284   7.938  15.887  1.00 89.17           H
ATOM   3120  HN  LEU A 210     -13.993   3.264  18.206  1.00 89.17           H
ATOM   3121  N   LYS A 211     -11.492   2.253  16.476  1.00 93.67           N
ATOM   3122  CA  LYS A 211     -10.403   1.414  16.007  1.00 93.67           C
ATOM   3123  C   LYS A 211     -10.959   0.338  15.073  1.00 93.67           C
ATOM   3124  O   LYS A 211     -10.454   0.148  13.967  1.00 93.67           O
ATOM   3125  HA  LYS A 211      -9.724   2.049  15.437  1.00 93.67           H
ATOM   3126  CB  LYS A 211      -9.611   0.853  17.189  1.00 93.67           C
ATOM   3127 1HB  LYS A 211      -9.197   1.672  17.777  1.00 93.67           H
ATOM   3128 2HB  LYS A 211     -10.278   0.295  17.847  1.00 93.67           H
ATOM   3129  CG  LYS A 211      -8.480  -0.059  16.709  1.00 93.67           C
ATOM   3130 1HG  LYS A 211      -8.899  -0.972  16.286  1.00 93.67           H
ATOM   3131 2HG  LYS A 211      -7.923   0.435  15.913  1.00 93.67           H
ATOM   3132  CD  LYS A 211      -7.534  -0.411  17.859  1.00 93.67           C
ATOM   3133 1HD  LYS A 211      -7.144   0.503  18.307  1.00 93.67           H
ATOM   3134 2HD  LYS A 211      -8.083  -0.939  18.638  1.00 93.67           H
ATOM   3135  CE  LYS A 211      -6.374  -1.279  17.367  1.00 93.67           C
ATOM   3136 1HE  LYS A 211      -6.753  -2.240  17.019  1.00 93.67           H
ATOM   3137 2HE  LYS A 211      -5.888  -0.801  16.517  1.00 93.67           H
ATOM   3138  NZ  LYS A 211      -5.390  -1.492  18.452  1.00 93.67           N
ATOM   3139 1HZ  LYS A 211      -4.694  -2.165  18.150  1.00 93.67           H
ATOM   3140 2HZ  LYS A 211      -4.936  -0.613  18.674  1.00 93.67           H
ATOM   3141 3HZ  LYS A 211      -5.866  -1.844  19.276  1.00 93.67           H
ATOM   3142  HN  LYS A 211     -11.581   2.314  17.470  1.00 93.67           H
ATOM   3143  N   SER A 212     -11.992  -0.340  15.551  1.00 91.29           N
ATOM   3144  CA  SER A 212     -12.564  -1.453  14.813  1.00 91.29           C
ATOM   3145  C   SER A 212     -13.074  -0.973  13.453  1.00 91.29           C
ATOM   3146  O   SER A 212     -12.899  -1.655  12.445  1.00 91.29           O
ATOM   3147  HA  SER A 212     -11.747  -2.164  14.687  1.00 91.29           H
ATOM   3148  CB  SER A 212     -13.696  -2.113  15.603  1.00 91.29           C
ATOM   3149 1HB  SER A 212     -14.487  -1.384  15.781  1.00 91.29           H
ATOM   3150 2HB  SER A 212     -14.132  -2.917  15.008  1.00 91.29           H
ATOM   3151  OG  SER A 212     -13.244  -2.637  16.848  1.00 91.29           O
ATOM   3152  HG  SER A 212     -13.352  -1.950  17.567  1.00 91.29           H
ATOM   3153  HN  SER A 212     -12.436  -0.139  16.424  1.00 91.29           H
ATOM   3154  N   ALA A 213     -13.695   0.197  13.470  1.00 94.35           N
ATOM   3155  CA  ALA A 213     -14.254   0.765  12.254  1.00 94.35           C
ATOM   3156  C   ALA A 213     -13.121   1.077  11.275  1.00 94.35           C
ATOM   3157  O   ALA A 213     -13.209   0.747  10.093  1.00 94.35           O
ATOM   3158  HA  ALA A 213     -14.911   0.017  11.810  1.00 94.35           H
ATOM   3159  CB  ALA A 213     -15.081   2.004  12.603  1.00 94.35           C
ATOM   3160 1HB  ALA A 213     -15.889   1.723  13.277  1.00 94.35           H
ATOM   3161 2HB  ALA A 213     -14.443   2.742  13.088  1.00 94.35           H
ATOM   3162 3HB  ALA A 213     -15.500   2.429  11.691  1.00 94.35           H
ATOM   3163  HN  ALA A 213     -13.818   0.754  14.291  1.00 94.35           H
ATOM   3164  N   VAL A 214     -12.083   1.709  11.802  1.00 92.47           N
ATOM   3165  CA  VAL A 214     -10.968   2.139  10.974  1.00 92.47           C
ATOM   3166  C   VAL A 214     -10.317   0.914  10.328  1.00 92.47           C
ATOM   3167  O   VAL A 214      -9.997   0.931   9.140  1.00 92.47           O
ATOM   3168  HA  VAL A 214     -11.370   2.778  10.188  1.00 92.47           H
ATOM   3169  CB  VAL A 214      -9.988   2.968  11.805  1.00 92.47           C
ATOM   3170  HB  VAL A 214      -9.759   2.407  12.712  1.00 92.47           H
ATOM   3171  CG1 VAL A 214      -8.677   3.190  11.047  1.00 92.47           C
ATOM   3172 1HG1 VAL A 214      -8.219   2.227  10.824  1.00 92.47           H
ATOM   3173 2HG1 VAL A 214      -8.881   3.720  10.117  1.00 92.47           H
ATOM   3174 3HG1 VAL A 214      -7.998   3.782  11.661  1.00 92.47           H
ATOM   3175  CG2 VAL A 214     -10.613   4.301  12.222  1.00 92.47           C
ATOM   3176 1HG2 VAL A 214     -10.884   4.869  11.332  1.00 92.47           H
ATOM   3177 2HG2 VAL A 214     -11.505   4.113  12.819  1.00 92.47           H
ATOM   3178 3HG2 VAL A 214      -9.894   4.870  12.812  1.00 92.47           H
ATOM   3179  HN  VAL A 214     -11.996   1.929  12.774  1.00 92.47           H
ATOM   3180  N   LEU A 215     -10.142  -0.120  11.138  1.00 92.33           N
ATOM   3181  CA  LEU A 215      -9.464  -1.321  10.681  1.00 92.33           C
ATOM   3182  C   LEU A 215     -10.337  -2.030   9.643  1.00 92.33           C
ATOM   3183  O   LEU A 215      -9.839  -2.479   8.612  1.00 92.33           O
ATOM   3184  HA  LEU A 215      -8.537  -1.011  10.199  1.00 92.33           H
ATOM   3185  CB  LEU A 215      -9.082  -2.206  11.870  1.00 92.33           C
ATOM   3186 1HB  LEU A 215      -9.964  -2.337  12.498  1.00 92.33           H
ATOM   3187 2HB  LEU A 215      -8.811  -3.191  11.492  1.00 92.33           H
ATOM   3188  CG  LEU A 215      -7.938  -1.693  12.747  1.00 92.33           C
ATOM   3189  HG  LEU A 215      -8.232  -0.730  13.164  1.00 92.33           H
ATOM   3190  CD1 LEU A 215      -7.683  -2.638  13.923  1.00 92.33           C
ATOM   3191 1HD1 LEU A 215      -8.584  -2.711  14.532  1.00 92.33           H
ATOM   3192 2HD1 LEU A 215      -7.419  -3.625  13.545  1.00 92.33           H
ATOM   3193 3HD1 LEU A 215      -6.864  -2.250  14.529  1.00 92.33           H
ATOM   3194  CD2 LEU A 215      -6.674  -1.458  11.916  1.00 92.33           C
ATOM   3195 1HD2 LEU A 215      -6.366  -2.394  11.450  1.00 92.33           H
ATOM   3196 2HD2 LEU A 215      -6.881  -0.718  11.143  1.00 92.33           H
ATOM   3197 3HD2 LEU A 215      -5.877  -1.094  12.564  1.00 92.33           H
ATOM   3198  HN  LEU A 215     -10.452  -0.145  12.088  1.00 92.33           H
ATOM   3199  N   THR A 216     -11.623  -2.109   9.952  1.00 91.77           N
ATOM   3200  CA  THR A 216     -12.564  -2.781   9.072  1.00 91.77           C
ATOM   3201  C   THR A 216     -12.569  -2.121   7.692  1.00 91.77           C
ATOM   3202  O   THR A 216     -12.528  -2.806   6.672  1.00 91.77           O
ATOM   3203  HA  THR A 216     -12.231  -3.809   8.934  1.00 91.77           H
ATOM   3204  CB  THR A 216     -13.934  -2.775   9.753  1.00 91.77           C
ATOM   3205  HB  THR A 216     -14.301  -1.757   9.880  1.00 91.77           H
ATOM   3206  OG1 THR A 216     -13.727  -3.509  10.957  1.00 91.77           O
ATOM   3207  HG1 THR A 216     -13.722  -2.887  11.740  1.00 91.77           H
ATOM   3208  CG2 THR A 216     -14.971  -3.600   8.988  1.00 91.77           C
ATOM   3209 1HG2 THR A 216     -14.634  -4.635   8.920  1.00 91.77           H
ATOM   3210 2HG2 THR A 216     -15.093  -3.191   7.985  1.00 91.77           H
ATOM   3211 3HG2 THR A 216     -15.925  -3.562   9.514  1.00 91.77           H
ATOM   3212  HN  THR A 216     -12.023  -1.724  10.784  1.00 91.77           H
ATOM   3213  N   LEU A 217     -12.618  -0.797   7.705  1.00 88.68           N
ATOM   3214  CA  LEU A 217     -12.630  -0.036   6.467  1.00 88.68           C
ATOM   3215  C   LEU A 217     -11.358  -0.343   5.673  1.00 88.68           C
ATOM   3216  O   LEU A 217     -11.401  -0.473   4.451  1.00 88.68           O
ATOM   3217  HA  LEU A 217     -13.489  -0.371   5.885  1.00 88.68           H
ATOM   3218  CB  LEU A 217     -12.831   1.453   6.754  1.00 88.68           C
ATOM   3219 1HB  LEU A 217     -13.693   1.563   7.412  1.00 88.68           H
ATOM   3220 2HB  LEU A 217     -11.962   1.817   7.304  1.00 88.68           H
ATOM   3221  CG  LEU A 217     -13.039   2.350   5.532  1.00 88.68           C
ATOM   3222  HG  LEU A 217     -12.258   2.124   4.806  1.00 88.68           H
ATOM   3223  CD1 LEU A 217     -14.381   2.057   4.859  1.00 88.68           C
ATOM   3224 1HD1 LEU A 217     -14.407   1.016   4.537  1.00 88.68           H
ATOM   3225 2HD1 LEU A 217     -15.190   2.238   5.568  1.00 88.68           H
ATOM   3226 3HD1 LEU A 217     -14.504   2.708   3.994  1.00 88.68           H
ATOM   3227  CD2 LEU A 217     -12.895   3.827   5.905  1.00 88.68           C
ATOM   3228 1HD2 LEU A 217     -13.638   4.085   6.659  1.00 88.68           H
ATOM   3229 2HD2 LEU A 217     -11.896   4.005   6.304  1.00 88.68           H
ATOM   3230 3HD2 LEU A 217     -13.048   4.442   5.019  1.00 88.68           H
ATOM   3231  HN  LEU A 217     -12.651  -0.246   8.539  1.00 88.68           H
ATOM   3232  N   LYS A 218     -10.256  -0.450   6.401  1.00 85.88           N
ATOM   3233  CA  LYS A 218      -8.965  -0.681   5.774  1.00 85.88           C
ATOM   3234  C   LYS A 218      -8.978  -2.043   5.077  1.00 85.88           C
ATOM   3235  O   LYS A 218      -8.498  -2.173   3.953  1.00 85.88           O
ATOM   3236  HA  LYS A 218      -8.826   0.092   5.019  1.00 85.88           H
ATOM   3237  CB  LYS A 218      -7.838  -0.524   6.797  1.00 85.88           C
ATOM   3238 1HB  LYS A 218      -7.969   0.406   7.349  1.00 85.88           H
ATOM   3239 2HB  LYS A 218      -7.886  -1.335   7.524  1.00 85.88           H
ATOM   3240  CG  LYS A 218      -6.471  -0.528   6.110  1.00 85.88           C
ATOM   3241 1HG  LYS A 218      -6.337  -1.461   5.563  1.00 85.88           H
ATOM   3242 2HG  LYS A 218      -6.425   0.280   5.379  1.00 85.88           H
ATOM   3243  CD  LYS A 218      -5.344  -0.363   7.132  1.00 85.88           C
ATOM   3244 1HD  LYS A 218      -5.438   0.602   7.630  1.00 85.88           H
ATOM   3245 2HD  LYS A 218      -5.432  -1.129   7.903  1.00 85.88           H
ATOM   3246  CE  LYS A 218      -3.974  -0.464   6.458  1.00 85.88           C
ATOM   3247 1HE  LYS A 218      -3.924  -1.372   5.857  1.00 85.88           H
ATOM   3248 2HE  LYS A 218      -3.833   0.376   5.778  1.00 85.88           H
ATOM   3249  NZ  LYS A 218      -2.897  -0.474   7.473  1.00 85.88           N
ATOM   3250 1HZ  LYS A 218      -2.148  -1.085   7.165  1.00 85.88           H
ATOM   3251 2HZ  LYS A 218      -2.538   0.466   7.594  1.00 85.88           H
ATOM   3252 3HZ  LYS A 218      -3.266  -0.811   8.355  1.00 85.88           H
ATOM   3253  HN  LYS A 218     -10.236  -0.381   7.398  1.00 85.88           H
ATOM   3254  N   VAL A 219      -9.533  -3.024   5.774  1.00 90.63           N
ATOM   3255  CA  VAL A 219      -9.541  -4.387   5.273  1.00 90.63           C
ATOM   3256  C   VAL A 219     -10.445  -4.469   4.042  1.00 90.63           C
ATOM   3257  O   VAL A 219     -10.071  -5.059   3.030  1.00 90.63           O
ATOM   3258  HA  VAL A 219      -8.521  -4.634   4.976  1.00 90.63           H
ATOM   3259  CB  VAL A 219      -9.957  -5.352   6.385  1.00 90.63           C
ATOM   3260  HB  VAL A 219     -10.897  -4.994   6.805  1.00 90.63           H
ATOM   3261  CG1 VAL A 219     -10.195  -6.758   5.831  1.00 90.63           C
ATOM   3262 1HG1 VAL A 219     -10.988  -6.724   5.083  1.00 90.63           H
ATOM   3263 2HG1 VAL A 219      -9.278  -7.128   5.372  1.00 90.63           H
ATOM   3264 3HG1 VAL A 219     -10.490  -7.423   6.642  1.00 90.63           H
ATOM   3265  CG2 VAL A 219      -8.918  -5.374   7.508  1.00 90.63           C
ATOM   3266 1HG2 VAL A 219      -7.957  -5.696   7.108  1.00 90.63           H
ATOM   3267 2HG2 VAL A 219      -8.819  -4.375   7.932  1.00 90.63           H
ATOM   3268 3HG2 VAL A 219      -9.239  -6.068   8.286  1.00 90.63           H
ATOM   3269  HN  VAL A 219      -9.972  -2.898   6.664  1.00 90.63           H
ATOM   3270  N   ILE A 220     -11.619  -3.867   4.169  1.00 91.22           N
ATOM   3271  CA  ILE A 220     -12.626  -3.962   3.125  1.00 91.22           C
ATOM   3272  C   ILE A 220     -12.091  -3.315   1.846  1.00 91.22           C
ATOM   3273  O   ILE A 220     -12.055  -3.949   0.793  1.00 91.22           O
ATOM   3274  HA  ILE A 220     -12.796  -5.021   2.931  1.00 91.22           H
ATOM   3275  CB  ILE A 220     -13.953  -3.371   3.605  1.00 91.22           C
ATOM   3276  HB  ILE A 220     -13.751  -2.400   4.057  1.00 91.22           H
ATOM   3277  CG1 ILE A 220     -14.585  -4.250   4.687  1.00 91.22           C
ATOM   3278 1HG1 ILE A 220     -14.850  -5.219   4.264  1.00 91.22           H
ATOM   3279 2HG1 ILE A 220     -13.860  -4.435   5.479  1.00 91.22           H
ATOM   3280  CG2 ILE A 220     -14.904  -3.134   2.431  1.00 91.22           C
ATOM   3281 1HG2 ILE A 220     -14.447  -2.439   1.727  1.00 91.22           H
ATOM   3282 2HG2 ILE A 220     -15.104  -4.080   1.929  1.00 91.22           H
ATOM   3283 3HG2 ILE A 220     -15.840  -2.714   2.800  1.00 91.22           H
ATOM   3284  CD1 ILE A 220     -15.832  -3.586   5.273  1.00 91.22           C
ATOM   3285 1HD1 ILE A 220     -15.559  -2.628   5.717  1.00 91.22           H
ATOM   3286 2HD1 ILE A 220     -16.564  -3.424   4.482  1.00 91.22           H
ATOM   3287 3HD1 ILE A 220     -16.261  -4.231   6.039  1.00 91.22           H
ATOM   3288  HN  ILE A 220     -11.886  -3.323   4.965  1.00 91.22           H
ATOM   3289  N   LEU A 221     -11.690  -2.059   1.980  1.00 89.71           N
ATOM   3290  CA  LEU A 221     -11.304  -1.270   0.823  1.00 89.71           C
ATOM   3291  C   LEU A 221      -9.888  -1.660   0.394  1.00 89.71           C
ATOM   3292  O   LEU A 221      -9.518  -1.493  -0.767  1.00 89.71           O
ATOM   3293  HA  LEU A 221     -11.990  -1.519   0.013  1.00 89.71           H
ATOM   3294  CB  LEU A 221     -11.469   0.223   1.113  1.00 89.71           C
ATOM   3295 1HB  LEU A 221     -10.886   0.467   2.001  1.00 89.71           H
ATOM   3296 2HB  LEU A 221     -11.037   0.784   0.284  1.00 89.71           H
ATOM   3297  CG  LEU A 221     -12.904   0.710   1.329  1.00 89.71           C
ATOM   3298  HG  LEU A 221     -13.315   0.188   2.193  1.00 89.71           H
ATOM   3299  CD1 LEU A 221     -12.933   2.206   1.649  1.00 89.71           C
ATOM   3300 1HD1 LEU A 221     -12.360   2.395   2.556  1.00 89.71           H
ATOM   3301 2HD1 LEU A 221     -12.496   2.763   0.820  1.00 89.71           H
ATOM   3302 3HD1 LEU A 221     -13.965   2.525   1.798  1.00 89.71           H
ATOM   3303  CD2 LEU A 221     -13.787   0.362   0.129  1.00 89.71           C
ATOM   3304 1HD2 LEU A 221     -13.388   0.839  -0.766  1.00 89.71           H
ATOM   3305 2HD2 LEU A 221     -13.802  -0.718  -0.010  1.00 89.71           H
ATOM   3306 3HD2 LEU A 221     -14.801   0.719   0.309  1.00 89.71           H
ATOM   3307  HN  LEU A 221     -11.627  -1.582   2.857  1.00 89.71           H
ATOM   3308  N   GLY A 222      -9.133  -2.172   1.356  1.00 88.35           N
ATOM   3309  CA  GLY A 222      -7.713  -2.400   1.150  1.00 88.35           C
ATOM   3310  C   GLY A 222      -7.467  -3.749   0.471  1.00 88.35           C
ATOM   3311  O   GLY A 222      -6.468  -3.925  -0.225  1.00 88.35           O
ATOM   3312 1HA  GLY A 222      -7.297  -1.600   0.539  1.00 88.35           H
ATOM   3313 2HA  GLY A 222      -7.194  -2.372   2.109  1.00 88.35           H
ATOM   3314  HN  GLY A 222      -9.476  -2.428   2.259  1.00 88.35           H
ATOM   3315  N   PHE A 223      -8.396  -4.667   0.696  1.00 81.46           N
ATOM   3316  CA  PHE A 223      -8.204  -6.045   0.276  1.00 81.46           C
ATOM   3317  C   PHE A 223      -9.423  -6.558  -0.493  1.00 81.46           C
ATOM   3318  O   PHE A 223      -9.346  -6.799  -1.697  1.00 81.46           O
ATOM   3319  HA  PHE A 223      -7.330  -6.065  -0.376  1.00 81.46           H
ATOM   3320  CB  PHE A 223      -8.028  -6.879   1.546  1.00 81.46           C
ATOM   3321 1HB  PHE A 223      -7.238  -6.437   2.153  1.00 81.46           H
ATOM   3322 2HB  PHE A 223      -8.946  -6.830   2.131  1.00 81.46           H
ATOM   3323  CG  PHE A 223      -7.687  -8.348   1.283  1.00 81.46           C
ATOM   3324  CD1 PHE A 223      -8.516  -9.329   1.729  1.00 81.46           C
ATOM   3325  HD1 PHE A 223      -9.424  -9.069   2.273  1.00 81.46           H
ATOM   3326  CD2 PHE A 223      -6.554  -8.671   0.604  1.00 81.46           C
ATOM   3327  HD2 PHE A 223      -5.889  -7.885   0.247  1.00 81.46           H
ATOM   3328  CE1 PHE A 223      -8.200 -10.691   1.485  1.00 81.46           C
ATOM   3329  HE1 PHE A 223      -8.865 -11.478   1.842  1.00 81.46           H
ATOM   3330  CE2 PHE A 223      -6.237 -10.034   0.360  1.00 81.46           C
ATOM   3331  HE2 PHE A 223      -5.329 -10.294  -0.184  1.00 81.46           H
ATOM   3332  CZ  PHE A 223      -7.067 -11.015   0.806  1.00 81.46           C
ATOM   3333  HZ  PHE A 223      -6.824 -12.061   0.618  1.00 81.46           H
ATOM   3334  HN  PHE A 223      -9.264  -4.483   1.156  1.00 81.46           H
ATOM   3335  N   PHE A 224     -10.520  -6.710   0.234  1.00 84.88           N
ATOM   3336  CA  PHE A 224     -11.639  -7.498  -0.255  1.00 84.88           C
ATOM   3337  C   PHE A 224     -12.184  -6.923  -1.564  1.00 84.88           C
ATOM   3338  O   PHE A 224     -12.290  -7.634  -2.562  1.00 84.88           O
ATOM   3339  HA  PHE A 224     -11.270  -8.509  -0.430  1.00 84.88           H
ATOM   3340  CB  PHE A 224     -12.733  -7.431   0.812  1.00 84.88           C
ATOM   3341 1HB  PHE A 224     -12.761  -6.424   1.227  1.00 84.88           H
ATOM   3342 2HB  PHE A 224     -13.699  -7.609   0.339  1.00 84.88           H
ATOM   3343  CG  PHE A 224     -12.550  -8.433   1.954  1.00 84.88           C
ATOM   3344  CD1 PHE A 224     -12.848  -9.746   1.762  1.00 84.88           C
ATOM   3345  HD1 PHE A 224     -13.217 -10.085   0.794  1.00 84.88           H
ATOM   3346  CD2 PHE A 224     -12.089  -8.010   3.162  1.00 84.88           C
ATOM   3347  HD2 PHE A 224     -11.851  -6.957   3.316  1.00 84.88           H
ATOM   3348  CE1 PHE A 224     -12.678 -10.675   2.822  1.00 84.88           C
ATOM   3349  HE1 PHE A 224     -12.916 -11.727   2.668  1.00 84.88           H
ATOM   3350  CE2 PHE A 224     -11.919  -8.939   4.222  1.00 84.88           C
ATOM   3351  HE2 PHE A 224     -11.550  -8.600   5.190  1.00 84.88           H
ATOM   3352  CZ  PHE A 224     -12.217 -10.252   4.030  1.00 84.88           C
ATOM   3353  HZ  PHE A 224     -12.086 -10.965   4.844  1.00 84.88           H
ATOM   3354  HN  PHE A 224     -10.651  -6.306   1.140  1.00 84.88           H
ATOM   3355  N   LEU A 225     -12.515  -5.641  -1.517  1.00 89.80           N
ATOM   3356  CA  LEU A 225     -13.138  -4.986  -2.656  1.00 89.80           C
ATOM   3357  C   LEU A 225     -12.209  -5.087  -3.867  1.00 89.80           C
ATOM   3358  O   LEU A 225     -12.604  -5.590  -4.917  1.00 89.80           O
ATOM   3359  HA  LEU A 225     -14.057  -5.527  -2.880  1.00 89.80           H
ATOM   3360  CB  LEU A 225     -13.531  -3.551  -2.300  1.00 89.80           C
ATOM   3361 1HB  LEU A 225     -14.262  -3.586  -1.492  1.00 89.80           H
ATOM   3362 2HB  LEU A 225     -12.651  -3.040  -1.911  1.00 89.80           H
ATOM   3363  CG  LEU A 225     -14.111  -2.713  -3.440  1.00 89.80           C
ATOM   3364  HG  LEU A 225     -13.474  -2.839  -4.315  1.00 89.80           H
ATOM   3365  CD1 LEU A 225     -15.509  -3.202  -3.825  1.00 89.80           C
ATOM   3366 1HD1 LEU A 225     -15.454  -4.241  -4.148  1.00 89.80           H
ATOM   3367 2HD1 LEU A 225     -16.171  -3.125  -2.962  1.00 89.80           H
ATOM   3368 3HD1 LEU A 225     -15.898  -2.589  -4.637  1.00 89.80           H
ATOM   3369  CD2 LEU A 225     -14.103  -1.224  -3.086  1.00 89.80           C
ATOM   3370 1HD2 LEU A 225     -14.703  -1.060  -2.191  1.00 89.80           H
ATOM   3371 2HD2 LEU A 225     -13.078  -0.901  -2.900  1.00 89.80           H
ATOM   3372 3HD2 LEU A 225     -14.520  -0.651  -3.913  1.00 89.80           H
ATOM   3373  HN  LEU A 225     -12.365  -5.053  -0.722  1.00 89.80           H
ATOM   3374  N   PRO A 226     -10.961  -4.612  -3.744  1.00 90.46           N
ATOM   3375  CA  PRO A 226     -10.012  -4.688  -4.858  1.00 90.46           C
ATOM   3376  C   PRO A 226      -9.882  -6.098  -5.410  1.00 90.46           C
ATOM   3377  O   PRO A 226      -9.891  -6.297  -6.623  1.00 90.46           O
ATOM   3378  HA  PRO A 226     -10.368  -4.087  -5.694  1.00 90.46           H
ATOM   3379  CB  PRO A 226      -8.699  -4.193  -4.249  1.00 90.46           C
ATOM   3380 1HB  PRO A 226      -8.103  -5.017  -3.857  1.00 90.46           H
ATOM   3381 2HB  PRO A 226      -8.084  -3.678  -4.987  1.00 90.46           H
ATOM   3382  CG  PRO A 226      -9.156  -3.252  -3.141  1.00 90.46           C
ATOM   3383 1HG  PRO A 226      -8.376  -3.093  -2.397  1.00 90.46           H
ATOM   3384 2HG  PRO A 226      -9.415  -2.266  -3.528  1.00 90.46           H
ATOM   3385  CD  PRO A 226     -10.362  -3.972  -2.559  1.00 90.46           C
ATOM   3386 1HD  PRO A 226     -10.071  -4.709  -1.811  1.00 90.46           H
ATOM   3387 2HD  PRO A 226     -11.050  -3.281  -2.072  1.00 90.46           H
ATOM   3388  N   PHE A 227      -9.763  -7.049  -4.494  1.00 84.58           N
ATOM   3389  CA  PHE A 227      -9.483  -8.423  -4.875  1.00 84.58           C
ATOM   3390  C   PHE A 227     -10.633  -9.009  -5.696  1.00 84.58           C
ATOM   3391  O   PHE A 227     -10.405  -9.649  -6.722  1.00 84.58           O
ATOM   3392  HA  PHE A 227      -8.576  -8.414  -5.478  1.00 84.58           H
ATOM   3393  CB  PHE A 227      -9.338  -9.225  -3.580  1.00 84.58           C
ATOM   3394 1HB  PHE A 227      -8.597  -8.739  -2.945  1.00 84.58           H
ATOM   3395 2HB  PHE A 227     -10.285  -9.200  -3.041  1.00 84.58           H
ATOM   3396  CG  PHE A 227      -8.927 -10.683  -3.793  1.00 84.58           C
ATOM   3397  CD1 PHE A 227      -9.868 -11.664  -3.776  1.00 84.58           C
ATOM   3398  HD1 PHE A 227     -10.916 -11.412  -3.611  1.00 84.58           H
ATOM   3399  CD2 PHE A 227      -7.620 -10.998  -4.000  1.00 84.58           C
ATOM   3400  HD2 PHE A 227      -6.865 -10.212  -4.014  1.00 84.58           H
ATOM   3401  CE1 PHE A 227      -9.487 -13.018  -3.975  1.00 84.58           C
ATOM   3402  HE1 PHE A 227     -10.242 -13.804  -3.961  1.00 84.58           H
ATOM   3403  CE2 PHE A 227      -7.239 -12.352  -4.199  1.00 84.58           C
ATOM   3404  HE2 PHE A 227      -6.192 -12.604  -4.365  1.00 84.58           H
ATOM   3405  CZ  PHE A 227      -8.180 -13.333  -4.182  1.00 84.58           C
ATOM   3406  HZ  PHE A 227      -7.888 -14.372  -4.334  1.00 84.58           H
ATOM   3407  HN  PHE A 227      -9.853  -6.893  -3.511  1.00 84.58           H
ATOM   3408  N   VAL A 228     -11.844  -8.770  -5.215  1.00 92.26           N
ATOM   3409  CA  VAL A 228     -13.028  -9.301  -5.869  1.00 92.26           C
ATOM   3410  C   VAL A 228     -13.112  -8.744  -7.292  1.00 92.26           C
ATOM   3411  O   VAL A 228     -13.363  -9.488  -8.239  1.00 92.26           O
ATOM   3412  HA  VAL A 228     -12.917 -10.384  -5.922  1.00 92.26           H
ATOM   3413  CB  VAL A 228     -14.271  -8.993  -5.032  1.00 92.26           C
ATOM   3414  HB  VAL A 228     -14.274  -7.924  -4.817  1.00 92.26           H
ATOM   3415  CG1 VAL A 228     -15.549  -9.319  -5.808  1.00 92.26           C
ATOM   3416 1HG1 VAL A 228     -15.584  -8.722  -6.719  1.00 92.26           H
ATOM   3417 2HG1 VAL A 228     -15.556 -10.378  -6.067  1.00 92.26           H
ATOM   3418 3HG1 VAL A 228     -16.417  -9.091  -5.190  1.00 92.26           H
ATOM   3419  CG2 VAL A 228     -14.233  -9.741  -3.698  1.00 92.26           C
ATOM   3420 1HG2 VAL A 228     -14.194 -10.814  -3.884  1.00 92.26           H
ATOM   3421 2HG2 VAL A 228     -13.349  -9.438  -3.136  1.00 92.26           H
ATOM   3422 3HG2 VAL A 228     -15.128  -9.504  -3.123  1.00 92.26           H
ATOM   3423  HN  VAL A 228     -12.023  -8.226  -4.395  1.00 92.26           H
ATOM   3424  N   VAL A 229     -12.898  -7.441  -7.397  1.00 92.02           N
ATOM   3425  CA  VAL A 229     -13.020  -6.763  -8.676  1.00 92.02           C
ATOM   3426  C   VAL A 229     -11.970  -7.314  -9.643  1.00 92.02           C
ATOM   3427  O   VAL A 229     -12.277  -7.605 -10.798  1.00 92.02           O
ATOM   3428  HA  VAL A 229     -14.012  -6.984  -9.072  1.00 92.02           H
ATOM   3429  CB  VAL A 229     -12.916  -5.249  -8.478  1.00 92.02           C
ATOM   3430  HB  VAL A 229     -11.998  -5.046  -7.926  1.00 92.02           H
ATOM   3431  CG1 VAL A 229     -12.825  -4.526  -9.824  1.00 92.02           C
ATOM   3432 1HG1 VAL A 229     -11.942  -4.870 -10.362  1.00 92.02           H
ATOM   3433 2HG1 VAL A 229     -13.717  -4.741 -10.412  1.00 92.02           H
ATOM   3434 3HG1 VAL A 229     -12.751  -3.452  -9.654  1.00 92.02           H
ATOM   3435  CG2 VAL A 229     -14.089  -4.722  -7.650  1.00 92.02           C
ATOM   3436 1HG2 VAL A 229     -15.025  -4.944  -8.164  1.00 92.02           H
ATOM   3437 2HG2 VAL A 229     -14.089  -5.203  -6.672  1.00 92.02           H
ATOM   3438 3HG2 VAL A 229     -13.990  -3.644  -7.525  1.00 92.02           H
ATOM   3439  HN  VAL A 229     -12.645  -6.852  -6.629  1.00 92.02           H
ATOM   3440  N   MET A 230     -10.753  -7.439  -9.135  1.00 84.34           N
ATOM   3441  CA  MET A 230      -9.646  -7.909  -9.951  1.00 84.34           C
ATOM   3442  C   MET A 230      -9.894  -9.337 -10.442  1.00 84.34           C
ATOM   3443  O   MET A 230      -9.716  -9.631 -11.623  1.00 84.34           O
ATOM   3444  HA  MET A 230      -9.600  -7.229 -10.802  1.00 84.34           H
ATOM   3445  CB  MET A 230      -8.354  -7.867  -9.133  1.00 84.34           C
ATOM   3446 1HB  MET A 230      -8.520  -8.331  -8.161  1.00 84.34           H
ATOM   3447 2HB  MET A 230      -7.582  -8.448  -9.637  1.00 84.34           H
ATOM   3448  CG  MET A 230      -7.874  -6.427  -8.941  1.00 84.34           C
ATOM   3449 1HG  MET A 230      -7.873  -5.904  -9.898  1.00 84.34           H
ATOM   3450 2HG  MET A 230      -8.559  -5.890  -8.285  1.00 84.34           H
ATOM   3451  SD  MET A 230      -6.231  -6.419  -8.242  1.00 84.34           S
ATOM   3452  CE  MET A 230      -6.565  -7.169  -6.657  1.00 84.34           C
ATOM   3453 1HE  MET A 230      -7.282  -6.557  -6.110  1.00 84.34           H
ATOM   3454 2HE  MET A 230      -6.978  -8.166  -6.807  1.00 84.34           H
ATOM   3455 3HE  MET A 230      -5.639  -7.241  -6.087  1.00 84.34           H
ATOM   3456  HN  MET A 230     -10.518  -7.227  -8.187  1.00 84.34           H
ATOM   3457  N   ALA A 231     -10.300 -10.187  -9.509  1.00 90.31           N
ATOM   3458  CA  ALA A 231     -10.500 -11.593  -9.814  1.00 90.31           C
ATOM   3459  C   ALA A 231     -11.549 -11.727 -10.919  1.00 90.31           C
ATOM   3460  O   ALA A 231     -11.379 -12.513 -11.850  1.00 90.31           O
ATOM   3461  HA  ALA A 231      -9.552 -11.992 -10.175  1.00 90.31           H
ATOM   3462  CB  ALA A 231     -10.896 -12.341  -8.540  1.00 90.31           C
ATOM   3463 1HB  ALA A 231     -10.105 -12.239  -7.798  1.00 90.31           H
ATOM   3464 2HB  ALA A 231     -11.821 -11.920  -8.145  1.00 90.31           H
ATOM   3465 3HB  ALA A 231     -11.046 -13.396  -8.769  1.00 90.31           H
ATOM   3466  HN  ALA A 231     -10.491  -9.928  -8.562  1.00 90.31           H
ATOM   3467  N   CYS A 232     -12.611 -10.947 -10.780  1.00 89.84           N
ATOM   3468  CA  CYS A 232     -13.709 -11.000 -11.731  1.00 89.84           C
ATOM   3469  C   CYS A 232     -13.195 -10.511 -13.086  1.00 89.84           C
ATOM   3470  O   CYS A 232     -13.480 -11.116 -14.118  1.00 89.84           O
ATOM   3471  HA  CYS A 232     -14.021 -12.043 -11.790  1.00 89.84           H
ATOM   3472  CB  CYS A 232     -14.914 -10.189 -11.251  1.00 89.84           C
ATOM   3473 1HB  CYS A 232     -14.598  -9.184 -10.972  1.00 89.84           H
ATOM   3474 2HB  CYS A 232     -15.637 -10.083 -12.059  1.00 89.84           H
ATOM   3475  SG  CYS A 232     -15.695 -11.018  -9.818  1.00 89.84           S
ATOM   3476  HG  CYS A 232     -14.842 -10.557  -8.908  1.00 89.84           H
ATOM   3477  HN  CYS A 232     -12.728 -10.289 -10.037  1.00 89.84           H
ATOM   3478  N   CYS A 233     -12.446  -9.418 -13.040  1.00 87.82           N
ATOM   3479  CA  CYS A 233     -11.984  -8.775 -14.258  1.00 87.82           C
ATOM   3480  C   CYS A 233     -11.135  -9.780 -15.039  1.00 87.82           C
ATOM   3481  O   CYS A 233     -11.349  -9.982 -16.234  1.00 87.82           O
ATOM   3482  HA  CYS A 233     -12.874  -8.498 -14.823  1.00 87.82           H
ATOM   3483  CB  CYS A 233     -11.214  -7.487 -13.961  1.00 87.82           C
ATOM   3484 1HB  CYS A 233     -10.482  -7.665 -13.172  1.00 87.82           H
ATOM   3485 2HB  CYS A 233     -10.659  -7.173 -14.845  1.00 87.82           H
ATOM   3486  SG  CYS A 233     -12.374  -6.168 -13.449  1.00 87.82           S
ATOM   3487  HG  CYS A 233     -12.557  -6.617 -12.210  1.00 87.82           H
ATOM   3488  HN  CYS A 233     -12.157  -8.974 -12.192  1.00 87.82           H
ATOM   3489  N   TYR A 234     -10.191 -10.384 -14.333  1.00 74.98           N
ATOM   3490  CA  TYR A 234      -9.174 -11.194 -14.982  1.00 74.98           C
ATOM   3491  C   TYR A 234      -9.736 -12.557 -15.391  1.00 74.98           C
ATOM   3492  O   TYR A 234      -9.310 -13.134 -16.390  1.00 74.98           O
ATOM   3493  HA  TYR A 234      -8.841 -10.664 -15.875  1.00 74.98           H
ATOM   3494  CB  TYR A 234      -8.072 -11.402 -13.941  1.00 74.98           C
ATOM   3495 1HB  TYR A 234      -8.527 -11.458 -12.952  1.00 74.98           H
ATOM   3496 2HB  TYR A 234      -7.589 -12.361 -14.125  1.00 74.98           H
ATOM   3497  CG  TYR A 234      -7.007 -10.303 -13.934  1.00 74.98           C
ATOM   3498  CD1 TYR A 234      -5.882 -10.428 -14.725  1.00 74.98           C
ATOM   3499  HD1 TYR A 234      -5.753 -11.309 -15.354  1.00 74.98           H
ATOM   3500  CD2 TYR A 234      -7.171  -9.188 -13.138  1.00 74.98           C
ATOM   3501  HD2 TYR A 234      -8.059  -9.090 -12.514  1.00 74.98           H
ATOM   3502  CE1 TYR A 234      -4.880  -9.394 -14.719  1.00 74.98           C
ATOM   3503  HE1 TYR A 234      -3.987  -9.480 -15.338  1.00 74.98           H
ATOM   3504  CE2 TYR A 234      -6.168  -8.154 -13.132  1.00 74.98           C
ATOM   3505  HE2 TYR A 234      -6.285  -7.268 -12.508  1.00 74.98           H
ATOM   3506  CZ  TYR A 234      -5.072  -8.308 -13.923  1.00 74.98           C
ATOM   3507  OH  TYR A 234      -4.126  -7.332 -13.917  1.00 74.98           O
ATOM   3508  HH  TYR A 234      -4.519  -6.476 -13.582  1.00 74.98           H
ATOM   3509  HN  TYR A 234     -10.114 -10.327 -13.338  1.00 74.98           H
ATOM   3510  N   THR A 235     -10.685 -13.032 -14.597  1.00 85.00           N
ATOM   3511  CA  THR A 235     -11.386 -14.262 -14.922  1.00 85.00           C
ATOM   3512  C   THR A 235     -12.033 -14.158 -16.305  1.00 85.00           C
ATOM   3513  O   THR A 235     -11.952 -15.090 -17.104  1.00 85.00           O
ATOM   3514  HA  THR A 235     -10.657 -15.071 -14.970  1.00 85.00           H
ATOM   3515  CB  THR A 235     -12.390 -14.544 -13.802  1.00 85.00           C
ATOM   3516  HB  THR A 235     -13.076 -15.342 -14.087  1.00 85.00           H
ATOM   3517  OG1 THR A 235     -12.991 -13.278 -13.547  1.00 85.00           O
ATOM   3518  HG1 THR A 235     -13.753 -13.128 -14.178  1.00 85.00           H
ATOM   3519  CG2 THR A 235     -11.707 -14.905 -12.482  1.00 85.00           C
ATOM   3520 1HG2 THR A 235     -11.072 -14.078 -12.163  1.00 85.00           H
ATOM   3521 2HG2 THR A 235     -11.098 -15.798 -12.620  1.00 85.00           H
ATOM   3522 3HG2 THR A 235     -12.464 -15.096 -11.721  1.00 85.00           H
ATOM   3523  HN  THR A 235     -10.975 -12.592 -13.747  1.00 85.00           H
ATOM   3524  N   ILE A 236     -12.660 -13.015 -16.546  1.00 83.48           N
ATOM   3525  CA  ILE A 236     -13.312 -12.774 -17.821  1.00 83.48           C
ATOM   3526  C   ILE A 236     -12.249 -12.576 -18.904  1.00 83.48           C
ATOM   3527  O   ILE A 236     -12.400 -13.062 -20.023  1.00 83.48           O
ATOM   3528  HA  ILE A 236     -13.892 -13.664 -18.065  1.00 83.48           H
ATOM   3529  CB  ILE A 236     -14.298 -11.609 -17.707  1.00 83.48           C
ATOM   3530  HB  ILE A 236     -13.746 -10.726 -17.386  1.00 83.48           H
ATOM   3531  CG1 ILE A 236     -15.359 -11.891 -16.641  1.00 83.48           C
ATOM   3532 1HG1 ILE A 236     -16.061 -12.638 -17.011  1.00 83.48           H
ATOM   3533 2HG1 ILE A 236     -14.885 -12.311 -15.754  1.00 83.48           H
ATOM   3534  CG2 ILE A 236     -14.922 -11.284 -19.065  1.00 83.48           C
ATOM   3535 1HG2 ILE A 236     -14.137 -11.009 -19.770  1.00 83.48           H
ATOM   3536 2HG2 ILE A 236     -15.456 -12.158 -19.439  1.00 83.48           H
ATOM   3537 3HG2 ILE A 236     -15.618 -10.453 -18.955  1.00 83.48           H
ATOM   3538  CD1 ILE A 236     -16.114 -10.614 -16.267  1.00 83.48           C
ATOM   3539 1HD1 ILE A 236     -15.411  -9.879 -15.875  1.00 83.48           H
ATOM   3540 2HD1 ILE A 236     -16.606 -10.211 -17.152  1.00 83.48           H
ATOM   3541 3HD1 ILE A 236     -16.861 -10.843 -15.508  1.00 83.48           H
ATOM   3542  HN  ILE A 236     -12.726 -12.265 -15.888  1.00 83.48           H
ATOM   3543  N   ILE A 237     -11.197 -11.861 -18.531  1.00 80.07           N
ATOM   3544  CA  ILE A 237     -10.122 -11.571 -19.464  1.00 80.07           C
ATOM   3545  C   ILE A 237      -9.560 -12.884 -20.013  1.00 80.07           C
ATOM   3546  O   ILE A 237      -9.455 -13.060 -21.226  1.00 80.07           O
ATOM   3547  HA  ILE A 237     -10.551 -11.007 -20.292  1.00 80.07           H
ATOM   3548  CB  ILE A 237      -9.068 -10.678 -18.806  1.00 80.07           C
ATOM   3549  HB  ILE A 237      -8.911 -11.030 -17.786  1.00 80.07           H
ATOM   3550  CG1 ILE A 237      -9.555  -9.231 -18.715  1.00 80.07           C
ATOM   3551 1HG1 ILE A 237      -9.553  -8.779 -19.707  1.00 80.07           H
ATOM   3552 2HG1 ILE A 237     -10.585  -9.212 -18.358  1.00 80.07           H
ATOM   3553  CG2 ILE A 237      -7.726 -10.787 -19.533  1.00 80.07           C
ATOM   3554 1HG2 ILE A 237      -7.378 -11.819 -19.502  1.00 80.07           H
ATOM   3555 2HG2 ILE A 237      -7.849 -10.476 -20.570  1.00 80.07           H
ATOM   3556 3HG2 ILE A 237      -6.995 -10.142 -19.044  1.00 80.07           H
ATOM   3557  CD1 ILE A 237      -8.669  -8.412 -17.774  1.00 80.07           C
ATOM   3558 1HD1 ILE A 237      -8.693  -8.853 -16.777  1.00 80.07           H
ATOM   3559 2HD1 ILE A 237      -7.645  -8.414 -18.147  1.00 80.07           H
ATOM   3560 3HD1 ILE A 237      -9.038  -7.387 -17.727  1.00 80.07           H
ATOM   3561  HN  ILE A 237     -11.074 -11.484 -17.613  1.00 80.07           H
ATOM   3562  N   ILE A 238      -9.213 -13.772 -19.093  1.00 77.74           N
ATOM   3563  CA  ILE A 238      -8.581 -15.027 -19.465  1.00 77.74           C
ATOM   3564  C   ILE A 238      -9.509 -15.801 -20.403  1.00 77.74           C
ATOM   3565  O   ILE A 238      -9.064 -16.340 -21.416  1.00 77.74           O
ATOM   3566  HA  ILE A 238      -7.667 -14.785 -20.005  1.00 77.74           H
ATOM   3567  CB  ILE A 238      -8.175 -15.813 -18.216  1.00 77.74           C
ATOM   3568  HB  ILE A 238      -9.021 -15.823 -17.529  1.00 77.74           H
ATOM   3569  CG1 ILE A 238      -7.013 -15.129 -17.493  1.00 77.74           C
ATOM   3570 1HG1 ILE A 238      -6.090 -15.287 -18.051  1.00 77.74           H
ATOM   3571 2HG1 ILE A 238      -7.184 -14.054 -17.457  1.00 77.74           H
ATOM   3572  CG2 ILE A 238      -7.857 -17.268 -18.564  1.00 77.74           C
ATOM   3573 1HG2 ILE A 238      -8.739 -17.738 -19.001  1.00 77.74           H
ATOM   3574 2HG2 ILE A 238      -7.036 -17.300 -19.280  1.00 77.74           H
ATOM   3575 3HG2 ILE A 238      -7.571 -17.804 -17.659  1.00 77.74           H
ATOM   3576  CD1 ILE A 238      -6.855 -15.674 -16.072  1.00 77.74           C
ATOM   3577 1HD1 ILE A 238      -7.771 -15.493 -15.510  1.00 77.74           H
ATOM   3578 2HD1 ILE A 238      -6.660 -16.746 -16.113  1.00 77.74           H
ATOM   3579 3HD1 ILE A 238      -6.022 -15.171 -15.580  1.00 77.74           H
ATOM   3580  HN  ILE A 238      -9.356 -13.646 -18.111  1.00 77.74           H
ATOM   3581  N   HIS A 239     -10.781 -15.832 -20.034  1.00 76.70           N
ATOM   3582  CA  HIS A 239     -11.768 -16.562 -20.811  1.00 76.70           C
ATOM   3583  C   HIS A 239     -11.800 -16.019 -22.241  1.00 76.70           C
ATOM   3584  O   HIS A 239     -11.854 -16.787 -23.200  1.00 76.70           O
ATOM   3585  HA  HIS A 239     -11.442 -17.602 -20.834  1.00 76.70           H
ATOM   3586  CB  HIS A 239     -13.137 -16.517 -20.129  1.00 76.70           C
ATOM   3587 1HB  HIS A 239     -13.018 -16.788 -19.080  1.00 76.70           H
ATOM   3588 2HB  HIS A 239     -13.511 -15.493 -20.154  1.00 76.70           H
ATOM   3589  CG  HIS A 239     -14.166 -17.428 -20.756  1.00 76.70           C
ATOM   3590  ND1 HIS A 239     -15.035 -17.007 -21.747  1.00 76.70           N
ATOM   3591  HD1 HIS A 239     -15.075 -16.088 -22.139  1.00 76.70           H
ATOM   3592  CD2 HIS A 239     -14.453 -18.741 -20.524  1.00 76.70           C
ATOM   3593  HD2 HIS A 239     -13.953 -19.384 -19.800  1.00 76.70           H
ATOM   3594  CE1 HIS A 239     -15.808 -18.029 -22.087  1.00 76.70           C
ATOM   3595  HE1 HIS A 239     -16.594 -18.014 -22.841  1.00 76.70           H
ATOM   3596  NE2 HIS A 239     -15.445 -19.102 -21.327  1.00 76.70           N
ATOM   3597  HN  HIS A 239     -11.139 -15.371 -19.222  1.00 76.70           H
ATOM   3598  N   THR A 240     -11.765 -14.698 -22.339  1.00 78.42           N
ATOM   3599  CA  THR A 240     -11.855 -14.040 -23.632  1.00 78.42           C
ATOM   3600  C   THR A 240     -10.616 -14.351 -24.475  1.00 78.42           C
ATOM   3601  O   THR A 240     -10.716 -14.531 -25.687  1.00 78.42           O
ATOM   3602  HA  THR A 240     -12.715 -14.446 -24.165  1.00 78.42           H
ATOM   3603  CB  THR A 240     -12.064 -12.545 -23.388  1.00 78.42           C
ATOM   3604  HB  THR A 240     -11.158 -12.083 -22.998  1.00 78.42           H
ATOM   3605  OG1 THR A 240     -13.201 -12.488 -22.531  1.00 78.42           O
ATOM   3606  HG1 THR A 240     -12.909 -12.363 -21.583  1.00 78.42           H
ATOM   3607  CG2 THR A 240     -12.512 -11.803 -24.650  1.00 78.42           C
ATOM   3608 1HG2 THR A 240     -13.455 -12.221 -25.002  1.00 78.42           H
ATOM   3609 2HG2 THR A 240     -11.753 -11.914 -25.424  1.00 78.42           H
ATOM   3610 3HG2 THR A 240     -12.646 -10.746 -24.421  1.00 78.42           H
ATOM   3611  HN  THR A 240     -11.678 -14.081 -21.556  1.00 78.42           H
ATOM   3612  N   LEU A 241      -9.478 -14.405 -23.799  1.00 74.36           N
ATOM   3613  CA  LEU A 241      -8.209 -14.579 -24.484  1.00 74.36           C
ATOM   3614  C   LEU A 241      -8.137 -15.993 -25.064  1.00 74.36           C
ATOM   3615  O   LEU A 241      -7.678 -16.184 -26.189  1.00 74.36           O
ATOM   3616  HA  LEU A 241      -8.182 -13.866 -25.308  1.00 74.36           H
ATOM   3617  CB  LEU A 241      -7.045 -14.237 -23.551  1.00 74.36           C
ATOM   3618 1HB  LEU A 241      -7.231 -14.705 -22.584  1.00 74.36           H
ATOM   3619 2HB  LEU A 241      -6.138 -14.687 -23.954  1.00 74.36           H
ATOM   3620  CG  LEU A 241      -6.784 -12.747 -23.323  1.00 74.36           C
ATOM   3621  HG  LEU A 241      -7.728 -12.272 -23.056  1.00 74.36           H
ATOM   3622  CD1 LEU A 241      -5.822 -12.531 -22.153  1.00 74.36           C
ATOM   3623 1HD1 LEU A 241      -6.253 -12.953 -21.246  1.00 74.36           H
ATOM   3624 2HD1 LEU A 241      -4.873 -13.024 -22.368  1.00 74.36           H
ATOM   3625 3HD1 LEU A 241      -5.653 -11.463 -22.013  1.00 74.36           H
ATOM   3626  CD2 LEU A 241      -6.287 -12.075 -24.605  1.00 74.36           C
ATOM   3627 1HD2 LEU A 241      -5.359 -12.547 -24.927  1.00 74.36           H
ATOM   3628 2HD2 LEU A 241      -7.039 -12.182 -25.387  1.00 74.36           H
ATOM   3629 3HD2 LEU A 241      -6.109 -11.016 -24.415  1.00 74.36           H
ATOM   3630  HN  LEU A 241      -9.415 -14.332 -22.804  1.00 74.36           H
ATOM   3631  N   ILE A 242      -8.596 -16.948 -24.269  1.00 74.62           N
ATOM   3632  CA  ILE A 242      -8.591 -18.339 -24.690  1.00 74.62           C
ATOM   3633  C   ILE A 242      -9.359 -18.472 -26.006  1.00 74.62           C
ATOM   3634  O   ILE A 242      -8.966 -19.238 -26.884  1.00 74.62           O
ATOM   3635  HA  ILE A 242      -7.553 -18.623 -24.865  1.00 74.62           H
ATOM   3636  CB  ILE A 242      -9.124 -19.239 -23.573  1.00 74.62           C
ATOM   3637  HB  ILE A 242     -10.051 -18.805 -23.198  1.00 74.62           H
ATOM   3638  CG1 ILE A 242      -8.144 -19.294 -22.399  1.00 74.62           C
ATOM   3639 1HG1 ILE A 242      -7.268 -19.880 -22.679  1.00 74.62           H
ATOM   3640 2HG1 ILE A 242      -7.793 -18.289 -22.165  1.00 74.62           H
ATOM   3641  CG2 ILE A 242      -9.460 -20.633 -24.105  1.00 74.62           C
ATOM   3642 1HG2 ILE A 242     -10.221 -20.552 -24.881  1.00 74.62           H
ATOM   3643 2HG2 ILE A 242      -8.562 -21.089 -24.523  1.00 74.62           H
ATOM   3644 3HG2 ILE A 242      -9.836 -21.252 -23.291  1.00 74.62           H
ATOM   3645  CD1 ILE A 242      -8.803 -19.911 -21.163  1.00 74.62           C
ATOM   3646 1HD1 ILE A 242      -9.663 -19.309 -20.872  1.00 74.62           H
ATOM   3647 2HD1 ILE A 242      -9.130 -20.925 -21.394  1.00 74.62           H
ATOM   3648 3HD1 ILE A 242      -8.084 -19.938 -20.344  1.00 74.62           H
ATOM   3649  HN  ILE A 242      -8.967 -16.785 -23.354  1.00 74.62           H
ATOM   3650  N   GLN A 243     -10.442 -17.714 -26.101  1.00 69.94           N
ATOM   3651  CA  GLN A 243     -11.284 -17.758 -27.284  1.00 69.94           C
ATOM   3652  C   GLN A 243     -10.584 -17.074 -28.460  1.00 69.94           C
ATOM   3653  O   GLN A 243     -10.737 -17.492 -29.607  1.00 69.94           O
ATOM   3654  HA  GLN A 243     -11.423 -18.817 -27.502  1.00 69.94           H
ATOM   3655  CB  GLN A 243     -12.648 -17.120 -27.011  1.00 69.94           C
ATOM   3656 1HB  GLN A 243     -12.509 -16.124 -26.590  1.00 69.94           H
ATOM   3657 2HB  GLN A 243     -13.191 -16.997 -27.948  1.00 69.94           H
ATOM   3658  CG  GLN A 243     -13.471 -17.977 -26.047  1.00 69.94           C
ATOM   3659 1HG  GLN A 243     -13.552 -18.992 -26.436  1.00 69.94           H
ATOM   3660 2HG  GLN A 243     -12.959 -18.044 -25.087  1.00 69.94           H
ATOM   3661  CD  GLN A 243     -14.868 -17.388 -25.846  1.00 69.94           C
ATOM   3662  OE1 GLN A 243     -15.165 -16.275 -26.248  1.00 69.94           O
ATOM   3663  NE2 GLN A 243     -15.708 -18.195 -25.204  1.00 69.94           N
ATOM   3664 1HE2 GLN A 243     -15.401 -19.097 -24.900  1.00 69.94           H
ATOM   3665 2HE2 GLN A 243     -16.647 -17.899 -25.024  1.00 69.94           H
ATOM   3666  HN  GLN A 243     -10.745 -17.080 -25.390  1.00 69.94           H
ATOM   3667  N   ALA A 244      -9.832 -16.032 -28.135  1.00 70.51           N
ATOM   3668  CA  ALA A 244      -9.336 -15.121 -29.151  1.00 70.51           C
ATOM   3669  C   ALA A 244      -8.167 -15.775 -29.890  1.00 70.51           C
ATOM   3670  O   ALA A 244      -7.860 -15.407 -31.023  1.00 70.51           O
ATOM   3671  HA  ALA A 244     -10.146 -14.939 -29.858  1.00 70.51           H
ATOM   3672  CB  ALA A 244      -8.944 -13.793 -28.499  1.00 70.51           C
ATOM   3673 1HB  ALA A 244      -9.816 -13.356 -28.014  1.00 70.51           H
ATOM   3674 2HB  ALA A 244      -8.165 -13.969 -27.758  1.00 70.51           H
ATOM   3675 3HB  ALA A 244      -8.572 -13.109 -29.262  1.00 70.51           H
ATOM   3676  HN  ALA A 244      -9.562 -15.809 -27.198  1.00 70.51           H
ATOM   3677  N   LYS A 245      -7.546 -16.733 -29.218  1.00 59.37           N
ATOM   3678  CA  LYS A 245      -6.439 -17.465 -29.810  1.00 59.37           C
ATOM   3679  C   LYS A 245      -5.409 -16.473 -30.353  1.00 59.37           C
ATOM   3680  O   LYS A 245      -4.307 -16.863 -30.734  1.00 59.37           O
ATOM   3681  HA  LYS A 245      -5.971 -18.048 -29.016  1.00 59.37           H
ATOM   3682  CB  LYS A 245      -6.951 -18.456 -30.858  1.00 59.37           C
ATOM   3683 1HB  LYS A 245      -7.699 -17.973 -31.486  1.00 59.37           H
ATOM   3684 2HB  LYS A 245      -6.131 -18.754 -31.512  1.00 59.37           H
ATOM   3685  CG  LYS A 245      -7.556 -19.694 -30.192  1.00 59.37           C
ATOM   3686 1HG  LYS A 245      -6.898 -20.040 -29.395  1.00 59.37           H
ATOM   3687 2HG  LYS A 245      -8.508 -19.433 -29.730  1.00 59.37           H
ATOM   3688  CD  LYS A 245      -7.767 -20.816 -31.211  1.00 59.37           C
ATOM   3689 1HD  LYS A 245      -8.521 -20.514 -31.939  1.00 59.37           H
ATOM   3690 2HD  LYS A 245      -6.843 -20.990 -31.762  1.00 59.37           H
ATOM   3691  CE  LYS A 245      -8.207 -22.108 -30.520  1.00 59.37           C
ATOM   3692 1HE  LYS A 245      -7.514 -22.351 -29.715  1.00 59.37           H
ATOM   3693 2HE  LYS A 245      -9.188 -21.969 -30.065  1.00 59.37           H
ATOM   3694  NZ  LYS A 245      -8.258 -23.223 -31.491  1.00 59.37           N
ATOM   3695 1HZ  LYS A 245      -8.563 -24.068 -31.020  1.00 59.37           H
ATOM   3696 2HZ  LYS A 245      -8.911 -22.996 -32.233  1.00 59.37           H
ATOM   3697 3HZ  LYS A 245      -7.336 -23.371 -31.886  1.00 59.37           H
ATOM   3698  HN  LYS A 245      -7.787 -17.011 -28.289  1.00 59.37           H
ATOM   3699  N   LYS A 246      -5.806 -15.208 -30.372  1.00 52.24           N
ATOM   3700  CA  LYS A 246      -5.038 -14.194 -31.073  1.00 52.24           C
ATOM   3701  C   LYS A 246      -3.849 -13.771 -30.208  1.00 52.24           C
ATOM   3702  O   LYS A 246      -4.031 -13.232 -29.118  1.00 52.24           O
ATOM   3703  HA  LYS A 246      -4.656 -14.647 -31.988  1.00 52.24           H
ATOM   3704  CB  LYS A 246      -5.941 -13.030 -31.488  1.00 52.24           C
ATOM   3705 1HB  LYS A 246      -6.650 -12.812 -30.689  1.00 52.24           H
ATOM   3706 2HB  LYS A 246      -5.340 -12.133 -31.634  1.00 52.24           H
ATOM   3707  CG  LYS A 246      -6.700 -13.357 -32.776  1.00 52.24           C
ATOM   3708 1HG  LYS A 246      -6.012 -13.772 -33.512  1.00 52.24           H
ATOM   3709 2HG  LYS A 246      -7.451 -14.121 -32.575  1.00 52.24           H
ATOM   3710  CD  LYS A 246      -7.375 -12.108 -33.347  1.00 52.24           C
ATOM   3711 1HD  LYS A 246      -8.136 -11.752 -32.653  1.00 52.24           H
ATOM   3712 2HD  LYS A 246      -6.640 -11.310 -33.451  1.00 52.24           H
ATOM   3713  CE  LYS A 246      -8.013 -12.403 -34.706  1.00 52.24           C
ATOM   3714 1HE  LYS A 246      -7.273 -12.842 -35.374  1.00 52.24           H
ATOM   3715 2HE  LYS A 246      -8.811 -13.136 -34.588  1.00 52.24           H
ATOM   3716  NZ  LYS A 246      -8.556 -11.162 -35.303  1.00 52.24           N
ATOM   3717 1HZ  LYS A 246      -8.989 -11.378 -36.194  1.00 52.24           H
ATOM   3718 2HZ  LYS A 246      -9.248 -10.761 -34.679  1.00 52.24           H
ATOM   3719 3HZ  LYS A 246      -7.803 -10.498 -35.445  1.00 52.24           H
ATOM   3720  HN  LYS A 246      -6.633 -14.875 -29.920  1.00 52.24           H
ATOM   3721  N   SER A 247      -2.658 -14.033 -30.727  1.00 55.06           N
ATOM   3722  CA  SER A 247      -1.453 -13.937 -29.920  1.00 55.06           C
ATOM   3723  C   SER A 247      -1.221 -12.486 -29.497  1.00 55.06           C
ATOM   3724  O   SER A 247      -0.815 -12.223 -28.365  1.00 55.06           O
ATOM   3725  HA  SER A 247      -1.639 -14.565 -29.049  1.00 55.06           H
ATOM   3726  CB  SER A 247      -0.237 -14.469 -30.682  1.00 55.06           C
ATOM   3727 1HB  SER A 247      -0.321 -15.551 -30.789  1.00 55.06           H
ATOM   3728 2HB  SER A 247      -0.227 -14.050 -31.688  1.00 55.06           H
ATOM   3729  OG  SER A 247       0.986 -14.152 -30.023  1.00 55.06           O
ATOM   3730  HG  SER A 247       1.029 -14.617 -29.139  1.00 55.06           H
ATOM   3731  HN  SER A 247      -2.510 -14.305 -31.678  1.00 55.06           H
ATOM   3732  N   SER A 248      -1.487 -11.581 -30.427  1.00 54.81           N
ATOM   3733  CA  SER A 248      -0.869 -10.267 -30.392  1.00 54.81           C
ATOM   3734  C   SER A 248      -1.276  -9.530 -29.115  1.00 54.81           C
ATOM   3735  O   SER A 248      -0.488  -8.772 -28.552  1.00 54.81           O
ATOM   3736  HA  SER A 248       0.205 -10.453 -30.400  1.00 54.81           H
ATOM   3737  CB  SER A 248      -1.252  -9.445 -31.624  1.00 54.81           C
ATOM   3738 1HB  SER A 248      -0.556  -8.613 -31.736  1.00 54.81           H
ATOM   3739 2HB  SER A 248      -1.155 -10.062 -32.517  1.00 54.81           H
ATOM   3740  OG  SER A 248      -2.582  -8.942 -31.538  1.00 54.81           O
ATOM   3741  HG  SER A 248      -2.786  -8.375 -32.336  1.00 54.81           H
ATOM   3742  HN  SER A 248      -2.112 -11.734 -31.193  1.00 54.81           H
ATOM   3743  N   LYS A 249      -2.508  -9.779 -28.694  1.00 51.77           N
ATOM   3744  CA  LYS A 249      -3.065  -9.075 -27.552  1.00 51.77           C
ATOM   3745  C   LYS A 249      -2.361  -9.542 -26.276  1.00 51.77           C
ATOM   3746  O   LYS A 249      -2.496  -8.920 -25.224  1.00 51.77           O
ATOM   3747  HA  LYS A 249      -2.860  -8.013 -27.690  1.00 51.77           H
ATOM   3748  CB  LYS A 249      -4.586  -9.240 -27.510  1.00 51.77           C
ATOM   3749 1HB  LYS A 249      -4.847 -10.285 -27.677  1.00 51.77           H
ATOM   3750 2HB  LYS A 249      -4.957  -8.973 -26.520  1.00 51.77           H
ATOM   3751  CG  LYS A 249      -5.261  -8.364 -28.567  1.00 51.77           C
ATOM   3752 1HG  LYS A 249      -4.884  -7.344 -28.495  1.00 51.77           H
ATOM   3753 2HG  LYS A 249      -5.007  -8.728 -29.563  1.00 51.77           H
ATOM   3754  CD  LYS A 249      -6.781  -8.365 -28.390  1.00 51.77           C
ATOM   3755 1HD  LYS A 249      -7.165  -9.377 -28.519  1.00 51.77           H
ATOM   3756 2HD  LYS A 249      -7.033  -8.056 -27.375  1.00 51.77           H
ATOM   3757  CE  LYS A 249      -7.451  -7.427 -29.396  1.00 51.77           C
ATOM   3758 1HE  LYS A 249      -7.039  -6.422 -29.295  1.00 51.77           H
ATOM   3759 2HE  LYS A 249      -7.235  -7.759 -30.411  1.00 51.77           H
ATOM   3760  NZ  LYS A 249      -8.914  -7.394 -29.179  1.00 51.77           N
ATOM   3761 1HZ  LYS A 249      -9.338  -6.745 -29.833  1.00 51.77           H
ATOM   3762 2HZ  LYS A 249      -9.299  -8.321 -29.325  1.00 51.77           H
ATOM   3763 3HZ  LYS A 249      -9.109  -7.093 -28.230  1.00 51.77           H
ATOM   3764  HN  LYS A 249      -3.120 -10.447 -29.118  1.00 51.77           H
ATOM   3765  N   HIS A 250      -1.623 -10.634 -26.412  1.00 55.35           N
ATOM   3766  CA  HIS A 250      -1.086 -11.324 -25.251  1.00 55.35           C
ATOM   3767  C   HIS A 250       0.018 -10.476 -24.617  1.00 55.35           C
ATOM   3768  O   HIS A 250       0.177 -10.469 -23.397  1.00 55.35           O
ATOM   3769  HA  HIS A 250      -1.906 -11.427 -24.541  1.00 55.35           H
ATOM   3770  CB  HIS A 250      -0.613 -12.730 -25.625  1.00 55.35           C
ATOM   3771 1HB  HIS A 250       0.071 -12.659 -26.470  1.00 55.35           H
ATOM   3772 2HB  HIS A 250      -0.048 -13.146 -24.791  1.00 55.35           H
ATOM   3773  CG  HIS A 250      -1.732 -13.680 -25.980  1.00 55.35           C
ATOM   3774  ND1 HIS A 250      -2.439 -14.395 -25.029  1.00 55.35           N
ATOM   3775  HD1 HIS A 250      -2.290 -14.359 -24.041  1.00 55.35           H
ATOM   3776  CD2 HIS A 250      -2.259 -14.025 -27.190  1.00 55.35           C
ATOM   3777  HD2 HIS A 250      -1.933 -13.644 -28.158  1.00 55.35           H
ATOM   3778  CE1 HIS A 250      -3.347 -15.133 -25.650  1.00 55.35           C
ATOM   3779  HE1 HIS A 250      -4.060 -15.807 -25.174  1.00 55.35           H
ATOM   3780  NE2 HIS A 250      -3.233 -14.903 -26.989  1.00 55.35           N
ATOM   3781  HN  HIS A 250      -1.392 -11.047 -27.293  1.00 55.35           H
ATOM   3782  N   LYS A 251       0.754  -9.782 -25.473  1.00 57.43           N
ATOM   3783  CA  LYS A 251       1.967  -9.108 -25.043  1.00 57.43           C
ATOM   3784  C   LYS A 251       1.616  -8.060 -23.985  1.00 57.43           C
ATOM   3785  O   LYS A 251       2.203  -8.043 -22.905  1.00 57.43           O
ATOM   3786  HA  LYS A 251       2.613  -9.858 -24.586  1.00 57.43           H
ATOM   3787  CB  LYS A 251       2.719  -8.538 -26.248  1.00 57.43           C
ATOM   3788 1HB  LYS A 251       2.014  -8.062 -26.929  1.00 57.43           H
ATOM   3789 2HB  LYS A 251       3.412  -7.765 -25.916  1.00 57.43           H
ATOM   3790  CG  LYS A 251       3.487  -9.637 -26.985  1.00 57.43           C
ATOM   3791 1HG  LYS A 251       3.975 -10.291 -26.263  1.00 57.43           H
ATOM   3792 2HG  LYS A 251       2.791 -10.252 -27.555  1.00 57.43           H
ATOM   3793  CD  LYS A 251       4.534  -9.037 -27.926  1.00 57.43           C
ATOM   3794 1HD  LYS A 251       4.036  -8.509 -28.740  1.00 57.43           H
ATOM   3795 2HD  LYS A 251       5.133  -8.302 -27.388  1.00 57.43           H
ATOM   3796  CE  LYS A 251       5.444 -10.125 -28.498  1.00 57.43           C
ATOM   3797 1HE  LYS A 251       5.647 -10.876 -27.735  1.00 57.43           H
ATOM   3798 2HE  LYS A 251       4.941 -10.633 -29.321  1.00 57.43           H
ATOM   3799  NZ  LYS A 251       6.717  -9.538 -28.974  1.00 57.43           N
ATOM   3800 1HZ  LYS A 251       7.249 -10.243 -29.473  1.00 57.43           H
ATOM   3801 2HZ  LYS A 251       6.519  -8.762 -29.596  1.00 57.43           H
ATOM   3802 3HZ  LYS A 251       7.255  -9.207 -28.181  1.00 57.43           H
ATOM   3803  HN  LYS A 251       0.533  -9.677 -26.443  1.00 57.43           H
ATOM   3804  N   ALA A 252       0.658  -7.213 -24.333  1.00 65.07           N
ATOM   3805  CA  ALA A 252       0.288  -6.106 -23.467  1.00 65.07           C
ATOM   3806  C   ALA A 252      -0.323  -6.656 -22.177  1.00 65.07           C
ATOM   3807  O   ALA A 252      -0.285  -5.997 -21.138  1.00 65.07           O
ATOM   3808  HA  ALA A 252       1.197  -5.557 -23.224  1.00 65.07           H
ATOM   3809  CB  ALA A 252      -0.667  -5.172 -24.213  1.00 65.07           C
ATOM   3810 1HB  ALA A 252      -0.175  -4.786 -25.106  1.00 65.07           H
ATOM   3811 2HB  ALA A 252      -1.563  -5.723 -24.501  1.00 65.07           H
ATOM   3812 3HB  ALA A 252      -0.945  -4.342 -23.563  1.00 65.07           H
ATOM   3813  HN  ALA A 252       0.141  -7.273 -25.187  1.00 65.07           H
ATOM   3814  N   LEU A 253      -0.871  -7.857 -22.284  1.00 67.97           N
ATOM   3815  CA  LEU A 253      -1.556  -8.470 -21.159  1.00 67.97           C
ATOM   3816  C   LEU A 253      -0.521  -9.015 -20.172  1.00 67.97           C
ATOM   3817  O   LEU A 253      -0.728  -8.966 -18.961  1.00 67.97           O
ATOM   3818  HA  LEU A 253      -2.130  -7.689 -20.661  1.00 67.97           H
ATOM   3819  CB  LEU A 253      -2.553  -9.523 -21.648  1.00 67.97           C
ATOM   3820 1HB  LEU A 253      -2.962  -9.192 -22.602  1.00 67.97           H
ATOM   3821 2HB  LEU A 253      -2.009 -10.449 -21.838  1.00 67.97           H
ATOM   3822  CG  LEU A 253      -3.717  -9.833 -20.705  1.00 67.97           C
ATOM   3823  HG  LEU A 253      -3.396  -9.623 -19.685  1.00 67.97           H
ATOM   3824  CD1 LEU A 253      -4.916  -8.928 -20.998  1.00 67.97           C
ATOM   3825 1HD1 LEU A 253      -4.625  -7.886 -20.864  1.00 67.97           H
ATOM   3826 2HD1 LEU A 253      -5.246  -9.084 -22.025  1.00 67.97           H
ATOM   3827 3HD1 LEU A 253      -5.729  -9.169 -20.314  1.00 67.97           H
ATOM   3828  CD2 LEU A 253      -4.091 -11.316 -20.764  1.00 67.97           C
ATOM   3829 1HD2 LEU A 253      -4.386 -11.576 -21.781  1.00 67.97           H
ATOM   3830 2HD2 LEU A 253      -3.232 -11.919 -20.469  1.00 67.97           H
ATOM   3831 3HD2 LEU A 253      -4.921 -11.509 -20.085  1.00 67.97           H
ATOM   3832  HN  LEU A 253      -0.853  -8.408 -23.119  1.00 67.97           H
ATOM   3833  N   LYS A 254       0.570  -9.520 -20.728  1.00 70.45           N
ATOM   3834  CA  LYS A 254       1.612 -10.125 -19.916  1.00 70.45           C
ATOM   3835  C   LYS A 254       2.030  -9.144 -18.818  1.00 70.45           C
ATOM   3836  O   LYS A 254       2.137  -9.521 -17.652  1.00 70.45           O
ATOM   3837  HA  LYS A 254       1.186 -11.010 -19.444  1.00 70.45           H
ATOM   3838  CB  LYS A 254       2.773 -10.594 -20.795  1.00 70.45           C
ATOM   3839 1HB  LYS A 254       2.969  -9.854 -21.571  1.00 70.45           H
ATOM   3840 2HB  LYS A 254       3.680 -10.673 -20.195  1.00 70.45           H
ATOM   3841  CG  LYS A 254       2.461 -11.947 -21.439  1.00 70.45           C
ATOM   3842 1HG  LYS A 254       2.192 -12.667 -20.667  1.00 70.45           H
ATOM   3843 2HG  LYS A 254       1.599 -11.849 -22.098  1.00 70.45           H
ATOM   3844  CD  LYS A 254       3.661 -12.466 -22.233  1.00 70.45           C
ATOM   3845 1HD  LYS A 254       3.895 -11.773 -23.041  1.00 70.45           H
ATOM   3846 2HD  LYS A 254       4.538 -12.509 -21.587  1.00 70.45           H
ATOM   3847  CE  LYS A 254       3.377 -13.854 -22.810  1.00 70.45           C
ATOM   3848 1HE  LYS A 254       3.044 -14.523 -22.017  1.00 70.45           H
ATOM   3849 2HE  LYS A 254       2.568 -13.793 -23.537  1.00 70.45           H
ATOM   3850  NZ  LYS A 254       4.590 -14.405 -23.455  1.00 70.45           N
ATOM   3851 1HZ  LYS A 254       4.379 -15.314 -23.852  1.00 70.45           H
ATOM   3852 2HZ  LYS A 254       4.896 -13.778 -24.191  1.00 70.45           H
ATOM   3853 3HZ  LYS A 254       5.327 -14.500 -22.765  1.00 70.45           H
ATOM   3854  HN  LYS A 254       0.748  -9.522 -21.712  1.00 70.45           H
ATOM   3855  N   VAL A 255       2.255  -7.905 -19.229  1.00 73.39           N
ATOM   3856  CA  VAL A 255       2.734  -6.887 -18.311  1.00 73.39           C
ATOM   3857  C   VAL A 255       1.767  -6.775 -17.131  1.00 73.39           C
ATOM   3858  O   VAL A 255       2.180  -6.855 -15.975  1.00 73.39           O
ATOM   3859  HA  VAL A 255       3.706  -7.211 -17.938  1.00 73.39           H
ATOM   3860  CB  VAL A 255       2.928  -5.563 -19.052  1.00 73.39           C
ATOM   3861  HB  VAL A 255       1.952  -5.231 -19.408  1.00 73.39           H
ATOM   3862  CG1 VAL A 255       3.477  -4.485 -18.115  1.00 73.39           C
ATOM   3863 1HG1 VAL A 255       2.778  -4.326 -17.294  1.00 73.39           H
ATOM   3864 2HG1 VAL A 255       4.439  -4.806 -17.716  1.00 73.39           H
ATOM   3865 3HG1 VAL A 255       3.606  -3.554 -18.668  1.00 73.39           H
ATOM   3866  CG2 VAL A 255       3.836  -5.744 -20.271  1.00 73.39           C
ATOM   3867 1HG2 VAL A 255       4.810  -6.110 -19.946  1.00 73.39           H
ATOM   3868 2HG2 VAL A 255       3.387  -6.465 -20.954  1.00 73.39           H
ATOM   3869 3HG2 VAL A 255       3.957  -4.788 -20.779  1.00 73.39           H
ATOM   3870  HN  VAL A 255       2.115  -7.594 -20.170  1.00 73.39           H
ATOM   3871  N   THR A 256       0.497  -6.591 -17.463  1.00 72.55           N
ATOM   3872  CA  THR A 256      -0.501  -6.274 -16.456  1.00 72.55           C
ATOM   3873  C   THR A 256      -0.741  -7.479 -15.544  1.00 72.55           C
ATOM   3874  O   THR A 256      -0.965  -7.320 -14.345  1.00 72.55           O
ATOM   3875  HA  THR A 256      -0.114  -5.471 -15.829  1.00 72.55           H
ATOM   3876  CB  THR A 256      -1.764  -5.796 -17.176  1.00 72.55           C
ATOM   3877  HB  THR A 256      -2.623  -5.809 -16.505  1.00 72.55           H
ATOM   3878  OG1 THR A 256      -1.859  -6.649 -18.313  1.00 72.55           O
ATOM   3879  HG1 THR A 256      -2.031  -7.590 -18.022  1.00 72.55           H
ATOM   3880  CG2 THR A 256      -1.603  -4.396 -17.772  1.00 72.55           C
ATOM   3881 1HG2 THR A 256      -0.787  -4.400 -18.494  1.00 72.55           H
ATOM   3882 2HG2 THR A 256      -1.382  -3.685 -16.977  1.00 72.55           H
ATOM   3883 3HG2 THR A 256      -2.528  -4.106 -18.272  1.00 72.55           H
ATOM   3884  HN  THR A 256       0.149  -6.655 -18.398  1.00 72.55           H
ATOM   3885  N   ILE A 257      -0.686  -8.657 -16.148  1.00 76.31           N
ATOM   3886  CA  ILE A 257      -0.841  -9.891 -15.396  1.00 76.31           C
ATOM   3887  C   ILE A 257       0.256  -9.977 -14.333  1.00 76.31           C
ATOM   3888  O   ILE A 257      -0.029 -10.216 -13.160  1.00 76.31           O
ATOM   3889  HA  ILE A 257      -1.807  -9.848 -14.893  1.00 76.31           H
ATOM   3890  CB  ILE A 257      -0.877 -11.094 -16.342  1.00 76.31           C
ATOM   3891  HB  ILE A 257      -0.052 -10.997 -17.049  1.00 76.31           H
ATOM   3892  CG1 ILE A 257      -2.171 -11.112 -17.157  1.00 76.31           C
ATOM   3893 1HG1 ILE A 257      -3.024 -11.238 -16.489  1.00 76.31           H
ATOM   3894 2HG1 ILE A 257      -2.301 -10.155 -17.662  1.00 76.31           H
ATOM   3895  CG2 ILE A 257      -0.663 -12.400 -15.575  1.00 76.31           C
ATOM   3896 1HG2 ILE A 257       0.306 -12.376 -15.078  1.00 76.31           H
ATOM   3897 2HG2 ILE A 257      -1.451 -12.518 -14.831  1.00 76.31           H
ATOM   3898 3HG2 ILE A 257      -0.693 -13.239 -16.271  1.00 76.31           H
ATOM   3899  CD1 ILE A 257      -2.153 -12.241 -18.189  1.00 76.31           C
ATOM   3900 1HD1 ILE A 257      -1.314 -12.098 -18.870  1.00 76.31           H
ATOM   3901 2HD1 ILE A 257      -2.048 -13.199 -17.678  1.00 76.31           H
ATOM   3902 3HD1 ILE A 257      -3.085 -12.232 -18.754  1.00 76.31           H
ATOM   3903  HN  ILE A 257      -0.538  -8.776 -17.130  1.00 76.31           H
ATOM   3904  N   THR A 258       1.487  -9.778 -14.781  1.00 80.80           N
ATOM   3905  CA  THR A 258       2.635  -9.923 -13.903  1.00 80.80           C
ATOM   3906  C   THR A 258       2.540  -8.939 -12.734  1.00 80.80           C
ATOM   3907  O   THR A 258       2.722  -9.322 -11.580  1.00 80.80           O
ATOM   3908  HA  THR A 258       2.619 -10.927 -13.478  1.00 80.80           H
ATOM   3909  CB  THR A 258       3.900  -9.746 -14.745  1.00 80.80           C
ATOM   3910  HB  THR A 258       3.985  -8.722 -15.109  1.00 80.80           H
ATOM   3911  OG1 THR A 258       3.791 -10.749 -15.751  1.00 80.80           O
ATOM   3912  HG1 THR A 258       3.317 -10.381 -16.551  1.00 80.80           H
ATOM   3913  CG2 THR A 258       5.171 -10.122 -13.980  1.00 80.80           C
ATOM   3914 1HG2 THR A 258       5.115 -11.166 -13.674  1.00 80.80           H
ATOM   3915 2HG2 THR A 258       5.264  -9.489 -13.097  1.00 80.80           H
ATOM   3916 3HG2 THR A 258       6.038  -9.978 -14.624  1.00 80.80           H
ATOM   3917  HN  THR A 258       1.705  -9.524 -15.723  1.00 80.80           H
ATOM   3918  N   VAL A 259       2.256  -7.691 -13.075  1.00 78.95           N
ATOM   3919  CA  VAL A 259       2.169  -6.643 -12.073  1.00 78.95           C
ATOM   3920  C   VAL A 259       1.122  -7.030 -11.026  1.00 78.95           C
ATOM   3921  O   VAL A 259       1.349  -6.872  -9.828  1.00 78.95           O
ATOM   3922  HA  VAL A 259       3.141  -6.571 -11.586  1.00 78.95           H
ATOM   3923  CB  VAL A 259       1.874  -5.300 -12.744  1.00 78.95           C
ATOM   3924  HB  VAL A 259       1.018  -5.436 -13.405  1.00 78.95           H
ATOM   3925  CG1 VAL A 259       1.504  -4.238 -11.707  1.00 78.95           C
ATOM   3926 1HG1 VAL A 259       0.616  -4.558 -11.161  1.00 78.95           H
ATOM   3927 2HG1 VAL A 259       2.331  -4.107 -11.010  1.00 78.95           H
ATOM   3928 3HG1 VAL A 259       1.300  -3.294 -12.211  1.00 78.95           H
ATOM   3929  CG2 VAL A 259       3.059  -4.843 -13.598  1.00 78.95           C
ATOM   3930 1HG2 VAL A 259       3.941  -4.732 -12.966  1.00 78.95           H
ATOM   3931 2HG2 VAL A 259       3.257  -5.584 -14.371  1.00 78.95           H
ATOM   3932 3HG2 VAL A 259       2.823  -3.886 -14.063  1.00 78.95           H
ATOM   3933  HN  VAL A 259       2.087  -7.393 -14.015  1.00 78.95           H
ATOM   3934  N   LEU A 260      -0.003  -7.530 -11.517  1.00 76.22           N
ATOM   3935  CA  LEU A 260      -1.126  -7.841 -10.649  1.00 76.22           C
ATOM   3936  C   LEU A 260      -0.747  -9.004  -9.730  1.00 76.22           C
ATOM   3937  O   LEU A 260      -0.987  -8.951  -8.525  1.00 76.22           O
ATOM   3938  HA  LEU A 260      -1.315  -6.962 -10.033  1.00 76.22           H
ATOM   3939  CB  LEU A 260      -2.388  -8.095 -11.475  1.00 76.22           C
ATOM   3940 1HB  LEU A 260      -2.445  -7.339 -12.258  1.00 76.22           H
ATOM   3941 2HB  LEU A 260      -2.284  -9.060 -11.972  1.00 76.22           H
ATOM   3942  CG  LEU A 260      -3.708  -8.091 -10.702  1.00 76.22           C
ATOM   3943  HG  LEU A 260      -3.483  -8.199  -9.641  1.00 76.22           H
ATOM   3944  CD1 LEU A 260      -4.440  -6.758 -10.876  1.00 76.22           C
ATOM   3945 1HD1 LEU A 260      -3.813  -5.948 -10.503  1.00 76.22           H
ATOM   3946 2HD1 LEU A 260      -4.653  -6.595 -11.932  1.00 76.22           H
ATOM   3947 3HD1 LEU A 260      -5.375  -6.782 -10.316  1.00 76.22           H
ATOM   3948  CD2 LEU A 260      -4.582  -9.281 -11.102  1.00 76.22           C
ATOM   3949 1HD2 LEU A 260      -4.801  -9.229 -12.169  1.00 76.22           H
ATOM   3950 2HD2 LEU A 260      -4.053 -10.209 -10.885  1.00 76.22           H
ATOM   3951 3HD2 LEU A 260      -5.514  -9.253 -10.538  1.00 76.22           H
ATOM   3952  HN  LEU A 260      -0.153  -7.722 -12.487  1.00 76.22           H
ATOM   3953  N   THR A 261      -0.162 -10.028 -10.334  1.00 84.15           N
ATOM   3954  CA  THR A 261       0.193 -11.228  -9.597  1.00 84.15           C
ATOM   3955  C   THR A 261       1.170 -10.892  -8.469  1.00 84.15           C
ATOM   3956  O   THR A 261       1.015 -11.368  -7.345  1.00 84.15           O
ATOM   3957  HA  THR A 261      -0.709 -11.625  -9.131  1.00 84.15           H
ATOM   3958  CB  THR A 261       0.744 -12.249 -10.594  1.00 84.15           C
ATOM   3959  HB  THR A 261       1.671 -11.893 -11.043  1.00 84.15           H
ATOM   3960  OG1 THR A 261      -0.334 -12.468 -11.499  1.00 84.15           O
ATOM   3961  HG1 THR A 261      -0.297 -11.800 -12.243  1.00 84.15           H
ATOM   3962  CG2 THR A 261       0.980 -13.621  -9.958  1.00 84.15           C
ATOM   3963 1HG2 THR A 261       0.038 -14.007  -9.568  1.00 84.15           H
ATOM   3964 2HG2 THR A 261       1.698 -13.525  -9.144  1.00 84.15           H
ATOM   3965 3HG2 THR A 261       1.371 -14.307 -10.709  1.00 84.15           H
ATOM   3966  HN  THR A 261       0.068 -10.045 -11.307  1.00 84.15           H
ATOM   3967  N   VAL A 262       2.156 -10.074  -8.807  1.00 86.84           N
ATOM   3968  CA  VAL A 262       3.182  -9.700  -7.848  1.00 86.84           C
ATOM   3969  C   VAL A 262       2.541  -8.911  -6.705  1.00 86.84           C
ATOM   3970  O   VAL A 262       2.882  -9.111  -5.540  1.00 86.84           O
ATOM   3971  HA  VAL A 262       3.605 -10.620  -7.445  1.00 86.84           H
ATOM   3972  CB  VAL A 262       4.302  -8.931  -8.552  1.00 86.84           C
ATOM   3973  HB  VAL A 262       3.849  -8.100  -9.093  1.00 86.84           H
ATOM   3974  CG1 VAL A 262       5.288  -8.349  -7.538  1.00 86.84           C
ATOM   3975 1HG1 VAL A 262       4.763  -7.668  -6.869  1.00 86.84           H
ATOM   3976 2HG1 VAL A 262       5.732  -9.158  -6.957  1.00 86.84           H
ATOM   3977 3HG1 VAL A 262       6.074  -7.808  -8.065  1.00 86.84           H
ATOM   3978  CG2 VAL A 262       5.021  -9.819  -9.570  1.00 86.84           C
ATOM   3979 1HG2 VAL A 262       5.455 -10.679  -9.059  1.00 86.84           H
ATOM   3980 2HG2 VAL A 262       4.308 -10.163 -10.319  1.00 86.84           H
ATOM   3981 3HG2 VAL A 262       5.812  -9.248 -10.055  1.00 86.84           H
ATOM   3982  HN  VAL A 262       2.260  -9.670  -9.716  1.00 86.84           H
ATOM   3983  N   PHE A 263       1.624  -8.030  -7.078  1.00 82.25           N
ATOM   3984  CA  PHE A 263       0.928  -7.213  -6.097  1.00 82.25           C
ATOM   3985  C   PHE A 263       0.154  -8.086  -5.107  1.00 82.25           C
ATOM   3986  O   PHE A 263       0.313  -7.946  -3.896  1.00 82.25           O
ATOM   3987  HA  PHE A 263       1.683  -6.640  -5.560  1.00 82.25           H
ATOM   3988  CB  PHE A 263      -0.061  -6.336  -6.867  1.00 82.25           C
ATOM   3989 1HB  PHE A 263       0.492  -5.720  -7.577  1.00 82.25           H
ATOM   3990 2HB  PHE A 263      -0.723  -6.977  -7.449  1.00 82.25           H
ATOM   3991  CG  PHE A 263      -0.909  -5.426  -5.977  1.00 82.25           C
ATOM   3992  CD1 PHE A 263      -2.202  -5.751  -5.707  1.00 82.25           C
ATOM   3993  HD1 PHE A 263      -2.634  -6.660  -6.126  1.00 82.25           H
ATOM   3994  CD2 PHE A 263      -0.370  -4.292  -5.454  1.00 82.25           C
ATOM   3995  HD2 PHE A 263       0.666  -4.031  -5.670  1.00 82.25           H
ATOM   3996  CE1 PHE A 263      -2.989  -4.907  -4.881  1.00 82.25           C
ATOM   3997  HE1 PHE A 263      -4.025  -5.167  -4.665  1.00 82.25           H
ATOM   3998  CE2 PHE A 263      -1.158  -3.447  -4.628  1.00 82.25           C
ATOM   3999  HE2 PHE A 263      -0.726  -2.538  -4.209  1.00 82.25           H
ATOM   4000  CZ  PHE A 263      -2.451  -3.773  -4.359  1.00 82.25           C
ATOM   4001  HZ  PHE A 263      -3.055  -3.124  -3.724  1.00 82.25           H
ATOM   4002  HN  PHE A 263       1.355  -7.871  -8.028  1.00 82.25           H
ATOM   4003  N   VAL A 264      -0.667  -8.967  -5.660  1.00 86.61           N
ATOM   4004  CA  VAL A 264      -1.537  -9.795  -4.842  1.00 86.61           C
ATOM   4005  C   VAL A 264      -0.685 -10.636  -3.889  1.00 86.61           C
ATOM   4006  O   VAL A 264      -1.004 -10.757  -2.708  1.00 86.61           O
ATOM   4007  HA  VAL A 264      -2.167  -9.128  -4.253  1.00 86.61           H
ATOM   4008  CB  VAL A 264      -2.446 -10.640  -5.736  1.00 86.61           C
ATOM   4009  HB  VAL A 264      -1.815 -11.174  -6.446  1.00 86.61           H
ATOM   4010  CG1 VAL A 264      -3.211 -11.679  -4.913  1.00 86.61           C
ATOM   4011 1HG1 VAL A 264      -2.502 -12.339  -4.412  1.00 86.61           H
ATOM   4012 2HG1 VAL A 264      -3.825 -11.173  -4.169  1.00 86.61           H
ATOM   4013 3HG1 VAL A 264      -3.850 -12.266  -5.573  1.00 86.61           H
ATOM   4014  CG2 VAL A 264      -3.407  -9.756  -6.533  1.00 86.61           C
ATOM   4015 1HG2 VAL A 264      -4.029  -9.183  -5.845  1.00 86.61           H
ATOM   4016 2HG2 VAL A 264      -2.836  -9.073  -7.162  1.00 86.61           H
ATOM   4017 3HG2 VAL A 264      -4.042 -10.382  -7.159  1.00 86.61           H
ATOM   4018  HN  VAL A 264      -0.743  -9.119  -6.645  1.00 86.61           H
ATOM   4019  N   LEU A 265       0.383 -11.196  -4.439  1.00 88.54           N
ATOM   4020  CA  LEU A 265       1.223 -12.108  -3.682  1.00 88.54           C
ATOM   4021  C   LEU A 265       1.889 -11.347  -2.534  1.00 88.54           C
ATOM   4022  O   LEU A 265       2.066 -11.890  -1.445  1.00 88.54           O
ATOM   4023  HA  LEU A 265       0.575 -12.874  -3.258  1.00 88.54           H
ATOM   4024  CB  LEU A 265       2.215 -12.816  -4.607  1.00 88.54           C
ATOM   4025 1HB  LEU A 265       2.700 -12.065  -5.230  1.00 88.54           H
ATOM   4026 2HB  LEU A 265       2.992 -13.271  -3.993  1.00 88.54           H
ATOM   4027  CG  LEU A 265       1.628 -13.894  -5.520  1.00 88.54           C
ATOM   4028  HG  LEU A 265       0.820 -13.448  -6.100  1.00 88.54           H
ATOM   4029  CD1 LEU A 265       2.675 -14.398  -6.517  1.00 88.54           C
ATOM   4030 1HD1 LEU A 265       3.019 -13.567  -7.133  1.00 88.54           H
ATOM   4031 2HD1 LEU A 265       3.519 -14.822  -5.973  1.00 88.54           H
ATOM   4032 3HD1 LEU A 265       2.231 -15.163  -7.153  1.00 88.54           H
ATOM   4033  CD2 LEU A 265       1.021 -15.035  -4.702  1.00 88.54           C
ATOM   4034 1HD2 LEU A 265       1.793 -15.487  -4.079  1.00 88.54           H
ATOM   4035 2HD2 LEU A 265       0.225 -14.643  -4.068  1.00 88.54           H
ATOM   4036 3HD2 LEU A 265       0.611 -15.787  -5.375  1.00 88.54           H
ATOM   4037  HN  LEU A 265       0.675 -11.037  -5.382  1.00 88.54           H
ATOM   4038  N   SER A 266       2.239 -10.100  -2.817  1.00 89.76           N
ATOM   4039  CA  SER A 266       2.967  -9.291  -1.855  1.00 89.76           C
ATOM   4040  C   SER A 266       2.005  -8.742  -0.799  1.00 89.76           C
ATOM   4041  O   SER A 266       2.372  -8.601   0.366  1.00 89.76           O
ATOM   4042  HA  SER A 266       3.691  -9.965  -1.399  1.00 89.76           H
ATOM   4043  CB  SER A 266       3.705  -8.143  -2.548  1.00 89.76           C
ATOM   4044 1HB  SER A 266       4.235  -7.551  -1.802  1.00 89.76           H
ATOM   4045 2HB  SER A 266       4.457  -8.551  -3.223  1.00 89.76           H
ATOM   4046  OG  SER A 266       2.818  -7.301  -3.279  1.00 89.76           O
ATOM   4047  HG  SER A 266       2.797  -7.578  -4.239  1.00 89.76           H
ATOM   4048  HN  SER A 266       2.034  -9.645  -3.684  1.00 89.76           H
ATOM   4049  N   GLN A 267       0.793  -8.447  -1.245  1.00 84.60           N
ATOM   4050  CA  GLN A 267      -0.166  -7.753  -0.403  1.00 84.60           C
ATOM   4051  C   GLN A 267      -0.949  -8.754   0.448  1.00 84.60           C
ATOM   4052  O   GLN A 267      -1.404  -8.423   1.542  1.00 84.60           O
ATOM   4053  HA  GLN A 267       0.430  -7.105   0.241  1.00 84.60           H
ATOM   4054  CB  GLN A 267      -1.111  -6.891  -1.243  1.00 84.60           C
ATOM   4055 1HB  GLN A 267      -1.581  -7.505  -2.012  1.00 84.60           H
ATOM   4056 2HB  GLN A 267      -1.910  -6.501  -0.613  1.00 84.60           H
ATOM   4057  CG  GLN A 267      -0.358  -5.731  -1.899  1.00 84.60           C
ATOM   4058 1HG  GLN A 267       0.470  -6.120  -2.492  1.00 84.60           H
ATOM   4059 2HG  GLN A 267      -1.021  -5.204  -2.585  1.00 84.60           H
ATOM   4060  CD  GLN A 267       0.174  -4.758  -0.846  1.00 84.60           C
ATOM   4061  OE1 GLN A 267      -0.358  -4.632   0.245  1.00 84.60           O
ATOM   4062  NE2 GLN A 267       1.250  -4.078  -1.231  1.00 84.60           N
ATOM   4063 1HE2 GLN A 267       1.637  -4.229  -2.141  1.00 84.60           H
ATOM   4064 2HE2 GLN A 267       1.672  -3.416  -0.612  1.00 84.60           H
ATOM   4065  HN  GLN A 267       0.463  -8.675  -2.162  1.00 84.60           H
ATOM   4066  N   PHE A 268      -1.082  -9.960  -0.086  1.00 90.99           N
ATOM   4067  CA  PHE A 268      -1.970 -10.946   0.505  1.00 90.99           C
ATOM   4068  C   PHE A 268      -1.555 -11.267   1.942  1.00 90.99           C
ATOM   4069  O   PHE A 268      -2.363 -11.162   2.863  1.00 90.99           O
ATOM   4070  HA  PHE A 268      -2.973 -10.519   0.505  1.00 90.99           H
ATOM   4071  CB  PHE A 268      -1.855 -12.215  -0.342  1.00 90.99           C
ATOM   4072 1HB  PHE A 268      -2.093 -11.972  -1.377  1.00 90.99           H
ATOM   4073 2HB  PHE A 268      -0.821 -12.559  -0.324  1.00 90.99           H
ATOM   4074  CG  PHE A 268      -2.764 -13.356   0.120  1.00 90.99           C
ATOM   4075  CD1 PHE A 268      -2.257 -14.366   0.876  1.00 90.99           C
ATOM   4076  HD1 PHE A 268      -1.202 -14.363   1.153  1.00 90.99           H
ATOM   4077  CD2 PHE A 268      -4.079 -13.360  -0.225  1.00 90.99           C
ATOM   4078  HD2 PHE A 268      -4.486 -12.550  -0.831  1.00 90.99           H
ATOM   4079  CE1 PHE A 268      -3.100 -15.425   1.305  1.00 90.99           C
ATOM   4080  HE1 PHE A 268      -2.694 -16.234   1.911  1.00 90.99           H
ATOM   4081  CE2 PHE A 268      -4.923 -14.418   0.204  1.00 90.99           C
ATOM   4082  HE2 PHE A 268      -5.977 -14.421  -0.073  1.00 90.99           H
ATOM   4083  CZ  PHE A 268      -4.416 -15.429   0.960  1.00 90.99           C
ATOM   4084  HZ  PHE A 268      -5.064 -16.241   1.289  1.00 90.99           H
ATOM   4085  HN  PHE A 268      -0.596 -10.265  -0.905  1.00 90.99           H
ATOM   4086  N   PRO A 269      -0.293 -11.662   2.160  1.00 94.53           N
ATOM   4087  CA  PRO A 269       0.162 -12.029   3.503  1.00 94.53           C
ATOM   4088  C   PRO A 269      -0.130 -10.944   4.527  1.00 94.53           C
ATOM   4089  O   PRO A 269      -0.588 -11.235   5.631  1.00 94.53           O
ATOM   4090  HA  PRO A 269      -0.381 -12.907   3.855  1.00 94.53           H
ATOM   4091  CB  PRO A 269       1.665 -12.255   3.327  1.00 94.53           C
ATOM   4092 1HB  PRO A 269       2.233 -11.346   3.526  1.00 94.53           H
ATOM   4093 2HB  PRO A 269       2.038 -13.019   4.009  1.00 94.53           H
ATOM   4094  CG  PRO A 269       1.789 -12.690   1.872  1.00 94.53           C
ATOM   4095 1HG  PRO A 269       2.801 -12.550   1.493  1.00 94.53           H
ATOM   4096 2HG  PRO A 269       1.556 -13.747   1.744  1.00 94.53           H
ATOM   4097  CD  PRO A 269       0.785 -11.794   1.164  1.00 94.53           C
ATOM   4098 1HD  PRO A 269       1.216 -10.826   0.909  1.00 94.53           H
ATOM   4099 2HD  PRO A 269       0.434 -12.239   0.232  1.00 94.53           H
ATOM   4100  N   TYR A 270       0.146  -9.711   4.130  1.00 91.62           N
ATOM   4101  CA  TYR A 270      -0.034  -8.579   5.024  1.00 91.62           C
ATOM   4102  C   TYR A 270      -1.503  -8.421   5.420  1.00 91.62           C
ATOM   4103  O   TYR A 270      -1.818  -8.257   6.598  1.00 91.62           O
ATOM   4104  HA  TYR A 270       0.559  -8.761   5.920  1.00 91.62           H
ATOM   4105  CB  TYR A 270       0.405  -7.344   4.234  1.00 91.62           C
ATOM   4106 1HB  TYR A 270       1.475  -7.411   4.040  1.00 91.62           H
ATOM   4107 2HB  TYR A 270      -0.096  -7.348   3.266  1.00 91.62           H
ATOM   4108  CG  TYR A 270       0.111  -6.018   4.939  1.00 91.62           C
ATOM   4109  CD1 TYR A 270      -0.817  -5.146   4.409  1.00 91.62           C
ATOM   4110  HD1 TYR A 270      -1.342  -5.401   3.488  1.00 91.62           H
ATOM   4111  CD2 TYR A 270       0.775  -5.695   6.105  1.00 91.62           C
ATOM   4112  HD2 TYR A 270       1.508  -6.384   6.524  1.00 91.62           H
ATOM   4113  CE1 TYR A 270      -1.094  -3.898   5.072  1.00 91.62           C
ATOM   4114  HE1 TYR A 270      -1.825  -3.200   4.665  1.00 91.62           H
ATOM   4115  CE2 TYR A 270       0.499  -4.447   6.769  1.00 91.62           C
ATOM   4116  HE2 TYR A 270       1.016  -4.180   7.690  1.00 91.62           H
ATOM   4117  CZ  TYR A 270      -0.422  -3.610   6.220  1.00 91.62           C
ATOM   4118  OH  TYR A 270      -0.683  -2.432   6.846  1.00 91.62           O
ATOM   4119  HH  TYR A 270      -0.182  -2.386   7.710  1.00 91.62           H
ATOM   4120  HN  TYR A 270       0.486  -9.479   3.219  1.00 91.62           H
ATOM   4121  N   ASN A 271      -2.364  -8.477   4.414  1.00 89.74           N
ATOM   4122  CA  ASN A 271      -3.782  -8.246   4.629  1.00 89.74           C
ATOM   4123  C   ASN A 271      -4.359  -9.389   5.465  1.00 89.74           C
ATOM   4124  O   ASN A 271      -5.346  -9.206   6.176  1.00 89.74           O
ATOM   4125  HA  ASN A 271      -3.842  -7.285   5.139  1.00 89.74           H
ATOM   4126  CB  ASN A 271      -4.540  -8.202   3.300  1.00 89.74           C
ATOM   4127 1HB  ASN A 271      -4.194  -9.008   2.653  1.00 89.74           H
ATOM   4128 2HB  ASN A 271      -5.602  -8.370   3.478  1.00 89.74           H
ATOM   4129  CG  ASN A 271      -4.341  -6.857   2.600  1.00 89.74           C
ATOM   4130  OD1 ASN A 271      -4.816  -5.822   3.039  1.00 89.74           O
ATOM   4131  ND2 ASN A 271      -3.615  -6.928   1.488  1.00 89.74           N
ATOM   4132 1HD2 ASN A 271      -3.254  -7.809   1.182  1.00 89.74           H
ATOM   4133 2HD2 ASN A 271      -3.429  -6.100   0.958  1.00 89.74           H
ATOM   4134  HN  ASN A 271      -2.106  -8.674   3.468  1.00 89.74           H
ATOM   4135  N   CYS A 272      -3.720 -10.544   5.352  1.00 94.58           N
ATOM   4136  CA  CYS A 272      -4.104 -11.694   6.153  1.00 94.58           C
ATOM   4137  C   CYS A 272      -3.914 -11.338   7.628  1.00 94.58           C
ATOM   4138  O   CYS A 272      -4.811 -11.551   8.443  1.00 94.58           O
ATOM   4139  HA  CYS A 272      -5.154 -11.890   5.934  1.00 94.58           H
ATOM   4140  CB  CYS A 272      -3.315 -12.945   5.761  1.00 94.58           C
ATOM   4141 1HB  CYS A 272      -2.253 -12.711   5.700  1.00 94.58           H
ATOM   4142 2HB  CYS A 272      -3.429 -13.712   6.528  1.00 94.58           H
ATOM   4143  SG  CYS A 272      -3.908 -13.580   4.151  1.00 94.58           S
ATOM   4144  HG  CYS A 272      -3.334 -12.637   3.409  1.00 94.58           H
ATOM   4145  HN  CYS A 272      -2.953 -10.700   4.730  1.00 94.58           H
ATOM   4146  N   ILE A 273      -2.740 -10.801   7.928  1.00 93.77           N
ATOM   4147  CA  ILE A 273      -2.414 -10.429   9.294  1.00 93.77           C
ATOM   4148  C   ILE A 273      -3.316  -9.273   9.733  1.00 93.77           C
ATOM   4149  O   ILE A 273      -3.760  -9.228  10.879  1.00 93.77           O
ATOM   4150  HA  ILE A 273      -2.626 -11.291   9.927  1.00 93.77           H
ATOM   4151  CB  ILE A 273      -0.920 -10.127   9.425  1.00 93.77           C
ATOM   4152  HB  ILE A 273      -0.665  -9.347   8.707  1.00 93.77           H
ATOM   4153  CG1 ILE A 273      -0.079 -11.356   9.075  1.00 93.77           C
ATOM   4154 1HG1 ILE A 273      -0.277 -11.655   8.045  1.00 93.77           H
ATOM   4155 2HG1 ILE A 273       0.980 -11.106   9.136  1.00 93.77           H
ATOM   4156  CG2 ILE A 273      -0.590  -9.584  10.817  1.00 93.77           C
ATOM   4157 1HG2 ILE A 273      -1.149  -8.665  10.990  1.00 93.77           H
ATOM   4158 2HG2 ILE A 273      -0.865 -10.323  11.569  1.00 93.77           H
ATOM   4159 3HG2 ILE A 273       0.478  -9.378  10.883  1.00 93.77           H
ATOM   4160  CD1 ILE A 273      -0.390 -12.520  10.018  1.00 93.77           C
ATOM   4161 1HD1 ILE A 273      -0.168 -12.225  11.044  1.00 93.77           H
ATOM   4162 2HD1 ILE A 273      -1.445 -12.782   9.936  1.00 93.77           H
ATOM   4163 3HD1 ILE A 273       0.221 -13.380   9.747  1.00 93.77           H
ATOM   4164  HN  ILE A 273      -2.021 -10.620   7.257  1.00 93.77           H
ATOM   4165  N   LEU A 274      -3.560  -8.367   8.797  1.00 90.16           N
ATOM   4166  CA  LEU A 274      -4.347  -7.182   9.090  1.00 90.16           C
ATOM   4167  C   LEU A 274      -5.780  -7.598   9.430  1.00 90.16           C
ATOM   4168  O   LEU A 274      -6.439  -6.957  10.247  1.00 90.16           O
ATOM   4169  HA  LEU A 274      -3.909  -6.707   9.968  1.00 90.16           H
ATOM   4170  CB  LEU A 274      -4.255  -6.178   7.939  1.00 90.16           C
ATOM   4171 1HB  LEU A 274      -3.261  -6.254   7.497  1.00 90.16           H
ATOM   4172 2HB  LEU A 274      -4.969  -6.471   7.170  1.00 90.16           H
ATOM   4173  CG  LEU A 274      -4.510  -4.714   8.303  1.00 90.16           C
ATOM   4174  HG  LEU A 274      -4.315  -4.588   9.368  1.00 90.16           H
ATOM   4175  CD1 LEU A 274      -3.551  -3.788   7.554  1.00 90.16           C
ATOM   4176 1HD1 LEU A 274      -2.523  -4.039   7.817  1.00 90.16           H
ATOM   4177 2HD1 LEU A 274      -3.691  -3.910   6.480  1.00 90.16           H
ATOM   4178 3HD1 LEU A 274      -3.754  -2.753   7.831  1.00 90.16           H
ATOM   4179  CD2 LEU A 274      -5.974  -4.338   8.065  1.00 90.16           C
ATOM   4180 1HD2 LEU A 274      -6.220  -4.485   7.013  1.00 90.16           H
ATOM   4181 2HD2 LEU A 274      -6.616  -4.968   8.680  1.00 90.16           H
ATOM   4182 3HD2 LEU A 274      -6.128  -3.292   8.332  1.00 90.16           H
ATOM   4183  HN  LEU A 274      -3.230  -8.433   7.855  1.00 90.16           H
ATOM   4184  N   LEU A 275      -6.220  -8.668   8.784  1.00 92.50           N
ATOM   4185  CA  LEU A 275      -7.534  -9.222   9.063  1.00 92.50           C
ATOM   4186  C   LEU A 275      -7.576  -9.723  10.508  1.00 92.50           C
ATOM   4187  O   LEU A 275      -8.519  -9.432  11.242  1.00 92.50           O
ATOM   4188  HA  LEU A 275      -8.259  -8.415   8.956  1.00 92.50           H
ATOM   4189  CB  LEU A 275      -7.894 -10.293   8.030  1.00 92.50           C
ATOM   4190 1HB  LEU A 275      -7.879  -9.835   7.041  1.00 92.50           H
ATOM   4191 2HB  LEU A 275      -7.115 -11.055   8.040  1.00 92.50           H
ATOM   4192  CG  LEU A 275      -9.246 -10.982   8.223  1.00 92.50           C
ATOM   4193  HG  LEU A 275      -9.281 -11.389   9.234  1.00 92.50           H
ATOM   4194  CD1 LEU A 275     -10.395  -9.980   8.098  1.00 92.50           C
ATOM   4195 1HD1 LEU A 275     -10.287  -9.206   8.858  1.00 92.50           H
ATOM   4196 2HD1 LEU A 275     -10.374  -9.524   7.108  1.00 92.50           H
ATOM   4197 3HD1 LEU A 275     -11.345 -10.497   8.239  1.00 92.50           H
ATOM   4198  CD2 LEU A 275      -9.404 -12.159   7.257  1.00 92.50           C
ATOM   4199 1HD2 LEU A 275      -9.338 -11.798   6.231  1.00 92.50           H
ATOM   4200 2HD2 LEU A 275      -8.612 -12.886   7.438  1.00 92.50           H
ATOM   4201 3HD2 LEU A 275     -10.373 -12.631   7.415  1.00 92.50           H
ATOM   4202  HN  LEU A 275      -5.697  -9.153   8.083  1.00 92.50           H
ATOM   4203  N   VAL A 276      -6.542 -10.467  10.873  1.00 94.61           N
ATOM   4204  CA  VAL A 276      -6.460 -11.028  12.210  1.00 94.61           C
ATOM   4205  C   VAL A 276      -6.512  -9.897  13.238  1.00 94.61           C
ATOM   4206  O   VAL A 276      -7.240  -9.983  14.226  1.00 94.61           O
ATOM   4207  HA  VAL A 276      -7.329 -11.671  12.352  1.00 94.61           H
ATOM   4208  CB  VAL A 276      -5.205 -11.894  12.338  1.00 94.61           C
ATOM   4209  HB  VAL A 276      -4.349 -11.290  12.039  1.00 94.61           H
ATOM   4210  CG1 VAL A 276      -4.987 -12.334  13.787  1.00 94.61           C
ATOM   4211 1HG1 VAL A 276      -4.870 -11.454  14.420  1.00 94.61           H
ATOM   4212 2HG1 VAL A 276      -5.847 -12.913  14.124  1.00 94.61           H
ATOM   4213 3HG1 VAL A 276      -4.088 -12.948  13.849  1.00 94.61           H
ATOM   4214  CG2 VAL A 276      -5.276 -13.103  11.402  1.00 94.61           C
ATOM   4215 1HG2 VAL A 276      -6.145 -13.709  11.657  1.00 94.61           H
ATOM   4216 2HG2 VAL A 276      -5.361 -12.761  10.371  1.00 94.61           H
ATOM   4217 3HG2 VAL A 276      -4.371 -13.702  11.513  1.00 94.61           H
ATOM   4218  HN  VAL A 276      -5.772 -10.686  10.274  1.00 94.61           H
ATOM   4219  N   GLN A 277      -5.730  -8.861  12.971  1.00 91.04           N
ATOM   4220  CA  GLN A 277      -5.662  -7.722  13.871  1.00 91.04           C
ATOM   4221  C   GLN A 277      -7.033  -7.053  13.986  1.00 91.04           C
ATOM   4222  O   GLN A 277      -7.400  -6.561  15.052  1.00 91.04           O
ATOM   4223  HA  GLN A 277      -5.369  -8.134  14.837  1.00 91.04           H
ATOM   4224  CB  GLN A 277      -4.600  -6.722  13.410  1.00 91.04           C
ATOM   4225 1HB  GLN A 277      -4.709  -6.537  12.342  1.00 91.04           H
ATOM   4226 2HB  GLN A 277      -4.751  -5.767  13.915  1.00 91.04           H
ATOM   4227  CG  GLN A 277      -3.192  -7.242  13.704  1.00 91.04           C
ATOM   4228 1HG  GLN A 277      -3.115  -7.523  14.754  1.00 91.04           H
ATOM   4229 2HG  GLN A 277      -3.004  -8.143  13.119  1.00 91.04           H
ATOM   4230  CD  GLN A 277      -2.137  -6.184  13.375  1.00 91.04           C
ATOM   4231  OE1 GLN A 277      -2.355  -5.275  12.591  1.00 91.04           O
ATOM   4232  NE2 GLN A 277      -0.983  -6.353  14.015  1.00 91.04           N
ATOM   4233 1HE2 GLN A 277      -0.869  -7.121  14.646  1.00 91.04           H
ATOM   4234 2HE2 GLN A 277      -0.230  -5.712  13.867  1.00 91.04           H
ATOM   4235  HN  GLN A 277      -5.152  -8.791  12.158  1.00 91.04           H
ATOM   4236  N   THR A 278      -7.753  -7.057  12.874  1.00 92.00           N
ATOM   4237  CA  THR A 278      -9.058  -6.421  12.825  1.00 92.00           C
ATOM   4238  C   THR A 278     -10.051  -7.172  13.715  1.00 92.00           C
ATOM   4239  O   THR A 278     -10.805  -6.556  14.467  1.00 92.00           O
ATOM   4240  HA  THR A 278      -8.965  -5.413  13.230  1.00 92.00           H
ATOM   4241  CB  THR A 278      -9.493  -6.345  11.360  1.00 92.00           C
ATOM   4242  HB  THR A 278      -9.646  -7.342  10.947  1.00 92.00           H
ATOM   4243  OG1 THR A 278      -8.473  -5.570  10.735  1.00 92.00           O
ATOM   4244  HG1 THR A 278      -7.813  -6.173  10.286  1.00 92.00           H
ATOM   4245  CG2 THR A 278     -10.763  -5.513  11.168  1.00 92.00           C
ATOM   4246 1HG2 THR A 278     -10.587  -4.496  11.520  1.00 92.00           H
ATOM   4247 2HG2 THR A 278     -11.578  -5.959  11.738  1.00 92.00           H
ATOM   4248 3HG2 THR A 278     -11.027  -5.491  10.111  1.00 92.00           H
ATOM   4249  HN  THR A 278      -7.459  -7.484  12.019  1.00 92.00           H
ATOM   4250  N   ILE A 279     -10.019  -8.491  13.600  1.00 92.40           N
ATOM   4251  CA  ILE A 279     -10.912  -9.332  14.379  1.00 92.40           C
ATOM   4252  C   ILE A 279     -10.558  -9.209  15.862  1.00 92.40           C
ATOM   4253  O   ILE A 279     -11.444  -9.108  16.710  1.00 92.40           O
ATOM   4254  HA  ILE A 279     -11.925  -8.955  14.234  1.00 92.40           H
ATOM   4255  CB  ILE A 279     -10.885 -10.770  13.857  1.00 92.40           C
ATOM   4256  HB  ILE A 279      -9.850 -11.112  13.851  1.00 92.40           H
ATOM   4257  CG1 ILE A 279     -11.393 -10.840  12.415  1.00 92.40           C
ATOM   4258 1HG1 ILE A 279     -12.471 -10.682  12.398  1.00 92.40           H
ATOM   4259 2HG1 ILE A 279     -10.943 -10.038  11.829  1.00 92.40           H
ATOM   4260  CG2 ILE A 279     -11.664 -11.705  14.785  1.00 92.40           C
ATOM   4261 1HG2 ILE A 279     -11.218 -11.685  15.779  1.00 92.40           H
ATOM   4262 2HG2 ILE A 279     -12.701 -11.374  14.846  1.00 92.40           H
ATOM   4263 3HG2 ILE A 279     -11.629 -12.720  14.391  1.00 92.40           H
ATOM   4264  CD1 ILE A 279     -11.059 -12.192  11.782  1.00 92.40           C
ATOM   4265 1HD1 ILE A 279      -9.978 -12.335  11.779  1.00 92.40           H
ATOM   4266 2HD1 ILE A 279     -11.530 -12.989  12.357  1.00 92.40           H
ATOM   4267 3HD1 ILE A 279     -11.431 -12.215  10.757  1.00 92.40           H
ATOM   4268  HN  ILE A 279      -9.399  -8.985  12.991  1.00 92.40           H
ATOM   4269  N   ASP A 280      -9.260  -9.221  16.131  1.00 91.55           N
ATOM   4270  CA  ASP A 280      -8.779  -9.157  17.500  1.00 91.55           C
ATOM   4271  C   ASP A 280      -9.167  -7.808  18.110  1.00 91.55           C
ATOM   4272  O   ASP A 280      -9.465  -7.724  19.300  1.00 91.55           O
ATOM   4273  HA  ASP A 280      -9.252  -9.996  18.010  1.00 91.55           H
ATOM   4274  CB  ASP A 280      -7.255  -9.279  17.554  1.00 91.55           C
ATOM   4275 1HB  ASP A 280      -6.940 -10.185  17.037  1.00 91.55           H
ATOM   4276 2HB  ASP A 280      -6.800  -8.439  17.030  1.00 91.55           H
ATOM   4277  CG  ASP A 280      -6.759  -9.314  19.001  1.00 91.55           C
ATOM   4278  OD1 ASP A 280      -7.332 -10.108  19.779  1.00 91.55           O
ATOM   4279  OD2 ASP A 280      -5.818  -8.546  19.297  1.00 91.55           O
ATOM   4280  HN  ASP A 280      -8.546  -9.274  15.433  1.00 91.55           H
ATOM   4281  N   ALA A 281      -9.150  -6.787  17.266  1.00 90.95           N
ATOM   4282  CA  ALA A 281      -9.496  -5.446  17.707  1.00 90.95           C
ATOM   4283  C   ALA A 281     -10.930  -5.442  18.239  1.00 90.95           C
ATOM   4284  O   ALA A 281     -11.265  -4.659  19.126  1.00 90.95           O
ATOM   4285  HA  ALA A 281      -8.816  -5.178  18.516  1.00 90.95           H
ATOM   4286  CB  ALA A 281      -9.300  -4.462  16.552  1.00 90.95           C
ATOM   4287 1HB  ALA A 281      -8.259  -4.482  16.230  1.00 90.95           H
ATOM   4288 2HB  ALA A 281      -9.943  -4.747  15.719  1.00 90.95           H
ATOM   4289 3HB  ALA A 281      -9.559  -3.457  16.883  1.00 90.95           H
ATOM   4290  HN  ALA A 281      -8.908  -6.864  16.299  1.00 90.95           H
ATOM   4291  N   TYR A 282     -11.739  -6.327  17.675  1.00 79.06           N
ATOM   4292  CA  TYR A 282     -13.141  -6.405  18.049  1.00 79.06           C
ATOM   4293  C   TYR A 282     -13.361  -7.457  19.138  1.00 79.06           C
ATOM   4294  O   TYR A 282     -14.033  -7.194  20.134  1.00 79.06           O
ATOM   4295  HA  TYR A 282     -13.441  -5.429  18.431  1.00 79.06           H
ATOM   4296  CB  TYR A 282     -13.891  -6.831  16.786  1.00 79.06           C
ATOM   4297 1HB  TYR A 282     -13.614  -6.165  15.969  1.00 79.06           H
ATOM   4298 2HB  TYR A 282     -13.568  -7.833  16.504  1.00 79.06           H
ATOM   4299  CG  TYR A 282     -15.414  -6.824  16.935  1.00 79.06           C
ATOM   4300  CD1 TYR A 282     -16.092  -8.009  17.138  1.00 79.06           C
ATOM   4301  HD1 TYR A 282     -15.543  -8.949  17.192  1.00 79.06           H
ATOM   4302  CD2 TYR A 282     -16.109  -5.634  16.866  1.00 79.06           C
ATOM   4303  HD2 TYR A 282     -15.573  -4.698  16.706  1.00 79.06           H
ATOM   4304  CE1 TYR A 282     -17.525  -8.003  17.278  1.00 79.06           C
ATOM   4305  HE1 TYR A 282     -18.074  -8.932  17.438  1.00 79.06           H
ATOM   4306  CE2 TYR A 282     -17.542  -5.628  17.006  1.00 79.06           C
ATOM   4307  HE2 TYR A 282     -18.104  -4.695  16.954  1.00 79.06           H
ATOM   4308  CZ  TYR A 282     -18.180  -6.813  17.205  1.00 79.06           C
ATOM   4309  OH  TYR A 282     -19.533  -6.807  17.338  1.00 79.06           O
ATOM   4310  HH  TYR A 282     -19.879  -5.871  17.278  1.00 79.06           H
ATOM   4311  HN  TYR A 282     -11.451  -6.982  16.977  1.00 79.06           H
ATOM   4312  N   ALA A 283     -12.781  -8.626  18.912  1.00 89.09           N
ATOM   4313  CA  ALA A 283     -13.110  -9.792  19.714  1.00 89.09           C
ATOM   4314  C   ALA A 283     -12.128  -9.895  20.883  1.00 89.09           C
ATOM   4315  O   ALA A 283     -12.418 -10.544  21.887  1.00 89.09           O
ATOM   4316  HA  ALA A 283     -14.116  -9.651  20.108  1.00 89.09           H
ATOM   4317  CB  ALA A 283     -13.096 -11.041  18.830  1.00 89.09           C
ATOM   4318 1HB  ALA A 283     -13.831 -10.930  18.033  1.00 89.09           H
ATOM   4319 2HB  ALA A 283     -12.104 -11.167  18.395  1.00 89.09           H
ATOM   4320 3HB  ALA A 283     -13.343 -11.915  19.432  1.00 89.09           H
ATOM   4321  HN  ALA A 283     -12.099  -8.784  18.197  1.00 89.09           H
ATOM   4322  N   MET A 284     -10.986  -9.244  20.714  1.00 82.25           N
ATOM   4323  CA  MET A 284      -9.958  -9.258  21.741  1.00 82.25           C
ATOM   4324  C   MET A 284      -9.696 -10.683  22.235  1.00 82.25           C
ATOM   4325  O   MET A 284      -9.611 -10.920  23.438  1.00 82.25           O
ATOM   4326  HA  MET A 284      -9.062  -8.861  21.264  1.00 82.25           H
ATOM   4327  CB  MET A 284     -10.397  -8.383  22.916  1.00 82.25           C
ATOM   4328 1HB  MET A 284     -11.306  -8.791  23.358  1.00 82.25           H
ATOM   4329 2HB  MET A 284      -9.631  -8.398  23.691  1.00 82.25           H
ATOM   4330  CG  MET A 284     -10.646  -6.943  22.464  1.00 82.25           C
ATOM   4331 1HG  MET A 284      -9.742  -6.533  22.012  1.00 82.25           H
ATOM   4332 2HG  MET A 284     -11.422  -6.922  21.699  1.00 82.25           H
ATOM   4333  SD  MET A 284     -11.137  -5.942  23.858  1.00 82.25           S
ATOM   4334  CE  MET A 284     -11.401  -4.378  23.038  1.00 82.25           C
ATOM   4335 1HE  MET A 284     -10.474  -4.054  22.566  1.00 82.25           H
ATOM   4336 2HE  MET A 284     -12.176  -4.491  22.280  1.00 82.25           H
ATOM   4337 3HE  MET A 284     -11.716  -3.633  23.770  1.00 82.25           H
ATOM   4338  HN  MET A 284     -10.759  -8.716  19.896  1.00 82.25           H
ATOM   4339  N   PHE A 285      -9.575 -11.593  21.280  1.00 84.01           N
ATOM   4340  CA  PHE A 285      -9.489 -13.008  21.601  1.00 84.01           C
ATOM   4341  C   PHE A 285      -8.049 -13.411  21.920  1.00 84.01           C
ATOM   4342  O   PHE A 285      -7.808 -14.489  22.462  1.00 84.01           O
ATOM   4343  HA  PHE A 285     -10.116 -13.179  22.476  1.00 84.01           H
ATOM   4344  CB  PHE A 285      -9.959 -13.776  20.364  1.00 84.01           C
ATOM   4345 1HB  PHE A 285     -10.068 -14.829  20.623  1.00 84.01           H
ATOM   4346 2HB  PHE A 285     -10.947 -13.415  20.078  1.00 84.01           H
ATOM   4347  CG  PHE A 285      -9.020 -13.656  19.162  1.00 84.01           C
ATOM   4348  CD1 PHE A 285      -9.192 -12.650  18.263  1.00 84.01           C
ATOM   4349  HD1 PHE A 285      -9.999 -11.930  18.399  1.00 84.01           H
ATOM   4350  CD2 PHE A 285      -8.013 -14.554  18.993  1.00 84.01           C
ATOM   4351  HD2 PHE A 285      -7.875 -15.360  19.714  1.00 84.01           H
ATOM   4352  CE1 PHE A 285      -8.320 -12.538  17.148  1.00 84.01           C
ATOM   4353  HE1 PHE A 285      -8.458 -11.732  16.427  1.00 84.01           H
ATOM   4354  CE2 PHE A 285      -7.141 -14.442  17.878  1.00 84.01           C
ATOM   4355  HE2 PHE A 285      -6.335 -15.163  17.742  1.00 84.01           H
ATOM   4356  CZ  PHE A 285      -7.313 -13.437  16.979  1.00 84.01           C
ATOM   4357  HZ  PHE A 285      -6.644 -13.351  16.123  1.00 84.01           H
ATOM   4358  HN  PHE A 285      -9.535 -11.378  20.304  1.00 84.01           H
ATOM   4359  N   ILE A 286      -7.128 -12.524  21.572  1.00 85.70           N
ATOM   4360  CA  ILE A 286      -5.718 -12.773  21.819  1.00 85.70           C
ATOM   4361  C   ILE A 286      -5.360 -12.297  23.228  1.00 85.70           C
ATOM   4362  O   ILE A 286      -5.178 -11.102  23.456  1.00 85.70           O
ATOM   4363  HA  ILE A 286      -5.562 -13.850  21.768  1.00 85.70           H
ATOM   4364  CB  ILE A 286      -4.862 -12.140  20.719  1.00 85.70           C
ATOM   4365  HB  ILE A 286      -5.033 -11.064  20.731  1.00 85.70           H
ATOM   4366  CG1 ILE A 286      -5.279 -12.649  19.338  1.00 85.70           C
ATOM   4367 1HG1 ILE A 286      -5.070 -13.716  19.262  1.00 85.70           H
ATOM   4368 2HG1 ILE A 286      -6.355 -12.526  19.211  1.00 85.70           H
ATOM   4369  CG2 ILE A 286      -3.372 -12.364  20.987  1.00 85.70           C
ATOM   4370 1HG2 ILE A 286      -3.103 -11.914  21.943  1.00 85.70           H
ATOM   4371 2HG2 ILE A 286      -3.166 -13.434  21.019  1.00 85.70           H
ATOM   4372 3HG2 ILE A 286      -2.787 -11.904  20.191  1.00 85.70           H
ATOM   4373  CD1 ILE A 286      -4.539 -11.897  18.230  1.00 85.70           C
ATOM   4374 1HD1 ILE A 286      -4.770 -10.834  18.295  1.00 85.70           H
ATOM   4375 2HD1 ILE A 286      -3.465 -12.043  18.347  1.00 85.70           H
ATOM   4376 3HD1 ILE A 286      -4.854 -12.279  17.259  1.00 85.70           H
ATOM   4377  HN  ILE A 286      -7.332 -11.651  21.129  1.00 85.70           H
ATOM   4378  N   SER A 287      -5.268 -13.257  24.137  1.00 84.05           N
ATOM   4379  CA  SER A 287      -4.926 -12.951  25.515  1.00 84.05           C
ATOM   4380  C   SER A 287      -3.498 -13.415  25.815  1.00 84.05           C
ATOM   4381  O   SER A 287      -2.907 -13.008  26.814  1.00 84.05           O
ATOM   4382  HA  SER A 287      -5.001 -11.867  25.598  1.00 84.05           H
ATOM   4383  CB  SER A 287      -5.911 -13.606  26.485  1.00 84.05           C
ATOM   4384 1HB  SER A 287      -5.606 -13.394  27.510  1.00 84.05           H
ATOM   4385 2HB  SER A 287      -6.899 -13.168  26.349  1.00 84.05           H
ATOM   4386  OG  SER A 287      -5.988 -15.017  26.297  1.00 84.05           O
ATOM   4387  HG  SER A 287      -6.670 -15.408  26.915  1.00 84.05           H
ATOM   4388  HN  SER A 287      -5.423 -14.226  23.944  1.00 84.05           H
ATOM   4389  N   ASN A 288      -2.986 -14.258  24.931  1.00 85.63           N
ATOM   4390  CA  ASN A 288      -1.674 -14.849  25.133  1.00 85.63           C
ATOM   4391  C   ASN A 288      -0.604 -13.905  24.582  1.00 85.63           C
ATOM   4392  O   ASN A 288      -0.633 -13.548  23.405  1.00 85.63           O
ATOM   4393  HA  ASN A 288      -1.588 -14.993  26.210  1.00 85.63           H
ATOM   4394  CB  ASN A 288      -1.552 -16.184  24.397  1.00 85.63           C
ATOM   4395 1HB  ASN A 288      -2.407 -16.817  24.638  1.00 85.63           H
ATOM   4396 2HB  ASN A 288      -1.576 -16.014  23.321  1.00 85.63           H
ATOM   4397  CG  ASN A 288      -0.256 -16.903  24.777  1.00 85.63           C
ATOM   4398  OD1 ASN A 288       0.758 -16.294  25.076  1.00 85.63           O
ATOM   4399  ND2 ASN A 288      -0.345 -18.230  24.748  1.00 85.63           N
ATOM   4400 1HD2 ASN A 288      -1.207 -18.668  24.493  1.00 85.63           H
ATOM   4401 2HD2 ASN A 288       0.451 -18.790  24.980  1.00 85.63           H
ATOM   4402  HN  ASN A 288      -3.451 -14.538  24.091  1.00 85.63           H
ATOM   4403  N   CYS A 289       0.315 -13.527  25.458  1.00 90.65           N
ATOM   4404  CA  CYS A 289       1.341 -12.563  25.098  1.00 90.65           C
ATOM   4405  C   CYS A 289       2.202 -13.170  23.988  1.00 90.65           C
ATOM   4406  O   CYS A 289       2.597 -12.475  23.054  1.00 90.65           O
ATOM   4407  HA  CYS A 289       0.823 -11.673  24.742  1.00 90.65           H
ATOM   4408  CB  CYS A 289       2.180 -12.150  26.309  1.00 90.65           C
ATOM   4409 1HB  CYS A 289       1.533 -11.749  27.089  1.00 90.65           H
ATOM   4410 2HB  CYS A 289       2.681 -13.022  26.729  1.00 90.65           H
ATOM   4411  SG  CYS A 289       3.417 -10.896  25.816  1.00 90.65           S
ATOM   4412  HN  CYS A 289       0.365 -13.867  26.397  1.00 90.65           H
ATOM   4413  N   ALA A 290       2.466 -14.461  24.127  1.00 92.75           N
ATOM   4414  CA  ALA A 290       3.341 -15.150  23.194  1.00 92.75           C
ATOM   4415  C   ALA A 290       2.747 -15.064  21.787  1.00 92.75           C
ATOM   4416  O   ALA A 290       3.466 -14.814  20.820  1.00 92.75           O
ATOM   4417  HA  ALA A 290       4.305 -14.641  23.204  1.00 92.75           H
ATOM   4418  CB  ALA A 290       3.542 -16.596  23.655  1.00 92.75           C
ATOM   4419 1HB  ALA A 290       3.993 -16.601  24.647  1.00 92.75           H
ATOM   4420 2HB  ALA A 290       2.578 -17.103  23.691  1.00 92.75           H
ATOM   4421 3HB  ALA A 290       4.198 -17.112  22.954  1.00 92.75           H
ATOM   4422  HN  ALA A 290       2.095 -15.032  24.859  1.00 92.75           H
ATOM   4423  N   VAL A 291       1.442 -15.277  21.716  1.00 93.02           N
ATOM   4424  CA  VAL A 291       0.745 -15.235  20.441  1.00 93.02           C
ATOM   4425  C   VAL A 291       0.785 -13.809  19.890  1.00 93.02           C
ATOM   4426  O   VAL A 291       1.024 -13.606  18.700  1.00 93.02           O
ATOM   4427  HA  VAL A 291       1.277 -15.892  19.754  1.00 93.02           H
ATOM   4428  CB  VAL A 291      -0.678 -15.773  20.605  1.00 93.02           C
ATOM   4429  HB  VAL A 291      -1.185 -15.159  21.350  1.00 93.02           H
ATOM   4430  CG1 VAL A 291      -1.460 -15.664  19.295  1.00 93.02           C
ATOM   4431 1HG1 VAL A 291      -1.514 -14.619  18.990  1.00 93.02           H
ATOM   4432 2HG1 VAL A 291      -0.955 -16.242  18.521  1.00 93.02           H
ATOM   4433 3HG1 VAL A 291      -2.468 -16.053  19.439  1.00 93.02           H
ATOM   4434  CG2 VAL A 291      -0.664 -17.215  21.117  1.00 93.02           C
ATOM   4435 1HG2 VAL A 291      -0.131 -17.847  20.406  1.00 93.02           H
ATOM   4436 2HG2 VAL A 291      -0.162 -17.253  22.084  1.00 93.02           H
ATOM   4437 3HG2 VAL A 291      -1.688 -17.573  21.224  1.00 93.02           H
ATOM   4438  HN  VAL A 291       0.863 -15.474  22.507  1.00 93.02           H
ATOM   4439  N   SER A 292       0.546 -12.857  20.780  1.00 93.26           N
ATOM   4440  CA  SER A 292       0.507 -11.458  20.389  1.00 93.26           C
ATOM   4441  C   SER A 292       1.863 -11.035  19.822  1.00 93.26           C
ATOM   4442  O   SER A 292       1.927 -10.325  18.819  1.00 93.26           O
ATOM   4443  HA  SER A 292      -0.265 -11.395  19.621  1.00 93.26           H
ATOM   4444  CB  SER A 292       0.124 -10.566  21.571  1.00 93.26           C
ATOM   4445 1HB  SER A 292      -0.795 -10.938  22.023  1.00 93.26           H
ATOM   4446 2HB  SER A 292       0.900 -10.622  22.334  1.00 93.26           H
ATOM   4447  OG  SER A 292      -0.058  -9.208  21.178  1.00 93.26           O
ATOM   4448  HG  SER A 292      -0.903  -9.114  20.652  1.00 93.26           H
ATOM   4449  HN  SER A 292       0.383 -13.029  21.752  1.00 93.26           H
ATOM   4450  N   THR A 293       2.915 -11.489  20.488  1.00 89.89           N
ATOM   4451  CA  THR A 293       4.266 -11.137  20.084  1.00 89.89           C
ATOM   4452  C   THR A 293       4.550 -11.650  18.671  1.00 89.89           C
ATOM   4453  O   THR A 293       5.079 -10.919  17.835  1.00 89.89           O
ATOM   4454  HA  THR A 293       4.343 -10.050  20.050  1.00 89.89           H
ATOM   4455  CB  THR A 293       5.232 -11.686  21.135  1.00 89.89           C
ATOM   4456  HB  THR A 293       5.171 -12.773  21.191  1.00 89.89           H
ATOM   4457  OG1 THR A 293       4.880 -10.989  22.327  1.00 89.89           O
ATOM   4458  HG1 THR A 293       4.201 -11.512  22.842  1.00 89.89           H
ATOM   4459  CG2 THR A 293       6.681 -11.269  20.873  1.00 89.89           C
ATOM   4460 1HG2 THR A 293       6.754 -10.182  20.885  1.00 89.89           H
ATOM   4461 2HG2 THR A 293       6.996 -11.644  19.900  1.00 89.89           H
ATOM   4462 3HG2 THR A 293       7.324 -11.685  21.649  1.00 89.89           H
ATOM   4463  HN  THR A 293       2.855 -12.085  21.288  1.00 89.89           H
ATOM   4464  N   ASN A 294       4.186 -12.905  18.446  1.00 91.78           N
ATOM   4465  CA  ASN A 294       4.456 -13.546  17.171  1.00 91.78           C
ATOM   4466  C   ASN A 294       3.668 -12.833  16.070  1.00 91.78           C
ATOM   4467  O   ASN A 294       4.165 -12.662  14.958  1.00 91.78           O
ATOM   4468  HA  ASN A 294       5.534 -13.464  17.032  1.00 91.78           H
ATOM   4469  CB  ASN A 294       4.021 -15.013  17.189  1.00 91.78           C
ATOM   4470 1HB  ASN A 294       3.021 -15.094  17.613  1.00 91.78           H
ATOM   4471 2HB  ASN A 294       3.966 -15.392  16.168  1.00 91.78           H
ATOM   4472  CG  ASN A 294       4.998 -15.864  18.003  1.00 91.78           C
ATOM   4473  OD1 ASN A 294       6.133 -15.490  18.247  1.00 91.78           O
ATOM   4474  ND2 ASN A 294       4.495 -17.026  18.408  1.00 91.78           N
ATOM   4475 1HD2 ASN A 294       3.554 -17.273  18.173  1.00 91.78           H
ATOM   4476 2HD2 ASN A 294       5.056 -17.654  18.947  1.00 91.78           H
ATOM   4477  HN  ASN A 294       3.716 -13.479  19.117  1.00 91.78           H
ATOM   4478  N   ILE A 295       2.453 -12.436  16.418  1.00 91.80           N
ATOM   4479  CA  ILE A 295       1.583 -11.767  15.466  1.00 91.80           C
ATOM   4480  C   ILE A 295       2.215 -10.437  15.051  1.00 91.80           C
ATOM   4481  O   ILE A 295       2.200 -10.079  13.874  1.00 91.80           O
ATOM   4482  HA  ILE A 295       1.511 -12.405  14.585  1.00 91.80           H
ATOM   4483  CB  ILE A 295       0.171 -11.625  16.038  1.00 91.80           C
ATOM   4484  HB  ILE A 295       0.254 -11.292  17.073  1.00 91.80           H
ATOM   4485  CG1 ILE A 295      -0.553 -12.973  16.054  1.00 91.80           C
ATOM   4486 1HG1 ILE A 295      -0.763 -13.288  15.032  1.00 91.80           H
ATOM   4487 2HG1 ILE A 295       0.094 -13.732  16.495  1.00 91.80           H
ATOM   4488  CG2 ILE A 295      -0.622 -10.557  15.283  1.00 91.80           C
ATOM   4489 1HG2 ILE A 295      -0.113  -9.598  15.368  1.00 91.80           H
ATOM   4490 2HG2 ILE A 295      -0.698 -10.836  14.232  1.00 91.80           H
ATOM   4491 3HG2 ILE A 295      -1.622 -10.477  15.710  1.00 91.80           H
ATOM   4492  CD1 ILE A 295      -1.859 -12.885  16.845  1.00 91.80           C
ATOM   4493 1HD1 ILE A 295      -1.642 -12.593  17.873  1.00 91.80           H
ATOM   4494 2HD1 ILE A 295      -2.512 -12.143  16.387  1.00 91.80           H
ATOM   4495 3HD1 ILE A 295      -2.353 -13.857  16.840  1.00 91.80           H
ATOM   4496  HN  ILE A 295       2.062 -12.564  17.330  1.00 91.80           H
ATOM   4497  N   ASP A 296       2.754  -9.740  16.040  1.00 93.06           N
ATOM   4498  CA  ASP A 296       3.334  -8.429  15.803  1.00 93.06           C
ATOM   4499  C   ASP A 296       4.548  -8.572  14.883  1.00 93.06           C
ATOM   4500  O   ASP A 296       4.750  -7.756  13.985  1.00 93.06           O
ATOM   4501  HA  ASP A 296       2.535  -7.840  15.352  1.00 93.06           H
ATOM   4502  CB  ASP A 296       3.805  -7.791  17.111  1.00 93.06           C
ATOM   4503 1HB  ASP A 296       4.289  -8.543  17.734  1.00 93.06           H
ATOM   4504 2HB  ASP A 296       4.551  -7.025  16.899  1.00 93.06           H
ATOM   4505  CG  ASP A 296       2.632  -7.169  17.872  1.00 93.06           C
ATOM   4506  OD1 ASP A 296       1.482  -7.486  17.498  1.00 93.06           O
ATOM   4507  OD2 ASP A 296       2.912  -6.392  18.810  1.00 93.06           O
ATOM   4508  HN  ASP A 296       2.799 -10.057  16.988  1.00 93.06           H
ATOM   4509  N   ILE A 297       5.324  -9.615  15.137  1.00 93.02           N
ATOM   4510  CA  ILE A 297       6.489  -9.899  14.317  1.00 93.02           C
ATOM   4511  C   ILE A 297       6.036 -10.225  12.892  1.00 93.02           C
ATOM   4512  O   ILE A 297       6.607  -9.722  11.925  1.00 93.02           O
ATOM   4513  HA  ILE A 297       7.096  -8.995  14.287  1.00 93.02           H
ATOM   4514  CB  ILE A 297       7.341 -10.996  14.957  1.00 93.02           C
ATOM   4515  HB  ILE A 297       6.686 -11.826  15.223  1.00 93.02           H
ATOM   4516  CG1 ILE A 297       7.990 -10.501  16.251  1.00 93.02           C
ATOM   4517 1HG1 ILE A 297       8.734  -9.738  16.020  1.00 93.02           H
ATOM   4518 2HG1 ILE A 297       7.237 -10.031  16.883  1.00 93.02           H
ATOM   4519  CG2 ILE A 297       8.375 -11.536  13.967  1.00 93.02           C
ATOM   4520 1HG2 ILE A 297       7.864 -11.953  13.099  1.00 93.02           H
ATOM   4521 2HG2 ILE A 297       9.030 -10.726  13.648  1.00 93.02           H
ATOM   4522 3HG2 ILE A 297       8.967 -12.314  14.448  1.00 93.02           H
ATOM   4523  CD1 ILE A 297       8.653 -11.654  17.009  1.00 93.02           C
ATOM   4524 1HD1 ILE A 297       7.901 -12.403  17.259  1.00 93.02           H
ATOM   4525 2HD1 ILE A 297       9.422 -12.106  16.382  1.00 93.02           H
ATOM   4526 3HD1 ILE A 297       9.106 -11.274  17.924  1.00 93.02           H
ATOM   4527  HN  ILE A 297       5.168 -10.259  15.886  1.00 93.02           H
ATOM   4528  N   CYS A 298       5.015 -11.065  12.807  1.00 94.73           N
ATOM   4529  CA  CYS A 298       4.483 -11.468  11.516  1.00 94.73           C
ATOM   4530  C   CYS A 298       4.047 -10.210  10.763  1.00 94.73           C
ATOM   4531  O   CYS A 298       4.262 -10.098   9.557  1.00 94.73           O
ATOM   4532  HA  CYS A 298       5.291 -11.975  10.989  1.00 94.73           H
ATOM   4533  CB  CYS A 298       3.336 -12.470  11.665  1.00 94.73           C
ATOM   4534 1HB  CYS A 298       2.645 -12.132  12.437  1.00 94.73           H
ATOM   4535 2HB  CYS A 298       2.771 -12.530  10.735  1.00 94.73           H
ATOM   4536  SG  CYS A 298       3.999 -14.119  12.100  1.00 94.73           S
ATOM   4537  HG  CYS A 298       4.237 -13.841  13.379  1.00 94.73           H
ATOM   4538  HN  CYS A 298       4.554 -11.467  13.598  1.00 94.73           H
ATOM   4539  N   PHE A 299       3.441  -9.294  11.505  1.00 93.47           N
ATOM   4540  CA  PHE A 299       2.971  -8.049  10.921  1.00 93.47           C
ATOM   4541  C   PHE A 299       4.129  -7.262  10.304  1.00 93.47           C
ATOM   4542  O   PHE A 299       4.036  -6.804   9.166  1.00 93.47           O
ATOM   4543  HA  PHE A 299       2.254  -8.308  10.142  1.00 93.47           H
ATOM   4544  CB  PHE A 299       2.358  -7.226  12.056  1.00 93.47           C
ATOM   4545 1HB  PHE A 299       1.558  -7.804  12.518  1.00 93.47           H
ATOM   4546 2HB  PHE A 299       3.116  -7.062  12.822  1.00 93.47           H
ATOM   4547  CG  PHE A 299       1.801  -5.872  11.613  1.00 93.47           C
ATOM   4548  CD1 PHE A 299       2.547  -4.746  11.767  1.00 93.47           C
ATOM   4549  HD1 PHE A 299       3.543  -4.808  12.207  1.00 93.47           H
ATOM   4550  CD2 PHE A 299       0.559  -5.795  11.063  1.00 93.47           C
ATOM   4551  HD2 PHE A 299      -0.039  -6.698  10.939  1.00 93.47           H
ATOM   4552  CE1 PHE A 299       2.030  -3.489  11.356  1.00 93.47           C
ATOM   4553  HE1 PHE A 299       2.628  -2.587  11.480  1.00 93.47           H
ATOM   4554  CE2 PHE A 299       0.042  -4.538  10.652  1.00 93.47           C
ATOM   4555  HE2 PHE A 299      -0.953  -4.476  10.212  1.00 93.47           H
ATOM   4556  CZ  PHE A 299       0.788  -3.412  10.807  1.00 93.47           C
ATOM   4557  HZ  PHE A 299       0.391  -2.448  10.490  1.00 93.47           H
ATOM   4558  HN  PHE A 299       3.271  -9.392  12.485  1.00 93.47           H
ATOM   4559  N   GLN A 300       5.193  -7.128  11.082  1.00 90.35           N
ATOM   4560  CA  GLN A 300       6.336  -6.338  10.657  1.00 90.35           C
ATOM   4561  C   GLN A 300       6.943  -6.925   9.382  1.00 90.35           C
ATOM   4562  O   GLN A 300       7.313  -6.187   8.469  1.00 90.35           O
ATOM   4563  HA  GLN A 300       5.940  -5.342  10.454  1.00 90.35           H
ATOM   4564  CB  GLN A 300       7.382  -6.244  11.770  1.00 90.35           C
ATOM   4565 1HB  GLN A 300       7.585  -7.239  12.168  1.00 90.35           H
ATOM   4566 2HB  GLN A 300       8.319  -5.867  11.362  1.00 90.35           H
ATOM   4567  CG  GLN A 300       6.903  -5.326  12.897  1.00 90.35           C
ATOM   4568 1HG  GLN A 300       6.702  -4.331  12.499  1.00 90.35           H
ATOM   4569 2HG  GLN A 300       5.965  -5.703  13.303  1.00 90.35           H
ATOM   4570  CD  GLN A 300       7.948  -5.235  14.010  1.00 90.35           C
ATOM   4571  OE1 GLN A 300       9.049  -5.751  13.908  1.00 90.35           O
ATOM   4572  NE2 GLN A 300       7.543  -4.552  15.077  1.00 90.35           N
ATOM   4573 1HE2 GLN A 300       6.626  -4.153  15.097  1.00 90.35           H
ATOM   4574 2HE2 GLN A 300       8.156  -4.436  15.859  1.00 90.35           H
ATOM   4575  HN  GLN A 300       5.282  -7.548  11.985  1.00 90.35           H
ATOM   4576  N   VAL A 301       7.028  -8.247   9.359  1.00 95.12           N
ATOM   4577  CA  VAL A 301       7.648  -8.938   8.241  1.00 95.12           C
ATOM   4578  C   VAL A 301       6.799  -8.732   6.985  1.00 95.12           C
ATOM   4579  O   VAL A 301       7.310  -8.314   5.948  1.00 95.12           O
ATOM   4580  HA  VAL A 301       8.628  -8.488   8.079  1.00 95.12           H
ATOM   4581  CB  VAL A 301       7.855 -10.413   8.588  1.00 95.12           C
ATOM   4582  HB  VAL A 301       6.893 -10.824   8.894  1.00 95.12           H
ATOM   4583  CG1 VAL A 301       8.337 -11.201   7.368  1.00 95.12           C
ATOM   4584 1HG1 VAL A 301       7.594 -11.130   6.574  1.00 95.12           H
ATOM   4585 2HG1 VAL A 301       9.283 -10.788   7.019  1.00 95.12           H
ATOM   4586 3HG1 VAL A 301       8.476 -12.247   7.643  1.00 95.12           H
ATOM   4587  CG2 VAL A 301       8.827 -10.570   9.760  1.00 95.12           C
ATOM   4588 1HG2 VAL A 301       9.790 -10.135   9.494  1.00 95.12           H
ATOM   4589 2HG2 VAL A 301       8.426 -10.058  10.635  1.00 95.12           H
ATOM   4590 3HG2 VAL A 301       8.956 -11.629   9.986  1.00 95.12           H
ATOM   4591  HN  VAL A 301       6.683  -8.842  10.084  1.00 95.12           H
ATOM   4592  N   THR A 302       5.517  -9.036   7.121  1.00 94.26           N
ATOM   4593  CA  THR A 302       4.622  -9.031   5.976  1.00 94.26           C
ATOM   4594  C   THR A 302       4.446  -7.608   5.443  1.00 94.26           C
ATOM   4595  O   THR A 302       4.279  -7.408   4.241  1.00 94.26           O
ATOM   4596  HA  THR A 302       5.079  -9.617   5.179  1.00 94.26           H
ATOM   4597  CB  THR A 302       3.306  -9.687   6.401  1.00 94.26           C
ATOM   4598  HB  THR A 302       2.585  -9.679   5.584  1.00 94.26           H
ATOM   4599  OG1 THR A 302       2.921  -8.968   7.569  1.00 94.26           O
ATOM   4600  HG1 THR A 302       1.986  -9.210   7.827  1.00 94.26           H
ATOM   4601  CG2 THR A 302       3.501 -11.122   6.895  1.00 94.26           C
ATOM   4602 1HG2 THR A 302       4.170 -11.123   7.756  1.00 94.26           H
ATOM   4603 2HG2 THR A 302       3.934 -11.726   6.098  1.00 94.26           H
ATOM   4604 3HG2 THR A 302       2.537 -11.541   7.184  1.00 94.26           H
ATOM   4605  HN  THR A 302       5.089  -9.283   7.990  1.00 94.26           H
ATOM   4606  N   GLN A 303       4.489  -6.656   6.364  1.00 91.21           N
ATOM   4607  CA  GLN A 303       4.405  -5.253   5.994  1.00 91.21           C
ATOM   4608  C   GLN A 303       5.597  -4.863   5.118  1.00 91.21           C
ATOM   4609  O   GLN A 303       5.441  -4.134   4.139  1.00 91.21           O
ATOM   4610  HA  GLN A 303       3.481  -5.158   5.424  1.00 91.21           H
ATOM   4611  CB  GLN A 303       4.322  -4.363   7.235  1.00 91.21           C
ATOM   4612 1HB  GLN A 303       3.466  -4.657   7.842  1.00 91.21           H
ATOM   4613 2HB  GLN A 303       5.211  -4.506   7.850  1.00 91.21           H
ATOM   4614  CG  GLN A 303       4.196  -2.889   6.846  1.00 91.21           C
ATOM   4615 1HG  GLN A 303       5.102  -2.566   6.332  1.00 91.21           H
ATOM   4616 2HG  GLN A 303       3.371  -2.763   6.145  1.00 91.21           H
ATOM   4617  CD  GLN A 303       3.964  -2.014   8.079  1.00 91.21           C
ATOM   4618  OE1 GLN A 303       4.820  -1.861   8.934  1.00 91.21           O
ATOM   4619  NE2 GLN A 303       2.760  -1.449   8.122  1.00 91.21           N
ATOM   4620 1HE2 GLN A 303       2.103  -1.615   7.387  1.00 91.21           H
ATOM   4621 2HE2 GLN A 303       2.513  -0.858   8.890  1.00 91.21           H
ATOM   4622  HN  GLN A 303       4.579  -6.830   7.344  1.00 91.21           H
ATOM   4623  N   THR A 304       6.762  -5.366   5.501  1.00 92.60           N
ATOM   4624  CA  THR A 304       7.985  -5.049   4.784  1.00 92.60           C
ATOM   4625  C   THR A 304       7.927  -5.602   3.359  1.00 92.60           C
ATOM   4626  O   THR A 304       8.310  -4.921   2.409  1.00 92.60           O
ATOM   4627  HA  THR A 304       8.066  -3.965   4.703  1.00 92.60           H
ATOM   4628  CB  THR A 304       9.163  -5.589   5.598  1.00 92.60           C
ATOM   4629  HB  THR A 304       9.150  -6.678   5.626  1.00 92.60           H
ATOM   4630  OG1 THR A 304       9.040  -4.939   6.860  1.00 92.60           O
ATOM   4631  HG1 THR A 304       8.637  -5.564   7.529  1.00 92.60           H
ATOM   4632  CG2 THR A 304      10.514  -5.109   5.063  1.00 92.60           C
ATOM   4633 1HG2 THR A 304      10.553  -4.020   5.098  1.00 92.60           H
ATOM   4634 2HG2 THR A 304      10.636  -5.444   4.033  1.00 92.60           H
ATOM   4635 3HG2 THR A 304      11.315  -5.521   5.676  1.00 92.60           H
ATOM   4636  HN  THR A 304       6.877  -5.977   6.283  1.00 92.60           H
ATOM   4637  N   ILE A 305       7.446  -6.832   3.255  1.00 92.58           N
ATOM   4638  CA  ILE A 305       7.297  -7.470   1.958  1.00 92.58           C
ATOM   4639  C   ILE A 305       6.391  -6.611   1.073  1.00 92.58           C
ATOM   4640  O   ILE A 305       6.638  -6.471  -0.124  1.00 92.58           O
ATOM   4641  HA  ILE A 305       8.285  -7.514   1.500  1.00 92.58           H
ATOM   4642  CB  ILE A 305       6.809  -8.911   2.123  1.00 92.58           C
ATOM   4643  HB  ILE A 305       5.924  -8.901   2.759  1.00 92.58           H
ATOM   4644  CG1 ILE A 305       7.862  -9.769   2.825  1.00 92.58           C
ATOM   4645 1HG1 ILE A 305       8.683  -9.977   2.139  1.00 92.58           H
ATOM   4646 2HG1 ILE A 305       8.282  -9.220   3.668  1.00 92.58           H
ATOM   4647  CG2 ILE A 305       6.390  -9.505   0.776  1.00 92.58           C
ATOM   4648 1HG2 ILE A 305       5.582  -8.909   0.352  1.00 92.58           H
ATOM   4649 2HG2 ILE A 305       7.241  -9.500   0.096  1.00 92.58           H
ATOM   4650 3HG2 ILE A 305       6.047 -10.529   0.922  1.00 92.58           H
ATOM   4651  CD1 ILE A 305       7.256 -11.085   3.319  1.00 92.58           C
ATOM   4652 1HD1 ILE A 305       6.452 -10.873   4.023  1.00 92.58           H
ATOM   4653 2HD1 ILE A 305       6.860 -11.643   2.470  1.00 92.58           H
ATOM   4654 3HD1 ILE A 305       8.027 -11.676   3.814  1.00 92.58           H
ATOM   4655  HN  ILE A 305       7.161  -7.389   4.035  1.00 92.58           H
ATOM   4656  N   ALA A 306       5.360  -6.058   1.696  1.00 92.32           N
ATOM   4657  CA  ALA A 306       4.395  -5.248   0.973  1.00 92.32           C
ATOM   4658  C   ALA A 306       5.094  -4.007   0.415  1.00 92.32           C
ATOM   4659  O   ALA A 306       4.773  -3.550  -0.681  1.00 92.32           O
ATOM   4660  HA  ALA A 306       4.016  -5.845   0.144  1.00 92.32           H
ATOM   4661  CB  ALA A 306       3.229  -4.895   1.899  1.00 92.32           C
ATOM   4662 1HB  ALA A 306       2.749  -5.810   2.244  1.00 92.32           H
ATOM   4663 2HB  ALA A 306       3.603  -4.335   2.756  1.00 92.32           H
ATOM   4664 3HB  ALA A 306       2.506  -4.287   1.356  1.00 92.32           H
ATOM   4665  HN  ALA A 306       5.180  -6.157   2.675  1.00 92.32           H
ATOM   4666  N   PHE A 307       6.036  -3.497   1.194  1.00 90.43           N
ATOM   4667  CA  PHE A 307       6.748  -2.289   0.814  1.00 90.43           C
ATOM   4668  C   PHE A 307       7.653  -2.542  -0.393  1.00 90.43           C
ATOM   4669  O   PHE A 307       7.844  -1.658  -1.227  1.00 90.43           O
ATOM   4670  HA  PHE A 307       6.000  -1.540   0.554  1.00 90.43           H
ATOM   4671  CB  PHE A 307       7.614  -1.885   2.010  1.00 90.43           C
ATOM   4672 1HB  PHE A 307       8.204  -2.746   2.325  1.00 90.43           H
ATOM   4673 2HB  PHE A 307       8.317  -1.115   1.693  1.00 90.43           H
ATOM   4674  CG  PHE A 307       6.816  -1.366   3.208  1.00 90.43           C
ATOM   4675  CD1 PHE A 307       5.481  -1.138   3.089  1.00 90.43           C
ATOM   4676  HD1 PHE A 307       4.979  -1.325   2.140  1.00 90.43           H
ATOM   4677  CD2 PHE A 307       7.443  -1.132   4.392  1.00 90.43           C
ATOM   4678  HD2 PHE A 307       8.514  -1.315   4.488  1.00 90.43           H
ATOM   4679  CE1 PHE A 307       4.741  -0.656   4.201  1.00 90.43           C
ATOM   4680  HE1 PHE A 307       3.671  -0.473   4.106  1.00 90.43           H
ATOM   4681  CE2 PHE A 307       6.703  -0.650   5.504  1.00 90.43           C
ATOM   4682  HE2 PHE A 307       7.206  -0.463   6.453  1.00 90.43           H
ATOM   4683  CZ  PHE A 307       5.368  -0.422   5.385  1.00 90.43           C
ATOM   4684  HZ  PHE A 307       4.800  -0.052   6.239  1.00 90.43           H
ATOM   4685  HN  PHE A 307       6.314  -3.894   2.069  1.00 90.43           H
ATOM   4686  N   PHE A 308       8.187  -3.753  -0.448  1.00 87.53           N
ATOM   4687  CA  PHE A 308       9.061  -4.137  -1.544  1.00 87.53           C
ATOM   4688  C   PHE A 308       8.337  -4.027  -2.887  1.00 87.53           C
ATOM   4689  O   PHE A 308       8.975  -3.918  -3.933  1.00 87.53           O
ATOM   4690  HA  PHE A 308       9.911  -3.453  -1.534  1.00 87.53           H
ATOM   4691  CB  PHE A 308       9.459  -5.595  -1.309  1.00 87.53           C
ATOM   4692 1HB  PHE A 308       8.632  -6.113  -0.824  1.00 87.53           H
ATOM   4693 2HB  PHE A 308       9.615  -6.078  -2.274  1.00 87.53           H
ATOM   4694  CG  PHE A 308      10.719  -5.768  -0.459  1.00 87.53           C
ATOM   4695  CD1 PHE A 308      11.942  -5.512  -0.995  1.00 87.53           C
ATOM   4696  HD1 PHE A 308      12.025  -5.184  -2.032  1.00 87.53           H
ATOM   4697  CD2 PHE A 308      10.616  -6.177   0.834  1.00 87.53           C
ATOM   4698  HD2 PHE A 308       9.635  -6.382   1.264  1.00 87.53           H
ATOM   4699  CE1 PHE A 308      13.111  -5.673  -0.206  1.00 87.53           C
ATOM   4700  HE1 PHE A 308      14.092  -5.468  -0.636  1.00 87.53           H
ATOM   4701  CE2 PHE A 308      11.785  -6.337   1.624  1.00 87.53           C
ATOM   4702  HE2 PHE A 308      11.702  -6.665   2.660  1.00 87.53           H
ATOM   4703  CZ  PHE A 308      13.008  -6.082   1.087  1.00 87.53           C
ATOM   4704  HZ  PHE A 308      13.906  -6.205   1.693  1.00 87.53           H
ATOM   4705  HN  PHE A 308       8.031  -4.465   0.237  1.00 87.53           H
ATOM   4706  N   HIS A 309       7.015  -4.060  -2.815  1.00 79.55           N
ATOM   4707  CA  HIS A 309       6.197  -3.973  -4.013  1.00 79.55           C
ATOM   4708  C   HIS A 309       6.491  -2.660  -4.740  1.00 79.55           C
ATOM   4709  O   HIS A 309       6.510  -2.617  -5.969  1.00 79.55           O
ATOM   4710  HA  HIS A 309       6.490  -4.806  -4.652  1.00 79.55           H
ATOM   4711  CB  HIS A 309       4.715  -4.144  -3.673  1.00 79.55           C
ATOM   4712 1HB  HIS A 309       4.578  -5.095  -3.158  1.00 79.55           H
ATOM   4713 2HB  HIS A 309       4.420  -3.359  -2.976  1.00 79.55           H
ATOM   4714  CG  HIS A 309       3.801  -4.101  -4.874  1.00 79.55           C
ATOM   4715  ND1 HIS A 309       3.885  -5.011  -5.913  1.00 79.55           N
ATOM   4716  HD1 HIS A 309       4.537  -5.767  -5.977  1.00 79.55           H
ATOM   4717  CD2 HIS A 309       2.782  -3.250  -5.189  1.00 79.55           C
ATOM   4718  HD2 HIS A 309       2.445  -2.409  -4.584  1.00 79.55           H
ATOM   4719  CE1 HIS A 309       2.955  -4.711  -6.808  1.00 79.55           C
ATOM   4720  HE1 HIS A 309       2.768  -5.244  -7.740  1.00 79.55           H
ATOM   4721  NE2 HIS A 309       2.274  -3.619  -6.358  1.00 79.55           N
ATOM   4722  HN  HIS A 309       6.503  -4.144  -1.959  1.00 79.55           H
ATOM   4723  N   SER A 310       6.713  -1.619  -3.950  1.00 83.99           N
ATOM   4724  CA  SER A 310       6.921  -0.291  -4.502  1.00 83.99           C
ATOM   4725  C   SER A 310       8.229  -0.253  -5.294  1.00 83.99           C
ATOM   4726  O   SER A 310       8.403   0.591  -6.172  1.00 83.99           O
ATOM   4727  HA  SER A 310       6.070  -0.116  -5.160  1.00 83.99           H
ATOM   4728  CB  SER A 310       6.938   0.767  -3.398  1.00 83.99           C
ATOM   4729 1HB  SER A 310       6.964   1.760  -3.848  1.00 83.99           H
ATOM   4730 2HB  SER A 310       6.016   0.704  -2.820  1.00 83.99           H
ATOM   4731  OG  SER A 310       8.054   0.612  -2.526  1.00 83.99           O
ATOM   4732  HG  SER A 310       7.820  -0.007  -1.777  1.00 83.99           H
ATOM   4733  HN  SER A 310       6.753  -1.673  -2.952  1.00 83.99           H
ATOM   4734  N   CYS A 311       9.116  -1.177  -4.956  1.00 86.23           N
ATOM   4735  CA  CYS A 311      10.395  -1.273  -5.639  1.00 86.23           C
ATOM   4736  C   CYS A 311      10.212  -2.148  -6.881  1.00 86.23           C
ATOM   4737  O   CYS A 311      10.867  -1.931  -7.899  1.00 86.23           O
ATOM   4738  HA  CYS A 311      10.677  -0.258  -5.919  1.00 86.23           H
ATOM   4739  CB  CYS A 311      11.490  -1.812  -4.717  1.00 86.23           C
ATOM   4740 1HB  CYS A 311      11.239  -2.822  -4.392  1.00 86.23           H
ATOM   4741 2HB  CYS A 311      12.434  -1.878  -5.259  1.00 86.23           H
ATOM   4742  SG  CYS A 311      11.680  -0.717  -3.263  1.00 86.23           S
ATOM   4743  HG  CYS A 311      10.868   0.240  -3.703  1.00 86.23           H
ATOM   4744  HN  CYS A 311       8.973  -1.851  -4.231  1.00 86.23           H
ATOM   4745  N   LEU A 312       9.319  -3.118  -6.755  1.00 83.96           N
ATOM   4746  CA  LEU A 312       9.224  -4.181  -7.742  1.00 83.96           C
ATOM   4747  C   LEU A 312       8.575  -3.633  -9.014  1.00 83.96           C
ATOM   4748  O   LEU A 312       8.934  -4.031 -10.121  1.00 83.96           O
ATOM   4749  HA  LEU A 312      10.240  -4.495  -7.982  1.00 83.96           H
ATOM   4750  CB  LEU A 312       8.501  -5.394  -7.155  1.00 83.96           C
ATOM   4751 1HB  LEU A 312       7.592  -5.047  -6.663  1.00 83.96           H
ATOM   4752 2HB  LEU A 312       8.191  -6.040  -7.977  1.00 83.96           H
ATOM   4753  CG  LEU A 312       9.300  -6.234  -6.157  1.00 83.96           C
ATOM   4754  HG  LEU A 312       9.650  -5.576  -5.361  1.00 83.96           H
ATOM   4755  CD1 LEU A 312       8.416  -7.300  -5.506  1.00 83.96           C
ATOM   4756 1HD1 LEU A 312       7.594  -6.817  -4.978  1.00 83.96           H
ATOM   4757 2HD1 LEU A 312       8.016  -7.959  -6.276  1.00 83.96           H
ATOM   4758 3HD1 LEU A 312       9.009  -7.882  -4.801  1.00 83.96           H
ATOM   4759  CD2 LEU A 312      10.538  -6.842  -6.819  1.00 83.96           C
ATOM   4760 1HD2 LEU A 312      10.231  -7.481  -7.646  1.00 83.96           H
ATOM   4761 2HD2 LEU A 312      11.178  -6.043  -7.195  1.00 83.96           H
ATOM   4762 3HD2 LEU A 312      11.088  -7.433  -6.087  1.00 83.96           H
ATOM   4763  HN  LEU A 312       8.669  -3.186  -5.998  1.00 83.96           H
ATOM   4764  N   ASN A 313       7.628  -2.727  -8.814  1.00 79.09           N
ATOM   4765  CA  ASN A 313       6.834  -2.218  -9.919  1.00 79.09           C
ATOM   4766  C   ASN A 313       7.765  -1.759 -11.043  1.00 79.09           C
ATOM   4767  O   ASN A 313       7.677  -2.250 -12.167  1.00 79.09           O
ATOM   4768  HA  ASN A 313       6.196  -3.049 -10.220  1.00 79.09           H
ATOM   4769  CB  ASN A 313       5.990  -1.018  -9.484  1.00 79.09           C
ATOM   4770 1HB  ASN A 313       6.581  -0.369  -8.838  1.00 79.09           H
ATOM   4771 2HB  ASN A 313       5.711  -0.429 -10.358  1.00 79.09           H
ATOM   4772  CG  ASN A 313       4.730  -1.472  -8.745  1.00 79.09           C
ATOM   4773  OD1 ASN A 313       4.225  -2.565  -8.941  1.00 79.09           O
ATOM   4774  ND2 ASN A 313       4.253  -0.575  -7.887  1.00 79.09           N
ATOM   4775 1HD2 ASN A 313       4.716   0.304  -7.774  1.00 79.09           H
ATOM   4776 2HD2 ASN A 313       3.431  -0.779  -7.356  1.00 79.09           H
ATOM   4777  HN  ASN A 313       7.402  -2.343  -7.919  1.00 79.09           H
ATOM   4778  N   PRO A 314       8.671  -0.813 -10.761  1.00 79.61           N
ATOM   4779  CA  PRO A 314       9.564  -0.290 -11.799  1.00 79.61           C
ATOM   4780  C   PRO A 314      10.310  -1.395 -12.528  1.00 79.61           C
ATOM   4781  O   PRO A 314      10.431  -1.365 -13.752  1.00 79.61           O
ATOM   4782  HA  PRO A 314       8.984   0.219 -12.570  1.00 79.61           H
ATOM   4783  CB  PRO A 314      10.516   0.627 -11.030  1.00 79.61           C
ATOM   4784 1HB  PRO A 314      11.413   0.097 -10.711  1.00 79.61           H
ATOM   4785 2HB  PRO A 314      10.844   1.468 -11.641  1.00 79.61           H
ATOM   4786  CG  PRO A 314       9.681   1.087  -9.841  1.00 79.61           C
ATOM   4787 1HG  PRO A 314      10.304   1.452  -9.025  1.00 79.61           H
ATOM   4788 2HG  PRO A 314       9.014   1.907 -10.108  1.00 79.61           H
ATOM   4789  CD  PRO A 314       8.916  -0.169  -9.458  1.00 79.61           C
ATOM   4790 1HD  PRO A 314       9.498  -0.812  -8.797  1.00 79.61           H
ATOM   4791 2HD  PRO A 314       7.989   0.065  -8.934  1.00 79.61           H
ATOM   4792  N   VAL A 315      10.797  -2.350 -11.749  1.00 80.41           N
ATOM   4793  CA  VAL A 315      11.604  -3.426 -12.299  1.00 80.41           C
ATOM   4794  C   VAL A 315      10.758  -4.245 -13.276  1.00 80.41           C
ATOM   4795  O   VAL A 315      11.234  -4.632 -14.341  1.00 80.41           O
ATOM   4796  HA  VAL A 315      12.430  -2.971 -12.846  1.00 80.41           H
ATOM   4797  CB  VAL A 315      12.194  -4.269 -11.167  1.00 80.41           C
ATOM   4798  HB  VAL A 315      11.367  -4.657 -10.572  1.00 80.41           H
ATOM   4799  CG1 VAL A 315      12.975  -5.462 -11.721  1.00 80.41           C
ATOM   4800 1HG1 VAL A 315      12.309  -6.089 -12.313  1.00 80.41           H
ATOM   4801 2HG1 VAL A 315      13.790  -5.102 -12.350  1.00 80.41           H
ATOM   4802 3HG1 VAL A 315      13.383  -6.044 -10.895  1.00 80.41           H
ATOM   4803  CG2 VAL A 315      13.073  -3.417 -10.249  1.00 80.41           C
ATOM   4804 1HG2 VAL A 315      13.891  -2.986 -10.826  1.00 80.41           H
ATOM   4805 2HG2 VAL A 315      12.475  -2.616  -9.814  1.00 80.41           H
ATOM   4806 3HG2 VAL A 315      13.479  -4.041  -9.453  1.00 80.41           H
ATOM   4807  HN  VAL A 315      10.648  -2.396 -10.761  1.00 80.41           H
ATOM   4808  N   LEU A 316       9.517  -4.484 -12.877  1.00 78.80           N
ATOM   4809  CA  LEU A 316       8.615  -5.291 -13.681  1.00 78.80           C
ATOM   4810  C   LEU A 316       8.453  -4.648 -15.060  1.00 78.80           C
ATOM   4811  O   LEU A 316       8.448  -5.341 -16.076  1.00 78.80           O
ATOM   4812  HA  LEU A 316       9.079  -6.269 -13.809  1.00 78.80           H
ATOM   4813  CB  LEU A 316       7.292  -5.511 -12.945  1.00 78.80           C
ATOM   4814 1HB  LEU A 316       6.894  -4.538 -12.657  1.00 78.80           H
ATOM   4815 2HB  LEU A 316       6.580  -5.953 -13.642  1.00 78.80           H
ATOM   4816  CG  LEU A 316       7.357  -6.394 -11.697  1.00 78.80           C
ATOM   4817  HG  LEU A 316       8.110  -5.981 -11.026  1.00 78.80           H
ATOM   4818  CD1 LEU A 316       6.025  -6.380 -10.945  1.00 78.80           C
ATOM   4819 1HD1 LEU A 316       5.790  -5.360 -10.640  1.00 78.80           H
ATOM   4820 2HD1 LEU A 316       5.236  -6.754 -11.598  1.00 78.80           H
ATOM   4821 3HD1 LEU A 316       6.099  -7.015 -10.063  1.00 78.80           H
ATOM   4822  CD2 LEU A 316       7.800  -7.814 -12.053  1.00 78.80           C
ATOM   4823 1HD2 LEU A 316       7.088  -8.252 -12.754  1.00 78.80           H
ATOM   4824 2HD2 LEU A 316       8.788  -7.783 -12.511  1.00 78.80           H
ATOM   4825 3HD2 LEU A 316       7.837  -8.421 -11.148  1.00 78.80           H
ATOM   4826  HN  LEU A 316       9.127  -4.137 -12.024  1.00 78.80           H
ATOM   4827  N   TYR A 317       8.323  -3.329 -15.050  1.00 67.89           N
ATOM   4828  CA  TYR A 317       8.123  -2.588 -16.284  1.00 67.89           C
ATOM   4829  C   TYR A 317       9.332  -2.730 -17.211  1.00 67.89           C
ATOM   4830  O   TYR A 317       9.179  -2.808 -18.429  1.00 67.89           O
ATOM   4831  HA  TYR A 317       7.243  -2.995 -16.782  1.00 67.89           H
ATOM   4832  CB  TYR A 317       7.978  -1.121 -15.876  1.00 67.89           C
ATOM   4833 1HB  TYR A 317       8.908  -0.789 -15.413  1.00 67.89           H
ATOM   4834 2HB  TYR A 317       7.836  -0.517 -16.772  1.00 67.89           H
ATOM   4835  CG  TYR A 317       6.822  -0.855 -14.910  1.00 67.89           C
ATOM   4836  CD1 TYR A 317       5.729  -1.698 -14.893  1.00 67.89           C
ATOM   4837  HD1 TYR A 317       5.691  -2.554 -15.567  1.00 67.89           H
ATOM   4838  CD2 TYR A 317       6.871   0.228 -14.057  1.00 67.89           C
ATOM   4839  HD2 TYR A 317       7.733   0.895 -14.070  1.00 67.89           H
ATOM   4840  CE1 TYR A 317       4.641  -1.448 -13.984  1.00 67.89           C
ATOM   4841  HE1 TYR A 317       3.772  -2.106 -13.960  1.00 67.89           H
ATOM   4842  CE2 TYR A 317       5.782   0.479 -13.148  1.00 67.89           C
ATOM   4843  HE2 TYR A 317       5.808   1.331 -12.468  1.00 67.89           H
ATOM   4844  CZ  TYR A 317       4.721  -0.372 -13.156  1.00 67.89           C
ATOM   4845  OH  TYR A 317       3.693  -0.136 -12.298  1.00 67.89           O
ATOM   4846  HH  TYR A 317       3.102  -0.941 -12.242  1.00 67.89           H
ATOM   4847  HN  TYR A 317       8.352  -2.770 -14.222  1.00 67.89           H
ATOM   4848  N   VAL A 318      10.507  -2.759 -16.599  1.00 69.84           N
ATOM   4849  CA  VAL A 318      11.744  -2.840 -17.356  1.00 69.84           C
ATOM   4850  C   VAL A 318      11.816  -4.195 -18.064  1.00 69.84           C
ATOM   4851  O   VAL A 318      12.086  -4.259 -19.263  1.00 69.84           O
ATOM   4852  HA  VAL A 318      11.721  -2.052 -18.109  1.00 69.84           H
ATOM   4853  CB  VAL A 318      12.939  -2.583 -16.436  1.00 69.84           C
ATOM   4854  HB  VAL A 318      12.871  -3.275 -15.597  1.00 69.84           H
ATOM   4855  CG1 VAL A 318      14.258  -2.853 -17.163  1.00 69.84           C
ATOM   4856 1HG1 VAL A 318      14.287  -3.892 -17.490  1.00 69.84           H
ATOM   4857 2HG1 VAL A 318      14.337  -2.196 -18.029  1.00 69.84           H
ATOM   4858 3HG1 VAL A 318      15.091  -2.662 -16.486  1.00 69.84           H
ATOM   4859  CG2 VAL A 318      12.903  -1.160 -15.876  1.00 69.84           C
ATOM   4860 1HG2 VAL A 318      12.934  -0.445 -16.698  1.00 69.84           H
ATOM   4861 2HG2 VAL A 318      11.985  -1.017 -15.305  1.00 69.84           H
ATOM   4862 3HG2 VAL A 318      13.763  -1.003 -15.225  1.00 69.84           H
ATOM   4863  HN  VAL A 318      10.621  -2.729 -15.605  1.00 69.84           H
ATOM   4864  N   PHE A 319      11.569  -5.244 -17.293  1.00 69.27           N
ATOM   4865  CA  PHE A 319      11.802  -6.596 -17.771  1.00 69.27           C
ATOM   4866  C   PHE A 319      10.672  -7.053 -18.695  1.00 69.27           C
ATOM   4867  O   PHE A 319      10.916  -7.734 -19.690  1.00 69.27           O
ATOM   4868  HA  PHE A 319      12.741  -6.585 -18.326  1.00 69.27           H
ATOM   4869  CB  PHE A 319      11.839  -7.505 -16.541  1.00 69.27           C
ATOM   4870 1HB  PHE A 319      11.090  -7.164 -15.827  1.00 69.27           H
ATOM   4871 2HB  PHE A 319      11.558  -8.515 -16.840  1.00 69.27           H
ATOM   4872  CG  PHE A 319      13.201  -7.555 -15.846  1.00 69.27           C
ATOM   4873  CD1 PHE A 319      14.223  -8.261 -16.401  1.00 69.27           C
ATOM   4874  HD1 PHE A 319      14.071  -8.791 -17.341  1.00 69.27           H
ATOM   4875  CD2 PHE A 319      13.390  -6.894 -14.672  1.00 69.27           C
ATOM   4876  HD2 PHE A 319      12.571  -6.329 -14.227  1.00 69.27           H
ATOM   4877  CE1 PHE A 319      15.486  -8.308 -15.755  1.00 69.27           C
ATOM   4878  HE1 PHE A 319      16.305  -8.874 -16.200  1.00 69.27           H
ATOM   4879  CE2 PHE A 319      14.654  -6.941 -14.027  1.00 69.27           C
ATOM   4880  HE2 PHE A 319      14.805  -6.411 -13.086  1.00 69.27           H
ATOM   4881  CZ  PHE A 319      15.675  -7.647 -14.581  1.00 69.27           C
ATOM   4882  HZ  PHE A 319      16.646  -7.683 -14.086  1.00 69.27           H
ATOM   4883  HN  PHE A 319      11.217  -5.181 -16.359  1.00 69.27           H
ATOM   4884  N   VAL A 320       9.459  -6.661 -18.333  1.00 73.45           N
ATOM   4885  CA  VAL A 320       8.274  -7.200 -18.978  1.00 73.45           C
ATOM   4886  C   VAL A 320       7.824  -6.247 -20.087  1.00 73.45           C
ATOM   4887  O   VAL A 320       7.212  -6.672 -21.065  1.00 73.45           O
ATOM   4888  HA  VAL A 320       8.550  -8.155 -19.427  1.00 73.45           H
ATOM   4889  CB  VAL A 320       7.185  -7.463 -17.937  1.00 73.45           C
ATOM   4890  HB  VAL A 320       6.798  -6.499 -17.606  1.00 73.45           H
ATOM   4891  CG1 VAL A 320       6.023  -8.252 -18.545  1.00 73.45           C
ATOM   4892 1HG1 VAL A 320       5.590  -7.683 -19.368  1.00 73.45           H
ATOM   4893 2HG1 VAL A 320       6.389  -9.209 -18.917  1.00 73.45           H
ATOM   4894 3HG1 VAL A 320       5.263  -8.425 -17.784  1.00 73.45           H
ATOM   4895  CG2 VAL A 320       7.757  -8.185 -16.715  1.00 73.45           C
ATOM   4896 1HG2 VAL A 320       8.183  -9.140 -17.023  1.00 73.45           H
ATOM   4897 2HG2 VAL A 320       8.534  -7.570 -16.261  1.00 73.45           H
ATOM   4898 3HG2 VAL A 320       6.961  -8.359 -15.991  1.00 73.45           H
ATOM   4899  HN  VAL A 320       9.280  -5.989 -17.614  1.00 73.45           H
ATOM   4900  N   GLY A 321       8.145  -4.976 -19.897  1.00 75.07           N
ATOM   4901  CA  GLY A 321       7.671  -3.941 -20.800  1.00 75.07           C
ATOM   4902  C   GLY A 321       8.662  -3.716 -21.944  1.00 75.07           C
ATOM   4903  O   GLY A 321       9.630  -2.972 -21.795  1.00 75.07           O
ATOM   4904 1HA  GLY A 321       6.700  -4.224 -21.206  1.00 75.07           H
ATOM   4905 2HA  GLY A 321       7.528  -3.011 -20.250  1.00 75.07           H
ATOM   4906  HN  GLY A 321       8.716  -4.650 -19.143  1.00 75.07           H
ATOM   4907  N   GLU A 322       8.386  -4.374 -23.061  1.00 66.67           N
ATOM   4908  CA  GLU A 322       9.143  -4.133 -24.277  1.00 66.67           C
ATOM   4909  C   GLU A 322       9.097  -2.648 -24.646  1.00 66.67           C
ATOM   4910  O   GLU A 322      10.123  -2.054 -24.973  1.00 66.67           O
ATOM   4911  HA  GLU A 322      10.167  -4.424 -24.044  1.00 66.67           H
ATOM   4912  CB  GLU A 322       8.624  -4.999 -25.427  1.00 66.67           C
ATOM   4913 1HB  GLU A 322       7.534  -4.995 -25.427  1.00 66.67           H
ATOM   4914 2HB  GLU A 322       9.057  -4.659 -26.368  1.00 66.67           H
ATOM   4915  CG  GLU A 322       9.060  -6.456 -25.255  1.00 66.67           C
ATOM   4916 1HG  GLU A 322      10.141  -6.503 -25.128  1.00 66.67           H
ATOM   4917 2HG  GLU A 322       8.614  -6.868 -24.350  1.00 66.67           H
ATOM   4918  CD  GLU A 322       8.645  -7.298 -26.463  1.00 66.67           C
ATOM   4919  OE1 GLU A 322       8.914  -8.518 -26.423  1.00 66.67           O
ATOM   4920  OE2 GLU A 322       8.068  -6.703 -27.399  1.00 66.67           O
ATOM   4921  HN  GLU A 322       7.663  -5.059 -23.142  1.00 66.67           H
ATOM   4922  N   ARG A 323       7.897  -2.092 -24.580  1.00 63.54           N
ATOM   4923  CA  ARG A 323       7.694  -0.702 -24.953  1.00 63.54           C
ATOM   4924  C   ARG A 323       8.488   0.218 -24.023  1.00 63.54           C
ATOM   4925  O   ARG A 323       9.179   1.125 -24.484  1.00 63.54           O
ATOM   4926  HA  ARG A 323       8.058  -0.633 -25.978  1.00 63.54           H
ATOM   4927  CB  ARG A 323       6.213  -0.325 -24.890  1.00 63.54           C
ATOM   4928 1HB  ARG A 323       5.637  -0.991 -25.532  1.00 63.54           H
ATOM   4929 2HB  ARG A 323       5.842  -0.463 -23.874  1.00 63.54           H
ATOM   4930  CG  ARG A 323       5.997   1.126 -25.325  1.00 63.54           C
ATOM   4931 1HG  ARG A 323       6.543   1.794 -24.659  1.00 63.54           H
ATOM   4932 2HG  ARG A 323       6.402   1.273 -26.326  1.00 63.54           H
ATOM   4933  CD  ARG A 323       4.511   1.487 -25.312  1.00 63.54           C
ATOM   4934 1HD  ARG A 323       3.978   0.899 -26.060  1.00 63.54           H
ATOM   4935 2HD  ARG A 323       4.076   1.239 -24.343  1.00 63.54           H
ATOM   4936  NE  ARG A 323       4.338   2.930 -25.588  1.00 63.54           N
ATOM   4937  HE  ARG A 323       5.065   3.402 -26.088  1.00 63.54           H
ATOM   4938  CZ  ARG A 323       3.269   3.645 -25.212  1.00 63.54           C
ATOM   4939  NH1 ARG A 323       2.265   3.064 -24.540  1.00 63.54           N
ATOM   4940 1HH1 ARG A 323       2.310   2.091 -24.317  1.00 63.54           H
ATOM   4941 2HH1 ARG A 323       1.471   3.605 -24.263  1.00 63.54           H
ATOM   4942  NH2 ARG A 323       3.219   4.949 -25.517  1.00 63.54           N
ATOM   4943 1HH2 ARG A 323       2.428   5.496 -25.243  1.00 63.54           H
ATOM   4944 2HH2 ARG A 323       3.972   5.374 -26.018  1.00 63.54           H
ATOM   4945  HN  ARG A 323       7.073  -2.573 -24.279  1.00 63.54           H
ATOM   4946  N   PHE A 324       8.362  -0.048 -22.731  1.00 74.29           N
ATOM   4947  CA  PHE A 324       9.021   0.774 -21.731  1.00 74.29           C
ATOM   4948  C   PHE A 324      10.542   0.668 -21.849  1.00 74.29           C
ATOM   4949  O   PHE A 324      11.252   1.658 -21.679  1.00 74.29           O
ATOM   4950  HA  PHE A 324       8.715   1.806 -21.907  1.00 74.29           H
ATOM   4951  CB  PHE A 324       8.589   0.244 -20.362  1.00 74.29           C
ATOM   4952 1HB  PHE A 324       7.501   0.204 -20.326  1.00 74.29           H
ATOM   4953 2HB  PHE A 324       8.950  -0.778 -20.249  1.00 74.29           H
ATOM   4954  CG  PHE A 324       9.093   1.081 -19.184  1.00 74.29           C
ATOM   4955  CD1 PHE A 324      10.235   0.725 -18.537  1.00 74.29           C
ATOM   4956  HD1 PHE A 324      10.792  -0.156 -18.857  1.00 74.29           H
ATOM   4957  CD2 PHE A 324       8.399   2.179 -18.784  1.00 74.29           C
ATOM   4958  HD2 PHE A 324       7.483   2.464 -19.302  1.00 74.29           H
ATOM   4959  CE1 PHE A 324      10.703   1.501 -17.443  1.00 74.29           C
ATOM   4960  HE1 PHE A 324      11.618   1.216 -16.925  1.00 74.29           H
ATOM   4961  CE2 PHE A 324       8.866   2.956 -17.690  1.00 74.29           C
ATOM   4962  HE2 PHE A 324       8.310   3.836 -17.369  1.00 74.29           H
ATOM   4963  CZ  PHE A 324      10.008   2.600 -17.043  1.00 74.29           C
ATOM   4964  HZ  PHE A 324      10.367   3.196 -16.204  1.00 74.29           H
ATOM   4965  HN  PHE A 324       7.823  -0.807 -22.366  1.00 74.29           H
ATOM   4966  N   ARG A 325      10.998  -0.541 -22.139  1.00 73.46           N
ATOM   4967  CA  ARG A 325      12.424  -0.792 -22.271  1.00 73.46           C
ATOM   4968  C   ARG A 325      13.015   0.077 -23.383  1.00 73.46           C
ATOM   4969  O   ARG A 325      14.086   0.658 -23.219  1.00 73.46           O
ATOM   4970  HA  ARG A 325      12.844  -0.527 -21.301  1.00 73.46           H
ATOM   4971  CB  ARG A 325      12.697  -2.264 -22.584  1.00 73.46           C
ATOM   4972 1HB  ARG A 325      11.778  -2.840 -22.473  1.00 73.46           H
ATOM   4973 2HB  ARG A 325      13.014  -2.367 -23.621  1.00 73.46           H
ATOM   4974  CG  ARG A 325      13.775  -2.831 -21.657  1.00 73.46           C
ATOM   4975 1HG  ARG A 325      14.674  -2.217 -21.722  1.00 73.46           H
ATOM   4976 2HG  ARG A 325      13.432  -2.785 -20.623  1.00 73.46           H
ATOM   4977  CD  ARG A 325      14.110  -4.277 -22.025  1.00 73.46           C
ATOM   4978 1HD  ARG A 325      14.324  -4.350 -23.092  1.00 73.46           H
ATOM   4979 2HD  ARG A 325      15.009  -4.596 -21.498  1.00 73.46           H
ATOM   4980  NE  ARG A 325      12.978  -5.164 -21.676  1.00 73.46           N
ATOM   4981  HE  ARG A 325      12.178  -4.752 -21.240  1.00 73.46           H
ATOM   4982  CZ  ARG A 325      12.958  -6.484 -21.906  1.00 73.46           C
ATOM   4983  NH1 ARG A 325      14.004  -7.088 -22.487  1.00 73.46           N
ATOM   4984 1HH1 ARG A 325      14.806  -6.554 -22.752  1.00 73.46           H
ATOM   4985 2HH1 ARG A 325      13.981  -8.074 -22.656  1.00 73.46           H
ATOM   4986  NH2 ARG A 325      11.878  -7.190 -21.547  1.00 73.46           N
ATOM   4987 1HH2 ARG A 325      11.847  -8.176 -21.712  1.00 73.46           H
ATOM   4988 2HH2 ARG A 325      11.102  -6.731 -21.114  1.00 73.46           H
ATOM   4989  HN  ARG A 325      10.414  -1.340 -22.283  1.00 73.46           H
ATOM   4990  N   ARG A 326      12.290   0.137 -24.491  1.00 67.54           N
ATOM   4991  CA  ARG A 326      12.728   0.928 -25.629  1.00 67.54           C
ATOM   4992  C   ARG A 326      12.752   2.414 -25.266  1.00 67.54           C
ATOM   4993  O   ARG A 326      13.721   3.112 -25.559  1.00 67.54           O
ATOM   4994  HA  ARG A 326      13.730   0.562 -25.853  1.00 67.54           H
ATOM   4995  CB  ARG A 326      11.806   0.718 -26.832  1.00 67.54           C
ATOM   4996 1HB  ARG A 326      10.767   0.724 -26.504  1.00 67.54           H
ATOM   4997 2HB  ARG A 326      11.924   1.545 -27.533  1.00 67.54           H
ATOM   4998  CG  ARG A 326      12.116  -0.603 -27.538  1.00 67.54           C
ATOM   4999 1HG  ARG A 326      13.145  -0.594 -27.899  1.00 67.54           H
ATOM   5000 2HG  ARG A 326      12.035  -1.426 -26.828  1.00 67.54           H
ATOM   5001  CD  ARG A 326      11.161  -0.837 -28.709  1.00 67.54           C
ATOM   5002 1HD  ARG A 326      10.146  -0.985 -28.338  1.00 67.54           H
ATOM   5003 2HD  ARG A 326      11.139   0.042 -29.353  1.00 67.54           H
ATOM   5004  NE  ARG A 326      11.592  -2.021 -29.486  1.00 67.54           N
ATOM   5005  HE  ARG A 326      12.264  -2.634 -29.071  1.00 67.54           H
ATOM   5006  CZ  ARG A 326      11.138  -2.322 -30.710  1.00 67.54           C
ATOM   5007  NH1 ARG A 326      10.236  -1.536 -31.314  1.00 67.54           N
ATOM   5008 1HH1 ARG A 326       9.897  -0.717 -30.851  1.00 67.54           H
ATOM   5009 2HH1 ARG A 326       9.903  -1.768 -32.228  1.00 67.54           H
ATOM   5010  NH2 ARG A 326      11.599  -3.422 -31.322  1.00 67.54           N
ATOM   5011 1HH2 ARG A 326      11.271  -3.661 -32.235  1.00 67.54           H
ATOM   5012 2HH2 ARG A 326      12.272  -4.003 -30.864  1.00 67.54           H
ATOM   5013  HN  ARG A 326      11.421  -0.340 -24.618  1.00 67.54           H
ATOM   5014  N   ASP A 327      11.674   2.853 -24.633  1.00 76.97           N
ATOM   5015  CA  ASP A 327      11.504   4.265 -24.335  1.00 76.97           C
ATOM   5016  C   ASP A 327      12.545   4.691 -23.297  1.00 76.97           C
ATOM   5017  O   ASP A 327      13.020   5.825 -23.319  1.00 76.97           O
ATOM   5018  HA  ASP A 327      11.633   4.776 -25.288  1.00 76.97           H
ATOM   5019  CB  ASP A 327      10.117   4.542 -23.753  1.00 76.97           C
ATOM   5020 1HB  ASP A 327       9.926   3.866 -22.920  1.00 76.97           H
ATOM   5021 2HB  ASP A 327      10.081   5.556 -23.355  1.00 76.97           H
ATOM   5022  CG  ASP A 327       9.031   4.367 -24.817  1.00 76.97           C
ATOM   5023  OD1 ASP A 327       9.396   4.410 -26.012  1.00 76.97           O
ATOM   5024  OD2 ASP A 327       7.862   4.195 -24.412  1.00 76.97           O
ATOM   5025  HN  ASP A 327      10.926   2.263 -24.327  1.00 76.97           H
ATOM   5026  N   LEU A 328      12.870   3.758 -22.414  1.00 78.75           N
ATOM   5027  CA  LEU A 328      13.888   4.003 -21.407  1.00 78.75           C
ATOM   5028  C   LEU A 328      15.226   4.277 -22.097  1.00 78.75           C
ATOM   5029  O   LEU A 328      15.857   5.303 -21.850  1.00 78.75           O
ATOM   5030  HA  LEU A 328      13.595   4.896 -20.856  1.00 78.75           H
ATOM   5031  CB  LEU A 328      13.939   2.849 -20.404  1.00 78.75           C
ATOM   5032 1HB  LEU A 328      12.976   2.793 -19.896  1.00 78.75           H
ATOM   5033 2HB  LEU A 328      14.061   1.918 -20.958  1.00 78.75           H
ATOM   5034  CG  LEU A 328      15.039   2.928 -19.344  1.00 78.75           C
ATOM   5035  HG  LEU A 328      15.996   3.047 -19.854  1.00 78.75           H
ATOM   5036  CD1 LEU A 328      14.850   4.154 -18.448  1.00 78.75           C
ATOM   5037 1HD1 LEU A 328      14.884   5.058 -19.056  1.00 78.75           H
ATOM   5038 2HD1 LEU A 328      13.884   4.090 -17.945  1.00 78.75           H
ATOM   5039 3HD1 LEU A 328      15.645   4.186 -17.704  1.00 78.75           H
ATOM   5040  CD2 LEU A 328      15.116   1.632 -18.535  1.00 78.75           C
ATOM   5041 1HD2 LEU A 328      14.163   1.458 -18.036  1.00 78.75           H
ATOM   5042 2HD2 LEU A 328      15.334   0.799 -19.203  1.00 78.75           H
ATOM   5043 3HD2 LEU A 328      15.906   1.716 -17.789  1.00 78.75           H
ATOM   5044  HN  LEU A 328      12.450   2.851 -22.379  1.00 78.75           H
ATOM   5045  N   VAL A 329      15.619   3.341 -22.948  1.00 79.86           N
ATOM   5046  CA  VAL A 329      16.909   3.426 -23.612  1.00 79.86           C
ATOM   5047  C   VAL A 329      16.955   4.695 -24.466  1.00 79.86           C
ATOM   5048  O   VAL A 329      18.000   5.335 -24.577  1.00 79.86           O
ATOM   5049  HA  VAL A 329      17.673   3.497 -22.837  1.00 79.86           H
ATOM   5050  CB  VAL A 329      17.168   2.152 -24.419  1.00 79.86           C
ATOM   5051  HB  VAL A 329      16.334   2.017 -25.108  1.00 79.86           H
ATOM   5052  CG1 VAL A 329      18.448   2.279 -25.247  1.00 79.86           C
ATOM   5053 1HG1 VAL A 329      18.352   3.117 -25.938  1.00 79.86           H
ATOM   5054 2HG1 VAL A 329      19.295   2.451 -24.584  1.00 79.86           H
ATOM   5055 3HG1 VAL A 329      18.608   1.360 -25.811  1.00 79.86           H
ATOM   5056  CG2 VAL A 329      17.225   0.927 -23.505  1.00 79.86           C
ATOM   5057 1HG2 VAL A 329      18.030   1.051 -22.780  1.00 79.86           H
ATOM   5058 2HG2 VAL A 329      16.276   0.820 -22.979  1.00 79.86           H
ATOM   5059 3HG2 VAL A 329      17.410   0.035 -24.104  1.00 79.86           H
ATOM   5060  HN  VAL A 329      15.074   2.537 -23.186  1.00 79.86           H
ATOM   5061  N   LYS A 330      15.810   5.021 -25.047  1.00 73.82           N
ATOM   5062  CA  LYS A 330      15.702   6.211 -25.873  1.00 73.82           C
ATOM   5063  C   LYS A 330      15.962   7.449 -25.012  1.00 73.82           C
[truncated: 117,478 more chars]
