# Supplementary material for: Noncanonical roles of chemokine regions in CCR9 activation revealed by structural modeling and mutational mapping
Source: Nat Commun. 2025 Aug 18;16:7695. doi: 10.1038/s41467-025-62321-9 (PMC12361432; doi:10.1038/s41467-025-62321-9)
Supplement: Supplementary file 7 — Supplementary Data 5 [file 41467_2025_62321_MOESM7_ESM.zip › CCR9_CCL25x1P6_18_rnk4.pdb]

ATOM      1  N   GLU A  20      -6.105  -3.803  58.968  1.00 52.09           N
ATOM      2  CA  GLU A  20      -6.011  -4.718  57.844  1.00 52.09           C
ATOM      3  C   GLU A  20      -6.276  -6.153  58.305  1.00 52.09           C
ATOM      4  O   GLU A  20      -5.372  -6.828  58.795  1.00 52.09           O
ATOM      5  HA  GLU A  20      -6.790  -4.404  57.149  1.00 52.09           H
ATOM      6  CB  GLU A  20      -4.649  -4.605  57.157  1.00 52.09           C
ATOM      7 1HB  GLU A  20      -3.884  -4.367  57.896  1.00 52.09           H
ATOM      8 2HB  GLU A  20      -4.441  -5.519  56.600  1.00 52.09           H
ATOM      9  CG  GLU A  20      -4.644  -3.467  56.134  1.00 52.09           C
ATOM     10 1HG  GLU A  20      -5.612  -3.415  55.637  1.00 52.09           H
ATOM     11 2HG  GLU A  20      -4.496  -2.515  56.645  1.00 52.09           H
ATOM     12  CD  GLU A  20      -3.541  -3.670  55.094  1.00 52.09           C
ATOM     13  OE1 GLU A  20      -3.748  -3.211  53.950  1.00 52.09           O
ATOM     14  OE2 GLU A  20      -2.515  -4.280  55.466  1.00 52.09           O
ATOM     15  HN  GLU A  20      -6.341  -4.229  59.842  1.00 52.09           H
ATOM     16  N   SER A  21      -7.519  -6.577  58.130  1.00 61.13           N
ATOM     17  CA  SER A  21      -7.916  -7.917  58.530  1.00 61.13           C
ATOM     18  C   SER A  21      -7.032  -8.954  57.833  1.00 61.13           C
ATOM     19  O   SER A  21      -6.586  -8.739  56.707  1.00 61.13           O
ATOM     20  HA  SER A  21      -7.768  -7.952  59.609  1.00 61.13           H
ATOM     21  CB  SER A  21      -9.389  -8.174  58.209  1.00 61.13           C
ATOM     22 1HB  SER A  21      -9.662  -9.177  58.535  1.00 61.13           H
ATOM     23 2HB  SER A  21     -10.010  -7.476  58.771  1.00 61.13           H
ATOM     24  OG  SER A  21      -9.664  -8.037  56.817  1.00 61.13           O
ATOM     25  HG  SER A  21      -9.804  -8.938  56.406  1.00 61.13           H
ATOM     26  HN  SER A  21      -8.247  -6.024  57.726  1.00 61.13           H
ATOM     27  N   THR A  22      -6.806 -10.056  58.532  1.00 62.92           N
ATOM     28  CA  THR A  22      -6.048 -11.159  57.965  1.00 62.92           C
ATOM     29  C   THR A  22      -6.611 -11.544  56.596  1.00 62.92           C
ATOM     30  O   THR A  22      -5.873 -12.001  55.724  1.00 62.92           O
ATOM     31  HA  THR A  22      -5.022 -10.826  57.807  1.00 62.92           H
ATOM     32  CB  THR A  22      -6.062 -12.310  58.973  1.00 62.92           C
ATOM     33  HB  THR A  22      -5.926 -13.268  58.472  1.00 62.92           H
ATOM     34  OG1 THR A  22      -7.296 -12.148  59.668  1.00 62.92           O
ATOM     35  HG1 THR A  22      -8.050 -12.497  59.111  1.00 62.92           H
ATOM     36  CG2 THR A  22      -4.998 -12.148  60.061  1.00 62.92           C
ATOM     37 1HG2 THR A  22      -5.175 -11.222  60.607  1.00 62.92           H
ATOM     38 2HG2 THR A  22      -4.011 -12.117  59.602  1.00 62.92           H
ATOM     39 3HG2 THR A  22      -5.052 -12.991  60.750  1.00 62.92           H
ATOM     40  HN  THR A  22      -7.129 -10.202  59.467  1.00 62.92           H
ATOM     41  N   SER A  23      -7.913 -11.346  56.449  1.00 65.20           N
ATOM     42  CA  SER A  23      -8.578 -11.644  55.192  1.00 65.20           C
ATOM     43  C   SER A  23      -8.013 -10.760  54.079  1.00 65.20           C
ATOM     44  O   SER A  23      -7.845 -11.212  52.947  1.00 65.20           O
ATOM     45  HA  SER A  23      -8.363 -12.694  54.994  1.00 65.20           H
ATOM     46  CB  SER A  23     -10.091 -11.447  55.310  1.00 65.20           C
ATOM     47 1HB  SER A  23     -10.578 -11.837  54.416  1.00 65.20           H
ATOM     48 2HB  SER A  23     -10.467 -12.024  56.155  1.00 65.20           H
ATOM     49  OG  SER A  23     -10.440 -10.076  55.481  1.00 65.20           O
ATOM     50  HG  SER A  23     -11.423  -9.954  55.349  1.00 65.20           H
ATOM     51  HN  SER A  23      -8.508 -10.989  57.169  1.00 65.20           H
ATOM     52  N   SER A  24      -7.736  -9.515  54.438  1.00 70.75           N
ATOM     53  CA  SER A  24      -7.231  -8.553  53.474  1.00 70.75           C
ATOM     54  C   SER A  24      -5.881  -9.021  52.926  1.00 70.75           C
ATOM     55  O   SER A  24      -5.606  -8.874  51.736  1.00 70.75           O
ATOM     56  HA  SER A  24      -7.976  -8.521  52.680  1.00 70.75           H
ATOM     57  CB  SER A  24      -7.096  -7.163  54.101  1.00 70.75           C
ATOM     58 1HB  SER A  24      -8.071  -6.677  54.118  1.00 70.75           H
ATOM     59 2HB  SER A  24      -6.772  -7.263  55.137  1.00 70.75           H
ATOM     60  OG  SER A  24      -6.170  -6.345  53.392  1.00 70.75           O
ATOM     61  HG  SER A  24      -6.051  -5.473  53.866  1.00 70.75           H
ATOM     62  HN  SER A  24      -7.852  -9.162  55.367  1.00 70.75           H
ATOM     63  N   MET A  25      -5.076  -9.575  53.820  1.00 67.05           N
ATOM     64  CA  MET A  25      -3.768 -10.081  53.437  1.00 67.05           C
ATOM     65  C   MET A  25      -3.897 -11.351  52.594  1.00 67.05           C
ATOM     66  O   MET A  25      -3.194 -11.513  51.598  1.00 67.05           O
ATOM     67  HA  MET A  25      -3.309  -9.289  52.846  1.00 67.05           H
ATOM     68  CB  MET A  25      -2.950 -10.384  54.694  1.00 67.05           C
ATOM     69 1HB  MET A  25      -3.620 -10.622  55.520  1.00 67.05           H
ATOM     70 2HB  MET A  25      -2.328 -11.262  54.524  1.00 67.05           H
ATOM     71  CG  MET A  25      -2.068  -9.193  55.073  1.00 67.05           C
ATOM     72 1HG  MET A  25      -2.660  -8.278  55.080  1.00 67.05           H
ATOM     73 2HG  MET A  25      -1.677  -9.326  56.082  1.00 67.05           H
ATOM     74  SD  MET A  25      -0.720  -9.037  53.914  1.00 67.05           S
ATOM     75  CE  MET A  25       0.616  -8.667  55.039  1.00 67.05           C
ATOM     76 1HE  MET A  25       0.390  -7.749  55.581  1.00 67.05           H
ATOM     77 2HE  MET A  25       0.733  -9.487  55.746  1.00 67.05           H
ATOM     78 3HE  MET A  25       1.540  -8.538  54.475  1.00 67.05           H
ATOM     79  HN  MET A  25      -5.303  -9.681  54.788  1.00 67.05           H
ATOM     80  N   GLU A  26      -4.801 -12.219  53.023  1.00 63.68           N
ATOM     81  CA  GLU A  26      -5.018 -13.478  52.330  1.00 63.68           C
ATOM     82  C   GLU A  26      -5.502 -13.221  50.902  1.00 63.68           C
ATOM     83  O   GLU A  26      -5.072 -13.894  49.967  1.00 63.68           O
ATOM     84  HA  GLU A  26      -4.045 -13.968  52.309  1.00 63.68           H
ATOM     85  CB  GLU A  26      -6.008 -14.360  53.094  1.00 63.68           C
ATOM     86 1HB  GLU A  26      -6.824 -13.749  53.479  1.00 63.68           H
ATOM     87 2HB  GLU A  26      -6.346 -15.174  52.452  1.00 63.68           H
ATOM     88  CG  GLU A  26      -5.338 -15.015  54.304  1.00 63.68           C
ATOM     89 1HG  GLU A  26      -4.471 -15.589  53.978  1.00 63.68           H
ATOM     90 2HG  GLU A  26      -4.974 -14.245  54.983  1.00 63.68           H
ATOM     91  CD  GLU A  26      -6.315 -15.932  55.042  1.00 63.68           C
ATOM     92  OE1 GLU A  26      -5.821 -16.815  55.775  1.00 63.68           O
ATOM     93  OE2 GLU A  26      -7.535 -15.730  54.855  1.00 63.68           O
ATOM     94  HN  GLU A  26      -5.379 -12.074  53.827  1.00 63.68           H
ATOM     95  N   ASP A  27      -6.390 -12.246  50.778  1.00 69.61           N
ATOM     96  CA  ASP A  27      -6.981 -11.931  49.488  1.00 69.61           C
ATOM     97  C   ASP A  27      -5.874 -11.536  48.508  1.00 69.61           C
ATOM     98  O   ASP A  27      -5.920 -11.903  47.335  1.00 69.61           O
ATOM     99  HA  ASP A  27      -7.504 -12.837  49.184  1.00 69.61           H
ATOM    100  CB  ASP A  27      -7.954 -10.756  49.601  1.00 69.61           C
ATOM    101 1HB  ASP A  27      -7.503  -9.960  50.193  1.00 69.61           H
ATOM    102 2HB  ASP A  27      -8.150 -10.344  48.610  1.00 69.61           H
ATOM    103  CG  ASP A  27      -9.271 -11.194  50.246  1.00 69.61           C
ATOM    104  OD1 ASP A  27      -9.542 -12.414  50.209  1.00 69.61           O
ATOM    105  OD2 ASP A  27      -9.976 -10.299  50.760  1.00 69.61           O
ATOM    106  HN  ASP A  27      -6.706 -11.677  51.538  1.00 69.61           H
ATOM    107  N   TYR A  28      -4.907 -10.793  49.025  1.00 68.70           N
ATOM    108  CA  TYR A  28      -3.810 -10.313  48.202  1.00 68.70           C
ATOM    109  C   TYR A  28      -2.852 -11.452  47.847  1.00 68.70           C
ATOM    110  O   TYR A  28      -2.328 -11.503  46.736  1.00 68.70           O
ATOM    111  HA  TYR A  28      -4.233  -9.904  47.284  1.00 68.70           H
ATOM    112  CB  TYR A  28      -3.065  -9.281  49.051  1.00 68.70           C
ATOM    113 1HB  TYR A  28      -3.757  -8.485  49.327  1.00 68.70           H
ATOM    114 2HB  TYR A  28      -2.739  -9.755  49.977  1.00 68.70           H
ATOM    115  CG  TYR A  28      -1.850  -8.663  48.356  1.00 68.70           C
ATOM    116  CD1 TYR A  28      -0.580  -9.109  48.660  1.00 68.70           C
ATOM    117  HD1 TYR A  28      -0.443  -9.902  49.396  1.00 68.70           H
ATOM    118  CD2 TYR A  28      -2.025  -7.660  47.425  1.00 68.70           C
ATOM    119  HD2 TYR A  28      -3.028  -7.307  47.185  1.00 68.70           H
ATOM    120  CE1 TYR A  28       0.563  -8.528  48.006  1.00 68.70           C
ATOM    121  HE1 TYR A  28       1.571  -8.871  48.237  1.00 68.70           H
ATOM    122  CE2 TYR A  28      -0.882  -7.078  46.770  1.00 68.70           C
ATOM    123  HE2 TYR A  28      -1.005  -6.285  46.033  1.00 68.70           H
ATOM    124  CZ  TYR A  28       0.356  -7.541  47.093  1.00 68.70           C
ATOM    125  OH  TYR A  28       1.436  -6.992  46.475  1.00 68.70           O
ATOM    126  HH  TYR A  28       1.144  -6.244  45.878  1.00 68.70           H
ATOM    127  HN  TYR A  28      -4.865 -10.519  49.986  1.00 68.70           H
ATOM    128  N   VAL A  29      -2.652 -12.337  48.813  1.00 69.08           N
ATOM    129  CA  VAL A  29      -1.707 -13.427  48.644  1.00 69.08           C
ATOM    130  C   VAL A  29      -2.281 -14.446  47.658  1.00 69.08           C
ATOM    131  O   VAL A  29      -1.551 -14.997  46.834  1.00 69.08           O
ATOM    132  HA  VAL A  29      -0.792 -13.008  48.224  1.00 69.08           H
ATOM    133  CB  VAL A  29      -1.366 -14.039  50.005  1.00 69.08           C
ATOM    134  HB  VAL A  29      -2.302 -14.285  50.506  1.00 69.08           H
ATOM    135  CG1 VAL A  29      -0.568 -15.334  49.839  1.00 69.08           C
ATOM    136 1HG1 VAL A  29      -1.156 -16.053  49.270  1.00 69.08           H
ATOM    137 2HG1 VAL A  29       0.361 -15.123  49.308  1.00 69.08           H
ATOM    138 3HG1 VAL A  29      -0.339 -15.748  50.821  1.00 69.08           H
ATOM    139  CG2 VAL A  29      -0.612 -13.038  50.883  1.00 69.08           C
ATOM    140 1HG2 VAL A  29       0.315 -12.748  50.389  1.00 69.08           H
ATOM    141 2HG2 VAL A  29      -1.232 -12.156  51.042  1.00 69.08           H
ATOM    142 3HG2 VAL A  29      -0.382 -13.499  51.844  1.00 69.08           H
ATOM    143  HN  VAL A  29      -3.121 -12.317  49.696  1.00 69.08           H
ATOM    144  N   ASN A  30      -3.582 -14.665  47.773  1.00 64.30           N
ATOM    145  CA  ASN A  30      -4.234 -15.717  47.011  1.00 64.30           C
ATOM    146  C   ASN A  30      -4.635 -15.173  45.639  1.00 64.30           C
ATOM    147  O   ASN A  30      -5.110 -15.920  44.785  1.00 64.30           O
ATOM    148  HA  ASN A  30      -3.499 -16.519  46.943  1.00 64.30           H
ATOM    149  CB  ASN A  30      -5.502 -16.203  47.716  1.00 64.30           C
ATOM    150 1HB  ASN A  30      -6.140 -15.351  47.954  1.00 64.30           H
ATOM    151 2HB  ASN A  30      -6.070 -16.849  47.047  1.00 64.30           H
ATOM    152  CG  ASN A  30      -5.159 -16.964  48.998  1.00 64.30           C
ATOM    153  OD1 ASN A  30      -4.091 -17.534  49.146  1.00 64.30           O
ATOM    154  ND2 ASN A  30      -6.122 -16.940  49.915  1.00 64.30           N
ATOM    155 1HD2 ASN A  30      -6.976 -16.453  49.731  1.00 64.30           H
ATOM    156 2HD2 ASN A  30      -5.993 -17.409  50.789  1.00 64.30           H
ATOM    157  HN  ASN A  30      -4.187 -14.140  48.372  1.00 64.30           H
ATOM    158  N   PHE A  31      -4.430 -13.875  45.469  1.00 71.02           N
ATOM    159  CA  PHE A  31      -4.748 -13.225  44.209  1.00 71.02           C
ATOM    160  C   PHE A  31      -3.903 -13.797  43.069  1.00 71.02           C
ATOM    161  O   PHE A  31      -2.679 -13.862  43.171  1.00 71.02           O
ATOM    162  HA  PHE A  31      -5.802 -13.412  44.006  1.00 71.02           H
ATOM    163  CB  PHE A  31      -4.420 -11.740  44.376  1.00 71.02           C
ATOM    164 1HB  PHE A  31      -4.917 -11.367  45.271  1.00 71.02           H
ATOM    165 2HB  PHE A  31      -3.347 -11.632  44.538  1.00 71.02           H
ATOM    166  CG  PHE A  31      -4.830 -10.874  43.183  1.00 71.02           C
ATOM    167  CD1 PHE A  31      -3.905 -10.516  42.252  1.00 71.02           C
ATOM    168  HD1 PHE A  31      -2.872 -10.846  42.356  1.00 71.02           H
ATOM    169  CD2 PHE A  31      -6.120 -10.462  43.053  1.00 71.02           C
ATOM    170  HD2 PHE A  31      -6.861 -10.749  43.799  1.00 71.02           H
ATOM    171  CE1 PHE A  31      -4.286  -9.712  41.145  1.00 71.02           C
ATOM    172  HE1 PHE A  31      -3.545  -9.425  40.400  1.00 71.02           H
ATOM    173  CE2 PHE A  31      -6.501  -9.659  41.946  1.00 71.02           C
ATOM    174  HE2 PHE A  31      -7.534  -9.329  41.843  1.00 71.02           H
ATOM    175  CZ  PHE A  31      -5.576  -9.301  41.016  1.00 71.02           C
ATOM    176  HZ  PHE A  31      -5.869  -8.684  40.166  1.00 71.02           H
ATOM    177  HN  PHE A  31      -4.054 -13.271  46.172  1.00 71.02           H
ATOM    178  N   ASN A  32      -4.590 -14.197  42.008  1.00 62.64           N
ATOM    179  CA  ASN A  32      -3.918 -14.766  40.853  1.00 62.64           C
ATOM    180  C   ASN A  32      -3.378 -13.636  39.974  1.00 62.64           C
ATOM    181  O   ASN A  32      -4.118 -13.052  39.184  1.00 62.64           O
ATOM    182  HA  ASN A  32      -3.124 -15.391  41.262  1.00 62.64           H
ATOM    183  CB  ASN A  32      -4.885 -15.600  40.009  1.00 62.64           C
ATOM    184 1HB  ASN A  32      -5.430 -16.291  40.652  1.00 62.64           H
ATOM    185 2HB  ASN A  32      -5.623 -14.947  39.544  1.00 62.64           H
ATOM    186  CG  ASN A  32      -4.135 -16.383  38.929  1.00 62.64           C
ATOM    187  OD1 ASN A  32      -2.923 -16.315  38.806  1.00 62.64           O
ATOM    188  ND2 ASN A  32      -4.921 -17.128  38.157  1.00 62.64           N
ATOM    189 1HD2 ASN A  32      -5.909 -17.139  38.312  1.00 62.64           H
ATOM    190 2HD2 ASN A  32      -4.524 -17.677  37.422  1.00 62.64           H
ATOM    191  HN  ASN A  32      -5.585 -14.136  41.932  1.00 62.64           H
ATOM    192  N   PHE A  33      -2.092 -13.362  40.141  1.00 65.22           N
ATOM    193  CA  PHE A  33      -1.419 -12.390  39.298  1.00 65.22           C
ATOM    194  C   PHE A  33      -1.010 -13.012  37.961  1.00 65.22           C
ATOM    195  O   PHE A  33       0.178 -13.137  37.667  1.00 65.22           O
ATOM    196  HA  PHE A  33      -2.121 -11.576  39.118  1.00 65.22           H
ATOM    197  CB  PHE A  33      -0.160 -11.945  40.045  1.00 65.22           C
ATOM    198 1HB  PHE A  33       0.410 -12.828  40.335  1.00 65.22           H
ATOM    199 2HB  PHE A  33       0.469 -11.369  39.367  1.00 65.22           H
ATOM    200  CG  PHE A  33      -0.441 -11.106  41.293  1.00 65.22           C
ATOM    201  CD1 PHE A  33      -0.608  -9.761  41.184  1.00 65.22           C
ATOM    202  HD1 PHE A  33      -0.542  -9.280  40.208  1.00 65.22           H
ATOM    203  CD2 PHE A  33      -0.524 -11.705  42.511  1.00 65.22           C
ATOM    204  HD2 PHE A  33      -0.390 -12.783  42.598  1.00 65.22           H
ATOM    205  CE1 PHE A  33      -0.869  -8.982  42.343  1.00 65.22           C
ATOM    206  HE1 PHE A  33      -1.003  -7.903  42.256  1.00 65.22           H
ATOM    207  CE2 PHE A  33      -0.785 -10.926  43.669  1.00 65.22           C
ATOM    208  HE2 PHE A  33      -0.852 -11.407  44.646  1.00 65.22           H
ATOM    209  CZ  PHE A  33      -0.952  -9.581  43.561  1.00 65.22           C
ATOM    210  HZ  PHE A  33      -1.153  -8.983  44.450  1.00 65.22           H
ATOM    211  HN  PHE A  33      -1.515 -13.791  40.836  1.00 65.22           H
ATOM    212  N   THR A  34      -2.018 -13.387  37.187  1.00 63.60           N
ATOM    213  CA  THR A  34      -1.808 -13.699  35.783  1.00 63.60           C
ATOM    214  C   THR A  34      -1.152 -12.517  35.067  1.00 63.60           C
ATOM    215  O   THR A  34      -1.568 -11.373  35.241  1.00 63.60           O
ATOM    216  HA  THR A  34      -1.114 -14.537  35.718  1.00 63.60           H
ATOM    217  CB  THR A  34      -3.155 -14.103  35.181  1.00 63.60           C
ATOM    218  HB  THR A  34      -3.782 -13.228  35.009  1.00 63.60           H
ATOM    219  OG1 THR A  34      -3.674 -15.060  36.101  1.00 63.60           O
ATOM    220  HG1 THR A  34      -2.998 -15.779  36.264  1.00 63.60           H
ATOM    221  CG2 THR A  34      -3.003 -14.885  33.876  1.00 63.60           C
ATOM    222 1HG2 THR A  34      -2.432 -15.795  34.062  1.00 63.60           H
ATOM    223 2HG2 THR A  34      -2.478 -14.272  33.143  1.00 63.60           H
ATOM    224 3HG2 THR A  34      -3.989 -15.147  33.491  1.00 63.60           H
ATOM    225  HN  THR A  34      -2.962 -13.479  37.503  1.00 63.60           H
ATOM    226  N   ASP A  35      -0.137 -12.834  34.276  1.00 67.43           N
ATOM    227  CA  ASP A  35       0.619 -11.807  33.580  1.00 67.43           C
ATOM    228  C   ASP A  35      -0.097 -11.449  32.276  1.00 67.43           C
ATOM    229  O   ASP A  35       0.225 -11.986  31.218  1.00 67.43           O
ATOM    230  HA  ASP A  35       0.668 -10.968  34.273  1.00 67.43           H
ATOM    231  CB  ASP A  35       2.023 -12.301  33.227  1.00 67.43           C
ATOM    232 1HB  ASP A  35       2.424 -12.889  34.053  1.00 67.43           H
ATOM    233 2HB  ASP A  35       1.974 -12.961  32.361  1.00 67.43           H
ATOM    234  CG  ASP A  35       2.958 -11.127  32.928  1.00 67.43           C
ATOM    235  OD1 ASP A  35       2.498  -9.978  33.100  1.00 67.43           O
ATOM    236  OD2 ASP A  35       4.111 -11.406  32.534  1.00 67.43           O
ATOM    237  HN  ASP A  35       0.170 -13.771  34.109  1.00 67.43           H
ATOM    238  N   PHE A  36      -1.056 -10.542  32.396  1.00 81.54           N
ATOM    239  CA  PHE A  36      -1.781 -10.061  31.232  1.00 81.54           C
ATOM    240  C   PHE A  36      -1.058  -8.878  30.585  1.00 81.54           C
ATOM    241  O   PHE A  36      -1.425  -8.441  29.496  1.00 81.54           O
ATOM    242  HA  PHE A  36      -1.833 -10.886  30.520  1.00 81.54           H
ATOM    243  CB  PHE A  36      -3.155  -9.599  31.720  1.00 81.54           C
ATOM    244 1HB  PHE A  36      -3.021  -8.908  32.551  1.00 81.54           H
ATOM    245 2HB  PHE A  36      -3.646  -9.044  30.920  1.00 81.54           H
ATOM    246  CG  PHE A  36      -4.073 -10.739  32.166  1.00 81.54           C
ATOM    247  CD1 PHE A  36      -4.117 -11.896  31.453  1.00 81.54           C
ATOM    248  HD1 PHE A  36      -3.498 -12.012  30.563  1.00 81.54           H
ATOM    249  CD2 PHE A  36      -4.845 -10.595  33.277  1.00 81.54           C
ATOM    250  HD2 PHE A  36      -4.810  -9.668  33.848  1.00 81.54           H
ATOM    251  CE1 PHE A  36      -4.968 -12.954  31.868  1.00 81.54           C
ATOM    252  HE1 PHE A  36      -5.003 -13.882  31.296  1.00 81.54           H
ATOM    253  CE2 PHE A  36      -5.696 -11.653  33.692  1.00 81.54           C
ATOM    254  HE2 PHE A  36      -6.315 -11.538  34.581  1.00 81.54           H
ATOM    255  CZ  PHE A  36      -5.740 -12.810  32.978  1.00 81.54           C
ATOM    256  HZ  PHE A  36      -6.394 -13.622  33.297  1.00 81.54           H
ATOM    257  HN  PHE A  36      -1.339 -10.138  33.266  1.00 81.54           H
ATOM    258  N   TYR A  37      -0.042  -8.393  31.285  1.00 86.10           N
ATOM    259  CA  TYR A  37       0.777  -7.312  30.763  1.00 86.10           C
ATOM    260  C   TYR A  37       1.946  -7.857  29.940  1.00 86.10           C
ATOM    261  O   TYR A  37       2.857  -8.477  30.485  1.00 86.10           O
ATOM    262  HA  TYR A  37       0.149  -6.693  30.123  1.00 86.10           H
ATOM    263  CB  TYR A  37       1.329  -6.575  31.985  1.00 86.10           C
ATOM    264 1HB  TYR A  37       0.506  -6.346  32.662  1.00 86.10           H
ATOM    265 2HB  TYR A  37       2.008  -7.238  32.521  1.00 86.10           H
ATOM    266  CG  TYR A  37       2.067  -5.278  31.647  1.00 86.10           C
ATOM    267  CD1 TYR A  37       3.443  -5.276  31.535  1.00 86.10           C
ATOM    268  HD1 TYR A  37       4.003  -6.199  31.686  1.00 86.10           H
ATOM    269  CD2 TYR A  37       1.358  -4.110  31.455  1.00 86.10           C
ATOM    270  HD2 TYR A  37       0.271  -4.111  31.544  1.00 86.10           H
ATOM    271  CE1 TYR A  37       4.138  -4.055  31.217  1.00 86.10           C
ATOM    272  HE1 TYR A  37       5.224  -4.040  31.126  1.00 86.10           H
ATOM    273  CE2 TYR A  37       2.053  -2.889  31.138  1.00 86.10           C
ATOM    274  HE2 TYR A  37       1.505  -1.960  30.984  1.00 86.10           H
ATOM    275  CZ  TYR A  37       3.408  -2.922  31.034  1.00 86.10           C
ATOM    276  OH  TYR A  37       4.065  -1.769  30.734  1.00 86.10           O
ATOM    277  HH  TYR A  37       3.416  -1.082  30.407  1.00 86.10           H
ATOM    278  HN  TYR A  37       0.223  -8.726  32.190  1.00 86.10           H
ATOM    279  N   CYS A  38       1.880  -7.607  28.641  1.00 89.57           N
ATOM    280  CA  CYS A  38       2.849  -8.177  27.719  1.00 89.57           C
ATOM    281  C   CYS A  38       3.907  -7.114  27.416  1.00 89.57           C
ATOM    282  O   CYS A  38       3.608  -6.096  26.794  1.00 89.57           O
ATOM    283  HA  CYS A  38       3.294  -9.034  28.224  1.00 89.57           H
ATOM    284  CB  CYS A  38       2.179  -8.695  26.445  1.00 89.57           C
ATOM    285 1HB  CYS A  38       1.362  -9.369  26.702  1.00 89.57           H
ATOM    286 2HB  CYS A  38       1.745  -7.865  25.889  1.00 89.57           H
ATOM    287  SG  CYS A  38       3.406  -9.569  25.405  1.00 89.57           S
ATOM    288  HN  CYS A  38       1.184  -7.027  28.217  1.00 89.57           H
ATOM    289  N   GLU A  39       5.121  -7.387  27.870  1.00 81.85           N
ATOM    290  CA  GLU A  39       6.261  -6.565  27.500  1.00 81.85           C
ATOM    291  C   GLU A  39       6.851  -7.043  26.172  1.00 81.85           C
ATOM    292  O   GLU A  39       7.213  -8.210  26.033  1.00 81.85           O
ATOM    293  HA  GLU A  39       5.866  -5.556  27.388  1.00 81.85           H
ATOM    294  CB  GLU A  39       7.321  -6.570  28.604  1.00 81.85           C
ATOM    295 1HB  GLU A  39       7.636  -7.593  28.807  1.00 81.85           H
ATOM    296 2HB  GLU A  39       8.144  -5.913  28.324  1.00 81.85           H
ATOM    297  CG  GLU A  39       6.752  -6.016  29.912  1.00 81.85           C
ATOM    298 1HG  GLU A  39       6.261  -5.061  29.724  1.00 81.85           H
ATOM    299 2HG  GLU A  39       5.993  -6.695  30.299  1.00 81.85           H
ATOM    300  CD  GLU A  39       7.857  -5.829  30.954  1.00 81.85           C
ATOM    301  OE1 GLU A  39       7.572  -5.159  31.970  1.00 81.85           O
ATOM    302  OE2 GLU A  39       8.961  -6.362  30.712  1.00 81.85           O
ATOM    303  HN  GLU A  39       5.332  -8.153  28.478  1.00 81.85           H
ATOM    304  N   LYS A  40       6.929  -6.115  25.229  1.00 88.07           N
ATOM    305  CA  LYS A  40       7.277  -6.465  23.862  1.00 88.07           C
ATOM    306  C   LYS A  40       8.669  -5.920  23.539  1.00 88.07           C
ATOM    307  O   LYS A  40       8.937  -5.522  22.406  1.00 88.07           O
ATOM    308  HA  LYS A  40       7.309  -7.553  23.801  1.00 88.07           H
ATOM    309  CB  LYS A  40       6.191  -5.990  22.894  1.00 88.07           C
ATOM    310 1HB  LYS A  40       6.032  -4.919  23.017  1.00 88.07           H
ATOM    311 2HB  LYS A  40       6.519  -6.148  21.867  1.00 88.07           H
ATOM    312  CG  LYS A  40       4.877  -6.736  23.136  1.00 88.07           C
ATOM    313 1HG  LYS A  40       5.047  -7.811  23.066  1.00 88.07           H
ATOM    314 2HG  LYS A  40       4.521  -6.536  24.146  1.00 88.07           H
ATOM    315  CD  LYS A  40       3.813  -6.315  22.121  1.00 88.07           C
ATOM    316 1HD  LYS A  40       3.628  -5.244  22.206  1.00 88.07           H
ATOM    317 2HD  LYS A  40       4.177  -6.497  21.110  1.00 88.07           H
ATOM    318  CE  LYS A  40       2.508  -7.082  22.345  1.00 88.07           C
ATOM    319 1HE  LYS A  40       2.680  -8.150  22.215  1.00 88.07           H
ATOM    320 2HE  LYS A  40       2.164  -6.936  23.369  1.00 88.07           H
ATOM    321  NZ  LYS A  40       1.468  -6.623  21.396  1.00 88.07           N
ATOM    322 1HZ  LYS A  40       0.692  -7.276  21.404  1.00 88.07           H
ATOM    323 2HZ  LYS A  40       1.139  -5.705  21.673  1.00 88.07           H
ATOM    324 3HZ  LYS A  40       1.860  -6.574  20.463  1.00 88.07           H
ATOM    325  HN  LYS A  40       6.760  -5.142  25.386  1.00 88.07           H
ATOM    326  N   ASN A  41       9.520  -5.920  24.555  1.00 82.28           N
ATOM    327  CA  ASN A  41      10.870  -5.405  24.400  1.00 82.28           C
ATOM    328  C   ASN A  41      11.575  -6.163  23.274  1.00 82.28           C
ATOM    329  O   ASN A  41      12.296  -5.567  22.476  1.00 82.28           O
ATOM    330  HA  ASN A  41      10.748  -4.345  24.176  1.00 82.28           H
ATOM    331  CB  ASN A  41      11.683  -5.597  25.682  1.00 82.28           C
ATOM    332 1HB  ASN A  41      11.576  -6.623  26.034  1.00 82.28           H
ATOM    333 2HB  ASN A  41      12.741  -5.441  25.472  1.00 82.28           H
ATOM    334  CG  ASN A  41      11.226  -4.627  26.773  1.00 82.28           C
ATOM    335  OD1 ASN A  41      10.791  -3.518  26.510  1.00 82.28           O
ATOM    336  ND2 ASN A  41      11.347  -5.105  28.008  1.00 82.28           N
ATOM    337 1HD2 ASN A  41      11.711  -6.025  28.154  1.00 82.28           H
ATOM    338 2HD2 ASN A  41      11.074  -4.545  28.790  1.00 82.28           H
ATOM    339  HN  ASN A  41       9.301  -6.263  25.468  1.00 82.28           H
ATOM    340  N   ASN A  42      11.342  -7.467  23.246  1.00 83.85           N
ATOM    341  CA  ASN A  42      11.997  -8.323  22.271  1.00 83.85           C
ATOM    342  C   ASN A  42      11.559  -7.914  20.864  1.00 83.85           C
ATOM    343  O   ASN A  42      12.352  -7.961  19.925  1.00 83.85           O
ATOM    344  HA  ASN A  42      13.065  -8.179  22.434  1.00 83.85           H
ATOM    345  CB  ASN A  42      11.611  -9.789  22.479  1.00 83.85           C
ATOM    346 1HB  ASN A  42      10.526  -9.890  22.462  1.00 83.85           H
ATOM    347 2HB  ASN A  42      11.999 -10.391  21.657  1.00 83.85           H
ATOM    348  CG  ASN A  42      12.157 -10.317  23.807  1.00 83.85           C
ATOM    349  OD1 ASN A  42      12.944  -9.675  24.483  1.00 83.85           O
ATOM    350  ND2 ASN A  42      11.697 -11.520  24.141  1.00 83.85           N
ATOM    351 1HD2 ASN A  42      11.052 -11.993  23.541  1.00 83.85           H
ATOM    352 2HD2 ASN A  42      11.996 -11.950  24.993  1.00 83.85           H
ATOM    353  HN  ASN A  42      10.721  -7.938  23.872  1.00 83.85           H
ATOM    354  N   VAL A  43      10.297  -7.522  20.762  1.00 90.62           N
ATOM    355  CA  VAL A  43       9.728  -7.158  19.475  1.00 90.62           C
ATOM    356  C   VAL A  43      10.391  -5.873  18.974  1.00 90.62           C
ATOM    357  O   VAL A  43      10.724  -5.761  17.795  1.00 90.62           O
ATOM    358  HA  VAL A  43       9.953  -7.964  18.776  1.00 90.62           H
ATOM    359  CB  VAL A  43       8.207  -7.040  19.590  1.00 90.62           C
ATOM    360  HB  VAL A  43       7.985  -6.190  20.235  1.00 90.62           H
ATOM    361  CG1 VAL A  43       7.573  -6.771  18.224  1.00 90.62           C
ATOM    362 1HG1 VAL A  43       7.967  -5.839  17.818  1.00 90.62           H
ATOM    363 2HG1 VAL A  43       7.810  -7.591  17.546  1.00 90.62           H
ATOM    364 3HG1 VAL A  43       6.492  -6.692  18.334  1.00 90.62           H
ATOM    365  CG2 VAL A  43       7.607  -8.291  20.236  1.00 90.62           C
ATOM    366 1HG2 VAL A  43       7.845  -9.163  19.628  1.00 90.62           H
ATOM    367 2HG2 VAL A  43       8.024  -8.419  21.235  1.00 90.62           H
ATOM    368 3HG2 VAL A  43       6.525  -8.180  20.306  1.00 90.62           H
ATOM    369  HN  VAL A  43       9.669  -7.452  21.536  1.00 90.62           H
ATOM    370  N   ARG A  44      10.564  -4.937  19.895  1.00 85.98           N
ATOM    371  CA  ARG A  44      11.165  -3.658  19.558  1.00 85.98           C
ATOM    372  C   ARG A  44      12.628  -3.849  19.153  1.00 85.98           C
ATOM    373  O   ARG A  44      13.120  -3.170  18.253  1.00 85.98           O
ATOM    374  HA  ARG A  44      10.573  -3.282  18.724  1.00 85.98           H
ATOM    375  CB  ARG A  44      11.093  -2.687  20.739  1.00 85.98           C
ATOM    376 1HB  ARG A  44      11.522  -3.154  21.625  1.00 85.98           H
ATOM    377 2HB  ARG A  44      11.692  -1.802  20.524  1.00 85.98           H
ATOM    378  CG  ARG A  44       9.647  -2.275  21.022  1.00 85.98           C
ATOM    379 1HG  ARG A  44       9.156  -1.993  20.091  1.00 85.98           H
ATOM    380 2HG  ARG A  44       9.097  -3.123  21.429  1.00 85.98           H
ATOM    381  CD  ARG A  44       9.594  -1.105  22.007  1.00 85.98           C
ATOM    382 1HD  ARG A  44      10.276  -0.318  21.687  1.00 85.98           H
ATOM    383 2HD  ARG A  44       8.593  -0.674  22.018  1.00 85.98           H
ATOM    384  NE  ARG A  44       9.959  -1.569  23.364  1.00 85.98           N
ATOM    385  HE  ARG A  44      10.931  -1.636  23.591  1.00 85.98           H
ATOM    386  CZ  ARG A  44       9.069  -1.904  24.308  1.00 85.98           C
ATOM    387  NH1 ARG A  44       7.754  -1.833  24.060  1.00 85.98           N
ATOM    388 1HH1 ARG A  44       7.431  -1.528  23.164  1.00 85.98           H
ATOM    389 2HH1 ARG A  44       7.097  -2.085  24.770  1.00 85.98           H
ATOM    390  NH2 ARG A  44       9.514  -2.312  25.505  1.00 85.98           N
ATOM    391 1HH2 ARG A  44       8.863  -2.566  26.220  1.00 85.98           H
ATOM    392 2HH2 ARG A  44      10.497  -2.362  25.682  1.00 85.98           H
ATOM    393  HN  ARG A  44      10.302  -5.041  20.855  1.00 85.98           H
ATOM    394  N   GLN A  45      13.282  -4.777  19.837  1.00 82.98           N
ATOM    395  CA  GLN A  45      14.685  -5.049  19.575  1.00 82.98           C
ATOM    396  C   GLN A  45      14.860  -5.633  18.172  1.00 82.98           C
ATOM    397  O   GLN A  45      15.774  -5.247  17.445  1.00 82.98           O
ATOM    398  HA  GLN A  45      15.184  -4.082  19.639  1.00 82.98           H
ATOM    399  CB  GLN A  45      15.269  -5.985  20.636  1.00 82.98           C
ATOM    400 1HB  GLN A  45      15.020  -5.614  21.630  1.00 82.98           H
ATOM    401 2HB  GLN A  45      14.818  -6.972  20.542  1.00 82.98           H
ATOM    402  CG  GLN A  45      16.788  -6.096  20.493  1.00 82.98           C
ATOM    403 1HG  GLN A  45      17.035  -6.516  19.517  1.00 82.98           H
ATOM    404 2HG  GLN A  45      17.235  -5.103  20.535  1.00 82.98           H
ATOM    405  CD  GLN A  45      17.380  -6.974  21.597  1.00 82.98           C
ATOM    406  OE1 GLN A  45      16.678  -7.654  22.328  1.00 82.98           O
ATOM    407  NE2 GLN A  45      18.706  -6.923  21.676  1.00 82.98           N
ATOM    408 1HE2 GLN A  45      19.223  -6.345  21.045  1.00 82.98           H
ATOM    409 2HE2 GLN A  45      19.187  -7.463  22.367  1.00 82.98           H
ATOM    410  HN  GLN A  45      12.870  -5.336  20.556  1.00 82.98           H
ATOM    411  N   PHE A  46      13.970  -6.554  17.834  1.00 91.58           N
ATOM    412  CA  PHE A  46      13.981  -7.155  16.511  1.00 91.58           C
ATOM    413  C   PHE A  46      13.813  -6.090  15.425  1.00 91.58           C
ATOM    414  O   PHE A  46      14.566  -6.067  14.452  1.00 91.58           O
ATOM    415  HA  PHE A  46      14.944  -7.649  16.388  1.00 91.58           H
ATOM    416  CB  PHE A  46      12.795  -8.120  16.449  1.00 91.58           C
ATOM    417 1HB  PHE A  46      12.977  -8.948  17.135  1.00 91.58           H
ATOM    418 2HB  PHE A  46      11.901  -7.605  16.801  1.00 91.58           H
ATOM    419  CG  PHE A  46      12.524  -8.684  15.053  1.00 91.58           C
ATOM    420  CD1 PHE A  46      11.548  -8.141  14.278  1.00 91.58           C
ATOM    421  HD1 PHE A  46      10.958  -7.303  14.651  1.00 91.58           H
ATOM    422  CD2 PHE A  46      13.260  -9.728  14.586  1.00 91.58           C
ATOM    423  HD2 PHE A  46      14.043 -10.164  15.207  1.00 91.58           H
ATOM    424  CE1 PHE A  46      11.296  -8.664  12.982  1.00 91.58           C
ATOM    425  HE1 PHE A  46      10.513  -8.228  12.361  1.00 91.58           H
ATOM    426  CE2 PHE A  46      13.009 -10.251  13.290  1.00 91.58           C
ATOM    427  HE2 PHE A  46      13.599 -11.088  12.917  1.00 91.58           H
ATOM    428  CZ  PHE A  46      12.032  -9.708  12.515  1.00 91.58           C
ATOM    429  HZ  PHE A  46      11.839 -10.110  11.521  1.00 91.58           H
ATOM    430  HN  PHE A  46      13.254  -6.890  18.445  1.00 91.58           H
ATOM    431  N   ALA A  47      12.822  -5.235  15.627  1.00 92.58           N
ATOM    432  CA  ALA A  47      12.500  -4.216  14.642  1.00 92.58           C
ATOM    433  C   ALA A  47      13.714  -3.309  14.437  1.00 92.58           C
ATOM    434  O   ALA A  47      14.015  -2.912  13.312  1.00 92.58           O
ATOM    435  HA  ALA A  47      12.273  -4.722  13.703  1.00 92.58           H
ATOM    436  CB  ALA A  47      11.262  -3.440  15.096  1.00 92.58           C
ATOM    437 1HB  ALA A  47      10.421  -4.126  15.198  1.00 92.58           H
ATOM    438 2HB  ALA A  47      11.463  -2.966  16.056  1.00 92.58           H
ATOM    439 3HB  ALA A  47      11.021  -2.676  14.356  1.00 92.58           H
ATOM    440  HN  ALA A  47      12.245  -5.230  16.444  1.00 92.58           H
ATOM    441  N   SER A  48      14.381  -3.007  15.542  1.00 90.79           N
ATOM    442  CA  SER A  48      15.450  -2.024  15.526  1.00 90.79           C
ATOM    443  C   SER A  48      16.617  -2.533  14.677  1.00 90.79           C
ATOM    444  O   SER A  48      17.385  -1.742  14.133  1.00 90.79           O
ATOM    445  HA  SER A  48      15.014  -1.130  15.079  1.00 90.79           H
ATOM    446  CB  SER A  48      15.926  -1.704  16.944  1.00 90.79           C
ATOM    447 1HB  SER A  48      16.564  -0.821  16.922  1.00 90.79           H
ATOM    448 2HB  SER A  48      15.067  -1.461  17.569  1.00 90.79           H
ATOM    449  OG  SER A  48      16.642  -2.791  17.525  1.00 90.79           O
ATOM    450  HG  SER A  48      16.231  -3.659  17.245  1.00 90.79           H
ATOM    451  HN  SER A  48      14.200  -3.420  16.434  1.00 90.79           H
ATOM    452  N   HIS A  49      16.712  -3.852  14.590  1.00 86.49           N
ATOM    453  CA  HIS A  49      17.822  -4.478  13.893  1.00 86.49           C
ATOM    454  C   HIS A  49      17.411  -4.797  12.454  1.00 86.49           C
ATOM    455  O   HIS A  49      18.195  -4.612  11.525  1.00 86.49           O
ATOM    456  HA  HIS A  49      18.632  -3.749  13.877  1.00 86.49           H
ATOM    457  CB  HIS A  49      18.318  -5.709  14.654  1.00 86.49           C
ATOM    458 1HB  HIS A  49      17.464  -6.342  14.895  1.00 86.49           H
ATOM    459 2HB  HIS A  49      18.971  -6.288  14.002  1.00 86.49           H
ATOM    460  CG  HIS A  49      19.060  -5.385  15.929  1.00 86.49           C
ATOM    461  ND1 HIS A  49      20.214  -4.620  15.950  1.00 86.49           N
ATOM    462  HD1 HIS A  49      20.662  -4.215  15.153  1.00 86.49           H
ATOM    463  CD2 HIS A  49      18.802  -5.728  17.223  1.00 86.49           C
ATOM    464  HD2 HIS A  49      17.963  -6.333  17.566  1.00 86.49           H
ATOM    465  CE1 HIS A  49      20.623  -4.515  17.206  1.00 86.49           C
ATOM    466  HE1 HIS A  49      21.504  -3.974  17.550  1.00 86.49           H
ATOM    467  NE2 HIS A  49      19.747  -5.204  17.993  1.00 86.49           N
ATOM    468  HN  HIS A  49      16.048  -4.488  14.985  1.00 86.49           H
ATOM    469  N   PHE A  50      16.182  -5.271  12.315  1.00 81.77           N
ATOM    470  CA  PHE A  50      15.765  -5.923  11.085  1.00 81.77           C
ATOM    471  C   PHE A  50      15.217  -4.905  10.083  1.00 81.77           C
ATOM    472  O   PHE A  50      15.531  -4.966   8.896  1.00 81.77           O
ATOM    473  HA  PHE A  50      16.645  -6.408  10.663  1.00 81.77           H
ATOM    474  CB  PHE A  50      14.654  -6.908  11.455  1.00 81.77           C
ATOM    475 1HB  PHE A  50      15.028  -7.593  12.215  1.00 81.77           H
ATOM    476 2HB  PHE A  50      13.827  -6.355  11.902  1.00 81.77           H
ATOM    477  CG  PHE A  50      14.124  -7.721  10.272  1.00 81.77           C
ATOM    478  CD1 PHE A  50      12.905  -7.434   9.742  1.00 81.77           C
ATOM    479  HD1 PHE A  50      12.305  -6.625  10.160  1.00 81.77           H
ATOM    480  CD2 PHE A  50      14.872  -8.730   9.751  1.00 81.77           C
ATOM    481  HD2 PHE A  50      15.849  -8.959  10.176  1.00 81.77           H
ATOM    482  CE1 PHE A  50      12.413  -8.189   8.644  1.00 81.77           C
ATOM    483  HE1 PHE A  50      11.436  -7.959   8.219  1.00 81.77           H
ATOM    484  CE2 PHE A  50      14.380  -9.484   8.653  1.00 81.77           C
ATOM    485  HE2 PHE A  50      14.980 -10.293   8.236  1.00 81.77           H
ATOM    486  CZ  PHE A  50      13.161  -9.198   8.123  1.00 81.77           C
ATOM    487  HZ  PHE A  50      12.783  -9.777   7.280  1.00 81.77           H
ATOM    488  HN  PHE A  50      15.477  -5.215  13.023  1.00 81.77           H
ATOM    489  N   LEU A  51      14.405  -3.993  10.599  1.00 93.55           N
ATOM    490  CA  LEU A  51      13.554  -3.181   9.747  1.00 93.55           C
ATOM    491  C   LEU A  51      14.406  -2.122   9.043  1.00 93.55           C
ATOM    492  O   LEU A  51      14.306  -1.946   7.830  1.00 93.55           O
ATOM    493  HA  LEU A  51      13.127  -3.839   8.990  1.00 93.55           H
ATOM    494  CB  LEU A  51      12.390  -2.599  10.551  1.00 93.55           C
ATOM    495 1HB  LEU A  51      12.799  -1.990  11.356  1.00 93.55           H
ATOM    496 2HB  LEU A  51      11.824  -1.931   9.901  1.00 93.55           H
ATOM    497  CG  LEU A  51      11.421  -3.615  11.159  1.00 93.55           C
ATOM    498  HG  LEU A  51      11.964  -4.206  11.896  1.00 93.55           H
ATOM    499  CD1 LEU A  51      10.279  -2.910  11.895  1.00 93.55           C
ATOM    500 1HD1 LEU A  51      10.689  -2.295  12.696  1.00 93.55           H
ATOM    501 2HD1 LEU A  51       9.731  -2.279  11.196  1.00 93.55           H
ATOM    502 3HD1 LEU A  51       9.605  -3.656  12.318  1.00 93.55           H
ATOM    503  CD2 LEU A  51      10.904  -4.585  10.095  1.00 93.55           C
ATOM    504 1HD2 LEU A  51      10.382  -4.027   9.317  1.00 93.55           H
ATOM    505 2HD2 LEU A  51      11.743  -5.123   9.655  1.00 93.55           H
ATOM    506 3HD2 LEU A  51      10.217  -5.296  10.554  1.00 93.55           H
ATOM    507  HN  LEU A  51      14.325  -3.806  11.578  1.00 93.55           H
ATOM    508  N   PRO A  52      15.255  -1.402   9.788  1.00 95.37           N
ATOM    509  CA  PRO A  52      15.929  -0.223   9.237  1.00 95.37           C
ATOM    510  C   PRO A  52      16.652  -0.528   7.935  1.00 95.37           C
ATOM    511  O   PRO A  52      16.454   0.160   6.935  1.00 95.37           O
ATOM    512  HA  PRO A  52      15.195   0.542   8.983  1.00 95.37           H
ATOM    513  CB  PRO A  52      16.901   0.189  10.344  1.00 95.37           C
ATOM    514 1HB  PRO A  52      17.880  -0.270  10.209  1.00 95.37           H
ATOM    515 2HB  PRO A  52      17.056   1.268  10.361  1.00 95.37           H
ATOM    516  CG  PRO A  52      16.218  -0.302  11.615  1.00 95.37           C
ATOM    517 1HG  PRO A  52      16.924  -0.404  12.440  1.00 95.37           H
ATOM    518 2HG  PRO A  52      15.448   0.390  11.954  1.00 95.37           H
ATOM    519  CD  PRO A  52      15.637  -1.641  11.192  1.00 95.37           C
ATOM    520 1HD  PRO A  52      16.368  -2.445  11.276  1.00 95.37           H
ATOM    521 2HD  PRO A  52      14.783  -1.925  11.808  1.00 95.37           H
ATOM    522  N   PRO A  53      17.505  -1.561   7.916  1.00 95.64           N
ATOM    523  CA  PRO A  53      18.255  -1.898   6.704  1.00 95.64           C
ATOM    524  C   PRO A  53      17.351  -2.067   5.494  1.00 95.64           C
ATOM    525  O   PRO A  53      17.668  -1.588   4.407  1.00 95.64           O
ATOM    526  HA  PRO A  53      18.931  -1.084   6.444  1.00 95.64           H
ATOM    527  CB  PRO A  53      18.965  -3.203   7.069  1.00 95.64           C
ATOM    528 1HB  PRO A  53      18.374  -4.074   6.786  1.00 95.64           H
ATOM    529 2HB  PRO A  53      19.926  -3.293   6.561  1.00 95.64           H
ATOM    530  CG  PRO A  53      19.134  -3.104   8.580  1.00 95.64           C
ATOM    531 1HG  PRO A  53      19.296  -4.081   9.035  1.00 95.64           H
ATOM    532 2HG  PRO A  53      19.995  -2.492   8.852  1.00 95.64           H
ATOM    533  CD  PRO A  53      17.824  -2.476   9.027  1.00 95.64           C
ATOM    534 1HD  PRO A  53      17.043  -3.225   9.166  1.00 95.64           H
ATOM    535 2HD  PRO A  53      17.930  -1.951   9.976  1.00 95.64           H
ATOM    536  N   LEU A  54      16.238  -2.750   5.717  1.00 93.59           N
ATOM    537  CA  LEU A  54      15.344  -3.101   4.627  1.00 93.59           C
ATOM    538  C   LEU A  54      14.683  -1.832   4.086  1.00 93.59           C
ATOM    539  O   LEU A  54      14.553  -1.664   2.874  1.00 93.59           O
ATOM    540  HA  LEU A  54      15.952  -3.539   3.835  1.00 93.59           H
ATOM    541  CB  LEU A  54      14.347  -4.171   5.076  1.00 93.59           C
ATOM    542 1HB  LEU A  54      13.808  -3.795   5.946  1.00 93.59           H
ATOM    543 2HB  LEU A  54      13.613  -4.310   4.282  1.00 93.59           H
ATOM    544  CG  LEU A  54      14.940  -5.536   5.430  1.00 93.59           C
ATOM    545  HG  LEU A  54      15.667  -5.395   6.230  1.00 93.59           H
ATOM    546  CD1 LEU A  54      13.861  -6.482   5.960  1.00 93.59           C
ATOM    547 1HD1 LEU A  54      13.411  -6.054   6.855  1.00 93.59           H
ATOM    548 2HD1 LEU A  54      13.094  -6.621   5.198  1.00 93.59           H
ATOM    549 3HD1 LEU A  54      14.310  -7.445   6.203  1.00 93.59           H
ATOM    550  CD2 LEU A  54      15.691  -6.133   4.237  1.00 93.59           C
ATOM    551 1HD2 LEU A  54      15.004  -6.256   3.400  1.00 93.59           H
ATOM    552 2HD2 LEU A  54      16.501  -5.464   3.946  1.00 93.59           H
ATOM    553 3HD2 LEU A  54      16.103  -7.103   4.516  1.00 93.59           H
ATOM    554  HN  LEU A  54      15.945  -3.061   6.621  1.00 93.59           H
ATOM    555  N   TYR A  55      14.284  -0.971   5.010  1.00 94.11           N
ATOM    556  CA  TYR A  55      13.593   0.253   4.644  1.00 94.11           C
ATOM    557  C   TYR A  55      14.503   1.174   3.829  1.00 94.11           C
ATOM    558  O   TYR A  55      14.051   1.828   2.890  1.00 94.11           O
ATOM    559  HA  TYR A  55      12.727  -0.017   4.039  1.00 94.11           H
ATOM    560  CB  TYR A  55      13.234   0.946   5.960  1.00 94.11           C
ATOM    561 1HB  TYR A  55      14.103   0.928   6.617  1.00 94.11           H
ATOM    562 2HB  TYR A  55      13.008   1.993   5.758  1.00 94.11           H
ATOM    563  CG  TYR A  55      12.047   0.315   6.691  1.00 94.11           C
ATOM    564  CD1 TYR A  55      11.440  -0.813   6.177  1.00 94.11           C
ATOM    565  HD1 TYR A  55      11.806  -1.254   5.250  1.00 94.11           H
ATOM    566  CD2 TYR A  55      11.584   0.874   7.865  1.00 94.11           C
ATOM    567  HD2 TYR A  55      12.063   1.765   8.271  1.00 94.11           H
ATOM    568  CE1 TYR A  55      10.323  -1.406   6.866  1.00 94.11           C
ATOM    569  HE1 TYR A  55       9.834  -2.297   6.471  1.00 94.11           H
ATOM    570  CE2 TYR A  55      10.467   0.281   8.553  1.00 94.11           C
ATOM    571  HE2 TYR A  55      10.091   0.712   9.481  1.00 94.11           H
ATOM    572  CZ  TYR A  55       9.892  -0.830   8.020  1.00 94.11           C
ATOM    573  OH  TYR A  55       8.837  -1.391   8.670  1.00 94.11           O
ATOM    574  HH  TYR A  55       8.477  -2.158   8.139  1.00 94.11           H
ATOM    575  HN  TYR A  55      14.426  -1.098   5.992  1.00 94.11           H
ATOM    576  N   TRP A  56      15.769   1.197   4.217  1.00 92.60           N
ATOM    577  CA  TRP A  56      16.757   1.988   3.504  1.00 92.60           C
ATOM    578  C   TRP A  56      16.930   1.383   2.109  1.00 92.60           C
ATOM    579  O   TRP A  56      17.019   2.109   1.120  1.00 92.60           O
ATOM    580  HA  TRP A  56      16.375   3.006   3.424  1.00 92.60           H
ATOM    581  CB  TRP A  56      18.069   2.065   4.288  1.00 92.60           C
ATOM    582 1HB  TRP A  56      18.262   1.096   4.749  1.00 92.60           H
ATOM    583 2HB  TRP A  56      18.886   2.256   3.592  1.00 92.60           H
ATOM    584  CG  TRP A  56      18.081   3.142   5.375  1.00 92.60           C
ATOM    585  CD1 TRP A  56      18.184   2.975   6.701  1.00 92.60           C
ATOM    586  HD1 TRP A  56      18.276   2.006   7.192  1.00 92.60           H
ATOM    587  CD2 TRP A  56      17.983   4.567   5.174  1.00 92.60           C
ATOM    588  NE1 TRP A  56      18.159   4.183   7.366  1.00 92.60           N
ATOM    589  HE1 TRP A  56      18.221   4.316   8.356  1.00 92.60           H
ATOM    590  CE2 TRP A  56      18.033   5.183   6.409  1.00 92.60           C
ATOM    591  CE3 TRP A  56      17.855   5.313   3.989  1.00 92.60           C
ATOM    592  HE3 TRP A  56      17.814   4.851   3.003  1.00 92.60           H
ATOM    593  CZ2 TRP A  56      17.962   6.571   6.577  1.00 92.60           C
ATOM    594  HZ2 TRP A  56      18.004   7.033   7.563  1.00 92.60           H
ATOM    595  CZ3 TRP A  56      17.786   6.699   4.174  1.00 92.60           C
ATOM    596  HZ3 TRP A  56      17.687   7.324   3.287  1.00 92.60           H
ATOM    597  CH2 TRP A  56      17.835   7.333   5.410  1.00 92.60           C
ATOM    598  HH2 TRP A  56      17.775   8.420   5.470  1.00 92.60           H
ATOM    599  HN  TRP A  56      16.122   0.688   5.003  1.00 92.60           H
ATOM    600  N   LEU A  57      16.972   0.059   2.074  1.00 92.73           N
ATOM    601  CA  LEU A  57      17.143  -0.651   0.819  1.00 92.73           C
ATOM    602  C   LEU A  57      15.961  -0.344  -0.102  1.00 92.73           C
ATOM    603  O   LEU A  57      16.151   0.033  -1.257  1.00 92.73           O
ATOM    604  HA  LEU A  57      18.052  -0.273   0.351  1.00 92.73           H
ATOM    605  CB  LEU A  57      17.353  -2.146   1.073  1.00 92.73           C
ATOM    606 1HB  LEU A  57      18.224  -2.266   1.716  1.00 92.73           H
ATOM    607 2HB  LEU A  57      16.493  -2.524   1.626  1.00 92.73           H
ATOM    608  CG  LEU A  57      17.547  -3.017  -0.170  1.00 92.73           C
ATOM    609  HG  LEU A  57      16.728  -2.815  -0.860  1.00 92.73           H
ATOM    610  CD1 LEU A  57      18.846  -2.657  -0.894  1.00 92.73           C
ATOM    611 1HD1 LEU A  57      18.814  -1.612  -1.201  1.00 92.73           H
ATOM    612 2HD1 LEU A  57      19.691  -2.813  -0.223  1.00 92.73           H
ATOM    613 3HD1 LEU A  57      18.959  -3.291  -1.773  1.00 92.73           H
ATOM    614  CD2 LEU A  57      17.482  -4.503   0.187  1.00 92.73           C
ATOM    615 1HD2 LEU A  57      18.267  -4.739   0.905  1.00 92.73           H
ATOM    616 2HD2 LEU A  57      16.509  -4.729   0.624  1.00 92.73           H
ATOM    617 3HD2 LEU A  57      17.623  -5.099  -0.715  1.00 92.73           H
ATOM    618  HN  LEU A  57      16.891  -0.524   2.882  1.00 92.73           H
ATOM    619  N   VAL A  58      14.766  -0.517   0.444  1.00 94.83           N
ATOM    620  CA  VAL A  58      13.553  -0.328  -0.333  1.00 94.83           C
ATOM    621  C   VAL A  58      13.507   1.110  -0.856  1.00 94.83           C
ATOM    622  O   VAL A  58      13.153   1.343  -2.010  1.00 94.83           O
ATOM    623  HA  VAL A  58      13.597  -1.008  -1.183  1.00 94.83           H
ATOM    624  CB  VAL A  58      12.330  -0.698   0.507  1.00 94.83           C
ATOM    625  HB  VAL A  58      12.373  -0.125   1.433  1.00 94.83           H
ATOM    626  CG1 VAL A  58      11.034  -0.324  -0.216  1.00 94.83           C
ATOM    627 1HG1 VAL A  58      11.019   0.750  -0.402  1.00 94.83           H
ATOM    628 2HG1 VAL A  58      10.981  -0.858  -1.165  1.00 94.83           H
ATOM    629 3HG1 VAL A  58      10.180  -0.598   0.404  1.00 94.83           H
ATOM    630  CG2 VAL A  58      12.345  -2.183   0.873  1.00 94.83           C
ATOM    631 1HG2 VAL A  58      12.337  -2.782  -0.038  1.00 94.83           H
ATOM    632 2HG2 VAL A  58      13.244  -2.407   1.447  1.00 94.83           H
ATOM    633 3HG2 VAL A  58      11.464  -2.419   1.470  1.00 94.83           H
ATOM    634  HN  VAL A  58      14.620  -0.782   1.397  1.00 94.83           H
ATOM    635  N   PHE A  59      13.870   2.036   0.020  1.00 95.83           N
ATOM    636  CA  PHE A  59      13.843   3.446  -0.328  1.00 95.83           C
ATOM    637  C   PHE A  59      14.739   3.730  -1.536  1.00 95.83           C
ATOM    638  O   PHE A  59      14.297   4.333  -2.513  1.00 95.83           O
ATOM    639  HA  PHE A  59      12.812   3.699  -0.576  1.00 95.83           H
ATOM    640  CB  PHE A  59      14.379   4.216   0.881  1.00 95.83           C
ATOM    641 1HB  PHE A  59      13.685   4.095   1.712  1.00 95.83           H
ATOM    642 2HB  PHE A  59      15.326   3.773   1.190  1.00 95.83           H
ATOM    643  CG  PHE A  59      14.591   5.709   0.624  1.00 95.83           C
ATOM    644  CD1 PHE A  59      15.851   6.217   0.567  1.00 95.83           C
ATOM    645  HD1 PHE A  59      16.710   5.560   0.704  1.00 95.83           H
ATOM    646  CD2 PHE A  59      13.519   6.528   0.453  1.00 95.83           C
ATOM    647  HD2 PHE A  59      12.509   6.121   0.499  1.00 95.83           H
ATOM    648  CE1 PHE A  59      16.048   7.603   0.328  1.00 95.83           C
ATOM    649  HE1 PHE A  59      17.058   8.010   0.283  1.00 95.83           H
ATOM    650  CE2 PHE A  59      13.716   7.914   0.215  1.00 95.83           C
ATOM    651  HE2 PHE A  59      12.856   8.571   0.078  1.00 95.83           H
ATOM    652  CZ  PHE A  59      14.976   8.422   0.157  1.00 95.83           C
ATOM    653  HZ  PHE A  59      15.127   9.486  -0.026  1.00 95.83           H
ATOM    654  HN  PHE A  59      14.177   1.836   0.950  1.00 95.83           H
ATOM    655  N   ILE A  60      15.981   3.280  -1.430  1.00 93.53           N
ATOM    656  CA  ILE A  60      16.986   3.618  -2.423  1.00 93.53           C
ATOM    657  C   ILE A  60      16.559   3.063  -3.784  1.00 93.53           C
ATOM    658  O   ILE A  60      16.516   3.796  -4.771  1.00 93.53           O
ATOM    659  HA  ILE A  60      17.026   4.705  -2.491  1.00 93.53           H
ATOM    660  CB  ILE A  60      18.368   3.141  -1.971  1.00 93.53           C
ATOM    661  HB  ILE A  60      18.284   2.100  -1.658  1.00 93.53           H
ATOM    662  CG1 ILE A  60      18.853   3.938  -0.759  1.00 93.53           C
ATOM    663 1HG1 ILE A  60      19.116   4.950  -1.067  1.00 93.53           H
ATOM    664 2HG1 ILE A  60      18.048   4.026  -0.030  1.00 93.53           H
ATOM    665  CG2 ILE A  60      19.369   3.187  -3.126  1.00 93.53           C
ATOM    666 1HG2 ILE A  60      19.023   2.540  -3.933  1.00 93.53           H
ATOM    667 2HG2 ILE A  60      19.455   4.210  -3.492  1.00 93.53           H
ATOM    668 3HG2 ILE A  60      20.343   2.843  -2.777  1.00 93.53           H
ATOM    669  CD1 ILE A  60      20.065   3.266  -0.110  1.00 93.53           C
ATOM    670 1HD1 ILE A  60      19.792   2.264   0.219  1.00 93.53           H
ATOM    671 2HD1 ILE A  60      20.877   3.203  -0.835  1.00 93.53           H
ATOM    672 3HD1 ILE A  60      20.390   3.854   0.749  1.00 93.53           H
ATOM    673  HN  ILE A  60      16.302   2.696  -0.685  1.00 93.53           H
ATOM    674  N   VAL A  61      16.255   1.774  -3.793  1.00 93.68           N
ATOM    675  CA  VAL A  61      15.965   1.082  -5.037  1.00 93.68           C
ATOM    676  C   VAL A  61      14.666   1.630  -5.630  1.00 93.68           C
ATOM    677  O   VAL A  61      14.577   1.859  -6.835  1.00 93.68           O
ATOM    678  HA  VAL A  61      16.782   1.291  -5.728  1.00 93.68           H
ATOM    679  CB  VAL A  61      15.922  -0.429  -4.798  1.00 93.68           C
ATOM    680  HB  VAL A  61      15.168  -0.626  -4.036  1.00 93.68           H
ATOM    681  CG1 VAL A  61      15.511  -1.174  -6.070  1.00 93.68           C
ATOM    682 1HG1 VAL A  61      14.521  -0.841  -6.382  1.00 93.68           H
ATOM    683 2HG1 VAL A  61      16.231  -0.965  -6.861  1.00 93.68           H
ATOM    684 3HG1 VAL A  61      15.489  -2.245  -5.872  1.00 93.68           H
ATOM    685  CG2 VAL A  61      17.266  -0.939  -4.274  1.00 93.68           C
ATOM    686 1HG2 VAL A  61      18.046  -0.723  -5.003  1.00 93.68           H
ATOM    687 2HG2 VAL A  61      17.501  -0.443  -3.332  1.00 93.68           H
ATOM    688 3HG2 VAL A  61      17.207  -2.016  -4.112  1.00 93.68           H
ATOM    689  HN  VAL A  61      16.205   1.205  -2.972  1.00 93.68           H
ATOM    690  N   GLY A  62      13.690   1.825  -4.755  1.00 95.19           N
ATOM    691  CA  GLY A  62      12.364   2.231  -5.191  1.00 95.19           C
ATOM    692  C   GLY A  62      12.381   3.658  -5.742  1.00 95.19           C
ATOM    693  O   GLY A  62      11.752   3.941  -6.761  1.00 95.19           O
ATOM    694 1HA  GLY A  62      12.004   1.545  -5.958  1.00 95.19           H
ATOM    695 2HA  GLY A  62      11.668   2.168  -4.355  1.00 95.19           H
ATOM    696  HN  GLY A  62      13.793   1.711  -3.767  1.00 95.19           H
ATOM    697  N   ALA A  63      13.107   4.519  -5.044  1.00 95.17           N
ATOM    698  CA  ALA A  63      13.171   5.921  -5.420  1.00 95.17           C
ATOM    699  C   ALA A  63      13.789   6.043  -6.814  1.00 95.17           C
ATOM    700  O   ALA A  63      13.281   6.776  -7.661  1.00 95.17           O
ATOM    701  HA  ALA A  63      12.150   6.304  -5.450  1.00 95.17           H
ATOM    702  CB  ALA A  63      13.958   6.698  -4.363  1.00 95.17           C
ATOM    703 1HB  ALA A  63      13.460   6.603  -3.398  1.00 95.17           H
ATOM    704 2HB  ALA A  63      14.968   6.295  -4.293  1.00 95.17           H
ATOM    705 3HB  ALA A  63      14.005   7.750  -4.645  1.00 95.17           H
ATOM    706  HN  ALA A  63      13.643   4.273  -4.237  1.00 95.17           H
ATOM    707  N   LEU A  64      14.878   5.314  -7.009  1.00 89.46           N
ATOM    708  CA  LEU A  64      15.577   5.339  -8.283  1.00 89.46           C
ATOM    709  C   LEU A  64      14.658   4.788  -9.375  1.00 89.46           C
ATOM    710  O   LEU A  64      14.534   5.382 -10.445  1.00 89.46           O
ATOM    711  HA  LEU A  64      15.801   6.380  -8.513  1.00 89.46           H
ATOM    712  CB  LEU A  64      16.914   4.602  -8.175  1.00 89.46           C
ATOM    713 1HB  LEU A  64      16.730   3.619  -7.741  1.00 89.46           H
ATOM    714 2HB  LEU A  64      17.299   4.439  -9.182  1.00 89.46           H
ATOM    715  CG  LEU A  64      17.999   5.298  -7.350  1.00 89.46           C
ATOM    716  HG  LEU A  64      17.586   5.529  -6.369  1.00 89.46           H
ATOM    717  CD1 LEU A  64      19.198   4.373  -7.131  1.00 89.46           C
ATOM    718 1HD1 LEU A  64      18.874   3.479  -6.598  1.00 89.46           H
ATOM    719 2HD1 LEU A  64      19.619   4.089  -8.095  1.00 89.46           H
ATOM    720 3HD1 LEU A  64      19.954   4.892  -6.542  1.00 89.46           H
ATOM    721  CD2 LEU A  64      18.408   6.625  -7.992  1.00 89.46           C
ATOM    722 1HD2 LEU A  64      18.796   6.440  -8.994  1.00 89.46           H
ATOM    723 2HD2 LEU A  64      17.541   7.282  -8.053  1.00 89.46           H
ATOM    724 3HD2 LEU A  64      19.180   7.098  -7.386  1.00 89.46           H
ATOM    725  HN  LEU A  64      15.282   4.716  -6.317  1.00 89.46           H
ATOM    726  N   GLY A  65      14.036   3.659  -9.067  1.00 92.54           N
ATOM    727  CA  GLY A  65      13.251   2.943 -10.057  1.00 92.54           C
ATOM    728  C   GLY A  65      12.058   3.781 -10.522  1.00 92.54           C
ATOM    729  O   GLY A  65      11.869   3.988 -11.720  1.00 92.54           O
ATOM    730 1HA  GLY A  65      13.879   2.692 -10.912  1.00 92.54           H
ATOM    731 2HA  GLY A  65      12.897   2.002  -9.635  1.00 92.54           H
ATOM    732  HN  GLY A  65      14.062   3.235  -8.161  1.00 92.54           H
ATOM    733  N   ASN A  66      11.284   4.240  -9.550  1.00 90.38           N
ATOM    734  CA  ASN A  66      10.048   4.944  -9.847  1.00 90.38           C
ATOM    735  C   ASN A  66      10.375   6.285 -10.506  1.00 90.38           C
ATOM    736  O   ASN A  66       9.628   6.760 -11.359  1.00 90.38           O
ATOM    737  HA  ASN A  66       9.491   4.279 -10.507  1.00 90.38           H
ATOM    738  CB  ASN A  66       9.254   5.227  -8.569  1.00 90.38           C
ATOM    739 1HB  ASN A  66       9.928   5.582  -7.789  1.00 90.38           H
ATOM    740 2HB  ASN A  66       8.533   6.023  -8.754  1.00 90.38           H
ATOM    741  CG  ASN A  66       8.525   3.971  -8.087  1.00 90.38           C
ATOM    742  OD1 ASN A  66       7.605   3.476  -8.717  1.00 90.38           O
ATOM    743  ND2 ASN A  66       8.985   3.485  -6.938  1.00 90.38           N
ATOM    744 1HD2 ASN A  66       9.744   3.940  -6.471  1.00 90.38           H
ATOM    745 2HD2 ASN A  66       8.573   2.666  -6.541  1.00 90.38           H
ATOM    746  HN  ASN A  66      11.488   4.138  -8.576  1.00 90.38           H
ATOM    747  N   SER A  67      11.494   6.857 -10.086  1.00 90.98           N
ATOM    748  CA  SER A  67      11.955   8.110 -10.659  1.00 90.98           C
ATOM    749  C   SER A  67      12.233   7.932 -12.153  1.00 90.98           C
ATOM    750  O   SER A  67      11.927   8.812 -12.955  1.00 90.98           O
ATOM    751  HA  SER A  67      11.139   8.816 -10.504  1.00 90.98           H
ATOM    752  CB  SER A  67      13.208   8.616  -9.943  1.00 90.98           C
ATOM    753 1HB  SER A  67      13.994   7.864 -10.013  1.00 90.98           H
ATOM    754 2HB  SER A  67      13.578   9.510 -10.445  1.00 90.98           H
ATOM    755  OG  SER A  67      12.957   8.912  -8.572  1.00 90.98           O
ATOM    756  HG  SER A  67      13.473   8.287  -7.986  1.00 90.98           H
ATOM    757  HN  SER A  67      12.080   6.480  -9.369  1.00 90.98           H
ATOM    758  N   LEU A  68      12.811   6.785 -12.482  1.00 85.15           N
ATOM    759  CA  LEU A  68      13.103   6.465 -13.869  1.00 85.15           C
ATOM    760  C   LEU A  68      11.790   6.327 -14.643  1.00 85.15           C
ATOM    761  O   LEU A  68      11.678   6.805 -15.771  1.00 85.15           O
ATOM    762  HA  LEU A  68      13.663   7.302 -14.286  1.00 85.15           H
ATOM    763  CB  LEU A  68      14.001   5.230 -13.956  1.00 85.15           C
ATOM    764 1HB  LEU A  68      13.619   4.478 -13.265  1.00 85.15           H
ATOM    765 2HB  LEU A  68      13.916   4.813 -14.959  1.00 85.15           H
ATOM    766  CG  LEU A  68      15.483   5.455 -13.652  1.00 85.15           C
ATOM    767  HG  LEU A  68      15.560   6.009 -12.716  1.00 85.15           H
ATOM    768  CD1 LEU A  68      16.211   4.124 -13.450  1.00 85.15           C
ATOM    769 1HD1 LEU A  68      15.760   3.587 -12.615  1.00 85.15           H
ATOM    770 2HD1 LEU A  68      16.127   3.524 -14.356  1.00 85.15           H
ATOM    771 3HD1 LEU A  68      17.262   4.314 -13.235  1.00 85.15           H
ATOM    772  CD2 LEU A  68      16.142   6.309 -14.737  1.00 85.15           C
ATOM    773 1HD2 LEU A  68      16.055   5.805 -15.699  1.00 85.15           H
ATOM    774 2HD2 LEU A  68      15.644   7.278 -14.789  1.00 85.15           H
ATOM    775 3HD2 LEU A  68      17.195   6.454 -14.496  1.00 85.15           H
ATOM    776  HN  LEU A  68      13.077   6.084 -11.821  1.00 85.15           H
ATOM    777  N   VAL A  69      10.831   5.671 -14.006  1.00 87.83           N
ATOM    778  CA  VAL A  69       9.542   5.437 -14.634  1.00 87.83           C
ATOM    779  C   VAL A  69       8.921   6.778 -15.031  1.00 87.83           C
ATOM    780  O   VAL A  69       8.469   6.946 -16.162  1.00 87.83           O
ATOM    781  HA  VAL A  69       9.716   4.850 -15.536  1.00 87.83           H
ATOM    782  CB  VAL A  69       8.647   4.617 -13.701  1.00 87.83           C
ATOM    783  HB  VAL A  69       8.613   5.125 -12.737  1.00 87.83           H
ATOM    784  CG1 VAL A  69       7.218   4.538 -14.242  1.00 87.83           C
ATOM    785 1HG1 VAL A  69       6.806   5.544 -14.327  1.00 87.83           H
ATOM    786 2HG1 VAL A  69       7.226   4.065 -15.223  1.00 87.83           H
ATOM    787 3HG1 VAL A  69       6.604   3.950 -13.560  1.00 87.83           H
ATOM    788  CG2 VAL A  69       9.226   3.219 -13.475  1.00 87.83           C
ATOM    789 1HG2 VAL A  69       9.304   2.700 -14.430  1.00 87.83           H
ATOM    790 2HG2 VAL A  69      10.215   3.304 -13.026  1.00 87.83           H
ATOM    791 3HG2 VAL A  69       8.571   2.658 -12.809  1.00 87.83           H
ATOM    792  HN  VAL A  69      10.924   5.303 -13.081  1.00 87.83           H
ATOM    793  N   ILE A  70       8.920   7.698 -14.078  1.00 88.65           N
ATOM    794  CA  ILE A  70       8.283   8.988 -14.284  1.00 88.65           C
ATOM    795  C   ILE A  70       8.976   9.715 -15.438  1.00 88.65           C
ATOM    796  O   ILE A  70       8.314  10.300 -16.294  1.00 88.65           O
ATOM    797  HA  ILE A  70       7.248   8.800 -14.566  1.00 88.65           H
ATOM    798  CB  ILE A  70       8.259   9.788 -12.980  1.00 88.65           C
ATOM    799  HB  ILE A  70       9.267   9.796 -12.565  1.00 88.65           H
ATOM    800  CG1 ILE A  70       7.350   9.122 -11.945  1.00 88.65           C
ATOM    801 1HG1 ILE A  70       6.307   9.282 -12.216  1.00 88.65           H
ATOM    802 2HG1 ILE A  70       7.519   8.046 -11.946  1.00 88.65           H
ATOM    803  CG2 ILE A  70       7.865  11.244 -13.237  1.00 88.65           C
ATOM    804 1HG2 ILE A  70       8.586  11.701 -13.914  1.00 88.65           H
ATOM    805 2HG2 ILE A  70       6.873  11.278 -13.686  1.00 88.65           H
ATOM    806 3HG2 ILE A  70       7.856  11.790 -12.294  1.00 88.65           H
ATOM    807  CD1 ILE A  70       7.610   9.683 -10.545  1.00 88.65           C
ATOM    808 1HD1 ILE A  70       8.648   9.501 -10.268  1.00 88.65           H
ATOM    809 2HD1 ILE A  70       7.417  10.756 -10.542  1.00 88.65           H
ATOM    810 3HD1 ILE A  70       6.951   9.193  -9.829  1.00 88.65           H
ATOM    811  HN  ILE A  70       9.343   7.574 -13.180  1.00 88.65           H
ATOM    812  N   LEU A  71      10.299   9.654 -15.425  1.00 83.83           N
ATOM    813  CA  LEU A  71      11.090  10.335 -16.437  1.00 83.83           C
ATOM    814  C   LEU A  71      10.714   9.797 -17.819  1.00 83.83           C
ATOM    815  O   LEU A  71      10.538  10.567 -18.761  1.00 83.83           O
ATOM    816  HA  LEU A  71      10.832  11.393 -16.396  1.00 83.83           H
ATOM    817  CB  LEU A  71      12.582  10.220 -16.117  1.00 83.83           C
ATOM    818 1HB  LEU A  71      12.784   9.203 -15.781  1.00 83.83           H
ATOM    819 2HB  LEU A  71      13.143  10.368 -17.040  1.00 83.83           H
ATOM    820  CG  LEU A  71      13.119  11.191 -15.064  1.00 83.83           C
ATOM    821  HG  LEU A  71      12.430  11.194 -14.219  1.00 83.83           H
ATOM    822  CD1 LEU A  71      14.480  10.731 -14.537  1.00 83.83           C
ATOM    823 1HD1 LEU A  71      14.379   9.745 -14.084  1.00 83.83           H
ATOM    824 2HD1 LEU A  71      15.191  10.681 -15.362  1.00 83.83           H
ATOM    825 3HD1 LEU A  71      14.838  11.440 -13.790  1.00 83.83           H
ATOM    826  CD2 LEU A  71      13.169  12.620 -15.611  1.00 83.83           C
ATOM    827 1HD2 LEU A  71      13.823  12.652 -16.482  1.00 83.83           H
ATOM    828 2HD2 LEU A  71      12.166  12.934 -15.897  1.00 83.83           H
ATOM    829 3HD2 LEU A  71      13.555  13.290 -14.842  1.00 83.83           H
ATOM    830  HN  LEU A  71      10.829   9.152 -14.741  1.00 83.83           H
ATOM    831  N   VAL A  72      10.602   8.479 -17.896  1.00 83.42           N
ATOM    832  CA  VAL A  72      10.364   7.821 -19.169  1.00 83.42           C
ATOM    833  C   VAL A  72       9.028   8.298 -19.743  1.00 83.42           C
ATOM    834  O   VAL A  72       8.941   8.640 -20.921  1.00 83.42           O
ATOM    835  HA  VAL A  72      11.163   8.119 -19.848  1.00 83.42           H
ATOM    836  CB  VAL A  72      10.431   6.303 -18.994  1.00 83.42           C
ATOM    837  HB  VAL A  72       9.769   6.030 -18.173  1.00 83.42           H
ATOM    838  CG1 VAL A  72       9.940   5.584 -20.252  1.00 83.42           C
ATOM    839 1HG1 VAL A  72       8.906   5.867 -20.452  1.00 83.42           H
ATOM    840 2HG1 VAL A  72      10.565   5.866 -21.100  1.00 83.42           H
ATOM    841 3HG1 VAL A  72       9.998   4.506 -20.101  1.00 83.42           H
ATOM    842  CG2 VAL A  72      11.847   5.856 -18.625  1.00 83.42           C
ATOM    843 1HG2 VAL A  72      12.538   6.147 -19.415  1.00 83.42           H
ATOM    844 2HG2 VAL A  72      12.145   6.329 -17.689  1.00 83.42           H
ATOM    845 3HG2 VAL A  72      11.867   4.772 -18.506  1.00 83.42           H
ATOM    846  HN  VAL A  72      10.671   7.865 -17.109  1.00 83.42           H
ATOM    847  N   TYR A  73       8.020   8.306 -18.883  1.00 79.73           N
ATOM    848  CA  TYR A  73       6.679   8.673 -19.305  1.00 79.73           C
ATOM    849  C   TYR A  73       6.605  10.158 -19.666  1.00 79.73           C
ATOM    850  O   TYR A  73       5.850  10.548 -20.555  1.00 79.73           O
ATOM    851  HA  TYR A  73       6.429   8.080 -20.184  1.00 79.73           H
ATOM    852  CB  TYR A  73       5.771   8.407 -18.103  1.00 79.73           C
ATOM    853 1HB  TYR A  73       6.350   8.533 -17.188  1.00 79.73           H
ATOM    854 2HB  TYR A  73       4.980   9.158 -18.084  1.00 79.73           H
ATOM    855  CG  TYR A  73       5.134   7.016 -18.099  1.00 79.73           C
ATOM    856  CD1 TYR A  73       4.205   6.681 -19.063  1.00 79.73           C
ATOM    857  HD1 TYR A  73       3.925   7.407 -19.826  1.00 79.73           H
ATOM    858  CD2 TYR A  73       5.488   6.097 -17.133  1.00 79.73           C
ATOM    859  HD2 TYR A  73       6.222   6.362 -16.372  1.00 79.73           H
ATOM    860  CE1 TYR A  73       3.605   5.371 -19.060  1.00 79.73           C
ATOM    861  HE1 TYR A  73       2.870   5.093 -19.815  1.00 79.73           H
ATOM    862  CE2 TYR A  73       4.889   4.788 -17.130  1.00 79.73           C
ATOM    863  HE2 TYR A  73       5.160   4.053 -16.372  1.00 79.73           H
ATOM    864  CZ  TYR A  73       3.977   4.490 -18.093  1.00 79.73           C
ATOM    865  OH  TYR A  73       3.411   3.253 -18.091  1.00 79.73           O
ATOM    866  HH  TYR A  73       2.798   3.156 -18.875  1.00 79.73           H
ATOM    867  HN  TYR A  73       8.108   8.067 -17.916  1.00 79.73           H
ATOM    868  N   TRP A  74       7.401  10.947 -18.958  1.00 70.06           N
ATOM    869  CA  TRP A  74       7.344  12.391 -19.103  1.00 70.06           C
ATOM    870  C   TRP A  74       7.902  12.750 -20.482  1.00 70.06           C
ATOM    871  O   TRP A  74       7.267  13.478 -21.242  1.00 70.06           O
ATOM    872  HA  TRP A  74       6.299  12.693 -19.034  1.00 70.06           H
ATOM    873  CB  TRP A  74       8.085  13.087 -17.959  1.00 70.06           C
ATOM    874 1HB  TRP A  74       7.770  12.645 -17.014  1.00 70.06           H
ATOM    875 2HB  TRP A  74       9.153  12.893 -18.061  1.00 70.06           H
ATOM    876  CG  TRP A  74       7.859  14.599 -17.899  1.00 70.06           C
ATOM    877  CD1 TRP A  74       8.517  15.559 -18.563  1.00 70.06           C
ATOM    878  HD1 TRP A  74       9.334  15.372 -19.260  1.00 70.06           H
ATOM    879  CD2 TRP A  74       6.874  15.289 -17.102  1.00 70.06           C
ATOM    880  NE1 TRP A  74       8.031  16.812 -18.253  1.00 70.06           N
ATOM    881  HE1 TRP A  74       8.361  17.682 -18.620  1.00 70.06           H
ATOM    882  CE2 TRP A  74       7.000  16.643 -17.336  1.00 70.06           C
ATOM    883  CE3 TRP A  74       5.909  14.786 -16.212  1.00 70.06           C
ATOM    884  HE3 TRP A  74       5.789  13.722 -16.010  1.00 70.06           H
ATOM    885  CZ2 TRP A  74       6.194  17.607 -16.718  1.00 70.06           C
ATOM    886  HZ2 TRP A  74       6.313  18.671 -16.920  1.00 70.06           H
ATOM    887  CZ3 TRP A  74       5.110  15.762 -15.603  1.00 70.06           C
ATOM    888  HZ3 TRP A  74       4.345  15.426 -14.903  1.00 70.06           H
ATOM    889  CH2 TRP A  74       5.225  17.129 -15.828  1.00 70.06           C
ATOM    890  HH2 TRP A  74       4.564  17.826 -15.313  1.00 70.06           H
ATOM    891  HN  TRP A  74       8.073  10.614 -18.296  1.00 70.06           H
ATOM    892  N   TYR A  75       9.084  12.221 -20.763  1.00 69.25           N
ATOM    893  CA  TYR A  75       9.872  12.702 -21.885  1.00 69.25           C
ATOM    894  C   TYR A  75       9.593  11.877 -23.144  1.00 69.25           C
ATOM    895  O   TYR A  75       9.665  12.394 -24.257  1.00 69.25           O
ATOM    896  HA  TYR A  75       9.594  13.739 -22.071  1.00 69.25           H
ATOM    897  CB  TYR A  75      11.336  12.517 -21.483  1.00 69.25           C
ATOM    898 1HB  TYR A  75      11.440  11.569 -20.955  1.00 69.25           H
ATOM    899 2HB  TYR A  75      11.944  12.447 -22.385  1.00 69.25           H
ATOM    900  CG  TYR A  75      11.885  13.640 -20.600  1.00 69.25           C
ATOM    901  CD1 TYR A  75      12.263  14.840 -21.167  1.00 69.25           C
ATOM    902  HD1 TYR A  75      12.171  14.988 -22.242  1.00 69.25           H
ATOM    903  CD2 TYR A  75      12.003  13.452 -19.238  1.00 69.25           C
ATOM    904  HD2 TYR A  75      11.704  12.503 -18.791  1.00 69.25           H
ATOM    905  CE1 TYR A  75      12.780  15.897 -20.336  1.00 69.25           C
ATOM    906  HE1 TYR A  75      13.083  16.850 -20.770  1.00 69.25           H
ATOM    907  CE2 TYR A  75      12.520  14.508 -18.408  1.00 69.25           C
ATOM    908  HE2 TYR A  75      12.617  14.373 -17.331  1.00 69.25           H
ATOM    909  CZ  TYR A  75      12.883  15.678 -18.997  1.00 69.25           C
ATOM    910  OH  TYR A  75      13.371  16.676 -18.213  1.00 69.25           O
ATOM    911  HH  TYR A  75      13.378  16.386 -17.256  1.00 69.25           H
ATOM    912  HN  TYR A  75       9.503  11.479 -20.240  1.00 69.25           H
ATOM    913  N   CYS A  76       9.281  10.608 -22.924  1.00 67.04           N
ATOM    914  CA  CYS A  76       9.324   9.630 -23.998  1.00 67.04           C
ATOM    915  C   CYS A  76       7.894   9.168 -24.284  1.00 67.04           C
ATOM    916  O   CYS A  76       7.351   9.443 -25.353  1.00 67.04           O
ATOM    917  HA  CYS A  76       9.748  10.136 -24.865  1.00 67.04           H
ATOM    918  CB  CYS A  76      10.245   8.457 -23.658  1.00 67.04           C
ATOM    919 1HB  CYS A  76      11.172   8.827 -23.219  1.00 67.04           H
ATOM    920 2HB  CYS A  76       9.773   7.817 -22.912  1.00 67.04           H
ATOM    921  SG  CYS A  76      10.612   7.491 -25.168  1.00 67.04           S
ATOM    922  HG  CYS A  76       9.408   6.935 -25.273  1.00 67.04           H
ATOM    923  HN  CYS A  76       9.003  10.247 -22.034  1.00 67.04           H
ATOM    924  N   THR A  77       7.324   8.473 -23.310  1.00 59.71           N
ATOM    925  CA  THR A  77       6.119   7.698 -23.550  1.00 59.71           C
ATOM    926  C   THR A  77       4.952   8.621 -23.905  1.00 59.71           C
ATOM    927  O   THR A  77       4.129   8.288 -24.756  1.00 59.71           O
ATOM    928  HA  THR A  77       6.291   7.053 -24.412  1.00 59.71           H
ATOM    929  CB  THR A  77       5.857   6.836 -22.313  1.00 59.71           C
ATOM    930  HB  THR A  77       5.549   7.452 -21.468  1.00 59.71           H
ATOM    931  OG1 THR A  77       7.069   6.108 -22.134  1.00 59.71           O
ATOM    932  HG1 THR A  77       7.166   5.422 -22.855  1.00 59.71           H
ATOM    933  CG2 THR A  77       4.806   5.753 -22.565  1.00 59.71           C
ATOM    934 1HG2 THR A  77       5.146   5.097 -23.366  1.00 59.71           H
ATOM    935 2HG2 THR A  77       3.865   6.221 -22.854  1.00 59.71           H
ATOM    936 3HG2 THR A  77       4.659   5.171 -21.655  1.00 59.71           H
ATOM    937  HN  THR A  77       7.672   8.436 -22.373  1.00 59.71           H
ATOM    938  N   ARG A  78       4.918   9.764 -23.236  1.00 53.96           N
ATOM    939  CA  ARG A  78       3.710  10.570 -23.192  1.00 53.96           C
ATOM    940  C   ARG A  78       2.491   9.685 -22.926  1.00 53.96           C
ATOM    941  O   ARG A  78       2.304   8.665 -23.587  1.00 53.96           O
ATOM    942  HA  ARG A  78       3.873  11.271 -22.372  1.00 53.96           H
ATOM    943  CB  ARG A  78       3.505  11.328 -24.505  1.00 53.96           C
ATOM    944 1HB  ARG A  78       3.521  10.626 -25.339  1.00 53.96           H
ATOM    945 2HB  ARG A  78       2.524  11.802 -24.506  1.00 53.96           H
ATOM    946  CG  ARG A  78       4.591  12.387 -24.702  1.00 53.96           C
ATOM    947 1HG  ARG A  78       4.672  13.002 -23.805  1.00 53.96           H
ATOM    948 2HG  ARG A  78       5.557  11.902 -24.843  1.00 53.96           H
ATOM    949  CD  ARG A  78       4.279  13.275 -25.908  1.00 53.96           C
ATOM    950 1HD  ARG A  78       4.204  12.665 -26.809  1.00 53.96           H
ATOM    951 2HD  ARG A  78       3.313  13.762 -25.772  1.00 53.96           H
ATOM    952  NE  ARG A  78       5.339  14.294 -26.075  1.00 53.96           N
ATOM    953  HE  ARG A  78       6.161  14.212 -25.511  1.00 53.96           H
ATOM    954  CZ  ARG A  78       5.267  15.319 -26.935  1.00 53.96           C
ATOM    955  NH1 ARG A  78       4.189  15.478 -27.715  1.00 53.96           N
ATOM    956 1HH1 ARG A  78       3.431  14.828 -27.659  1.00 53.96           H
ATOM    957 2HH1 ARG A  78       4.143  16.246 -28.354  1.00 53.96           H
ATOM    958  NH2 ARG A  78       6.289  16.184 -27.002  1.00 53.96           N
ATOM    959 1HH2 ARG A  78       6.251  16.954 -27.638  1.00 53.96           H
ATOM    960 2HH2 ARG A  78       7.089  16.058 -26.416  1.00 53.96           H
ATOM    961  HN  ARG A  78       5.696  10.139 -22.731  1.00 53.96           H
ATOM    962  N   VAL A  79       1.693  10.108 -21.956  1.00 69.91           N
ATOM    963  CA  VAL A  79       0.524   9.341 -21.562  1.00 69.91           C
ATOM    964  C   VAL A  79      -0.466   9.291 -22.727  1.00 69.91           C
ATOM    965  O   VAL A  79      -1.172  10.264 -22.988  1.00 69.91           O
ATOM    966  HA  VAL A  79       0.855   8.326 -21.340  1.00 69.91           H
ATOM    967  CB  VAL A  79      -0.083   9.930 -20.287  1.00 69.91           C
ATOM    968  HB  VAL A  79      -0.430  10.938 -20.516  1.00 69.91           H
ATOM    969  CG1 VAL A  79      -1.291   9.112 -19.825  1.00 69.91           C
ATOM    970 1HG1 VAL A  79      -2.051   9.113 -20.607  1.00 69.91           H
ATOM    971 2HG1 VAL A  79      -0.979   8.088 -19.622  1.00 69.91           H
ATOM    972 3HG1 VAL A  79      -1.703   9.553 -18.918  1.00 69.91           H
ATOM    973  CG2 VAL A  79       0.965  10.034 -19.178  1.00 69.91           C
ATOM    974 1HG2 VAL A  79       1.355   9.042 -18.952  1.00 69.91           H
ATOM    975 2HG2 VAL A  79       1.780  10.679 -19.507  1.00 69.91           H
ATOM    976 3HG2 VAL A  79       0.507  10.457 -18.283  1.00 69.91           H
ATOM    977  HN  VAL A  79       1.834  10.956 -21.446  1.00 69.91           H
ATOM    978  N   LYS A  80      -0.485   8.148 -23.397  1.00 63.94           N
ATOM    979  CA  LYS A  80      -1.294   7.996 -24.595  1.00 63.94           C
ATOM    980  C   LYS A  80      -2.541   7.174 -24.263  1.00 63.94           C
ATOM    981  O   LYS A  80      -3.578   7.325 -24.906  1.00 63.94           O
ATOM    982  HA  LYS A  80      -1.610   8.992 -24.904  1.00 63.94           H
ATOM    983  CB  LYS A  80      -0.458   7.412 -25.735  1.00 63.94           C
ATOM    984 1HB  LYS A  80       0.095   6.543 -25.378  1.00 63.94           H
ATOM    985 2HB  LYS A  80      -1.115   7.065 -26.532  1.00 63.94           H
ATOM    986  CG  LYS A  80       0.518   8.452 -26.288  1.00 63.94           C
ATOM    987 1HG  LYS A  80      -0.035   9.319 -26.651  1.00 63.94           H
ATOM    988 2HG  LYS A  80       1.173   8.803 -25.490  1.00 63.94           H
ATOM    989  CD  LYS A  80       1.359   7.866 -27.424  1.00 63.94           C
ATOM    990 1HD  LYS A  80       1.872   6.970 -27.076  1.00 63.94           H
ATOM    991 2HD  LYS A  80       0.708   7.562 -28.244  1.00 63.94           H
ATOM    992  CE  LYS A  80       2.383   8.884 -27.930  1.00 63.94           C
ATOM    993 1HE  LYS A  80       1.874   9.791 -28.254  1.00 63.94           H
ATOM    994 2HE  LYS A  80       3.054   9.167 -27.119  1.00 63.94           H
ATOM    995  NZ  LYS A  80       3.164   8.319 -29.054  1.00 63.94           N
ATOM    996 1HZ  LYS A  80       3.839   9.004 -29.374  1.00 63.94           H
ATOM    997 2HZ  LYS A  80       3.650   7.485 -28.742  1.00 63.94           H
ATOM    998 3HZ  LYS A  80       2.537   8.080 -29.814  1.00 63.94           H
ATOM    999  HN  LYS A  80       0.037   7.337 -23.135  1.00 63.94           H
ATOM   1000  N   THR A  81      -2.398   6.322 -23.258  1.00 75.24           N
ATOM   1001  CA  THR A  81      -3.459   5.393 -22.908  1.00 75.24           C
ATOM   1002  C   THR A  81      -3.887   5.597 -21.453  1.00 75.24           C
ATOM   1003  O   THR A  81      -3.159   6.201 -20.667  1.00 75.24           O
ATOM   1004  HA  THR A  81      -4.327   5.613 -23.530  1.00 75.24           H
ATOM   1005  CB  THR A  81      -2.965   3.976 -23.203  1.00 75.24           C
ATOM   1006  HB  THR A  81      -3.797   3.273 -23.242  1.00 75.24           H
ATOM   1007  OG1 THR A  81      -1.997   3.727 -22.187  1.00 75.24           O
ATOM   1008  HG1 THR A  81      -1.748   2.759 -22.181  1.00 75.24           H
ATOM   1009  CG2 THR A  81      -2.167   3.894 -24.506  1.00 75.24           C
ATOM   1010 1HG2 THR A  81      -1.296   4.547 -24.440  1.00 75.24           H
ATOM   1011 2HG2 THR A  81      -2.796   4.210 -25.338  1.00 75.24           H
ATOM   1012 3HG2 THR A  81      -1.839   2.867 -24.667  1.00 75.24           H
ATOM   1013  HN  THR A  81      -1.578   6.259 -22.690  1.00 75.24           H
ATOM   1014  N   MET A  82      -5.066   5.081 -21.139  1.00 75.73           N
ATOM   1015  CA  MET A  82      -5.584   5.168 -19.784  1.00 75.73           C
ATOM   1016  C   MET A  82      -4.692   4.402 -18.805  1.00 75.73           C
ATOM   1017  O   MET A  82      -4.508   4.825 -17.665  1.00 75.73           O
ATOM   1018  HA  MET A  82      -5.580   6.229 -19.536  1.00 75.73           H
ATOM   1019  CB  MET A  82      -7.001   4.592 -19.741  1.00 75.73           C
ATOM   1020 1HB  MET A  82      -7.580   4.977 -20.580  1.00 75.73           H
ATOM   1021 2HB  MET A  82      -6.961   3.509 -19.852  1.00 75.73           H
ATOM   1022  CG  MET A  82      -7.699   4.950 -18.427  1.00 75.73           C
ATOM   1023 1HG  MET A  82      -7.239   4.406 -17.602  1.00 75.73           H
ATOM   1024 2HG  MET A  82      -7.574   6.012 -18.217  1.00 75.73           H
ATOM   1025  SD  MET A  82      -9.435   4.549 -18.529  1.00 75.73           S
ATOM   1026  CE  MET A  82      -9.988   5.161 -16.945  1.00 75.73           C
ATOM   1027 1HE  MET A  82      -9.458   4.638 -16.149  1.00 75.73           H
ATOM   1028 2HE  MET A  82      -9.783   6.230 -16.877  1.00 75.73           H
ATOM   1029 3HE  MET A  82     -11.059   4.990 -16.843  1.00 75.73           H
ATOM   1030  HN  MET A  82      -5.663   4.611 -21.790  1.00 75.73           H
ATOM   1031  N   THR A  83      -4.161   3.287 -19.287  1.00 77.28           N
ATOM   1032  CA  THR A  83      -3.251   2.485 -18.486  1.00 77.28           C
ATOM   1033  C   THR A  83      -1.996   3.288 -18.141  1.00 77.28           C
ATOM   1034  O   THR A  83      -1.518   3.242 -17.008  1.00 77.28           O
ATOM   1035  HA  THR A  83      -3.745   2.242 -17.545  1.00 77.28           H
ATOM   1036  CB  THR A  83      -2.956   1.196 -19.256  1.00 77.28           C
ATOM   1037  HB  THR A  83      -2.272   1.385 -20.084  1.00 77.28           H
ATOM   1038  OG1 THR A  83      -4.243   0.706 -19.621  1.00 77.28           O
ATOM   1039  HG1 THR A  83      -4.908   0.928 -18.908  1.00 77.28           H
ATOM   1040  CG2 THR A  83      -2.380   0.098 -18.359  1.00 77.28           C
ATOM   1041 1HG2 THR A  83      -3.094  -0.139 -17.570  1.00 77.28           H
ATOM   1042 2HG2 THR A  83      -1.447   0.444 -17.914  1.00 77.28           H
ATOM   1043 3HG2 THR A  83      -2.189  -0.795 -18.955  1.00 77.28           H
ATOM   1044  HN  THR A  83      -4.343   2.932 -20.204  1.00 77.28           H
ATOM   1045  N   ASP A  84      -1.497   4.004 -19.138  1.00 79.64           N
ATOM   1046  CA  ASP A  84      -0.290   4.793 -18.961  1.00 79.64           C
ATOM   1047  C   ASP A  84      -0.514   5.819 -17.848  1.00 79.64           C
ATOM   1048  O   ASP A  84       0.389   6.092 -17.059  1.00 79.64           O
ATOM   1049  HA  ASP A  84       0.490   4.073 -18.713  1.00 79.64           H
ATOM   1050  CB  ASP A  84       0.063   5.555 -20.241  1.00 79.64           C
ATOM   1051 1HB  ASP A  84      -0.760   6.217 -20.512  1.00 79.64           H
ATOM   1052 2HB  ASP A  84       0.934   6.185 -20.065  1.00 79.64           H
ATOM   1053  CG  ASP A  84       0.349   4.589 -21.392  1.00 79.64           C
ATOM   1054  OD1 ASP A  84       0.838   3.478 -21.093  1.00 79.64           O
ATOM   1055  OD2 ASP A  84       0.072   4.983 -22.546  1.00 79.64           O
ATOM   1056  HN  ASP A  84      -1.902   4.050 -20.050  1.00 79.64           H
ATOM   1057  N   MET A  85      -1.724   6.358 -17.819  1.00 84.26           N
ATOM   1058  CA  MET A  85      -2.073   7.360 -16.826  1.00 84.26           C
ATOM   1059  C   MET A  85      -2.016   6.776 -15.414  1.00 84.26           C
ATOM   1060  O   MET A  85      -1.467   7.396 -14.504  1.00 84.26           O
ATOM   1061  HA  MET A  85      -1.328   8.149 -16.931  1.00 84.26           H
ATOM   1062  CB  MET A  85      -3.483   7.886 -17.105  1.00 84.26           C
ATOM   1063 1HB  MET A  85      -3.568   8.172 -18.153  1.00 84.26           H
ATOM   1064 2HB  MET A  85      -4.211   7.093 -16.931  1.00 84.26           H
ATOM   1065  CG  MET A  85      -3.806   9.087 -16.215  1.00 84.26           C
ATOM   1066 1HG  MET A  85      -4.865   9.335 -16.294  1.00 84.26           H
ATOM   1067 2HG  MET A  85      -3.615   8.839 -15.171  1.00 84.26           H
ATOM   1068  SD  MET A  85      -2.814  10.490 -16.699  1.00 84.26           S
ATOM   1069  CE  MET A  85      -3.184  11.609 -15.358  1.00 84.26           C
ATOM   1070 1HE  MET A  85      -4.255  11.810 -15.337  1.00 84.26           H
ATOM   1071 2HE  MET A  85      -2.880  11.157 -14.414  1.00 84.26           H
ATOM   1072 3HE  MET A  85      -2.641  12.543 -15.504  1.00 84.26           H
ATOM   1073  HN  MET A  85      -2.457   6.121 -18.456  1.00 84.26           H
ATOM   1074  N   PHE A  86      -2.590   5.590 -15.274  1.00 88.07           N
ATOM   1075  CA  PHE A  86      -2.654   4.937 -13.978  1.00 88.07           C
ATOM   1076  C   PHE A  86      -1.263   4.496 -13.518  1.00 88.07           C
ATOM   1077  O   PHE A  86      -0.933   4.601 -12.337  1.00 88.07           O
ATOM   1078  HA  PHE A  86      -3.056   5.662 -13.270  1.00 88.07           H
ATOM   1079  CB  PHE A  86      -3.539   3.700 -14.143  1.00 88.07           C
ATOM   1080 1HB  PHE A  86      -3.153   3.096 -14.964  1.00 88.07           H
ATOM   1081 2HB  PHE A  86      -3.470   3.093 -13.240  1.00 88.07           H
ATOM   1082  CG  PHE A  86      -5.011   4.020 -14.412  1.00 88.07           C
ATOM   1083  CD1 PHE A  86      -5.605   5.069 -13.782  1.00 88.07           C
ATOM   1084  HD1 PHE A  86      -5.033   5.681 -13.085  1.00 88.07           H
ATOM   1085  CD2 PHE A  86      -5.724   3.256 -15.282  1.00 88.07           C
ATOM   1086  HD2 PHE A  86      -5.248   2.416 -15.787  1.00 88.07           H
ATOM   1087  CE1 PHE A  86      -6.971   5.366 -14.033  1.00 88.07           C
ATOM   1088  HE1 PHE A  86      -7.448   6.206 -13.528  1.00 88.07           H
ATOM   1089  CE2 PHE A  86      -7.090   3.553 -15.532  1.00 88.07           C
ATOM   1090  HE2 PHE A  86      -7.662   2.941 -16.229  1.00 88.07           H
ATOM   1091  CZ  PHE A  86      -7.685   4.602 -14.902  1.00 88.07           C
ATOM   1092  HZ  PHE A  86      -8.733   4.830 -15.095  1.00 88.07           H
ATOM   1093  HN  PHE A  86      -3.007   5.079 -16.026  1.00 88.07           H
ATOM   1094  N   LEU A  87      -0.484   4.013 -14.474  1.00 83.56           N
ATOM   1095  CA  LEU A  87       0.849   3.515 -14.175  1.00 83.56           C
ATOM   1096  C   LEU A  87       1.731   4.678 -13.716  1.00 83.56           C
ATOM   1097  O   LEU A  87       2.588   4.508 -12.850  1.00 83.56           O
ATOM   1098  HA  LEU A  87       0.755   2.807 -13.351  1.00 83.56           H
ATOM   1099  CB  LEU A  87       1.415   2.748 -15.371  1.00 83.56           C
ATOM   1100 1HB  LEU A  87       1.318   3.373 -16.258  1.00 83.56           H
ATOM   1101 2HB  LEU A  87       2.482   2.593 -15.205  1.00 83.56           H
ATOM   1102  CG  LEU A  87       0.771   1.391 -15.663  1.00 83.56           C
ATOM   1103  HG  LEU A  87      -0.298   1.545 -15.805  1.00 83.56           H
ATOM   1104  CD1 LEU A  87       1.318   0.793 -16.961  1.00 83.56           C
ATOM   1105 1HD1 LEU A  87       1.105   1.467 -17.790  1.00 83.56           H
ATOM   1106 2HD1 LEU A  87       2.396   0.656 -16.872  1.00 83.56           H
ATOM   1107 3HD1 LEU A  87       0.844  -0.171 -17.145  1.00 83.56           H
ATOM   1108  CD2 LEU A  87       0.937   0.438 -14.478  1.00 83.56           C
ATOM   1109 1HD2 LEU A  87       1.999   0.286 -14.280  1.00 83.56           H
ATOM   1110 2HD2 LEU A  87       0.462   0.868 -13.596  1.00 83.56           H
ATOM   1111 3HD2 LEU A  87       0.471  -0.518 -14.712  1.00 83.56           H
ATOM   1112  HN  LEU A  87      -0.749   3.957 -15.437  1.00 83.56           H
ATOM   1113  N   LEU A  88       1.491   5.834 -14.318  1.00 88.19           N
ATOM   1114  CA  LEU A  88       2.229   7.033 -13.957  1.00 88.19           C
ATOM   1115  C   LEU A  88       1.882   7.427 -12.520  1.00 88.19           C
ATOM   1116  O   LEU A  88       2.773   7.671 -11.707  1.00 88.19           O
ATOM   1117  HA  LEU A  88       3.290   6.789 -14.001  1.00 88.19           H
ATOM   1118  CB  LEU A  88       1.977   8.145 -14.977  1.00 88.19           C
ATOM   1119 1HB  LEU A  88       2.335   7.807 -15.949  1.00 88.19           H
ATOM   1120 2HB  LEU A  88       0.900   8.291 -15.067  1.00 88.19           H
ATOM   1121  CG  LEU A  88       2.623   9.497 -14.669  1.00 88.19           C
ATOM   1122  HG  LEU A  88       2.285   9.820 -13.684  1.00 88.19           H
ATOM   1123  CD1 LEU A  88       4.147   9.375 -14.606  1.00 88.19           C
ATOM   1124 1HD1 LEU A  88       4.423   8.669 -13.823  1.00 88.19           H
ATOM   1125 2HD1 LEU A  88       4.522   9.019 -15.565  1.00 88.19           H
ATOM   1126 3HD1 LEU A  88       4.580  10.350 -14.386  1.00 88.19           H
ATOM   1127  CD2 LEU A  88       2.174  10.561 -15.673  1.00 88.19           C
ATOM   1128 1HD2 LEU A  88       2.463  10.256 -16.679  1.00 88.19           H
ATOM   1129 2HD2 LEU A  88       1.090  10.672 -15.624  1.00 88.19           H
ATOM   1130 3HD2 LEU A  88       2.648  11.512 -15.431  1.00 88.19           H
ATOM   1131  HN  LEU A  88       0.809   5.959 -15.038  1.00 88.19           H
ATOM   1132  N   ASN A  89       0.586   7.477 -12.250  1.00 90.06           N
ATOM   1133  CA  ASN A  89       0.109   7.898 -10.944  1.00 90.06           C
ATOM   1134  C   ASN A  89       0.549   6.878  -9.891  1.00 90.06           C
ATOM   1135  O   ASN A  89       0.798   7.236  -8.741  1.00 90.06           O
ATOM   1136  HA  ASN A  89       0.551   8.882 -10.781  1.00 90.06           H
ATOM   1137  CB  ASN A  89      -1.418   7.979 -10.915  1.00 90.06           C
ATOM   1138 1HB  ASN A  89      -1.841   7.137 -11.462  1.00 90.06           H
ATOM   1139 2HB  ASN A  89      -1.771   7.899  -9.886  1.00 90.06           H
ATOM   1140  CG  ASN A  89      -1.910   9.292 -11.528  1.00 90.06           C
ATOM   1141  OD1 ASN A  89      -2.077  10.296 -10.856  1.00 90.06           O
ATOM   1142  ND2 ASN A  89      -2.131   9.227 -12.838  1.00 90.06           N
ATOM   1143 1HD2 ASN A  89      -1.974   8.371 -13.330  1.00 90.06           H
ATOM   1144 2HD2 ASN A  89      -2.455  10.035 -13.330  1.00 90.06           H
ATOM   1145  HN  ASN A  89      -0.131   7.236 -12.904  1.00 90.06           H
ATOM   1146  N   LEU A  90       0.632   5.628 -10.323  1.00 88.48           N
ATOM   1147  CA  LEU A  90       1.076   4.561  -9.444  1.00 88.48           C
ATOM   1148  C   LEU A  90       2.517   4.830  -9.009  1.00 88.48           C
ATOM   1149  O   LEU A  90       2.852   4.687  -7.834  1.00 88.48           O
ATOM   1150  HA  LEU A  90       0.439   4.580  -8.559  1.00 88.48           H
ATOM   1151  CB  LEU A  90       0.879   3.199 -10.113  1.00 88.48           C
ATOM   1152 1HB  LEU A  90      -0.164   3.112 -10.416  1.00 88.48           H
ATOM   1153 2HB  LEU A  90       1.479   3.174 -11.023  1.00 88.48           H
ATOM   1154  CG  LEU A  90       1.239   1.977  -9.265  1.00 88.48           C
ATOM   1155  HG  LEU A  90       2.258   2.102  -8.900  1.00 88.48           H
ATOM   1156  CD1 LEU A  90       0.329   1.873  -8.039  1.00 88.48           C
ATOM   1157 1HD1 LEU A  90       0.441   2.768  -7.427  1.00 88.48           H
ATOM   1158 2HD1 LEU A  90      -0.708   1.781  -8.363  1.00 88.48           H
ATOM   1159 3HD1 LEU A  90       0.606   0.996  -7.455  1.00 88.48           H
ATOM   1160  CD2 LEU A  90       1.215   0.699 -10.107  1.00 88.48           C
ATOM   1161 1HD2 LEU A  90       0.217   0.556 -10.521  1.00 88.48           H
ATOM   1162 2HD2 LEU A  90       1.936   0.786 -10.919  1.00 88.48           H
ATOM   1163 3HD2 LEU A  90       1.474  -0.154  -9.480  1.00 88.48           H
ATOM   1164  HN  LEU A  90       0.402   5.342 -11.253  1.00 88.48           H
ATOM   1165  N   ALA A  91       3.332   5.215  -9.980  1.00 92.21           N
ATOM   1166  CA  ALA A  91       4.738   5.474  -9.718  1.00 92.21           C
ATOM   1167  C   ALA A  91       4.865   6.676  -8.780  1.00 92.21           C
ATOM   1168  O   ALA A  91       5.729   6.696  -7.904  1.00 92.21           O
ATOM   1169  HA  ALA A  91       5.152   4.594  -9.226  1.00 92.21           H
ATOM   1170  CB  ALA A  91       5.473   5.690 -11.043  1.00 92.21           C
ATOM   1171 1HB  ALA A  91       5.377   4.797 -11.661  1.00 92.21           H
ATOM   1172 2HB  ALA A  91       5.038   6.541 -11.566  1.00 92.21           H
ATOM   1173 3HB  ALA A  91       6.527   5.884 -10.846  1.00 92.21           H
ATOM   1174  HN  ALA A  91       3.047   5.351 -10.929  1.00 92.21           H
ATOM   1175  N   ILE A  92       3.991   7.649  -8.994  1.00 91.43           N
ATOM   1176  CA  ILE A  92       3.989   8.847  -8.172  1.00 91.43           C
ATOM   1177  C   ILE A  92       3.633   8.471  -6.732  1.00 91.43           C
ATOM   1178  O   ILE A  92       4.279   8.928  -5.790  1.00 91.43           O
ATOM   1179  HA  ILE A  92       5.000   9.253  -8.183  1.00 91.43           H
ATOM   1180  CB  ILE A  92       3.067   9.909  -8.775  1.00 91.43           C
ATOM   1181  HB  ILE A  92       2.106   9.443  -8.993  1.00 91.43           H
ATOM   1182  CG1 ILE A  92       3.627  10.431 -10.100  1.00 91.43           C
ATOM   1183 1HG1 ILE A  92       4.503  11.051  -9.909  1.00 91.43           H
ATOM   1184 2HG1 ILE A  92       3.957   9.594 -10.715  1.00 91.43           H
ATOM   1185  CG2 ILE A  92       2.806  11.039  -7.778  1.00 91.43           C
ATOM   1186 1HG2 ILE A  92       2.332  10.633  -6.884  1.00 91.43           H
ATOM   1187 2HG2 ILE A  92       3.751  11.509  -7.506  1.00 91.43           H
ATOM   1188 3HG2 ILE A  92       2.149  11.780  -8.232  1.00 91.43           H
ATOM   1189  CD1 ILE A  92       2.575  11.244 -10.857  1.00 91.43           C
ATOM   1190 1HD1 ILE A  92       1.711  10.614 -11.067  1.00 91.43           H
ATOM   1191 2HD1 ILE A  92       2.266  12.094 -10.249  1.00 91.43           H
ATOM   1192 3HD1 ILE A  92       2.999  11.603 -11.795  1.00 91.43           H
ATOM   1193  HN  ILE A  92       3.296   7.627  -9.712  1.00 91.43           H
ATOM   1194  N   ALA A  93       2.607   7.642  -6.606  1.00 92.99           N
ATOM   1195  CA  ALA A  93       2.115   7.254  -5.296  1.00 92.99           C
ATOM   1196  C   ALA A  93       3.225   6.530  -4.532  1.00 92.99           C
ATOM   1197  O   ALA A  93       3.484   6.835  -3.368  1.00 92.99           O
ATOM   1198  HA  ALA A  93       1.849   8.164  -4.758  1.00 92.99           H
ATOM   1199  CB  ALA A  93       0.860   6.392  -5.456  1.00 92.99           C
ATOM   1200 1HB  ALA A  93       0.092   6.962  -5.978  1.00 92.99           H
ATOM   1201 2HB  ALA A  93       1.104   5.499  -6.031  1.00 92.99           H
ATOM   1202 3HB  ALA A  93       0.491   6.101  -4.472  1.00 92.99           H
ATOM   1203  HN  ALA A  93       2.117   7.238  -7.379  1.00 92.99           H
ATOM   1204  N   ASP A  94       3.852   5.585  -5.217  1.00 90.40           N
ATOM   1205  CA  ASP A  94       4.903   4.789  -4.605  1.00 90.40           C
ATOM   1206  C   ASP A  94       6.022   5.713  -4.123  1.00 90.40           C
ATOM   1207  O   ASP A  94       6.560   5.526  -3.033  1.00 90.40           O
ATOM   1208  HA  ASP A  94       4.419   4.258  -3.785  1.00 90.40           H
ATOM   1209  CB  ASP A  94       5.503   3.803  -5.610  1.00 90.40           C
ATOM   1210 1HB  ASP A  94       5.620   4.291  -6.578  1.00 90.40           H
ATOM   1211 2HB  ASP A  94       6.498   3.504  -5.281  1.00 90.40           H
ATOM   1212  CG  ASP A  94       4.615   2.566  -5.760  1.00 90.40           C
ATOM   1213  OD1 ASP A  94       3.958   2.213  -4.757  1.00 90.40           O
ATOM   1214  OD2 ASP A  94       4.615   2.000  -6.875  1.00 90.40           O
ATOM   1215  HN  ASP A  94       3.654   5.361  -6.171  1.00 90.40           H
ATOM   1216  N   LEU A  95       6.341   6.691  -4.959  1.00 90.98           N
ATOM   1217  CA  LEU A  95       7.440   7.595  -4.670  1.00 90.98           C
ATOM   1218  C   LEU A  95       7.131   8.373  -3.389  1.00 90.98           C
ATOM   1219  O   LEU A  95       8.007   8.564  -2.547  1.00 90.98           O
ATOM   1220  HA  LEU A  95       8.327   6.986  -4.497  1.00 90.98           H
ATOM   1221  CB  LEU A  95       7.731   8.488  -5.877  1.00 90.98           C
ATOM   1222 1HB  LEU A  95       7.808   7.856  -6.762  1.00 90.98           H
ATOM   1223 2HB  LEU A  95       6.878   9.149  -6.030  1.00 90.98           H
ATOM   1224  CG  LEU A  95       8.995   9.347  -5.787  1.00 90.98           C
ATOM   1225  HG  LEU A  95       8.964   9.902  -4.850  1.00 90.98           H
ATOM   1226  CD1 LEU A  95      10.250   8.473  -5.754  1.00 90.98           C
ATOM   1227 1HD1 LEU A  95      10.212   7.815  -4.886  1.00 90.98           H
ATOM   1228 2HD1 LEU A  95      10.299   7.873  -6.662  1.00 90.98           H
ATOM   1229 3HD1 LEU A  95      11.133   9.109  -5.690  1.00 90.98           H
ATOM   1230  CD2 LEU A  95       9.041  10.374  -6.920  1.00 90.98           C
ATOM   1231 1HD2 LEU A  95       9.037   9.858  -7.879  1.00 90.98           H
ATOM   1232 2HD2 LEU A  95       8.170  11.026  -6.855  1.00 90.98           H
ATOM   1233 3HD2 LEU A  95       9.949  10.971  -6.832  1.00 90.98           H
ATOM   1234  HN  LEU A  95       5.862   6.868  -5.820  1.00 90.98           H
ATOM   1235  N   LEU A  96       5.882   8.803  -3.283  1.00 88.04           N
ATOM   1236  CA  LEU A  96       5.454   9.584  -2.135  1.00 88.04           C
ATOM   1237  C   LEU A  96       5.640   8.755  -0.862  1.00 88.04           C
ATOM   1238  O   LEU A  96       6.083   9.274   0.161  1.00 88.04           O
ATOM   1239  HA  LEU A  96       6.101  10.459  -2.075  1.00 88.04           H
ATOM   1240  CB  LEU A  96       4.024  10.091  -2.335  1.00 88.04           C
ATOM   1241 1HB  LEU A  96       3.403   9.253  -2.652  1.00 88.04           H
ATOM   1242 2HB  LEU A  96       3.641  10.426  -1.371  1.00 88.04           H
ATOM   1243  CG  LEU A  96       3.851  11.228  -3.344  1.00 88.04           C
ATOM   1244  HG  LEU A  96       4.290  10.915  -4.291  1.00 88.04           H
ATOM   1245  CD1 LEU A  96       2.370  11.510  -3.603  1.00 88.04           C
ATOM   1246 1HD1 LEU A  96       1.894  10.614  -4.002  1.00 88.04           H
ATOM   1247 2HD1 LEU A  96       1.885  11.794  -2.670  1.00 88.04           H
ATOM   1248 3HD1 LEU A  96       2.275  12.322  -4.324  1.00 88.04           H
ATOM   1249  CD2 LEU A  96       4.602  12.482  -2.891  1.00 88.04           C
ATOM   1250 1HD2 LEU A  96       4.215  12.809  -1.926  1.00 88.04           H
ATOM   1251 2HD2 LEU A  96       5.664  12.256  -2.798  1.00 88.04           H
ATOM   1252 3HD2 LEU A  96       4.462  13.275  -3.626  1.00 88.04           H
ATOM   1253  HN  LEU A  96       5.170   8.626  -3.963  1.00 88.04           H
ATOM   1254  N   PHE A  97       5.292   7.481  -0.967  1.00 90.39           N
ATOM   1255  CA  PHE A  97       5.411   6.577   0.164  1.00 90.39           C
ATOM   1256  C   PHE A  97       6.875   6.402   0.574  1.00 90.39           C
ATOM   1257  O   PHE A  97       7.201   6.449   1.759  1.00 90.39           O
ATOM   1258  HA  PHE A  97       4.854   7.018   0.991  1.00 90.39           H
ATOM   1259  CB  PHE A  97       4.854   5.224  -0.284  1.00 90.39           C
ATOM   1260 1HB  PHE A  97       3.768   5.292  -0.343  1.00 90.39           H
ATOM   1261 2HB  PHE A  97       5.216   5.009  -1.290  1.00 90.39           H
ATOM   1262  CG  PHE A  97       5.230   4.061   0.636  1.00 90.39           C
ATOM   1263  CD1 PHE A  97       6.070   3.088   0.194  1.00 90.39           C
ATOM   1264  HD1 PHE A  97       6.476   3.136  -0.817  1.00 90.39           H
ATOM   1265  CD2 PHE A  97       4.723   4.001   1.897  1.00 90.39           C
ATOM   1266  HD2 PHE A  97       4.049   4.781   2.252  1.00 90.39           H
ATOM   1267  CE1 PHE A  97       6.418   2.008   1.048  1.00 90.39           C
ATOM   1268  HE1 PHE A  97       7.092   1.228   0.693  1.00 90.39           H
ATOM   1269  CE2 PHE A  97       5.071   2.921   2.751  1.00 90.39           C
ATOM   1270  HE2 PHE A  97       4.665   2.873   3.762  1.00 90.39           H
ATOM   1271  CZ  PHE A  97       5.912   1.948   2.309  1.00 90.39           C
ATOM   1272  HZ  PHE A  97       6.179   1.119   2.965  1.00 90.39           H
ATOM   1273  HN  PHE A  97       4.934   7.067  -1.804  1.00 90.39           H
ATOM   1274  N   LEU A  98       7.718   6.205  -0.429  1.00 93.06           N
ATOM   1275  CA  LEU A  98       9.104   5.847  -0.183  1.00 93.06           C
ATOM   1276  C   LEU A  98       9.774   6.952   0.636  1.00 93.06           C
ATOM   1277  O   LEU A  98      10.649   6.679   1.456  1.00 93.06           O
ATOM   1278  HA  LEU A  98       9.105   4.931   0.408  1.00 93.06           H
ATOM   1279  CB  LEU A  98       9.820   5.537  -1.499  1.00 93.06           C
ATOM   1280 1HB  LEU A  98       9.641   6.361  -2.189  1.00 93.06           H
ATOM   1281 2HB  LEU A  98      10.893   5.507  -1.308  1.00 93.06           H
ATOM   1282  CG  LEU A  98       9.417   4.233  -2.190  1.00 93.06           C
ATOM   1283  HG  LEU A  98       8.330   4.161  -2.177  1.00 93.06           H
ATOM   1284  CD1 LEU A  98       9.853   4.233  -3.657  1.00 93.06           C
ATOM   1285 1HD1 LEU A  98       9.378   5.065  -4.177  1.00 93.06           H
ATOM   1286 2HD1 LEU A  98      10.936   4.339  -3.715  1.00 93.06           H
ATOM   1287 3HD1 LEU A  98       9.554   3.294  -4.125  1.00 93.06           H
ATOM   1288  CD2 LEU A  98       9.959   3.020  -1.431  1.00 93.06           C
ATOM   1289 1HD2 LEU A  98      11.047   3.073  -1.391  1.00 93.06           H
ATOM   1290 2HD2 LEU A  98       9.558   3.016  -0.418  1.00 93.06           H
ATOM   1291 3HD2 LEU A  98       9.659   2.106  -1.944  1.00 93.06           H
ATOM   1292  HN  LEU A  98       7.467   6.286  -1.394  1.00 93.06           H
ATOM   1293  N   VAL A  99       9.337   8.178   0.386  1.00 90.25           N
ATOM   1294  CA  VAL A  99       9.910   9.329   1.061  1.00 90.25           C
ATOM   1295  C   VAL A  99       9.661   9.208   2.566  1.00 90.25           C
ATOM   1296  O   VAL A  99      10.350   9.840   3.366  1.00 90.25           O
ATOM   1297  HA  VAL A  99      10.985   9.315   0.882  1.00 90.25           H
ATOM   1298  CB  VAL A  99       9.347  10.620   0.464  1.00 90.25           C
ATOM   1299  HB  VAL A  99       8.259  10.566   0.512  1.00 90.25           H
ATOM   1300  CG1 VAL A  99       9.793  11.839   1.273  1.00 90.25           C
ATOM   1301 1HG1 VAL A  99       9.437  11.744   2.299  1.00 90.25           H
ATOM   1302 2HG1 VAL A  99      10.881  11.899   1.271  1.00 90.25           H
ATOM   1303 3HG1 VAL A  99       9.379  12.743   0.827  1.00 90.25           H
ATOM   1304  CG2 VAL A  99       9.745  10.763  -1.007  1.00 90.25           C
ATOM   1305 1HG2 VAL A  99      10.832  10.785  -1.088  1.00 90.25           H
ATOM   1306 2HG2 VAL A  99       9.355   9.917  -1.573  1.00 90.25           H
ATOM   1307 3HG2 VAL A  99       9.332  11.689  -1.407  1.00 90.25           H
ATOM   1308  HN  VAL A  99       8.607   8.389  -0.264  1.00 90.25           H
ATOM   1309  N   THR A 100       8.674   8.393   2.906  1.00 89.91           N
ATOM   1310  CA  THR A 100       8.295   8.217   4.298  1.00 89.91           C
ATOM   1311  C   THR A 100       9.195   7.177   4.969  1.00 89.91           C
ATOM   1312  O   THR A 100       9.329   7.162   6.191  1.00 89.91           O
ATOM   1313  HA  THR A 100       8.453   9.161   4.820  1.00 89.91           H
ATOM   1314  CB  THR A 100       6.809   7.852   4.341  1.00 89.91           C
ATOM   1315  HB  THR A 100       6.400   8.004   5.340  1.00 89.91           H
ATOM   1316  OG1 THR A 100       6.767   6.512   3.857  1.00 89.91           O
ATOM   1317  HG1 THR A 100       5.882   6.099   4.071  1.00 89.91           H
ATOM   1318  CG2 THR A 100       5.983   8.642   3.325  1.00 89.91           C
ATOM   1319 1HG2 THR A 100       6.350   8.436   2.319  1.00 89.91           H
ATOM   1320 2HG2 THR A 100       6.073   9.708   3.533  1.00 89.91           H
ATOM   1321 3HG2 THR A 100       4.937   8.345   3.397  1.00 89.91           H
ATOM   1322  HN  THR A 100       8.138   7.859   2.252  1.00 89.91           H
ATOM   1323  N   LEU A 101       9.790   6.333   4.139  1.00 92.34           N
ATOM   1324  CA  LEU A 101      10.497   5.166   4.638  1.00 92.34           C
ATOM   1325  C   LEU A 101      11.671   5.620   5.508  1.00 92.34           C
ATOM   1326  O   LEU A 101      11.954   5.013   6.540  1.00 92.34           O
ATOM   1327  HA  LEU A 101       9.802   4.605   5.262  1.00 92.34           H
ATOM   1328  CB  LEU A 101      10.907   4.252   3.481  1.00 92.34           C
ATOM   1329 1HB  LEU A 101      11.359   4.865   2.702  1.00 92.34           H
ATOM   1330 2HB  LEU A 101      11.678   3.570   3.838  1.00 92.34           H
ATOM   1331  CG  LEU A 101       9.785   3.423   2.851  1.00 92.34           C
ATOM   1332  HG  LEU A 101       9.057   4.108   2.417  1.00 92.34           H
ATOM   1333  CD1 LEU A 101      10.320   2.551   1.714  1.00 92.34           C
ATOM   1334 1HD1 LEU A 101      10.759   3.187   0.945  1.00 92.34           H
ATOM   1335 2HD1 LEU A 101      11.080   1.873   2.102  1.00 92.34           H
ATOM   1336 3HD1 LEU A 101       9.502   1.973   1.284  1.00 92.34           H
ATOM   1337  CD2 LEU A 101       9.052   2.598   3.911  1.00 92.34           C
ATOM   1338 1HD2 LEU A 101       9.757   1.922   4.396  1.00 92.34           H
ATOM   1339 2HD2 LEU A 101       8.618   3.265   4.656  1.00 92.34           H
ATOM   1340 3HD2 LEU A 101       8.260   2.018   3.436  1.00 92.34           H
ATOM   1341  HN  LEU A 101       9.794   6.436   3.144  1.00 92.34           H
ATOM   1342  N   PRO A 102      12.372   6.690   5.110  1.00 94.51           N
ATOM   1343  CA  PRO A 102      13.505   7.185   5.897  1.00 94.51           C
ATOM   1344  C   PRO A 102      13.134   7.431   7.350  1.00 94.51           C
ATOM   1345  O   PRO A 102      13.889   7.078   8.255  1.00 94.51           O
ATOM   1346  HA  PRO A 102      14.296   6.435   5.927  1.00 94.51           H
ATOM   1347  CB  PRO A 102      13.902   8.480   5.185  1.00 94.51           C
ATOM   1348 1HB  PRO A 102      13.396   9.345   5.614  1.00 94.51           H
ATOM   1349 2HB  PRO A 102      14.973   8.667   5.262  1.00 94.51           H
ATOM   1350  CG  PRO A 102      13.475   8.235   3.742  1.00 94.51           C
ATOM   1351 1HG  PRO A 102      13.363   9.168   3.190  1.00 94.51           H
ATOM   1352 2HG  PRO A 102      14.210   7.642   3.198  1.00 94.51           H
ATOM   1353  CD  PRO A 102      12.153   7.502   3.900  1.00 94.51           C
ATOM   1354 1HD  PRO A 102      11.320   8.193   4.027  1.00 94.51           H
ATOM   1355 2HD  PRO A 102      11.924   6.889   3.028  1.00 94.51           H
ATOM   1356  N   PHE A 103      11.971   8.036   7.537  1.00 93.13           N
ATOM   1357  CA  PHE A 103      11.514   8.385   8.871  1.00 93.13           C
ATOM   1358  C   PHE A 103      11.203   7.131   9.690  1.00 93.13           C
ATOM   1359  O   PHE A 103      11.522   7.065  10.876  1.00 93.13           O
ATOM   1360  HA  PHE A 103      12.318   8.941   9.353  1.00 93.13           H
ATOM   1361  CB  PHE A 103      10.232   9.203   8.705  1.00 93.13           C
ATOM   1362 1HB  PHE A 103       9.509   8.616   8.138  1.00 93.13           H
ATOM   1363 2HB  PHE A 103       9.796   9.380   9.689  1.00 93.13           H
ATOM   1364  CG  PHE A 103      10.437  10.548   8.005  1.00 93.13           C
ATOM   1365  CD1 PHE A 103      10.758  11.651   8.733  1.00 93.13           C
ATOM   1366  HD1 PHE A 103      10.869  11.578   9.815  1.00 93.13           H
ATOM   1367  CD2 PHE A 103      10.299  10.640   6.655  1.00 93.13           C
ATOM   1368  HD2 PHE A 103      10.042   9.756   6.072  1.00 93.13           H
ATOM   1369  CE1 PHE A 103      10.949  12.899   8.083  1.00 93.13           C
ATOM   1370  HE1 PHE A 103      11.206  13.784   8.666  1.00 93.13           H
ATOM   1371  CE2 PHE A 103      10.490  11.888   6.005  1.00 93.13           C
ATOM   1372  HE2 PHE A 103      10.379  11.962   4.924  1.00 93.13           H
ATOM   1373  CZ  PHE A 103      10.811  12.991   6.733  1.00 93.13           C
ATOM   1374  HZ  PHE A 103      10.957  13.949   6.234  1.00 93.13           H
ATOM   1375  HN  PHE A 103      11.346   8.286   6.797  1.00 93.13           H
ATOM   1376  N   TRP A 104      10.584   6.167   9.024  1.00 86.27           N
ATOM   1377  CA  TRP A 104      10.213   4.924   9.679  1.00 86.27           C
ATOM   1378  C   TRP A 104      11.499   4.196  10.074  1.00 86.27           C
ATOM   1379  O   TRP A 104      11.553   3.543  11.115  1.00 86.27           O
ATOM   1380  HA  TRP A 104       9.638   5.176  10.571  1.00 86.27           H
ATOM   1381  CB  TRP A 104       9.301   4.083   8.784  1.00 86.27           C
ATOM   1382 1HB  TRP A 104       9.766   3.980   7.803  1.00 86.27           H
ATOM   1383 2HB  TRP A 104       9.219   3.081   9.205  1.00 86.27           H
ATOM   1384  CG  TRP A 104       7.896   4.663   8.607  1.00 86.27           C
ATOM   1385  CD1 TRP A 104       7.275   4.987   7.465  1.00 86.27           C
ATOM   1386  HD1 TRP A 104       7.714   4.873   6.474  1.00 86.27           H
ATOM   1387  CD2 TRP A 104       6.957   4.976   9.657  1.00 86.27           C
ATOM   1388  NE1 TRP A 104       6.009   5.484   7.701  1.00 86.27           N
ATOM   1389  HE1 TRP A 104       5.356   5.793   7.009  1.00 86.27           H
ATOM   1390  CE2 TRP A 104       5.810   5.478   9.076  1.00 86.27           C
ATOM   1391  CE3 TRP A 104       7.073   4.840  11.052  1.00 86.27           C
ATOM   1392  HE3 TRP A 104       7.967   4.447  11.534  1.00 86.27           H
ATOM   1393  CZ2 TRP A 104       4.691   5.883   9.814  1.00 86.27           C
ATOM   1394  HZ2 TRP A 104       3.796   6.276   9.331  1.00 86.27           H
ATOM   1395  CZ3 TRP A 104       5.946   5.250  11.775  1.00 86.27           C
ATOM   1396  HZ3 TRP A 104       5.983   5.166  12.861  1.00 86.27           H
ATOM   1397  CH2 TRP A 104       4.784   5.757  11.205  1.00 86.27           C
ATOM   1398  HH2 TRP A 104       3.948   6.055  11.839  1.00 86.27           H
ATOM   1399  HN  TRP A 104      10.336   6.225   8.057  1.00 86.27           H
ATOM   1400  N   ALA A 105      12.504   4.333   9.221  1.00 94.95           N
ATOM   1401  CA  ALA A 105      13.775   3.667   9.450  1.00 94.95           C
ATOM   1402  C   ALA A 105      14.391   4.187  10.751  1.00 94.95           C
ATOM   1403  O   ALA A 105      14.850   3.403  11.581  1.00 94.95           O
ATOM   1404  HA  ALA A 105      13.578   2.600   9.553  1.00 94.95           H
ATOM   1405  CB  ALA A 105      14.691   3.885   8.244  1.00 94.95           C
ATOM   1406 1HB  ALA A 105      14.220   3.473   7.351  1.00 94.95           H
ATOM   1407 2HB  ALA A 105      14.860   4.953   8.104  1.00 94.95           H
ATOM   1408 3HB  ALA A 105      15.644   3.386   8.416  1.00 94.95           H
ATOM   1409  HN  ALA A 105      12.460   4.885   8.389  1.00 94.95           H
ATOM   1410  N   ILE A 106      14.382   5.505  10.888  1.00 91.82           N
ATOM   1411  CA  ILE A 106      14.958   6.139  12.061  1.00 91.82           C
ATOM   1412  C   ILE A 106      14.146   5.748  13.297  1.00 91.82           C
ATOM   1413  O   ILE A 106      14.713   5.412  14.336  1.00 91.82           O
ATOM   1414  HA  ILE A 106      15.971   5.754  12.177  1.00 91.82           H
ATOM   1415  CB  ILE A 106      15.069   7.651  11.852  1.00 91.82           C
ATOM   1416  HB  ILE A 106      14.106   8.019  11.498  1.00 91.82           H
ATOM   1417  CG1 ILE A 106      16.103   7.980  10.773  1.00 91.82           C
ATOM   1418 1HG1 ILE A 106      17.107   7.823  11.166  1.00 91.82           H
ATOM   1419 2HG1 ILE A 106      15.981   7.302   9.929  1.00 91.82           H
ATOM   1420  CG2 ILE A 106      15.370   8.366  13.171  1.00 91.82           C
ATOM   1421 1HG2 ILE A 106      14.567   8.170  13.881  1.00 91.82           H
ATOM   1422 2HG2 ILE A 106      16.312   7.999  13.577  1.00 91.82           H
ATOM   1423 3HG2 ILE A 106      15.444   9.439  12.993  1.00 91.82           H
ATOM   1424  CD1 ILE A 106      15.956   9.427  10.297  1.00 91.82           C
ATOM   1425 1HD1 ILE A 106      14.959   9.574   9.882  1.00 91.82           H
ATOM   1426 2HD1 ILE A 106      16.103  10.103  11.139  1.00 91.82           H
ATOM   1427 3HD1 ILE A 106      16.703   9.634   9.530  1.00 91.82           H
ATOM   1428  HN  ILE A 106      13.991   6.134  10.216  1.00 91.82           H
ATOM   1429  N   ALA A 107      12.831   5.803  13.144  1.00 92.84           N
ATOM   1430  CA  ALA A 107      11.936   5.544  14.259  1.00 92.84           C
ATOM   1431  C   ALA A 107      12.127   4.103  14.736  1.00 92.84           C
ATOM   1432  O   ALA A 107      12.043   3.825  15.931  1.00 92.84           O
ATOM   1433  HA  ALA A 107      12.207   6.224  15.067  1.00 92.84           H
ATOM   1434  CB  ALA A 107      10.494   5.832  13.835  1.00 92.84           C
ATOM   1435 1HB  ALA A 107      10.406   6.875  13.533  1.00 92.84           H
ATOM   1436 2HB  ALA A 107      10.227   5.188  12.997  1.00 92.84           H
ATOM   1437 3HB  ALA A 107       9.824   5.637  14.672  1.00 92.84           H
ATOM   1438  HN  ALA A 107      12.377   6.020  12.280  1.00 92.84           H
ATOM   1439  N   ALA A 108      12.380   3.225  13.777  1.00 92.26           N
ATOM   1440  CA  ALA A 108      12.536   1.812  14.078  1.00 92.26           C
ATOM   1441  C   ALA A 108      13.901   1.581  14.731  1.00 92.26           C
ATOM   1442  O   ALA A 108      14.054   0.684  15.558  1.00 92.26           O
ATOM   1443  HA  ALA A 108      11.754   1.535  14.785  1.00 92.26           H
ATOM   1444  CB  ALA A 108      12.356   0.994  12.798  1.00 92.26           C
ATOM   1445 1HB  ALA A 108      11.361   1.171  12.391  1.00 92.26           H
ATOM   1446 2HB  ALA A 108      13.107   1.294  12.067  1.00 92.26           H
ATOM   1447 3HB  ALA A 108      12.473  -0.066  13.024  1.00 92.26           H
ATOM   1448  HN  ALA A 108      12.479   3.464  12.811  1.00 92.26           H
ATOM   1449  N   ALA A 109      14.858   2.407  14.333  1.00 91.19           N
ATOM   1450  CA  ALA A 109      16.231   2.226  14.772  1.00 91.19           C
ATOM   1451  C   ALA A 109      16.334   2.558  16.263  1.00 91.19           C
ATOM   1452  O   ALA A 109      17.077   1.910  16.997  1.00 91.19           O
ATOM   1453  HA  ALA A 109      16.493   1.179  14.623  1.00 91.19           H
ATOM   1454  CB  ALA A 109      17.159   3.093  13.917  1.00 91.19           C
ATOM   1455 1HB  ALA A 109      17.070   2.797  12.872  1.00 91.19           H
ATOM   1456 2HB  ALA A 109      16.878   4.140  14.024  1.00 91.19           H
ATOM   1457 3HB  ALA A 109      18.189   2.957  14.247  1.00 91.19           H
ATOM   1458  HN  ALA A 109      14.708   3.185  13.724  1.00 91.19           H
ATOM   1459  N   ASP A 110      15.576   3.568  16.665  1.00 82.23           N
ATOM   1460  CA  ASP A 110      15.699   4.108  18.008  1.00 82.23           C
ATOM   1461  C   ASP A 110      14.325   4.572  18.495  1.00 82.23           C
ATOM   1462  O   ASP A 110      13.579   3.798  19.092  1.00 82.23           O
ATOM   1463  HA  ASP A 110      16.100   3.291  18.609  1.00 82.23           H
ATOM   1464  CB  ASP A 110      16.642   5.312  18.033  1.00 82.23           C
ATOM   1465 1HB  ASP A 110      17.588   5.048  17.562  1.00 82.23           H
ATOM   1466 2HB  ASP A 110      16.212   6.127  17.450  1.00 82.23           H
ATOM   1467  CG  ASP A 110      16.893   5.782  19.467  1.00 82.23           C
ATOM   1468  OD1 ASP A 110      16.509   5.028  20.387  1.00 82.23           O
ATOM   1469  OD2 ASP A 110      17.464   6.885  19.612  1.00 82.23           O
ATOM   1470  HN  ASP A 110      14.889   4.014  16.091  1.00 82.23           H
ATOM   1471  N   GLN A 111      14.032   5.835  18.221  1.00 85.61           N
ATOM   1472  CA  GLN A 111      12.765   6.415  18.633  1.00 85.61           C
ATOM   1473  C   GLN A 111      12.339   7.510  17.653  1.00 85.61           C
ATOM   1474  O   GLN A 111      13.118   7.914  16.791  1.00 85.61           O
ATOM   1475  HA  GLN A 111      12.048   5.595  18.605  1.00 85.61           H
ATOM   1476  CB  GLN A 111      12.849   6.960  20.060  1.00 85.61           C
ATOM   1477 1HB  GLN A 111      11.895   7.405  20.340  1.00 85.61           H
ATOM   1478 2HB  GLN A 111      13.035   6.141  20.755  1.00 85.61           H
ATOM   1479  CG  GLN A 111      13.961   8.003  20.184  1.00 85.61           C
ATOM   1480 1HG  GLN A 111      14.920   7.550  19.933  1.00 85.61           H
ATOM   1481 2HG  GLN A 111      13.792   8.807  19.468  1.00 85.61           H
ATOM   1482  CD  GLN A 111      14.018   8.578  21.601  1.00 85.61           C
ATOM   1483  OE1 GLN A 111      13.097   8.446  22.390  1.00 85.61           O
ATOM   1484  NE2 GLN A 111      15.148   9.223  21.878  1.00 85.61           N
ATOM   1485 1HE2 GLN A 111      15.865   9.295  21.185  1.00 85.61           H
ATOM   1486 2HE2 GLN A 111      15.281   9.634  22.780  1.00 85.61           H
ATOM   1487  HN  GLN A 111      14.641   6.457  17.729  1.00 85.61           H
ATOM   1488  N   TRP A 112      11.103   7.959  17.817  1.00 90.72           N
ATOM   1489  CA  TRP A 112      10.587   9.045  17.001  1.00 90.72           C
ATOM   1490  C   TRP A 112      11.254  10.342  17.463  1.00 90.72           C
ATOM   1491  O   TRP A 112      11.032  10.793  18.586  1.00 90.72           O
ATOM   1492  HA  TRP A 112      10.852   8.838  15.965  1.00 90.72           H
ATOM   1493  CB  TRP A 112       9.059   9.102  17.068  1.00 90.72           C
ATOM   1494 1HB  TRP A 112       8.658   8.118  16.825  1.00 90.72           H
ATOM   1495 2HB  TRP A 112       8.758   9.325  18.092  1.00 90.72           H
ATOM   1496  CG  TRP A 112       8.434  10.138  16.132  1.00 90.72           C
ATOM   1497  CD1 TRP A 112       8.036  11.383  16.426  1.00 90.72           C
ATOM   1498  HD1 TRP A 112       8.113  11.834  17.416  1.00 90.72           H
ATOM   1499  CD2 TRP A 112       8.149   9.966  14.727  1.00 90.72           C
ATOM   1500  NE1 TRP A 112       7.518  12.024  15.320  1.00 90.72           N
ATOM   1501  HE1 TRP A 112       7.158  12.957  15.290  1.00 90.72           H
ATOM   1502  CE2 TRP A 112       7.588  11.135  14.254  1.00 90.72           C
ATOM   1503  CE3 TRP A 112       8.358   8.860  13.885  1.00 90.72           C
ATOM   1504  HE3 TRP A 112       8.798   7.926  14.235  1.00 90.72           H
ATOM   1505  CZ2 TRP A 112       7.190  11.310  12.923  1.00 90.72           C
ATOM   1506  HZ2 TRP A 112       6.750  12.243  12.573  1.00 90.72           H
ATOM   1507  CZ3 TRP A 112       7.954   9.051  12.558  1.00 90.72           C
ATOM   1508  HZ3 TRP A 112       8.094   8.223  11.862  1.00 90.72           H
ATOM   1509  CH2 TRP A 112       7.389  10.221  12.066  1.00 90.72           C
ATOM   1510  HH2 TRP A 112       7.101  10.290  11.017  1.00 90.72           H
ATOM   1511  HN  TRP A 112      10.461   7.594  18.491  1.00 90.72           H
ATOM   1512  N   LYS A 113      12.059  10.905  16.574  1.00 83.15           N
ATOM   1513  CA  LYS A 113      12.893  12.039  16.932  1.00 83.15           C
ATOM   1514  C   LYS A 113      12.302  13.314  16.326  1.00 83.15           C
ATOM   1515  O   LYS A 113      12.928  14.372  16.364  1.00 83.15           O
ATOM   1516  HA  LYS A 113      12.871  12.131  18.018  1.00 83.15           H
ATOM   1517  CB  LYS A 113      14.347  11.784  16.528  1.00 83.15           C
ATOM   1518 1HB  LYS A 113      14.409  11.643  15.449  1.00 83.15           H
ATOM   1519 2HB  LYS A 113      14.954  12.656  16.771  1.00 83.15           H
ATOM   1520  CG  LYS A 113      14.905  10.551  17.242  1.00 83.15           C
ATOM   1521 1HG  LYS A 113      14.742  10.644  18.316  1.00 83.15           H
ATOM   1522 2HG  LYS A 113      14.368   9.662  16.914  1.00 83.15           H
ATOM   1523  CD  LYS A 113      16.400  10.385  16.961  1.00 83.15           C
ATOM   1524 1HD  LYS A 113      16.561  10.272  15.889  1.00 83.15           H
ATOM   1525 2HD  LYS A 113      16.934  11.283  17.271  1.00 83.15           H
ATOM   1526  CE  LYS A 113      16.965   9.169  17.698  1.00 83.15           C
ATOM   1527 1HE  LYS A 113      16.783   9.269  18.769  1.00 83.15           H
ATOM   1528 2HE  LYS A 113      16.450   8.266  17.371  1.00 83.15           H
ATOM   1529  NZ  LYS A 113      18.417   9.039  17.446  1.00 83.15           N
ATOM   1530 1HZ  LYS A 113      18.776   8.232  17.945  1.00 83.15           H
ATOM   1531 2HZ  LYS A 113      18.578   8.920  16.452  1.00 83.15           H
ATOM   1532 3HZ  LYS A 113      18.893   9.874  17.767  1.00 83.15           H
ATOM   1533  HN  LYS A 113      12.145  10.600  15.625  1.00 83.15           H
ATOM   1534  N   PHE A 114      11.103  13.170  15.781  1.00 89.25           N
ATOM   1535  CA  PHE A 114      10.496  14.245  15.014  1.00 89.25           C
ATOM   1536  C   PHE A 114       9.288  14.829  15.749  1.00 89.25           C
ATOM   1537  O   PHE A 114       8.833  14.269  16.745  1.00 89.25           O
ATOM   1538  HA  PHE A 114      11.252  15.020  14.888  1.00 89.25           H
ATOM   1539  CB  PHE A 114      10.028  13.640  13.689  1.00 89.25           C
ATOM   1540 1HB  PHE A 114       9.215  12.942  13.887  1.00 89.25           H
ATOM   1541 2HB  PHE A 114       9.622  14.433  13.062  1.00 89.25           H
ATOM   1542  CG  PHE A 114      11.129  12.912  12.914  1.00 89.25           C
ATOM   1543  CD1 PHE A 114      12.050  13.623  12.211  1.00 89.25           C
ATOM   1544  HD1 PHE A 114      12.005  14.712  12.200  1.00 89.25           H
ATOM   1545  CD2 PHE A 114      11.185  11.553  12.928  1.00 89.25           C
ATOM   1546  HD2 PHE A 114      10.446  10.983  13.491  1.00 89.25           H
ATOM   1547  CE1 PHE A 114      13.072  12.947  11.493  1.00 89.25           C
ATOM   1548  HE1 PHE A 114      13.810  13.518  10.929  1.00 89.25           H
ATOM   1549  CE2 PHE A 114      12.206  10.877  12.209  1.00 89.25           C
ATOM   1550  HE2 PHE A 114      12.252   9.788  12.221  1.00 89.25           H
ATOM   1551  CZ  PHE A 114      13.128  11.589  11.507  1.00 89.25           C
ATOM   1552  HZ  PHE A 114      13.912  11.070  10.955  1.00 89.25           H
ATOM   1553  HN  PHE A 114      10.550  12.341  15.856  1.00 89.25           H
ATOM   1554  N   GLN A 115       8.803  15.947  15.229  1.00 82.20           N
ATOM   1555  CA  GLN A 115       7.678  16.631  15.842  1.00 82.20           C
ATOM   1556  C   GLN A 115       6.381  15.863  15.580  1.00 82.20           C
ATOM   1557  O   GLN A 115       6.331  15.006  14.698  1.00 82.20           O
ATOM   1558  HA  GLN A 115       7.893  16.641  16.911  1.00 82.20           H
ATOM   1559  CB  GLN A 115       7.572  18.073  15.340  1.00 82.20           C
ATOM   1560 1HB  GLN A 115       7.505  18.078  14.252  1.00 82.20           H
ATOM   1561 2HB  GLN A 115       6.656  18.527  15.717  1.00 82.20           H
ATOM   1562  CG  GLN A 115       8.780  18.899  15.786  1.00 82.20           C
ATOM   1563 1HG  GLN A 115       8.878  18.849  16.871  1.00 82.20           H
ATOM   1564 2HG  GLN A 115       9.691  18.476  15.363  1.00 82.20           H
ATOM   1565  CD  GLN A 115       8.638  20.358  15.348  1.00 82.20           C
ATOM   1566  OE1 GLN A 115       7.723  20.732  14.633  1.00 82.20           O
ATOM   1567  NE2 GLN A 115       9.591  21.159  15.817  1.00 82.20           N
ATOM   1568 1HE2 GLN A 115      10.314  20.788  16.400  1.00 82.20           H
ATOM   1569 2HE2 GLN A 115       9.585  22.132  15.586  1.00 82.20           H
ATOM   1570  HN  GLN A 115       9.165  16.384  14.405  1.00 82.20           H
ATOM   1571  N   THR A 116       5.365  16.196  16.361  1.00 88.28           N
ATOM   1572  CA  THR A 116       4.070  15.551  16.221  1.00 88.28           C
ATOM   1573  C   THR A 116       3.525  15.752  14.806  1.00 88.28           C
ATOM   1574  O   THR A 116       2.923  14.844  14.234  1.00 88.28           O
ATOM   1575  HA  THR A 116       4.203  14.478  16.363  1.00 88.28           H
ATOM   1576  CB  THR A 116       3.148  16.100  17.311  1.00 88.28           C
ATOM   1577  HB  THR A 116       2.840  17.121  17.083  1.00 88.28           H
ATOM   1578  OG1 THR A 116       3.896  15.937  18.513  1.00 88.28           O
ATOM   1579  HG1 THR A 116       3.505  16.505  19.238  1.00 88.28           H
ATOM   1580  CG2 THR A 116       1.908  15.229  17.523  1.00 88.28           C
ATOM   1581 1HG2 THR A 116       2.215  14.225  17.817  1.00 88.28           H
ATOM   1582 2HG2 THR A 116       1.338  15.177  16.595  1.00 88.28           H
ATOM   1583 3HG2 THR A 116       1.288  15.664  18.307  1.00 88.28           H
ATOM   1584  HN  THR A 116       5.415  16.891  17.078  1.00 88.28           H
ATOM   1585  N   PHE A 117       3.756  16.946  14.281  1.00 90.81           N
ATOM   1586  CA  PHE A 117       3.280  17.283  12.950  1.00 90.81           C
ATOM   1587  C   PHE A 117       3.769  16.264  11.919  1.00 90.81           C
ATOM   1588  O   PHE A 117       2.990  15.785  11.096  1.00 90.81           O
ATOM   1589  HA  PHE A 117       2.191  17.271  12.983  1.00 90.81           H
ATOM   1590  CB  PHE A 117       3.857  18.658  12.604  1.00 90.81           C
ATOM   1591 1HB  PHE A 117       3.499  19.385  13.333  1.00 90.81           H
ATOM   1592 2HB  PHE A 117       4.942  18.619  12.698  1.00 90.81           H
ATOM   1593  CG  PHE A 117       3.498  19.147  11.199  1.00 90.81           C
ATOM   1594  CD1 PHE A 117       4.436  19.134  10.215  1.00 90.81           C
ATOM   1595  HD1 PHE A 117       5.444  18.775  10.426  1.00 90.81           H
ATOM   1596  CD2 PHE A 117       2.242  19.595  10.936  1.00 90.81           C
ATOM   1597  HD2 PHE A 117       1.490  19.605  11.725  1.00 90.81           H
ATOM   1598  CE1 PHE A 117       4.104  19.589   8.911  1.00 90.81           C
ATOM   1599  HE1 PHE A 117       4.855  19.579   8.122  1.00 90.81           H
ATOM   1600  CE2 PHE A 117       1.909  20.049   9.632  1.00 90.81           C
ATOM   1601  HE2 PHE A 117       0.902  20.408   9.421  1.00 90.81           H
ATOM   1602  CZ  PHE A 117       2.847  20.037   8.647  1.00 90.81           C
ATOM   1603  HZ  PHE A 117       2.591  20.385   7.647  1.00 90.81           H
ATOM   1604  HN  PHE A 117       4.256  17.675  14.748  1.00 90.81           H
ATOM   1605  N   MET A 118       5.057  15.962  11.997  1.00 88.50           N
ATOM   1606  CA  MET A 118       5.664  15.027  11.065  1.00 88.50           C
ATOM   1607  C   MET A 118       5.068  13.627  11.226  1.00 88.50           C
ATOM   1608  O   MET A 118       4.962  12.879  10.256  1.00 88.50           O
ATOM   1609  HA  MET A 118       5.438  15.414  10.072  1.00 88.50           H
ATOM   1610  CB  MET A 118       7.173  14.970  11.309  1.00 88.50           C
ATOM   1611 1HB  MET A 118       7.368  14.830  12.373  1.00 88.50           H
ATOM   1612 2HB  MET A 118       7.597  14.110  10.791  1.00 88.50           H
ATOM   1613  CG  MET A 118       7.856  16.251  10.825  1.00 88.50           C
ATOM   1614 1HG  MET A 118       7.537  17.096  11.435  1.00 88.50           H
ATOM   1615 2HG  MET A 118       8.936  16.164  10.942  1.00 88.50           H
ATOM   1616  SD  MET A 118       7.451  16.549   9.112  1.00 88.50           S
ATOM   1617  CE  MET A 118       8.210  15.119   8.361  1.00 88.50           C
ATOM   1618 1HE  MET A 118       9.280  15.123   8.570  1.00 88.50           H
ATOM   1619 2HE  MET A 118       7.763  14.213   8.771  1.00 88.50           H
ATOM   1620 3HE  MET A 118       8.051  15.147   7.283  1.00 88.50           H
ATOM   1621  HN  MET A 118       5.680  16.344  12.679  1.00 88.50           H
ATOM   1622  N   CYS A 119       4.694  13.316  12.458  1.00 93.72           N
ATOM   1623  CA  CYS A 119       4.054  12.044  12.748  1.00 93.72           C
ATOM   1624  C   CYS A 119       2.741  11.977  11.965  1.00 93.72           C
ATOM   1625  O   CYS A 119       2.451  10.973  11.317  1.00 93.72           O
ATOM   1626  HA  CYS A 119       4.742  11.266  12.417  1.00 93.72           H
ATOM   1627  CB  CYS A 119       3.833  11.850  14.249  1.00 93.72           C
ATOM   1628 1HB  CYS A 119       4.793  11.819  14.765  1.00 93.72           H
ATOM   1629 2HB  CYS A 119       3.280  12.697  14.656  1.00 93.72           H
ATOM   1630  SG  CYS A 119       2.911  10.299  14.551  1.00 93.72           S
ATOM   1631  HN  CYS A 119       4.821  13.915  13.249  1.00 93.72           H
ATOM   1632  N   LYS A 120       1.983  13.061  12.049  1.00 91.77           N
ATOM   1633  CA  LYS A 120       0.699  13.130  11.373  1.00 91.77           C
ATOM   1634  C   LYS A 120       0.912  12.971   9.866  1.00 91.77           C
ATOM   1635  O   LYS A 120       0.208  12.202   9.214  1.00 91.77           O
ATOM   1636  HA  LYS A 120       0.097  12.293  11.727  1.00 91.77           H
ATOM   1637  CB  LYS A 120      -0.040  14.413  11.757  1.00 91.77           C
ATOM   1638 1HB  LYS A 120       0.618  15.272  11.621  1.00 91.77           H
ATOM   1639 2HB  LYS A 120      -0.893  14.559  11.094  1.00 91.77           H
ATOM   1640  CG  LYS A 120      -0.520  14.356  13.208  1.00 91.77           C
ATOM   1641 1HG  LYS A 120      -1.227  13.536  13.329  1.00 91.77           H
ATOM   1642 2HG  LYS A 120       0.324  14.149  13.866  1.00 91.77           H
ATOM   1643  CD  LYS A 120      -1.183  15.673  13.619  1.00 91.77           C
ATOM   1644 1HD  LYS A 120      -0.476  16.494  13.496  1.00 91.77           H
ATOM   1645 2HD  LYS A 120      -2.028  15.879  12.963  1.00 91.77           H
ATOM   1646  CE  LYS A 120      -1.659  15.617  15.072  1.00 91.77           C
ATOM   1647 1HE  LYS A 120      -1.084  14.871  15.621  1.00 91.77           H
ATOM   1648 2HE  LYS A 120      -1.480  16.577  15.557  1.00 91.77           H
ATOM   1649  NZ  LYS A 120      -3.100  15.285  15.133  1.00 91.77           N
ATOM   1650 1HZ  LYS A 120      -3.362  15.089  16.093  1.00 91.77           H
ATOM   1651 2HZ  LYS A 120      -3.642  16.069  14.787  1.00 91.77           H
ATOM   1652 3HZ  LYS A 120      -3.283  14.469  14.559  1.00 91.77           H
ATOM   1653  HN  LYS A 120       2.232  13.879  12.568  1.00 91.77           H
ATOM   1654  N   VAL A 121       1.887  13.711   9.357  1.00 92.94           N
ATOM   1655  CA  VAL A 121       2.135  13.739   7.926  1.00 92.94           C
ATOM   1656  C   VAL A 121       2.522  12.336   7.452  1.00 92.94           C
ATOM   1657  O   VAL A 121       1.960  11.828   6.483  1.00 92.94           O
ATOM   1658  HA  VAL A 121       1.206  14.031   7.436  1.00 92.94           H
ATOM   1659  CB  VAL A 121       3.195  14.793   7.599  1.00 92.94           C
ATOM   1660  HB  VAL A 121       4.061  14.605   8.234  1.00 92.94           H
ATOM   1661  CG1 VAL A 121       3.648  14.682   6.142  1.00 92.94           C
ATOM   1662 1HG1 VAL A 121       4.073  13.693   5.968  1.00 92.94           H
ATOM   1663 2HG1 VAL A 121       2.793  14.831   5.483  1.00 92.94           H
ATOM   1664 3HG1 VAL A 121       4.401  15.443   5.937  1.00 92.94           H
ATOM   1665  CG2 VAL A 121       2.682  16.201   7.908  1.00 92.94           C
ATOM   1666 1HG2 VAL A 121       1.793  16.402   7.311  1.00 92.94           H
ATOM   1667 2HG2 VAL A 121       2.432  16.272   8.967  1.00 92.94           H
ATOM   1668 3HG2 VAL A 121       3.455  16.930   7.667  1.00 92.94           H
ATOM   1669  HN  VAL A 121       2.499  14.282   9.904  1.00 92.94           H
ATOM   1670  N   VAL A 122       3.478  11.750   8.157  1.00 92.01           N
ATOM   1671  CA  VAL A 122       4.087  10.510   7.707  1.00 92.01           C
ATOM   1672  C   VAL A 122       3.033   9.401   7.705  1.00 92.01           C
ATOM   1673  O   VAL A 122       2.936   8.634   6.748  1.00 92.01           O
ATOM   1674  HA  VAL A 122       4.435  10.666   6.686  1.00 92.01           H
ATOM   1675  CB  VAL A 122       5.301  10.178   8.576  1.00 92.01           C
ATOM   1676  HB  VAL A 122       4.989  10.222   9.620  1.00 92.01           H
ATOM   1677  CG1 VAL A 122       5.805   8.760   8.296  1.00 92.01           C
ATOM   1678 1HG1 VAL A 122       5.013   8.044   8.514  1.00 92.01           H
ATOM   1679 2HG1 VAL A 122       6.092   8.677   7.248  1.00 92.01           H
ATOM   1680 3HG1 VAL A 122       6.668   8.550   8.928  1.00 92.01           H
ATOM   1681  CG2 VAL A 122       6.417  11.205   8.376  1.00 92.01           C
ATOM   1682 1HG2 VAL A 122       6.726  11.207   7.330  1.00 92.01           H
ATOM   1683 2HG2 VAL A 122       6.052  12.196   8.648  1.00 92.01           H
ATOM   1684 3HG2 VAL A 122       7.268  10.945   9.005  1.00 92.01           H
ATOM   1685  HN  VAL A 122       3.837  12.109   9.019  1.00 92.01           H
ATOM   1686  N   ASN A 123       2.269   9.352   8.786  1.00 91.17           N
ATOM   1687  CA  ASN A 123       1.212   8.363   8.912  1.00 91.17           C
ATOM   1688  C   ASN A 123       0.185   8.576   7.798  1.00 91.17           C
ATOM   1689  O   ASN A 123      -0.294   7.615   7.198  1.00 91.17           O
ATOM   1690  HA  ASN A 123       1.713   7.398   8.838  1.00 91.17           H
ATOM   1691  CB  ASN A 123       0.488   8.497  10.253  1.00 91.17           C
ATOM   1692 1HB  ASN A 123       0.497   9.540  10.573  1.00 91.17           H
ATOM   1693 2HB  ASN A 123      -0.556   8.208  10.138  1.00 91.17           H
ATOM   1694  CG  ASN A 123       1.149   7.625  11.322  1.00 91.17           C
ATOM   1695  OD1 ASN A 123       1.978   6.775  11.042  1.00 91.17           O
ATOM   1696  ND2 ASN A 123       0.738   7.882  12.561  1.00 91.17           N
ATOM   1697 1HD2 ASN A 123       0.054   8.594  12.723  1.00 91.17           H
ATOM   1698 2HD2 ASN A 123       1.112   7.364  13.330  1.00 91.17           H
ATOM   1699  HN  ASN A 123       2.363   9.971   9.566  1.00 91.17           H
ATOM   1700  N   SER A 124      -0.123   9.842   7.554  1.00 91.80           N
ATOM   1701  CA  SER A 124      -1.133  10.190   6.570  1.00 91.80           C
ATOM   1702  C   SER A 124      -0.662   9.787   5.171  1.00 91.80           C
ATOM   1703  O   SER A 124      -1.428   9.220   4.394  1.00 91.80           O
ATOM   1704  HA  SER A 124      -2.020   9.624   6.853  1.00 91.80           H
ATOM   1705  CB  SER A 124      -1.450  11.687   6.612  1.00 91.80           C
ATOM   1706 1HB  SER A 124      -0.554  12.254   6.358  1.00 91.80           H
ATOM   1707 2HB  SER A 124      -2.199  11.920   5.856  1.00 91.80           H
ATOM   1708  OG  SER A 124      -1.924  12.096   7.892  1.00 91.80           O
ATOM   1709  HG  SER A 124      -1.244  12.678   8.338  1.00 91.80           H
ATOM   1710  HN  SER A 124       0.304  10.620   8.015  1.00 91.80           H
ATOM   1711  N   MET A 125       0.597  10.094   4.894  1.00 85.30           N
ATOM   1712  CA  MET A 125       1.168   9.802   3.590  1.00 85.30           C
ATOM   1713  C   MET A 125       1.134   8.300   3.301  1.00 85.30           C
ATOM   1714  O   MET A 125       0.790   7.885   2.195  1.00 85.30           O
ATOM   1715  HA  MET A 125       0.544  10.332   2.871  1.00 85.30           H
ATOM   1716  CB  MET A 125       2.615  10.298   3.544  1.00 85.30           C
ATOM   1717 1HB  MET A 125       3.138   9.989   4.449  1.00 85.30           H
ATOM   1718 2HB  MET A 125       3.134   9.839   2.703  1.00 85.30           H
ATOM   1719  CG  MET A 125       2.668  11.822   3.412  1.00 85.30           C
ATOM   1720 1HG  MET A 125       2.118  12.138   2.526  1.00 85.30           H
ATOM   1721 2HG  MET A 125       2.182  12.286   4.271  1.00 85.30           H
ATOM   1722  SD  MET A 125       4.364  12.366   3.304  1.00 85.30           S
ATOM   1723  CE  MET A 125       4.734  11.895   1.622  1.00 85.30           C
ATOM   1724 1HE  MET A 125       4.606  10.819   1.510  1.00 85.30           H
ATOM   1725 2HE  MET A 125       4.058  12.414   0.943  1.00 85.30           H
ATOM   1726 3HE  MET A 125       5.763  12.166   1.387  1.00 85.30           H
ATOM   1727  HN  MET A 125       1.220  10.534   5.540  1.00 85.30           H
ATOM   1728  N   TYR A 126       1.495   7.526   4.314  1.00 84.68           N
ATOM   1729  CA  TYR A 126       1.476   6.078   4.193  1.00 84.68           C
ATOM   1730  C   TYR A 126       0.074   5.576   3.844  1.00 84.68           C
ATOM   1731  O   TYR A 126      -0.090   4.766   2.933  1.00 84.68           O
ATOM   1732  HA  TYR A 126       2.164   5.798   3.395  1.00 84.68           H
ATOM   1733  CB  TYR A 126       1.872   5.535   5.568  1.00 84.68           C
ATOM   1734 1HB  TYR A 126       2.936   5.710   5.724  1.00 84.68           H
ATOM   1735 2HB  TYR A 126       1.341   6.098   6.336  1.00 84.68           H
ATOM   1736  CG  TYR A 126       1.582   4.045   5.756  1.00 84.68           C
ATOM   1737  CD1 TYR A 126       0.533   3.642   6.557  1.00 84.68           C
ATOM   1738  HD1 TYR A 126      -0.088   4.385   7.056  1.00 84.68           H
ATOM   1739  CD2 TYR A 126       2.369   3.104   5.123  1.00 84.68           C
ATOM   1740  HD2 TYR A 126       3.197   3.423   4.490  1.00 84.68           H
ATOM   1741  CE1 TYR A 126       0.261   2.239   6.734  1.00 84.68           C
ATOM   1742  HE1 TYR A 126      -0.564   1.906   7.364  1.00 84.68           H
ATOM   1743  CE2 TYR A 126       2.096   1.701   5.300  1.00 84.68           C
ATOM   1744  HE2 TYR A 126       2.710   0.948   4.806  1.00 84.68           H
ATOM   1745  CZ  TYR A 126       1.055   1.338   6.096  1.00 84.68           C
ATOM   1746  OH  TYR A 126       0.798   0.013   6.263  1.00 84.68           O
ATOM   1747  HH  TYR A 126       1.332  -0.524   5.610  1.00 84.68           H
ATOM   1748  HN  TYR A 126       1.797   7.872   5.202  1.00 84.68           H
ATOM   1749  N   LYS A 127      -0.902   6.077   4.587  1.00 84.83           N
ATOM   1750  CA  LYS A 127      -2.272   5.620   4.431  1.00 84.83           C
ATOM   1751  C   LYS A 127      -2.774   5.992   3.035  1.00 84.83           C
ATOM   1752  O   LYS A 127      -3.434   5.192   2.374  1.00 84.83           O
ATOM   1753  HA  LYS A 127      -2.266   4.533   4.517  1.00 84.83           H
ATOM   1754  CB  LYS A 127      -3.149   6.158   5.564  1.00 84.83           C
ATOM   1755 1HB  LYS A 127      -2.669   5.966   6.523  1.00 84.83           H
ATOM   1756 2HB  LYS A 127      -3.248   7.239   5.469  1.00 84.83           H
ATOM   1757  CG  LYS A 127      -4.534   5.509   5.540  1.00 84.83           C
ATOM   1758 1HG  LYS A 127      -5.286   6.236   5.847  1.00 84.83           H
ATOM   1759 2HG  LYS A 127      -4.781   5.206   4.523  1.00 84.83           H
ATOM   1760  CD  LYS A 127      -4.586   4.293   6.467  1.00 84.83           C
ATOM   1761 1HD  LYS A 127      -4.055   3.459   6.008  1.00 84.83           H
ATOM   1762 2HD  LYS A 127      -4.073   4.521   7.401  1.00 84.83           H
ATOM   1763  CE  LYS A 127      -6.031   3.886   6.758  1.00 84.83           C
ATOM   1764 1HE  LYS A 127      -6.709   4.681   6.446  1.00 84.83           H
ATOM   1765 2HE  LYS A 127      -6.290   3.000   6.178  1.00 84.83           H
ATOM   1766  NZ  LYS A 127      -6.212   3.611   8.201  1.00 84.83           N
ATOM   1767 1HZ  LYS A 127      -7.130   3.211   8.357  1.00 84.83           H
ATOM   1768 2HZ  LYS A 127      -5.501   2.958   8.512  1.00 84.83           H
ATOM   1769 3HZ  LYS A 127      -6.127   4.476   8.723  1.00 84.83           H
ATOM   1770  HN  LYS A 127      -0.768   6.781   5.285  1.00 84.83           H
ATOM   1771  N   MET A 128      -2.441   7.208   2.626  1.00 86.04           N
ATOM   1772  CA  MET A 128      -2.874   7.707   1.332  1.00 86.04           C
ATOM   1773  C   MET A 128      -2.313   6.848   0.197  1.00 86.04           C
ATOM   1774  O   MET A 128      -3.026   6.524  -0.751  1.00 86.04           O
ATOM   1775  HA  MET A 128      -3.962   7.644   1.342  1.00 86.04           H
ATOM   1776  CB  MET A 128      -2.403   9.153   1.159  1.00 86.04           C
ATOM   1777 1HB  MET A 128      -2.671   9.735   2.041  1.00 86.04           H
ATOM   1778 2HB  MET A 128      -1.316   9.178   1.079  1.00 86.04           H
ATOM   1779  CG  MET A 128      -3.025   9.787  -0.087  1.00 86.04           C
ATOM   1780 1HG  MET A 128      -2.725   9.233  -0.976  1.00 86.04           H
ATOM   1781 2HG  MET A 128      -4.112   9.731  -0.028  1.00 86.04           H
ATOM   1782  SD  MET A 128      -2.510  11.490  -0.227  1.00 86.04           S
ATOM   1783  CE  MET A 128      -3.473  11.989  -1.645  1.00 86.04           C
ATOM   1784 1HE  MET A 128      -3.203  11.372  -2.503  1.00 86.04           H
ATOM   1785 2HE  MET A 128      -4.533  11.864  -1.426  1.00 86.04           H
ATOM   1786 3HE  MET A 128      -3.270  13.036  -1.872  1.00 86.04           H
ATOM   1787  HN  MET A 128      -1.888   7.846   3.162  1.00 86.04           H
ATOM   1788  N   ASN A 129      -1.041   6.503   0.332  1.00 81.42           N
ATOM   1789  CA  ASN A 129      -0.379   5.679  -0.665  1.00 81.42           C
ATOM   1790  C   ASN A 129      -1.051   4.305  -0.713  1.00 81.42           C
ATOM   1791  O   ASN A 129      -1.351   3.795  -1.791  1.00 81.42           O
ATOM   1792  HA  ASN A 129      -0.482   6.226  -1.602  1.00 81.42           H
ATOM   1793  CB  ASN A 129       1.096   5.472  -0.317  1.00 81.42           C
ATOM   1794 1HB  ASN A 129       1.577   6.438  -0.167  1.00 81.42           H
ATOM   1795 2HB  ASN A 129       1.179   4.925   0.622  1.00 81.42           H
ATOM   1796  CG  ASN A 129       1.818   4.703  -1.426  1.00 81.42           C
ATOM   1797  OD1 ASN A 129       1.809   5.081  -2.586  1.00 81.42           O
ATOM   1798  ND2 ASN A 129       2.443   3.607  -1.006  1.00 81.42           N
ATOM   1799 1HD2 ASN A 129       2.411   3.353  -0.039  1.00 81.42           H
ATOM   1800 2HD2 ASN A 129       2.944   3.036  -1.656  1.00 81.42           H
ATOM   1801  HN  ASN A 129      -0.466   6.776   1.104  1.00 81.42           H
ATOM   1802  N   PHE A 130      -1.268   3.747   0.469  1.00 86.30           N
ATOM   1803  CA  PHE A 130      -1.806   2.401   0.572  1.00 86.30           C
ATOM   1804  C   PHE A 130      -3.070   2.249  -0.277  1.00 86.30           C
ATOM   1805  O   PHE A 130      -3.164   1.339  -1.099  1.00 86.30           O
ATOM   1806  HA  PHE A 130      -1.040   1.717   0.206  1.00 86.30           H
ATOM   1807  CB  PHE A 130      -2.164   2.174   2.043  1.00 86.30           C
ATOM   1808 1HB  PHE A 130      -1.257   2.255   2.643  1.00 86.30           H
ATOM   1809 2HB  PHE A 130      -2.834   2.969   2.370  1.00 86.30           H
ATOM   1810  CG  PHE A 130      -2.824   0.822   2.321  1.00 86.30           C
ATOM   1811  CD1 PHE A 130      -4.172   0.744   2.481  1.00 86.30           C
ATOM   1812  HD1 PHE A 130      -4.782   1.644   2.410  1.00 86.30           H
ATOM   1813  CD2 PHE A 130      -2.062  -0.301   2.410  1.00 86.30           C
ATOM   1814  HD2 PHE A 130      -0.981  -0.238   2.282  1.00 86.30           H
ATOM   1815  CE1 PHE A 130      -4.785  -0.510   2.740  1.00 86.30           C
ATOM   1816  HE1 PHE A 130      -5.865  -0.573   2.867  1.00 86.30           H
ATOM   1817  CE2 PHE A 130      -2.675  -1.556   2.669  1.00 86.30           C
ATOM   1818  HE2 PHE A 130      -2.064  -2.456   2.740  1.00 86.30           H
ATOM   1819  CZ  PHE A 130      -4.023  -1.634   2.828  1.00 86.30           C
ATOM   1820  HZ  PHE A 130      -4.493  -2.597   3.026  1.00 86.30           H
ATOM   1821  HN  PHE A 130      -1.083   4.196   1.342  1.00 86.30           H
ATOM   1822  N   TYR A 131      -4.010   3.154  -0.048  1.00 91.54           N
ATOM   1823  CA  TYR A 131      -5.282   3.106  -0.750  1.00 91.54           C
ATOM   1824  C   TYR A 131      -5.106   3.464  -2.227  1.00 91.54           C
ATOM   1825  O   TYR A 131      -5.716   2.843  -3.097  1.00 91.54           O
ATOM   1826  HA  TYR A 131      -5.670   2.090  -0.674  1.00 91.54           H
ATOM   1827  CB  TYR A 131      -6.171   4.158  -0.084  1.00 91.54           C
ATOM   1828 1HB  TYR A 131      -5.598   5.077   0.041  1.00 91.54           H
ATOM   1829 2HB  TYR A 131      -7.002   4.390  -0.750  1.00 91.54           H
ATOM   1830  CG  TYR A 131      -6.728   3.732   1.275  1.00 91.54           C
ATOM   1831  CD1 TYR A 131      -7.456   2.565   1.388  1.00 91.54           C
ATOM   1832  HD1 TYR A 131      -7.634   1.947   0.507  1.00 91.54           H
ATOM   1833  CD2 TYR A 131      -6.503   4.515   2.389  1.00 91.54           C
ATOM   1834  HD2 TYR A 131      -5.928   5.437   2.301  1.00 91.54           H
ATOM   1835  CE1 TYR A 131      -7.981   2.164   2.667  1.00 91.54           C
ATOM   1836  HE1 TYR A 131      -8.558   1.245   2.770  1.00 91.54           H
ATOM   1837  CE2 TYR A 131      -7.027   4.114   3.669  1.00 91.54           C
ATOM   1838  HE2 TYR A 131      -6.857   4.723   4.557  1.00 91.54           H
ATOM   1839  CZ  TYR A 131      -7.741   2.958   3.745  1.00 91.54           C
ATOM   1840  OH  TYR A 131      -8.236   2.579   4.953  1.00 91.54           O
ATOM   1841  HH  TYR A 131      -8.466   3.387   5.497  1.00 91.54           H
ATOM   1842  HN  TYR A 131      -3.915   3.908   0.602  1.00 91.54           H
ATOM   1843  N   SER A 132      -4.271   4.464  -2.465  1.00 91.37           N
ATOM   1844  CA  SER A 132      -4.098   4.992  -3.808  1.00 91.37           C
ATOM   1845  C   SER A 132      -3.577   3.894  -4.738  1.00 91.37           C
ATOM   1846  O   SER A 132      -4.087   3.719  -5.844  1.00 91.37           O
ATOM   1847  HA  SER A 132      -5.090   5.318  -4.120  1.00 91.37           H
ATOM   1848  CB  SER A 132      -3.144   6.188  -3.812  1.00 91.37           C
ATOM   1849 1HB  SER A 132      -2.169   5.875  -3.439  1.00 91.37           H
ATOM   1850 2HB  SER A 132      -2.998   6.532  -4.836  1.00 91.37           H
ATOM   1851  OG  SER A 132      -3.633   7.263  -3.015  1.00 91.37           O
ATOM   1852  HG  SER A 132      -3.127   7.308  -2.154  1.00 91.37           H
ATOM   1853  HN  SER A 132      -3.718   4.911  -1.762  1.00 91.37           H
ATOM   1854  N   CYS A 133      -2.568   3.184  -4.256  1.00 89.16           N
ATOM   1855  CA  CYS A 133      -1.920   2.163  -5.061  1.00 89.16           C
ATOM   1856  C   CYS A 133      -2.961   1.099  -5.417  1.00 89.16           C
ATOM   1857  O   CYS A 133      -3.091   0.717  -6.579  1.00 89.16           O
ATOM   1858  HA  CYS A 133      -1.551   2.659  -5.959  1.00 89.16           H
ATOM   1859  CB  CYS A 133      -0.711   1.560  -4.344  1.00 89.16           C
ATOM   1860 1HB  CYS A 133      -0.972   1.317  -3.314  1.00 89.16           H
ATOM   1861 2HB  CYS A 133      -0.419   0.627  -4.826  1.00 89.16           H
ATOM   1862  SG  CYS A 133       0.687   2.741  -4.372  1.00 89.16           S
ATOM   1863  HG  CYS A 133       0.224   3.528  -3.405  1.00 89.16           H
ATOM   1864  HN  CYS A 133      -2.193   3.297  -3.336  1.00 89.16           H
ATOM   1865  N   VAL A 134      -3.676   0.652  -4.395  1.00 87.82           N
ATOM   1866  CA  VAL A 134      -4.581  -0.474  -4.551  1.00 87.82           C
ATOM   1867  C   VAL A 134      -5.710  -0.087  -5.509  1.00 87.82           C
ATOM   1868  O   VAL A 134      -6.106  -0.880  -6.361  1.00 87.82           O
ATOM   1869  HA  VAL A 134      -4.014  -1.294  -4.992  1.00 87.82           H
ATOM   1870  CB  VAL A 134      -5.089  -0.930  -3.182  1.00 87.82           C
ATOM   1871  HB  VAL A 134      -5.640  -0.102  -2.736  1.00 87.82           H
ATOM   1872  CG1 VAL A 134      -6.050  -2.113  -3.321  1.00 87.82           C
ATOM   1873 1HG1 VAL A 134      -6.904  -1.818  -3.930  1.00 87.82           H
ATOM   1874 2HG1 VAL A 134      -5.534  -2.946  -3.798  1.00 87.82           H
ATOM   1875 3HG1 VAL A 134      -6.396  -2.418  -2.333  1.00 87.82           H
ATOM   1876  CG2 VAL A 134      -3.924  -1.276  -2.253  1.00 87.82           C
ATOM   1877 1HG2 VAL A 134      -3.335  -2.080  -2.693  1.00 87.82           H
ATOM   1878 2HG2 VAL A 134      -3.295  -0.397  -2.116  1.00 87.82           H
ATOM   1879 3HG2 VAL A 134      -4.314  -1.597  -1.287  1.00 87.82           H
ATOM   1880  HN  VAL A 134      -3.645   1.045  -3.476  1.00 87.82           H
ATOM   1881  N   LEU A 135      -6.196   1.134  -5.337  1.00 92.31           N
ATOM   1882  CA  LEU A 135      -7.302   1.620  -6.145  1.00 92.31           C
ATOM   1883  C   LEU A 135      -6.841   1.765  -7.597  1.00 92.31           C
ATOM   1884  O   LEU A 135      -7.607   1.508  -8.524  1.00 92.31           O
ATOM   1885  HA  LEU A 135      -8.090   0.868  -6.107  1.00 92.31           H
ATOM   1886  CB  LEU A 135      -7.875   2.908  -5.550  1.00 92.31           C
ATOM   1887 1HB  LEU A 135      -7.054   3.608  -5.392  1.00 92.31           H
ATOM   1888 2HB  LEU A 135      -8.541   3.359  -6.286  1.00 92.31           H
ATOM   1889  CG  LEU A 135      -8.641   2.756  -4.235  1.00 92.31           C
ATOM   1890  HG  LEU A 135      -7.992   2.252  -3.518  1.00 92.31           H
ATOM   1891  CD1 LEU A 135      -8.990   4.123  -3.643  1.00 92.31           C
ATOM   1892 1HD1 LEU A 135      -8.074   4.681  -3.452  1.00 92.31           H
ATOM   1893 2HD1 LEU A 135      -9.612   4.675  -4.348  1.00 92.31           H
ATOM   1894 3HD1 LEU A 135      -9.534   3.986  -2.708  1.00 92.31           H
ATOM   1895  CD2 LEU A 135      -9.879   1.877  -4.419  1.00 92.31           C
ATOM   1896 1HD2 LEU A 135     -10.540   2.331  -5.158  1.00 92.31           H
ATOM   1897 2HD2 LEU A 135      -9.575   0.889  -4.763  1.00 92.31           H
ATOM   1898 3HD2 LEU A 135     -10.405   1.786  -3.469  1.00 92.31           H
ATOM   1899  HN  LEU A 135      -5.849   1.784  -4.662  1.00 92.31           H
ATOM   1900  N   LEU A 136      -5.591   2.177  -7.749  1.00 91.61           N
ATOM   1901  CA  LEU A 136      -5.021   2.366  -9.072  1.00 91.61           C
ATOM   1902  C   LEU A 136      -4.928   1.014  -9.782  1.00 91.61           C
ATOM   1903  O   LEU A 136      -5.296   0.894 -10.949  1.00 91.61           O
ATOM   1904  HA  LEU A 136      -5.704   3.004  -9.634  1.00 91.61           H
ATOM   1905  CB  LEU A 136      -3.685   3.105  -8.980  1.00 91.61           C
ATOM   1906 1HB  LEU A 136      -3.104   2.664  -8.170  1.00 91.61           H
ATOM   1907 2HB  LEU A 136      -3.131   2.930  -9.902  1.00 91.61           H
ATOM   1908  CG  LEU A 136      -3.768   4.615  -8.746  1.00 91.61           C
ATOM   1909  HG  LEU A 136      -4.448   4.795  -7.914  1.00 91.61           H
ATOM   1910  CD1 LEU A 136      -2.405   5.184  -8.348  1.00 91.61           C
ATOM   1911 1HD1 LEU A 136      -2.066   4.707  -7.428  1.00 91.61           H
ATOM   1912 2HD1 LEU A 136      -1.684   4.993  -9.143  1.00 91.61           H
ATOM   1913 3HD1 LEU A 136      -2.492   6.259  -8.188  1.00 91.61           H
ATOM   1914  CD2 LEU A 136      -4.352   5.328  -9.968  1.00 91.61           C
ATOM   1915 1HD2 LEU A 136      -3.717   5.142 -10.834  1.00 91.61           H
ATOM   1916 2HD2 LEU A 136      -5.354   4.949 -10.165  1.00 91.61           H
ATOM   1917 3HD2 LEU A 136      -4.400   6.399  -9.775  1.00 91.61           H
ATOM   1918  HN  LEU A 136      -4.972   2.379  -6.990  1.00 91.61           H
ATOM   1919  N   ILE A 137      -4.433   0.029  -9.046  1.00 86.75           N
ATOM   1920  CA  ILE A 137      -4.239  -1.298  -9.605  1.00 86.75           C
ATOM   1921  C   ILE A 137      -5.595  -1.881 -10.008  1.00 86.75           C
ATOM   1922  O   ILE A 137      -5.708  -2.546 -11.036  1.00 86.75           O
ATOM   1923  HA  ILE A 137      -3.630  -1.188 -10.503  1.00 86.75           H
ATOM   1924  CB  ILE A 137      -3.454  -2.180  -8.632  1.00 86.75           C
ATOM   1925  HB  ILE A 137      -3.894  -2.069  -7.641  1.00 86.75           H
ATOM   1926  CG1 ILE A 137      -1.997  -1.726  -8.534  1.00 86.75           C
ATOM   1927 1HG1 ILE A 137      -1.482  -1.937  -9.471  1.00 86.75           H
ATOM   1928 2HG1 ILE A 137      -1.957  -0.647  -8.385  1.00 86.75           H
ATOM   1929  CG2 ILE A 137      -3.571  -3.657  -9.015  1.00 86.75           C
ATOM   1930 1HG2 ILE A 137      -4.618  -3.957  -8.992  1.00 86.75           H
ATOM   1931 2HG2 ILE A 137      -3.172  -3.804 -10.019  1.00 86.75           H
ATOM   1932 3HG2 ILE A 137      -3.004  -4.261  -8.307  1.00 86.75           H
ATOM   1933  CD1 ILE A 137      -1.279  -2.432  -7.382  1.00 86.75           C
ATOM   1934 1HD1 ILE A 137      -1.782  -2.199  -6.443  1.00 86.75           H
ATOM   1935 2HD1 ILE A 137      -1.299  -3.510  -7.547  1.00 86.75           H
ATOM   1936 3HD1 ILE A 137      -0.245  -2.091  -7.334  1.00 86.75           H
ATOM   1937  HN  ILE A 137      -4.168   0.126  -8.087  1.00 86.75           H
ATOM   1938  N   MET A 138      -6.590  -1.611  -9.175  1.00 88.63           N
ATOM   1939  CA  MET A 138      -7.948  -2.037  -9.468  1.00 88.63           C
ATOM   1940  C   MET A 138      -8.455  -1.401 -10.764  1.00 88.63           C
ATOM   1941  O   MET A 138      -9.062  -2.075 -11.595  1.00 88.63           O
ATOM   1942  HA  MET A 138      -7.897  -3.120  -9.583  1.00 88.63           H
ATOM   1943  CB  MET A 138      -8.868  -1.642  -8.312  1.00 88.63           C
ATOM   1944 1HB  MET A 138      -8.478  -2.047  -7.378  1.00 88.63           H
ATOM   1945 2HB  MET A 138      -8.882  -0.557  -8.208  1.00 88.63           H
ATOM   1946  CG  MET A 138     -10.290  -2.157  -8.542  1.00 88.63           C
ATOM   1947 1HG  MET A 138     -10.674  -1.779  -9.490  1.00 88.63           H
ATOM   1948 2HG  MET A 138     -10.285  -3.245  -8.612  1.00 88.63           H
ATOM   1949  SD  MET A 138     -11.352  -1.638  -7.204  1.00 88.63           S
ATOM   1950  CE  MET A 138     -11.447   0.112  -7.546  1.00 88.63           C
ATOM   1951 1HE  MET A 138     -10.447   0.544  -7.511  1.00 88.63           H
ATOM   1952 2HE  MET A 138     -11.875   0.266  -8.536  1.00 88.63           H
ATOM   1953 3HE  MET A 138     -12.078   0.594  -6.798  1.00 88.63           H
ATOM   1954  HN  MET A 138      -6.480  -1.111  -8.316  1.00 88.63           H
ATOM   1955  N   CYS A 139      -8.187  -0.110 -10.896  1.00 91.27           N
ATOM   1956  CA  CYS A 139      -8.666   0.640 -12.044  1.00 91.27           C
ATOM   1957  C   CYS A 139      -7.971   0.100 -13.296  1.00 91.27           C
ATOM   1958  O   CYS A 139      -8.576   0.030 -14.365  1.00 91.27           O
ATOM   1959  HA  CYS A 139      -9.743   0.477 -12.098  1.00 91.27           H
ATOM   1960  CB  CYS A 139      -8.442   2.144 -11.872  1.00 91.27           C
ATOM   1961 1HB  CYS A 139      -7.427   2.331 -11.522  1.00 91.27           H
ATOM   1962 2HB  CYS A 139      -8.546   2.648 -12.832  1.00 91.27           H
ATOM   1963  SG  CYS A 139      -9.649   2.823 -10.676  1.00 91.27           S
ATOM   1964  HG  CYS A 139      -9.047   2.353  -9.588  1.00 91.27           H
ATOM   1965  HN  CYS A 139      -7.653   0.421 -10.237  1.00 91.27           H
ATOM   1966  N   ILE A 140      -6.711  -0.269 -13.121  1.00 86.05           N
ATOM   1967  CA  ILE A 140      -5.943  -0.848 -14.210  1.00 86.05           C
ATOM   1968  C   ILE A 140      -6.653  -2.104 -14.718  1.00 86.05           C
ATOM   1969  O   ILE A 140      -6.761  -2.316 -15.925  1.00 86.05           O
ATOM   1970  HA  ILE A 140      -5.917  -0.116 -15.018  1.00 86.05           H
ATOM   1971  CB  ILE A 140      -4.497  -1.093 -13.775  1.00 86.05           C
ATOM   1972  HB  ILE A 140      -4.511  -1.560 -12.791  1.00 86.05           H
ATOM   1973  CG1 ILE A 140      -3.735   0.227 -13.638  1.00 86.05           C
ATOM   1974 1HG1 ILE A 140      -3.532   0.638 -14.627  1.00 86.05           H
ATOM   1975 2HG1 ILE A 140      -4.352   0.954 -13.111  1.00 86.05           H
ATOM   1976  CG2 ILE A 140      -3.795  -2.064 -14.727  1.00 86.05           C
ATOM   1977 1HG2 ILE A 140      -4.325  -3.017 -14.729  1.00 86.05           H
ATOM   1978 2HG2 ILE A 140      -3.791  -1.647 -15.734  1.00 86.05           H
ATOM   1979 3HG2 ILE A 140      -2.769  -2.220 -14.394  1.00 86.05           H
ATOM   1980  CD1 ILE A 140      -2.418   0.024 -12.885  1.00 86.05           C
ATOM   1981 1HD1 ILE A 140      -2.627  -0.364 -11.888  1.00 86.05           H
ATOM   1982 2HD1 ILE A 140      -1.794  -0.685 -13.428  1.00 86.05           H
ATOM   1983 3HD1 ILE A 140      -1.897   0.978 -12.802  1.00 86.05           H
ATOM   1984  HN  ILE A 140      -6.216  -0.178 -12.257  1.00 86.05           H
ATOM   1985  N   SER A 141      -7.120  -2.905 -13.771  1.00 86.37           N
ATOM   1986  CA  SER A 141      -7.739  -4.177 -14.104  1.00 86.37           C
ATOM   1987  C   SER A 141      -9.037  -3.940 -14.879  1.00 86.37           C
ATOM   1988  O   SER A 141      -9.314  -4.629 -15.858  1.00 86.37           O
ATOM   1989  HA  SER A 141      -7.012  -4.697 -14.726  1.00 86.37           H
ATOM   1990  CB  SER A 141      -8.016  -5.001 -12.845  1.00 86.37           C
ATOM   1991 1HB  SER A 141      -8.766  -4.495 -12.238  1.00 86.37           H
ATOM   1992 2HB  SER A 141      -8.434  -5.967 -13.129  1.00 86.37           H
ATOM   1993  OG  SER A 141      -6.837  -5.204 -12.070  1.00 86.37           O
ATOM   1994  HG  SER A 141      -6.693  -4.427 -11.457  1.00 86.37           H
ATOM   1995  HN  SER A 141      -7.080  -2.697 -12.794  1.00 86.37           H
ATOM   1996  N   VAL A 142      -9.799  -2.961 -14.410  1.00 88.10           N
ATOM   1997  CA  VAL A 142     -11.065  -2.630 -15.041  1.00 88.10           C
ATOM   1998  C   VAL A 142     -10.804  -2.120 -16.460  1.00 88.10           C
ATOM   1999  O   VAL A 142     -11.528  -2.467 -17.391  1.00 88.10           O
ATOM   2000  HA  VAL A 142     -11.652  -3.546 -15.101  1.00 88.10           H
ATOM   2001  CB  VAL A 142     -11.834  -1.629 -14.178  1.00 88.10           C
ATOM   2002  HB  VAL A 142     -11.202  -0.751 -14.039  1.00 88.10           H
ATOM   2003  CG1 VAL A 142     -13.119  -1.177 -14.875  1.00 88.10           C
ATOM   2004 1HG1 VAL A 142     -12.870  -0.702 -15.824  1.00 88.10           H
ATOM   2005 2HG1 VAL A 142     -13.756  -2.042 -15.059  1.00 88.10           H
ATOM   2006 3HG1 VAL A 142     -13.646  -0.466 -14.240  1.00 88.10           H
ATOM   2007  CG2 VAL A 142     -12.136  -2.214 -12.797  1.00 88.10           C
ATOM   2008 1HG2 VAL A 142     -12.739  -3.115 -12.908  1.00 88.10           H
ATOM   2009 2HG2 VAL A 142     -11.201  -2.462 -12.295  1.00 88.10           H
ATOM   2010 3HG2 VAL A 142     -12.684  -1.482 -12.204  1.00 88.10           H
ATOM   2011  HN  VAL A 142      -9.563  -2.401 -13.616  1.00 88.10           H
ATOM   2012  N   ASP A 143      -9.767  -1.304 -16.580  1.00 82.88           N
ATOM   2013  CA  ASP A 143      -9.435  -0.698 -17.858  1.00 82.88           C
ATOM   2014  C   ASP A 143      -9.142  -1.800 -18.879  1.00 82.88           C
ATOM   2015  O   ASP A 143      -9.579  -1.721 -20.026  1.00 82.88           O
ATOM   2016  HA  ASP A 143     -10.306  -0.102 -18.128  1.00 82.88           H
ATOM   2017  CB  ASP A 143      -8.190   0.183 -17.744  1.00 82.88           C
ATOM   2018 1HB  ASP A 143      -8.372   0.985 -17.028  1.00 82.88           H
ATOM   2019 2HB  ASP A 143      -7.357  -0.406 -17.358  1.00 82.88           H
ATOM   2020  CG  ASP A 143      -7.813   0.780 -19.101  1.00 82.88           C
ATOM   2021  OD1 ASP A 143      -8.668   1.498 -19.662  1.00 82.88           O
ATOM   2022  OD2 ASP A 143      -6.679   0.504 -19.547  1.00 82.88           O
ATOM   2023  HN  ASP A 143      -9.161  -1.056 -15.824  1.00 82.88           H
ATOM   2024  N   ARG A 144      -8.405  -2.803 -18.424  1.00 73.57           N
ATOM   2025  CA  ARG A 144      -8.008  -3.895 -19.296  1.00 73.57           C
ATOM   2026  C   ARG A 144      -9.232  -4.714 -19.712  1.00 73.57           C
ATOM   2027  O   ARG A 144      -9.338  -5.139 -20.861  1.00 73.57           O
ATOM   2028  HA  ARG A 144      -7.548  -3.412 -20.158  1.00 73.57           H
ATOM   2029  CB  ARG A 144      -7.000  -4.815 -18.603  1.00 73.57           C
ATOM   2030 1HB  ARG A 144      -7.365  -5.078 -17.611  1.00 73.57           H
ATOM   2031 2HB  ARG A 144      -6.904  -5.744 -19.165  1.00 73.57           H
ATOM   2032  CG  ARG A 144      -5.632  -4.140 -18.487  1.00 73.57           C
ATOM   2033 1HG  ARG A 144      -5.730  -3.202 -17.940  1.00 73.57           H
ATOM   2034 2HG  ARG A 144      -4.956  -4.775 -17.914  1.00 73.57           H
ATOM   2035  CD  ARG A 144      -5.035  -3.869 -19.870  1.00 73.57           C
ATOM   2036 1HD  ARG A 144      -4.782  -4.811 -20.357  1.00 73.57           H
ATOM   2037 2HD  ARG A 144      -5.771  -3.371 -20.501  1.00 73.57           H
ATOM   2038  NE  ARG A 144      -3.826  -3.025 -19.743  1.00 73.57           N
ATOM   2039  HE  ARG A 144      -3.510  -2.794 -18.822  1.00 73.57           H
ATOM   2040  CZ  ARG A 144      -3.127  -2.552 -20.784  1.00 73.57           C
ATOM   2041  NH1 ARG A 144      -3.504  -2.830 -22.039  1.00 73.57           N
ATOM   2042 1HH1 ARG A 144      -4.313  -3.395 -22.204  1.00 73.57           H
ATOM   2043 2HH1 ARG A 144      -2.977  -2.473 -22.810  1.00 73.57           H
ATOM   2044  NH2 ARG A 144      -2.045  -1.797 -20.550  1.00 73.57           N
ATOM   2045 1HH2 ARG A 144      -1.513  -1.436 -21.316  1.00 73.57           H
ATOM   2046 2HH2 ARG A 144      -1.770  -1.594 -19.610  1.00 73.57           H
ATOM   2047  HN  ARG A 144      -8.080  -2.875 -17.481  1.00 73.57           H
ATOM   2048  N   TYR A 145     -10.127  -4.909 -18.754  1.00 84.24           N
ATOM   2049  CA  TYR A 145     -11.379  -5.593 -19.028  1.00 84.24           C
ATOM   2050  C   TYR A 145     -12.132  -4.918 -20.177  1.00 84.24           C
ATOM   2051  O   TYR A 145     -12.552  -5.582 -21.123  1.00 84.24           O
ATOM   2052  HA  TYR A 145     -11.147  -6.620 -19.309  1.00 84.24           H
ATOM   2053  CB  TYR A 145     -12.212  -5.476 -17.750  1.00 84.24           C
ATOM   2054 1HB  TYR A 145     -11.787  -6.132 -16.990  1.00 84.24           H
ATOM   2055 2HB  TYR A 145     -12.135  -4.457 -17.370  1.00 84.24           H
ATOM   2056  CG  TYR A 145     -13.690  -5.825 -17.936  1.00 84.24           C
ATOM   2057  CD1 TYR A 145     -14.637  -4.821 -17.967  1.00 84.24           C
ATOM   2058  HD1 TYR A 145     -14.332  -3.780 -17.860  1.00 84.24           H
ATOM   2059  CD2 TYR A 145     -14.076  -7.143 -18.072  1.00 84.24           C
ATOM   2060  HD2 TYR A 145     -13.328  -7.935 -18.048  1.00 84.24           H
ATOM   2061  CE1 TYR A 145     -16.028  -5.150 -18.143  1.00 84.24           C
ATOM   2062  HE1 TYR A 145     -16.787  -4.367 -18.169  1.00 84.24           H
ATOM   2063  CE2 TYR A 145     -15.467  -7.471 -18.248  1.00 84.24           C
ATOM   2064  HE2 TYR A 145     -15.785  -8.508 -18.357  1.00 84.24           H
ATOM   2065  CZ  TYR A 145     -16.374  -6.458 -18.274  1.00 84.24           C
ATOM   2066  OH  TYR A 145     -17.688  -6.769 -18.440  1.00 84.24           O
ATOM   2067  HH  TYR A 145     -17.797  -7.758 -18.534  1.00 84.24           H
ATOM   2068  HN  TYR A 145     -10.006  -4.611 -17.807  1.00 84.24           H
ATOM   2069  N   ILE A 146     -12.280  -3.607 -20.055  1.00 81.33           N
ATOM   2070  CA  ILE A 146     -13.035  -2.845 -21.035  1.00 81.33           C
ATOM   2071  C   ILE A 146     -12.336  -2.934 -22.393  1.00 81.33           C
ATOM   2072  O   ILE A 146     -12.989  -3.091 -23.423  1.00 81.33           O
ATOM   2073  HA  ILE A 146     -14.018  -3.309 -21.123  1.00 81.33           H
ATOM   2074  CB  ILE A 146     -13.253  -1.412 -20.548  1.00 81.33           C
ATOM   2075  HB  ILE A 146     -12.285  -0.996 -20.266  1.00 81.33           H
ATOM   2076  CG1 ILE A 146     -14.136  -1.385 -19.299  1.00 81.33           C
ATOM   2077 1HG1 ILE A 146     -15.166  -1.616 -19.573  1.00 81.33           H
ATOM   2078 2HG1 ILE A 146     -13.811  -2.158 -18.603  1.00 81.33           H
ATOM   2079  CG2 ILE A 146     -13.814  -0.531 -21.666  1.00 81.33           C
ATOM   2080 1HG2 ILE A 146     -13.114  -0.514 -22.501  1.00 81.33           H
ATOM   2081 2HG2 ILE A 146     -14.770  -0.935 -22.001  1.00 81.33           H
ATOM   2082 3HG2 ILE A 146     -13.959   0.482 -21.293  1.00 81.33           H
ATOM   2083  CD1 ILE A 146     -14.079  -0.018 -18.616  1.00 81.33           C
ATOM   2084 1HD1 ILE A 146     -13.052   0.199 -18.322  1.00 81.33           H
ATOM   2085 2HD1 ILE A 146     -14.428   0.749 -19.307  1.00 81.33           H
ATOM   2086 3HD1 ILE A 146     -14.716  -0.026 -17.731  1.00 81.33           H
ATOM   2087  HN  ILE A 146     -11.895  -3.068 -19.307  1.00 81.33           H
ATOM   2088  N   ALA A 147     -11.016  -2.829 -22.351  1.00 80.34           N
ATOM   2089  CA  ALA A 147     -10.232  -2.744 -23.572  1.00 80.34           C
ATOM   2090  C   ALA A 147     -10.387  -4.045 -24.363  1.00 80.34           C
ATOM   2091  O   ALA A 147     -10.235  -4.054 -25.584  1.00 80.34           O
ATOM   2092  HA  ALA A 147     -10.628  -1.919 -24.164  1.00 80.34           H
ATOM   2093  CB  ALA A 147      -8.773  -2.444 -23.222  1.00 80.34           C
ATOM   2094 1HB  ALA A 147      -8.715  -1.496 -22.687  1.00 80.34           H
ATOM   2095 2HB  ALA A 147      -8.379  -3.242 -22.592  1.00 80.34           H
ATOM   2096 3HB  ALA A 147      -8.186  -2.381 -24.138  1.00 80.34           H
ATOM   2097  HN  ALA A 147     -10.484  -2.801 -21.505  1.00 80.34           H
ATOM   2098  N   ILE A 148     -10.686  -5.111 -23.635  1.00 76.69           N
ATOM   2099  CA  ILE A 148     -10.619  -6.447 -24.202  1.00 76.69           C
ATOM   2100  C   ILE A 148     -12.038  -6.957 -24.463  1.00 76.69           C
ATOM   2101  O   ILE A 148     -12.352  -7.389 -25.571  1.00 76.69           O
ATOM   2102  HA  ILE A 148     -10.099  -6.371 -25.157  1.00 76.69           H
ATOM   2103  CB  ILE A 148      -9.789  -7.368 -23.307  1.00 76.69           C
ATOM   2104  HB  ILE A 148     -10.151  -7.268 -22.284  1.00 76.69           H
ATOM   2105  CG1 ILE A 148      -8.316  -6.953 -23.307  1.00 76.69           C
ATOM   2106 1HG1 ILE A 148      -7.851  -7.253 -24.246  1.00 76.69           H
ATOM   2107 2HG1 ILE A 148      -8.241  -5.867 -23.247  1.00 76.69           H
ATOM   2108  CG2 ILE A 148      -9.971  -8.833 -23.709  1.00 76.69           C
ATOM   2109 1HG2 ILE A 148     -11.022  -9.108 -23.614  1.00 76.69           H
ATOM   2110 2HG2 ILE A 148      -9.652  -8.969 -24.742  1.00 76.69           H
ATOM   2111 3HG2 ILE A 148      -9.370  -9.466 -23.056  1.00 76.69           H
ATOM   2112  CD1 ILE A 148      -7.567  -7.587 -22.134  1.00 76.69           C
ATOM   2113 1HD1 ILE A 148      -8.021  -7.265 -21.196  1.00 76.69           H
ATOM   2114 2HD1 ILE A 148      -7.624  -8.673 -22.211  1.00 76.69           H
ATOM   2115 3HD1 ILE A 148      -6.523  -7.275 -22.158  1.00 76.69           H
ATOM   2116  HN  ILE A 148     -10.969  -5.072 -22.677  1.00 76.69           H
ATOM   2117  N   ALA A 149     -12.857  -6.889 -23.424  1.00 76.69           N
ATOM   2118  CA  ALA A 149     -14.195  -7.452 -23.487  1.00 76.69           C
ATOM   2119  C   ALA A 149     -15.092  -6.531 -24.316  1.00 76.69           C
ATOM   2120  O   ALA A 149     -15.944  -7.002 -25.068  1.00 76.69           O
ATOM   2121  HA  ALA A 149     -14.124  -8.420 -23.984  1.00 76.69           H
ATOM   2122  CB  ALA A 149     -14.728  -7.664 -22.069  1.00 76.69           C
ATOM   2123 1HB  ALA A 149     -14.071  -8.348 -21.532  1.00 76.69           H
ATOM   2124 2HB  ALA A 149     -14.761  -6.707 -21.547  1.00 76.69           H
ATOM   2125 3HB  ALA A 149     -15.732  -8.086 -22.117  1.00 76.69           H
ATOM   2126  HN  ALA A 149     -12.620  -6.461 -22.552  1.00 76.69           H
ATOM   2127  N   GLN A 150     -14.870  -5.236 -24.151  1.00 68.16           N
ATOM   2128  CA  GLN A 150     -15.703  -4.243 -24.809  1.00 68.16           C
ATOM   2129  C   GLN A 150     -14.886  -3.470 -25.847  1.00 68.16           C
ATOM   2130  O   GLN A 150     -15.045  -2.259 -25.989  1.00 68.16           O
ATOM   2131  HA  GLN A 150     -16.490  -4.810 -25.306  1.00 68.16           H
ATOM   2132  CB  GLN A 150     -16.334  -3.294 -23.790  1.00 68.16           C
ATOM   2133 1HB  GLN A 150     -15.555  -2.707 -23.303  1.00 68.16           H
ATOM   2134 2HB  GLN A 150     -16.991  -2.590 -24.301  1.00 68.16           H
ATOM   2135  CG  GLN A 150     -17.130  -4.069 -22.737  1.00 68.16           C
ATOM   2136 1HG  GLN A 150     -17.836  -4.737 -23.230  1.00 68.16           H
ATOM   2137 2HG  GLN A 150     -16.454  -4.694 -22.153  1.00 68.16           H
ATOM   2138  CD  GLN A 150     -17.884  -3.116 -21.808  1.00 68.16           C
ATOM   2139  OE1 GLN A 150     -17.779  -1.904 -21.902  1.00 68.16           O
ATOM   2140  NE2 GLN A 150     -18.648  -3.729 -20.908  1.00 68.16           N
ATOM   2141 1HE2 GLN A 150     -18.689  -4.728 -20.885  1.00 68.16           H
ATOM   2142 2HE2 GLN A 150     -19.181  -3.191 -20.255  1.00 68.16           H
ATOM   2143  HN  GLN A 150     -14.139  -4.862 -23.580  1.00 68.16           H
ATOM   2144  N   ALA A 151     -14.030  -4.202 -26.544  1.00 68.01           N
ATOM   2145  CA  ALA A 151     -13.027  -3.577 -27.389  1.00 68.01           C
ATOM   2146  C   ALA A 151     -13.716  -2.651 -28.393  1.00 68.01           C
ATOM   2147  O   ALA A 151     -13.204  -1.578 -28.706  1.00 68.01           O
ATOM   2148  HA  ALA A 151     -12.375  -2.983 -26.748  1.00 68.01           H
ATOM   2149  CB  ALA A 151     -12.190  -4.660 -28.074  1.00 68.01           C
ATOM   2150 1HB  ALA A 151     -11.698  -5.272 -27.318  1.00 68.01           H
ATOM   2151 2HB  ALA A 151     -12.839  -5.288 -28.685  1.00 68.01           H
ATOM   2152 3HB  ALA A 151     -11.437  -4.191 -28.708  1.00 68.01           H
ATOM   2153  HN  ALA A 151     -14.015  -5.202 -26.539  1.00 68.01           H
ATOM   2154  N   MET A 152     -14.868  -3.100 -28.870  1.00 57.86           N
ATOM   2155  CA  MET A 152     -15.589  -2.368 -29.897  1.00 57.86           C
ATOM   2156  C   MET A 152     -15.995  -0.980 -29.399  1.00 57.86           C
ATOM   2157  O   MET A 152     -15.826   0.012 -30.107  1.00 57.86           O
ATOM   2158  HA  MET A 152     -14.894  -2.273 -30.732  1.00 57.86           H
ATOM   2159  CB  MET A 152     -16.840  -3.152 -30.300  1.00 57.86           C
ATOM   2160 1HB  MET A 152     -17.380  -3.466 -29.407  1.00 57.86           H
ATOM   2161 2HB  MET A 152     -17.511  -2.507 -30.868  1.00 57.86           H
ATOM   2162  CG  MET A 152     -16.472  -4.378 -31.138  1.00 57.86           C
ATOM   2163 1HG  MET A 152     -15.420  -4.334 -31.420  1.00 57.86           H
ATOM   2164 2HG  MET A 152     -16.606  -5.285 -30.549  1.00 57.86           H
ATOM   2165  SD  MET A 152     -17.492  -4.446 -32.601  1.00 57.86           S
ATOM   2166  CE  MET A 152     -18.958  -5.206 -31.922  1.00 57.86           C
ATOM   2167 1HE  MET A 152     -18.704  -6.184 -31.514  1.00 57.86           H
ATOM   2168 2HE  MET A 152     -19.361  -4.575 -31.130  1.00 57.86           H
ATOM   2169 3HE  MET A 152     -19.704  -5.323 -32.708  1.00 57.86           H
ATOM   2170  HN  MET A 152     -15.308  -3.945 -28.566  1.00 57.86           H
ATOM   2171  N   ARG A 153     -16.523  -0.953 -28.184  1.00 54.92           N
ATOM   2172  CA  ARG A 153     -16.985   0.293 -27.596  1.00 54.92           C
ATOM   2173  C   ARG A 153     -15.794   1.161 -27.187  1.00 54.92           C
ATOM   2174  O   ARG A 153     -15.899   2.386 -27.144  1.00 54.92           O
ATOM   2175  HA  ARG A 153     -17.568   0.773 -28.383  1.00 54.92           H
ATOM   2176  CB  ARG A 153     -17.862   0.031 -26.370  1.00 54.92           C
ATOM   2177 1HB  ARG A 153     -17.416  -0.753 -25.760  1.00 54.92           H
ATOM   2178 2HB  ARG A 153     -17.908   0.929 -25.753  1.00 54.92           H
ATOM   2179  CG  ARG A 153     -19.276  -0.381 -26.786  1.00 54.92           C
ATOM   2180 1HG  ARG A 153     -19.677   0.344 -27.495  1.00 54.92           H
ATOM   2181 2HG  ARG A 153     -19.243  -1.343 -27.297  1.00 54.92           H
ATOM   2182  CD  ARG A 153     -20.199  -0.475 -25.569  1.00 54.92           C
ATOM   2183 1HD  ARG A 153     -19.857  -1.268 -24.903  1.00 54.92           H
ATOM   2184 2HD  ARG A 153     -20.163   0.455 -25.002  1.00 54.92           H
ATOM   2185  NE  ARG A 153     -21.587  -0.747 -26.006  1.00 54.92           N
ATOM   2186  HE  ARG A 153     -21.766  -0.802 -26.989  1.00 54.92           H
ATOM   2187  CZ  ARG A 153     -22.617  -0.924 -25.169  1.00 54.92           C
ATOM   2188  NH1 ARG A 153     -22.434  -0.862 -23.843  1.00 54.92           N
ATOM   2189 1HH1 ARG A 153     -21.524  -0.682 -23.471  1.00 54.92           H
ATOM   2190 2HH1 ARG A 153     -23.209  -0.995 -23.224  1.00 54.92           H
ATOM   2191  NH2 ARG A 153     -23.834  -1.165 -25.677  1.00 54.92           N
ATOM   2192 1HH2 ARG A 153     -24.613  -1.300 -25.065  1.00 54.92           H
ATOM   2193 2HH2 ARG A 153     -23.962  -1.210 -26.667  1.00 54.92           H
ATOM   2194  HN  ARG A 153     -16.637  -1.761 -27.606  1.00 54.92           H
ATOM   2195  N   ALA A 154     -14.687   0.492 -26.896  1.00 59.67           N
ATOM   2196  CA  ALA A 154     -13.531   1.167 -26.331  1.00 59.67           C
ATOM   2197  C   ALA A 154     -12.885   2.047 -27.403  1.00 59.67           C
ATOM   2198  O   ALA A 154     -12.240   3.045 -27.086  1.00 59.67           O
ATOM   2199  HA  ALA A 154     -13.882   1.801 -25.517  1.00 59.67           H
ATOM   2200  CB  ALA A 154     -12.560   0.129 -25.766  1.00 59.67           C
ATOM   2201 1HB  ALA A 154     -13.059  -0.449 -24.988  1.00 59.67           H
ATOM   2202 2HB  ALA A 154     -12.236  -0.538 -26.564  1.00 59.67           H
ATOM   2203 3HB  ALA A 154     -11.693   0.636 -25.342  1.00 59.67           H
ATOM   2204  HN  ALA A 154     -14.574  -0.491 -27.041  1.00 59.67           H
ATOM   2205  N   HIS A 155     -13.082   1.645 -28.651  1.00 55.01           N
ATOM   2206  CA  HIS A 155     -12.351   2.245 -29.754  1.00 55.01           C
ATOM   2207  C   HIS A 155     -12.874   3.660 -30.008  1.00 55.01           C
ATOM   2208  O   HIS A 155     -12.096   4.574 -30.277  1.00 55.01           O
ATOM   2209  HA  HIS A 155     -11.308   2.302 -29.443  1.00 55.01           H
ATOM   2210  CB  HIS A 155     -12.419   1.356 -30.997  1.00 55.01           C
ATOM   2211 1HB  HIS A 155     -12.787   0.371 -30.708  1.00 55.01           H
ATOM   2212 2HB  HIS A 155     -13.145   1.776 -31.693  1.00 55.01           H
ATOM   2213  CG  HIS A 155     -11.097   1.194 -31.709  1.00 55.01           C
ATOM   2214  ND1 HIS A 155     -10.425   2.254 -32.293  1.00 55.01           N
ATOM   2215  HD1 HIS A 155     -10.732   3.205 -32.306  1.00 55.01           H
ATOM   2216  CD2 HIS A 155     -10.330   0.087 -31.924  1.00 55.01           C
ATOM   2217  HD2 HIS A 155     -10.565  -0.925 -31.595  1.00 55.01           H
ATOM   2218  CE1 HIS A 155      -9.306   1.793 -32.833  1.00 55.01           C
ATOM   2219  HE1 HIS A 155      -8.562   2.384 -33.367  1.00 55.01           H
ATOM   2220  NE2 HIS A 155      -9.249   0.450 -32.604  1.00 55.01           N
ATOM   2221  HN  HIS A 155     -13.726   0.926 -28.912  1.00 55.01           H
ATOM   2222  N   THR A 156     -14.188   3.797 -29.912  1.00 61.16           N
ATOM   2223  CA  THR A 156     -14.837   5.051 -30.255  1.00 61.16           C
ATOM   2224  C   THR A 156     -14.566   6.103 -29.177  1.00 61.16           C
ATOM   2225  O   THR A 156     -14.614   7.301 -29.449  1.00 61.16           O
ATOM   2226  HA  THR A 156     -14.400   5.422 -31.181  1.00 61.16           H
ATOM   2227  CB  THR A 156     -16.326   4.770 -30.469  1.00 61.16           C
ATOM   2228  HB  THR A 156     -16.902   5.695 -30.457  1.00 61.16           H
ATOM   2229  OG1 THR A 156     -16.652   3.828 -29.451  1.00 61.16           O
ATOM   2230  HG1 THR A 156     -17.644   3.724 -29.386  1.00 61.16           H
ATOM   2231  CG2 THR A 156     -16.597   4.017 -31.773  1.00 61.16           C
ATOM   2232 1HG2 THR A 156     -16.074   3.061 -31.757  1.00 61.16           H
ATOM   2233 2HG2 THR A 156     -16.243   4.611 -32.616  1.00 61.16           H
ATOM   2234 3HG2 THR A 156     -17.669   3.844 -31.876  1.00 61.16           H
ATOM   2235  HN  THR A 156     -14.805   3.071 -29.608  1.00 61.16           H
ATOM   2236  N   TRP A 157     -14.288   5.616 -27.977  1.00 55.52           N
ATOM   2237  CA  TRP A 157     -14.235   6.483 -26.812  1.00 55.52           C
ATOM   2238  C   TRP A 157     -12.764   6.760 -26.496  1.00 55.52           C
ATOM   2239  O   TRP A 157     -12.431   7.170 -25.385  1.00 55.52           O
ATOM   2240  HA  TRP A 157     -14.744   7.413 -27.065  1.00 55.52           H
ATOM   2241  CB  TRP A 157     -14.993   5.866 -25.634  1.00 55.52           C
ATOM   2242 1HB  TRP A 157     -14.679   4.829 -25.516  1.00 55.52           H
ATOM   2243 2HB  TRP A 157     -14.714   6.391 -24.721  1.00 55.52           H
ATOM   2244  CG  TRP A 157     -16.516   5.908 -25.784  1.00 55.52           C
ATOM   2245  CD1 TRP A 157     -17.282   5.201 -26.626  1.00 55.52           C
ATOM   2246  HD1 TRP A 157     -16.897   4.474 -27.342  1.00 55.52           H
ATOM   2247  CD2 TRP A 157     -17.431   6.732 -25.032  1.00 55.52           C
ATOM   2248  NE1 TRP A 157     -18.618   5.508 -26.473  1.00 55.52           N
ATOM   2249  HE1 TRP A 157     -19.379   5.112 -26.987  1.00 55.52           H
ATOM   2250  CE2 TRP A 157     -18.712   6.469 -25.473  1.00 55.52           C
ATOM   2251  CE3 TRP A 157     -17.185   7.670 -24.014  1.00 55.52           C
ATOM   2252  HE3 TRP A 157     -16.183   7.895 -23.648  1.00 55.52           H
ATOM   2253  CZ2 TRP A 157     -19.847   7.101 -24.951  1.00 55.52           C
ATOM   2254  HZ2 TRP A 157     -20.849   6.875 -25.317  1.00 55.52           H
ATOM   2255  CZ3 TRP A 157     -18.330   8.293 -23.503  1.00 55.52           C
ATOM   2256  HZ3 TRP A 157     -18.195   9.029 -22.711  1.00 55.52           H
ATOM   2257  CH2 TRP A 157     -19.626   8.039 -23.936  1.00 55.52           C
ATOM   2258  HH2 TRP A 157     -20.467   8.567 -23.486  1.00 55.52           H
ATOM   2259  HN  TRP A 157     -14.102   4.651 -27.794  1.00 55.52           H
ATOM   2260  N   ARG A 158     -11.923   6.527 -27.493  1.00 55.73           N
ATOM   2261  CA  ARG A 158     -10.489   6.485 -27.268  1.00 55.73           C
ATOM   2262  C   ARG A 158     -10.011   7.797 -26.644  1.00 55.73           C
ATOM   2263  O   ARG A 158      -9.234   7.789 -25.690  1.00 55.73           O
ATOM   2264  HA  ARG A 158     -10.338   5.648 -26.585  1.00 55.73           H
ATOM   2265  CB  ARG A 158      -9.733   6.244 -28.576  1.00 55.73           C
ATOM   2266 1HB  ARG A 158     -10.207   5.436 -29.131  1.00 55.73           H
ATOM   2267 2HB  ARG A 158      -9.788   7.136 -29.201  1.00 55.73           H
ATOM   2268  CG  ARG A 158      -8.268   5.894 -28.306  1.00 55.73           C
ATOM   2269 1HG  ARG A 158      -7.770   6.738 -27.828  1.00 55.73           H
ATOM   2270 2HG  ARG A 158      -8.213   5.056 -27.612  1.00 55.73           H
ATOM   2271  CD  ARG A 158      -7.542   5.536 -29.605  1.00 55.73           C
ATOM   2272 1HD  ARG A 158      -8.039   4.696 -30.090  1.00 55.73           H
ATOM   2273 2HD  ARG A 158      -7.585   6.376 -30.298  1.00 55.73           H
ATOM   2274  NE  ARG A 158      -6.132   5.190 -29.317  1.00 55.73           N
ATOM   2275  HE  ARG A 158      -5.815   5.263 -28.372  1.00 55.73           H
ATOM   2276  CZ  ARG A 158      -5.253   4.786 -30.245  1.00 55.73           C
ATOM   2277  NH1 ARG A 158      -5.624   4.670 -31.527  1.00 55.73           N
ATOM   2278 1HH1 ARG A 158      -6.562   4.887 -31.799  1.00 55.73           H
ATOM   2279 2HH1 ARG A 158      -4.962   4.368 -32.214  1.00 55.73           H
ATOM   2280  NH2 ARG A 158      -3.999   4.498 -29.870  1.00 55.73           N
ATOM   2281 1HH2 ARG A 158      -3.332   4.195 -30.550  1.00 55.73           H
ATOM   2282 2HH2 ARG A 158      -3.731   4.587 -28.911  1.00 55.73           H
ATOM   2283  HN  ARG A 158     -12.208   6.368 -28.438  1.00 55.73           H
ATOM   2284  N   GLU A 159     -10.494   8.894 -27.208  1.00 61.07           N
ATOM   2285  CA  GLU A 159     -10.074  10.212 -26.763  1.00 61.07           C
ATOM   2286  C   GLU A 159     -10.648  10.512 -25.377  1.00 61.07           C
ATOM   2287  O   GLU A 159      -9.934  10.983 -24.494  1.00 61.07           O
ATOM   2288  HA  GLU A 159      -8.986  10.168 -26.712  1.00 61.07           H
ATOM   2289  CB  GLU A 159     -10.485  11.288 -27.771  1.00 61.07           C
ATOM   2290 1HB  GLU A 159     -11.528  11.147 -28.055  1.00 61.07           H
ATOM   2291 2HB  GLU A 159     -10.280  12.275 -27.358  1.00 61.07           H
ATOM   2292  CG  GLU A 159      -9.660  11.178 -29.056  1.00 61.07           C
ATOM   2293 1HG  GLU A 159      -8.601  11.117 -28.808  1.00 61.07           H
ATOM   2294 2HG  GLU A 159      -9.919  10.259 -29.581  1.00 61.07           H
ATOM   2295  CD  GLU A 159      -9.908  12.380 -29.970  1.00 61.07           C
ATOM   2296  OE1 GLU A 159      -9.044  12.617 -30.842  1.00 61.07           O
ATOM   2297  OE2 GLU A 159     -10.955  13.035 -29.775  1.00 61.07           O
ATOM   2298  HN  GLU A 159     -11.159   8.892 -27.955  1.00 61.07           H
ATOM   2299  N   LYS A 160     -11.934  10.227 -25.230  1.00 68.11           N
ATOM   2300  CA  LYS A 160     -12.630  10.529 -23.991  1.00 68.11           C
ATOM   2301  C   LYS A 160     -12.010   9.718 -22.852  1.00 68.11           C
ATOM   2302  O   LYS A 160     -12.014  10.153 -21.701  1.00 68.11           O
ATOM   2303  HA  LYS A 160     -12.481  11.588 -23.782  1.00 68.11           H
ATOM   2304  CB  LYS A 160     -14.135  10.308 -24.155  1.00 68.11           C
ATOM   2305 1HB  LYS A 160     -14.320   9.305 -24.539  1.00 68.11           H
ATOM   2306 2HB  LYS A 160     -14.623  10.370 -23.182  1.00 68.11           H
ATOM   2307  CG  LYS A 160     -14.742  11.344 -25.104  1.00 68.11           C
ATOM   2308 1HG  LYS A 160     -14.442  12.345 -24.794  1.00 68.11           H
ATOM   2309 2HG  LYS A 160     -14.353  11.191 -26.110  1.00 68.11           H
ATOM   2310  CD  LYS A 160     -16.268  11.244 -25.120  1.00 68.11           C
ATOM   2311 1HD  LYS A 160     -16.568  10.245 -25.436  1.00 68.11           H
ATOM   2312 2HD  LYS A 160     -16.657  11.390 -24.112  1.00 68.11           H
ATOM   2313  CE  LYS A 160     -16.875  12.286 -26.062  1.00 68.11           C
ATOM   2314 1HE  LYS A 160     -16.607  13.288 -25.727  1.00 68.11           H
ATOM   2315 2HE  LYS A 160     -16.463  12.164 -27.063  1.00 68.11           H
ATOM   2316  NZ  LYS A 160     -18.348  12.150 -26.106  1.00 68.11           N
ATOM   2317 1HZ  LYS A 160     -18.735  12.857 -26.721  1.00 68.11           H
ATOM   2318 2HZ  LYS A 160     -18.592  11.229 -26.453  1.00 68.11           H
ATOM   2319 3HZ  LYS A 160     -18.727  12.271 -25.172  1.00 68.11           H
ATOM   2320  HN  LYS A 160     -12.496   9.798 -25.937  1.00 68.11           H
ATOM   2321  N   ARG A 161     -11.491   8.553 -23.211  1.00 66.21           N
ATOM   2322  CA  ARG A 161     -10.930   7.647 -22.224  1.00 66.21           C
ATOM   2323  C   ARG A 161      -9.798   8.332 -21.456  1.00 66.21           C
ATOM   2324  O   ARG A 161      -9.612   8.086 -20.266  1.00 66.21           O
ATOM   2325  HA  ARG A 161     -11.763   7.406 -21.562  1.00 66.21           H
ATOM   2326  CB  ARG A 161     -10.393   6.376 -22.885  1.00 66.21           C
ATOM   2327 1HB  ARG A 161      -9.870   6.634 -23.806  1.00 66.21           H
ATOM   2328 2HB  ARG A 161      -9.664   5.900 -22.228  1.00 66.21           H
ATOM   2329  CG  ARG A 161     -11.527   5.396 -23.192  1.00 66.21           C
ATOM   2330 1HG  ARG A 161     -12.066   5.159 -22.275  1.00 66.21           H
ATOM   2331 2HG  ARG A 161     -12.241   5.862 -23.871  1.00 66.21           H
ATOM   2332  CD  ARG A 161     -10.985   4.110 -23.819  1.00 66.21           C
ATOM   2333 1HD  ARG A 161     -11.734   3.673 -24.480  1.00 66.21           H
ATOM   2334 2HD  ARG A 161     -10.112   4.333 -24.431  1.00 66.21           H
ATOM   2335  NE  ARG A 161     -10.623   3.143 -22.758  1.00 66.21           N
ATOM   2336  HE  ARG A 161     -10.735   3.429 -21.806  1.00 66.21           H
ATOM   2337  CZ  ARG A 161     -10.156   1.910 -22.993  1.00 66.21           C
ATOM   2338  NH1 ARG A 161      -9.987   1.474 -24.249  1.00 66.21           N
ATOM   2339 1HH1 ARG A 161     -10.210   2.071 -25.019  1.00 66.21           H
ATOM   2340 2HH1 ARG A 161      -9.638   0.552 -24.416  1.00 66.21           H
ATOM   2341  NH2 ARG A 161      -9.861   1.118 -21.953  1.00 66.21           N
ATOM   2342 1HH2 ARG A 161      -9.511   0.194 -22.111  1.00 66.21           H
ATOM   2343 2HH2 ARG A 161      -9.990   1.450 -21.019  1.00 66.21           H
ATOM   2344  HN  ARG A 161     -11.451   8.227 -24.156  1.00 66.21           H
ATOM   2345  N   LEU A 162      -9.071   9.180 -22.170  1.00 77.58           N
ATOM   2346  CA  LEU A 162      -7.932   9.865 -21.584  1.00 77.58           C
ATOM   2347  C   LEU A 162      -8.429  10.900 -20.573  1.00 77.58           C
ATOM   2348  O   LEU A 162      -7.834  11.069 -19.509  1.00 77.58           O
ATOM   2349  HA  LEU A 162      -7.340   9.120 -21.053  1.00 77.58           H
ATOM   2350  CB  LEU A 162      -7.041  10.455 -22.679  1.00 77.58           C
ATOM   2351 1HB  LEU A 162      -6.838   9.676 -23.414  1.00 77.58           H
ATOM   2352 2HB  LEU A 162      -7.599  11.239 -23.192  1.00 77.58           H
ATOM   2353  CG  LEU A 162      -5.705  11.039 -22.215  1.00 77.58           C
ATOM   2354  HG  LEU A 162      -5.900  11.724 -21.390  1.00 77.58           H
ATOM   2355  CD1 LEU A 162      -4.782   9.941 -21.682  1.00 77.58           C
ATOM   2356 1HD1 LEU A 162      -5.258   9.444 -20.838  1.00 77.58           H
ATOM   2357 2HD1 LEU A 162      -4.590   9.214 -22.471  1.00 77.58           H
ATOM   2358 3HD1 LEU A 162      -3.840  10.384 -21.359  1.00 77.58           H
ATOM   2359  CD2 LEU A 162      -5.045  11.852 -23.330  1.00 77.58           C
ATOM   2360 1HD2 LEU A 162      -4.864  11.208 -24.191  1.00 77.58           H
ATOM   2361 2HD2 LEU A 162      -5.702  12.671 -23.621  1.00 77.58           H
ATOM   2362 3HD2 LEU A 162      -4.097  12.256 -22.974  1.00 77.58           H
ATOM   2363  HN  LEU A 162      -9.250   9.400 -23.129  1.00 77.58           H
ATOM   2364  N   LEU A 163      -9.514  11.565 -20.940  1.00 80.46           N
ATOM   2365  CA  LEU A 163     -10.109  12.565 -20.070  1.00 80.46           C
ATOM   2366  C   LEU A 163     -10.622  11.888 -18.797  1.00 80.46           C
ATOM   2367  O   LEU A 163     -10.351  12.351 -17.691  1.00 80.46           O
ATOM   2368  HA  LEU A 163      -9.323  13.268 -19.794  1.00 80.46           H
ATOM   2369  CB  LEU A 163     -11.182  13.358 -20.819  1.00 80.46           C
ATOM   2370 1HB  LEU A 163     -10.745  13.738 -21.743  1.00 80.46           H
ATOM   2371 2HB  LEU A 163     -11.980  12.673 -21.103  1.00 80.46           H
ATOM   2372  CG  LEU A 163     -11.801  14.533 -20.060  1.00 80.46           C
ATOM   2373  HG  LEU A 163     -12.130  14.173 -19.085  1.00 80.46           H
ATOM   2374  CD1 LEU A 163     -10.766  15.632 -19.810  1.00 80.46           C
ATOM   2375 1HD1 LEU A 163      -9.943  15.229 -19.220  1.00 80.46           H
ATOM   2376 2HD1 LEU A 163     -10.385  15.995 -20.765  1.00 80.46           H
ATOM   2377 3HD1 LEU A 163     -11.233  16.455 -19.269  1.00 80.46           H
ATOM   2378  CD2 LEU A 163     -13.038  15.065 -20.786  1.00 80.46           C
ATOM   2379 1HD2 LEU A 163     -12.756  15.403 -21.783  1.00 80.46           H
ATOM   2380 2HD2 LEU A 163     -13.781  14.271 -20.868  1.00 80.46           H
ATOM   2381 3HD2 LEU A 163     -13.459  15.899 -20.225  1.00 80.46           H
ATOM   2382  HN  LEU A 163      -9.985  11.430 -21.812  1.00 80.46           H
ATOM   2383  N   TYR A 164     -11.354  10.802 -18.997  1.00 74.27           N
ATOM   2384  CA  TYR A 164     -11.906  10.055 -17.879  1.00 74.27           C
ATOM   2385  C   TYR A 164     -10.795   9.530 -16.969  1.00 74.27           C
ATOM   2386  O   TYR A 164     -10.956   9.484 -15.750  1.00 74.27           O
ATOM   2387  HA  TYR A 164     -12.546  10.728 -17.309  1.00 74.27           H
ATOM   2388  CB  TYR A 164     -12.651   8.868 -18.492  1.00 74.27           C
ATOM   2389 1HB  TYR A 164     -12.030   8.426 -19.272  1.00 74.27           H
ATOM   2390 2HB  TYR A 164     -12.791   8.105 -17.726  1.00 74.27           H
ATOM   2391  CG  TYR A 164     -14.013   9.228 -19.088  1.00 74.27           C
ATOM   2392  CD1 TYR A 164     -14.979   9.816 -18.297  1.00 74.27           C
ATOM   2393  HD1 TYR A 164     -14.771  10.024 -17.248  1.00 74.27           H
ATOM   2394  CD2 TYR A 164     -14.276   8.964 -20.417  1.00 74.27           C
ATOM   2395  HD2 TYR A 164     -13.514   8.499 -21.042  1.00 74.27           H
ATOM   2396  CE1 TYR A 164     -16.261  10.155 -18.858  1.00 74.27           C
ATOM   2397  HE1 TYR A 164     -17.032  10.620 -18.244  1.00 74.27           H
ATOM   2398  CE2 TYR A 164     -15.559   9.303 -20.978  1.00 74.27           C
ATOM   2399  HE2 TYR A 164     -15.780   9.100 -22.026  1.00 74.27           H
ATOM   2400  CZ  TYR A 164     -16.488   9.882 -20.171  1.00 74.27           C
ATOM   2401  OH  TYR A 164     -17.699  10.202 -20.701  1.00 74.27           O
ATOM   2402  HH  TYR A 164     -18.278  10.620 -20.001  1.00 74.27           H
ATOM   2403  HN  TYR A 164     -11.572  10.433 -19.901  1.00 74.27           H
ATOM   2404  N   SER A 165      -9.692   9.148 -17.595  1.00 85.43           N
ATOM   2405  CA  SER A 165      -8.563   8.603 -16.859  1.00 85.43           C
ATOM   2406  C   SER A 165      -8.021   9.650 -15.883  1.00 85.43           C
ATOM   2407  O   SER A 165      -7.602   9.314 -14.777  1.00 85.43           O
ATOM   2408  HA  SER A 165      -8.960   7.744 -16.317  1.00 85.43           H
ATOM   2409  CB  SER A 165      -7.458   8.139 -17.809  1.00 85.43           C
ATOM   2410 1HB  SER A 165      -6.744   7.524 -17.261  1.00 85.43           H
ATOM   2411 2HB  SER A 165      -7.889   7.510 -18.587  1.00 85.43           H
ATOM   2412  OG  SER A 165      -6.775   9.237 -18.410  1.00 85.43           O
ATOM   2413  HG  SER A 165      -7.428   9.953 -18.654  1.00 85.43           H
ATOM   2414  HN  SER A 165      -9.562   9.204 -18.585  1.00 85.43           H
ATOM   2415  N   LYS A 166      -8.047  10.897 -16.329  1.00 82.62           N
ATOM   2416  CA  LYS A 166      -7.594  11.999 -15.497  1.00 82.62           C
ATOM   2417  C   LYS A 166      -8.546  12.160 -14.310  1.00 82.62           C
ATOM   2418  O   LYS A 166      -8.105  12.281 -13.168  1.00 82.62           O
ATOM   2419  HA  LYS A 166      -6.607  11.736 -15.115  1.00 82.62           H
ATOM   2420  CB  LYS A 166      -7.433  13.270 -16.332  1.00 82.62           C
ATOM   2421 1HB  LYS A 166      -8.337  13.445 -16.915  1.00 82.62           H
ATOM   2422 2HB  LYS A 166      -7.308  14.129 -15.673  1.00 82.62           H
ATOM   2423  CG  LYS A 166      -6.228  13.161 -17.270  1.00 82.62           C
ATOM   2424 1HG  LYS A 166      -5.327  12.964 -16.689  1.00 82.62           H
ATOM   2425 2HG  LYS A 166      -6.364  12.315 -17.944  1.00 82.62           H
ATOM   2426  CD  LYS A 166      -6.048  14.445 -18.082  1.00 82.62           C
ATOM   2427 1HD  LYS A 166      -6.933  14.620 -18.693  1.00 82.62           H
ATOM   2428 2HD  LYS A 166      -5.952  15.296 -17.408  1.00 82.62           H
ATOM   2429  CE  LYS A 166      -4.811  14.357 -18.979  1.00 82.62           C
ATOM   2430 1HE  LYS A 166      -3.939  14.095 -18.381  1.00 82.62           H
ATOM   2431 2HE  LYS A 166      -4.944  13.563 -19.714  1.00 82.62           H
ATOM   2432  NZ  LYS A 166      -4.578  15.645 -19.669  1.00 82.62           N
ATOM   2433 1HZ  LYS A 166      -3.764  15.566 -20.267  1.00 82.62           H
ATOM   2434 2HZ  LYS A 166      -5.389  15.879 -20.231  1.00 82.62           H
ATOM   2435 3HZ  LYS A 166      -4.423  16.374 -18.981  1.00 82.62           H
ATOM   2436  HN  LYS A 166      -8.369  11.159 -17.239  1.00 82.62           H
ATOM   2437  N   MET A 167      -9.834  12.155 -14.620  1.00 84.38           N
ATOM   2438  CA  MET A 167     -10.850  12.349 -13.600  1.00 84.38           C
ATOM   2439  C   MET A 167     -10.803  11.228 -12.560  1.00 84.38           C
ATOM   2440  O   MET A 167     -10.888  11.485 -11.360  1.00 84.38           O
ATOM   2441  HA  MET A 167     -10.613  13.302 -13.127  1.00 84.38           H
ATOM   2442  CB  MET A 167     -12.232  12.381 -14.255  1.00 84.38           C
ATOM   2443 1HB  MET A 167     -12.355  11.508 -14.896  1.00 84.38           H
ATOM   2444 2HB  MET A 167     -13.004  12.323 -13.487  1.00 84.38           H
ATOM   2445  CG  MET A 167     -12.419  13.656 -15.079  1.00 84.38           C
ATOM   2446 1HG  MET A 167     -12.105  14.523 -14.499  1.00 84.38           H
ATOM   2447 2HG  MET A 167     -11.787  13.621 -15.967  1.00 84.38           H
ATOM   2448  SD  MET A 167     -14.130  13.829 -15.557  1.00 84.38           S
ATOM   2449  CE  MET A 167     -14.245  12.532 -16.777  1.00 84.38           C
ATOM   2450 1HE  MET A 167     -13.538  12.728 -17.584  1.00 84.38           H
ATOM   2451 2HE  MET A 167     -14.009  11.574 -16.313  1.00 84.38           H
ATOM   2452 3HE  MET A 167     -15.257  12.501 -17.181  1.00 84.38           H
ATOM   2453  HN  MET A 167     -10.185  12.023 -15.547  1.00 84.38           H
ATOM   2454  N   VAL A 168     -10.669  10.007 -13.058  1.00 91.82           N
ATOM   2455  CA  VAL A 168     -10.647   8.843 -12.189  1.00 91.82           C
ATOM   2456  C   VAL A 168      -9.460   8.950 -11.229  1.00 91.82           C
ATOM   2457  O   VAL A 168      -9.590   8.660 -10.041  1.00 91.82           O
ATOM   2458  HA  VAL A 168     -11.569   8.847 -11.609  1.00 91.82           H
ATOM   2459  CB  VAL A 168     -10.622   7.564 -13.029  1.00 91.82           C
ATOM   2460  HB  VAL A 168      -9.805   7.649 -13.746  1.00 91.82           H
ATOM   2461  CG1 VAL A 168     -10.353   6.338 -12.154  1.00 91.82           C
ATOM   2462 1HG1 VAL A 168      -9.388   6.450 -11.658  1.00 91.82           H
ATOM   2463 2HG1 VAL A 168     -11.139   6.248 -11.403  1.00 91.82           H
ATOM   2464 3HG1 VAL A 168     -10.341   5.443 -12.776  1.00 91.82           H
ATOM   2465  CG2 VAL A 168     -11.923   7.400 -13.817  1.00 91.82           C
ATOM   2466 1HG2 VAL A 168     -12.763   7.347 -13.125  1.00 91.82           H
ATOM   2467 2HG2 VAL A 168     -12.054   8.253 -14.483  1.00 91.82           H
ATOM   2468 3HG2 VAL A 168     -11.879   6.484 -14.405  1.00 91.82           H
ATOM   2469  HN  VAL A 168     -10.576   9.809 -14.034  1.00 91.82           H
ATOM   2470  N   CYS A 169      -8.330   9.369 -11.780  1.00 93.48           N
ATOM   2471  CA  CYS A 169      -7.122   9.520 -10.987  1.00 93.48           C
ATOM   2472  C   CYS A 169      -7.397  10.542  -9.882  1.00 93.48           C
ATOM   2473  O   CYS A 169      -7.076  10.305  -8.719  1.00 93.48           O
ATOM   2474  HA  CYS A 169      -6.902   8.540 -10.562  1.00 93.48           H
ATOM   2475  CB  CYS A 169      -5.925   9.921 -11.851  1.00 93.48           C
ATOM   2476 1HB  CYS A 169      -6.192  10.763 -12.489  1.00 93.48           H
ATOM   2477 2HB  CYS A 169      -5.102  10.251 -11.216  1.00 93.48           H
ATOM   2478  SG  CYS A 169      -5.392   8.504 -12.879  1.00 93.48           S
ATOM   2479  HG  CYS A 169      -6.349   8.628 -13.794  1.00 93.48           H
ATOM   2480  HN  CYS A 169      -8.233   9.602 -12.748  1.00 93.48           H
ATOM   2481  N   PHE A 170      -7.989  11.657 -10.286  1.00 93.23           N
ATOM   2482  CA  PHE A 170      -8.285  12.728  -9.350  1.00 93.23           C
ATOM   2483  C   PHE A 170      -9.197  12.236  -8.224  1.00 93.23           C
ATOM   2484  O   PHE A 170      -8.955  12.524  -7.053  1.00 93.23           O
ATOM   2485  HA  PHE A 170      -7.336  13.059  -8.927  1.00 93.23           H
ATOM   2486  CB  PHE A 170      -9.009  13.822 -10.136  1.00 93.23           C
ATOM   2487 1HB  PHE A 170      -8.382  14.130 -10.973  1.00 93.23           H
ATOM   2488 2HB  PHE A 170      -9.923  13.406 -10.560  1.00 93.23           H
ATOM   2489  CG  PHE A 170      -9.365  15.055  -9.303  1.00 93.23           C
ATOM   2490  CD1 PHE A 170     -10.643  15.242  -8.877  1.00 93.23           C
ATOM   2491  HD1 PHE A 170     -11.414  14.513  -9.129  1.00 93.23           H
ATOM   2492  CD2 PHE A 170      -8.404  15.964  -8.989  1.00 93.23           C
ATOM   2493  HD2 PHE A 170      -7.380  15.815  -9.331  1.00 93.23           H
ATOM   2494  CE1 PHE A 170     -10.974  16.386  -8.104  1.00 93.23           C
ATOM   2495  HE1 PHE A 170     -11.998  16.536  -7.763  1.00 93.23           H
ATOM   2496  CE2 PHE A 170      -8.735  17.109  -8.216  1.00 93.23           C
ATOM   2497  HE2 PHE A 170      -7.964  17.838  -7.964  1.00 93.23           H
ATOM   2498  CZ  PHE A 170     -10.013  17.295  -7.790  1.00 93.23           C
ATOM   2499  HZ  PHE A 170     -10.266  18.174  -7.197  1.00 93.23           H
ATOM   2500  HN  PHE A 170      -8.264  11.833 -11.231  1.00 93.23           H
ATOM   2501  N   THR A 171     -10.228  11.502  -8.619  1.00 93.10           N
ATOM   2502  CA  THR A 171     -11.187  10.982  -7.660  1.00 93.10           C
ATOM   2503  C   THR A 171     -10.487  10.076  -6.644  1.00 93.10           C
ATOM   2504  O   THR A 171     -10.818  10.095  -5.460  1.00 93.10           O
ATOM   2505  HA  THR A 171     -11.607  11.820  -7.105  1.00 93.10           H
ATOM   2506  CB  THR A 171     -12.299  10.276  -8.439  1.00 93.10           C
ATOM   2507  HB  THR A 171     -11.927   9.367  -8.911  1.00 93.10           H
ATOM   2508  OG1 THR A 171     -12.787  11.276  -9.330  1.00 93.10           O
ATOM   2509  HG1 THR A 171     -12.301  11.223 -10.202  1.00 93.10           H
ATOM   2510  CG2 THR A 171     -13.505   9.939  -7.561  1.00 93.10           C
ATOM   2511 1HG2 THR A 171     -13.919  10.857  -7.143  1.00 93.10           H
ATOM   2512 2HG2 THR A 171     -13.192   9.279  -6.751  1.00 93.10           H
ATOM   2513 3HG2 THR A 171     -14.265   9.439  -8.163  1.00 93.10           H
ATOM   2514  HN  THR A 171     -10.411  11.264  -9.573  1.00 93.10           H
ATOM   2515  N   ILE A 172      -9.534   9.304  -7.146  1.00 93.71           N
ATOM   2516  CA  ILE A 172      -8.803   8.374  -6.302  1.00 93.71           C
ATOM   2517  C   ILE A 172      -8.019   9.157  -5.247  1.00 93.71           C
ATOM   2518  O   ILE A 172      -8.026   8.798  -4.070  1.00 93.71           O
ATOM   2519  HA  ILE A 172      -9.537   7.749  -5.793  1.00 93.71           H
ATOM   2520  CB  ILE A 172      -7.932   7.449  -7.154  1.00 93.71           C
ATOM   2521  HB  ILE A 172      -7.420   8.054  -7.901  1.00 93.71           H
ATOM   2522  CG1 ILE A 172      -8.789   6.429  -7.907  1.00 93.71           C
ATOM   2523 1HG1 ILE A 172      -9.199   5.704  -7.204  1.00 93.71           H
ATOM   2524 2HG1 ILE A 172      -9.635   6.934  -8.374  1.00 93.71           H
ATOM   2525  CG2 ILE A 172      -6.854   6.775  -6.303  1.00 93.71           C
ATOM   2526 1HG2 ILE A 172      -6.217   7.536  -5.852  1.00 93.71           H
ATOM   2527 2HG2 ILE A 172      -7.326   6.185  -5.518  1.00 93.71           H
ATOM   2528 3HG2 ILE A 172      -6.249   6.122  -6.933  1.00 93.71           H
ATOM   2529  CD1 ILE A 172      -7.967   5.705  -8.975  1.00 93.71           C
ATOM   2530 1HD1 ILE A 172      -7.579   6.431  -9.689  1.00 93.71           H
ATOM   2531 2HD1 ILE A 172      -7.136   5.182  -8.501  1.00 93.71           H
ATOM   2532 3HD1 ILE A 172      -8.600   4.986  -9.495  1.00 93.71           H
ATOM   2533  HN  ILE A 172      -9.260   9.308  -8.107  1.00 93.71           H
ATOM   2534  N   TRP A 173      -7.363  10.213  -5.705  1.00 91.99           N
ATOM   2535  CA  TRP A 173      -6.508  11.000  -4.833  1.00 91.99           C
ATOM   2536  C   TRP A 173      -7.387  11.624  -3.747  1.00 91.99           C
ATOM   2537  O   TRP A 173      -7.025  11.618  -2.571  1.00 91.99           O
ATOM   2538  HA  TRP A 173      -5.781  10.325  -4.382  1.00 91.99           H
ATOM   2539  CB  TRP A 173      -5.717  12.038  -5.632  1.00 91.99           C
ATOM   2540 1HB  TRP A 173      -6.385  12.514  -6.350  1.00 91.99           H
ATOM   2541 2HB  TRP A 173      -5.372  12.818  -4.953  1.00 91.99           H
ATOM   2542  CG  TRP A 173      -4.513  11.463  -6.380  1.00 91.99           C
ATOM   2543  CD1 TRP A 173      -4.351  11.330  -7.703  1.00 91.99           C
ATOM   2544  HD1 TRP A 173      -5.091  11.630  -8.445  1.00 91.99           H
ATOM   2545  CD2 TRP A 173      -3.302  10.945  -5.790  1.00 91.99           C
ATOM   2546  NE1 TRP A 173      -3.129  10.766  -8.009  1.00 91.99           N
ATOM   2547  HE1 TRP A 173      -2.780  10.568  -8.925  1.00 91.99           H
ATOM   2548  CE2 TRP A 173      -2.471  10.525  -6.808  1.00 91.99           C
ATOM   2549  CE3 TRP A 173      -2.922  10.835  -4.441  1.00 91.99           C
ATOM   2550  HE3 TRP A 173      -3.560  11.159  -3.619  1.00 91.99           H
ATOM   2551  CZ2 TRP A 173      -1.207   9.966  -6.585  1.00 91.99           C
ATOM   2552  HZ2 TRP A 173      -0.568   9.642  -7.407  1.00 91.99           H
ATOM   2553  CZ3 TRP A 173      -1.656  10.274  -4.234  1.00 91.99           C
ATOM   2554  HZ3 TRP A 173      -1.311  10.166  -3.206  1.00 91.99           H
ATOM   2555  CH2 TRP A 173      -0.807   9.847  -5.248  1.00 91.99           C
ATOM   2556  HH2 TRP A 173       0.166   9.420  -5.004  1.00 91.99           H
ATOM   2557  HN  TRP A 173      -7.409  10.532  -6.652  1.00 91.99           H
ATOM   2558  N   VAL A 174      -8.524  12.148  -4.179  1.00 95.36           N
ATOM   2559  CA  VAL A 174      -9.442  12.804  -3.263  1.00 95.36           C
ATOM   2560  C   VAL A 174      -9.936  11.790  -2.229  1.00 95.36           C
ATOM   2561  O   VAL A 174      -9.983  12.087  -1.037  1.00 95.36           O
ATOM   2562  HA  VAL A 174      -8.888  13.588  -2.748  1.00 95.36           H
ATOM   2563  CB  VAL A 174     -10.580  13.462  -4.045  1.00 95.36           C
ATOM   2564  HB  VAL A 174     -11.028  12.704  -4.688  1.00 95.36           H
ATOM   2565  CG1 VAL A 174     -11.667  13.980  -3.100  1.00 95.36           C
ATOM   2566 1HG1 VAL A 174     -12.074  13.148  -2.525  1.00 95.36           H
ATOM   2567 2HG1 VAL A 174     -11.238  14.716  -2.421  1.00 95.36           H
ATOM   2568 3HG1 VAL A 174     -12.464  14.443  -3.682  1.00 95.36           H
ATOM   2569  CG2 VAL A 174     -10.052  14.585  -4.941  1.00 95.36           C
ATOM   2570 1HG2 VAL A 174      -9.567  15.343  -4.326  1.00 95.36           H
ATOM   2571 2HG2 VAL A 174      -9.332  14.176  -5.650  1.00 95.36           H
ATOM   2572 3HG2 VAL A 174     -10.882  15.036  -5.485  1.00 95.36           H
ATOM   2573  HN  VAL A 174      -8.821  12.129  -5.134  1.00 95.36           H
ATOM   2574  N   LEU A 175     -10.291  10.613  -2.724  1.00 89.79           N
ATOM   2575  CA  LEU A 175     -10.839   9.575  -1.868  1.00 89.79           C
ATOM   2576  C   LEU A 175      -9.788   9.167  -0.833  1.00 89.79           C
ATOM   2577  O   LEU A 175     -10.091   9.053   0.353  1.00 89.79           O
ATOM   2578  HA  LEU A 175     -11.693  10.003  -1.342  1.00 89.79           H
ATOM   2579  CB  LEU A 175     -11.362   8.408  -2.707  1.00 89.79           C
ATOM   2580 1HB  LEU A 175     -12.091   8.796  -3.419  1.00 89.79           H
ATOM   2581 2HB  LEU A 175     -10.533   8.004  -3.288  1.00 89.79           H
ATOM   2582  CG  LEU A 175     -12.010   7.261  -1.930  1.00 89.79           C
ATOM   2583  HG  LEU A 175     -11.312   6.932  -1.160  1.00 89.79           H
ATOM   2584  CD1 LEU A 175     -13.281   7.730  -1.218  1.00 89.79           C
ATOM   2585 1HD1 LEU A 175     -13.032   8.528  -0.519  1.00 89.79           H
ATOM   2586 2HD1 LEU A 175     -13.994   8.100  -1.954  1.00 89.79           H
ATOM   2587 3HD1 LEU A 175     -13.721   6.894  -0.674  1.00 89.79           H
ATOM   2588  CD2 LEU A 175     -12.274   6.061  -2.842  1.00 89.79           C
ATOM   2589 1HD2 LEU A 175     -12.943   6.358  -3.650  1.00 89.79           H
ATOM   2590 2HD2 LEU A 175     -11.331   5.710  -3.262  1.00 89.79           H
ATOM   2591 3HD2 LEU A 175     -12.735   5.260  -2.265  1.00 89.79           H
ATOM   2592  HN  LEU A 175     -10.210  10.365  -3.690  1.00 89.79           H
ATOM   2593  N   ALA A 176      -8.574   8.957  -1.321  1.00 94.86           N
ATOM   2594  CA  ALA A 176      -7.496   8.487  -0.468  1.00 94.86           C
ATOM   2595  C   ALA A 176      -7.217   9.530   0.616  1.00 94.86           C
ATOM   2596  O   ALA A 176      -6.948   9.181   1.764  1.00 94.86           O
ATOM   2597  HA  ALA A 176      -7.826   7.563   0.006  1.00 94.86           H
ATOM   2598  CB  ALA A 176      -6.262   8.190  -1.322  1.00 94.86           C
ATOM   2599 1HB  ALA A 176      -6.505   7.422  -2.057  1.00 94.86           H
ATOM   2600 2HB  ALA A 176      -5.948   9.098  -1.837  1.00 94.86           H
ATOM   2601 3HB  ALA A 176      -5.453   7.837  -0.682  1.00 94.86           H
ATOM   2602  HN  ALA A 176      -8.323   9.102  -2.278  1.00 94.86           H
ATOM   2603  N   ALA A 177      -7.291  10.790   0.212  1.00 94.79           N
ATOM   2604  CA  ALA A 177      -7.026  11.886   1.128  1.00 94.79           C
ATOM   2605  C   ALA A 177      -8.038  11.843   2.275  1.00 94.79           C
ATOM   2606  O   ALA A 177      -7.668  11.982   3.440  1.00 94.79           O
ATOM   2607  HA  ALA A 177      -6.024  11.745   1.534  1.00 94.79           H
ATOM   2608  CB  ALA A 177      -7.066  13.212   0.365  1.00 94.79           C
ATOM   2609 1HB  ALA A 177      -6.309  13.202  -0.419  1.00 94.79           H
ATOM   2610 2HB  ALA A 177      -8.051  13.343  -0.083  1.00 94.79           H
ATOM   2611 3HB  ALA A 177      -6.867  14.034   1.052  1.00 94.79           H
ATOM   2612  HN  ALA A 177      -7.527  11.066  -0.720  1.00 94.79           H
ATOM   2613  N   ALA A 178      -9.295  11.650   1.905  1.00 94.94           N
ATOM   2614  CA  ALA A 178     -10.371  11.645   2.882  1.00 94.94           C
ATOM   2615  C   ALA A 178     -10.162  10.485   3.858  1.00 94.94           C
ATOM   2616  O   ALA A 178     -10.457  10.608   5.046  1.00 94.94           O
ATOM   2617  HA  ALA A 178     -10.324  12.584   3.432  1.00 94.94           H
ATOM   2618  CB  ALA A 178     -11.717  11.563   2.160  1.00 94.94           C
ATOM   2619 1HB  ALA A 178     -11.829  12.425   1.501  1.00 94.94           H
ATOM   2620 2HB  ALA A 178     -11.758  10.648   1.570  1.00 94.94           H
ATOM   2621 3HB  ALA A 178     -12.523  11.559   2.893  1.00 94.94           H
ATOM   2622  HN  ALA A 178      -9.583  11.498   0.959  1.00 94.94           H
ATOM   2623  N   LEU A 179      -9.655   9.385   3.320  1.00 91.97           N
ATOM   2624  CA  LEU A 179      -9.473   8.180   4.112  1.00 91.97           C
ATOM   2625  C   LEU A 179      -8.272   8.362   5.042  1.00 91.97           C
ATOM   2626  O   LEU A 179      -7.992   7.502   5.875  1.00 91.97           O
ATOM   2627  HA  LEU A 179     -10.367   8.053   4.723  1.00 91.97           H
ATOM   2628  CB  LEU A 179      -9.368   6.953   3.204  1.00 91.97           C
ATOM   2629 1HB  LEU A 179      -8.572   7.128   2.481  1.00 91.97           H
ATOM   2630 2HB  LEU A 179      -9.065   6.101   3.812  1.00 91.97           H
ATOM   2631  CG  LEU A 179     -10.638   6.573   2.440  1.00 91.97           C
ATOM   2632  HG  LEU A 179     -11.001   7.459   1.919  1.00 91.97           H
ATOM   2633  CD1 LEU A 179     -10.343   5.513   1.378  1.00 91.97           C
ATOM   2634 1HD1 LEU A 179      -9.612   5.902   0.669  1.00 91.97           H
ATOM   2635 2HD1 LEU A 179      -9.943   4.619   1.858  1.00 91.97           H
ATOM   2636 3HD1 LEU A 179     -11.263   5.261   0.850  1.00 91.97           H
ATOM   2637  CD2 LEU A 179     -11.744   6.130   3.401  1.00 91.97           C
ATOM   2638 1HD2 LEU A 179     -11.405   5.264   3.969  1.00 91.97           H
ATOM   2639 2HD2 LEU A 179     -11.978   6.945   4.085  1.00 91.97           H
ATOM   2640 3HD2 LEU A 179     -12.635   5.866   2.832  1.00 91.97           H
ATOM   2641  HN  LEU A 179      -9.371   9.309   2.365  1.00 91.97           H
ATOM   2642  N   CYS A 180      -7.594   9.487   4.867  1.00 91.01           N
ATOM   2643  CA  CYS A 180      -6.412   9.779   5.660  1.00 91.01           C
ATOM   2644  C   CYS A 180      -6.837  10.623   6.863  1.00 91.01           C
ATOM   2645  O   CYS A 180      -6.025  10.916   7.739  1.00 91.01           O
ATOM   2646  HA  CYS A 180      -6.008   8.820   5.984  1.00 91.01           H
ATOM   2647  CB  CYS A 180      -5.331  10.473   4.830  1.00 91.01           C
ATOM   2648 1HB  CYS A 180      -5.720  11.403   4.414  1.00 91.01           H
ATOM   2649 2HB  CYS A 180      -4.486  10.738   5.465  1.00 91.01           H
ATOM   2650  SG  CYS A 180      -4.775   9.370   3.479  1.00 91.01           S
ATOM   2651  HG  CYS A 180      -5.679   9.773   2.590  1.00 91.01           H
ATOM   2652  HN  CYS A 180      -7.840  10.190   4.201  1.00 91.01           H
ATOM   2653  N   ILE A 181      -8.110  10.992   6.867  1.00 91.10           N
ATOM   2654  CA  ILE A 181      -8.625  11.893   7.884  1.00 91.10           C
ATOM   2655  C   ILE A 181      -8.336  11.312   9.269  1.00 91.10           C
ATOM   2656  O   ILE A 181      -7.835  12.012  10.148  1.00 91.10           O
ATOM   2657  HA  ILE A 181      -8.088  12.837   7.786  1.00 91.10           H
ATOM   2658  CB  ILE A 181     -10.106  12.188   7.637  1.00 91.10           C
ATOM   2659  HB  ILE A 181     -10.620  11.241   7.473  1.00 91.10           H
ATOM   2660  CG1 ILE A 181     -10.295  13.031   6.374  1.00 91.10           C
ATOM   2661 1HG1 ILE A 181      -9.866  14.021   6.526  1.00 91.10           H
ATOM   2662 2HG1 ILE A 181      -9.756  12.574   5.544  1.00 91.10           H
ATOM   2663  CG2 ILE A 181     -10.746  12.842   8.864  1.00 91.10           C
ATOM   2664 1HG2 ILE A 181     -10.661  12.172   9.719  1.00 91.10           H
ATOM   2665 2HG2 ILE A 181     -10.235  13.779   9.084  1.00 91.10           H
ATOM   2666 3HG2 ILE A 181     -11.799  13.041   8.662  1.00 91.10           H
ATOM   2667  CD1 ILE A 181     -11.777  13.160   6.018  1.00 91.10           C
ATOM   2668 1HD1 ILE A 181     -12.197  12.169   5.843  1.00 91.10           H
ATOM   2669 2HD1 ILE A 181     -12.308  13.639   6.841  1.00 91.10           H
ATOM   2670 3HD1 ILE A 181     -11.883  13.764   5.117  1.00 91.10           H
ATOM   2671  HN  ILE A 181      -8.783  10.685   6.194  1.00 91.10           H
ATOM   2672  N   PRO A 182      -8.644  10.027   9.489  1.00 92.72           N
ATOM   2673  CA  PRO A 182      -8.432   9.414  10.802  1.00 92.72           C
ATOM   2674  C   PRO A 182      -7.010   9.605  11.305  1.00 92.72           C
ATOM   2675  O   PRO A 182      -6.799   9.936  12.471  1.00 92.72           O
ATOM   2676  HA  PRO A 182      -9.065   9.896  11.548  1.00 92.72           H
ATOM   2677  CB  PRO A 182      -8.757   7.937  10.570  1.00 92.72           C
ATOM   2678 1HB  PRO A 182      -7.867   7.366  10.306  1.00 92.72           H
ATOM   2679 2HB  PRO A 182      -9.178   7.474  11.463  1.00 92.72           H
ATOM   2680  CG  PRO A 182      -9.764   7.973   9.426  1.00 92.72           C
ATOM   2681 1HG  PRO A 182      -9.827   7.014   8.913  1.00 92.72           H
ATOM   2682 2HG  PRO A 182     -10.770   8.199   9.779  1.00 92.72           H
ATOM   2683  CD  PRO A 182      -9.214   9.067   8.526  1.00 92.72           C
ATOM   2684 1HD  PRO A 182      -8.455   8.687   7.843  1.00 92.72           H
ATOM   2685 2HD  PRO A 182      -9.995   9.516   7.911  1.00 92.72           H
ATOM   2686  N   GLU A 183      -6.063   9.390  10.403  1.00 89.63           N
ATOM   2687  CA  GLU A 183      -4.657   9.466  10.761  1.00 89.63           C
ATOM   2688  C   GLU A 183      -4.298  10.886  11.203  1.00 89.63           C
ATOM   2689  O   GLU A 183      -3.537  11.071  12.152  1.00 89.63           O
ATOM   2690  HA  GLU A 183      -4.533   8.776  11.596  1.00 89.63           H
ATOM   2691  CB  GLU A 183      -3.770   9.012   9.600  1.00 89.63           C
ATOM   2692 1HB  GLU A 183      -4.200   9.350   8.657  1.00 89.63           H
ATOM   2693 2HB  GLU A 183      -2.750   9.362   9.759  1.00 89.63           H
ATOM   2694  CG  GLU A 183      -3.697   7.486   9.530  1.00 89.63           C
ATOM   2695 1HG  GLU A 183      -2.937   7.187   8.808  1.00 89.63           H
ATOM   2696 2HG  GLU A 183      -3.390   7.088  10.498  1.00 89.63           H
ATOM   2697  CD  GLU A 183      -5.048   6.889   9.133  1.00 89.63           C
ATOM   2698  OE1 GLU A 183      -5.253   5.695   9.438  1.00 89.63           O
ATOM   2699  OE2 GLU A 183      -5.846   7.641   8.532  1.00 89.63           O
ATOM   2700  HN  GLU A 183      -6.244   9.168   9.445  1.00 89.63           H
ATOM   2701  N   ILE A 184      -4.863  11.853  10.495  1.00 90.69           N
ATOM   2702  CA  ILE A 184      -4.559  13.249  10.758  1.00 90.69           C
ATOM   2703  C   ILE A 184      -4.979  13.597  12.188  1.00 90.69           C
ATOM   2704  O   ILE A 184      -4.290  14.348  12.876  1.00 90.69           O
ATOM   2705  HA  ILE A 184      -3.478  13.369  10.678  1.00 90.69           H
ATOM   2706  CB  ILE A 184      -5.194  14.146   9.694  1.00 90.69           C
ATOM   2707  HB  ILE A 184      -6.252  13.893   9.622  1.00 90.69           H
ATOM   2708  CG1 ILE A 184      -4.573  13.890   8.319  1.00 90.69           C
ATOM   2709 1HG1 ILE A 184      -3.547  14.258   8.306  1.00 90.69           H
ATOM   2710 2HG1 ILE A 184      -4.530  12.818   8.130  1.00 90.69           H
ATOM   2711  CG2 ILE A 184      -5.109  15.619  10.097  1.00 90.69           C
ATOM   2712 1HG2 ILE A 184      -5.635  15.770  11.040  1.00 90.69           H
ATOM   2713 2HG2 ILE A 184      -4.063  15.904  10.214  1.00 90.69           H
ATOM   2714 3HG2 ILE A 184      -5.568  16.235   9.323  1.00 90.69           H
ATOM   2715  CD1 ILE A 184      -5.382  14.577   7.217  1.00 90.69           C
ATOM   2716 1HD1 ILE A 184      -6.400  14.189   7.217  1.00 90.69           H
ATOM   2717 2HD1 ILE A 184      -5.402  15.651   7.396  1.00 90.69           H
ATOM   2718 3HD1 ILE A 184      -4.918  14.379   6.250  1.00 90.69           H
ATOM   2719  HN  ILE A 184      -5.516  11.695   9.755  1.00 90.69           H
ATOM   2720  N   LEU A 185      -6.109  13.035  12.592  1.00 91.21           N
ATOM   2721  CA  LEU A 185      -6.739  13.434  13.838  1.00 91.21           C
ATOM   2722  C   LEU A 185      -6.000  12.784  15.010  1.00 91.21           C
ATOM   2723  O   LEU A 185      -5.634  13.461  15.969  1.00 91.21           O
ATOM   2724  HA  LEU A 185      -6.639  14.516  13.924  1.00 91.21           H
ATOM   2725  CB  LEU A 185      -8.237  13.120  13.806  1.00 91.21           C
ATOM   2726 1HB  LEU A 185      -8.361  12.067  13.552  1.00 91.21           H
ATOM   2727 2HB  LEU A 185      -8.637  13.255  14.811  1.00 91.21           H
ATOM   2728  CG  LEU A 185      -9.076  13.953  12.836  1.00 91.21           C
ATOM   2729  HG  LEU A 185      -8.688  13.799  11.829  1.00 91.21           H
ATOM   2730  CD1 LEU A 185     -10.534  13.489  12.834  1.00 91.21           C
ATOM   2731 1HD1 LEU A 185     -10.582  12.444  12.529  1.00 91.21           H
ATOM   2732 2HD1 LEU A 185     -10.950  13.594  13.836  1.00 91.21           H
ATOM   2733 3HD1 LEU A 185     -11.108  14.098  12.136  1.00 91.21           H
ATOM   2734  CD2 LEU A 185      -8.950  15.446  13.145  1.00 91.21           C
ATOM   2735 1HD2 LEU A 185      -9.297  15.637  14.161  1.00 91.21           H
ATOM   2736 2HD2 LEU A 185      -7.907  15.750  13.054  1.00 91.21           H
ATOM   2737 3HD2 LEU A 185      -9.557  16.015  12.441  1.00 91.21           H
ATOM   2738  HN  LEU A 185      -6.591  12.321  12.084  1.00 91.21           H
ATOM   2739  N   TYR A 186      -5.801  11.479  14.892  1.00 91.59           N
ATOM   2740  CA  TYR A 186      -5.511  10.659  16.055  1.00 91.59           C
ATOM   2741  C   TYR A 186      -4.037  10.247  16.081  1.00 91.59           C
ATOM   2742  O   TYR A 186      -3.599   9.553  16.997  1.00 91.59           O
ATOM   2743  HA  TYR A 186      -5.732  11.247  16.946  1.00 91.59           H
ATOM   2744  CB  TYR A 186      -6.376   9.405  15.914  1.00 91.59           C
ATOM   2745 1HB  TYR A 186      -6.064   8.859  15.023  1.00 91.59           H
ATOM   2746 2HB  TYR A 186      -6.193   8.752  16.767  1.00 91.59           H
ATOM   2747  CG  TYR A 186      -7.876   9.691  15.820  1.00 91.59           C
ATOM   2748  CD1 TYR A 186      -8.488  10.483  16.770  1.00 91.59           C
ATOM   2749  HD1 TYR A 186      -7.902  10.905  17.587  1.00 91.59           H
ATOM   2750  CD2 TYR A 186      -8.617   9.157  14.786  1.00 91.59           C
ATOM   2751  HD2 TYR A 186      -8.133   8.531  14.035  1.00 91.59           H
ATOM   2752  CE1 TYR A 186      -9.899  10.752  16.682  1.00 91.59           C
ATOM   2753  HE1 TYR A 186     -10.395  11.376  17.426  1.00 91.59           H
ATOM   2754  CE2 TYR A 186     -10.029   9.426  14.698  1.00 91.59           C
ATOM   2755  HE2 TYR A 186     -10.626   9.011  13.886  1.00 91.59           H
ATOM   2756  CZ  TYR A 186     -10.600  10.210  15.650  1.00 91.59           C
ATOM   2757  OH  TYR A 186     -11.934  10.465  15.567  1.00 91.59           O
ATOM   2758  HH  TYR A 186     -12.328   9.974  14.790  1.00 91.59           H
ATOM   2759  HN  TYR A 186      -5.837  10.984  14.024  1.00 91.59           H
ATOM   2760  N   SER A 187      -3.313  10.692  15.065  1.00 92.29           N
ATOM   2761  CA  SER A 187      -1.869  10.534  15.048  1.00 92.29           C
ATOM   2762  C   SER A 187      -1.232  11.430  16.113  1.00 92.29           C
ATOM   2763  O   SER A 187      -1.406  12.647  16.090  1.00 92.29           O
ATOM   2764  HA  SER A 187      -1.691   9.483  15.276  1.00 92.29           H
ATOM   2765  CB  SER A 187      -1.295  10.859  13.668  1.00 92.29           C
ATOM   2766 1HB  SER A 187      -1.569  11.878  13.392  1.00 92.29           H
ATOM   2767 2HB  SER A 187      -0.206  10.823  13.710  1.00 92.29           H
ATOM   2768  OG  SER A 187      -1.761   9.956  12.669  1.00 92.29           O
ATOM   2769  HG  SER A 187      -2.265  10.456  11.964  1.00 92.29           H
ATOM   2770  HN  SER A 187      -3.697  11.153  14.264  1.00 92.29           H
ATOM   2771  N   GLN A 188      -0.508  10.792  17.021  1.00 85.34           N
ATOM   2772  CA  GLN A 188       0.129  11.512  18.110  1.00 85.34           C
ATOM   2773  C   GLN A 188       1.485  10.884  18.440  1.00 85.34           C
ATOM   2774  O   GLN A 188       1.779   9.771  18.009  1.00 85.34           O
ATOM   2775  HA  GLN A 188       0.272  12.528  17.742  1.00 85.34           H
ATOM   2776  CB  GLN A 188      -0.774  11.549  19.345  1.00 85.34           C
ATOM   2777 1HB  GLN A 188      -0.986  10.532  19.675  1.00 85.34           H
ATOM   2778 2HB  GLN A 188      -0.256  12.048  20.164  1.00 85.34           H
ATOM   2779  CG  GLN A 188      -2.085  12.277  19.044  1.00 85.34           C
ATOM   2780 1HG  GLN A 188      -1.872  13.234  18.567  1.00 85.34           H
ATOM   2781 2HG  GLN A 188      -2.676  11.694  18.338  1.00 85.34           H
ATOM   2782  CD  GLN A 188      -2.891  12.507  20.324  1.00 85.34           C
ATOM   2783  OE1 GLN A 188      -2.440  12.248  21.427  1.00 85.34           O
ATOM   2784  NE2 GLN A 188      -4.106  13.006  20.116  1.00 85.34           N
ATOM   2785 1HE2 GLN A 188      -4.416  13.196  19.184  1.00 85.34           H
ATOM   2786 2HE2 GLN A 188      -4.710  13.191  20.891  1.00 85.34           H
ATOM   2787  HN  GLN A 188      -0.353   9.804  17.020  1.00 85.34           H
ATOM   2788  N   ILE A 189       2.275  11.627  19.202  1.00 89.72           N
ATOM   2789  CA  ILE A 189       3.474  11.068  19.805  1.00 89.72           C
ATOM   2790  C   ILE A 189       3.139  10.538  21.200  1.00 89.72           C
ATOM   2791  O   ILE A 189       2.639  11.279  22.046  1.00 89.72           O
ATOM   2792  HA  ILE A 189       3.791  10.230  19.184  1.00 89.72           H
ATOM   2793  CB  ILE A 189       4.607  12.096  19.793  1.00 89.72           C
ATOM   2794  HB  ILE A 189       4.269  12.984  20.327  1.00 89.72           H
ATOM   2795  CG1 ILE A 189       4.941  12.528  18.363  1.00 89.72           C
ATOM   2796 1HG1 ILE A 189       5.328  11.676  17.804  1.00 89.72           H
ATOM   2797 2HG1 ILE A 189       4.033  12.855  17.857  1.00 89.72           H
ATOM   2798  CG2 ILE A 189       5.837  11.564  20.533  1.00 89.72           C
ATOM   2799 1HG2 ILE A 189       5.572  11.348  21.568  1.00 89.72           H
ATOM   2800 2HG2 ILE A 189       6.186  10.652  20.048  1.00 89.72           H
ATOM   2801 3HG2 ILE A 189       6.627  12.314  20.509  1.00 89.72           H
ATOM   2802  CD1 ILE A 189       5.970  13.659  18.359  1.00 89.72           C
ATOM   2803 1HD1 ILE A 189       5.570  14.517  18.899  1.00 89.72           H
ATOM   2804 2HD1 ILE A 189       6.886  13.320  18.844  1.00 89.72           H
ATOM   2805 3HD1 ILE A 189       6.189  13.947  17.331  1.00 89.72           H
ATOM   2806  HN  ILE A 189       2.107  12.590  19.410  1.00 89.72           H
ATOM   2807  N   LYS A 190       3.427   9.260  21.398  1.00 84.83           N
ATOM   2808  CA  LYS A 190       3.219   8.638  22.694  1.00 84.83           C
ATOM   2809  C   LYS A 190       4.575   8.272  23.303  1.00 84.83           C
ATOM   2810  O   LYS A 190       5.416   7.671  22.636  1.00 84.83           O
ATOM   2811  HA  LYS A 190       2.740   9.376  23.338  1.00 84.83           H
ATOM   2812  CB  LYS A 190       2.260   7.453  22.572  1.00 84.83           C
ATOM   2813 1HB  LYS A 190       1.354   7.765  22.053  1.00 84.83           H
ATOM   2814 2HB  LYS A 190       2.718   6.670  21.968  1.00 84.83           H
ATOM   2815  CG  LYS A 190       1.898   6.895  23.950  1.00 84.83           C
ATOM   2816 1HG  LYS A 190       2.804   6.578  24.467  1.00 84.83           H
ATOM   2817 2HG  LYS A 190       1.443   7.680  24.556  1.00 84.83           H
ATOM   2818  CD  LYS A 190       0.934   5.714  23.828  1.00 84.83           C
ATOM   2819 1HD  LYS A 190      -0.011   6.053  23.402  1.00 84.83           H
ATOM   2820 2HD  LYS A 190       1.345   4.973  23.142  1.00 84.83           H
ATOM   2821  CE  LYS A 190       0.682   5.069  25.192  1.00 84.83           C
ATOM   2822 1HE  LYS A 190       1.624   4.962  25.731  1.00 84.83           H
ATOM   2823 2HE  LYS A 190       0.042   5.714  25.794  1.00 84.83           H
ATOM   2824  NZ  LYS A 190       0.045   3.743  25.029  1.00 84.83           N
ATOM   2825 1HZ  LYS A 190      -0.157   3.350  25.942  1.00 84.83           H
ATOM   2826 2HZ  LYS A 190      -0.818   3.844  24.507  1.00 84.83           H
ATOM   2827 3HZ  LYS A 190       0.673   3.126  24.527  1.00 84.83           H
ATOM   2828  HN  LYS A 190       3.796   8.655  20.693  1.00 84.83           H
ATOM   2829  N   GLU A 191       4.744   8.649  24.561  1.00 75.69           N
ATOM   2830  CA  GLU A 191       5.912   8.231  25.317  1.00 75.69           C
ATOM   2831  C   GLU A 191       5.613   6.945  26.090  1.00 75.69           C
ATOM   2832  O   GLU A 191       4.665   6.894  26.873  1.00 75.69           O
ATOM   2833  HA  GLU A 191       6.687   8.044  24.573  1.00 75.69           H
ATOM   2834  CB  GLU A 191       6.381   9.341  26.260  1.00 75.69           C
ATOM   2835 1HB  GLU A 191       5.522   9.773  26.775  1.00 75.69           H
ATOM   2836 2HB  GLU A 191       7.139   8.951  26.939  1.00 75.69           H
ATOM   2837  CG  GLU A 191       7.044  10.479  25.481  1.00 75.69           C
ATOM   2838 1HG  GLU A 191       7.812  10.073  24.822  1.00 75.69           H
ATOM   2839 2HG  GLU A 191       6.306  10.970  24.847  1.00 75.69           H
ATOM   2840  CD  GLU A 191       7.669  11.502  26.431  1.00 75.69           C
ATOM   2841  OE1 GLU A 191       8.255  12.476  25.911  1.00 75.69           O
ATOM   2842  OE2 GLU A 191       7.547  11.288  27.657  1.00 75.69           O
ATOM   2843  HN  GLU A 191       4.101   9.228  25.063  1.00 75.69           H
ATOM   2844  N   GLU A 192       6.438   5.939  25.844  1.00 72.06           N
ATOM   2845  CA  GLU A 192       6.294   4.667  26.532  1.00 72.06           C
ATOM   2846  C   GLU A 192       7.667   4.118  26.925  1.00 72.06           C
ATOM   2847  O   GLU A 192       8.549   3.978  26.080  1.00 72.06           O
ATOM   2848  HA  GLU A 192       5.713   4.887  27.427  1.00 72.06           H
ATOM   2849  CB  GLU A 192       5.528   3.661  25.670  1.00 72.06           C
ATOM   2850 1HB  GLU A 192       4.541   4.058  25.434  1.00 72.06           H
ATOM   2851 2HB  GLU A 192       6.115   3.412  24.787  1.00 72.06           H
ATOM   2852  CG  GLU A 192       5.307   2.349  26.425  1.00 72.06           C
ATOM   2853 1HG  GLU A 192       5.979   1.584  26.036  1.00 72.06           H
ATOM   2854 2HG  GLU A 192       5.555   2.485  27.478  1.00 72.06           H
ATOM   2855  CD  GLU A 192       3.858   1.878  26.294  1.00 72.06           C
ATOM   2856  OE1 GLU A 192       3.538   0.844  26.920  1.00 72.06           O
ATOM   2857  OE2 GLU A 192       3.102   2.562  25.570  1.00 72.06           O
ATOM   2858  HN  GLU A 192       7.193   5.982  25.189  1.00 72.06           H
ATOM   2859  N   SER A 193       7.805   3.823  28.210  1.00 73.09           N
ATOM   2860  CA  SER A 193       9.051   3.280  28.723  1.00 73.09           C
ATOM   2861  C   SER A 193      10.213   4.209  28.365  1.00 73.09           C
ATOM   2862  O   SER A 193      11.330   3.750  28.130  1.00 73.09           O
ATOM   2863  HA  SER A 193       8.921   3.230  29.804  1.00 73.09           H
ATOM   2864  CB  SER A 193       9.307   1.875  28.176  1.00 73.09           C
ATOM   2865 1HB  SER A 193       9.479   1.930  27.101  1.00 73.09           H
ATOM   2866 2HB  SER A 193      10.216   1.471  28.623  1.00 73.09           H
ATOM   2867  OG  SER A 193       8.218   0.993  28.437  1.00 73.09           O
ATOM   2868  HG  SER A 193       8.364   0.122  27.969  1.00 73.09           H
ATOM   2869  HN  SER A 193       7.085   3.948  28.892  1.00 73.09           H
ATOM   2870  N   GLY A 194       9.910   5.499  28.336  1.00 81.87           N
ATOM   2871  CA  GLY A 194      10.929   6.500  28.069  1.00 81.87           C
ATOM   2872  C   GLY A 194      11.261   6.561  26.577  1.00 81.87           C
ATOM   2873  O   GLY A 194      12.200   7.247  26.174  1.00 81.87           O
ATOM   2874 1HA  GLY A 194      10.581   7.476  28.408  1.00 81.87           H
ATOM   2875 2HA  GLY A 194      11.830   6.268  28.637  1.00 81.87           H
ATOM   2876  HN  GLY A 194       8.991   5.861  28.489  1.00 81.87           H
ATOM   2877  N   ILE A 195      10.474   5.834  25.798  1.00 80.47           N
ATOM   2878  CA  ILE A 195      10.643   5.835  24.355  1.00 80.47           C
ATOM   2879  C   ILE A 195       9.479   6.591  23.710  1.00 80.47           C
ATOM   2880  O   ILE A 195       8.317   6.311  23.998  1.00 80.47           O
ATOM   2881  HA  ILE A 195      11.566   6.370  24.134  1.00 80.47           H
ATOM   2882  CB  ILE A 195      10.811   4.406  23.835  1.00 80.47           C
ATOM   2883  HB  ILE A 195       9.925   3.835  24.111  1.00 80.47           H
ATOM   2884  CG1 ILE A 195      12.012   3.722  24.491  1.00 80.47           C
ATOM   2885 1HG1 ILE A 195      12.926   4.260  24.237  1.00 80.47           H
ATOM   2886 2HG1 ILE A 195      11.910   3.762  25.575  1.00 80.47           H
ATOM   2887  CG2 ILE A 195      10.904   4.386  22.308  1.00 80.47           C
ATOM   2888 1HG2 ILE A 195       9.993   4.807  21.883  1.00 80.47           H
ATOM   2889 2HG2 ILE A 195      11.761   4.978  21.988  1.00 80.47           H
ATOM   2890 3HG2 ILE A 195      11.023   3.358  21.965  1.00 80.47           H
ATOM   2891  CD1 ILE A 195      12.129   2.265  24.037  1.00 80.47           C
ATOM   2892 1HD1 ILE A 195      11.225   1.725  24.314  1.00 80.47           H
ATOM   2893 2HD1 ILE A 195      12.256   2.231  22.955  1.00 80.47           H
ATOM   2894 3HD1 ILE A 195      12.991   1.803  24.518  1.00 80.47           H
ATOM   2895  HN  ILE A 195       9.733   5.254  26.137  1.00 80.47           H
ATOM   2896  N   ALA A 196       9.833   7.534  22.849  1.00 90.82           N
ATOM   2897  CA  ALA A 196       8.834   8.264  22.087  1.00 90.82           C
ATOM   2898  C   ALA A 196       8.397   7.420  20.887  1.00 90.82           C
ATOM   2899  O   ALA A 196       9.233   6.952  20.116  1.00 90.82           O
ATOM   2900  HA  ALA A 196       7.974   8.427  22.737  1.00 90.82           H
ATOM   2901  CB  ALA A 196       9.402   9.621  21.669  1.00 90.82           C
ATOM   2902 1HB  ALA A 196       9.669  10.192  22.558  1.00 90.82           H
ATOM   2903 2HB  ALA A 196      10.289   9.471  21.054  1.00 90.82           H
ATOM   2904 3HB  ALA A 196       8.652  10.169  21.098  1.00 90.82           H
ATOM   2905  HN  ALA A 196      10.779   7.800  22.669  1.00 90.82           H
ATOM   2906  N   ILE A 197       7.088   7.253  20.767  1.00 86.81           N
ATOM   2907  CA  ILE A 197       6.532   6.441  19.698  1.00 86.81           C
ATOM   2908  C   ILE A 197       5.482   7.255  18.939  1.00 86.81           C
ATOM   2909  O   ILE A 197       4.580   7.830  19.546  1.00 86.81           O
ATOM   2910  HA  ILE A 197       7.346   6.203  19.012  1.00 86.81           H
ATOM   2911  CB  ILE A 197       6.003   5.116  20.251  1.00 86.81           C
ATOM   2912  HB  ILE A 197       5.221   5.338  20.977  1.00 86.81           H
ATOM   2913  CG1 ILE A 197       7.103   4.352  20.990  1.00 86.81           C
ATOM   2914 1HG1 ILE A 197       7.903   4.097  20.295  1.00 86.81           H
ATOM   2915 2HG1 ILE A 197       7.540   4.989  21.759  1.00 86.81           H
ATOM   2916  CG2 ILE A 197       5.366   4.276  19.142  1.00 86.81           C
ATOM   2917 1HG2 ILE A 197       4.536   4.826  18.700  1.00 86.81           H
ATOM   2918 2HG2 ILE A 197       6.110   4.062  18.375  1.00 86.81           H
ATOM   2919 3HG2 ILE A 197       4.998   3.340  19.563  1.00 86.81           H
ATOM   2920  CD1 ILE A 197       6.550   3.077  21.629  1.00 86.81           C
ATOM   2921 1HD1 ILE A 197       5.767   3.338  22.341  1.00 86.81           H
ATOM   2922 2HD1 ILE A 197       6.136   2.432  20.854  1.00 86.81           H
ATOM   2923 3HD1 ILE A 197       7.353   2.553  22.148  1.00 86.81           H
ATOM   2924  HN  ILE A 197       6.414   7.660  21.383  1.00 86.81           H
ATOM   2925  N   CYS A 198       5.634   7.277  17.623  1.00 91.96           N
ATOM   2926  CA  CYS A 198       4.601   7.824  16.760  1.00 91.96           C
ATOM   2927  C   CYS A 198       3.550   6.739  16.521  1.00 91.96           C
ATOM   2928  O   CYS A 198       3.817   5.750  15.839  1.00 91.96           O
ATOM   2929  HA  CYS A 198       4.168   8.673  17.289  1.00 91.96           H
ATOM   2930  CB  CYS A 198       5.183   8.353  15.447  1.00 91.96           C
ATOM   2931 1HB  CYS A 198       5.805   9.227  15.642  1.00 91.96           H
ATOM   2932 2HB  CYS A 198       5.827   7.599  14.995  1.00 91.96           H
ATOM   2933  SG  CYS A 198       3.831   8.793  14.295  1.00 91.96           S
ATOM   2934  HN  CYS A 198       6.443   6.931  17.148  1.00 91.96           H
ATOM   2935  N   THR A 199       2.377   6.960  17.096  1.00 90.10           N
ATOM   2936  CA  THR A 199       1.286   6.009  16.961  1.00 90.10           C
ATOM   2937  C   THR A 199      -0.052   6.743  16.860  1.00 90.10           C
ATOM   2938  O   THR A 199      -0.131   7.939  17.138  1.00 90.10           O
ATOM   2939  HA  THR A 199       1.422   5.461  16.028  1.00 90.10           H
ATOM   2940  CB  THR A 199       1.358   5.036  18.140  1.00 90.10           C
ATOM   2941  HB  THR A 199       2.377   4.680  18.289  1.00 90.10           H
ATOM   2942  OG1 THR A 199       0.397   4.033  17.822  1.00 90.10           O
ATOM   2943  HG1 THR A 199       0.536   3.230  18.401  1.00 90.10           H
ATOM   2944  CG2 THR A 199       0.837   5.653  19.440  1.00 90.10           C
ATOM   2945 1HG2 THR A 199      -0.204   5.947  19.311  1.00 90.10           H
ATOM   2946 2HG2 THR A 199       1.434   6.529  19.691  1.00 90.10           H
ATOM   2947 3HG2 THR A 199       0.911   4.920  20.244  1.00 90.10           H
ATOM   2948  HN  THR A 199       2.166   7.769  17.645  1.00 90.10           H
ATOM   2949  N   MET A 200      -1.071   5.997  16.460  1.00 89.07           N
ATOM   2950  CA  MET A 200      -2.438   6.480  16.563  1.00 89.07           C
ATOM   2951  C   MET A 200      -2.988   6.271  17.975  1.00 89.07           C
ATOM   2952  O   MET A 200      -2.912   5.170  18.519  1.00 89.07           O
ATOM   2953  HA  MET A 200      -2.390   7.545  16.338  1.00 89.07           H
ATOM   2954  CB  MET A 200      -3.319   5.737  15.557  1.00 89.07           C
ATOM   2955 1HB  MET A 200      -3.197   4.662  15.685  1.00 89.07           H
ATOM   2956 2HB  MET A 200      -4.368   5.965  15.749  1.00 89.07           H
ATOM   2957  CG  MET A 200      -2.962   6.129  14.121  1.00 89.07           C
ATOM   2958 1HG  MET A 200      -2.948   7.215  14.024  1.00 89.07           H
ATOM   2959 2HG  MET A 200      -1.960   5.775  13.878  1.00 89.07           H
ATOM   2960  SD  MET A 200      -4.147   5.430  12.985  1.00 89.07           S
ATOM   2961  CE  MET A 200      -5.593   6.382  13.421  1.00 89.07           C
ATOM   2962 1HE  MET A 200      -5.835   6.215  14.471  1.00 89.07           H
ATOM   2963 2HE  MET A 200      -5.394   7.441  13.258  1.00 89.07           H
ATOM   2964 3HE  MET A 200      -6.434   6.071  12.801  1.00 89.07           H
ATOM   2965  HN  MET A 200      -0.975   5.080  16.073  1.00 89.07           H
ATOM   2966  N   VAL A 201      -3.531   7.345  18.530  1.00 91.35           N
ATOM   2967  CA  VAL A 201      -4.177   7.272  19.829  1.00 91.35           C
ATOM   2968  C   VAL A 201      -5.665   7.596  19.672  1.00 91.35           C
ATOM   2969  O   VAL A 201      -6.024   8.706  19.283  1.00 91.35           O
ATOM   2970  HA  VAL A 201      -4.078   6.248  20.188  1.00 91.35           H
ATOM   2971  CB  VAL A 201      -3.466   8.194  20.821  1.00 91.35           C
ATOM   2972  HB  VAL A 201      -3.585   9.219  20.470  1.00 91.35           H
ATOM   2973  CG1 VAL A 201      -4.098   8.096  22.211  1.00 91.35           C
ATOM   2974 1HG1 VAL A 201      -5.147   8.386  22.154  1.00 91.35           H
ATOM   2975 2HG1 VAL A 201      -4.024   7.070  22.572  1.00 91.35           H
ATOM   2976 3HG1 VAL A 201      -3.573   8.761  22.896  1.00 91.35           H
ATOM   2977  CG2 VAL A 201      -1.968   7.887  20.876  1.00 91.35           C
ATOM   2978 1HG2 VAL A 201      -1.820   6.854  21.191  1.00 91.35           H
ATOM   2979 2HG2 VAL A 201      -1.530   8.032  19.889  1.00 91.35           H
ATOM   2980 3HG2 VAL A 201      -1.486   8.557  21.589  1.00 91.35           H
ATOM   2981  HN  VAL A 201      -3.533   8.252  18.107  1.00 91.35           H
ATOM   2982  N   TYR A 202      -6.489   6.607  19.984  1.00 91.51           N
ATOM   2983  CA  TYR A 202      -7.929   6.772  19.880  1.00 91.51           C
ATOM   2984  C   TYR A 202      -8.518   7.287  21.195  1.00 91.51           C
ATOM   2985  O   TYR A 202      -8.063   6.909  22.273  1.00 91.51           O
ATOM   2986  HA  TYR A 202      -8.128   7.498  19.092  1.00 91.51           H
ATOM   2987  CB  TYR A 202      -8.494   5.379  19.593  1.00 91.51           C
ATOM   2988 1HB  TYR A 202      -8.209   4.709  20.404  1.00 91.51           H
ATOM   2989 2HB  TYR A 202      -9.582   5.433  19.592  1.00 91.51           H
ATOM   2990  CG  TYR A 202      -8.026   4.779  18.266  1.00 91.51           C
ATOM   2991  CD1 TYR A 202      -8.703   5.072  17.099  1.00 91.51           C
ATOM   2992  HD1 TYR A 202      -9.571   5.731  17.124  1.00 91.51           H
ATOM   2993  CD2 TYR A 202      -6.926   3.945  18.235  1.00 91.51           C
ATOM   2994  HD2 TYR A 202      -6.392   3.714  19.156  1.00 91.51           H
ATOM   2995  CE1 TYR A 202      -8.262   4.507  15.850  1.00 91.51           C
ATOM   2996  HE1 TYR A 202      -8.788   4.730  14.922  1.00 91.51           H
ATOM   2997  CE2 TYR A 202      -6.486   3.381  16.986  1.00 91.51           C
ATOM   2998  HE2 TYR A 202      -5.619   2.721  16.947  1.00 91.51           H
ATOM   2999  CZ  TYR A 202      -7.175   3.690  15.855  1.00 91.51           C
ATOM   3000  OH  TYR A 202      -6.759   3.156  14.675  1.00 91.51           O
ATOM   3001  HH  TYR A 202      -5.929   2.617  14.817  1.00 91.51           H
ATOM   3002  HN  TYR A 202      -6.189   5.707  20.301  1.00 91.51           H
ATOM   3003  N   PRO A 203      -9.536   8.156  21.130  1.00 85.90           N
ATOM   3004  CA  PRO A 203     -10.120   8.726  22.347  1.00 85.90           C
ATOM   3005  C   PRO A 203     -10.872   7.691  23.167  1.00 85.90           C
ATOM   3006  O   PRO A 203     -11.388   6.717  22.620  1.00 85.90           O
ATOM   3007  HA  PRO A 203      -9.332   9.093  23.006  1.00 85.90           H
ATOM   3008  CB  PRO A 203     -11.051   9.821  21.823  1.00 85.90           C
ATOM   3009 1HB  PRO A 203     -11.926   9.944  22.462  1.00 85.90           H
ATOM   3010 2HB  PRO A 203     -10.550  10.789  21.782  1.00 85.90           H
ATOM   3011  CG  PRO A 203     -11.432   9.339  20.453  1.00 85.90           C
ATOM   3012 1HG  PRO A 203     -12.275   8.650  20.498  1.00 85.90           H
ATOM   3013 2HG  PRO A 203     -11.732  10.168  19.813  1.00 85.90           H
ATOM   3014  CD  PRO A 203     -10.206   8.659  19.917  1.00 85.90           C
ATOM   3015 1HD  PRO A 203     -10.462   7.849  19.234  1.00 85.90           H
ATOM   3016 2HD  PRO A 203      -9.571   9.352  19.366  1.00 85.90           H
ATOM   3017  N   SER A 204     -10.915   7.931  24.469  1.00 76.39           N
ATOM   3018  CA  SER A 204     -11.402   6.926  25.399  1.00 76.39           C
ATOM   3019  C   SER A 204     -12.823   6.506  25.019  1.00 76.39           C
ATOM   3020  O   SER A 204     -13.183   5.337  25.146  1.00 76.39           O
ATOM   3021  HA  SER A 204     -10.715   6.086  25.302  1.00 76.39           H
ATOM   3022  CB  SER A 204     -11.370   7.447  26.838  1.00 76.39           C
ATOM   3023 1HB  SER A 204     -11.867   6.732  27.493  1.00 76.39           H
ATOM   3024 2HB  SER A 204     -10.335   7.520  27.174  1.00 76.39           H
ATOM   3025  OG  SER A 204     -12.000   8.719  26.960  1.00 76.39           O
ATOM   3026  HG  SER A 204     -12.984   8.602  27.090  1.00 76.39           H
ATOM   3027  HN  SER A 204     -10.624   8.790  24.889  1.00 76.39           H
ATOM   3028  N   ASP A 205     -13.591   7.482  24.559  1.00 72.56           N
ATOM   3029  CA  ASP A 205     -14.983   7.242  24.217  1.00 72.56           C
ATOM   3030  C   ASP A 205     -15.052   6.446  22.912  1.00 72.56           C
ATOM   3031  O   ASP A 205     -14.626   6.928  21.863  1.00 72.56           O
ATOM   3032  HA  ASP A 205     -15.395   6.691  25.063  1.00 72.56           H
ATOM   3033  CB  ASP A 205     -15.735   8.558  24.009  1.00 72.56           C
ATOM   3034 1HB  ASP A 205     -15.202   9.175  23.286  1.00 72.56           H
ATOM   3035 2HB  ASP A 205     -16.720   8.355  23.590  1.00 72.56           H
ATOM   3036  CG  ASP A 205     -15.883   9.319  25.328  1.00 72.56           C
ATOM   3037  OD1 ASP A 205     -15.781   8.654  26.382  1.00 72.56           O
ATOM   3038  OD2 ASP A 205     -16.093  10.549  25.253  1.00 72.56           O
ATOM   3039  HN  ASP A 205     -13.279   8.422  24.420  1.00 72.56           H
ATOM   3040  N   GLU A 206     -15.593   5.242  23.018  1.00 76.06           N
ATOM   3041  CA  GLU A 206     -15.794   4.405  21.847  1.00 76.06           C
ATOM   3042  C   GLU A 206     -14.461   4.154  21.139  1.00 76.06           C
ATOM   3043  O   GLU A 206     -14.433   3.870  19.942  1.00 76.06           O
ATOM   3044  HA  GLU A 206     -16.194   3.465  22.227  1.00 76.06           H
ATOM   3045  CB  GLU A 206     -16.812   5.034  20.893  1.00 76.06           C
ATOM   3046 1HB  GLU A 206     -16.423   5.978  20.511  1.00 76.06           H
ATOM   3047 2HB  GLU A 206     -17.065   4.323  20.106  1.00 76.06           H
ATOM   3048  CG  GLU A 206     -18.119   5.356  21.620  1.00 76.06           C
ATOM   3049 1HG  GLU A 206     -18.283   4.633  22.419  1.00 76.06           H
ATOM   3050 2HG  GLU A 206     -18.046   6.338  22.088  1.00 76.06           H
ATOM   3051  CD  GLU A 206     -19.304   5.333  20.653  1.00 76.06           C
ATOM   3052  OE1 GLU A 206     -20.279   4.616  20.966  1.00 76.06           O
ATOM   3053  OE2 GLU A 206     -19.209   6.033  19.621  1.00 76.06           O
ATOM   3054  HN  GLU A 206     -15.891   4.837  23.882  1.00 76.06           H
ATOM   3055  N   SER A 207     -13.388   4.267  21.909  1.00 87.75           N
ATOM   3056  CA  SER A 207     -12.056   4.055  21.370  1.00 87.75           C
ATOM   3057  C   SER A 207     -12.006   2.733  20.602  1.00 87.75           C
ATOM   3058  O   SER A 207     -11.428   2.662  19.518  1.00 87.75           O
ATOM   3059  HA  SER A 207     -11.879   4.895  20.698  1.00 87.75           H
ATOM   3060  CB  SER A 207     -11.005   4.063  22.482  1.00 87.75           C
ATOM   3061 1HB  SER A 207     -10.038   3.776  22.069  1.00 87.75           H
ATOM   3062 2HB  SER A 207     -10.897   5.075  22.873  1.00 87.75           H
ATOM   3063  OG  SER A 207     -11.347   3.178  23.546  1.00 87.75           O
ATOM   3064  HG  SER A 207     -10.775   3.366  24.345  1.00 87.75           H
ATOM   3065  HN  SER A 207     -13.420   4.499  22.881  1.00 87.75           H
ATOM   3066  N   THR A 208     -12.619   1.718  21.193  1.00 87.30           N
ATOM   3067  CA  THR A 208     -12.601   0.388  20.608  1.00 87.30           C
ATOM   3068  C   THR A 208     -13.318   0.391  19.256  1.00 87.30           C
ATOM   3069  O   THR A 208     -12.817  -0.171  18.283  1.00 87.30           O
ATOM   3070  HA  THR A 208     -11.564   0.110  20.419  1.00 87.30           H
ATOM   3071  CB  THR A 208     -13.214  -0.582  21.619  1.00 87.30           C
ATOM   3072  HB  THR A 208     -14.283  -0.402  21.733  1.00 87.30           H
ATOM   3073  OG1 THR A 208     -12.431  -0.398  22.796  1.00 87.30           O
ATOM   3074  HG1 THR A 208     -11.468  -0.581  22.598  1.00 87.30           H
ATOM   3075  CG2 THR A 208     -12.980  -2.046  21.242  1.00 87.30           C
ATOM   3076 1HG2 THR A 208     -11.909  -2.243  21.194  1.00 87.30           H
ATOM   3077 2HG2 THR A 208     -13.430  -2.247  20.269  1.00 87.30           H
ATOM   3078 3HG2 THR A 208     -13.436  -2.692  21.992  1.00 87.30           H
ATOM   3079  HN  THR A 208     -13.121   1.793  22.055  1.00 87.30           H
ATOM   3080  N   LYS A 209     -14.479   1.029  19.239  1.00 83.24           N
ATOM   3081  CA  LYS A 209     -15.295   1.065  18.038  1.00 83.24           C
ATOM   3082  C   LYS A 209     -14.512   1.745  16.914  1.00 83.24           C
ATOM   3083  O   LYS A 209     -14.517   1.275  15.777  1.00 83.24           O
ATOM   3084  HA  LYS A 209     -15.493   0.034  17.747  1.00 83.24           H
ATOM   3085  CB  LYS A 209     -16.647   1.721  18.329  1.00 83.24           C
ATOM   3086 1HB  LYS A 209     -16.491   2.697  18.787  1.00 83.24           H
ATOM   3087 2HB  LYS A 209     -17.182   1.890  17.394  1.00 83.24           H
ATOM   3088  CG  LYS A 209     -17.493   0.846  19.256  1.00 83.24           C
ATOM   3089 1HG  LYS A 209     -17.560  -0.163  18.849  1.00 83.24           H
ATOM   3090 2HG  LYS A 209     -17.007   0.765  20.229  1.00 83.24           H
ATOM   3091  CD  LYS A 209     -18.898   1.427  19.428  1.00 83.24           C
ATOM   3092 1HD  LYS A 209     -18.830   2.491  19.653  1.00 83.24           H
ATOM   3093 2HD  LYS A 209     -19.451   1.333  18.494  1.00 83.24           H
ATOM   3094  CE  LYS A 209     -19.654   0.710  20.549  1.00 83.24           C
ATOM   3095 1HE  LYS A 209     -19.908  -0.302  20.234  1.00 83.24           H
ATOM   3096 2HE  LYS A 209     -19.015   0.620  21.427  1.00 83.24           H
ATOM   3097  NZ  LYS A 209     -20.886   1.451  20.898  1.00 83.24           N
ATOM   3098 1HZ  LYS A 209     -21.353   0.986  21.669  1.00 83.24           H
ATOM   3099 2HZ  LYS A 209     -20.646   2.398  21.171  1.00 83.24           H
ATOM   3100 3HZ  LYS A 209     -21.504   1.478  20.095  1.00 83.24           H
ATOM   3101  HN  LYS A 209     -14.861   1.515  20.025  1.00 83.24           H
ATOM   3102  N   LEU A 210     -13.857   2.840  17.270  1.00 89.11           N
ATOM   3103  CA  LEU A 210     -13.175   3.659  16.283  1.00 89.11           C
ATOM   3104  C   LEU A 210     -12.053   2.844  15.637  1.00 89.11           C
ATOM   3105  O   LEU A 210     -11.942   2.795  14.413  1.00 89.11           O
ATOM   3106  HA  LEU A 210     -13.903   3.916  15.513  1.00 89.11           H
ATOM   3107  CB  LEU A 210     -12.699   4.971  16.911  1.00 89.11           C
ATOM   3108 1HB  LEU A 210     -13.538   5.423  17.440  1.00 89.11           H
ATOM   3109 2HB  LEU A 210     -11.939   4.739  17.657  1.00 89.11           H
ATOM   3110  CG  LEU A 210     -12.125   6.008  15.944  1.00 89.11           C
ATOM   3111  HG  LEU A 210     -11.308   5.544  15.392  1.00 89.11           H
ATOM   3112  CD1 LEU A 210     -13.174   6.442  14.918  1.00 89.11           C
ATOM   3113 1HD1 LEU A 210     -13.503   5.575  14.346  1.00 89.11           H
ATOM   3114 2HD1 LEU A 210     -14.028   6.881  15.435  1.00 89.11           H
ATOM   3115 3HD1 LEU A 210     -12.740   7.179  14.243  1.00 89.11           H
ATOM   3116  CD2 LEU A 210     -11.539   7.200  16.703  1.00 89.11           C
ATOM   3117 1HD2 LEU A 210     -12.320   7.672  17.298  1.00 89.11           H
ATOM   3118 2HD2 LEU A 210     -10.740   6.855  17.360  1.00 89.11           H
ATOM   3119 3HD2 LEU A 210     -11.137   7.922  15.992  1.00 89.11           H
ATOM   3120  HN  LEU A 210     -13.788   3.169  18.212  1.00 89.11           H
ATOM   3121  N   LYS A 211     -11.249   2.225  16.489  1.00 93.66           N
ATOM   3122  CA  LYS A 211     -10.142   1.411  16.016  1.00 93.66           C
ATOM   3123  C   LYS A 211     -10.675   0.334  15.069  1.00 93.66           C
ATOM   3124  O   LYS A 211     -10.164   0.167  13.963  1.00 93.66           O
ATOM   3125  HA  LYS A 211      -9.472   2.063  15.456  1.00 93.66           H
ATOM   3126  CB  LYS A 211      -9.346   0.852  17.197  1.00 93.66           C
ATOM   3127 1HB  LYS A 211      -8.943   1.673  17.791  1.00 93.66           H
ATOM   3128 2HB  LYS A 211     -10.008   0.282  17.850  1.00 93.66           H
ATOM   3129  CG  LYS A 211      -8.204  -0.044  16.714  1.00 93.66           C
ATOM   3130 1HG  LYS A 211      -8.612  -0.955  16.275  1.00 93.66           H
ATOM   3131 2HG  LYS A 211      -7.645   0.465  15.928  1.00 93.66           H
ATOM   3132  CD  LYS A 211      -7.263  -0.403  17.866  1.00 93.66           C
ATOM   3133 1HD  LYS A 211      -6.873   0.509  18.319  1.00 93.66           H
ATOM   3134 2HD  LYS A 211      -7.816  -0.933  18.640  1.00 93.66           H
ATOM   3135  CE  LYS A 211      -6.102  -1.271  17.375  1.00 93.66           C
ATOM   3136 1HE  LYS A 211      -6.481  -2.231  17.026  1.00 93.66           H
ATOM   3137 2HE  LYS A 211      -5.616  -0.792  16.525  1.00 93.66           H
ATOM   3138  NZ  LYS A 211      -5.120  -1.484  18.461  1.00 93.66           N
ATOM   3139 1HZ  LYS A 211      -4.416  -2.146  18.155  1.00 93.66           H
ATOM   3140 2HZ  LYS A 211      -4.676  -0.602  18.693  1.00 93.66           H
ATOM   3141 3HZ  LYS A 211      -5.594  -1.849  19.280  1.00 93.66           H
ATOM   3142  HN  LYS A 211     -11.344   2.274  17.483  1.00 93.66           H
ATOM   3143  N   SER A 212     -11.695  -0.369  15.538  1.00 91.25           N
ATOM   3144  CA  SER A 212     -12.252  -1.477  14.781  1.00 91.25           C
ATOM   3145  C   SER A 212     -12.748  -0.983  13.420  1.00 91.25           C
ATOM   3146  O   SER A 212     -12.566  -1.656  12.407  1.00 91.25           O
ATOM   3147  HA  SER A 212     -11.431  -2.183  14.655  1.00 91.25           H
ATOM   3148  CB  SER A 212     -13.391  -2.152  15.548  1.00 91.25           C
ATOM   3149 1HB  SER A 212     -14.165  -1.417  15.768  1.00 91.25           H
ATOM   3150 2HB  SER A 212     -13.847  -2.917  14.920  1.00 91.25           H
ATOM   3151  OG  SER A 212     -12.939  -2.743  16.763  1.00 91.25           O
ATOM   3152  HG  SER A 212     -12.959  -2.068  17.500  1.00 91.25           H
ATOM   3153  HN  SER A 212     -12.139  -0.194  16.417  1.00 91.25           H
ATOM   3154  N   ALA A 213     -13.367   0.189  13.441  1.00 94.29           N
ATOM   3155  CA  ALA A 213     -13.919   0.765  12.227  1.00 94.29           C
ATOM   3156  C   ALA A 213     -12.782   1.080  11.253  1.00 94.29           C
ATOM   3157  O   ALA A 213     -12.865   0.752  10.071  1.00 94.29           O
ATOM   3158  HA  ALA A 213     -14.577   0.022  11.777  1.00 94.29           H
ATOM   3159  CB  ALA A 213     -14.744   2.004  12.580  1.00 94.29           C
ATOM   3160 1HB  ALA A 213     -15.556   1.722  13.251  1.00 94.29           H
ATOM   3161 2HB  ALA A 213     -14.106   2.738  13.073  1.00 94.29           H
ATOM   3162 3HB  ALA A 213     -15.159   2.437  11.670  1.00 94.29           H
ATOM   3163  HN  ALA A 213     -13.492   0.740  14.266  1.00 94.29           H
ATOM   3164  N   VAL A 214     -11.747   1.712  11.787  1.00 92.48           N
ATOM   3165  CA  VAL A 214     -10.627   2.139  10.965  1.00 92.48           C
ATOM   3166  C   VAL A 214      -9.983   0.914  10.312  1.00 92.48           C
ATOM   3167  O   VAL A 214      -9.659   0.938   9.126  1.00 92.48           O
ATOM   3168  HA  VAL A 214     -11.021   2.787  10.183  1.00 92.48           H
ATOM   3169  CB  VAL A 214      -9.643   2.954  11.806  1.00 92.48           C
ATOM   3170  HB  VAL A 214      -9.408   2.378  12.701  1.00 92.48           H
ATOM   3171  CG1 VAL A 214      -8.337   3.192  11.045  1.00 92.48           C
ATOM   3172 1HG1 VAL A 214      -7.879   2.233  10.802  1.00 92.48           H
ATOM   3173 2HG1 VAL A 214      -8.547   3.738  10.125  1.00 92.48           H
ATOM   3174 3HG1 VAL A 214      -7.656   3.774  11.665  1.00 92.48           H
ATOM   3175  CG2 VAL A 214     -10.267   4.279  12.250  1.00 92.48           C
ATOM   3176 1HG2 VAL A 214     -10.544   4.862  11.372  1.00 92.48           H
ATOM   3177 2HG2 VAL A 214     -11.156   4.079  12.849  1.00 92.48           H
ATOM   3178 3HG2 VAL A 214      -9.546   4.839  12.846  1.00 92.48           H
ATOM   3179  HN  VAL A 214     -11.666   1.932  12.759  1.00 92.48           H
ATOM   3180  N   LEU A 215      -9.818  -0.127  11.115  1.00 92.28           N
ATOM   3181  CA  LEU A 215      -9.148  -1.330  10.651  1.00 92.28           C
ATOM   3182  C   LEU A 215     -10.020  -2.021   9.600  1.00 92.28           C
ATOM   3183  O   LEU A 215      -9.521  -2.461   8.566  1.00 92.28           O
ATOM   3184  HA  LEU A 215      -8.215  -1.024  10.178  1.00 92.28           H
ATOM   3185  CB  LEU A 215      -8.783  -2.229  11.834  1.00 92.28           C
ATOM   3186 1HB  LEU A 215      -9.673  -2.370  12.447  1.00 92.28           H
ATOM   3187 2HB  LEU A 215      -8.503  -3.209  11.447  1.00 92.28           H
ATOM   3188  CG  LEU A 215      -7.652  -1.726  12.734  1.00 92.28           C
ATOM   3189  HG  LEU A 215      -7.958  -0.774  13.167  1.00 92.28           H
ATOM   3190  CD1 LEU A 215      -7.405  -2.692  13.895  1.00 92.28           C
ATOM   3191 1HD1 LEU A 215      -8.313  -2.782  14.492  1.00 92.28           H
ATOM   3192 2HD1 LEU A 215      -7.130  -3.670  13.502  1.00 92.28           H
ATOM   3193 3HD1 LEU A 215      -6.597  -2.310  14.519  1.00 92.28           H
ATOM   3194  CD2 LEU A 215      -6.380  -1.467  11.924  1.00 92.28           C
ATOM   3195 1HD2 LEU A 215      -6.060  -2.392  11.444  1.00 92.28           H
ATOM   3196 2HD2 LEU A 215      -6.582  -0.714  11.162  1.00 92.28           H
ATOM   3197 3HD2 LEU A 215      -5.593  -1.110  12.588  1.00 92.28           H
ATOM   3198  HN  LEU A 215     -10.131  -0.156  12.064  1.00 92.28           H
ATOM   3199  N   THR A 216     -11.308  -2.095   9.902  1.00 91.62           N
ATOM   3200  CA  THR A 216     -12.249  -2.754   9.013  1.00 91.62           C
ATOM   3201  C   THR A 216     -12.246  -2.080   7.639  1.00 91.62           C
ATOM   3202  O   THR A 216     -12.231  -2.756   6.612  1.00 91.62           O
ATOM   3203  HA  THR A 216     -11.919  -3.783   8.865  1.00 91.62           H
ATOM   3204  CB  THR A 216     -13.621  -2.751   9.689  1.00 91.62           C
ATOM   3205  HB  THR A 216     -13.983  -1.732   9.830  1.00 91.62           H
ATOM   3206  OG1 THR A 216     -13.423  -3.505  10.881  1.00 91.62           O
ATOM   3207  HG1 THR A 216     -13.370  -2.891  11.669  1.00 91.62           H
ATOM   3208  CG2 THR A 216     -14.661  -3.557   8.907  1.00 91.62           C
ATOM   3209 1HG2 THR A 216     -14.331  -4.592   8.824  1.00 91.62           H
ATOM   3210 2HG2 THR A 216     -14.777  -3.131   7.911  1.00 91.62           H
ATOM   3211 3HG2 THR A 216     -15.617  -3.521   9.431  1.00 91.62           H
ATOM   3212  HN  THR A 216     -11.710  -1.715  10.736  1.00 91.62           H
ATOM   3213  N   LEU A 217     -12.261  -0.756   7.666  1.00 88.72           N
ATOM   3214  CA  LEU A 217     -12.267   0.017   6.435  1.00 88.72           C
ATOM   3215  C   LEU A 217     -11.005  -0.303   5.631  1.00 88.72           C
ATOM   3216  O   LEU A 217     -11.057  -0.412   4.407  1.00 88.72           O
ATOM   3217  HA  LEU A 217     -13.135  -0.297   5.856  1.00 88.72           H
ATOM   3218  CB  LEU A 217     -12.441   1.507   6.739  1.00 88.72           C
ATOM   3219 1HB  LEU A 217     -13.272   1.621   7.435  1.00 88.72           H
ATOM   3220 2HB  LEU A 217     -11.546   1.860   7.252  1.00 88.72           H
ATOM   3221  CG  LEU A 217     -12.694   2.412   5.532  1.00 88.72           C
ATOM   3222  HG  LEU A 217     -11.959   2.172   4.764  1.00 88.72           H
ATOM   3223  CD1 LEU A 217     -14.077   2.152   4.932  1.00 88.72           C
ATOM   3224 1HD1 LEU A 217     -14.143   1.113   4.609  1.00 88.72           H
ATOM   3225 2HD1 LEU A 217     -14.842   2.348   5.683  1.00 88.72           H
ATOM   3226 3HD1 LEU A 217     -14.231   2.809   4.076  1.00 88.72           H
ATOM   3227  CD2 LEU A 217     -12.497   3.884   5.901  1.00 88.72           C
ATOM   3228 1HD2 LEU A 217     -13.193   4.157   6.694  1.00 88.72           H
ATOM   3229 2HD2 LEU A 217     -11.475   4.039   6.245  1.00 88.72           H
ATOM   3230 3HD2 LEU A 217     -12.683   4.506   5.025  1.00 88.72           H
ATOM   3231  HN  LEU A 217     -12.269  -0.213   8.506  1.00 88.72           H
ATOM   3232  N   LYS A 218      -9.903  -0.445   6.351  1.00 85.88           N
ATOM   3233  CA  LYS A 218      -8.621  -0.701   5.716  1.00 85.88           C
ATOM   3234  C   LYS A 218      -8.667  -2.059   5.013  1.00 85.88           C
ATOM   3235  O   LYS A 218      -8.196  -2.195   3.885  1.00 85.88           O
ATOM   3236  HA  LYS A 218      -8.470   0.073   4.963  1.00 85.88           H
ATOM   3237  CB  LYS A 218      -7.484  -0.572   6.732  1.00 85.88           C
ATOM   3238 1HB  LYS A 218      -7.593   0.357   7.290  1.00 85.88           H
ATOM   3239 2HB  LYS A 218      -7.544  -1.386   7.454  1.00 85.88           H
ATOM   3240  CG  LYS A 218      -6.122  -0.599   6.036  1.00 85.88           C
ATOM   3241 1HG  LYS A 218      -6.033  -1.505   5.436  1.00 85.88           H
ATOM   3242 2HG  LYS A 218      -6.043   0.246   5.351  1.00 85.88           H
ATOM   3243  CD  LYS A 218      -4.984  -0.543   7.057  1.00 85.88           C
ATOM   3244 1HD  LYS A 218      -5.037   0.392   7.616  1.00 85.88           H
ATOM   3245 2HD  LYS A 218      -5.097  -1.352   7.778  1.00 85.88           H
ATOM   3246  CE  LYS A 218      -3.623  -0.654   6.367  1.00 85.88           C
ATOM   3247 1HE  LYS A 218      -3.615  -1.517   5.701  1.00 85.88           H
ATOM   3248 2HE  LYS A 218      -3.448   0.227   5.749  1.00 85.88           H
ATOM   3249  NZ  LYS A 218      -2.542  -0.784   7.370  1.00 85.88           N
ATOM   3250 1HZ  LYS A 218      -1.690  -1.088   6.912  1.00 85.88           H
ATOM   3251 2HZ  LYS A 218      -2.385   0.113   7.816  1.00 85.88           H
ATOM   3252 3HZ  LYS A 218      -2.812  -1.467   8.070  1.00 85.88           H
ATOM   3253  HN  LYS A 218      -9.876  -0.388   7.349  1.00 85.88           H
ATOM   3254  N   VAL A 219      -9.240  -3.030   5.709  1.00 90.75           N
ATOM   3255  CA  VAL A 219      -9.261  -4.395   5.211  1.00 90.75           C
ATOM   3256  C   VAL A 219     -10.169  -4.471   3.982  1.00 90.75           C
ATOM   3257  O   VAL A 219      -9.800  -5.063   2.969  1.00 90.75           O
ATOM   3258  HA  VAL A 219      -8.245  -4.653   4.913  1.00 90.75           H
ATOM   3259  CB  VAL A 219      -9.684  -5.353   6.327  1.00 90.75           C
ATOM   3260  HB  VAL A 219     -10.619  -4.983   6.750  1.00 90.75           H
ATOM   3261  CG1 VAL A 219      -9.941  -6.757   5.776  1.00 90.75           C
ATOM   3262 1HG1 VAL A 219     -10.735  -6.716   5.031  1.00 90.75           H
ATOM   3263 2HG1 VAL A 219      -9.030  -7.139   5.316  1.00 90.75           H
ATOM   3264 3HG1 VAL A 219     -10.240  -7.417   6.591  1.00 90.75           H
ATOM   3265  CG2 VAL A 219      -8.642  -5.385   7.447  1.00 90.75           C
ATOM   3266 1HG2 VAL A 219      -7.686  -5.719   7.044  1.00 90.75           H
ATOM   3267 2HG2 VAL A 219      -8.530  -4.385   7.868  1.00 90.75           H
ATOM   3268 3HG2 VAL A 219      -8.968  -6.073   8.227  1.00 90.75           H
ATOM   3269  HN  VAL A 219      -9.683  -2.897   6.596  1.00 90.75           H
ATOM   3270  N   ILE A 220     -11.339  -3.863   4.112  1.00 91.11           N
ATOM   3271  CA  ILE A 220     -12.352  -3.962   3.075  1.00 91.11           C
ATOM   3272  C   ILE A 220     -11.840  -3.288   1.801  1.00 91.11           C
ATOM   3273  O   ILE A 220     -11.760  -3.921   0.749  1.00 91.11           O
ATOM   3274  HA  ILE A 220     -12.506  -5.021   2.868  1.00 91.11           H
ATOM   3275  CB  ILE A 220     -13.685  -3.400   3.574  1.00 91.11           C
ATOM   3276  HB  ILE A 220     -13.499  -2.423   4.019  1.00 91.11           H
ATOM   3277  CG1 ILE A 220     -14.280  -4.289   4.668  1.00 91.11           C
ATOM   3278 1HG1 ILE A 220     -14.506  -5.274   4.259  1.00 91.11           H
ATOM   3279 2HG1 ILE A 220     -13.546  -4.435   5.461  1.00 91.11           H
ATOM   3280  CG2 ILE A 220     -14.660  -3.190   2.414  1.00 91.11           C
ATOM   3281 1HG2 ILE A 220     -14.230  -2.487   1.700  1.00 91.11           H
ATOM   3282 2HG2 ILE A 220     -14.846  -4.143   1.918  1.00 91.11           H
ATOM   3283 3HG2 ILE A 220     -15.600  -2.790   2.796  1.00 91.11           H
ATOM   3284  CD1 ILE A 220     -15.551  -3.667   5.250  1.00 91.11           C
ATOM   3285 1HD1 ILE A 220     -15.315  -2.694   5.680  1.00 91.11           H
ATOM   3286 2HD1 ILE A 220     -16.290  -3.546   4.458  1.00 91.11           H
ATOM   3287 3HD1 ILE A 220     -15.953  -4.320   6.025  1.00 91.11           H
ATOM   3288  HN  ILE A 220     -11.598  -3.312   4.905  1.00 91.11           H
ATOM   3289  N   LEU A 221     -11.506  -2.014   1.936  1.00 89.66           N
ATOM   3290  CA  LEU A 221     -11.157  -1.204   0.781  1.00 89.66           C
ATOM   3291  C   LEU A 221      -9.725  -1.527   0.351  1.00 89.66           C
ATOM   3292  O   LEU A 221      -9.363  -1.333  -0.809  1.00 89.66           O
ATOM   3293  HA  LEU A 221     -11.832  -1.482  -0.028  1.00 89.66           H
ATOM   3294  CB  LEU A 221     -11.390   0.279   1.076  1.00 89.66           C
ATOM   3295 1HB  LEU A 221     -10.799   0.553   1.950  1.00 89.66           H
ATOM   3296 2HB  LEU A 221     -11.008   0.860   0.237  1.00 89.66           H
ATOM   3297  CG  LEU A 221     -12.842   0.692   1.328  1.00 89.66           C
ATOM   3298  HG  LEU A 221     -13.194   0.175   2.220  1.00 89.66           H
ATOM   3299  CD1 LEU A 221     -12.944   2.194   1.606  1.00 89.66           C
ATOM   3300 1HD1 LEU A 221     -12.352   2.441   2.487  1.00 89.66           H
ATOM   3301 2HD1 LEU A 221     -12.566   2.749   0.748  1.00 89.66           H
ATOM   3302 3HD1 LEU A 221     -13.986   2.460   1.782  1.00 89.66           H
ATOM   3303  CD2 LEU A 221     -13.744   0.262   0.170  1.00 89.66           C
ATOM   3304 1HD2 LEU A 221     -13.401   0.732  -0.752  1.00 89.66           H
ATOM   3305 2HD2 LEU A 221     -13.703  -0.822   0.061  1.00 89.66           H
ATOM   3306 3HD2 LEU A 221     -14.770   0.568   0.374  1.00 89.66           H
ATOM   3307  HN  LEU A 221     -11.471  -1.535   2.814  1.00 89.66           H
ATOM   3308  N   GLY A 222      -8.949  -2.015   1.307  1.00 88.60           N
ATOM   3309  CA  GLY A 222      -7.519  -2.169   1.105  1.00 88.60           C
ATOM   3310  C   GLY A 222      -7.203  -3.489   0.400  1.00 88.60           C
ATOM   3311  O   GLY A 222      -6.154  -3.626  -0.228  1.00 88.60           O
ATOM   3312 1HA  GLY A 222      -7.140  -1.336   0.513  1.00 88.60           H
ATOM   3313 2HA  GLY A 222      -7.006  -2.135   2.067  1.00 88.60           H
ATOM   3314  HN  GLY A 222      -9.282  -2.302   2.206  1.00 88.60           H
ATOM   3315  N   PHE A 223      -8.130  -4.427   0.525  1.00 81.97           N
ATOM   3316  CA  PHE A 223      -7.900  -5.777   0.042  1.00 81.97           C
ATOM   3317  C   PHE A 223      -9.142  -6.328  -0.662  1.00 81.97           C
ATOM   3318  O   PHE A 223      -9.136  -6.525  -1.876  1.00 81.97           O
ATOM   3319  HA  PHE A 223      -7.073  -5.730  -0.668  1.00 81.97           H
ATOM   3320  CB  PHE A 223      -7.594  -6.645   1.264  1.00 81.97           C
ATOM   3321 1HB  PHE A 223      -6.795  -6.177   1.839  1.00 81.97           H
ATOM   3322 2HB  PHE A 223      -8.475  -6.672   1.907  1.00 81.97           H
ATOM   3323  CG  PHE A 223      -7.185  -8.079   0.924  1.00 81.97           C
ATOM   3324  CD1 PHE A 223      -7.980  -9.119   1.294  1.00 81.97           C
ATOM   3325  HD1 PHE A 223      -8.908  -8.931   1.833  1.00 81.97           H
ATOM   3326  CD2 PHE A 223      -6.027  -8.314   0.251  1.00 81.97           C
ATOM   3327  HD2 PHE A 223      -5.390  -7.481  -0.046  1.00 81.97           H
ATOM   3328  CE1 PHE A 223      -7.600 -10.450   0.978  1.00 81.97           C
ATOM   3329  HE1 PHE A 223      -8.237 -11.284   1.274  1.00 81.97           H
ATOM   3330  CE2 PHE A 223      -5.647  -9.645  -0.065  1.00 81.97           C
ATOM   3331  HE2 PHE A 223      -4.719  -9.834  -0.605  1.00 81.97           H
ATOM   3332  CZ  PHE A 223      -6.442 -10.685   0.305  1.00 81.97           C
ATOM   3333  HZ  PHE A 223      -6.150 -11.707   0.062  1.00 81.97           H
ATOM   3334  HN  PHE A 223      -9.024  -4.276   0.948  1.00 81.97           H
ATOM   3335  N   PHE A 224     -10.178  -6.560   0.131  1.00 84.80           N
ATOM   3336  CA  PHE A 224     -11.286  -7.390  -0.309  1.00 84.80           C
ATOM   3337  C   PHE A 224     -11.917  -6.830  -1.586  1.00 84.80           C
ATOM   3338  O   PHE A 224     -12.040  -7.539  -2.584  1.00 84.80           O
ATOM   3339  HA  PHE A 224     -10.886  -8.384  -0.510  1.00 84.80           H
ATOM   3340  CB  PHE A 224     -12.329  -7.375   0.810  1.00 84.80           C
ATOM   3341 1HB  PHE A 224     -12.358  -6.379   1.252  1.00 84.80           H
ATOM   3342 2HB  PHE A 224     -13.312  -7.562   0.379  1.00 84.80           H
ATOM   3343  CG  PHE A 224     -12.069  -8.400   1.916  1.00 84.80           C
ATOM   3344  CD1 PHE A 224     -12.303  -9.720   1.688  1.00 84.80           C
ATOM   3345  HD1 PHE A 224     -12.675 -10.048   0.717  1.00 84.80           H
ATOM   3346  CD2 PHE A 224     -11.605  -7.991   3.127  1.00 84.80           C
ATOM   3347  HD2 PHE A 224     -11.418  -6.933   3.310  1.00 84.80           H
ATOM   3348  CE1 PHE A 224     -12.063 -10.671   2.714  1.00 84.80           C
ATOM   3349  HE1 PHE A 224     -12.250 -11.730   2.531  1.00 84.80           H
ATOM   3350  CE2 PHE A 224     -11.364  -8.942   4.154  1.00 84.80           C
ATOM   3351  HE2 PHE A 224     -10.992  -8.615   5.124  1.00 84.80           H
ATOM   3352  CZ  PHE A 224     -11.598 -10.263   3.925  1.00 84.80           C
ATOM   3353  HZ  PHE A 224     -11.414 -10.993   4.713  1.00 84.80           H
ATOM   3354  HN  PHE A 224     -10.267  -6.192   1.057  1.00 84.80           H
ATOM   3355  N   LEU A 225     -12.300  -5.564  -1.512  1.00 89.88           N
ATOM   3356  CA  LEU A 225     -12.994  -4.927  -2.618  1.00 89.88           C
ATOM   3357  C   LEU A 225     -12.113  -4.985  -3.868  1.00 89.88           C
ATOM   3358  O   LEU A 225     -12.529  -5.509  -4.901  1.00 89.88           O
ATOM   3359  HA  LEU A 225     -13.902  -5.500  -2.809  1.00 89.88           H
ATOM   3360  CB  LEU A 225     -13.425  -3.510  -2.235  1.00 89.88           C
ATOM   3361 1HB  LEU A 225     -14.128  -3.577  -1.405  1.00 89.88           H
ATOM   3362 2HB  LEU A 225     -12.550  -2.972  -1.869  1.00 89.88           H
ATOM   3363  CG  LEU A 225     -14.071  -2.681  -3.348  1.00 89.88           C
ATOM   3364  HG  LEU A 225     -13.450  -2.765  -4.240  1.00 89.88           H
ATOM   3365  CD1 LEU A 225     -15.454  -3.228  -3.706  1.00 89.88           C
ATOM   3366 1HD1 LEU A 225     -15.360  -4.259  -4.048  1.00 89.88           H
ATOM   3367 2HD1 LEU A 225     -16.097  -3.194  -2.827  1.00 89.88           H
ATOM   3368 3HD1 LEU A 225     -15.890  -2.620  -4.499  1.00 89.88           H
ATOM   3369  CD2 LEU A 225     -14.120  -1.199  -2.970  1.00 89.88           C
ATOM   3370 1HD2 LEU A 225     -14.705  -1.076  -2.058  1.00 89.88           H
ATOM   3371 2HD2 LEU A 225     -13.107  -0.833  -2.804  1.00 89.88           H
ATOM   3372 3HD2 LEU A 225     -14.583  -0.633  -3.778  1.00 89.88           H
ATOM   3373  HN  LEU A 225     -12.145  -4.978  -0.717  1.00 89.88           H
ATOM   3374  N   PRO A 226     -10.887  -4.450  -3.799  1.00 90.41           N
ATOM   3375  CA  PRO A 226      -9.984  -4.480  -4.953  1.00 90.41           C
ATOM   3376  C   PRO A 226      -9.810  -5.882  -5.513  1.00 90.41           C
ATOM   3377  O   PRO A 226      -9.840  -6.078  -6.726  1.00 90.41           O
ATOM   3378  HA  PRO A 226     -10.405  -3.896  -5.772  1.00 90.41           H
ATOM   3379  CB  PRO A 226      -8.671  -3.921  -4.400  1.00 90.41           C
ATOM   3380 1HB  PRO A 226      -8.019  -4.715  -4.037  1.00 90.41           H
ATOM   3381 2HB  PRO A 226      -8.115  -3.377  -5.163  1.00 90.41           H
ATOM   3382  CG  PRO A 226      -9.125  -3.003  -3.272  1.00 90.41           C
ATOM   3383 1HG  PRO A 226      -8.322  -2.807  -2.562  1.00 90.41           H
ATOM   3384 2HG  PRO A 226      -9.449  -2.032  -3.645  1.00 90.41           H
ATOM   3385  CD  PRO A 226     -10.268  -3.782  -2.640  1.00 90.41           C
ATOM   3386 1HD  PRO A 226      -9.909  -4.503  -1.906  1.00 90.41           H
ATOM   3387 2HD  PRO A 226     -10.967  -3.125  -2.122  1.00 90.41           H
ATOM   3388  N   PHE A 227      -9.629  -6.829  -4.604  1.00 84.73           N
ATOM   3389  CA  PHE A 227      -9.312  -8.192  -4.996  1.00 84.73           C
ATOM   3390  C   PHE A 227     -10.465  -8.818  -5.785  1.00 84.73           C
ATOM   3391  O   PHE A 227     -10.246  -9.433  -6.827  1.00 84.73           O
ATOM   3392  HA  PHE A 227      -8.424  -8.149  -5.627  1.00 84.73           H
ATOM   3393  CB  PHE A 227      -9.099  -8.990  -3.708  1.00 84.73           C
ATOM   3394 1HB  PHE A 227      -8.322  -8.505  -3.117  1.00 84.73           H
ATOM   3395 2HB  PHE A 227     -10.015  -8.959  -3.118  1.00 84.73           H
ATOM   3396  CG  PHE A 227      -8.707 -10.451  -3.939  1.00 84.73           C
ATOM   3397  CD1 PHE A 227      -9.642 -11.432  -3.824  1.00 84.73           C
ATOM   3398  HD1 PHE A 227     -10.670 -11.178  -3.567  1.00 84.73           H
ATOM   3399  CD2 PHE A 227      -7.424 -10.768  -4.259  1.00 84.73           C
ATOM   3400  HD2 PHE A 227      -6.675  -9.982  -4.351  1.00 84.73           H
ATOM   3401  CE1 PHE A 227      -9.278 -12.788  -4.038  1.00 84.73           C
ATOM   3402  HE1 PHE A 227     -10.027 -13.574  -3.946  1.00 84.73           H
ATOM   3403  CE2 PHE A 227      -7.060 -12.124  -4.473  1.00 84.73           C
ATOM   3404  HE2 PHE A 227      -6.032 -12.378  -4.730  1.00 84.73           H
ATOM   3405  CZ  PHE A 227      -7.995 -13.105  -4.358  1.00 84.73           C
ATOM   3406  HZ  PHE A 227      -7.715 -14.146  -4.523  1.00 84.73           H
ATOM   3407  HN  PHE A 227      -9.696  -6.678  -3.618  1.00 84.73           H
ATOM   3408  N   VAL A 228     -11.667  -8.638  -5.257  1.00 92.36           N
ATOM   3409  CA  VAL A 228     -12.849  -9.212  -5.876  1.00 92.36           C
ATOM   3410  C   VAL A 228     -12.998  -8.656  -7.294  1.00 92.36           C
ATOM   3411  O   VAL A 228     -13.265  -9.404  -8.233  1.00 92.36           O
ATOM   3412  HA  VAL A 228     -12.699 -10.290  -5.936  1.00 92.36           H
ATOM   3413  CB  VAL A 228     -14.077  -8.953  -5.001  1.00 92.36           C
ATOM   3414  HB  VAL A 228     -14.109  -7.886  -4.777  1.00 92.36           H
ATOM   3415  CG1 VAL A 228     -15.365  -9.317  -5.741  1.00 92.36           C
ATOM   3416 1HG1 VAL A 228     -15.447  -8.714  -6.645  1.00 92.36           H
ATOM   3417 2HG1 VAL A 228     -15.344 -10.374  -6.009  1.00 92.36           H
ATOM   3418 3HG1 VAL A 228     -16.222  -9.123  -5.096  1.00 92.36           H
ATOM   3419  CG2 VAL A 228     -13.974  -9.709  -3.674  1.00 92.36           C
ATOM   3420 1HG2 VAL A 228     -13.904 -10.779  -3.870  1.00 92.36           H
ATOM   3421 2HG2 VAL A 228     -13.085  -9.379  -3.136  1.00 92.36           H
ATOM   3422 3HG2 VAL A 228     -14.859  -9.507  -3.071  1.00 92.36           H
ATOM   3423  HN  VAL A 228     -11.839  -8.113  -4.423  1.00 92.36           H
ATOM   3424  N   VAL A 229     -12.818  -7.348  -7.404  1.00 92.20           N
ATOM   3425  CA  VAL A 229     -12.996  -6.673  -8.678  1.00 92.20           C
ATOM   3426  C   VAL A 229     -11.966  -7.201  -9.679  1.00 92.20           C
ATOM   3427  O   VAL A 229     -12.305  -7.511 -10.819  1.00 92.20           O
ATOM   3428  HA  VAL A 229     -13.994  -6.914  -9.042  1.00 92.20           H
ATOM   3429  CB  VAL A 229     -12.916  -5.157  -8.483  1.00 92.20           C
ATOM   3430  HB  VAL A 229     -11.987  -4.935  -7.958  1.00 92.20           H
ATOM   3431  CG1 VAL A 229     -12.879  -4.432  -9.830  1.00 92.20           C
ATOM   3432 1HG1 VAL A 229     -12.006  -4.758 -10.394  1.00 92.20           H
ATOM   3433 2HG1 VAL A 229     -13.783  -4.665 -10.393  1.00 92.20           H
ATOM   3434 3HG1 VAL A 229     -12.823  -3.357  -9.662  1.00 92.20           H
ATOM   3435  CG2 VAL A 229     -14.075  -4.654  -7.621  1.00 92.20           C
ATOM   3436 1HG2 VAL A 229     -15.021  -4.895  -8.107  1.00 92.20           H
ATOM   3437 2HG2 VAL A 229     -14.037  -5.135  -6.643  1.00 92.20           H
ATOM   3438 3HG2 VAL A 229     -13.995  -3.574  -7.498  1.00 92.20           H
ATOM   3439  HN  VAL A 229     -12.556  -6.753  -6.644  1.00 92.20           H
ATOM   3440  N   MET A 230     -10.728  -7.289  -9.214  1.00 84.46           N
ATOM   3441  CA  MET A 230      -9.639  -7.738 -10.066  1.00 84.46           C
ATOM   3442  C   MET A 230      -9.877  -9.170 -10.549  1.00 84.46           C
ATOM   3443  O   MET A 230      -9.744  -9.458 -11.737  1.00 84.46           O
ATOM   3444  HA  MET A 230      -9.632  -7.057 -10.917  1.00 84.46           H
ATOM   3445  CB  MET A 230      -8.323  -7.673  -9.289  1.00 84.46           C
ATOM   3446 1HB  MET A 230      -8.454  -8.126  -8.306  1.00 84.46           H
ATOM   3447 2HB  MET A 230      -7.561  -8.254  -9.808  1.00 84.46           H
ATOM   3448  CG  MET A 230      -7.850  -6.226  -9.131  1.00 84.46           C
ATOM   3449 1HG  MET A 230      -7.846  -5.729 -10.101  1.00 84.46           H
ATOM   3450 2HG  MET A 230      -8.543  -5.676  -8.494  1.00 84.46           H
ATOM   3451  SD  MET A 230      -6.212  -6.193  -8.422  1.00 84.46           S
ATOM   3452  CE  MET A 230      -6.579  -6.753  -6.768  1.00 84.46           C
ATOM   3453 1HE  MET A 230      -7.279  -6.063  -6.297  1.00 84.46           H
ATOM   3454 2HE  MET A 230      -7.023  -7.748  -6.811  1.00 84.46           H
ATOM   3455 3HE  MET A 230      -5.659  -6.791  -6.185  1.00 84.46           H
ATOM   3456  HN  MET A 230     -10.464  -7.059  -8.278  1.00 84.46           H
ATOM   3457  N   ALA A 231     -10.224 -10.030  -9.603  1.00 90.53           N
ATOM   3458  CA  ALA A 231     -10.401 -11.441  -9.902  1.00 90.53           C
ATOM   3459  C   ALA A 231     -11.478 -11.599 -10.977  1.00 90.53           C
ATOM   3460  O   ALA A 231     -11.303 -12.359 -11.928  1.00 90.53           O
ATOM   3461  HA  ALA A 231      -9.454 -11.819 -10.289  1.00 90.53           H
ATOM   3462  CB  ALA A 231     -10.744 -12.197  -8.616  1.00 90.53           C
ATOM   3463 1HB  ALA A 231      -9.934 -12.077  -7.897  1.00 90.53           H
ATOM   3464 2HB  ALA A 231     -11.667 -11.796  -8.195  1.00 90.53           H
ATOM   3465 3HB  ALA A 231     -10.877 -13.255  -8.841  1.00 90.53           H
ATOM   3466  HN  ALA A 231     -10.383  -9.777  -8.648  1.00 90.53           H
ATOM   3467  N   CYS A 232     -12.568 -10.870 -10.788  1.00 90.47           N
ATOM   3468  CA  CYS A 232     -13.687 -10.944 -11.713  1.00 90.47           C
ATOM   3469  C   CYS A 232     -13.212 -10.452 -13.082  1.00 90.47           C
ATOM   3470  O   CYS A 232     -13.455 -11.103 -14.097  1.00 90.47           O
ATOM   3471  HA  CYS A 232     -13.985 -11.991 -11.760  1.00 90.47           H
ATOM   3472  CB  CYS A 232     -14.892 -10.149 -11.207  1.00 90.47           C
ATOM   3473 1HB  CYS A 232     -14.583  -9.140 -10.933  1.00 90.47           H
ATOM   3474 2HB  CYS A 232     -15.632 -10.051 -12.001  1.00 90.47           H
ATOM   3475  SG  CYS A 232     -15.634 -10.989  -9.760  1.00 90.47           S
ATOM   3476  HG  CYS A 232     -14.769 -10.517  -8.867  1.00 90.47           H
ATOM   3477  HN  CYS A 232     -12.693 -10.238 -10.023  1.00 90.47           H
ATOM   3478  N   CYS A 233     -12.545  -9.308 -13.065  1.00 88.57           N
ATOM   3479  CA  CYS A 233     -12.153  -8.652 -14.301  1.00 88.57           C
ATOM   3480  C   CYS A 233     -11.317  -9.636 -15.123  1.00 88.57           C
ATOM   3481  O   CYS A 233     -11.608  -9.876 -16.294  1.00 88.57           O
ATOM   3482  HA  CYS A 233     -13.073  -8.395 -14.824  1.00 88.57           H
ATOM   3483  CB  CYS A 233     -11.399  -7.347 -14.035  1.00 88.57           C
ATOM   3484 1HB  CYS A 233     -10.634  -7.508 -13.276  1.00 88.57           H
ATOM   3485 2HB  CYS A 233     -10.886  -7.023 -14.940  1.00 88.57           H
ATOM   3486  SG  CYS A 233     -12.567  -6.052 -13.481  1.00 88.57           S
ATOM   3487  HG  CYS A 233     -12.679  -6.492 -12.230  1.00 88.57           H
ATOM   3488  HN  CYS A 233     -12.273  -8.831 -12.229  1.00 88.57           H
ATOM   3489  N   TYR A 234     -10.296 -10.180 -14.477  1.00 75.54           N
ATOM   3490  CA  TYR A 234      -9.316 -10.993 -15.176  1.00 75.54           C
ATOM   3491  C   TYR A 234      -9.895 -12.364 -15.533  1.00 75.54           C
ATOM   3492  O   TYR A 234      -9.497 -12.969 -16.527  1.00 75.54           O
ATOM   3493  HA  TYR A 234      -9.040 -10.473 -16.094  1.00 75.54           H
ATOM   3494  CB  TYR A 234      -8.152 -11.182 -14.201  1.00 75.54           C
ATOM   3495 1HB  TYR A 234      -8.547 -11.237 -13.186  1.00 75.54           H
ATOM   3496 2HB  TYR A 234      -7.670 -12.137 -14.407  1.00 75.54           H
ATOM   3497  CG  TYR A 234      -7.101 -10.072 -14.263  1.00 75.54           C
ATOM   3498  CD1 TYR A 234      -6.069 -10.150 -15.176  1.00 75.54           C
ATOM   3499  HD1 TYR A 234      -6.003 -11.002 -15.853  1.00 75.54           H
ATOM   3500  CD2 TYR A 234      -7.185  -8.993 -13.407  1.00 75.54           C
ATOM   3501  HD2 TYR A 234      -8.000  -8.932 -12.686  1.00 75.54           H
ATOM   3502  CE1 TYR A 234      -5.080  -9.105 -15.236  1.00 75.54           C
ATOM   3503  HE1 TYR A 234      -4.260  -9.154 -15.952  1.00 75.54           H
ATOM   3504  CE2 TYR A 234      -6.196  -7.949 -13.466  1.00 75.54           C
ATOM   3505  HE2 TYR A 234      -6.250  -7.091 -12.796  1.00 75.54           H
ATOM   3506  CZ  TYR A 234      -5.192  -8.056 -14.378  1.00 75.54           C
ATOM   3507  OH  TYR A 234      -4.258  -7.069 -14.434  1.00 75.54           O
ATOM   3508  HH  TYR A 234      -4.448  -6.378 -13.736  1.00 75.54           H
ATOM   3509  HN  TYR A 234     -10.134 -10.072 -13.496  1.00 75.54           H
ATOM   3510  N   THR A 235     -10.824 -12.812 -14.702  1.00 85.68           N
ATOM   3511  CA  THR A 235     -11.543 -14.044 -14.979  1.00 85.68           C
ATOM   3512  C   THR A 235     -12.251 -13.956 -16.332  1.00 85.68           C
ATOM   3513  O   THR A 235     -12.170 -14.880 -17.140  1.00 85.68           O
ATOM   3514  HA  THR A 235     -10.820 -14.856 -15.048  1.00 85.68           H
ATOM   3515  CB  THR A 235     -12.496 -14.308 -13.811  1.00 85.68           C
ATOM   3516  HB  THR A 235     -13.243 -13.517 -13.732  1.00 85.68           H
ATOM   3517  OG1 THR A 235     -11.634 -14.455 -12.686  1.00 85.68           O
ATOM   3518  HG1 THR A 235     -11.730 -13.668 -12.076  1.00 85.68           H
ATOM   3519  CG2 THR A 235     -13.198 -15.663 -13.922  1.00 85.68           C
ATOM   3520 1HG2 THR A 235     -12.453 -16.458 -13.933  1.00 85.68           H
ATOM   3521 2HG2 THR A 235     -13.779 -15.696 -14.844  1.00 85.68           H
ATOM   3522 3HG2 THR A 235     -13.862 -15.799 -13.069  1.00 85.68           H
ATOM   3523  HN  THR A 235     -11.087 -12.351 -13.855  1.00 85.68           H
ATOM   3524  N   ILE A 236     -12.929 -12.836 -16.538  1.00 84.75           N
ATOM   3525  CA  ILE A 236     -13.663 -12.622 -17.773  1.00 84.75           C
ATOM   3526  C   ILE A 236     -12.673 -12.431 -18.924  1.00 84.75           C
ATOM   3527  O   ILE A 236     -12.900 -12.917 -20.031  1.00 84.75           O
ATOM   3528  HA  ILE A 236     -14.247 -13.522 -17.967  1.00 84.75           H
ATOM   3529  CB  ILE A 236     -14.652 -11.466 -17.615  1.00 84.75           C
ATOM   3530  HB  ILE A 236     -14.098 -10.584 -17.294  1.00 84.75           H
ATOM   3531  CG1 ILE A 236     -15.684 -11.772 -16.528  1.00 84.75           C
ATOM   3532 1HG1 ILE A 236     -16.404 -12.501 -16.899  1.00 84.75           H
ATOM   3533 2HG1 ILE A 236     -15.189 -12.223 -15.668  1.00 84.75           H
ATOM   3534  CG2 ILE A 236     -15.313 -11.122 -18.952  1.00 84.75           C
ATOM   3535 1HG2 ILE A 236     -14.548 -10.831 -19.671  1.00 84.75           H
ATOM   3536 2HG2 ILE A 236     -15.851 -11.994 -19.326  1.00 84.75           H
ATOM   3537 3HG2 ILE A 236     -16.011 -10.298 -18.811  1.00 84.75           H
ATOM   3538  CD1 ILE A 236     -16.416 -10.501 -16.093  1.00 84.75           C
ATOM   3539 1HD1 ILE A 236     -15.696  -9.783 -15.699  1.00 84.75           H
ATOM   3540 2HD1 ILE A 236     -16.930 -10.066 -16.950  1.00 84.75           H
ATOM   3541 3HD1 ILE A 236     -17.143 -10.747 -15.319  1.00 84.75           H
ATOM   3542  HN  ILE A 236     -12.980 -12.085 -15.880  1.00 84.75           H
ATOM   3543  N   ILE A 237     -11.594 -11.722 -18.623  1.00 81.25           N
ATOM   3544  CA  ILE A 237     -10.576 -11.448 -19.622  1.00 81.25           C
ATOM   3545  C   ILE A 237     -10.058 -12.770 -20.191  1.00 81.25           C
ATOM   3546  O   ILE A 237     -10.034 -12.960 -21.406  1.00 81.25           O
ATOM   3547  HA  ILE A 237     -11.050 -10.888 -20.427  1.00 81.25           H
ATOM   3548  CB  ILE A 237      -9.477 -10.558 -19.037  1.00 81.25           C
ATOM   3549  HB  ILE A 237      -9.251 -10.911 -18.031  1.00 81.25           H
ATOM   3550  CG1 ILE A 237      -9.954  -9.110 -18.911  1.00 81.25           C
ATOM   3551 1HG1 ILE A 237      -9.997  -8.650 -19.899  1.00 81.25           H
ATOM   3552 2HG1 ILE A 237     -10.966  -9.090 -18.506  1.00 81.25           H
ATOM   3553  CG2 ILE A 237      -8.189 -10.669 -19.855  1.00 81.25           C
ATOM   3554 1HG2 ILE A 237      -7.842 -11.702 -19.848  1.00 81.25           H
ATOM   3555 2HG2 ILE A 237      -8.382 -10.357 -20.881  1.00 81.25           H
ATOM   3556 3HG2 ILE A 237      -7.424 -10.026 -19.417  1.00 81.25           H
ATOM   3557  CD1 ILE A 237      -9.021  -8.302 -18.007  1.00 81.25           C
ATOM   3558 1HD1 ILE A 237      -8.999  -8.750 -17.014  1.00 81.25           H
ATOM   3559 2HD1 ILE A 237      -8.015  -8.304 -18.428  1.00 81.25           H
ATOM   3560 3HD1 ILE A 237      -9.383  -7.276 -17.935  1.00 81.25           H
ATOM   3561  HN  ILE A 237     -11.412 -11.338 -17.717  1.00 81.25           H
ATOM   3562  N   ILE A 238      -9.656 -13.651 -19.286  1.00 78.50           N
ATOM   3563  CA  ILE A 238      -9.054 -14.912 -19.685  1.00 78.50           C
ATOM   3564  C   ILE A 238     -10.042 -15.691 -20.555  1.00 78.50           C
ATOM   3565  O   ILE A 238      -9.667 -16.236 -21.592  1.00 78.50           O
ATOM   3566  HA  ILE A 238      -8.175 -14.679 -20.285  1.00 78.50           H
ATOM   3567  CB  ILE A 238      -8.572 -15.687 -18.457  1.00 78.50           C
ATOM   3568  HB  ILE A 238      -9.371 -15.684 -17.715  1.00 78.50           H
ATOM   3569  CG1 ILE A 238      -7.360 -15.004 -17.819  1.00 78.50           C
ATOM   3570 1HG1 ILE A 238      -6.476 -15.178 -18.431  1.00 78.50           H
ATOM   3571 2HG1 ILE A 238      -7.520 -13.926 -17.789  1.00 78.50           H
ATOM   3572  CG2 ILE A 238      -8.287 -17.148 -18.808  1.00 78.50           C
ATOM   3573 1HG2 ILE A 238      -9.198 -17.617 -19.181  1.00 78.50           H
ATOM   3574 2HG2 ILE A 238      -7.514 -17.194 -19.576  1.00 78.50           H
ATOM   3575 3HG2 ILE A 238      -7.945 -17.676 -17.917  1.00 78.50           H
ATOM   3576  CD1 ILE A 238      -7.118 -15.529 -16.402  1.00 78.50           C
ATOM   3577 1HD1 ILE A 238      -7.996 -15.331 -15.786  1.00 78.50           H
ATOM   3578 2HD1 ILE A 238      -6.935 -16.603 -16.439  1.00 78.50           H
ATOM   3579 3HD1 ILE A 238      -6.252 -15.027 -15.972  1.00 78.50           H
ATOM   3580  HN  ILE A 238      -9.736 -13.514 -18.299  1.00 78.50           H
ATOM   3581  N   HIS A 239     -11.287 -15.720 -20.100  1.00 77.45           N
ATOM   3582  CA  HIS A 239     -12.324 -16.455 -20.804  1.00 77.45           C
ATOM   3583  C   HIS A 239     -12.451 -15.923 -22.233  1.00 77.45           C
ATOM   3584  O   HIS A 239     -12.550 -16.698 -23.182  1.00 77.45           O
ATOM   3585  HA  HIS A 239     -12.000 -17.496 -20.841  1.00 77.45           H
ATOM   3586  CB  HIS A 239     -13.644 -16.405 -20.033  1.00 77.45           C
ATOM   3587 1HB  HIS A 239     -13.457 -16.676 -18.994  1.00 77.45           H
ATOM   3588 2HB  HIS A 239     -14.015 -15.380 -20.033  1.00 77.45           H
ATOM   3589  CG  HIS A 239     -14.715 -17.313 -20.589  1.00 77.45           C
ATOM   3590  ND1 HIS A 239     -14.662 -18.691 -20.476  1.00 77.45           N
ATOM   3591  HD1 HIS A 239     -13.936 -19.214 -20.030  1.00 77.45           H
ATOM   3592  CD2 HIS A 239     -15.866 -17.025 -21.262  1.00 77.45           C
ATOM   3593  HD2 HIS A 239     -16.219 -16.028 -21.523  1.00 77.45           H
ATOM   3594  CE1 HIS A 239     -15.738 -19.200 -21.059  1.00 77.45           C
ATOM   3595  HE1 HIS A 239     -15.985 -20.259 -21.136  1.00 77.45           H
ATOM   3596  NE2 HIS A 239     -16.483 -18.166 -21.546  1.00 77.45           N
ATOM   3597  HN  HIS A 239     -11.589 -15.254 -19.269  1.00 77.45           H
ATOM   3598  N   THR A 240     -12.444 -14.602 -22.340  1.00 79.14           N
ATOM   3599  CA  THR A 240     -12.613 -13.956 -23.631  1.00 79.14           C
ATOM   3600  C   THR A 240     -11.444 -14.297 -24.556  1.00 79.14           C
ATOM   3601  O   THR A 240     -11.633 -14.491 -25.756  1.00 79.14           O
ATOM   3602  HA  THR A 240     -13.516 -14.351 -24.097  1.00 79.14           H
ATOM   3603  CB  THR A 240     -12.778 -12.454 -23.389  1.00 79.14           C
ATOM   3604  HB  THR A 240     -11.845 -12.010 -23.043  1.00 79.14           H
ATOM   3605  OG1 THR A 240     -13.874 -12.366 -22.482  1.00 79.14           O
ATOM   3606  HG1 THR A 240     -13.536 -12.245 -21.548  1.00 79.14           H
ATOM   3607  CG2 THR A 240     -13.266 -11.710 -24.634  1.00 79.14           C
ATOM   3608 1HG2 THR A 240     -14.233 -12.109 -24.940  1.00 79.14           H
ATOM   3609 2HG2 THR A 240     -12.546 -11.843 -25.442  1.00 79.14           H
ATOM   3610 3HG2 THR A 240     -13.366 -10.649 -24.408  1.00 79.14           H
ATOM   3611  HN  THR A 240     -12.325 -13.979 -21.568  1.00 79.14           H
ATOM   3612  N   LEU A 241     -10.260 -14.360 -23.963  1.00 75.55           N
ATOM   3613  CA  LEU A 241      -9.048 -14.578 -24.734  1.00 75.55           C
ATOM   3614  C   LEU A 241      -9.045 -16.007 -25.280  1.00 75.55           C
ATOM   3615  O   LEU A 241      -8.674 -16.235 -26.430  1.00 75.55           O
ATOM   3616  HA  LEU A 241      -9.068 -13.886 -25.576  1.00 75.55           H
ATOM   3617  CB  LEU A 241      -7.813 -14.237 -23.897  1.00 75.55           C
ATOM   3618 1HB  LEU A 241      -7.915 -14.717 -22.924  1.00 75.55           H
ATOM   3619 2HB  LEU A 241      -6.940 -14.677 -24.379  1.00 75.55           H
ATOM   3620  CG  LEU A 241      -7.543 -12.748 -23.675  1.00 75.55           C
ATOM   3621  HG  LEU A 241      -8.462 -12.284 -23.314  1.00 75.55           H
ATOM   3622  CD1 LEU A 241      -6.477 -12.538 -22.598  1.00 75.55           C
ATOM   3623 1HD1 LEU A 241      -6.819 -12.975 -21.659  1.00 75.55           H
ATOM   3624 2HD1 LEU A 241      -5.549 -13.019 -22.906  1.00 75.55           H
ATOM   3625 3HD1 LEU A 241      -6.305 -11.471 -22.460  1.00 75.55           H
ATOM   3626  CD2 LEU A 241      -7.174 -12.056 -24.989  1.00 75.55           C
ATOM   3627 1HD2 LEU A 241      -6.277 -12.516 -25.402  1.00 75.55           H
ATOM   3628 2HD2 LEU A 241      -7.996 -12.160 -25.698  1.00 75.55           H
ATOM   3629 3HD2 LEU A 241      -6.988 -10.998 -24.802  1.00 75.55           H
ATOM   3630  HN  LEU A 241     -10.123 -14.266 -22.977  1.00 75.55           H
ATOM   3631  N   ILE A 242      -9.464 -16.933 -24.429  1.00 75.35           N
ATOM   3632  CA  ILE A 242      -9.524 -18.332 -24.816  1.00 75.35           C
ATOM   3633  C   ILE A 242     -10.448 -18.483 -26.026  1.00 75.35           C
ATOM   3634  O   ILE A 242     -10.121 -19.191 -26.976  1.00 75.35           O
ATOM   3635  HA  ILE A 242      -8.519 -18.634 -25.109  1.00 75.35           H
ATOM   3636  CB  ILE A 242      -9.927 -19.201 -23.622  1.00 75.35           C
ATOM   3637  HB  ILE A 242     -10.807 -18.756 -23.158  1.00 75.35           H
ATOM   3638  CG1 ILE A 242      -8.821 -19.225 -22.564  1.00 75.35           C
ATOM   3639 1HG1 ILE A 242      -7.973 -19.802 -22.933  1.00 75.35           H
ATOM   3640 2HG1 ILE A 242      -8.464 -18.212 -22.383  1.00 75.35           H
ATOM   3641  CG2 ILE A 242     -10.318 -20.608 -24.076  1.00 75.35           C
ATOM   3642 1HG2 ILE A 242     -11.161 -20.547 -24.764  1.00 75.35           H
ATOM   3643 2HG2 ILE A 242      -9.472 -21.076 -24.579  1.00 75.35           H
ATOM   3644 3HG2 ILE A 242     -10.599 -21.205 -23.208  1.00 75.35           H
ATOM   3645  CD1 ILE A 242      -9.328 -19.834 -21.256  1.00 75.35           C
ATOM   3646 1HD1 ILE A 242     -10.161 -19.241 -20.877  1.00 75.35           H
ATOM   3647 2HD1 ILE A 242      -9.663 -20.856 -21.436  1.00 75.35           H
ATOM   3648 3HD1 ILE A 242      -8.523 -19.840 -20.521  1.00 75.35           H
ATOM   3649  HN  ILE A 242      -9.757 -16.740 -23.493  1.00 75.35           H
ATOM   3650  N   GLN A 243     -11.585 -17.806 -25.950  1.00 70.46           N
ATOM   3651  CA  GLN A 243     -12.576 -17.887 -27.009  1.00 70.46           C
ATOM   3652  C   GLN A 243     -12.041 -17.240 -28.288  1.00 70.46           C
ATOM   3653  O   GLN A 243     -12.311 -17.718 -29.389  1.00 70.46           O
ATOM   3654  HA  GLN A 243     -12.738 -18.953 -27.173  1.00 70.46           H
ATOM   3655  CB  GLN A 243     -13.894 -17.241 -26.577  1.00 70.46           C
ATOM   3656 1HB  GLN A 243     -13.699 -16.255 -26.156  1.00 70.46           H
ATOM   3657 2HB  GLN A 243     -14.534 -17.095 -27.448  1.00 70.46           H
ATOM   3658  CG  GLN A 243     -14.618 -18.109 -25.546  1.00 70.46           C
ATOM   3659 1HG  GLN A 243     -14.749 -19.117 -25.940  1.00 70.46           H
ATOM   3660 2HG  GLN A 243     -14.008 -18.195 -24.646  1.00 70.46           H
ATOM   3661  CD  GLN A 243     -15.982 -17.514 -25.189  1.00 70.46           C
ATOM   3662  OE1 GLN A 243     -16.313 -16.396 -25.547  1.00 70.46           O
ATOM   3663  NE2 GLN A 243     -16.752 -18.322 -24.465  1.00 70.46           N
ATOM   3664 1HE2 GLN A 243     -16.419 -19.228 -24.205  1.00 70.46           H
ATOM   3665 2HE2 GLN A 243     -17.663 -18.023 -24.182  1.00 70.46           H
ATOM   3666  HN  GLN A 243     -11.831 -17.210 -25.186  1.00 70.46           H
ATOM   3667  N   ALA A 244     -11.293 -16.163 -28.100  1.00 70.96           N
ATOM   3668  CA  ALA A 244     -10.889 -15.328 -29.219  1.00 70.96           C
ATOM   3669  C   ALA A 244      -9.787 -16.039 -30.007  1.00 70.96           C
ATOM   3670  O   ALA A 244      -9.510 -15.684 -31.152  1.00 70.96           O
ATOM   3671  HA  ALA A 244     -11.757 -15.194 -29.864  1.00 70.96           H
ATOM   3672  CB  ALA A 244     -10.444 -13.959 -28.700  1.00 70.96           C
ATOM   3673 1HB  ALA A 244     -11.272 -13.484 -28.173  1.00 70.96           H
ATOM   3674 2HB  ALA A 244      -9.603 -14.085 -28.017  1.00 70.96           H
ATOM   3675 3HB  ALA A 244     -10.141 -13.333 -29.539  1.00 70.96           H
ATOM   3676  HN  ALA A 244     -10.966 -15.858 -27.206  1.00 70.96           H
ATOM   3677  N   LYS A 245      -9.188 -17.030 -29.363  1.00 59.75           N
ATOM   3678  CA  LYS A 245      -8.077 -17.749 -29.964  1.00 59.75           C
ATOM   3679  C   LYS A 245      -7.060 -16.746 -30.510  1.00 59.75           C
ATOM   3680  O   LYS A 245      -6.207 -17.101 -31.321  1.00 59.75           O
ATOM   3681  HA  LYS A 245      -7.599 -18.330 -29.175  1.00 59.75           H
ATOM   3682  CB  LYS A 245      -8.586 -18.742 -31.011  1.00 59.75           C
ATOM   3683 1HB  LYS A 245      -9.254 -18.232 -31.707  1.00 59.75           H
ATOM   3684 2HB  LYS A 245      -7.748 -19.121 -31.596  1.00 59.75           H
ATOM   3685  CG  LYS A 245      -9.323 -19.908 -30.350  1.00 59.75           C
ATOM   3686 1HG  LYS A 245      -8.727 -20.299 -29.526  1.00 59.75           H
ATOM   3687 2HG  LYS A 245     -10.263 -19.554 -29.924  1.00 59.75           H
ATOM   3688  CD  LYS A 245      -9.602 -21.023 -31.359  1.00 59.75           C
ATOM   3689 1HD  LYS A 245     -10.295 -20.665 -32.120  1.00 59.75           H
ATOM   3690 2HD  LYS A 245      -8.679 -21.295 -31.871  1.00 59.75           H
ATOM   3691  CE  LYS A 245     -10.189 -22.255 -30.666  1.00 59.75           C
ATOM   3692 1HE  LYS A 245      -9.553 -22.547 -29.830  1.00 59.75           H
ATOM   3693 2HE  LYS A 245     -11.169 -22.016 -30.253  1.00 59.75           H
ATOM   3694  NZ  LYS A 245     -10.308 -23.379 -31.622  1.00 59.75           N
ATOM   3695 1HZ  LYS A 245     -10.721 -24.178 -31.154  1.00 59.75           H
ATOM   3696 2HZ  LYS A 245     -10.897 -23.101 -32.399  1.00 59.75           H
ATOM   3697 3HZ  LYS A 245      -9.388 -23.628 -31.967  1.00 59.75           H
ATOM   3698  HN  LYS A 245      -9.449 -17.342 -28.450  1.00 59.75           H
ATOM   3699  N   LYS A 246      -7.186 -15.512 -30.044  1.00 52.15           N
ATOM   3700  CA  LYS A 246      -6.373 -14.427 -30.569  1.00 52.15           C
ATOM   3701  C   LYS A 246      -5.107 -14.288 -29.721  1.00 52.15           C
ATOM   3702  O   LYS A 246      -5.131 -13.664 -28.661  1.00 52.15           O
ATOM   3703  HA  LYS A 246      -6.081 -14.699 -31.583  1.00 52.15           H
ATOM   3704  CB  LYS A 246      -7.194 -13.140 -30.664  1.00 52.15           C
ATOM   3705 1HB  LYS A 246      -7.814 -13.033 -29.774  1.00 52.15           H
ATOM   3706 2HB  LYS A 246      -6.525 -12.279 -30.691  1.00 52.15           H
ATOM   3707  CG  LYS A 246      -8.079 -13.145 -31.912  1.00 52.15           C
ATOM   3708 1HG  LYS A 246      -7.473 -13.366 -32.791  1.00 52.15           H
ATOM   3709 2HG  LYS A 246      -8.824 -13.936 -31.831  1.00 52.15           H
ATOM   3710  CD  LYS A 246      -8.778 -11.796 -32.094  1.00 52.15           C
ATOM   3711 1HD  LYS A 246      -9.405 -11.588 -31.227  1.00 52.15           H
ATOM   3712 2HD  LYS A 246      -8.034 -11.001 -32.147  1.00 52.15           H
ATOM   3713  CE  LYS A 246      -9.633 -11.788 -33.363  1.00 52.15           C
ATOM   3714 1HE  LYS A 246      -9.019 -12.055 -34.223  1.00 52.15           H
ATOM   3715 2HE  LYS A 246     -10.417 -12.541 -33.284  1.00 52.15           H
ATOM   3716  NZ  LYS A 246     -10.237 -10.454 -33.572  1.00 52.15           N
ATOM   3717 1HZ  LYS A 246     -10.813 -10.471 -34.407  1.00 52.15           H
ATOM   3718 2HZ  LYS A 246     -10.810 -10.213 -32.771  1.00 52.15           H
ATOM   3719 3HZ  LYS A 246      -9.503  -9.763 -33.682  1.00 52.15           H
ATOM   3720  HN  LYS A 246      -7.826 -15.249 -29.323  1.00 52.15           H
ATOM   3721  N   SER A 247      -4.031 -14.880 -30.219  1.00 56.20           N
ATOM   3722  CA  SER A 247      -2.781 -14.907 -29.479  1.00 56.20           C
ATOM   3723  C   SER A 247      -2.309 -13.480 -29.196  1.00 56.20           C
ATOM   3724  O   SER A 247      -1.815 -13.189 -28.108  1.00 56.20           O
ATOM   3725  HA  SER A 247      -3.009 -15.426 -28.547  1.00 56.20           H
ATOM   3726  CB  SER A 247      -1.705 -15.681 -30.243  1.00 56.20           C
ATOM   3727 1HB  SER A 247      -1.873 -16.751 -30.121  1.00 56.20           H
ATOM   3728 2HB  SER A 247      -1.790 -15.464 -31.308  1.00 56.20           H
ATOM   3729  OG  SER A 247      -0.393 -15.354 -29.795  1.00 56.20           O
ATOM   3730  HG  SER A 247       0.286 -15.864 -30.323  1.00 56.20           H
ATOM   3731  HN  SER A 247      -4.005 -15.334 -31.110  1.00 56.20           H
ATOM   3732  N   SER A 248      -2.477 -12.626 -30.196  1.00 56.16           N
ATOM   3733  CA  SER A 248      -1.758 -11.365 -30.232  1.00 56.16           C
ATOM   3734  C   SER A 248      -2.061 -10.553 -28.971  1.00 56.16           C
ATOM   3735  O   SER A 248      -1.238  -9.753 -28.530  1.00 56.16           O
ATOM   3736  HA  SER A 248      -0.703 -11.635 -30.268  1.00 56.16           H
ATOM   3737  CB  SER A 248      -2.120 -10.559 -31.481  1.00 56.16           C
ATOM   3738 1HB  SER A 248      -1.476  -9.682 -31.547  1.00 56.16           H
ATOM   3739 2HB  SER A 248      -1.929 -11.162 -32.369  1.00 56.16           H
ATOM   3740  OG  SER A 248      -3.484 -10.146 -31.474  1.00 56.16           O
ATOM   3741  HG  SER A 248      -3.682  -9.604 -32.290  1.00 56.16           H
ATOM   3742  HN  SER A 248      -3.091 -12.785 -30.970  1.00 56.16           H
ATOM   3743  N   LYS A 249      -3.246 -10.787 -28.426  1.00 51.59           N
ATOM   3744  CA  LYS A 249      -3.736  -9.977 -27.323  1.00 51.59           C
ATOM   3745  C   LYS A 249      -2.991 -10.362 -26.044  1.00 51.59           C
ATOM   3746  O   LYS A 249      -3.018  -9.624 -25.060  1.00 51.59           O
ATOM   3747  HA  LYS A 249      -3.509  -8.937 -27.556  1.00 51.59           H
ATOM   3748  CB  LYS A 249      -5.257 -10.093 -27.208  1.00 51.59           C
ATOM   3749 1HB  LYS A 249      -5.551 -11.142 -27.263  1.00 51.59           H
ATOM   3750 2HB  LYS A 249      -5.581  -9.722 -26.236  1.00 51.59           H
ATOM   3751  CG  LYS A 249      -5.953  -9.304 -28.319  1.00 51.59           C
ATOM   3752 1HG  LYS A 249      -5.523  -8.305 -28.384  1.00 51.59           H
ATOM   3753 2HG  LYS A 249      -5.779  -9.790 -29.279  1.00 51.59           H
ATOM   3754  CD  LYS A 249      -7.457  -9.202 -28.059  1.00 51.59           C
ATOM   3755 1HD  LYS A 249      -7.906 -10.194 -28.099  1.00 51.59           H
ATOM   3756 2HD  LYS A 249      -7.631  -8.814 -27.055  1.00 51.59           H
ATOM   3757  CE  LYS A 249      -8.131  -8.290 -29.087  1.00 51.59           C
ATOM   3758 1HE  LYS A 249      -7.606  -7.336 -29.134  1.00 51.59           H
ATOM   3759 2HE  LYS A 249      -8.065  -8.739 -30.078  1.00 51.59           H
ATOM   3760  NZ  LYS A 249      -9.550  -8.066 -28.731  1.00 51.59           N
ATOM   3761 1HZ  LYS A 249      -9.985  -7.476 -29.431  1.00 51.59           H
ATOM   3762 2HZ  LYS A 249     -10.033  -8.957 -28.692  1.00 51.59           H
ATOM   3763 3HZ  LYS A 249      -9.603  -7.613 -27.825  1.00 51.59           H
ATOM   3764  HN  LYS A 249      -3.866 -11.513 -28.725  1.00 51.59           H
ATOM   3765  N   HIS A 250      -2.344 -11.517 -26.098  1.00 54.90           N
ATOM   3766  CA  HIS A 250      -1.732 -12.088 -24.910  1.00 54.90           C
ATOM   3767  C   HIS A 250      -0.564 -11.208 -24.461  1.00 54.90           C
ATOM   3768  O   HIS A 250      -0.370 -10.990 -23.266  1.00 54.90           O
ATOM   3769  HA  HIS A 250      -2.496 -12.088 -24.133  1.00 54.90           H
ATOM   3770  CB  HIS A 250      -1.318 -13.541 -25.157  1.00 54.90           C
ATOM   3771 1HB  HIS A 250      -0.808 -13.604 -26.119  1.00 54.90           H
ATOM   3772 2HB  HIS A 250      -0.599 -13.838 -24.395  1.00 54.90           H
ATOM   3773  CG  HIS A 250      -2.470 -14.517 -25.150  1.00 54.90           C
ATOM   3774  ND1 HIS A 250      -2.999 -15.044 -23.984  1.00 54.90           N
ATOM   3775  HD1 HIS A 250      -2.686 -14.841 -23.056  1.00 54.90           H
ATOM   3776  CD2 HIS A 250      -3.189 -15.055 -26.176  1.00 54.90           C
ATOM   3777  HD2 HIS A 250      -3.036 -14.853 -27.236  1.00 54.90           H
ATOM   3778  CE1 HIS A 250      -3.990 -15.861 -24.307  1.00 54.90           C
ATOM   3779  HE1 HIS A 250      -4.605 -16.430 -23.608  1.00 54.90           H
ATOM   3780  NE2 HIS A 250      -4.106 -15.868 -25.666  1.00 54.90           N
ATOM   3781  HN  HIS A 250      -2.236 -12.059 -26.931  1.00 54.90           H
ATOM   3782  N   LYS A 251       0.184 -10.725 -25.443  1.00 57.03           N
ATOM   3783  CA  LYS A 251       1.417 -10.011 -25.162  1.00 57.03           C
ATOM   3784  C   LYS A 251       1.098  -8.742 -24.369  1.00 57.03           C
ATOM   3785  O   LYS A 251       1.851  -8.359 -23.475  1.00 57.03           O
ATOM   3786  HA  LYS A 251       2.036 -10.659 -24.542  1.00 57.03           H
ATOM   3787  CB  LYS A 251       2.191  -9.749 -26.456  1.00 57.03           C
ATOM   3788 1HB  LYS A 251       1.513  -9.368 -27.219  1.00 57.03           H
ATOM   3789 2HB  LYS A 251       2.942  -8.978 -26.285  1.00 57.03           H
ATOM   3790  CG  LYS A 251       2.868 -11.026 -26.958  1.00 57.03           C
ATOM   3791 1HG  LYS A 251       3.498 -11.441 -26.172  1.00 57.03           H
ATOM   3792 2HG  LYS A 251       2.112 -11.776 -27.189  1.00 57.03           H
ATOM   3793  CD  LYS A 251       3.713 -10.746 -28.202  1.00 57.03           C
ATOM   3794 1HD  LYS A 251       3.076 -10.365 -29.001  1.00 57.03           H
ATOM   3795 2HD  LYS A 251       4.446  -9.969 -27.981  1.00 57.03           H
ATOM   3796  CE  LYS A 251       4.430 -12.012 -28.675  1.00 57.03           C
ATOM   3797 1HE  LYS A 251       5.221 -12.273 -27.972  1.00 57.03           H
ATOM   3798 2HE  LYS A 251       3.731 -12.848 -28.692  1.00 57.03           H
ATOM   3799  NZ  LYS A 251       5.004 -11.810 -30.024  1.00 57.03           N
ATOM   3800 1HZ  LYS A 251       5.474 -12.658 -30.322  1.00 57.03           H
ATOM   3801 2HZ  LYS A 251       4.261 -11.588 -30.677  1.00 57.03           H
ATOM   3802 3HZ  LYS A 251       5.670 -11.046 -29.997  1.00 57.03           H
ATOM   3803  HN  LYS A 251      -0.041 -10.816 -26.413  1.00 57.03           H
ATOM   3804  N   ALA A 252      -0.020  -8.126 -24.725  1.00 64.69           N
ATOM   3805  CA  ALA A 252      -0.383  -6.843 -24.148  1.00 64.69           C
ATOM   3806  C   ALA A 252      -0.787  -7.043 -22.686  1.00 64.69           C
ATOM   3807  O   ALA A 252      -0.731  -6.107 -21.889  1.00 64.69           O
ATOM   3808  HA  ALA A 252       0.496  -6.200 -24.188  1.00 64.69           H
ATOM   3809  CB  ALA A 252      -1.499  -6.206 -24.979  1.00 64.69           C
ATOM   3810 1HB  ALA A 252      -1.151  -6.059 -26.002  1.00 64.69           H
ATOM   3811 2HB  ALA A 252      -2.369  -6.863 -24.983  1.00 64.69           H
ATOM   3812 3HB  ALA A 252      -1.771  -5.244 -24.546  1.00 64.69           H
ATOM   3813  HN  ALA A 252      -0.669  -8.488 -25.393  1.00 64.69           H
ATOM   3814  N   LEU A 253      -1.186  -8.268 -22.377  1.00 68.36           N
ATOM   3815  CA  LEU A 253      -1.718  -8.573 -21.060  1.00 68.36           C
ATOM   3816  C   LEU A 253      -0.571  -8.984 -20.135  1.00 68.36           C
ATOM   3817  O   LEU A 253      -0.700  -8.919 -18.913  1.00 68.36           O
ATOM   3818  HA  LEU A 253      -2.166  -7.659 -20.669  1.00 68.36           H
ATOM   3819  CB  LEU A 253      -2.832  -9.617 -21.160  1.00 68.36           C
ATOM   3820 1HB  LEU A 253      -2.567 -10.327 -21.943  1.00 68.36           H
ATOM   3821 2HB  LEU A 253      -2.866 -10.173 -20.223  1.00 68.36           H
ATOM   3822  CG  LEU A 253      -4.233  -9.076 -21.452  1.00 68.36           C
ATOM   3823  HG  LEU A 253      -4.143  -8.269 -22.179  1.00 68.36           H
ATOM   3824  CD1 LEU A 253      -5.117 -10.155 -22.081  1.00 68.36           C
ATOM   3825 1HD1 LEU A 253      -4.670 -10.492 -23.016  1.00 68.36           H
ATOM   3826 2HD1 LEU A 253      -5.203 -10.999 -21.395  1.00 68.36           H
ATOM   3827 3HD1 LEU A 253      -6.107  -9.745 -22.278  1.00 68.36           H
ATOM   3828  CD2 LEU A 253      -4.864  -8.480 -20.192  1.00 68.36           C
ATOM   3829 1HD2 LEU A 253      -4.940  -9.250 -19.424  1.00 68.36           H
ATOM   3830 2HD2 LEU A 253      -4.243  -7.662 -19.827  1.00 68.36           H
ATOM   3831 3HD2 LEU A 253      -5.860  -8.104 -20.428  1.00 68.36           H
ATOM   3832  HN  LEU A 253      -1.150  -9.043 -23.008  1.00 68.36           H
ATOM   3833  N   LYS A 254       0.526  -9.399 -20.752  1.00 70.91           N
ATOM   3834  CA  LYS A 254       1.599 -10.046 -20.018  1.00 70.91           C
ATOM   3835  C   LYS A 254       2.036  -9.145 -18.861  1.00 70.91           C
ATOM   3836  O   LYS A 254       2.263  -9.622 -17.750  1.00 70.91           O
ATOM   3837  HA  LYS A 254       1.200 -10.972 -19.603  1.00 70.91           H
ATOM   3838  CB  LYS A 254       2.740 -10.429 -20.962  1.00 70.91           C
ATOM   3839 1HB  LYS A 254       2.331 -10.826 -21.892  1.00 70.91           H
ATOM   3840 2HB  LYS A 254       3.316  -9.541 -21.222  1.00 70.91           H
ATOM   3841  CG  LYS A 254       3.659 -11.470 -20.319  1.00 70.91           C
ATOM   3842 1HG  LYS A 254       4.128 -11.047 -19.431  1.00 70.91           H
ATOM   3843 2HG  LYS A 254       3.070 -12.327 -19.990  1.00 70.91           H
ATOM   3844  CD  LYS A 254       4.736 -11.932 -21.302  1.00 70.91           C
ATOM   3845 1HD  LYS A 254       4.268 -12.301 -22.214  1.00 70.91           H
ATOM   3846 2HD  LYS A 254       5.363 -11.086 -21.584  1.00 70.91           H
ATOM   3847  CE  LYS A 254       5.603 -13.033 -20.687  1.00 70.91           C
ATOM   3848 1HE  LYS A 254       6.079 -12.665 -19.778  1.00 70.91           H
ATOM   3849 2HE  LYS A 254       4.978 -13.879 -20.399  1.00 70.91           H
ATOM   3850  NZ  LYS A 254       6.636 -13.478 -21.649  1.00 70.91           N
ATOM   3851 1HZ  LYS A 254       7.197 -14.210 -21.229  1.00 70.91           H
ATOM   3852 2HZ  LYS A 254       6.187 -13.834 -22.486  1.00 70.91           H
ATOM   3853 3HZ  LYS A 254       7.231 -12.694 -21.893  1.00 70.91           H
ATOM   3854  HN  LYS A 254       0.687  -9.298 -21.734  1.00 70.91           H
ATOM   3855  N   VAL A 255       2.139  -7.859 -19.161  1.00 74.32           N
ATOM   3856  CA  VAL A 255       2.605  -6.896 -18.177  1.00 74.32           C
ATOM   3857  C   VAL A 255       1.614  -6.844 -17.012  1.00 74.32           C
ATOM   3858  O   VAL A 255       2.004  -6.983 -15.854  1.00 74.32           O
ATOM   3859  HA  VAL A 255       3.567  -7.246 -17.804  1.00 74.32           H
ATOM   3860  CB  VAL A 255       2.820  -5.534 -18.840  1.00 74.32           C
ATOM   3861  HB  VAL A 255       1.869  -5.212 -19.263  1.00 74.32           H
ATOM   3862  CG1 VAL A 255       3.256  -4.487 -17.812  1.00 74.32           C
ATOM   3863 1HG1 VAL A 255       2.485  -4.386 -17.048  1.00 74.32           H
ATOM   3864 2HG1 VAL A 255       4.190  -4.801 -17.347  1.00 74.32           H
ATOM   3865 3HG1 VAL A 255       3.402  -3.529 -18.310  1.00 74.32           H
ATOM   3866  CG2 VAL A 255       3.832  -5.634 -19.983  1.00 74.32           C
ATOM   3867 1HG2 VAL A 255       4.787  -5.988 -19.593  1.00 74.32           H
ATOM   3868 2HG2 VAL A 255       3.464  -6.334 -20.734  1.00 74.32           H
ATOM   3869 3HG2 VAL A 255       3.967  -4.652 -20.436  1.00 74.32           H
ATOM   3870  HN  VAL A 255       1.912  -7.473 -20.055  1.00 74.32           H
ATOM   3871  N   THR A 256       0.351  -6.643 -17.360  1.00 73.32           N
ATOM   3872  CA  THR A 256      -0.664  -6.357 -16.360  1.00 73.32           C
ATOM   3873  C   THR A 256      -0.891  -7.579 -15.467  1.00 73.32           C
ATOM   3874  O   THR A 256      -1.150  -7.439 -14.273  1.00 73.32           O
ATOM   3875  HA  THR A 256      -0.298  -5.556 -15.718  1.00 73.32           H
ATOM   3876  CB  THR A 256      -1.927  -5.894 -17.088  1.00 73.32           C
ATOM   3877  HB  THR A 256      -2.773  -5.838 -16.402  1.00 73.32           H
ATOM   3878  OG1 THR A 256      -2.067  -6.818 -18.163  1.00 73.32           O
ATOM   3879  HG1 THR A 256      -2.321  -7.718 -17.810  1.00 73.32           H
ATOM   3880  CG2 THR A 256      -1.741  -4.542 -17.780  1.00 73.32           C
ATOM   3881 1HG2 THR A 256      -0.939  -4.617 -18.514  1.00 73.32           H
ATOM   3882 2HG2 THR A 256      -1.485  -3.786 -17.038  1.00 73.32           H
ATOM   3883 3HG2 THR A 256      -2.667  -4.260 -18.281  1.00 73.32           H
ATOM   3884  HN  THR A 256       0.019  -6.673 -18.303  1.00 73.32           H
ATOM   3885  N   ILE A 257      -0.785  -8.748 -16.080  1.00 76.94           N
ATOM   3886  CA  ILE A 257      -0.929  -9.994 -15.346  1.00 76.94           C
ATOM   3887  C   ILE A 257       0.170 -10.087 -14.286  1.00 76.94           C
ATOM   3888  O   ILE A 257      -0.102 -10.405 -13.129  1.00 76.94           O
ATOM   3889  HA  ILE A 257      -1.894  -9.965 -14.840  1.00 76.94           H
ATOM   3890  CB  ILE A 257      -0.957 -11.183 -16.308  1.00 76.94           C
ATOM   3891  HB  ILE A 257      -0.123 -11.080 -17.003  1.00 76.94           H
ATOM   3892  CG1 ILE A 257      -2.241 -11.185 -17.141  1.00 76.94           C
ATOM   3893 1HG1 ILE A 257      -3.100 -11.347 -16.490  1.00 76.94           H
ATOM   3894 2HG1 ILE A 257      -2.376 -10.210 -17.609  1.00 76.94           H
ATOM   3895  CG2 ILE A 257      -0.759 -12.501 -15.557  1.00 76.94           C
ATOM   3896 1HG2 ILE A 257       0.204 -12.488 -15.047  1.00 76.94           H
ATOM   3897 2HG2 ILE A 257      -1.557 -12.625 -14.825  1.00 76.94           H
ATOM   3898 3HG2 ILE A 257      -0.783 -13.330 -16.265  1.00 76.94           H
ATOM   3899  CD1 ILE A 257      -2.196 -12.272 -18.216  1.00 76.94           C
ATOM   3900 1HD1 ILE A 257      -1.350 -12.092 -18.879  1.00 76.94           H
ATOM   3901 2HD1 ILE A 257      -2.085 -13.247 -17.742  1.00 76.94           H
ATOM   3902 3HD1 ILE A 257      -3.120 -12.251 -18.793  1.00 76.94           H
ATOM   3903  HN  ILE A 257      -0.604  -8.853 -17.058  1.00 76.94           H
ATOM   3904  N   THR A 258       1.390  -9.803 -14.718  1.00 81.39           N
ATOM   3905  CA  THR A 258       2.544  -9.937 -13.845  1.00 81.39           C
ATOM   3906  C   THR A 258       2.413  -9.001 -12.641  1.00 81.39           C
ATOM   3907  O   THR A 258       2.637  -9.412 -11.504  1.00 81.39           O
ATOM   3908  HA  THR A 258       2.565 -10.955 -13.457  1.00 81.39           H
ATOM   3909  CB  THR A 258       3.801  -9.682 -14.679  1.00 81.39           C
ATOM   3910  HB  THR A 258       3.860  -8.637 -14.984  1.00 81.39           H
ATOM   3911  OG1 THR A 258       3.711 -10.629 -15.741  1.00 81.39           O
ATOM   3912  HG1 THR A 258       3.345 -10.189 -16.561  1.00 81.39           H
ATOM   3913  CG2 THR A 258       5.083 -10.071 -13.941  1.00 81.39           C
ATOM   3914 1HG2 THR A 258       5.053 -11.133 -13.695  1.00 81.39           H
ATOM   3915 2HG2 THR A 258       5.165  -9.488 -13.023  1.00 81.39           H
ATOM   3916 3HG2 THR A 258       5.944  -9.870 -14.577  1.00 81.39           H
ATOM   3917  HN  THR A 258       1.596  -9.487 -15.644  1.00 81.39           H
ATOM   3918  N   VAL A 259       2.052  -7.760 -12.933  1.00 79.47           N
ATOM   3919  CA  VAL A 259       1.923  -6.754 -11.893  1.00 79.47           C
ATOM   3920  C   VAL A 259       0.882  -7.214 -10.871  1.00 79.47           C
ATOM   3921  O   VAL A 259       1.093  -7.088  -9.666  1.00 79.47           O
ATOM   3922  HA  VAL A 259       2.889  -6.669 -11.396  1.00 79.47           H
ATOM   3923  CB  VAL A 259       1.590  -5.397 -12.517  1.00 79.47           C
ATOM   3924  HB  VAL A 259       0.732  -5.532 -13.174  1.00 79.47           H
ATOM   3925  CG1 VAL A 259       1.203  -4.380 -11.441  1.00 79.47           C
ATOM   3926 1HG1 VAL A 259       0.329  -4.739 -10.899  1.00 79.47           H
ATOM   3927 2HG1 VAL A 259       2.034  -4.251 -10.747  1.00 79.47           H
ATOM   3928 3HG1 VAL A 259       0.972  -3.424 -11.912  1.00 79.47           H
ATOM   3929  CG2 VAL A 259       2.755  -4.882 -13.364  1.00 79.47           C
ATOM   3930 1HG2 VAL A 259       3.640  -4.771 -12.737  1.00 79.47           H
ATOM   3931 2HG2 VAL A 259       2.964  -5.592 -14.164  1.00 79.47           H
ATOM   3932 3HG2 VAL A 259       2.492  -3.916 -13.795  1.00 79.47           H
ATOM   3933  HN  VAL A 259       1.849  -7.440 -13.859  1.00 79.47           H
ATOM   3934  N   LEU A 260      -0.219  -7.737 -11.389  1.00 76.16           N
ATOM   3935  CA  LEU A 260      -1.313  -8.174 -10.538  1.00 76.16           C
ATOM   3936  C   LEU A 260      -0.820  -9.292  -9.617  1.00 76.16           C
ATOM   3937  O   LEU A 260      -1.033  -9.242  -8.406  1.00 76.16           O
ATOM   3938  HA  LEU A 260      -1.608  -7.324  -9.923  1.00 76.16           H
ATOM   3939  CB  LEU A 260      -2.527  -8.564 -11.384  1.00 76.16           C
ATOM   3940 1HB  LEU A 260      -2.776  -7.726 -12.034  1.00 76.16           H
ATOM   3941 2HB  LEU A 260      -2.243  -9.395 -12.029  1.00 76.16           H
ATOM   3942  CG  LEU A 260      -3.784  -8.963 -10.608  1.00 76.16           C
ATOM   3943  HG  LEU A 260      -3.514  -9.081  -9.559  1.00 76.16           H
ATOM   3944  CD1 LEU A 260      -4.845  -7.863 -10.681  1.00 76.16           C
ATOM   3945 1HD1 LEU A 260      -4.447  -6.944 -10.251  1.00 76.16           H
ATOM   3946 2HD1 LEU A 260      -5.117  -7.690 -11.722  1.00 76.16           H
ATOM   3947 3HD1 LEU A 260      -5.728  -8.173 -10.122  1.00 76.16           H
ATOM   3948  CD2 LEU A 260      -4.321 -10.312 -11.091  1.00 76.16           C
ATOM   3949 1HD2 LEU A 260      -4.570 -10.245 -12.150  1.00 76.16           H
ATOM   3950 2HD2 LEU A 260      -3.562 -11.079 -10.944  1.00 76.16           H
ATOM   3951 3HD2 LEU A 260      -5.215 -10.571 -10.524  1.00 76.16           H
ATOM   3952  HN  LEU A 260      -0.370  -7.863 -12.370  1.00 76.16           H
ATOM   3953  N   THR A 261      -0.171 -10.274 -10.225  1.00 84.26           N
ATOM   3954  CA  THR A 261       0.243 -11.461  -9.496  1.00 84.26           C
ATOM   3955  C   THR A 261       1.204 -11.084  -8.366  1.00 84.26           C
ATOM   3956  O   THR A 261       1.068 -11.569  -7.244  1.00 84.26           O
ATOM   3957  HA  THR A 261      -0.637 -11.905  -9.033  1.00 84.26           H
ATOM   3958  CB  THR A 261       0.844 -12.446 -10.501  1.00 84.26           C
ATOM   3959  HB  THR A 261       1.753 -12.043 -10.946  1.00 84.26           H
ATOM   3960  OG1 THR A 261      -0.222 -12.708 -11.410  1.00 84.26           O
ATOM   3961  HG1 THR A 261      -0.206 -12.043 -12.157  1.00 84.26           H
ATOM   3962  CG2 THR A 261       1.144 -13.810  -9.875  1.00 84.26           C
ATOM   3963 1HG2 THR A 261       0.221 -14.244  -9.490  1.00 84.26           H
ATOM   3964 2HG2 THR A 261       1.856 -13.687  -9.059  1.00 84.26           H
ATOM   3965 3HG2 THR A 261       1.568 -14.471 -10.631  1.00 84.26           H
ATOM   3966  HN  THR A 261       0.071 -10.267 -11.195  1.00 84.26           H
ATOM   3967  N   VAL A 262       2.153 -10.223  -8.702  1.00 87.33           N
ATOM   3968  CA  VAL A 262       3.171  -9.821  -7.746  1.00 87.33           C
ATOM   3969  C   VAL A 262       2.509  -9.068  -6.590  1.00 87.33           C
ATOM   3970  O   VAL A 262       2.868  -9.265  -5.430  1.00 87.33           O
ATOM   3971  HA  VAL A 262       3.632 -10.728  -7.355  1.00 87.33           H
ATOM   3972  CB  VAL A 262       4.256  -9.003  -8.449  1.00 87.33           C
ATOM   3973  HB  VAL A 262       3.768  -8.182  -8.976  1.00 87.33           H
ATOM   3974  CG1 VAL A 262       5.229  -8.398  -7.436  1.00 87.33           C
ATOM   3975 1HG1 VAL A 262       4.685  -7.744  -6.754  1.00 87.33           H
ATOM   3976 2HG1 VAL A 262       5.707  -9.197  -6.869  1.00 87.33           H
ATOM   3977 3HG1 VAL A 262       5.990  -7.821  -7.962  1.00 87.33           H
ATOM   3978  CG2 VAL A 262       4.998  -9.851  -9.484  1.00 87.33           C
ATOM   3979 1HG2 VAL A 262       5.467 -10.700  -8.988  1.00 87.33           H
ATOM   3980 2HG2 VAL A 262       4.292 -10.211 -10.232  1.00 87.33           H
ATOM   3981 3HG2 VAL A 262       5.763  -9.245  -9.969  1.00 87.33           H
ATOM   3982  HN  VAL A 262       2.234  -9.803  -9.606  1.00 87.33           H
ATOM   3983  N   PHE A 263       1.554  -8.222  -6.946  1.00 81.69           N
ATOM   3984  CA  PHE A 263       0.832  -7.446  -5.952  1.00 81.69           C
ATOM   3985  C   PHE A 263       0.113  -8.362  -4.959  1.00 81.69           C
ATOM   3986  O   PHE A 263       0.280  -8.223  -3.749  1.00 81.69           O
ATOM   3987  HA  PHE A 263       1.565  -6.840  -5.419  1.00 81.69           H
ATOM   3988  CB  PHE A 263      -0.207  -6.612  -6.704  1.00 81.69           C
ATOM   3989 1HB  PHE A 263       0.308  -5.942  -7.392  1.00 81.69           H
ATOM   3990 2HB  PHE A 263      -0.823  -7.278  -7.309  1.00 81.69           H
ATOM   3991  CG  PHE A 263      -1.118  -5.785  -5.794  1.00 81.69           C
ATOM   3992  CD1 PHE A 263      -2.378  -6.216  -5.520  1.00 81.69           C
ATOM   3993  HD1 PHE A 263      -2.740  -7.150  -5.949  1.00 81.69           H
ATOM   3994  CD2 PHE A 263      -0.666  -4.619  -5.259  1.00 81.69           C
ATOM   3995  HD2 PHE A 263       0.344  -4.274  -5.479  1.00 81.69           H
ATOM   3996  CE1 PHE A 263      -3.223  -5.448  -4.676  1.00 81.69           C
ATOM   3997  HE1 PHE A 263      -4.233  -5.793  -4.456  1.00 81.69           H
ATOM   3998  CE2 PHE A 263      -1.511  -3.851  -4.415  1.00 81.69           C
ATOM   3999  HE2 PHE A 263      -1.149  -2.916  -3.986  1.00 81.69           H
ATOM   4000  CZ  PHE A 263      -2.772  -4.282  -4.141  1.00 81.69           C
ATOM   4001  HZ  PHE A 263      -3.420  -3.692  -3.493  1.00 81.69           H
ATOM   4002  HN  PHE A 263       1.273  -8.062  -7.893  1.00 81.69           H
ATOM   4003  N   VAL A 264      -0.672  -9.277  -5.509  1.00 86.34           N
ATOM   4004  CA  VAL A 264      -1.498 -10.145  -4.687  1.00 86.34           C
ATOM   4005  C   VAL A 264      -0.602 -10.955  -3.748  1.00 86.34           C
ATOM   4006  O   VAL A 264      -0.901 -11.089  -2.562  1.00 86.34           O
ATOM   4007  HA  VAL A 264      -2.150  -9.509  -4.088  1.00 86.34           H
ATOM   4008  CB  VAL A 264      -2.380 -11.023  -5.577  1.00 86.34           C
ATOM   4009  HB  VAL A 264      -1.735 -11.525  -6.298  1.00 86.34           H
ATOM   4010  CG1 VAL A 264      -3.091 -12.099  -4.753  1.00 86.34           C
ATOM   4011 1HG1 VAL A 264      -2.350 -12.731  -4.264  1.00 86.34           H
ATOM   4012 2HG1 VAL A 264      -3.718 -11.624  -3.999  1.00 86.34           H
ATOM   4013 3HG1 VAL A 264      -3.711 -12.709  -5.410  1.00 86.34           H
ATOM   4014  CG2 VAL A 264      -3.387 -10.176  -6.358  1.00 86.34           C
ATOM   4015 1HG2 VAL A 264      -4.025  -9.634  -5.659  1.00 86.34           H
ATOM   4016 2HG2 VAL A 264      -2.852  -9.465  -6.988  1.00 86.34           H
ATOM   4017 3HG2 VAL A 264      -4.001 -10.825  -6.982  1.00 86.34           H
ATOM   4018  HN  VAL A 264      -0.748  -9.430  -6.494  1.00 86.34           H
ATOM   4019  N   LEU A 265       0.478 -11.474  -4.313  1.00 88.48           N
ATOM   4020  CA  LEU A 265       1.355 -12.365  -3.573  1.00 88.48           C
ATOM   4021  C   LEU A 265       2.002 -11.596  -2.420  1.00 88.48           C
ATOM   4022  O   LEU A 265       2.214 -12.149  -1.342  1.00 88.48           O
ATOM   4023  HA  LEU A 265       0.736 -13.159  -3.155  1.00 88.48           H
ATOM   4024  CB  LEU A 265       2.364 -13.027  -4.514  1.00 88.48           C
ATOM   4025 1HB  LEU A 265       2.822 -12.250  -5.127  1.00 88.48           H
ATOM   4026 2HB  LEU A 265       3.158 -13.467  -3.911  1.00 88.48           H
ATOM   4027  CG  LEU A 265       1.807 -14.108  -5.442  1.00 88.48           C
ATOM   4028  HG  LEU A 265       0.988 -13.676  -6.017  1.00 88.48           H
ATOM   4029  CD1 LEU A 265       2.868 -14.569  -6.444  1.00 88.48           C
ATOM   4030 1HD1 LEU A 265       3.190 -13.721  -7.049  1.00 88.48           H
ATOM   4031 2HD1 LEU A 265       3.723 -14.977  -5.906  1.00 88.48           H
ATOM   4032 3HD1 LEU A 265       2.446 -15.338  -7.091  1.00 88.48           H
ATOM   4033  CD2 LEU A 265       1.230 -15.276  -4.640  1.00 88.48           C
ATOM   4034 1HD2 LEU A 265       2.014 -15.715  -4.022  1.00 88.48           H
ATOM   4035 2HD2 LEU A 265       0.424 -14.914  -4.001  1.00 88.48           H
ATOM   4036 3HD2 LEU A 265       0.842 -16.030  -5.324  1.00 88.48           H
ATOM   4037  HN  LEU A 265       0.756 -11.294  -5.257  1.00 88.48           H
ATOM   4038  N   SER A 266       2.296 -10.332  -2.685  1.00 89.88           N
ATOM   4039  CA  SER A 266       3.009  -9.511  -1.721  1.00 89.88           C
ATOM   4040  C   SER A 266       2.037  -8.985  -0.662  1.00 89.88           C
ATOM   4041  O   SER A 266       2.399  -8.854   0.506  1.00 89.88           O
ATOM   4042  HA  SER A 266       3.747 -10.173  -1.268  1.00 89.88           H
ATOM   4043  CB  SER A 266       3.723  -8.347  -2.410  1.00 89.88           C
ATOM   4044 1HB  SER A 266       4.213  -7.727  -1.660  1.00 89.88           H
ATOM   4045 2HB  SER A 266       4.505  -8.736  -3.062  1.00 89.88           H
ATOM   4046  OG  SER A 266       2.825  -7.546  -3.174  1.00 89.88           O
ATOM   4047  HG  SER A 266       2.853  -7.821  -4.134  1.00 89.88           H
ATOM   4048  HN  SER A 266       2.057  -9.869  -3.539  1.00 89.88           H
ATOM   4049  N   GLN A 267       0.823  -8.699  -1.109  1.00 84.62           N
ATOM   4050  CA  GLN A 267      -0.141  -8.012  -0.266  1.00 84.62           C
ATOM   4051  C   GLN A 267      -0.902  -9.019   0.598  1.00 84.62           C
ATOM   4052  O   GLN A 267      -1.342  -8.691   1.699  1.00 84.62           O
ATOM   4053  HA  GLN A 267       0.448  -7.350   0.368  1.00 84.62           H
ATOM   4054  CB  GLN A 267      -1.105  -7.173  -1.108  1.00 84.62           C
ATOM   4055 1HB  GLN A 267      -1.571  -7.801  -1.867  1.00 84.62           H
ATOM   4056 2HB  GLN A 267      -1.906  -6.789  -0.476  1.00 84.62           H
ATOM   4057  CG  GLN A 267      -0.375  -6.008  -1.779  1.00 84.62           C
ATOM   4058 1HG  GLN A 267       0.468  -6.387  -2.357  1.00 84.62           H
ATOM   4059 2HG  GLN A 267      -1.044  -5.511  -2.481  1.00 84.62           H
ATOM   4060  CD  GLN A 267       0.123  -5.001  -0.740  1.00 84.62           C
ATOM   4061  OE1 GLN A 267      -0.426  -4.862   0.340  1.00 84.62           O
ATOM   4062  NE2 GLN A 267       1.191  -4.309  -1.127  1.00 84.62           N
ATOM   4063 1HE2 GLN A 267       1.594  -4.472  -2.027  1.00 84.62           H
ATOM   4064 2HE2 GLN A 267       1.591  -3.626  -0.516  1.00 84.62           H
ATOM   4065  HN  GLN A 267       0.497  -8.927  -2.026  1.00 84.62           H
ATOM   4066  N   PHE A 268      -1.035 -10.226   0.067  1.00 90.84           N
ATOM   4067  CA  PHE A 268      -1.914 -11.215   0.667  1.00 90.84           C
ATOM   4068  C   PHE A 268      -1.488 -11.529   2.102  1.00 90.84           C
ATOM   4069  O   PHE A 268      -2.292 -11.426   3.028  1.00 90.84           O
ATOM   4070  HA  PHE A 268      -2.919 -10.793   0.672  1.00 90.84           H
ATOM   4071  CB  PHE A 268      -1.798 -12.486  -0.177  1.00 90.84           C
ATOM   4072 1HB  PHE A 268      -2.042 -12.247  -1.212  1.00 90.84           H
ATOM   4073 2HB  PHE A 268      -0.763 -12.825  -0.164  1.00 90.84           H
ATOM   4074  CG  PHE A 268      -2.700 -13.629   0.294  1.00 90.84           C
ATOM   4075  CD1 PHE A 268      -2.180 -14.645   1.033  1.00 90.84           C
ATOM   4076  HD1 PHE A 268      -1.121 -14.645   1.291  1.00 90.84           H
ATOM   4077  CD2 PHE A 268      -4.021 -13.630  -0.028  1.00 90.84           C
ATOM   4078  HD2 PHE A 268      -4.438 -12.816  -0.621  1.00 90.84           H
ATOM   4079  CE1 PHE A 268      -3.017 -15.706   1.470  1.00 90.84           C
ATOM   4080  HE1 PHE A 268      -2.600 -16.520   2.063  1.00 90.84           H
ATOM   4081  CE2 PHE A 268      -4.858 -14.691   0.408  1.00 90.84           C
ATOM   4082  HE2 PHE A 268      -5.917 -14.691   0.150  1.00 90.84           H
ATOM   4083  CZ  PHE A 268      -4.338 -15.706   1.148  1.00 90.84           C
ATOM   4084  HZ  PHE A 268      -4.981 -16.521   1.483  1.00 90.84           H
ATOM   4085  HN  PHE A 268      -0.555 -10.530  -0.756  1.00 90.84           H
ATOM   4086  N   PRO A 269      -0.223 -11.915   2.313  1.00 94.56           N
ATOM   4087  CA  PRO A 269       0.245 -12.270   3.655  1.00 94.56           C
ATOM   4088  C   PRO A 269      -0.046 -11.180   4.674  1.00 94.56           C
ATOM   4089  O   PRO A 269      -0.498 -11.466   5.781  1.00 94.56           O
ATOM   4090  HA  PRO A 269      -0.290 -13.149   4.017  1.00 94.56           H
ATOM   4091  CB  PRO A 269       1.748 -12.488   3.470  1.00 94.56           C
ATOM   4092 1HB  PRO A 269       2.312 -11.575   3.658  1.00 94.56           H
ATOM   4093 2HB  PRO A 269       2.131 -13.245   4.154  1.00 94.56           H
ATOM   4094  CG  PRO A 269       1.863 -12.932   2.016  1.00 94.56           C
ATOM   4095 1HG  PRO A 269       2.872 -12.790   1.629  1.00 94.56           H
ATOM   4096 2HG  PRO A 269       1.636 -13.992   1.898  1.00 94.56           H
ATOM   4097  CD  PRO A 269       0.849 -12.048   1.309  1.00 94.56           C
ATOM   4098 1HD  PRO A 269       1.272 -11.079   1.045  1.00 94.56           H
ATOM   4099 2HD  PRO A 269       0.493 -12.501   0.384  1.00 94.56           H
ATOM   4100  N   TYR A 270       0.225  -9.948   4.268  1.00 91.66           N
ATOM   4101  CA  TYR A 270       0.057  -8.813   5.160  1.00 91.66           C
ATOM   4102  C   TYR A 270      -1.409  -8.649   5.568  1.00 91.66           C
ATOM   4103  O   TYR A 270      -1.712  -8.466   6.746  1.00 91.66           O
ATOM   4104  HA  TYR A 270       0.657  -8.994   6.052  1.00 91.66           H
ATOM   4105  CB  TYR A 270       0.492  -7.582   4.362  1.00 91.66           C
ATOM   4106 1HB  TYR A 270       1.560  -7.655   4.156  1.00 91.66           H
ATOM   4107 2HB  TYR A 270      -0.019  -7.586   3.400  1.00 91.66           H
ATOM   4108  CG  TYR A 270       0.213  -6.253   5.067  1.00 91.66           C
ATOM   4109  CD1 TYR A 270      -0.716  -5.377   4.543  1.00 91.66           C
ATOM   4110  HD1 TYR A 270      -1.250  -5.631   3.627  1.00 91.66           H
ATOM   4111  CD2 TYR A 270       0.889  -5.931   6.226  1.00 91.66           C
ATOM   4112  HD2 TYR A 270       1.622  -6.624   6.639  1.00 91.66           H
ATOM   4113  CE1 TYR A 270      -0.979  -4.126   5.206  1.00 91.66           C
ATOM   4114  HE1 TYR A 270      -1.709  -3.424   4.803  1.00 91.66           H
ATOM   4115  CE2 TYR A 270       0.626  -4.680   6.889  1.00 91.66           C
ATOM   4116  HE2 TYR A 270       1.153  -4.414   7.805  1.00 91.66           H
ATOM   4117  CZ  TYR A 270      -0.295  -3.839   6.346  1.00 91.66           C
ATOM   4118  OH  TYR A 270      -0.544  -2.658   6.973  1.00 91.66           O
ATOM   4119  HH  TYR A 270      -0.047  -2.620   7.840  1.00 91.66           H
ATOM   4120  HN  TYR A 270       0.553  -9.721   3.351  1.00 91.66           H
ATOM   4121  N   ASN A 271      -2.279  -8.721   4.572  1.00 89.57           N
ATOM   4122  CA  ASN A 271      -3.694  -8.474   4.795  1.00 89.57           C
ATOM   4123  C   ASN A 271      -4.281  -9.614   5.629  1.00 89.57           C
ATOM   4124  O   ASN A 271      -5.281  -9.431   6.321  1.00 89.57           O
ATOM   4125  HA  ASN A 271      -3.739  -7.515   5.310  1.00 89.57           H
ATOM   4126  CB  ASN A 271      -4.458  -8.415   3.471  1.00 89.57           C
ATOM   4127 1HB  ASN A 271      -4.122  -9.220   2.817  1.00 89.57           H
ATOM   4128 2HB  ASN A 271      -5.521  -8.576   3.653  1.00 89.57           H
ATOM   4129  CG  ASN A 271      -4.251  -7.067   2.778  1.00 89.57           C
ATOM   4130  OD1 ASN A 271      -4.797  -6.049   3.169  1.00 89.57           O
ATOM   4131  ND2 ASN A 271      -3.434  -7.118   1.729  1.00 89.57           N
ATOM   4132 1HD2 ASN A 271      -3.019  -7.987   1.460  1.00 89.57           H
ATOM   4133 2HD2 ASN A 271      -3.236  -6.287   1.209  1.00 89.57           H
ATOM   4134  HN  ASN A 271      -2.032  -8.942   3.629  1.00 89.57           H
ATOM   4135  N   CYS A 272      -3.633 -10.767   5.536  1.00 94.65           N
ATOM   4136  CA  CYS A 272      -4.007 -11.904   6.361  1.00 94.65           C
ATOM   4137  C   CYS A 272      -3.815 -11.517   7.828  1.00 94.65           C
ATOM   4138  O   CYS A 272      -4.711 -11.715   8.648  1.00 94.65           O
ATOM   4139  HA  CYS A 272      -5.056 -12.112   6.149  1.00 94.65           H
ATOM   4140  CB  CYS A 272      -3.210 -13.156   5.992  1.00 94.65           C
ATOM   4141 1HB  CYS A 272      -2.148 -12.918   5.935  1.00 94.65           H
ATOM   4142 2HB  CYS A 272      -3.325 -13.913   6.768  1.00 94.65           H
ATOM   4143  SG  CYS A 272      -3.788 -13.816   4.386  1.00 94.65           S
ATOM   4144  HG  CYS A 272      -3.208 -12.884   3.636  1.00 94.65           H
ATOM   4145  HN  CYS A 272      -2.868 -10.930   4.914  1.00 94.65           H
ATOM   4146  N   ILE A 273      -2.642 -10.971   8.115  1.00 93.70           N
ATOM   4147  CA  ILE A 273      -2.313 -10.577   9.474  1.00 93.70           C
ATOM   4148  C   ILE A 273      -3.201  -9.402   9.889  1.00 93.70           C
ATOM   4149  O   ILE A 273      -3.662  -9.341  11.028  1.00 93.70           O
ATOM   4150  HA  ILE A 273      -2.535 -11.424  10.123  1.00 93.70           H
ATOM   4151  CB  ILE A 273      -0.815 -10.290   9.600  1.00 93.70           C
ATOM   4152  HB  ILE A 273      -0.553  -9.517   8.878  1.00 93.70           H
ATOM   4153  CG1 ILE A 273       0.012 -11.530   9.254  1.00 93.70           C
ATOM   4154 1HG1 ILE A 273      -0.184 -11.826   8.223  1.00 93.70           H
ATOM   4155 2HG1 ILE A 273       1.074 -11.294   9.322  1.00 93.70           H
ATOM   4156  CG2 ILE A 273      -0.476  -9.745  10.989  1.00 93.70           C
ATOM   4157 1HG2 ILE A 273      -1.025  -8.819  11.160  1.00 93.70           H
ATOM   4158 2HG2 ILE A 273      -0.757 -10.478  11.746  1.00 93.70           H
ATOM   4159 3HG2 ILE A 273       0.594  -9.549  11.052  1.00 93.70           H
ATOM   4160  CD1 ILE A 273      -0.319 -12.690  10.195  1.00 93.70           C
ATOM   4161 1HD1 ILE A 273      -0.099 -12.399  11.222  1.00 93.70           H
ATOM   4162 2HD1 ILE A 273      -1.377 -12.939  10.106  1.00 93.70           H
ATOM   4163 3HD1 ILE A 273       0.283 -13.558   9.926  1.00 93.70           H
ATOM   4164  HN  ILE A 273      -1.926 -10.799   7.439  1.00 93.70           H
ATOM   4165  N   LEU A 274      -3.414  -8.499   8.943  1.00 90.08           N
ATOM   4166  CA  LEU A 274      -4.213  -7.315   9.206  1.00 90.08           C
ATOM   4167  C   LEU A 274      -5.629  -7.738   9.600  1.00 90.08           C
ATOM   4168  O   LEU A 274      -6.254  -7.108  10.452  1.00 90.08           O
ATOM   4169  HA  LEU A 274      -3.760  -6.795  10.050  1.00 90.08           H
ATOM   4170  CB  LEU A 274      -4.166  -6.361   8.010  1.00 90.08           C
ATOM   4171 1HB  LEU A 274      -3.122  -6.189   7.748  1.00 90.08           H
ATOM   4172 2HB  LEU A 274      -4.631  -6.857   7.157  1.00 90.08           H
ATOM   4173  CG  LEU A 274      -4.844  -5.004   8.207  1.00 90.08           C
ATOM   4174  HG  LEU A 274      -5.857  -5.178   8.570  1.00 90.08           H
ATOM   4175  CD1 LEU A 274      -4.118  -4.178   9.272  1.00 90.08           C
ATOM   4176 1HD1 LEU A 274      -4.131  -4.717  10.220  1.00 90.08           H
ATOM   4177 2HD1 LEU A 274      -3.087  -4.012   8.962  1.00 90.08           H
ATOM   4178 3HD1 LEU A 274      -4.621  -3.219   9.392  1.00 90.08           H
ATOM   4179  CD2 LEU A 274      -4.962  -4.252   6.880  1.00 90.08           C
ATOM   4180 1HD2 LEU A 274      -3.968  -4.089   6.466  1.00 90.08           H
ATOM   4181 2HD2 LEU A 274      -5.556  -4.840   6.181  1.00 90.08           H
ATOM   4182 3HD2 LEU A 274      -5.447  -3.291   7.050  1.00 90.08           H
ATOM   4183  HN  LEU A 274      -3.052  -8.568   8.014  1.00 90.08           H
ATOM   4184  N   LEU A 275      -6.095  -8.801   8.961  1.00 92.45           N
ATOM   4185  CA  LEU A 275      -7.417  -9.329   9.251  1.00 92.45           C
ATOM   4186  C   LEU A 275      -7.465  -9.803  10.705  1.00 92.45           C
ATOM   4187  O   LEU A 275      -8.406  -9.489  11.433  1.00 92.45           O
ATOM   4188  HA  LEU A 275      -8.129  -8.512   9.131  1.00 92.45           H
ATOM   4189  CB  LEU A 275      -7.796 -10.412   8.238  1.00 92.45           C
ATOM   4190 1HB  LEU A 275      -7.757  -9.977   7.240  1.00 92.45           H
ATOM   4191 2HB  LEU A 275      -7.039 -11.195   8.274  1.00 92.45           H
ATOM   4192  CG  LEU A 275      -9.169 -11.059   8.430  1.00 92.45           C
ATOM   4193  HG  LEU A 275      -9.226 -11.443   9.448  1.00 92.45           H
ATOM   4194  CD1 LEU A 275     -10.288 -10.027   8.273  1.00 92.45           C
ATOM   4195 1HD1 LEU A 275     -10.165  -9.241   9.018  1.00 92.45           H
ATOM   4196 2HD1 LEU A 275     -10.243  -9.591   7.275  1.00 92.45           H
ATOM   4197 3HD1 LEU A 275     -11.253 -10.513   8.414  1.00 92.45           H
ATOM   4198  CD2 LEU A 275      -9.350 -12.249   7.486  1.00 92.45           C
ATOM   4199 1HD2 LEU A 275      -9.264 -11.911   6.454  1.00 92.45           H
ATOM   4200 2HD2 LEU A 275      -8.581 -12.994   7.690  1.00 92.45           H
ATOM   4201 3HD2 LEU A 275     -10.335 -12.690   7.643  1.00 92.45           H
ATOM   4202  HN  LEU A 275      -5.586  -9.298   8.259  1.00 92.45           H
ATOM   4203  N   VAL A 276      -6.439 -10.551  11.084  1.00 94.59           N
ATOM   4204  CA  VAL A 276      -6.357 -11.077  12.436  1.00 94.59           C
ATOM   4205  C   VAL A 276      -6.390  -9.918  13.433  1.00 94.59           C
ATOM   4206  O   VAL A 276      -7.113  -9.970  14.427  1.00 94.59           O
ATOM   4207  HA  VAL A 276      -7.233 -11.705  12.599  1.00 94.59           H
ATOM   4208  CB  VAL A 276      -5.111 -11.955  12.580  1.00 94.59           C
ATOM   4209  HB  VAL A 276      -4.248 -11.363  12.276  1.00 94.59           H
ATOM   4210  CG1 VAL A 276      -4.904 -12.376  14.036  1.00 94.59           C
ATOM   4211 1HG1 VAL A 276      -4.780 -11.489  14.657  1.00 94.59           H
ATOM   4212 2HG1 VAL A 276      -5.771 -12.941  14.378  1.00 94.59           H
ATOM   4213 3HG1 VAL A 276      -4.012 -12.999  14.111  1.00 94.59           H
ATOM   4214  CG2 VAL A 276      -5.192 -13.176  11.662  1.00 94.59           C
ATOM   4215 1HG2 VAL A 276      -6.069 -13.769  11.921  1.00 94.59           H
ATOM   4216 2HG2 VAL A 276      -5.269 -12.847  10.626  1.00 94.59           H
ATOM   4217 3HG2 VAL A 276      -4.294 -13.782  11.785  1.00 94.59           H
ATOM   4218  HN  VAL A 276      -5.676 -10.797  10.487  1.00 94.59           H
ATOM   4219  N   GLN A 277      -5.598  -8.898  13.133  1.00 91.02           N
ATOM   4220  CA  GLN A 277      -5.515  -7.735  14.000  1.00 91.02           C
ATOM   4221  C   GLN A 277      -6.881  -7.052  14.104  1.00 91.02           C
ATOM   4222  O   GLN A 277      -7.243  -6.539  15.161  1.00 91.02           O
ATOM   4223  HA  GLN A 277      -5.220  -8.121  14.976  1.00 91.02           H
ATOM   4224  CB  GLN A 277      -4.449  -6.757  13.504  1.00 91.02           C
ATOM   4225 1HB  GLN A 277      -4.570  -6.594  12.433  1.00 91.02           H
ATOM   4226 2HB  GLN A 277      -4.583  -5.790  13.990  1.00 91.02           H
ATOM   4227  CG  GLN A 277      -3.043  -7.287  13.790  1.00 91.02           C
ATOM   4228 1HG  GLN A 277      -2.954  -7.544  14.845  1.00 91.02           H
ATOM   4229 2HG  GLN A 277      -2.874  -8.204  13.224  1.00 91.02           H
ATOM   4230  CD  GLN A 277      -1.980  -6.250  13.421  1.00 91.02           C
ATOM   4231  OE1 GLN A 277      -2.183  -5.387  12.583  1.00 91.02           O
ATOM   4232  NE2 GLN A 277      -0.839  -6.383  14.091  1.00 91.02           N
ATOM   4233 1HE2 GLN A 277      -0.737  -7.114  14.765  1.00 91.02           H
ATOM   4234 2HE2 GLN A 277      -0.082  -5.752  13.919  1.00 91.02           H
ATOM   4235  HN  GLN A 277      -5.022  -8.859  12.317  1.00 91.02           H
ATOM   4236  N   THR A 278      -7.600  -7.068  12.992  1.00 92.07           N
ATOM   4237  CA  THR A 278      -8.897  -6.414  12.930  1.00 92.07           C
ATOM   4238  C   THR A 278      -9.898  -7.129  13.840  1.00 92.07           C
ATOM   4239  O   THR A 278     -10.646  -6.484  14.573  1.00 92.07           O
ATOM   4240  HA  THR A 278      -8.788  -5.398  13.310  1.00 92.07           H
ATOM   4241  CB  THR A 278      -9.334  -6.368  11.465  1.00 92.07           C
ATOM   4242  HB  THR A 278      -9.504  -7.372  11.077  1.00 92.07           H
ATOM   4243  OG1 THR A 278      -8.303  -5.625  10.818  1.00 92.07           O
ATOM   4244  HG1 THR A 278      -7.409  -6.010  11.047  1.00 92.07           H
ATOM   4245  CG2 THR A 278     -10.591  -5.521  11.255  1.00 92.07           C
ATOM   4246 1HG2 THR A 278     -10.399  -4.499  11.580  1.00 92.07           H
ATOM   4247 2HG2 THR A 278     -11.412  -5.940  11.837  1.00 92.07           H
ATOM   4248 3HG2 THR A 278     -10.857  -5.522  10.198  1.00 92.07           H
ATOM   4249  HN  THR A 278      -7.312  -7.515  12.145  1.00 92.07           H
ATOM   4250  N   ILE A 279      -9.879  -8.451  13.764  1.00 92.44           N
ATOM   4251  CA  ILE A 279     -10.779  -9.260  14.568  1.00 92.44           C
ATOM   4252  C   ILE A 279     -10.411  -9.107  16.046  1.00 92.44           C
ATOM   4253  O   ILE A 279     -11.289  -8.962  16.895  1.00 92.44           O
ATOM   4254  HA  ILE A 279     -11.787  -8.873  14.421  1.00 92.44           H
ATOM   4255  CB  ILE A 279     -10.776 -10.711  14.081  1.00 92.44           C
ATOM   4256  HB  ILE A 279      -9.745 -11.066  14.073  1.00 92.44           H
ATOM   4257  CG1 ILE A 279     -11.299 -10.808  12.647  1.00 92.44           C
ATOM   4258 1HG1 ILE A 279     -12.376 -10.641  12.637  1.00 92.44           H
ATOM   4259 2HG1 ILE A 279     -10.849 -10.025  12.038  1.00 92.44           H
ATOM   4260  CG2 ILE A 279     -11.557 -11.612  15.039  1.00 92.44           C
ATOM   4261 1HG2 ILE A 279     -11.100 -11.575  16.028  1.00 92.44           H
ATOM   4262 2HG2 ILE A 279     -12.589 -11.267  15.103  1.00 92.44           H
ATOM   4263 3HG2 ILE A 279     -11.539 -12.638  14.669  1.00 92.44           H
ATOM   4264  CD1 ILE A 279     -10.984 -12.178  12.041  1.00 92.44           C
ATOM   4265 1HD1 ILE A 279      -9.905 -12.331  12.030  1.00 92.44           H
ATOM   4266 2HD1 ILE A 279     -11.456 -12.957  12.639  1.00 92.44           H
ATOM   4267 3HD1 ILE A 279     -11.367 -12.220  11.021  1.00 92.44           H
ATOM   4268  HN  ILE A 279      -9.266  -8.968  13.167  1.00 92.44           H
ATOM   4269  N   ASP A 280      -9.113  -9.145  16.307  1.00 91.67           N
ATOM   4270  CA  ASP A 280      -8.622  -9.069  17.672  1.00 91.67           C
ATOM   4271  C   ASP A 280      -8.969  -7.700  18.259  1.00 91.67           C
ATOM   4272  O   ASP A 280      -9.257  -7.586  19.450  1.00 91.67           O
ATOM   4273  HA  ASP A 280      -9.114  -9.886  18.200  1.00 91.67           H
ATOM   4274  CB  ASP A 280      -7.101  -9.232  17.720  1.00 91.67           C
ATOM   4275 1HB  ASP A 280      -6.816 -10.165  17.234  1.00 91.67           H
ATOM   4276 2HB  ASP A 280      -6.628  -8.424  17.162  1.00 91.67           H
ATOM   4277  CG  ASP A 280      -6.595  -9.227  19.164  1.00 91.67           C
ATOM   4278  OD1 ASP A 280      -7.180  -9.979  19.973  1.00 91.67           O
ATOM   4279  OD2 ASP A 280      -5.633  -8.473  19.426  1.00 91.67           O
ATOM   4280  HN  ASP A 280      -8.404  -9.226  15.606  1.00 91.67           H
ATOM   4281  N   ALA A 281      -8.932  -6.695  17.397  1.00 91.20           N
ATOM   4282  CA  ALA A 281      -9.240  -5.338  17.815  1.00 91.20           C
ATOM   4283  C   ALA A 281     -10.669  -5.288  18.359  1.00 91.20           C
ATOM   4284  O   ALA A 281     -10.977  -4.479  19.233  1.00 91.20           O
ATOM   4285  HA  ALA A 281      -8.547  -5.071  18.614  1.00 91.20           H
ATOM   4286  CB  ALA A 281      -9.030  -4.381  16.640  1.00 91.20           C
ATOM   4287 1HB  ALA A 281      -7.992  -4.433  16.311  1.00 91.20           H
ATOM   4288 2HB  ALA A 281      -9.687  -4.665  15.818  1.00 91.20           H
ATOM   4289 3HB  ALA A 281      -9.261  -3.363  16.954  1.00 91.20           H
ATOM   4290  HN  ALA A 281      -8.697  -6.796  16.430  1.00 91.20           H
ATOM   4291  N   TYR A 282     -11.504  -6.164  17.820  1.00 79.46           N
ATOM   4292  CA  TYR A 282     -12.904  -6.200  18.207  1.00 79.46           C
ATOM   4293  C   TYR A 282     -13.139  -7.220  19.322  1.00 79.46           C
ATOM   4294  O   TYR A 282     -13.796  -6.918  20.317  1.00 79.46           O
ATOM   4295  HA  TYR A 282     -13.179  -5.209  18.568  1.00 79.46           H
ATOM   4296  CB  TYR A 282     -13.676  -6.639  16.960  1.00 79.46           C
ATOM   4297 1HB  TYR A 282     -13.423  -5.972  16.136  1.00 79.46           H
ATOM   4298 2HB  TYR A 282     -13.347  -7.638  16.675  1.00 79.46           H
ATOM   4299  CG  TYR A 282     -15.195  -6.649  17.140  1.00 79.46           C
ATOM   4300  CD1 TYR A 282     -15.858  -7.844  17.333  1.00 79.46           C
ATOM   4301  HD1 TYR A 282     -15.300  -8.780  17.357  1.00 79.46           H
ATOM   4302  CD2 TYR A 282     -15.902  -5.464  17.110  1.00 79.46           C
ATOM   4303  HD2 TYR A 282     -15.378  -4.521  16.958  1.00 79.46           H
ATOM   4304  CE1 TYR A 282     -17.288  -7.854  17.502  1.00 79.46           C
ATOM   4305  HE1 TYR A 282     -17.825  -8.791  17.655  1.00 79.46           H
ATOM   4306  CE2 TYR A 282     -17.332  -5.475  17.280  1.00 79.46           C
ATOM   4307  HE2 TYR A 282     -17.902  -4.546  17.258  1.00 79.46           H
ATOM   4308  CZ  TYR A 282     -17.954  -6.669  17.468  1.00 79.46           C
ATOM   4309  OH  TYR A 282     -19.305  -6.679  17.628  1.00 79.46           O
ATOM   4310  HH  TYR A 282     -19.660  -5.744  17.594  1.00 79.46           H
ATOM   4311  HN  TYR A 282     -11.239  -6.839  17.131  1.00 79.46           H
ATOM   4312  N   ALA A 283     -12.588  -8.408  19.120  1.00 89.34           N
ATOM   4313  CA  ALA A 283     -12.937  -9.547  19.951  1.00 89.34           C
ATOM   4314  C   ALA A 283     -11.955  -9.641  21.120  1.00 89.34           C
ATOM   4315  O   ALA A 283     -12.253 -10.263  22.138  1.00 89.34           O
ATOM   4316  HA  ALA A 283     -13.940  -9.376  20.343  1.00 89.34           H
ATOM   4317  CB  ALA A 283     -12.951 -10.817  19.098  1.00 89.34           C
ATOM   4318 1HB  ALA A 283     -13.686 -10.711  18.300  1.00 89.34           H
ATOM   4319 2HB  ALA A 283     -11.964 -10.974  18.664  1.00 89.34           H
ATOM   4320 3HB  ALA A 283     -13.214 -11.671  19.722  1.00 89.34           H
ATOM   4321  HN  ALA A 283     -11.915  -8.598  18.404  1.00 89.34           H
ATOM   4322  N   MET A 284     -10.802  -9.014  20.934  1.00 82.62           N
ATOM   4323  CA  MET A 284      -9.771  -9.024  21.958  1.00 82.62           C
ATOM   4324  C   MET A 284      -9.527 -10.442  22.477  1.00 82.62           C
ATOM   4325  O   MET A 284      -9.423 -10.656  23.684  1.00 82.62           O
ATOM   4326  HA  MET A 284      -8.871  -8.648  21.472  1.00 82.62           H
ATOM   4327  CB  MET A 284     -10.196  -8.122  23.118  1.00 82.62           C
ATOM   4328 1HB  MET A 284     -11.095  -8.523  23.585  1.00 82.62           H
ATOM   4329 2HB  MET A 284      -9.417  -8.114  23.881  1.00 82.62           H
ATOM   4330  CG  MET A 284     -10.459  -6.694  22.635  1.00 82.62           C
ATOM   4331 1HG  MET A 284      -9.555  -6.280  22.189  1.00 82.62           H
ATOM   4332 2HG  MET A 284     -11.224  -6.699  21.859  1.00 82.62           H
ATOM   4333  SD  MET A 284     -10.985  -5.674  24.002  1.00 82.62           S
ATOM   4334  CE  MET A 284     -11.300  -4.142  23.142  1.00 82.62           C
ATOM   4335 1HE  MET A 284     -10.383  -3.800  22.661  1.00 82.62           H
ATOM   4336 2HE  MET A 284     -12.069  -4.301  22.386  1.00 82.62           H
ATOM   4337 3HE  MET A 284     -11.639  -3.389  23.853  1.00 82.62           H
ATOM   4338  HN  MET A 284     -10.569  -8.507  20.104  1.00 82.62           H
ATOM   4339  N   PHE A 285      -9.443 -11.375  21.539  1.00 84.48           N
ATOM   4340  CA  PHE A 285      -9.393 -12.785  21.888  1.00 84.48           C
ATOM   4341  C   PHE A 285      -7.962 -13.220  22.206  1.00 84.48           C
ATOM   4342  O   PHE A 285      -7.745 -14.301  22.753  1.00 84.48           O
ATOM   4343  HA  PHE A 285     -10.018 -12.922  22.771  1.00 84.48           H
ATOM   4344  CB  PHE A 285      -9.893 -13.565  20.670  1.00 84.48           C
ATOM   4345 1HB  PHE A 285     -10.039 -14.607  20.954  1.00 84.48           H
ATOM   4346 2HB  PHE A 285     -10.867 -13.175  20.376  1.00 84.48           H
ATOM   4347  CG  PHE A 285      -8.951 -13.507  19.466  1.00 84.48           C
ATOM   4348  CD1 PHE A 285      -9.103 -12.530  18.531  1.00 84.48           C
ATOM   4349  HD1 PHE A 285      -9.895 -11.789  18.640  1.00 84.48           H
ATOM   4350  CD2 PHE A 285      -7.963 -14.431  19.329  1.00 84.48           C
ATOM   4351  HD2 PHE A 285      -7.842 -15.213  20.078  1.00 84.48           H
ATOM   4352  CE1 PHE A 285      -8.230 -12.476  17.413  1.00 84.48           C
ATOM   4353  HE1 PHE A 285      -8.351 -11.694  16.663  1.00 84.48           H
ATOM   4354  CE2 PHE A 285      -7.090 -14.377  18.211  1.00 84.48           C
ATOM   4355  HE2 PHE A 285      -6.298 -15.118  18.102  1.00 84.48           H
ATOM   4356  CZ  PHE A 285      -7.241 -13.401  17.276  1.00 84.48           C
ATOM   4357  HZ  PHE A 285      -6.571 -13.359  16.418  1.00 84.48           H
ATOM   4358  HN  PHE A 285      -9.410 -11.181  20.559  1.00 84.48           H
ATOM   4359  N   ILE A 286      -7.022 -12.357  21.851  1.00 86.00           N
ATOM   4360  CA  ILE A 286      -5.617 -12.634  22.102  1.00 86.00           C
ATOM   4361  C   ILE A 286      -5.244 -12.130  23.497  1.00 86.00           C
ATOM   4362  O   ILE A 286      -5.081 -10.928  23.704  1.00 86.00           O
ATOM   4363  HA  ILE A 286      -5.489 -13.716  22.080  1.00 86.00           H
ATOM   4364  CB  ILE A 286      -4.749 -12.052  20.985  1.00 86.00           C
ATOM   4365  HB  ILE A 286      -4.912 -10.975  20.951  1.00 86.00           H
ATOM   4366  CG1 ILE A 286      -5.158 -12.614  19.622  1.00 86.00           C
ATOM   4367 1HG1 ILE A 286      -4.971 -13.688  19.597  1.00 86.00           H
ATOM   4368 2HG1 ILE A 286      -6.229 -12.473  19.474  1.00 86.00           H
ATOM   4369  CG2 ILE A 286      -3.263 -12.274  21.274  1.00 86.00           C
ATOM   4370 1HG2 ILE A 286      -2.998 -11.787  22.212  1.00 86.00           H
ATOM   4371 2HG2 ILE A 286      -3.064 -13.343  21.351  1.00 86.00           H
ATOM   4372 3HG2 ILE A 286      -2.668 -11.851  20.464  1.00 86.00           H
ATOM   4373  CD1 ILE A 286      -4.387 -11.930  18.492  1.00 86.00           C
ATOM   4374 1HD1 ILE A 286      -4.595 -10.860  18.506  1.00 86.00           H
ATOM   4375 2HD1 ILE A 286      -3.318 -12.093  18.631  1.00 86.00           H
ATOM   4376 3HD1 ILE A 286      -4.697 -12.348  17.535  1.00 86.00           H
ATOM   4377  HN  ILE A 286      -7.206 -11.483  21.400  1.00 86.00           H
ATOM   4378  N   SER A 287      -5.120 -13.073  24.419  1.00 84.41           N
ATOM   4379  CA  SER A 287      -4.766 -12.740  25.788  1.00 84.41           C
ATOM   4380  C   SER A 287      -3.350 -13.231  26.097  1.00 84.41           C
ATOM   4381  O   SER A 287      -2.761 -12.843  27.105  1.00 84.41           O
ATOM   4382  HA  SER A 287      -4.814 -11.653  25.842  1.00 84.41           H
ATOM   4383  CB  SER A 287      -5.764 -13.344  26.778  1.00 84.41           C
ATOM   4384 1HB  SER A 287      -5.457 -13.104  27.795  1.00 84.41           H
ATOM   4385 2HB  SER A 287      -6.744 -12.892  26.626  1.00 84.41           H
ATOM   4386  OG  SER A 287      -5.868 -14.758  26.635  1.00 84.41           O
ATOM   4387  HG  SER A 287      -6.557 -15.116  27.265  1.00 84.41           H
ATOM   4388  HN  SER A 287      -5.256 -14.048  24.243  1.00 84.41           H
ATOM   4389  N   ASN A 288      -2.844 -14.075  25.211  1.00 85.88           N
ATOM   4390  CA  ASN A 288      -1.541 -14.685  25.417  1.00 85.88           C
ATOM   4391  C   ASN A 288      -0.458 -13.768  24.846  1.00 85.88           C
ATOM   4392  O   ASN A 288      -0.487 -13.428  23.664  1.00 85.88           O
ATOM   4393  HA  ASN A 288      -1.453 -14.814  26.495  1.00 85.88           H
ATOM   4394  CB  ASN A 288      -1.445 -16.034  24.700  1.00 85.88           C
ATOM   4395 1HB  ASN A 288      -2.305 -16.650  24.961  1.00 85.88           H
ATOM   4396 2HB  ASN A 288      -1.478 -15.880  23.622  1.00 85.88           H
ATOM   4397  CG  ASN A 288      -0.154 -16.763  25.077  1.00 85.88           C
ATOM   4398  OD1 ASN A 288       0.905 -16.174  25.216  1.00 85.88           O
ATOM   4399  ND2 ASN A 288      -0.300 -18.076  25.233  1.00 85.88           N
ATOM   4400 1HD2 ASN A 288      -1.198 -18.498  25.104  1.00 85.88           H
ATOM   4401 2HD2 ASN A 288       0.487 -18.641  25.480  1.00 85.88           H
ATOM   4402  HN  ASN A 288      -3.308 -14.344  24.366  1.00 85.88           H
ATOM   4403  N   CYS A 289       0.472 -13.393  25.712  1.00 90.77           N
ATOM   4404  CA  CYS A 289       1.500 -12.436  25.339  1.00 90.77           C
ATOM   4405  C   CYS A 289       2.361 -13.059  24.239  1.00 90.77           C
ATOM   4406  O   CYS A 289       2.767 -12.375  23.301  1.00 90.77           O
ATOM   4407  HA  CYS A 289       0.983 -11.550  24.971  1.00 90.77           H
ATOM   4408  CB  CYS A 289       2.337 -12.007  26.546  1.00 90.77           C
ATOM   4409 1HB  CYS A 289       1.690 -11.591  27.318  1.00 90.77           H
ATOM   4410 2HB  CYS A 289       2.835 -12.873  26.980  1.00 90.77           H
ATOM   4411  SG  CYS A 289       3.579 -10.763  26.035  1.00 90.77           S
ATOM   4412  HN  CYS A 289       0.530 -13.732  26.651  1.00 90.77           H
ATOM   4413  N   ALA A 290       2.615 -14.351  24.391  1.00 92.86           N
ATOM   4414  CA  ALA A 290       3.480 -15.058  23.463  1.00 92.86           C
ATOM   4415  C   ALA A 290       2.875 -14.994  22.059  1.00 92.86           C
ATOM   4416  O   ALA A 290       3.585 -14.757  21.083  1.00 92.86           O
ATOM   4417  HA  ALA A 290       4.445 -14.551  23.457  1.00 92.86           H
ATOM   4418  CB  ALA A 290       3.681 -16.496  23.946  1.00 92.86           C
ATOM   4419 1HB  ALA A 290       4.140 -16.486  24.934  1.00 92.86           H
ATOM   4420 2HB  ALA A 290       2.716 -17.000  23.998  1.00 92.86           H
ATOM   4421 3HB  ALA A 290       4.330 -17.026  23.249  1.00 92.86           H
ATOM   4422  HN  ALA A 290       2.241 -14.911  25.131  1.00 92.86           H
ATOM   4423  N   VAL A 291       1.569 -15.209  22.002  1.00 93.05           N
ATOM   4424  CA  VAL A 291       0.861 -15.184  20.733  1.00 93.05           C
ATOM   4425  C   VAL A 291       0.899 -13.766  20.161  1.00 93.05           C
ATOM   4426  O   VAL A 291       1.125 -13.581  18.966  1.00 93.05           O
ATOM   4427  HA  VAL A 291       1.386 -15.852  20.050  1.00 93.05           H
ATOM   4428  CB  VAL A 291      -0.561 -15.717  20.917  1.00 93.05           C
ATOM   4429  HB  VAL A 291      -1.060 -15.093  21.658  1.00 93.05           H
ATOM   4430  CG1 VAL A 291      -1.355 -15.622  19.612  1.00 93.05           C
ATOM   4431 1HG1 VAL A 291      -1.410 -14.581  19.296  1.00 93.05           H
ATOM   4432 2HG1 VAL A 291      -0.859 -16.211  18.841  1.00 93.05           H
ATOM   4433 3HG1 VAL A 291      -2.362 -16.007  19.771  1.00 93.05           H
ATOM   4434  CG2 VAL A 291      -0.545 -17.153  21.446  1.00 93.05           C
ATOM   4435 1HG2 VAL A 291      -0.020 -17.795  20.738  1.00 93.05           H
ATOM   4436 2HG2 VAL A 291      -0.035 -17.180  22.408  1.00 93.05           H
ATOM   4437 3HG2 VAL A 291      -1.569 -17.507  21.567  1.00 93.05           H
ATOM   4438  HN  VAL A 291       0.998 -15.397  22.801  1.00 93.05           H
ATOM   4439  N   SER A 292       0.673 -12.801  21.040  1.00 93.27           N
ATOM   4440  CA  SER A 292       0.641 -11.407  20.630  1.00 93.27           C
ATOM   4441  C   SER A 292       1.998 -11.000  20.053  1.00 93.27           C
ATOM   4442  O   SER A 292       2.063 -10.302  19.043  1.00 93.27           O
ATOM   4443  HA  SER A 292      -0.133 -11.349  19.865  1.00 93.27           H
ATOM   4444  CB  SER A 292       0.268 -10.497  21.802  1.00 93.27           C
ATOM   4445 1HB  SER A 292      -0.657 -10.851  22.257  1.00 93.27           H
ATOM   4446 2HB  SER A 292       1.042 -10.556  22.568  1.00 93.27           H
ATOM   4447  OG  SER A 292       0.107  -9.141  21.395  1.00 93.27           O
ATOM   4448  HG  SER A 292      -0.721  -9.046  20.843  1.00 93.27           H
ATOM   4449  HN  SER A 292       0.514 -12.958  22.015  1.00 93.27           H
ATOM   4450  N   THR A 293       3.049 -11.455  20.719  1.00 89.85           N
ATOM   4451  CA  THR A 293       4.401 -11.117  20.307  1.00 89.85           C
ATOM   4452  C   THR A 293       4.677 -11.647  18.899  1.00 89.85           C
ATOM   4453  O   THR A 293       5.207 -10.928  18.053  1.00 89.85           O
ATOM   4454  HA  THR A 293       4.484 -10.031  20.262  1.00 89.85           H
ATOM   4455  CB  THR A 293       5.367 -11.660  21.362  1.00 89.85           C
ATOM   4456  HB  THR A 293       5.281 -12.743  21.448  1.00 89.85           H
ATOM   4457  OG1 THR A 293       5.048 -10.922  22.538  1.00 89.85           O
ATOM   4458  HG1 THR A 293       4.371 -11.420  23.081  1.00 89.85           H
ATOM   4459  CG2 THR A 293       6.822 -11.286  21.071  1.00 89.85           C
ATOM   4460 1HG2 THR A 293       6.921 -10.200  21.052  1.00 89.85           H
ATOM   4461 2HG2 THR A 293       7.116 -11.695  20.104  1.00 89.85           H
ATOM   4462 3HG2 THR A 293       7.465 -11.696  21.849  1.00 89.85           H
ATOM   4463  HN  THR A 293       2.988 -12.044  21.526  1.00 89.85           H
ATOM   4464  N   ASN A 294       4.307 -12.902  18.690  1.00 91.82           N
ATOM   4465  CA  ASN A 294       4.573 -13.560  17.423  1.00 91.82           C
ATOM   4466  C   ASN A 294       3.785 -12.860  16.314  1.00 91.82           C
ATOM   4467  O   ASN A 294       4.279 -12.707  15.198  1.00 91.82           O
ATOM   4468  HA  ASN A 294       5.651 -13.483  17.281  1.00 91.82           H
ATOM   4469  CB  ASN A 294       4.135 -15.026  17.460  1.00 91.82           C
ATOM   4470 1HB  ASN A 294       3.137 -15.100  17.891  1.00 91.82           H
ATOM   4471 2HB  ASN A 294       4.074 -15.417  16.445  1.00 91.82           H
ATOM   4472  CG  ASN A 294       5.114 -15.870  18.279  1.00 91.82           C
ATOM   4473  OD1 ASN A 294       6.255 -15.501  18.503  1.00 91.82           O
ATOM   4474  ND2 ASN A 294       4.606 -17.020  18.713  1.00 91.82           N
ATOM   4475 1HD2 ASN A 294       3.660 -17.263  18.494  1.00 91.82           H
ATOM   4476 2HD2 ASN A 294       5.168 -17.641  19.258  1.00 91.82           H
ATOM   4477  HN  ASN A 294       3.834 -13.465  19.368  1.00 91.82           H
ATOM   4478  N   ILE A 295       2.572 -12.453  16.660  1.00 91.75           N
ATOM   4479  CA  ILE A 295       1.701 -11.797  15.700  1.00 91.75           C
ATOM   4480  C   ILE A 295       2.333 -10.473  15.266  1.00 91.75           C
ATOM   4481  O   ILE A 295       2.324 -10.135  14.083  1.00 91.75           O
ATOM   4482  HA  ILE A 295       1.627 -12.447  14.828  1.00 91.75           H
ATOM   4483  CB  ILE A 295       0.290 -11.646  16.273  1.00 91.75           C
ATOM   4484  HB  ILE A 295       0.375 -11.304  17.304  1.00 91.75           H
ATOM   4485  CG1 ILE A 295      -0.436 -12.992  16.302  1.00 91.75           C
ATOM   4486 1HG1 ILE A 295      -0.623 -13.331  15.283  1.00 91.75           H
ATOM   4487 2HG1 ILE A 295       0.198 -13.742  16.776  1.00 91.75           H
ATOM   4488  CG2 ILE A 295      -0.502 -10.584  15.508  1.00 91.75           C
ATOM   4489 1HG2 ILE A 295       0.011  -9.625  15.583  1.00 91.75           H
ATOM   4490 2HG2 ILE A 295      -0.579 -10.873  14.460  1.00 91.75           H
ATOM   4491 3HG2 ILE A 295      -1.500 -10.497  15.936  1.00 91.75           H
ATOM   4492  CD1 ILE A 295      -1.761 -12.884  17.060  1.00 91.75           C
ATOM   4493 1HD1 ILE A 295      -1.569 -12.569  18.085  1.00 91.75           H
ATOM   4494 2HD1 ILE A 295      -2.402 -12.151  16.569  1.00 91.75           H
ATOM   4495 3HD1 ILE A 295      -2.257 -13.855  17.065  1.00 91.75           H
ATOM   4496  HN  ILE A 295       2.185 -12.565  17.575  1.00 91.75           H
ATOM   4497  N   ASP A 296       2.867  -9.759  16.246  1.00 93.09           N
ATOM   4498  CA  ASP A 296       3.457  -8.457  15.988  1.00 93.09           C
ATOM   4499  C   ASP A 296       4.654  -8.621  15.050  1.00 93.09           C
ATOM   4500  O   ASP A 296       4.838  -7.828  14.127  1.00 93.09           O
ATOM   4501  HA  ASP A 296       2.657  -7.863  15.543  1.00 93.09           H
ATOM   4502  CB  ASP A 296       3.955  -7.811  17.282  1.00 93.09           C
ATOM   4503 1HB  ASP A 296       4.441  -8.563  17.904  1.00 93.09           H
ATOM   4504 2HB  ASP A 296       4.705  -7.055  17.050  1.00 93.09           H
ATOM   4505  CG  ASP A 296       2.800  -7.171  18.056  1.00 93.09           C
ATOM   4506  OD1 ASP A 296       1.643  -7.402  17.642  1.00 93.09           O
ATOM   4507  OD2 ASP A 296       3.101  -6.465  19.042  1.00 93.09           O
ATOM   4508  HN  ASP A 296       2.900 -10.056  17.200  1.00 93.09           H
ATOM   4509  N   ILE A 297       5.438  -9.654  15.318  1.00 93.06           N
ATOM   4510  CA  ILE A 297       6.598  -9.948  14.494  1.00 93.06           C
ATOM   4511  C   ILE A 297       6.138 -10.293  13.077  1.00 93.06           C
ATOM   4512  O   ILE A 297       6.701  -9.801  12.100  1.00 93.06           O
ATOM   4513  HA  ILE A 297       7.205  -9.043  14.449  1.00 93.06           H
ATOM   4514  CB  ILE A 297       7.456 -11.035  15.144  1.00 93.06           C
ATOM   4515  HB  ILE A 297       6.805 -11.865  15.418  1.00 93.06           H
ATOM   4516  CG1 ILE A 297       8.105 -10.525  16.433  1.00 93.06           C
ATOM   4517 1HG1 ILE A 297       8.840  -9.756  16.194  1.00 93.06           H
ATOM   4518 2HG1 ILE A 297       7.349 -10.058  17.064  1.00 93.06           H
ATOM   4519  CG2 ILE A 297       8.492 -11.580  14.158  1.00 93.06           C
ATOM   4520 1HG2 ILE A 297       7.981 -12.007  13.294  1.00 93.06           H
ATOM   4521 2HG2 ILE A 297       9.143 -10.769  13.831  1.00 93.06           H
ATOM   4522 3HG2 ILE A 297       9.088 -12.351  14.646  1.00 93.06           H
ATOM   4523  CD1 ILE A 297       8.781 -11.666  17.195  1.00 93.06           C
ATOM   4524 1HD1 ILE A 297       8.039 -12.421  17.453  1.00 93.06           H
ATOM   4525 2HD1 ILE A 297       9.553 -12.114  16.569  1.00 93.06           H
ATOM   4526 3HD1 ILE A 297       9.234 -11.276  18.106  1.00 93.06           H
ATOM   4527  HN  ILE A 297       5.292 -10.284  16.081  1.00 93.06           H
ATOM   4528  N   CYS A 298       5.118 -11.137  13.010  1.00 94.74           N
ATOM   4529  CA  CYS A 298       4.585 -11.566  11.728  1.00 94.74           C
ATOM   4530  C   CYS A 298       4.144 -10.324  10.951  1.00 94.74           C
ATOM   4531  O   CYS A 298       4.356 -10.236   9.742  1.00 94.74           O
ATOM   4532  HA  CYS A 298       5.394 -12.080  11.209  1.00 94.74           H
ATOM   4533  CB  CYS A 298       3.442 -12.569  11.897  1.00 94.74           C
ATOM   4534 1HB  CYS A 298       2.757 -12.224  12.671  1.00 94.74           H
ATOM   4535 2HB  CYS A 298       2.870 -12.640  10.973  1.00 94.74           H
ATOM   4536  SG  CYS A 298       4.113 -14.212  12.344  1.00 94.74           S
ATOM   4537  HG  CYS A 298       4.368 -13.917  13.616  1.00 94.74           H
ATOM   4538  HN  CYS A 298       4.659 -11.524  13.809  1.00 94.74           H
ATOM   4539  N   PHE A 299       3.538  -9.396  11.676  1.00 93.60           N
ATOM   4540  CA  PHE A 299       3.060  -8.165  11.069  1.00 93.60           C
ATOM   4541  C   PHE A 299       4.213  -7.380  10.440  1.00 93.60           C
ATOM   4542  O   PHE A 299       4.115  -6.935   9.298  1.00 93.60           O
ATOM   4543  HA  PHE A 299       2.347  -8.444  10.293  1.00 93.60           H
ATOM   4544  CB  PHE A 299       2.437  -7.327  12.187  1.00 93.60           C
ATOM   4545 1HB  PHE A 299       1.628  -7.896  12.646  1.00 93.60           H
ATOM   4546 2HB  PHE A 299       3.186  -7.158  12.960  1.00 93.60           H
ATOM   4547  CG  PHE A 299       1.891  -5.976  11.721  1.00 93.60           C
ATOM   4548  CD1 PHE A 299       2.642  -4.852  11.870  1.00 93.60           C
ATOM   4549  HD1 PHE A 299       3.632  -4.913  12.321  1.00 93.60           H
ATOM   4550  CD2 PHE A 299       0.655  -5.899  11.159  1.00 93.60           C
ATOM   4551  HD2 PHE A 299       0.054  -6.800  11.040  1.00 93.60           H
ATOM   4552  CE1 PHE A 299       2.135  -3.597  11.438  1.00 93.60           C
ATOM   4553  HE1 PHE A 299       2.736  -2.696  11.557  1.00 93.60           H
ATOM   4554  CE2 PHE A 299       0.149  -4.645  10.727  1.00 93.60           C
ATOM   4555  HE2 PHE A 299      -0.842  -4.583  10.276  1.00 93.60           H
ATOM   4556  CZ  PHE A 299       0.899  -3.520  10.875  1.00 93.60           C
ATOM   4557  HZ  PHE A 299       0.510  -2.558  10.544  1.00 93.60           H
ATOM   4558  HN  PHE A 299       3.373  -9.474  12.659  1.00 93.60           H
ATOM   4559  N   GLN A 300       5.278  -7.233  11.215  1.00 90.53           N
ATOM   4560  CA  GLN A 300       6.414  -6.438  10.781  1.00 90.53           C
ATOM   4561  C   GLN A 300       7.023  -7.032   9.509  1.00 90.53           C
ATOM   4562  O   GLN A 300       7.384  -6.300   8.589  1.00 90.53           O
ATOM   4563  HA  GLN A 300       6.011  -5.447  10.571  1.00 90.53           H
ATOM   4564  CB  GLN A 300       7.462  -6.328  11.891  1.00 90.53           C
ATOM   4565 1HB  GLN A 300       7.671  -7.317  12.297  1.00 90.53           H
ATOM   4566 2HB  GLN A 300       8.396  -5.949  11.477  1.00 90.53           H
ATOM   4567  CG  GLN A 300       6.980  -5.402  13.010  1.00 90.53           C
ATOM   4568 1HG  GLN A 300       6.786  -4.408  12.607  1.00 90.53           H
ATOM   4569 2HG  GLN A 300       6.037  -5.773  13.412  1.00 90.53           H
ATOM   4570  CD  GLN A 300       8.017  -5.311  14.130  1.00 90.53           C
ATOM   4571  OE1 GLN A 300       9.127  -5.808  14.027  1.00 90.53           O
ATOM   4572  NE2 GLN A 300       7.596  -4.649  15.205  1.00 90.53           N
ATOM   4573 1HE2 GLN A 300       6.673  -4.265  15.225  1.00 90.53           H
ATOM   4574 2HE2 GLN A 300       8.203  -4.535  15.991  1.00 90.53           H
ATOM   4575  HN  GLN A 300       5.371  -7.644  12.121  1.00 90.53           H
ATOM   4576  N   VAL A 301       7.118  -8.353   9.498  1.00 95.18           N
ATOM   4577  CA  VAL A 301       7.743  -9.050   8.387  1.00 95.18           C
ATOM   4578  C   VAL A 301       6.884  -8.873   7.133  1.00 95.18           C
ATOM   4579  O   VAL A 301       7.384  -8.467   6.085  1.00 95.18           O
ATOM   4580  HA  VAL A 301       8.715  -8.588   8.214  1.00 95.18           H
ATOM   4581  CB  VAL A 301       7.974 -10.517   8.752  1.00 95.18           C
ATOM   4582  HB  VAL A 301       7.019 -10.939   9.066  1.00 95.18           H
ATOM   4583  CG1 VAL A 301       8.463 -11.313   7.540  1.00 95.18           C
ATOM   4584 1HG1 VAL A 301       7.717 -11.263   6.747  1.00 95.18           H
ATOM   4585 2HG1 VAL A 301       9.402 -10.890   7.182  1.00 95.18           H
ATOM   4586 3HG1 VAL A 301       8.619 -12.353   7.827  1.00 95.18           H
ATOM   4587  CG2 VAL A 301       8.951 -10.644   9.922  1.00 95.18           C
ATOM   4588 1HG2 VAL A 301       9.907 -10.198   9.647  1.00 95.18           H
ATOM   4589 2HG2 VAL A 301       8.545 -10.127  10.792  1.00 95.18           H
ATOM   4590 3HG2 VAL A 301       9.097 -11.697  10.161  1.00 95.18           H
ATOM   4591  HN  VAL A 301       6.778  -8.945  10.230  1.00 95.18           H
ATOM   4592  N   THR A 302       5.605  -9.188   7.281  1.00 94.36           N
ATOM   4593  CA  THR A 302       4.705  -9.216   6.141  1.00 94.36           C
ATOM   4594  C   THR A 302       4.505  -7.805   5.584  1.00 94.36           C
ATOM   4595  O   THR A 302       4.320  -7.630   4.381  1.00 94.36           O
ATOM   4596  HA  THR A 302       5.167  -9.809   5.352  1.00 94.36           H
ATOM   4597  CB  THR A 302       3.401  -9.884   6.585  1.00 94.36           C
ATOM   4598  HB  THR A 302       2.678  -9.906   5.770  1.00 94.36           H
ATOM   4599  OG1 THR A 302       3.007  -9.145   7.737  1.00 94.36           O
ATOM   4600  HG1 THR A 302       2.074  -9.390   7.999  1.00 94.36           H
ATOM   4601  CG2 THR A 302       3.621 -11.304   7.110  1.00 94.36           C
ATOM   4602 1HG2 THR A 302       4.292 -11.275   7.968  1.00 94.36           H
ATOM   4603 2HG2 THR A 302       4.062 -11.918   6.324  1.00 94.36           H
ATOM   4604 3HG2 THR A 302       2.664 -11.732   7.411  1.00 94.36           H
ATOM   4605  HN  THR A 302       5.185  -9.420   8.158  1.00 94.36           H
ATOM   4606  N   GLN A 303       4.550  -6.836   6.486  1.00 91.50           N
ATOM   4607  CA  GLN A 303       4.443  -5.441   6.092  1.00 91.50           C
ATOM   4608  C   GLN A 303       5.627  -5.047   5.207  1.00 91.50           C
ATOM   4609  O   GLN A 303       5.459  -4.333   4.220  1.00 91.50           O
ATOM   4610  HA  GLN A 303       3.516  -5.372   5.522  1.00 91.50           H
ATOM   4611  CB  GLN A 303       4.347  -4.531   7.317  1.00 91.50           C
ATOM   4612 1HB  GLN A 303       3.483  -4.813   7.918  1.00 91.50           H
ATOM   4613 2HB  GLN A 303       5.228  -4.665   7.944  1.00 91.50           H
ATOM   4614  CG  GLN A 303       4.229  -3.063   6.902  1.00 91.50           C
ATOM   4615 1HG  GLN A 303       5.148  -2.746   6.409  1.00 91.50           H
ATOM   4616 2HG  GLN A 303       3.422  -2.950   6.177  1.00 91.50           H
ATOM   4617  CD  GLN A 303       3.960  -2.170   8.115  1.00 91.50           C
ATOM   4618  OE1 GLN A 303       4.792  -2.002   8.991  1.00 91.50           O
ATOM   4619  NE2 GLN A 303       2.755  -1.608   8.117  1.00 91.50           N
ATOM   4620 1HE2 GLN A 303       2.118  -1.788   7.366  1.00 91.50           H
ATOM   4621 2HE2 GLN A 303       2.484  -1.006   8.868  1.00 91.50           H
ATOM   4622  HN  GLN A 303       4.657  -6.990   7.468  1.00 91.50           H
ATOM   4623  N   THR A 304       6.799  -5.531   5.593  1.00 92.85           N
ATOM   4624  CA  THR A 304       8.017  -5.206   4.870  1.00 92.85           C
ATOM   4625  C   THR A 304       7.960  -5.768   3.448  1.00 92.85           C
ATOM   4626  O   THR A 304       8.335  -5.090   2.493  1.00 92.85           O
ATOM   4627  HA  THR A 304       8.086  -4.121   4.782  1.00 92.85           H
ATOM   4628  CB  THR A 304       9.203  -5.728   5.683  1.00 92.85           C
ATOM   4629  HB  THR A 304       9.202  -6.817   5.717  1.00 92.85           H
ATOM   4630  OG1 THR A 304       9.076  -5.074   6.943  1.00 92.85           O
ATOM   4631  HG1 THR A 304       8.674  -5.698   7.613  1.00 92.85           H
ATOM   4632  CG2 THR A 304      10.547  -5.235   5.142  1.00 92.85           C
ATOM   4633 1HG2 THR A 304      10.573  -4.146   5.172  1.00 92.85           H
ATOM   4634 2HG2 THR A 304      10.670  -5.574   4.113  1.00 92.85           H
ATOM   4635 3HG2 THR A 304      11.354  -5.635   5.755  1.00 92.85           H
ATOM   4636  HN  THR A 304       6.924  -6.133   6.381  1.00 92.85           H
ATOM   4637  N   ILE A 305       7.489  -7.003   3.353  1.00 92.71           N
ATOM   4638  CA  ILE A 305       7.349  -7.653   2.062  1.00 92.71           C
ATOM   4639  C   ILE A 305       6.435  -6.812   1.168  1.00 92.71           C
ATOM   4640  O   ILE A 305       6.681  -6.683  -0.030  1.00 92.71           O
ATOM   4641  HA  ILE A 305       8.339  -7.690   1.606  1.00 92.71           H
ATOM   4642  CB  ILE A 305       6.877  -9.098   2.237  1.00 92.71           C
ATOM   4643  HB  ILE A 305       5.992  -9.093   2.873  1.00 92.71           H
ATOM   4644  CG1 ILE A 305       7.939  -9.939   2.948  1.00 92.71           C
ATOM   4645 1HG1 ILE A 305       8.766 -10.139   2.267  1.00 92.71           H
ATOM   4646 2HG1 ILE A 305       8.348  -9.380   3.789  1.00 92.71           H
ATOM   4647  CG2 ILE A 305       6.467  -9.708   0.896  1.00 92.71           C
ATOM   4648 1HG2 ILE A 305       5.653  -9.125   0.465  1.00 92.71           H
ATOM   4649 2HG2 ILE A 305       7.319  -9.699   0.216  1.00 92.71           H
ATOM   4650 3HG2 ILE A 305       6.136 -10.735   1.049  1.00 92.71           H
ATOM   4651  CD1 ILE A 305       7.350 -11.260   3.446  1.00 92.71           C
ATOM   4652 1HD1 ILE A 305       6.540 -11.056   4.146  1.00 92.71           H
ATOM   4653 2HD1 ILE A 305       6.964 -11.828   2.599  1.00 92.71           H
ATOM   4654 3HD1 ILE A 305       8.126 -11.839   3.947  1.00 92.71           H
ATOM   4655  HN  ILE A 305       7.205  -7.555   4.137  1.00 92.71           H
ATOM   4656  N   ALA A 306       5.400  -6.263   1.785  1.00 92.49           N
ATOM   4657  CA  ALA A 306       4.424  -5.474   1.053  1.00 92.49           C
ATOM   4658  C   ALA A 306       5.104  -4.226   0.487  1.00 92.49           C
ATOM   4659  O   ALA A 306       4.769  -3.773  -0.606  1.00 92.49           O
ATOM   4660  HA  ALA A 306       4.057  -6.084   0.226  1.00 92.49           H
ATOM   4661  CB  ALA A 306       3.250  -5.132   1.972  1.00 92.49           C
ATOM   4662 1HB  ALA A 306       2.783  -6.052   2.323  1.00 92.49           H
ATOM   4663 2HB  ALA A 306       3.612  -4.560   2.826  1.00 92.49           H
ATOM   4664 3HB  ALA A 306       2.518  -4.540   1.422  1.00 92.49           H
ATOM   4665  HN  ALA A 306       5.223  -6.349   2.766  1.00 92.49           H
ATOM   4666  N   PHE A 307       6.048  -3.705   1.258  1.00 90.62           N
ATOM   4667  CA  PHE A 307       6.730  -2.479   0.880  1.00 90.62           C
ATOM   4668  C   PHE A 307       7.660  -2.714  -0.313  1.00 90.62           C
ATOM   4669  O   PHE A 307       7.890  -1.808  -1.112  1.00 90.62           O
ATOM   4670  HA  PHE A 307       5.964  -1.754   0.604  1.00 90.62           H
ATOM   4671  CB  PHE A 307       7.566  -2.043   2.085  1.00 90.62           C
ATOM   4672 1HB  PHE A 307       8.172  -2.886   2.418  1.00 90.62           H
ATOM   4673 2HB  PHE A 307       8.256  -1.259   1.771  1.00 90.62           H
ATOM   4674  CG  PHE A 307       6.738  -1.531   3.265  1.00 90.62           C
ATOM   4675  CD1 PHE A 307       5.396  -1.359   3.129  1.00 90.62           C
ATOM   4676  HD1 PHE A 307       4.910  -1.586   2.180  1.00 90.62           H
ATOM   4677  CD2 PHE A 307       7.344  -1.248   4.449  1.00 90.62           C
ATOM   4678  HD2 PHE A 307       8.419  -1.386   4.558  1.00 90.62           H
ATOM   4679  CE1 PHE A 307       4.627  -0.885   4.225  1.00 90.62           C
ATOM   4680  HE1 PHE A 307       3.551  -0.747   4.116  1.00 90.62           H
ATOM   4681  CE2 PHE A 307       6.575  -0.774   5.545  1.00 90.62           C
ATOM   4682  HE2 PHE A 307       7.060  -0.547   6.494  1.00 90.62           H
ATOM   4683  CZ  PHE A 307       5.232  -0.602   5.409  1.00 90.62           C
ATOM   4684  HZ  PHE A 307       4.642  -0.237   6.250  1.00 90.62           H
ATOM   4685  HN  PHE A 307       6.347  -4.105   2.124  1.00 90.62           H
ATOM   4686  N   PHE A 308       8.168  -3.934  -0.395  1.00 87.74           N
ATOM   4687  CA  PHE A 308       9.051  -4.305  -1.487  1.00 87.74           C
ATOM   4688  C   PHE A 308       8.335  -4.190  -2.834  1.00 87.74           C
ATOM   4689  O   PHE A 308       8.977  -4.019  -3.870  1.00 87.74           O
ATOM   4690  HA  PHE A 308       9.897  -3.618  -1.467  1.00 87.74           H
ATOM   4691  CB  PHE A 308       9.455  -5.764  -1.261  1.00 87.74           C
ATOM   4692 1HB  PHE A 308       8.634  -6.285  -0.768  1.00 87.74           H
ATOM   4693 2HB  PHE A 308       9.602  -6.244  -2.228  1.00 87.74           H
ATOM   4694  CG  PHE A 308      10.725  -5.935  -0.425  1.00 87.74           C
ATOM   4695  CD1 PHE A 308      11.943  -5.705  -0.983  1.00 87.74           C
ATOM   4696  HD1 PHE A 308      12.015  -5.398  -2.027  1.00 87.74           H
ATOM   4697  CD2 PHE A 308      10.635  -6.318   0.877  1.00 87.74           C
ATOM   4698  HD2 PHE A 308       9.658  -6.503   1.325  1.00 87.74           H
ATOM   4699  CE1 PHE A 308      13.121  -5.864  -0.207  1.00 87.74           C
ATOM   4700  HE1 PHE A 308      14.098  -5.680  -0.655  1.00 87.74           H
ATOM   4701  CE2 PHE A 308      11.813  -6.478   1.653  1.00 87.74           C
ATOM   4702  HE2 PHE A 308      11.741  -6.785   2.697  1.00 87.74           H
ATOM   4703  CZ  PHE A 308      13.032  -6.247   1.095  1.00 87.74           C
ATOM   4704  HZ  PHE A 308      13.936  -6.369   1.691  1.00 87.74           H
ATOM   4705  HN  PHE A 308       7.986  -4.662   0.267  1.00 87.74           H
ATOM   4706  N   HIS A 309       7.015  -4.288  -2.777  1.00 79.77           N
ATOM   4707  CA  HIS A 309       6.207  -4.219  -3.983  1.00 79.77           C
ATOM   4708  C   HIS A 309       6.439  -2.877  -4.680  1.00 79.77           C
ATOM   4709  O   HIS A 309       6.443  -2.805  -5.908  1.00 79.77           O
ATOM   4710  HA  HIS A 309       6.549  -5.022  -4.635  1.00 79.77           H
ATOM   4711  CB  HIS A 309       4.732  -4.473  -3.663  1.00 79.77           C
ATOM   4712 1HB  HIS A 309       4.627  -5.479  -3.256  1.00 79.77           H
ATOM   4713 2HB  HIS A 309       4.415  -3.780  -2.885  1.00 79.77           H
ATOM   4714  CG  HIS A 309       3.812  -4.329  -4.852  1.00 79.77           C
ATOM   4715  ND1 HIS A 309       3.098  -3.172  -5.111  1.00 79.77           N
ATOM   4716  HD1 HIS A 309       3.114  -2.339  -4.558  1.00 79.77           H
ATOM   4717  CD2 HIS A 309       3.499  -5.206  -5.849  1.00 79.77           C
ATOM   4718  HD2 HIS A 309       3.888  -6.219  -5.951  1.00 79.77           H
ATOM   4719  CE1 HIS A 309       2.389  -3.356  -6.215  1.00 79.77           C
ATOM   4720  HE1 HIS A 309       1.724  -2.628  -6.678  1.00 79.77           H
ATOM   4721  NE2 HIS A 309       2.639  -4.618  -6.670  1.00 79.77           N
ATOM   4722  HN  HIS A 309       6.500  -4.412  -1.929  1.00 79.77           H
ATOM   4723  N   SER A 310       6.628  -1.849  -3.867  1.00 84.86           N
ATOM   4724  CA  SER A 310       6.721  -0.494  -4.384  1.00 84.86           C
ATOM   4725  C   SER A 310       8.015  -0.327  -5.183  1.00 84.86           C
ATOM   4726  O   SER A 310       8.106   0.541  -6.050  1.00 84.86           O
ATOM   4727  HA  SER A 310       5.853  -0.371  -5.031  1.00 84.86           H
ATOM   4728  CB  SER A 310       6.661   0.533  -3.251  1.00 84.86           C
ATOM   4729 1HB  SER A 310       7.480   0.353  -2.555  1.00 84.86           H
ATOM   4730 2HB  SER A 310       6.805   1.533  -3.660  1.00 84.86           H
ATOM   4731  OG  SER A 310       5.422   0.481  -2.549  1.00 84.86           O
ATOM   4732  HG  SER A 310       4.698   0.891  -3.103  1.00 84.86           H
ATOM   4733  HN  SER A 310       6.716  -1.929  -2.874  1.00 84.86           H
ATOM   4734  N   CYS A 311       8.984  -1.171  -4.863  1.00 87.35           N
ATOM   4735  CA  CYS A 311      10.273  -1.121  -5.532  1.00 87.35           C
ATOM   4736  C   CYS A 311      10.268  -2.152  -6.662  1.00 87.35           C
ATOM   4737  O   CYS A 311      11.115  -2.106  -7.553  1.00 87.35           O
ATOM   4738  HA  CYS A 311      10.379  -0.111  -5.930  1.00 87.35           H
ATOM   4739  CB  CYS A 311      11.428  -1.350  -4.555  1.00 87.35           C
ATOM   4740 1HB  CYS A 311      12.373  -1.078  -5.026  1.00 87.35           H
ATOM   4741 2HB  CYS A 311      11.310  -0.706  -3.683  1.00 87.35           H
ATOM   4742  SG  CYS A 311      11.470  -3.104  -4.036  1.00 87.35           S
ATOM   4743  HG  CYS A 311      12.527  -2.987  -3.237  1.00 87.35           H
ATOM   4744  HN  CYS A 311       8.900  -1.879  -4.162  1.00 87.35           H
ATOM   4745  N   LEU A 312       9.305  -3.059  -6.588  1.00 84.88           N
ATOM   4746  CA  LEU A 312       9.266  -4.185  -7.506  1.00 84.88           C
ATOM   4747  C   LEU A 312       8.644  -3.737  -8.830  1.00 84.88           C
ATOM   4748  O   LEU A 312       9.049  -4.196  -9.897  1.00 84.88           O
ATOM   4749  HA  LEU A 312      10.296  -4.490  -7.694  1.00 84.88           H
ATOM   4750  CB  LEU A 312       8.552  -5.376  -6.862  1.00 84.88           C
ATOM   4751 1HB  LEU A 312       7.662  -5.008  -6.352  1.00 84.88           H
ATOM   4752 2HB  LEU A 312       8.212  -6.042  -7.655  1.00 84.88           H
ATOM   4753  CG  LEU A 312       9.376  -6.193  -5.865  1.00 84.88           C
ATOM   4754  HG  LEU A 312       9.737  -5.520  -5.088  1.00 84.88           H
ATOM   4755  CD1 LEU A 312       8.512  -7.254  -5.180  1.00 84.88           C
ATOM   4756 1HD1 LEU A 312       7.697  -6.767  -4.644  1.00 84.88           H
ATOM   4757 2HD1 LEU A 312       8.101  -7.929  -5.930  1.00 84.88           H
ATOM   4758 3HD1 LEU A 312       9.123  -7.820  -4.476  1.00 84.88           H
ATOM   4759  CD2 LEU A 312      10.605  -6.805  -6.541  1.00 84.88           C
ATOM   4760 1HD2 LEU A 312      10.286  -7.460  -7.351  1.00 84.88           H
ATOM   4761 2HD2 LEU A 312      11.232  -6.009  -6.943  1.00 84.88           H
ATOM   4762 3HD2 LEU A 312      11.173  -7.380  -5.810  1.00 84.88           H
ATOM   4763  HN  LEU A 312       8.563  -3.033  -5.919  1.00 84.88           H
ATOM   4764  N   ASN A 313       7.669  -2.847  -8.718  1.00 79.94           N
ATOM   4765  CA  ASN A 313       6.878  -2.454  -9.871  1.00 79.94           C
ATOM   4766  C   ASN A 313       7.813  -2.011 -10.999  1.00 79.94           C
ATOM   4767  O   ASN A 313       7.742  -2.533 -12.110  1.00 79.94           O
ATOM   4768  HA  ASN A 313       6.297  -3.337 -10.135  1.00 79.94           H
ATOM   4769  CB  ASN A 313       5.957  -1.280  -9.533  1.00 79.94           C
ATOM   4770 1HB  ASN A 313       6.486  -0.568  -8.900  1.00 79.94           H
ATOM   4771 2HB  ASN A 313       5.684  -0.752 -10.447  1.00 79.94           H
ATOM   4772  CG  ASN A 313       4.692  -1.764  -8.820  1.00 79.94           C
ATOM   4773  OD1 ASN A 313       4.226  -2.874  -9.013  1.00 79.94           O
ATOM   4774  ND2 ASN A 313       4.166  -0.870  -7.987  1.00 79.94           N
ATOM   4775 1HD2 ASN A 313       4.598   0.024  -7.875  1.00 79.94           H
ATOM   4776 2HD2 ASN A 313       3.337  -1.093  -7.474  1.00 79.94           H
ATOM   4777  HN  ASN A 313       7.418  -2.397  -7.860  1.00 79.94           H
ATOM   4778  N   PRO A 314       8.703  -1.045 -10.735  1.00 80.59           N
ATOM   4779  CA  PRO A 314       9.592  -0.532 -11.780  1.00 80.59           C
ATOM   4780  C   PRO A 314      10.360  -1.642 -12.481  1.00 80.59           C
ATOM   4781  O   PRO A 314      10.508  -1.624 -13.701  1.00 80.59           O
ATOM   4782  HA  PRO A 314       9.009  -0.050 -12.565  1.00 80.59           H
ATOM   4783  CB  PRO A 314      10.527   0.417 -11.028  1.00 80.59           C
ATOM   4784 1HB  PRO A 314      11.431  -0.092 -10.693  1.00 80.59           H
ATOM   4785 2HB  PRO A 314      10.846   1.249 -11.656  1.00 80.59           H
ATOM   4786  CG  PRO A 314       9.679   0.890  -9.853  1.00 80.59           C
ATOM   4787 1HG  PRO A 314      10.293   1.283  -9.043  1.00 80.59           H
ATOM   4788 2HG  PRO A 314       9.001   1.694 -10.141  1.00 80.59           H
ATOM   4789  CD  PRO A 314       8.932  -0.369  -9.445  1.00 80.59           C
ATOM   4790 1HD  PRO A 314       9.521  -0.987  -8.768  1.00 80.59           H
ATOM   4791 2HD  PRO A 314       7.999  -0.137  -8.931  1.00 80.59           H
ATOM   4792  N   VAL A 315      10.831  -2.587 -11.681  1.00 81.60           N
ATOM   4793  CA  VAL A 315      11.652  -3.667 -12.202  1.00 81.60           C
ATOM   4794  C   VAL A 315      10.820  -4.514 -13.168  1.00 81.60           C
ATOM   4795  O   VAL A 315      11.314  -4.936 -14.212  1.00 81.60           O
ATOM   4796  HA  VAL A 315      12.478  -3.217 -12.753  1.00 81.60           H
ATOM   4797  CB  VAL A 315      12.239  -4.482 -11.048  1.00 81.60           C
ATOM   4798  HB  VAL A 315      11.411  -4.900 -10.476  1.00 81.60           H
ATOM   4799  CG1 VAL A 315      13.083  -5.646 -11.572  1.00 81.60           C
ATOM   4800 1HG1 VAL A 315      12.460  -6.301 -12.180  1.00 81.60           H
ATOM   4801 2HG1 VAL A 315      13.901  -5.257 -12.178  1.00 81.60           H
ATOM   4802 3HG1 VAL A 315      13.489  -6.208 -10.731  1.00 81.60           H
ATOM   4803  CG2 VAL A 315      13.056  -3.592 -10.109  1.00 81.60           C
ATOM   4804 1HG2 VAL A 315      13.874  -3.132 -10.664  1.00 81.60           H
ATOM   4805 2HG2 VAL A 315      12.414  -2.813  -9.696  1.00 81.60           H
ATOM   4806 3HG2 VAL A 315      13.462  -4.196  -9.298  1.00 81.60           H
ATOM   4807  HN  VAL A 315      10.661  -2.623 -10.696  1.00 81.60           H
ATOM   4808  N   LEU A 316       9.571  -4.736 -12.785  1.00 80.30           N
ATOM   4809  CA  LEU A 316       8.677  -5.554 -13.586  1.00 80.30           C
ATOM   4810  C   LEU A 316       8.549  -4.944 -14.984  1.00 80.30           C
ATOM   4811  O   LEU A 316       8.561  -5.662 -15.982  1.00 80.30           O
ATOM   4812  HA  LEU A 316       9.132  -6.540 -13.680  1.00 80.30           H
ATOM   4813  CB  LEU A 316       7.337  -5.740 -12.872  1.00 80.30           C
ATOM   4814 1HB  LEU A 316       6.925  -4.756 -12.651  1.00 80.30           H
ATOM   4815 2HB  LEU A 316       6.646  -6.228 -13.560  1.00 80.30           H
ATOM   4816  CG  LEU A 316       7.375  -6.549 -11.574  1.00 80.30           C
ATOM   4817  HG  LEU A 316       8.080  -6.070 -10.894  1.00 80.30           H
ATOM   4818  CD1 LEU A 316       6.009  -6.546 -10.885  1.00 80.30           C
ATOM   4819 1HD1 LEU A 316       5.723  -5.521 -10.650  1.00 80.30           H
ATOM   4820 2HD1 LEU A 316       5.266  -6.987 -11.550  1.00 80.30           H
ATOM   4821 3HD1 LEU A 316       6.065  -7.128  -9.965  1.00 80.30           H
ATOM   4822  CD2 LEU A 316       7.886  -7.969 -11.827  1.00 80.30           C
ATOM   4823 1HD2 LEU A 316       7.225  -8.472 -12.533  1.00 80.30           H
ATOM   4824 2HD2 LEU A 316       8.893  -7.924 -12.241  1.00 80.30           H
ATOM   4825 3HD2 LEU A 316       7.903  -8.522 -10.888  1.00 80.30           H
ATOM   4826  HN  LEU A 316       9.170  -4.369 -11.945  1.00 80.30           H
ATOM   4827  N   TYR A 317       8.430  -3.625 -15.010  1.00 70.15           N
ATOM   4828  CA  TYR A 317       8.245  -2.915 -16.264  1.00 70.15           C
ATOM   4829  C   TYR A 317       9.465  -3.078 -17.172  1.00 70.15           C
ATOM   4830  O   TYR A 317       9.329  -3.166 -18.391  1.00 70.15           O
ATOM   4831  HA  TYR A 317       7.371  -3.335 -16.762  1.00 70.15           H
ATOM   4832  CB  TYR A 317       8.094  -1.438 -15.894  1.00 70.15           C
ATOM   4833 1HB  TYR A 317       9.014  -1.096 -15.421  1.00 70.15           H
ATOM   4834 2HB  TYR A 317       7.970  -0.856 -16.807  1.00 70.15           H
ATOM   4835  CG  TYR A 317       6.918  -1.148 -14.958  1.00 70.15           C
ATOM   4836  CD1 TYR A 317       5.823  -1.987 -14.946  1.00 70.15           C
ATOM   4837  HD1 TYR A 317       5.795  -2.856 -15.603  1.00 70.15           H
ATOM   4838  CD2 TYR A 317       6.954  -0.047 -14.127  1.00 70.15           C
ATOM   4839  HD2 TYR A 317       7.819   0.616 -14.136  1.00 70.15           H
ATOM   4840  CE1 TYR A 317       4.717  -1.714 -14.066  1.00 70.15           C
ATOM   4841  HE1 TYR A 317       3.845  -2.369 -14.046  1.00 70.15           H
ATOM   4842  CE2 TYR A 317       5.847   0.226 -13.246  1.00 70.15           C
ATOM   4843  HE2 TYR A 317       5.862   1.092 -12.584  1.00 70.15           H
ATOM   4844  CZ  TYR A 317       4.783  -0.621 -13.259  1.00 70.15           C
ATOM   4845  OH  TYR A 317       3.739  -0.364 -12.427  1.00 70.15           O
ATOM   4846  HH  TYR A 317       3.141  -1.163 -12.371  1.00 70.15           H
ATOM   4847  HN  TYR A 317       8.459  -3.044 -14.196  1.00 70.15           H
ATOM   4848  N   VAL A 318      10.631  -3.114 -16.543  1.00 71.74           N
ATOM   4849  CA  VAL A 318      11.877  -3.219 -17.282  1.00 71.74           C
ATOM   4850  C   VAL A 318      11.932  -4.573 -17.992  1.00 71.74           C
ATOM   4851  O   VAL A 318      12.214  -4.640 -19.188  1.00 71.74           O
ATOM   4852  HA  VAL A 318      11.882  -2.429 -18.033  1.00 71.74           H
ATOM   4853  CB  VAL A 318      13.063  -2.987 -16.344  1.00 71.74           C
ATOM   4854  HB  VAL A 318      12.964  -3.674 -15.503  1.00 71.74           H
ATOM   4855  CG1 VAL A 318      14.387  -3.293 -17.047  1.00 71.74           C
ATOM   4856 1HG1 VAL A 318      14.395  -4.334 -17.370  1.00 71.74           H
ATOM   4857 2HG1 VAL A 318      14.496  -2.643 -17.915  1.00 71.74           H
ATOM   4858 3HG1 VAL A 318      15.213  -3.121 -16.357  1.00 71.74           H
ATOM   4859  CG2 VAL A 318      13.054  -1.561 -15.789  1.00 71.74           C
ATOM   4860 1HG2 VAL A 318      13.117  -0.851 -16.613  1.00 71.74           H
ATOM   4861 2HG2 VAL A 318      12.131  -1.393 -15.234  1.00 71.74           H
ATOM   4862 3HG2 VAL A 318      13.907  -1.424 -15.125  1.00 71.74           H
ATOM   4863  HN  VAL A 318      10.731  -3.074 -15.549  1.00 71.74           H
ATOM   4864  N   PHE A 319      11.659  -5.619 -17.226  1.00 71.21           N
ATOM   4865  CA  PHE A 319      11.872  -6.974 -17.705  1.00 71.21           C
ATOM   4866  C   PHE A 319      10.724  -7.421 -18.613  1.00 71.21           C
ATOM   4867  O   PHE A 319      10.940  -8.152 -19.578  1.00 71.21           O
ATOM   4868  HA  PHE A 319      12.803  -6.974 -18.273  1.00 71.21           H
ATOM   4869  CB  PHE A 319      11.917  -7.882 -16.475  1.00 71.21           C
ATOM   4870 1HB  PHE A 319      11.133  -7.576 -15.781  1.00 71.21           H
ATOM   4871 2HB  PHE A 319      11.691  -8.903 -16.781  1.00 71.21           H
ATOM   4872  CG  PHE A 319      13.260  -7.870 -15.741  1.00 71.21           C
ATOM   4873  CD1 PHE A 319      14.355  -8.432 -16.319  1.00 71.21           C
ATOM   4874  HD1 PHE A 319      14.276  -8.891 -17.305  1.00 71.21           H
ATOM   4875  CD2 PHE A 319      13.358  -7.298 -14.511  1.00 71.21           C
ATOM   4876  HD2 PHE A 319      12.480  -6.848 -14.048  1.00 71.21           H
ATOM   4877  CE1 PHE A 319      15.601  -8.422 -15.639  1.00 71.21           C
ATOM   4878  HE1 PHE A 319      16.479  -8.872 -16.102  1.00 71.21           H
ATOM   4879  CE2 PHE A 319      14.604  -7.288 -13.831  1.00 71.21           C
ATOM   4880  HE2 PHE A 319      14.683  -6.829 -12.845  1.00 71.21           H
ATOM   4881  CZ  PHE A 319      15.700  -7.850 -14.409  1.00 71.21           C
ATOM   4882  HZ  PHE A 319      16.656  -7.841 -13.886  1.00 71.21           H
ATOM   4883  HN  PHE A 319      11.300  -5.551 -16.295  1.00 71.21           H
ATOM   4884  N   VAL A 320       9.529  -6.963 -18.271  1.00 74.68           N
ATOM   4885  CA  VAL A 320       8.322  -7.488 -18.886  1.00 74.68           C
ATOM   4886  C   VAL A 320       7.866  -6.540 -19.996  1.00 74.68           C
ATOM   4887  O   VAL A 320       7.210  -6.962 -20.947  1.00 74.68           O
ATOM   4888  HA  VAL A 320       8.572  -8.453 -19.328  1.00 74.68           H
ATOM   4889  CB  VAL A 320       7.250  -7.720 -17.819  1.00 74.68           C
ATOM   4890  HB  VAL A 320       6.914  -6.746 -17.464  1.00 74.68           H
ATOM   4891  CG1 VAL A 320       6.039  -8.447 -18.408  1.00 74.68           C
ATOM   4892 1HG1 VAL A 320       5.610  -7.848 -19.211  1.00 74.68           H
ATOM   4893 2HG1 VAL A 320       6.353  -9.413 -18.804  1.00 74.68           H
ATOM   4894 3HG1 VAL A 320       5.292  -8.599 -17.629  1.00 74.68           H
ATOM   4895  CG2 VAL A 320       7.821  -8.485 -16.624  1.00 74.68           C
ATOM   4896 1HG2 VAL A 320       8.197  -9.452 -16.958  1.00 74.68           H
ATOM   4897 2HG2 VAL A 320       8.636  -7.912 -16.182  1.00 74.68           H
ATOM   4898 3HG2 VAL A 320       7.038  -8.636 -15.881  1.00 74.68           H
ATOM   4899  HN  VAL A 320       9.379  -6.247 -17.588  1.00 74.68           H
ATOM   4900  N   GLY A 321       8.232  -5.276 -19.838  1.00 76.19           N
ATOM   4901  CA  GLY A 321       7.710  -4.233 -20.705  1.00 76.19           C
ATOM   4902  C   GLY A 321       8.643  -3.990 -21.893  1.00 76.19           C
ATOM   4903  O   GLY A 321       9.605  -3.231 -21.787  1.00 76.19           O
ATOM   4904 1HA  GLY A 321       6.721  -4.515 -21.066  1.00 76.19           H
ATOM   4905 2HA  GLY A 321       7.591  -3.310 -20.138  1.00 76.19           H
ATOM   4906  HN  GLY A 321       8.870  -4.962 -19.136  1.00 76.19           H
ATOM   4907  N   GLU A 322       8.326  -4.650 -22.998  1.00 67.26           N
ATOM   4908  CA  GLU A 322       9.035  -4.410 -24.243  1.00 67.26           C
ATOM   4909  C   GLU A 322       8.940  -2.933 -24.631  1.00 67.26           C
ATOM   4910  O   GLU A 322       9.920  -2.341 -25.080  1.00 67.26           O
ATOM   4911  HA  GLU A 322      10.073  -4.673 -24.040  1.00 67.26           H
ATOM   4912  CB  GLU A 322       8.499  -5.306 -25.361  1.00 67.26           C
ATOM   4913 1HB  GLU A 322       7.410  -5.302 -25.344  1.00 67.26           H
ATOM   4914 2HB  GLU A 322       8.917  -4.990 -26.317  1.00 67.26           H
ATOM   4915  CG  GLU A 322       8.939  -6.758 -25.158  1.00 67.26           C
ATOM   4916 1HG  GLU A 322      10.015  -6.796 -24.993  1.00 67.26           H
ATOM   4917 2HG  GLU A 322       8.465  -7.163 -24.263  1.00 67.26           H
ATOM   4918  CD  GLU A 322       8.571  -7.616 -26.369  1.00 67.26           C
ATOM   4919  OE1 GLU A 322       8.949  -8.808 -26.356  1.00 67.26           O
ATOM   4920  OE2 GLU A 322       7.922  -7.062 -27.282  1.00 67.26           O
ATOM   4921  HN  GLU A 322       7.601  -5.336 -23.050  1.00 67.26           H
ATOM   4922  N   ARG A 323       7.750  -2.380 -24.445  1.00 64.01           N
ATOM   4923  CA  ARG A 323       7.503  -0.995 -24.808  1.00 64.01           C
ATOM   4924  C   ARG A 323       8.303  -0.058 -23.902  1.00 64.01           C
ATOM   4925  O   ARG A 323       8.914   0.898 -24.376  1.00 64.01           O
ATOM   4926  HA  ARG A 323       7.833  -0.916 -25.844  1.00 64.01           H
ATOM   4927  CB  ARG A 323       6.016  -0.654 -24.698  1.00 64.01           C
ATOM   4928 1HB  ARG A 323       5.433  -1.352 -25.299  1.00 64.01           H
ATOM   4929 2HB  ARG A 323       5.687  -0.772 -23.666  1.00 64.01           H
ATOM   4930  CG  ARG A 323       5.746   0.778 -25.165  1.00 64.01           C
ATOM   4931 1HG  ARG A 323       6.279   1.480 -24.524  1.00 64.01           H
ATOM   4932 2HG  ARG A 323       6.131   0.913 -26.176  1.00 64.01           H
ATOM   4933  CD  ARG A 323       4.248   1.090 -25.138  1.00 64.01           C
ATOM   4934 1HD  ARG A 323       3.726   0.469 -25.866  1.00 64.01           H
ATOM   4935 2HD  ARG A 323       3.835   0.848 -24.159  1.00 64.01           H
ATOM   4936  NE  ARG A 323       4.024   2.521 -25.441  1.00 64.01           N
ATOM   4937  HE  ARG A 323       4.733   3.009 -25.950  1.00 64.01           H
ATOM   4938  CZ  ARG A 323       2.930   3.204 -25.076  1.00 64.01           C
ATOM   4939  NH1 ARG A 323       1.948   2.600 -24.393  1.00 64.01           N
ATOM   4940 1HH1 ARG A 323       2.028   1.633 -24.152  1.00 64.01           H
ATOM   4941 2HH1 ARG A 323       1.135   3.117 -24.125  1.00 64.01           H
ATOM   4942  NH2 ARG A 323       2.833   4.499 -25.405  1.00 64.01           N
ATOM   4943 1HH2 ARG A 323       2.023   5.023 -25.141  1.00 64.01           H
ATOM   4944 2HH2 ARG A 323       3.570   4.942 -25.915  1.00 64.01           H
ATOM   4945  HN  ARG A 323       6.965  -2.861 -24.054  1.00 64.01           H
ATOM   4946  N   PHE A 324       8.273  -0.364 -22.613  1.00 76.06           N
ATOM   4947  CA  PHE A 324       8.935   0.474 -21.629  1.00 76.06           C
ATOM   4948  C   PHE A 324      10.454   0.437 -21.810  1.00 76.06           C
ATOM   4949  O   PHE A 324      11.123   1.462 -21.688  1.00 76.06           O
ATOM   4950  HA  PHE A 324       8.578   1.493 -21.779  1.00 76.06           H
ATOM   4951  CB  PHE A 324       8.584  -0.091 -20.251  1.00 76.06           C
ATOM   4952 1HB  PHE A 324       7.500  -0.173 -20.169  1.00 76.06           H
ATOM   4953 2HB  PHE A 324       8.987  -1.100 -20.170  1.00 76.06           H
ATOM   4954  CG  PHE A 324       9.107   0.748 -19.083  1.00 76.06           C
ATOM   4955  CD1 PHE A 324      10.279   0.414 -18.478  1.00 76.06           C
ATOM   4956  HD1 PHE A 324      10.845  -0.451 -18.825  1.00 76.06           H
ATOM   4957  CD2 PHE A 324       8.401   1.826 -18.650  1.00 76.06           C
ATOM   4958  HD2 PHE A 324       7.462   2.094 -19.134  1.00 76.06           H
ATOM   4959  CE1 PHE A 324      10.764   1.192 -17.393  1.00 76.06           C
ATOM   4960  HE1 PHE A 324      11.703   0.924 -16.908  1.00 76.06           H
ATOM   4961  CE2 PHE A 324       8.887   2.604 -17.565  1.00 76.06           C
ATOM   4962  HE2 PHE A 324       8.321   3.469 -17.218  1.00 76.06           H
ATOM   4963  CZ  PHE A 324      10.059   2.270 -16.960  1.00 76.06           C
ATOM   4964  HZ  PHE A 324      10.431   2.868 -16.128  1.00 76.06           H
ATOM   4965  HN  PHE A 324       7.807  -1.167 -22.240  1.00 76.06           H
ATOM   4966  N   ARG A 325      10.954  -0.755 -22.098  1.00 73.99           N
ATOM   4967  CA  ARG A 325      12.381  -0.939 -22.303  1.00 73.99           C
ATOM   4968  C   ARG A 325      12.875  -0.036 -23.435  1.00 73.99           C
ATOM   4969  O   ARG A 325      13.892   0.642 -23.295  1.00 73.99           O
ATOM   4970  HA  ARG A 325      12.837  -0.661 -21.353  1.00 73.99           H
ATOM   4971  CB  ARG A 325      12.707  -2.395 -22.642  1.00 73.99           C
ATOM   4972 1HB  ARG A 325      12.004  -2.763 -23.390  1.00 73.99           H
ATOM   4973 2HB  ARG A 325      13.702  -2.456 -23.082  1.00 73.99           H
ATOM   4974  CG  ARG A 325      12.640  -3.276 -21.393  1.00 73.99           C
ATOM   4975 1HG  ARG A 325      13.104  -2.760 -20.554  1.00 73.99           H
ATOM   4976 2HG  ARG A 325      11.599  -3.452 -21.123  1.00 73.99           H
ATOM   4977  CD  ARG A 325      13.344  -4.614 -21.629  1.00 73.99           C
ATOM   4978 1HD  ARG A 325      14.386  -4.444 -21.898  1.00 73.99           H
ATOM   4979 2HD  ARG A 325      13.344  -5.201 -20.710  1.00 73.99           H
ATOM   4980  NE  ARG A 325      12.660  -5.363 -22.707  1.00 73.99           N
ATOM   4981  HE  ARG A 325      12.441  -4.874 -23.551  1.00 73.99           H
ATOM   4982  CZ  ARG A 325      12.317  -6.656 -22.622  1.00 73.99           C
ATOM   4983  NH1 ARG A 325      12.586  -7.360 -21.515  1.00 73.99           N
ATOM   4984 1HH1 ARG A 325      13.046  -6.921 -20.743  1.00 73.99           H
ATOM   4985 2HH1 ARG A 325      12.326  -8.324 -21.460  1.00 73.99           H
ATOM   4986  NH2 ARG A 325      11.700  -7.233 -23.662  1.00 73.99           N
ATOM   4987 1HH2 ARG A 325      11.437  -8.197 -23.615  1.00 73.99           H
ATOM   4988 2HH2 ARG A 325      11.503  -6.701 -24.485  1.00 73.99           H
ATOM   4989  HN  ARG A 325      10.404  -1.585 -22.192  1.00 73.99           H
ATOM   4990  N   ARG A 326      12.132  -0.056 -24.532  1.00 67.80           N
ATOM   4991  CA  ARG A 326      12.498   0.730 -25.698  1.00 67.80           C
ATOM   4992  C   ARG A 326      12.452   2.223 -25.367  1.00 67.80           C
ATOM   4993  O   ARG A 326      13.356   2.972 -25.735  1.00 67.80           O
ATOM   4994  HA  ARG A 326      13.512   0.413 -25.941  1.00 67.80           H
ATOM   4995  CB  ARG A 326      11.557   0.446 -26.871  1.00 67.80           C
ATOM   4996 1HB  ARG A 326      10.547   0.278 -26.499  1.00 67.80           H
ATOM   4997 2HB  ARG A 326      11.515   1.316 -27.527  1.00 67.80           H
ATOM   4998  CG  ARG A 326      12.024  -0.776 -27.664  1.00 67.80           C
ATOM   4999 1HG  ARG A 326      13.064  -0.645 -27.963  1.00 67.80           H
ATOM   5000 2HG  ARG A 326      11.983  -1.662 -27.031  1.00 67.80           H
ATOM   5001  CD  ARG A 326      11.155  -0.989 -28.905  1.00 67.80           C
ATOM   5002 1HD  ARG A 326      10.925  -0.029 -29.367  1.00 67.80           H
ATOM   5003 2HD  ARG A 326      11.699  -1.576 -29.644  1.00 67.80           H
ATOM   5004  NE  ARG A 326       9.902  -1.683 -28.532  1.00 67.80           N
ATOM   5005  HE  ARG A 326       9.834  -2.064 -27.611  1.00 67.80           H
ATOM   5006  CZ  ARG A 326       8.853  -1.832 -29.353  1.00 67.80           C
ATOM   5007  NH1 ARG A 326       8.889  -1.341 -30.599  1.00 67.80           N
ATOM   5008 1HH1 ARG A 326       9.703  -0.859 -30.923  1.00 67.80           H
ATOM   5009 2HH1 ARG A 326       8.102  -1.457 -31.205  1.00 67.80           H
ATOM   5010  NH2 ARG A 326       7.767  -2.480 -28.909  1.00 67.80           N
ATOM   5011 1HH2 ARG A 326       6.976  -2.599 -29.508  1.00 67.80           H
ATOM   5012 2HH2 ARG A 326       7.748  -2.843 -27.977  1.00 67.80           H
ATOM   5013  HN  ARG A 326      11.296  -0.595 -24.631  1.00 67.80           H
ATOM   5014  N   ASP A 327      11.390   2.612 -24.676  1.00 77.59           N
ATOM   5015  CA  ASP A 327      11.174   4.014 -24.362  1.00 77.59           C
ATOM   5016  C   ASP A 327      12.230   4.475 -23.356  1.00 77.59           C
ATOM   5017  O   ASP A 327      12.659   5.627 -23.385  1.00 77.59           O
ATOM   5018  HA  ASP A 327      11.250   4.536 -25.315  1.00 77.59           H
ATOM   5019  CB  ASP A 327       9.796   4.231 -23.734  1.00 77.59           C
ATOM   5020 1HB  ASP A 327       9.644   3.517 -22.925  1.00 77.59           H
ATOM   5021 2HB  ASP A 327       9.746   5.227 -23.294  1.00 77.59           H
ATOM   5022  CG  ASP A 327       8.687   4.072 -24.776  1.00 77.59           C
ATOM   5023  OD1 ASP A 327       9.032   4.078 -25.977  1.00 77.59           O
ATOM   5024  OD2 ASP A 327       7.519   3.947 -24.348  1.00 77.59           O
ATOM   5025  HN  ASP A 327      10.687   1.988 -24.334  1.00 77.59           H
ATOM   5026  N   LEU A 328      12.618   3.552 -22.488  1.00 79.33           N
ATOM   5027  CA  LEU A 328      13.649   3.836 -21.505  1.00 79.33           C
ATOM   5028  C   LEU A 328      14.963   4.149 -22.224  1.00 79.33           C
ATOM   5029  O   LEU A 328      15.569   5.193 -21.990  1.00 79.33           O
ATOM   5030  HA  LEU A 328      13.339   4.722 -20.952  1.00 79.33           H
ATOM   5031  CB  LEU A 328      13.759   2.689 -20.497  1.00 79.33           C
ATOM   5032 1HB  LEU A 328      12.812   2.610 -19.963  1.00 79.33           H
ATOM   5033 2HB  LEU A 328      13.892   1.759 -21.049  1.00 79.33           H
ATOM   5034  CG  LEU A 328      14.885   2.806 -19.468  1.00 79.33           C
ATOM   5035  HG  LEU A 328      15.824   2.943 -20.004  1.00 79.33           H
ATOM   5036  CD1 LEU A 328      14.689   4.034 -18.577  1.00 79.33           C
ATOM   5037 1HD1 LEU A 328      14.684   4.933 -19.194  1.00 79.33           H
ATOM   5038 2HD1 LEU A 328      13.739   3.952 -18.048  1.00 79.33           H
ATOM   5039 3HD1 LEU A 328      15.503   4.093 -17.855  1.00 79.33           H
ATOM   5040  CD2 LEU A 328      15.016   1.520 -18.650  1.00 79.33           C
ATOM   5041 1HD2 LEU A 328      14.080   1.327 -18.124  1.00 79.33           H
ATOM   5042 2HD2 LEU A 328      15.236   0.686 -19.317  1.00 79.33           H
ATOM   5043 3HD2 LEU A 328      15.823   1.630 -17.926  1.00 79.33           H
ATOM   5044  HN  LEU A 328      12.242   2.626 -22.451  1.00 79.33           H
ATOM   5045  N   VAL A 329      15.363   3.225 -23.086  1.00 80.38           N
ATOM   5046  CA  VAL A 329      16.635   3.349 -23.778  1.00 80.38           C
ATOM   5047  C   VAL A 329      16.626   4.620 -24.629  1.00 80.38           C
ATOM   5048  O   VAL A 329      17.647   5.294 -24.755  1.00 80.38           O
ATOM   5049  HA  VAL A 329      17.414   3.439 -23.021  1.00 80.38           H
ATOM   5050  CB  VAL A 329      16.911   2.085 -24.595  1.00 80.38           C
ATOM   5051  HB  VAL A 329      16.062   1.923 -25.259  1.00 80.38           H
ATOM   5052  CG1 VAL A 329      18.161   2.254 -25.461  1.00 80.38           C
ATOM   5053 1HG1 VAL A 329      18.017   3.089 -26.147  1.00 80.38           H
ATOM   5054 2HG1 VAL A 329      19.021   2.453 -24.823  1.00 80.38           H
ATOM   5055 3HG1 VAL A 329      18.334   1.341 -26.031  1.00 80.38           H
ATOM   5056  CG2 VAL A 329      17.036   0.861 -23.685  1.00 80.38           C
ATOM   5057 1HG2 VAL A 329      17.858   1.011 -22.985  1.00 80.38           H
ATOM   5058 2HG2 VAL A 329      16.108   0.723 -23.131  1.00 80.38           H
ATOM   5059 3HG2 VAL A 329      17.232  -0.024 -24.291  1.00 80.38           H
ATOM   5060  HN  VAL A 329      14.837   2.406 -23.312  1.00 80.38           H
ATOM   5061  N   LYS A 330      15.462   4.910 -25.191  1.00 74.00           N
ATOM   5062  CA  LYS A 330      15.302   6.099 -26.010  1.00 74.00           C
ATOM   5063  C   LYS A 330      15.550   7.342 -25.152  1.00 74.00           C
[truncated: 117,478 more chars]
