# Supplementary material for: Noncanonical roles of chemokine regions in CCR9 activation revealed by structural modeling and mutational mapping
Source: Nat Commun. 2025 Aug 18;16:7695. doi: 10.1038/s41467-025-62321-9 (PMC12361432; doi:10.1038/s41467-025-62321-9)
Supplement: Supplementary file 7 — Supplementary Data 5 [file 41467_2025_62321_MOESM7_ESM.zip › CCR9_CCL25x1P6_19_rnk0.pdb]

ATOM      1  N   GLU A  20     -10.042  -8.704  58.736  1.00 47.06           N
ATOM      2  CA  GLU A  20      -9.898  -8.529  57.301  1.00 47.06           C
ATOM      3  C   GLU A  20      -8.525  -9.024  56.841  1.00 47.06           C
ATOM      4  O   GLU A  20      -8.305  -9.235  55.649  1.00 47.06           O
ATOM      5  HA  GLU A  20     -10.681  -9.141  56.854  1.00 47.06           H
ATOM      6  CB  GLU A  20     -10.115  -7.068  56.902  1.00 47.06           C
ATOM      7 1HB  GLU A  20      -9.665  -6.413  57.647  1.00 47.06           H
ATOM      8 2HB  GLU A  20      -9.733  -6.901  55.895  1.00 47.06           H
ATOM      9  CG  GLU A  20     -11.606  -6.727  56.858  1.00 47.06           C
ATOM     10 1HG  GLU A  20     -12.152  -7.530  56.364  1.00 47.06           H
ATOM     11 2HG  GLU A  20     -11.996  -6.655  57.874  1.00 47.06           H
ATOM     12  CD  GLU A  20     -11.846  -5.409  56.119  1.00 47.06           C
ATOM     13  OE1 GLU A  20     -12.952  -5.268  55.555  1.00 47.06           O
ATOM     14  OE2 GLU A  20     -10.917  -4.572  56.135  1.00 47.06           O
ATOM     15  HN  GLU A  20      -9.245  -9.093  59.196  1.00 47.06           H
ATOM     16  N   SER A  21      -7.639  -9.197  57.810  1.00 57.96           N
ATOM     17  CA  SER A  21      -6.233  -9.411  57.510  1.00 57.96           C
ATOM     18  C   SER A  21      -6.041 -10.779  56.854  1.00 57.96           C
ATOM     19  O   SER A  21      -5.339 -10.898  55.850  1.00 57.96           O
ATOM     20  HA  SER A  21      -5.962  -8.613  56.818  1.00 57.96           H
ATOM     21  CB  SER A  21      -5.377  -9.303  58.773  1.00 57.96           C
ATOM     22 1HB  SER A  21      -4.324  -9.271  58.495  1.00 57.96           H
ATOM     23 2HB  SER A  21      -5.601  -8.366  59.284  1.00 57.96           H
ATOM     24  OG  SER A  21      -5.600 -10.393  59.664  1.00 57.96           O
ATOM     25  HG  SER A  21      -5.030 -10.290  60.479  1.00 57.96           H
ATOM     26  HN  SER A  21      -7.867  -9.192  58.784  1.00 57.96           H
ATOM     27  N   THR A  22      -6.677 -11.779  57.447  1.00 58.27           N
ATOM     28  CA  THR A  22      -6.406 -13.159  57.082  1.00 58.27           C
ATOM     29  C   THR A  22      -6.985 -13.469  55.700  1.00 58.27           C
ATOM     30  O   THR A  22      -6.293 -14.015  54.842  1.00 58.27           O
ATOM     31  HA  THR A  22      -5.327 -13.292  57.014  1.00 58.27           H
ATOM     32  CB  THR A  22      -6.962 -14.058  58.188  1.00 58.27           C
ATOM     33  HB  THR A  22      -7.309 -15.008  57.781  1.00 58.27           H
ATOM     34  OG1 THR A  22      -7.959 -13.258  58.818  1.00 58.27           O
ATOM     35  HG1 THR A  22      -8.556 -13.833  59.378  1.00 58.27           H
ATOM     36  CG2 THR A  22      -5.941 -14.322  59.297  1.00 58.27           C
ATOM     37 1HG2 THR A  22      -5.645 -13.376  59.750  1.00 58.27           H
ATOM     38 2HG2 THR A  22      -5.065 -14.813  58.874  1.00 58.27           H
ATOM     39 3HG2 THR A  22      -6.387 -14.965  60.056  1.00 58.27           H
ATOM     40  HN  THR A  22      -7.365 -11.658  58.163  1.00 58.27           H
ATOM     41  N   SER A  23      -8.247 -13.107  55.527  1.00 62.40           N
ATOM     42  CA  SER A  23      -8.931 -13.353  54.269  1.00 62.40           C
ATOM     43  C   SER A  23      -8.268 -12.552  53.147  1.00 62.40           C
ATOM     44  O   SER A  23      -8.128 -13.042  52.028  1.00 62.40           O
ATOM     45  HA  SER A  23      -8.827 -14.423  54.088  1.00 62.40           H
ATOM     46  CB  SER A  23     -10.416 -12.997  54.370  1.00 62.40           C
ATOM     47 1HB  SER A  23     -10.914 -13.252  53.435  1.00 62.40           H
ATOM     48 2HB  SER A  23     -10.880 -13.597  55.152  1.00 62.40           H
ATOM     49  OG  SER A  23     -10.615 -11.614  54.652  1.00 62.40           O
ATOM     50  HG  SER A  23     -11.593 -11.410  54.688  1.00 62.40           H
ATOM     51  HN  SER A  23      -8.800 -12.654  56.227  1.00 62.40           H
ATOM     52  N   SER A  24      -7.878 -11.332  53.486  1.00 67.31           N
ATOM     53  CA  SER A  24      -7.229 -10.459  52.522  1.00 67.31           C
ATOM     54  C   SER A  24      -5.919 -11.090  52.044  1.00 67.31           C
ATOM     55  O   SER A  24      -5.538 -10.933  50.885  1.00 67.31           O
ATOM     56  HA  SER A  24      -7.933 -10.367  51.696  1.00 67.31           H
ATOM     57  CB  SER A  24      -6.964  -9.077  53.122  1.00 67.31           C
ATOM     58 1HB  SER A  24      -7.905  -8.535  53.215  1.00 67.31           H
ATOM     59 2HB  SER A  24      -6.560  -9.189  54.128  1.00 67.31           H
ATOM     60  OG  SER A  24      -6.056  -8.316  52.329  1.00 67.31           O
ATOM     61  HG  SER A  24      -5.923  -7.411  52.735  1.00 67.31           H
ATOM     62  HN  SER A  24      -7.998 -10.939  54.397  1.00 67.31           H
ATOM     63  N   MET A  25      -5.267 -11.790  52.961  1.00 65.06           N
ATOM     64  CA  MET A  25      -3.967 -12.371  52.674  1.00 65.06           C
ATOM     65  C   MET A  25      -4.108 -13.642  51.833  1.00 65.06           C
ATOM     66  O   MET A  25      -3.309 -13.885  50.930  1.00 65.06           O
ATOM     67  HA  MET A  25      -3.424 -11.613  52.110  1.00 65.06           H
ATOM     68  CB  MET A  25      -3.255 -12.704  53.986  1.00 65.06           C
ATOM     69 1HB  MET A  25      -3.429 -11.908  54.710  1.00 65.06           H
ATOM     70 2HB  MET A  25      -3.674 -13.617  54.410  1.00 65.06           H
ATOM     71  CG  MET A  25      -1.752 -12.881  53.765  1.00 65.06           C
ATOM     72 1HG  MET A  25      -1.536 -13.913  53.487  1.00 65.06           H
ATOM     73 2HG  MET A  25      -1.421 -12.252  52.939  1.00 65.06           H
ATOM     74  SD  MET A  25      -0.861 -12.452  55.252  1.00 65.06           S
ATOM     75  CE  MET A  25       0.802 -12.855  54.744  1.00 65.06           C
ATOM     76 1HE  MET A  25       0.856 -13.913  54.485  1.00 65.06           H
ATOM     77 2HE  MET A  25       1.073 -12.254  53.876  1.00 65.06           H
ATOM     78 3HE  MET A  25       1.492 -12.646  55.561  1.00 65.06           H
ATOM     79  HN  MET A  25      -5.612 -11.961  53.884  1.00 65.06           H
ATOM     80  N   GLU A  26      -5.131 -14.418  52.160  1.00 61.04           N
ATOM     81  CA  GLU A  26      -5.428 -15.622  51.402  1.00 61.04           C
ATOM     82  C   GLU A  26      -5.807 -15.264  49.964  1.00 61.04           C
ATOM     83  O   GLU A  26      -5.367 -15.920  49.020  1.00 61.04           O
ATOM     84  HA  GLU A  26      -4.506 -16.203  51.408  1.00 61.04           H
ATOM     85  CB  GLU A  26      -6.536 -16.434  52.075  1.00 61.04           C
ATOM     86 1HB  GLU A  26      -7.280 -15.759  52.500  1.00 61.04           H
ATOM     87 2HB  GLU A  26      -6.956 -17.144  51.363  1.00 61.04           H
ATOM     88  CG  GLU A  26      -5.981 -17.264  53.234  1.00 61.04           C
ATOM     89 1HG  GLU A  26      -5.157 -17.883  52.881  1.00 61.04           H
ATOM     90 2HG  GLU A  26      -5.577 -16.602  54.000  1.00 61.04           H
ATOM     91  CD  GLU A  26      -7.069 -18.152  53.843  1.00 61.04           C
ATOM     92  OE1 GLU A  26      -6.691 -19.187  54.434  1.00 61.04           O
ATOM     93  OE2 GLU A  26      -8.252 -17.777  53.702  1.00 61.04           O
ATOM     94  HN  GLU A  26      -5.749 -14.237  52.924  1.00 61.04           H
ATOM     95  N   ASP A  27      -6.619 -14.224  49.841  1.00 67.96           N
ATOM     96  CA  ASP A  27      -7.110 -13.808  48.538  1.00 67.96           C
ATOM     97  C   ASP A  27      -5.923 -13.455  47.640  1.00 67.96           C
ATOM     98  O   ASP A  27      -5.931 -13.757  46.447  1.00 67.96           O
ATOM     99  HA  ASP A  27      -7.679 -14.658  48.162  1.00 67.96           H
ATOM    100  CB  ASP A  27      -8.000 -12.569  48.655  1.00 67.96           C
ATOM    101 1HB  ASP A  27      -7.548 -11.856  49.346  1.00 67.96           H
ATOM    102 2HB  ASP A  27      -8.069 -12.074  47.687  1.00 67.96           H
ATOM    103  CG  ASP A  27      -9.400 -12.944  49.144  1.00 67.96           C
ATOM    104  OD1 ASP A  27      -9.744 -14.139  49.019  1.00 67.96           O
ATOM    105  OD2 ASP A  27     -10.095 -12.027  49.633  1.00 67.96           O
ATOM    106  HN  ASP A  27      -6.940 -13.672  50.610  1.00 67.96           H
ATOM    107  N   TYR A  28      -4.931 -12.819  48.246  1.00 67.48           N
ATOM    108  CA  TYR A  28      -3.763 -12.375  47.505  1.00 67.48           C
ATOM    109  C   TYR A  28      -2.869 -13.559  47.129  1.00 67.48           C
ATOM    110  O   TYR A  28      -2.282 -13.580  46.049  1.00 67.48           O
ATOM    111  HA  TYR A  28      -4.108 -11.887  46.594  1.00 67.48           H
ATOM    112  CB  TYR A  28      -2.992 -11.450  48.448  1.00 67.48           C
ATOM    113 1HB  TYR A  28      -3.651 -10.642  48.767  1.00 67.48           H
ATOM    114 2HB  TYR A  28      -2.716 -12.007  49.343  1.00 67.48           H
ATOM    115  CG  TYR A  28      -1.729 -10.845  47.832  1.00 67.48           C
ATOM    116  CD1 TYR A  28      -0.504 -11.445  48.041  1.00 67.48           C
ATOM    117  HD1 TYR A  28      -0.436 -12.350  48.646  1.00 67.48           H
ATOM    118  CD2 TYR A  28      -1.814  -9.700  47.067  1.00 67.48           C
ATOM    119  HD2 TYR A  28      -2.782  -9.226  46.902  1.00 67.48           H
ATOM    120  CE1 TYR A  28       0.685 -10.877  47.462  1.00 67.48           C
ATOM    121  HE1 TYR A  28       1.659 -11.341  47.619  1.00 67.48           H
ATOM    122  CE2 TYR A  28      -0.625  -9.131  46.487  1.00 67.48           C
ATOM    123  HE2 TYR A  28      -0.679  -8.227  45.881  1.00 67.48           H
ATOM    124  CZ  TYR A  28       0.566  -9.747  46.713  1.00 67.48           C
ATOM    125  OH  TYR A  28       1.689  -9.210  46.165  1.00 67.48           O
ATOM    126  HH  TYR A  28       1.453  -8.401  45.627  1.00 67.48           H
ATOM    127  HN  TYR A  28      -4.917 -12.608  49.224  1.00 67.48           H
ATOM    128  N   VAL A  29      -2.795 -14.517  48.042  1.00 67.78           N
ATOM    129  CA  VAL A  29      -1.919 -15.661  47.856  1.00 67.78           C
ATOM    130  C   VAL A  29      -2.512 -16.583  46.789  1.00 67.78           C
ATOM    131  O   VAL A  29      -1.780 -17.155  45.982  1.00 67.78           O
ATOM    132  HA  VAL A  29      -0.959 -15.286  47.502  1.00 67.78           H
ATOM    133  CB  VAL A  29      -1.689 -16.366  49.194  1.00 67.78           C
ATOM    134  HB  VAL A  29      -2.663 -16.561  49.643  1.00 67.78           H
ATOM    135  CG1 VAL A  29      -0.987 -17.711  48.992  1.00 67.78           C
ATOM    136 1HG1 VAL A  29      -1.604 -18.351  48.361  1.00 67.78           H
ATOM    137 2HG1 VAL A  29      -0.022 -17.548  48.512  1.00 67.78           H
ATOM    138 3HG1 VAL A  29      -0.836 -18.191  49.959  1.00 67.78           H
ATOM    139  CG2 VAL A  29      -0.899 -15.475  50.155  1.00 67.78           C
ATOM    140 1HG2 VAL A  29       0.069 -15.235  49.716  1.00 67.78           H
ATOM    141 2HG2 VAL A  29      -1.454 -14.555  50.336  1.00 67.78           H
ATOM    142 3HG2 VAL A  29      -0.750 -16.001  51.098  1.00 67.78           H
ATOM    143  HN  VAL A  29      -3.318 -14.519  48.894  1.00 67.78           H
ATOM    144  N   ASN A  30      -3.831 -16.699  46.818  1.00 63.01           N
ATOM    145  CA  ASN A  30      -4.521 -17.631  45.943  1.00 63.01           C
ATOM    146  C   ASN A  30      -4.771 -16.963  44.589  1.00 63.01           C
ATOM    147  O   ASN A  30      -5.240 -17.607  43.652  1.00 63.01           O
ATOM    148  HA  ASN A  30      -3.859 -18.494  45.866  1.00 63.01           H
ATOM    149  CB  ASN A  30      -5.875 -18.036  46.527  1.00 63.01           C
ATOM    150 1HB  ASN A  30      -6.435 -17.145  46.810  1.00 63.01           H
ATOM    151 2HB  ASN A  30      -6.462 -18.554  45.768  1.00 63.01           H
ATOM    152  CG  ASN A  30      -5.697 -18.942  47.747  1.00 63.01           C
ATOM    153  OD1 ASN A  30      -4.698 -19.624  47.906  1.00 63.01           O
ATOM    154  ND2 ASN A  30      -6.719 -18.911  48.598  1.00 63.01           N
ATOM    155 1HD2 ASN A  30      -7.510 -18.329  48.408  1.00 63.01           H
ATOM    156 2HD2 ASN A  30      -6.696 -19.469  49.427  1.00 63.01           H
ATOM    157  HN  ASN A  30      -4.425 -16.170  47.424  1.00 63.01           H
ATOM    158  N   PHE A  31      -4.445 -15.680  44.529  1.00 68.79           N
ATOM    159  CA  PHE A  31      -4.621 -14.920  43.303  1.00 68.79           C
ATOM    160  C   PHE A  31      -3.702 -15.444  42.197  1.00 68.79           C
ATOM    161  O   PHE A  31      -2.490 -15.535  42.383  1.00 68.79           O
ATOM    162  HA  PHE A  31      -5.660 -15.037  42.996  1.00 68.79           H
ATOM    163  CB  PHE A  31      -4.245 -13.471  43.618  1.00 68.79           C
ATOM    164 1HB  PHE A  31      -4.788 -13.150  44.506  1.00 68.79           H
ATOM    165 2HB  PHE A  31      -3.183 -13.426  43.860  1.00 68.79           H
ATOM    166  CG  PHE A  31      -4.536 -12.491  42.479  1.00 68.79           C
ATOM    167  CD1 PHE A  31      -3.529 -12.081  41.661  1.00 68.79           C
ATOM    168  HD1 PHE A  31      -2.515 -12.451  41.817  1.00 68.79           H
ATOM    169  CD2 PHE A  31      -5.800 -12.031  42.284  1.00 68.79           C
ATOM    170  HD2 PHE A  31      -6.607 -12.359  42.939  1.00 68.79           H
ATOM    171  CE1 PHE A  31      -3.799 -11.172  40.604  1.00 68.79           C
ATOM    172  HE1 PHE A  31      -2.992 -10.844  39.949  1.00 68.79           H
ATOM    173  CE2 PHE A  31      -6.070 -11.122  41.227  1.00 68.79           C
ATOM    174  HE2 PHE A  31      -7.084 -10.753  41.071  1.00 68.79           H
ATOM    175  CZ  PHE A  31      -5.064 -10.712  40.409  1.00 68.79           C
ATOM    176  HZ  PHE A  31      -5.271 -10.014  39.598  1.00 68.79           H
ATOM    177  HN  PHE A  31      -4.069 -15.162  45.297  1.00 68.79           H
ATOM    178  N   ASN A  32      -4.316 -15.775  41.070  1.00 62.58           N
ATOM    179  CA  ASN A  32      -3.567 -16.278  39.931  1.00 62.58           C
ATOM    180  C   ASN A  32      -2.961 -15.101  39.164  1.00 62.58           C
ATOM    181  O   ASN A  32      -3.640 -14.462  38.362  1.00 62.58           O
ATOM    182  HA  ASN A  32      -2.808 -16.935  40.354  1.00 62.58           H
ATOM    183  CB  ASN A  32      -4.476 -17.049  38.971  1.00 62.58           C
ATOM    184 1HB  ASN A  32      -5.102 -17.741  39.535  1.00 62.58           H
ATOM    185 2HB  ASN A  32      -5.147 -16.355  38.464  1.00 62.58           H
ATOM    186  CG  ASN A  32      -3.654 -17.821  37.938  1.00 62.58           C
ATOM    187  OD1 ASN A  32      -2.434 -17.790  37.928  1.00 62.58           O
ATOM    188  ND2 ASN A  32      -4.387 -18.514  37.071  1.00 62.58           N
ATOM    189 1HD2 ASN A  32      -5.385 -18.497  37.135  1.00 62.58           H
ATOM    190 2HD2 ASN A  32      -3.941 -19.052  36.356  1.00 62.58           H
ATOM    191  HN  ASN A  32      -5.303 -15.704  40.929  1.00 62.58           H
ATOM    192  N   PHE A  33      -1.689 -14.850  39.438  1.00 65.53           N
ATOM    193  CA  PHE A  33      -0.954 -13.830  38.710  1.00 65.53           C
ATOM    194  C   PHE A  33      -0.484 -14.356  37.352  1.00 65.53           C
ATOM    195  O   PHE A  33       0.714 -14.389  37.076  1.00 65.53           O
ATOM    196  HA  PHE A  33      -1.632 -12.990  38.558  1.00 65.53           H
ATOM    197  CB  PHE A  33       0.270 -13.471  39.556  1.00 65.53           C
ATOM    198 1HB  PHE A  33       0.802 -14.386  39.813  1.00 65.53           H
ATOM    199 2HB  PHE A  33       0.948 -12.865  38.955  1.00 65.53           H
ATOM    200  CG  PHE A  33      -0.064 -12.713  40.843  1.00 65.53           C
ATOM    201  CD1 PHE A  33      -0.269 -11.369  40.807  1.00 65.53           C
ATOM    202  HD1 PHE A  33      -0.196 -10.832  39.861  1.00 65.53           H
ATOM    203  CD2 PHE A  33      -0.155 -13.384  42.022  1.00 65.53           C
ATOM    204  HD2 PHE A  33       0.010 -14.461  42.051  1.00 65.53           H
ATOM    205  CE1 PHE A  33      -0.578 -10.666  42.001  1.00 65.53           C
ATOM    206  HE1 PHE A  33      -0.743  -9.589  41.972  1.00 65.53           H
ATOM    207  CE2 PHE A  33      -0.464 -12.681  43.217  1.00 65.53           C
ATOM    208  HE2 PHE A  33      -0.537 -13.218  44.162  1.00 65.53           H
ATOM    209  CZ  PHE A  33      -0.669 -11.337  43.181  1.00 65.53           C
ATOM    210  HZ  PHE A  33      -0.907 -10.797  44.098  1.00 65.53           H
ATOM    211  HN  PHE A  33      -1.163 -15.329  40.141  1.00 65.53           H
ATOM    212  N   THR A  34      -1.453 -14.754  36.541  1.00 63.90           N
ATOM    213  CA  THR A  34      -1.213 -14.929  35.118  1.00 63.90           C
ATOM    214  C   THR A  34      -0.713 -13.623  34.497  1.00 63.90           C
ATOM    215  O   THR A  34      -1.302 -12.565  34.710  1.00 63.90           O
ATOM    216  HA  THR A  34      -0.420 -15.667  34.992  1.00 63.90           H
ATOM    217  CB  THR A  34      -2.502 -15.450  34.482  1.00 63.90           C
ATOM    218  HB  THR A  34      -2.498 -15.286  33.404  1.00 63.90           H
ATOM    219  OG1 THR A  34      -3.538 -14.786  35.201  1.00 63.90           O
ATOM    220  HG1 THR A  34      -3.489 -13.800  35.039  1.00 63.90           H
ATOM    221  CG2 THR A  34      -2.740 -16.934  34.771  1.00 63.90           C
ATOM    222 1HG2 THR A  34      -2.812 -17.087  35.848  1.00 63.90           H
ATOM    223 2HG2 THR A  34      -1.910 -17.519  34.375  1.00 63.90           H
ATOM    224 3HG2 THR A  34      -3.668 -17.252  34.296  1.00 63.90           H
ATOM    225  HN  THR A  34      -2.386 -14.955  36.840  1.00 63.90           H
ATOM    226  N   ASP A  35       0.370 -13.741  33.742  1.00 68.41           N
ATOM    227  CA  ASP A  35       1.007 -12.572  33.160  1.00 68.41           C
ATOM    228  C   ASP A  35       0.331 -12.236  31.830  1.00 68.41           C
ATOM    229  O   ASP A  35       0.755 -12.711  30.777  1.00 68.41           O
ATOM    230  HA  ASP A  35       0.885 -11.781  33.901  1.00 68.41           H
ATOM    231  CB  ASP A  35       2.489 -12.832  32.885  1.00 68.41           C
ATOM    232 1HB  ASP A  35       2.908 -13.448  33.681  1.00 68.41           H
ATOM    233 2HB  ASP A  35       2.597 -13.394  31.957  1.00 68.41           H
ATOM    234  CG  ASP A  35       3.268 -11.518  32.786  1.00 68.41           C
ATOM    235  OD1 ASP A  35       2.625 -10.463  32.975  1.00 68.41           O
ATOM    236  OD2 ASP A  35       4.487 -11.600  32.524  1.00 68.41           O
ATOM    237  HN  ASP A  35       0.809 -14.613  33.526  1.00 68.41           H
ATOM    238  N   PHE A  36      -0.710 -11.421  31.920  1.00 81.67           N
ATOM    239  CA  PHE A  36      -1.408 -10.964  30.730  1.00 81.67           C
ATOM    240  C   PHE A  36      -0.715  -9.743  30.123  1.00 81.67           C
ATOM    241  O   PHE A  36      -1.071  -9.302  29.031  1.00 81.67           O
ATOM    242  HA  PHE A  36      -1.392 -11.783  30.011  1.00 81.67           H
ATOM    243  CB  PHE A  36      -2.821 -10.571  31.165  1.00 81.67           C
ATOM    244 1HB  PHE A  36      -2.753  -9.882  32.007  1.00 81.67           H
ATOM    245 2HB  PHE A  36      -3.304 -10.031  30.350  1.00 81.67           H
ATOM    246  CG  PHE A  36      -3.703 -11.756  31.564  1.00 81.67           C
ATOM    247  CD1 PHE A  36      -3.676 -12.900  30.829  1.00 81.67           C
ATOM    248  HD1 PHE A  36      -3.027 -12.973  29.957  1.00 81.67           H
ATOM    249  CD2 PHE A  36      -4.513 -11.665  32.652  1.00 81.67           C
ATOM    250  HD2 PHE A  36      -4.534 -10.748  33.241  1.00 81.67           H
ATOM    251  CE1 PHE A  36      -4.494 -14.001  31.200  1.00 81.67           C
ATOM    252  HE1 PHE A  36      -4.473 -14.918  30.611  1.00 81.67           H
ATOM    253  CE2 PHE A  36      -5.330 -12.765  33.023  1.00 81.67           C
ATOM    254  HE2 PHE A  36      -5.980 -12.692  33.895  1.00 81.67           H
ATOM    255  CZ  PHE A  36      -5.304 -13.910  32.288  1.00 81.67           C
ATOM    256  HZ  PHE A  36      -5.932 -14.754  32.573  1.00 81.67           H
ATOM    257  HN  PHE A  36      -1.076 -11.075  32.784  1.00 81.67           H
ATOM    258  N   TYR A  37       0.262  -9.231  30.857  1.00 86.14           N
ATOM    259  CA  TYR A  37       1.051  -8.110  30.376  1.00 86.14           C
ATOM    260  C   TYR A  37       2.234  -8.593  29.534  1.00 86.14           C
ATOM    261  O   TYR A  37       3.170  -9.195  30.060  1.00 86.14           O
ATOM    262  HA  TYR A  37       0.406  -7.485  29.757  1.00 86.14           H
ATOM    263  CB  TYR A  37       1.584  -7.402  31.623  1.00 86.14           C
ATOM    264 1HB  TYR A  37       0.750  -7.194  32.294  1.00 86.14           H
ATOM    265 2HB  TYR A  37       2.257  -8.077  32.152  1.00 86.14           H
ATOM    266  CG  TYR A  37       2.322  -6.095  31.330  1.00 86.14           C
ATOM    267  CD1 TYR A  37       3.699  -6.087  31.231  1.00 86.14           C
ATOM    268  HD1 TYR A  37       4.260  -7.013  31.362  1.00 86.14           H
ATOM    269  CD2 TYR A  37       1.612  -4.923  31.164  1.00 86.14           C
ATOM    270  HD2 TYR A  37       0.525  -4.929  31.242  1.00 86.14           H
ATOM    271  CE1 TYR A  37       4.394  -4.857  30.954  1.00 86.14           C
ATOM    272  HE1 TYR A  37       5.481  -4.837  30.874  1.00 86.14           H
ATOM    273  CE2 TYR A  37       2.307  -3.693  30.887  1.00 86.14           C
ATOM    274  HE2 TYR A  37       1.758  -2.761  30.754  1.00 86.14           H
ATOM    275  CZ  TYR A  37       3.664  -3.720  30.796  1.00 86.14           C
ATOM    276  OH  TYR A  37       4.320  -2.558  30.535  1.00 86.14           O
ATOM    277  HH  TYR A  37       3.663  -1.831  30.339  1.00 86.14           H
ATOM    278  HN  TYR A  37       0.516  -9.568  31.763  1.00 86.14           H
ATOM    279  N   CYS A  38       2.154  -8.313  28.242  1.00 89.75           N
ATOM    280  CA  CYS A  38       3.146  -8.812  27.305  1.00 89.75           C
ATOM    281  C   CYS A  38       4.175  -7.706  27.061  1.00 89.75           C
ATOM    282  O   CYS A  38       3.850  -6.665  26.492  1.00 89.75           O
ATOM    283  HA  CYS A  38       3.612  -9.678  27.774  1.00 89.75           H
ATOM    284  CB  CYS A  38       2.502  -9.290  26.002  1.00 89.75           C
ATOM    285 1HB  CYS A  38       1.705 -10.001  26.220  1.00 89.75           H
ATOM    286 2HB  CYS A  38       2.046  -8.448  25.481  1.00 89.75           H
ATOM    287  SG  CYS A  38       3.763 -10.076  24.933  1.00 89.75           S
ATOM    288  HN  CYS A  38       1.430  -7.756  27.834  1.00 89.75           H
ATOM    289  N   GLU A  39       5.396  -7.971  27.503  1.00 81.58           N
ATOM    290  CA  GLU A  39       6.518  -7.115  27.157  1.00 81.58           C
ATOM    291  C   GLU A  39       7.085  -7.508  25.792  1.00 81.58           C
ATOM    292  O   GLU A  39       7.450  -8.662  25.576  1.00 81.58           O
ATOM    293  HA  GLU A  39       6.110  -6.105  27.112  1.00 81.58           H
ATOM    294  CB  GLU A  39       7.602  -7.169  28.237  1.00 81.58           C
ATOM    295 1HB  GLU A  39       7.918  -8.201  28.388  1.00 81.58           H
ATOM    296 2HB  GLU A  39       8.421  -6.502  27.969  1.00 81.58           H
ATOM    297  CG  GLU A  39       7.063  -6.672  29.580  1.00 81.58           C
ATOM    298 1HG  GLU A  39       6.593  -5.697  29.448  1.00 81.58           H
ATOM    299 2HG  GLU A  39       6.291  -7.352  29.940  1.00 81.58           H
ATOM    300  CD  GLU A  39       8.184  -6.568  30.616  1.00 81.58           C
ATOM    301  OE1 GLU A  39       7.905  -6.012  31.700  1.00 81.58           O
ATOM    302  OE2 GLU A  39       9.294  -7.048  30.300  1.00 81.58           O
ATOM    303  HN  GLU A  39       5.623  -8.751  28.085  1.00 81.58           H
ATOM    304  N   LYS A  40       7.141  -6.525  24.905  1.00 88.24           N
ATOM    305  CA  LYS A  40       7.488  -6.786  23.518  1.00 88.24           C
ATOM    306  C   LYS A  40       8.870  -6.200  23.224  1.00 88.24           C
ATOM    307  O   LYS A  40       9.131  -5.745  22.111  1.00 88.24           O
ATOM    308  HA  LYS A  40       7.538  -7.868  23.393  1.00 88.24           H
ATOM    309  CB  LYS A  40       6.390  -6.272  22.585  1.00 88.24           C
ATOM    310 1HB  LYS A  40       6.210  -5.214  22.776  1.00 88.24           H
ATOM    311 2HB  LYS A  40       6.719  -6.357  21.549  1.00 88.24           H
ATOM    312  CG  LYS A  40       5.092  -7.059  22.780  1.00 88.24           C
ATOM    313 1HG  LYS A  40       5.291  -8.126  22.678  1.00 88.24           H
ATOM    314 2HG  LYS A  40       4.715  -6.900  23.790  1.00 88.24           H
ATOM    315  CD  LYS A  40       4.034  -6.632  21.760  1.00 88.24           C
ATOM    316 1HD  LYS A  40       3.800  -5.576  21.895  1.00 88.24           H
ATOM    317 2HD  LYS A  40       4.430  -6.744  20.751  1.00 88.24           H
ATOM    318  CE  LYS A  40       2.760  -7.466  21.911  1.00 88.24           C
ATOM    319 1HE  LYS A  40       2.992  -8.522  21.774  1.00 88.24           H
ATOM    320 2HE  LYS A  40       2.363  -7.355  22.919  1.00 88.24           H
ATOM    321  NZ  LYS A  40       1.744  -7.042  20.921  1.00 88.24           N
ATOM    322 1HZ  LYS A  40       1.019  -7.748  20.859  1.00 88.24           H
ATOM    323 2HZ  LYS A  40       1.335  -6.162  21.213  1.00 88.24           H
ATOM    324 3HZ  LYS A  40       2.183  -6.927  20.014  1.00 88.24           H
ATOM    325  HN  LYS A  40       6.955  -5.566  25.120  1.00 88.24           H
ATOM    326  N   ASN A  41       9.720  -6.230  24.240  1.00 82.20           N
ATOM    327  CA  ASN A  41      11.061  -5.687  24.110  1.00 82.20           C
ATOM    328  C   ASN A  41      11.778  -6.381  22.951  1.00 82.20           C
ATOM    329  O   ASN A  41      12.492  -5.738  22.183  1.00 82.20           O
ATOM    330  HA  ASN A  41      10.923  -4.620  23.936  1.00 82.20           H
ATOM    331  CB  ASN A  41      11.878  -5.927  25.382  1.00 82.20           C
ATOM    332 1HB  ASN A  41      11.817  -6.978  25.665  1.00 82.20           H
ATOM    333 2HB  ASN A  41      12.928  -5.708  25.190  1.00 82.20           H
ATOM    334  CG  ASN A  41      11.371  -5.054  26.532  1.00 82.20           C
ATOM    335  OD1 ASN A  41      10.810  -3.988  26.336  1.00 82.20           O
ATOM    336  ND2 ASN A  41      11.599  -5.563  27.739  1.00 82.20           N
ATOM    337 1HD2 ASN A  41      12.065  -6.443  27.830  1.00 82.20           H
ATOM    338 2HD2 ASN A  41      11.305  -5.066  28.555  1.00 82.20           H
ATOM    339  HN  ASN A  41       9.504  -6.615  25.137  1.00 82.20           H
ATOM    340  N   ASN A  42      11.562  -7.685  22.859  1.00 83.68           N
ATOM    341  CA  ASN A  42      12.232  -8.486  21.848  1.00 83.68           C
ATOM    342  C   ASN A  42      11.793  -8.017  20.460  1.00 83.68           C
ATOM    343  O   ASN A  42      12.589  -8.012  19.522  1.00 83.68           O
ATOM    344  HA  ASN A  42      13.298  -8.334  22.022  1.00 83.68           H
ATOM    345  CB  ASN A  42      11.867  -9.965  21.985  1.00 83.68           C
ATOM    346 1HB  ASN A  42      10.783 -10.078  21.969  1.00 83.68           H
ATOM    347 2HB  ASN A  42      12.258 -10.520  21.133  1.00 83.68           H
ATOM    348  CG  ASN A  42      12.427 -10.550  23.283  1.00 83.68           C
ATOM    349  OD1 ASN A  42      13.211  -9.933  23.985  1.00 83.68           O
ATOM    350  ND2 ASN A  42      11.982 -11.772  23.562  1.00 83.68           N
ATOM    351 1HD2 ASN A  42      11.339 -12.223  22.943  1.00 83.68           H
ATOM    352 2HD2 ASN A  42      12.291 -12.240  24.390  1.00 83.68           H
ATOM    353  HN  ASN A  42      10.945  -8.193  23.460  1.00 83.68           H
ATOM    354  N   VAL A  43      10.528  -7.633  20.372  1.00 90.96           N
ATOM    355  CA  VAL A  43       9.960  -7.211  19.103  1.00 90.96           C
ATOM    356  C   VAL A  43      10.609  -5.894  18.672  1.00 90.96           C
ATOM    357  O   VAL A  43      10.958  -5.722  17.505  1.00 90.96           O
ATOM    358  HA  VAL A  43      10.198  -7.977  18.365  1.00 90.96           H
ATOM    359  CB  VAL A  43       8.437  -7.118  19.217  1.00 90.96           C
ATOM    360  HB  VAL A  43       8.201  -6.296  19.893  1.00 90.96           H
ATOM    361  CG1 VAL A  43       7.805  -6.805  17.859  1.00 90.96           C
ATOM    362 1HG1 VAL A  43       8.186  -5.853  17.491  1.00 90.96           H
ATOM    363 2HG1 VAL A  43       8.055  -7.595  17.151  1.00 90.96           H
ATOM    364 3HG1 VAL A  43       6.722  -6.745  17.968  1.00 90.96           H
ATOM    365  CG2 VAL A  43       7.852  -8.400  19.812  1.00 90.96           C
ATOM    366 1HG2 VAL A  43       8.104  -9.245  19.172  1.00 90.96           H
ATOM    367 2HG2 VAL A  43       8.268  -8.561  20.807  1.00 90.96           H
ATOM    368 3HG2 VAL A  43       6.768  -8.307  19.882  1.00 90.96           H
ATOM    369  HN  VAL A  43       9.896  -7.609  21.147  1.00 90.96           H
ATOM    370  N   ARG A  44      10.752  -4.998  19.638  1.00 85.84           N
ATOM    371  CA  ARG A  44      11.339  -3.696  19.370  1.00 85.84           C
ATOM    372  C   ARG A  44      12.804  -3.850  18.954  1.00 85.84           C
ATOM    373  O   ARG A  44      13.284  -3.130  18.081  1.00 85.84           O
ATOM    374  HA  ARG A  44      10.742  -3.283  18.557  1.00 85.84           H
ATOM    375  CB  ARG A  44      11.258  -2.791  20.601  1.00 85.84           C
ATOM    376 1HB  ARG A  44      11.697  -3.299  21.460  1.00 85.84           H
ATOM    377 2HB  ARG A  44      11.844  -1.888  20.432  1.00 85.84           H
ATOM    378  CG  ARG A  44       9.808  -2.414  20.910  1.00 85.84           C
ATOM    379 1HG  ARG A  44       9.312  -2.083  19.998  1.00 85.84           H
ATOM    380 2HG  ARG A  44       9.268  -3.292  21.265  1.00 85.84           H
ATOM    381  CD  ARG A  44       9.742  -1.308  21.964  1.00 85.84           C
ATOM    382 1HD  ARG A  44      10.419  -0.497  21.696  1.00 85.84           H
ATOM    383 2HD  ARG A  44       8.737  -0.885  21.997  1.00 85.84           H
ATOM    384  NE  ARG A  44      10.105  -1.851  23.292  1.00 85.84           N
ATOM    385  HE  ARG A  44      11.076  -1.924  23.519  1.00 85.84           H
ATOM    386  CZ  ARG A  44       9.214  -2.252  24.209  1.00 85.84           C
ATOM    387  NH1 ARG A  44       7.900  -2.177  23.959  1.00 85.84           N
ATOM    388 1HH1 ARG A  44       7.578  -1.820  23.082  1.00 85.84           H
ATOM    389 2HH1 ARG A  44       7.242  -2.478  24.649  1.00 85.84           H
ATOM    390  NH2 ARG A  44       9.658  -2.728  25.381  1.00 85.84           N
ATOM    391 1HH2 ARG A  44       9.006  -3.031  26.076  1.00 85.84           H
ATOM    392 2HH2 ARG A  44      10.640  -2.781  25.559  1.00 85.84           H
ATOM    393  HN  ARG A  44      10.474  -5.149  20.587  1.00 85.84           H
ATOM    394  N   GLN A  45      13.472  -4.795  19.600  1.00 83.24           N
ATOM    395  CA  GLN A  45      14.879  -5.035  19.328  1.00 83.24           C
ATOM    396  C   GLN A  45      15.063  -5.552  17.900  1.00 83.24           C
ATOM    397  O   GLN A  45      15.970  -5.119  17.190  1.00 83.24           O
ATOM    398  HA  GLN A  45      15.365  -4.064  19.435  1.00 83.24           H
ATOM    399  CB  GLN A  45      15.476  -6.009  20.345  1.00 83.24           C
ATOM    400 1HB  GLN A  45      15.234  -5.679  21.355  1.00 83.24           H
ATOM    401 2HB  GLN A  45      15.030  -6.995  20.216  1.00 83.24           H
ATOM    402  CG  GLN A  45      16.995  -6.106  20.186  1.00 83.24           C
ATOM    403 1HG  GLN A  45      17.237  -6.476  19.189  1.00 83.24           H
ATOM    404 2HG  GLN A  45      17.438  -5.114  20.273  1.00 83.24           H
ATOM    405  CD  GLN A  45      17.599  -7.034  21.241  1.00 83.24           C
ATOM    406  OE1 GLN A  45      16.905  -7.738  21.957  1.00 83.24           O
ATOM    407  NE2 GLN A  45      18.927  -6.997  21.298  1.00 83.24           N
ATOM    408 1HE2 GLN A  45      19.437  -6.397  20.682  1.00 83.24           H
ATOM    409 2HE2 GLN A  45      19.416  -7.569  21.957  1.00 83.24           H
ATOM    410  HN  GLN A  45      13.069  -5.389  20.296  1.00 83.24           H
ATOM    411  N   PHE A  46      14.188  -6.473  17.521  1.00 92.30           N
ATOM    412  CA  PHE A  46      14.213  -7.019  16.175  1.00 92.30           C
ATOM    413  C   PHE A  46      14.031  -5.915  15.131  1.00 92.30           C
ATOM    414  O   PHE A  46      14.784  -5.842  14.162  1.00 92.30           O
ATOM    415  HA  PHE A  46      15.185  -7.492  16.035  1.00 92.30           H
ATOM    416  CB  PHE A  46      13.045  -8.002  16.070  1.00 92.30           C
ATOM    417 1HB  PHE A  46      13.232  -8.846  16.734  1.00 92.30           H
ATOM    418 2HB  PHE A  46      12.138  -7.512  16.425  1.00 92.30           H
ATOM    419  CG  PHE A  46      12.801  -8.530  14.654  1.00 92.30           C
ATOM    420  CD1 PHE A  46      11.825  -7.982  13.883  1.00 92.30           C
ATOM    421  HD1 PHE A  46      11.216  -7.166  14.272  1.00 92.30           H
ATOM    422  CD2 PHE A  46      13.561  -9.548  14.168  1.00 92.30           C
ATOM    423  HD2 PHE A  46      14.344  -9.987  14.787  1.00 92.30           H
ATOM    424  CE1 PHE A  46      11.599  -8.472  12.569  1.00 92.30           C
ATOM    425  HE1 PHE A  46      10.816  -8.032  11.951  1.00 92.30           H
ATOM    426  CE2 PHE A  46      13.335 -10.038  12.855  1.00 92.30           C
ATOM    427  HE2 PHE A  46      13.944 -10.854  12.465  1.00 92.30           H
ATOM    428  CZ  PHE A  46      12.359  -9.490  12.083  1.00 92.30           C
ATOM    429  HZ  PHE A  46      12.186  -9.866  11.075  1.00 92.30           H
ATOM    430  HN  PHE A  46      13.474  -6.843  18.114  1.00 92.30           H
ATOM    431  N   ALA A  47      13.026  -5.084  15.365  1.00 92.91           N
ATOM    432  CA  ALA A  47      12.686  -4.035  14.419  1.00 92.91           C
ATOM    433  C   ALA A  47      13.885  -3.101  14.247  1.00 92.91           C
ATOM    434  O   ALA A  47      14.178  -2.658  13.138  1.00 92.91           O
ATOM    435  HA  ALA A  47      12.467  -4.510  13.462  1.00 92.91           H
ATOM    436  CB  ALA A  47      11.436  -3.297  14.901  1.00 92.91           C
ATOM    437 1HB  ALA A  47      10.606  -4.000  14.978  1.00 92.91           H
ATOM    438 2HB  ALA A  47      11.629  -2.855  15.878  1.00 92.91           H
ATOM    439 3HB  ALA A  47      11.181  -2.511  14.191  1.00 92.91           H
ATOM    440  HN  ALA A  47      12.450  -5.118  16.182  1.00 92.91           H
ATOM    441  N   SER A  48      14.546  -2.828  15.363  1.00 91.38           N
ATOM    442  CA  SER A  48      15.595  -1.822  15.384  1.00 91.38           C
ATOM    443  C   SER A  48      16.776  -2.278  14.526  1.00 91.38           C
ATOM    444  O   SER A  48      17.540  -1.454  14.027  1.00 91.38           O
ATOM    445  HA  SER A  48      15.141  -0.924  14.965  1.00 91.38           H
ATOM    446  CB  SER A  48      16.057  -1.539  16.815  1.00 91.38           C
ATOM    447 1HB  SER A  48      16.691  -0.652  16.822  1.00 91.38           H
ATOM    448 2HB  SER A  48      15.191  -1.316  17.438  1.00 91.38           H
ATOM    449  OG  SER A  48      16.772  -2.638  17.373  1.00 91.38           O
ATOM    450  HG  SER A  48      16.389  -3.499  17.039  1.00 91.38           H
ATOM    451  HN  SER A  48      14.376  -3.280  16.238  1.00 91.38           H
ATOM    452  N   HIS A  49      16.888  -3.591  14.380  1.00 87.47           N
ATOM    453  CA  HIS A  49      18.012  -4.171  13.666  1.00 87.47           C
ATOM    454  C   HIS A  49      17.605  -4.467  12.221  1.00 87.47           C
ATOM    455  O   HIS A  49      18.387  -4.254  11.296  1.00 87.47           O
ATOM    456  HA  HIS A  49      18.803  -3.421  13.665  1.00 87.47           H
ATOM    457  CB  HIS A  49      18.542  -5.406  14.398  1.00 87.47           C
ATOM    458 1HB  HIS A  49      17.709  -6.078  14.605  1.00 87.47           H
ATOM    459 2HB  HIS A  49      19.226  -5.940  13.739  1.00 87.47           H
ATOM    460  CG  HIS A  49      19.253  -5.094  15.693  1.00 87.47           C
ATOM    461  ND1 HIS A  49      20.348  -4.250  15.763  1.00 87.47           N
ATOM    462  HD1 HIS A  49      20.770  -3.775  14.991  1.00 87.47           H
ATOM    463  CD2 HIS A  49      19.013  -5.520  16.966  1.00 87.47           C
ATOM    464  HD2 HIS A  49      18.218  -6.200  17.271  1.00 87.47           H
ATOM    465  CE1 HIS A  49      20.742  -4.181  17.026  1.00 87.47           C
ATOM    466  HE1 HIS A  49      21.580  -3.596  17.404  1.00 87.47           H
ATOM    467  NE2 HIS A  49      19.914  -4.969  17.770  1.00 87.47           N
ATOM    468  HN  HIS A  49      16.228  -4.252  14.738  1.00 87.47           H
ATOM    469  N   PHE A  50      16.382  -4.955  12.073  1.00 83.47           N
ATOM    470  CA  PHE A  50      15.969  -5.574  10.825  1.00 83.47           C
ATOM    471  C   PHE A  50      15.415  -4.531   9.852  1.00 83.47           C
ATOM    472  O   PHE A  50      15.731  -4.556   8.663  1.00 83.47           O
ATOM    473  HA  PHE A  50      16.852  -6.042  10.389  1.00 83.47           H
ATOM    474  CB  PHE A  50      14.863  -6.574  11.166  1.00 83.47           C
ATOM    475 1HB  PHE A  50      15.245  -7.288  11.896  1.00 83.47           H
ATOM    476 2HB  PHE A  50      14.040  -6.041  11.642  1.00 83.47           H
ATOM    477  CG  PHE A  50      14.323  -7.341   9.957  1.00 83.47           C
ATOM    478  CD1 PHE A  50      13.108  -7.023   9.438  1.00 83.47           C
ATOM    479  HD1 PHE A  50      12.518  -6.222   9.882  1.00 83.47           H
ATOM    480  CD2 PHE A  50      15.059  -8.342   9.403  1.00 83.47           C
ATOM    481  HD2 PHE A  50      16.034  -8.597   9.820  1.00 83.47           H
ATOM    482  CE1 PHE A  50      12.607  -7.736   8.316  1.00 83.47           C
ATOM    483  HE1 PHE A  50      11.632  -7.481   7.899  1.00 83.47           H
ATOM    484  CE2 PHE A  50      14.559  -9.054   8.281  1.00 83.47           C
ATOM    485  HE2 PHE A  50      15.148  -9.856   7.837  1.00 83.47           H
ATOM    486  CZ  PHE A  50      13.343  -8.736   7.761  1.00 83.47           C
ATOM    487  HZ  PHE A  50      12.958  -9.283   6.900  1.00 83.47           H
ATOM    488  HN  PHE A  50      15.680  -4.931  12.785  1.00 83.47           H
ATOM    489  N   LEU A  51      14.598  -3.639  10.393  1.00 93.76           N
ATOM    490  CA  LEU A  51      13.749  -2.801   9.562  1.00 93.76           C
ATOM    491  C   LEU A  51      14.602  -1.719   8.897  1.00 93.76           C
ATOM    492  O   LEU A  51      14.515  -1.510   7.688  1.00 93.76           O
ATOM    493  HA  LEU A  51      13.327  -3.435   8.783  1.00 93.76           H
ATOM    494  CB  LEU A  51      12.580  -2.247  10.379  1.00 93.76           C
ATOM    495 1HB  LEU A  51      12.984  -1.654  11.199  1.00 93.76           H
ATOM    496 2HB  LEU A  51      12.009  -1.569   9.745  1.00 93.76           H
ATOM    497  CG  LEU A  51      11.619  -3.285  10.963  1.00 93.76           C
ATOM    498  HG  LEU A  51      12.170  -3.896  11.678  1.00 93.76           H
ATOM    499  CD1 LEU A  51      10.481  -2.608  11.729  1.00 93.76           C
ATOM    500 1HD1 LEU A  51      10.894  -2.015  12.546  1.00 93.76           H
ATOM    501 2HD1 LEU A  51       9.925  -1.957  11.054  1.00 93.76           H
ATOM    502 3HD1 LEU A  51       9.813  -3.368  12.134  1.00 93.76           H
ATOM    503  CD2 LEU A  51      11.098  -4.224   9.874  1.00 93.76           C
ATOM    504 1HD2 LEU A  51      10.569  -3.644   9.117  1.00 93.76           H
ATOM    505 2HD2 LEU A  51      11.936  -4.745   9.412  1.00 93.76           H
ATOM    506 3HD2 LEU A  51      10.417  -4.951  10.316  1.00 93.76           H
ATOM    507  HN  LEU A  51      14.511  -3.485  11.377  1.00 93.76           H
ATOM    508  N   PRO A  52      15.439  -1.014   9.671  1.00 95.64           N
ATOM    509  CA  PRO A  52      16.112   0.182   9.159  1.00 95.64           C
ATOM    510  C   PRO A  52      16.852  -0.083   7.858  1.00 95.64           C
ATOM    511  O   PRO A  52      16.658   0.627   6.873  1.00 95.64           O
ATOM    512  HA  PRO A  52      15.377   0.951   8.917  1.00 95.64           H
ATOM    513  CB  PRO A  52      17.069   0.570  10.288  1.00 95.64           C
ATOM    514 1HB  PRO A  52      18.053   0.120  10.152  1.00 95.64           H
ATOM    515 2HB  PRO A  52      17.218   1.649  10.335  1.00 95.64           H
ATOM    516  CG  PRO A  52      16.375   0.042  11.537  1.00 95.64           C
ATOM    517 1HG  PRO A  52      17.072  -0.079  12.367  1.00 95.64           H
ATOM    518 2HG  PRO A  52      15.597   0.721  11.886  1.00 95.64           H
ATOM    519  CD  PRO A  52      15.806  -1.289  11.072  1.00 95.64           C
ATOM    520 1HD  PRO A  52      16.541  -2.091  11.144  1.00 95.64           H
ATOM    521 2HD  PRO A  52      14.947  -1.593  11.670  1.00 95.64           H
ATOM    522  N   PRO A  53      17.714  -1.109   7.823  1.00 95.88           N
ATOM    523  CA  PRO A  53      18.479  -1.410   6.610  1.00 95.88           C
ATOM    524  C   PRO A  53      17.588  -1.557   5.388  1.00 95.88           C
ATOM    525  O   PRO A  53      17.909  -1.046   4.316  1.00 95.88           O
ATOM    526  HA  PRO A  53      19.150  -0.584   6.376  1.00 95.88           H
ATOM    527  CB  PRO A  53      19.196  -2.718   6.950  1.00 95.88           C
ATOM    528 1HB  PRO A  53      18.615  -3.587   6.641  1.00 95.88           H
ATOM    529 2HB  PRO A  53      20.162  -2.788   6.450  1.00 95.88           H
ATOM    530  CG  PRO A  53      19.350  -2.653   8.465  1.00 95.88           C
ATOM    531 1HG  PRO A  53      19.516  -3.640   8.898  1.00 95.88           H
ATOM    532 2HG  PRO A  53      20.203  -2.041   8.760  1.00 95.88           H
ATOM    533  CD  PRO A  53      18.030  -2.048   8.915  1.00 95.88           C
ATOM    534 1HD  PRO A  53      17.255  -2.806   9.028  1.00 95.88           H
ATOM    535 2HD  PRO A  53      18.122  -1.544   9.877  1.00 95.88           H
ATOM    536  N   LEU A  54      16.480  -2.258   5.583  1.00 94.02           N
ATOM    537  CA  LEU A  54      15.609  -2.606   4.473  1.00 94.02           C
ATOM    538  C   LEU A  54      14.921  -1.341   3.956  1.00 94.02           C
ATOM    539  O   LEU A  54      14.802  -1.145   2.747  1.00 94.02           O
ATOM    540  HA  LEU A  54      16.237  -3.007   3.678  1.00 94.02           H
ATOM    541  CB  LEU A  54      14.635  -3.712   4.883  1.00 94.02           C
ATOM    542 1HB  LEU A  54      14.079  -3.374   5.757  1.00 94.02           H
ATOM    543 2HB  LEU A  54      13.913  -3.849   4.078  1.00 94.02           H
ATOM    544  CG  LEU A  54      15.261  -5.071   5.205  1.00 94.02           C
ATOM    545  HG  LEU A  54      15.965  -4.937   6.026  1.00 94.02           H
ATOM    546  CD1 LEU A  54      14.198  -6.065   5.678  1.00 94.02           C
ATOM    547 1HD1 LEU A  54      13.715  -5.681   6.577  1.00 94.02           H
ATOM    548 2HD1 LEU A  54      13.453  -6.201   4.895  1.00 94.02           H
ATOM    549 3HD1 LEU A  54      14.670  -7.022   5.900  1.00 94.02           H
ATOM    550  CD2 LEU A  54      16.055  -5.606   4.012  1.00 94.02           C
ATOM    551 1HD2 LEU A  54      15.391  -5.721   3.155  1.00 94.02           H
ATOM    552 2HD2 LEU A  54      16.852  -4.905   3.762  1.00 94.02           H
ATOM    553 3HD2 LEU A  54      16.489  -6.572   4.268  1.00 94.02           H
ATOM    554  HN  LEU A  54      16.177  -2.587   6.477  1.00 94.02           H
ATOM    555  N   TYR A  55      14.485  -0.516   4.896  1.00 94.33           N
ATOM    556  CA  TYR A  55      13.770   0.701   4.551  1.00 94.33           C
ATOM    557  C   TYR A  55      14.668   1.663   3.771  1.00 94.33           C
ATOM    558  O   TYR A  55      14.211   2.333   2.847  1.00 94.33           O
ATOM    559  HA  TYR A  55      12.918   0.426   3.929  1.00 94.33           H
ATOM    560  CB  TYR A  55      13.378   1.351   5.880  1.00 94.33           C
ATOM    561 1HB  TYR A  55      14.240   1.337   6.547  1.00 94.33           H
ATOM    562 2HB  TYR A  55      13.131   2.397   5.702  1.00 94.33           H
ATOM    563  CG  TYR A  55      12.198   0.675   6.580  1.00 94.33           C
ATOM    564  CD1 TYR A  55      11.618  -0.448   6.025  1.00 94.33           C
ATOM    565  HD1 TYR A  55      12.001  -0.853   5.089  1.00 94.33           H
ATOM    566  CD2 TYR A  55      11.713   1.188   7.766  1.00 94.33           C
ATOM    567  HD2 TYR A  55      12.171   2.074   8.204  1.00 94.33           H
ATOM    568  CE1 TYR A  55      10.507  -1.085   6.684  1.00 94.33           C
ATOM    569  HE1 TYR A  55      10.040  -1.972   6.257  1.00 94.33           H
ATOM    570  CE2 TYR A  55      10.602   0.551   8.425  1.00 94.33           C
ATOM    571  HE2 TYR A  55      10.210   0.946   9.362  1.00 94.33           H
ATOM    572  CZ  TYR A  55      10.054  -0.554   7.851  1.00 94.33           C
ATOM    573  OH  TYR A  55       9.005  -1.155   8.474  1.00 94.33           O
ATOM    574  HH  TYR A  55       8.665  -1.913   7.916  1.00 94.33           H
ATOM    575  HN  TYR A  55      14.613  -0.668   5.876  1.00 94.33           H
ATOM    576  N   TRP A  56      15.930   1.700   4.173  1.00 93.06           N
ATOM    577  CA  TRP A  56      16.909   2.529   3.490  1.00 93.06           C
ATOM    578  C   TRP A  56      17.105   1.965   2.082  1.00 93.06           C
ATOM    579  O   TRP A  56      17.181   2.719   1.113  1.00 93.06           O
ATOM    580  HA  TRP A  56      16.507   3.541   3.434  1.00 93.06           H
ATOM    581  CB  TRP A  56      18.211   2.611   4.289  1.00 93.06           C
ATOM    582 1HB  TRP A  56      18.408   1.640   4.743  1.00 93.06           H
ATOM    583 2HB  TRP A  56      19.034   2.814   3.603  1.00 93.06           H
ATOM    584  CG  TRP A  56      18.204   3.678   5.385  1.00 93.06           C
ATOM    585  CD1 TRP A  56      18.296   3.501   6.710  1.00 93.06           C
ATOM    586  HD1 TRP A  56      18.392   2.529   7.194  1.00 93.06           H
ATOM    587  CD2 TRP A  56      18.094   5.104   5.195  1.00 93.06           C
ATOM    588  NE1 TRP A  56      18.254   4.704   7.385  1.00 93.06           N
ATOM    589  HE1 TRP A  56      18.305   4.829   8.376  1.00 93.06           H
ATOM    590  CE2 TRP A  56      18.127   5.710   6.434  1.00 93.06           C
ATOM    591  CE3 TRP A  56      17.971   5.858   4.014  1.00 93.06           C
ATOM    592  HE3 TRP A  56      17.943   5.404   3.024  1.00 93.06           H
ATOM    593  CZ2 TRP A  56      18.043   7.096   6.613  1.00 93.06           C
ATOM    594  HZ2 TRP A  56      18.071   7.550   7.604  1.00 93.06           H
ATOM    595  CZ3 TRP A  56      17.888   7.242   4.210  1.00 93.06           C
ATOM    596  HZ3 TRP A  56      17.791   7.874   3.327  1.00 93.06           H
ATOM    597  CH2 TRP A  56      17.920   7.867   5.451  1.00 93.06           C
ATOM    598  HH2 TRP A  56      17.849   8.953   5.520  1.00 93.06           H
ATOM    599  HN  TRP A  56      16.286   1.178   4.949  1.00 93.06           H
ATOM    600  N   LEU A  57      17.183   0.644   2.013  1.00 92.91           N
ATOM    601  CA  LEU A  57      17.384  -0.028   0.741  1.00 92.91           C
ATOM    602  C   LEU A  57      16.205   0.278  -0.185  1.00 92.91           C
ATOM    603  O   LEU A  57      16.400   0.686  -1.329  1.00 92.91           O
ATOM    604  HA  LEU A  57      18.290   0.382   0.294  1.00 92.91           H
ATOM    605  CB  LEU A  57      17.624  -1.524   0.958  1.00 92.91           C
ATOM    606 1HB  LEU A  57      18.496  -1.642   1.602  1.00 92.91           H
ATOM    607 2HB  LEU A  57      16.771  -1.934   1.498  1.00 92.91           H
ATOM    608  CG  LEU A  57      17.841  -2.358  -0.306  1.00 92.91           C
ATOM    609  HG  LEU A  57      17.011  -2.170  -0.987  1.00 92.91           H
ATOM    610  CD1 LEU A  57      19.122  -1.937  -1.028  1.00 92.91           C
ATOM    611 1HD1 LEU A  57      19.052  -0.887  -1.311  1.00 92.91           H
ATOM    612 2HD1 LEU A  57      19.976  -2.078  -0.365  1.00 92.91           H
ATOM    613 3HD1 LEU A  57      19.252  -2.546  -1.923  1.00 92.91           H
ATOM    614  CD2 LEU A  57      17.830  -3.854   0.016  1.00 92.91           C
ATOM    615 1HD2 LEU A  57      18.627  -4.079   0.725  1.00 92.91           H
ATOM    616 2HD2 LEU A  57      16.869  -4.124   0.453  1.00 92.91           H
ATOM    617 3HD2 LEU A  57      17.986  -4.424  -0.900  1.00 92.91           H
ATOM    618  HN  LEU A  57      17.111   0.038   2.805  1.00 92.91           H
ATOM    619  N   VAL A  58      15.009   0.068   0.344  1.00 95.11           N
ATOM    620  CA  VAL A  58      13.801   0.247  -0.443  1.00 95.11           C
ATOM    621  C   VAL A  58      13.723   1.696  -0.928  1.00 95.11           C
ATOM    622  O   VAL A  58      13.382   1.951  -2.081  1.00 95.11           O
ATOM    623  HA  VAL A  58      13.873  -0.409  -1.310  1.00 95.11           H
ATOM    624  CB  VAL A  58      12.577  -0.177   0.372  1.00 95.11           C
ATOM    625  HB  VAL A  58      12.592   0.376   1.311  1.00 95.11           H
ATOM    626  CG1 VAL A  58      11.281   0.176  -0.361  1.00 95.11           C
ATOM    627 1HG1 VAL A  58      11.237   1.253  -0.523  1.00 95.11           H
ATOM    628 2HG1 VAL A  58      11.256  -0.338  -1.322  1.00 95.11           H
ATOM    629 3HG1 VAL A  58      10.427  -0.136   0.240  1.00 95.11           H
ATOM    630  CG2 VAL A  58      12.630  -1.669   0.705  1.00 95.11           C
ATOM    631 1HG2 VAL A  58      12.652  -2.247  -0.219  1.00 95.11           H
ATOM    632 2HG2 VAL A  58      13.528  -1.880   1.286  1.00 95.11           H
ATOM    633 3HG2 VAL A  58      11.749  -1.944   1.284  1.00 95.11           H
ATOM    634  HN  VAL A  58      14.858  -0.219   1.290  1.00 95.11           H
ATOM    635  N   PHE A  59      14.047   2.608  -0.022  1.00 95.98           N
ATOM    636  CA  PHE A  59      13.984   4.026  -0.332  1.00 95.98           C
ATOM    637  C   PHE A  59      14.892   4.369  -1.514  1.00 95.98           C
ATOM    638  O   PHE A  59      14.449   4.986  -2.482  1.00 95.98           O
ATOM    639  HA  PHE A  59      12.950   4.255  -0.591  1.00 95.98           H
ATOM    640  CB  PHE A  59      14.475   4.777   0.908  1.00 95.98           C
ATOM    641 1HB  PHE A  59      13.767   4.617   1.721  1.00 95.98           H
ATOM    642 2HB  PHE A  59      15.427   4.350   1.225  1.00 95.98           H
ATOM    643  CG  PHE A  59      14.654   6.281   0.694  1.00 95.98           C
ATOM    644  CD1 PHE A  59      15.901   6.823   0.687  1.00 95.98           C
ATOM    645  HD1 PHE A  59      16.773   6.186   0.834  1.00 95.98           H
ATOM    646  CD2 PHE A  59      13.566   7.076   0.510  1.00 95.98           C
ATOM    647  HD2 PHE A  59      12.566   6.641   0.516  1.00 95.98           H
ATOM    648  CE1 PHE A  59      16.067   8.220   0.489  1.00 95.98           C
ATOM    649  HE1 PHE A  59      17.067   8.654   0.484  1.00 95.98           H
ATOM    650  CE2 PHE A  59      13.732   8.472   0.312  1.00 95.98           C
ATOM    651  HE2 PHE A  59      12.860   9.109   0.165  1.00 95.98           H
ATOM    652  CZ  PHE A  59      14.979   9.014   0.305  1.00 95.98           C
ATOM    653  HZ  PHE A  59      15.106  10.086   0.153  1.00 95.98           H
ATOM    654  HN  PHE A  59      14.346   2.391   0.907  1.00 95.98           H
ATOM    655  N   ILE A  60      16.145   3.955  -1.398  1.00 94.10           N
ATOM    656  CA  ILE A  60      17.157   4.351  -2.362  1.00 94.10           C
ATOM    657  C   ILE A  60      16.766   3.834  -3.747  1.00 94.10           C
ATOM    658  O   ILE A  60      16.715   4.600  -4.708  1.00 94.10           O
ATOM    659  HA  ILE A  60      17.171   5.441  -2.391  1.00 94.10           H
ATOM    660  CB  ILE A  60      18.543   3.893  -1.902  1.00 94.10           C
ATOM    661  HB  ILE A  60      18.481   2.840  -1.627  1.00 94.10           H
ATOM    662  CG1 ILE A  60      18.989   4.661  -0.656  1.00 94.10           C
ATOM    663 1HG1 ILE A  60      19.232   5.688  -0.925  1.00 94.10           H
ATOM    664 2HG1 ILE A  60      18.169   4.705   0.061  1.00 94.10           H
ATOM    665  CG2 ILE A  60      19.561   4.004  -3.039  1.00 94.10           C
ATOM    666 1HG2 ILE A  60      19.245   3.377  -3.872  1.00 94.10           H
ATOM    667 2HG2 ILE A  60      19.627   5.041  -3.368  1.00 94.10           H
ATOM    668 3HG2 ILE A  60      20.538   3.672  -2.685  1.00 94.10           H
ATOM    669  CD1 ILE A  60      20.205   3.995  -0.008  1.00 94.10           C
ATOM    670 1HD1 ILE A  60      19.950   2.976   0.281  1.00 94.10           H
ATOM    671 2HD1 ILE A  60      21.030   3.975  -0.720  1.00 94.10           H
ATOM    672 3HD1 ILE A  60      20.501   4.561   0.875  1.00 94.10           H
ATOM    673  HN  ILE A  60      16.471   3.360  -0.663  1.00 94.10           H
ATOM    674  N   VAL A  61      16.500   2.537  -3.806  1.00 94.01           N
ATOM    675  CA  VAL A  61      16.244   1.883  -5.078  1.00 94.01           C
ATOM    676  C   VAL A  61      14.938   2.418  -5.668  1.00 94.01           C
ATOM    677  O   VAL A  61      14.856   2.684  -6.866  1.00 94.01           O
ATOM    678  HA  VAL A  61      17.063   2.138  -5.750  1.00 94.01           H
ATOM    679  CB  VAL A  61      16.237   0.364  -4.893  1.00 94.01           C
ATOM    680  HB  VAL A  61      15.479   0.120  -4.150  1.00 94.01           H
ATOM    681  CG1 VAL A  61      15.864  -0.345  -6.196  1.00 94.01           C
ATOM    682 1HG1 VAL A  61      14.870  -0.028  -6.511  1.00 94.01           H
ATOM    683 2HG1 VAL A  61      16.589  -0.090  -6.969  1.00 94.01           H
ATOM    684 3HG1 VAL A  61      15.867  -1.424  -6.037  1.00 94.01           H
ATOM    685  CG2 VAL A  61      17.587  -0.130  -4.367  1.00 94.01           C
ATOM    686 1HG2 VAL A  61      18.371   0.132  -5.077  1.00 94.01           H
ATOM    687 2HG2 VAL A  61      17.795   0.338  -3.405  1.00 94.01           H
ATOM    688 3HG2 VAL A  61      17.555  -1.213  -4.245  1.00 94.01           H
ATOM    689  HN  VAL A  61      16.459   1.938  -3.007  1.00 94.01           H
ATOM    690  N   GLY A  62      13.948   2.561  -4.798  1.00 95.53           N
ATOM    691  CA  GLY A  62      12.615   2.937  -5.238  1.00 95.53           C
ATOM    692  C   GLY A  62      12.589   4.383  -5.737  1.00 95.53           C
ATOM    693  O   GLY A  62      11.982   4.677  -6.766  1.00 95.53           O
ATOM    694 1HA  GLY A  62      12.288   2.268  -6.034  1.00 95.53           H
ATOM    695 2HA  GLY A  62      11.910   2.820  -4.414  1.00 95.53           H
ATOM    696  HN  GLY A  62      14.045   2.425  -3.813  1.00 95.53           H
ATOM    697  N   ALA A  63      13.255   5.247  -4.985  1.00 95.32           N
ATOM    698  CA  ALA A  63      13.260   6.665  -5.301  1.00 95.32           C
ATOM    699  C   ALA A  63      13.899   6.874  -6.676  1.00 95.32           C
ATOM    700  O   ALA A  63      13.371   7.616  -7.502  1.00 95.32           O
ATOM    701  HA  ALA A  63      12.224   7.002  -5.336  1.00 95.32           H
ATOM    702  CB  ALA A  63      13.991   7.431  -4.196  1.00 95.32           C
ATOM    703 1HB  ALA A  63      13.481   7.273  -3.246  1.00 95.32           H
ATOM    704 2HB  ALA A  63      15.017   7.072  -4.122  1.00 95.32           H
ATOM    705 3HB  ALA A  63      13.995   8.495  -4.434  1.00 95.32           H
ATOM    706  HN  ALA A  63      13.782   4.992  -4.174  1.00 95.32           H
ATOM    707  N   LEU A  64      15.025   6.206  -6.877  1.00 90.00           N
ATOM    708  CA  LEU A  64      15.745   6.316  -8.135  1.00 90.00           C
ATOM    709  C   LEU A  64      14.876   5.760  -9.265  1.00 90.00           C
ATOM    710  O   LEU A  64      14.748   6.383 -10.318  1.00 90.00           O
ATOM    711  HA  LEU A  64      15.918   7.375  -8.321  1.00 90.00           H
ATOM    712  CB  LEU A  64      17.116   5.645  -8.027  1.00 90.00           C
ATOM    713 1HB  LEU A  64      16.975   4.632  -7.650  1.00 90.00           H
ATOM    714 2HB  LEU A  64      17.535   5.557  -9.030  1.00 90.00           H
ATOM    715  CG  LEU A  64      18.140   6.352  -7.137  1.00 90.00           C
ATOM    716  HG  LEU A  64      17.691   6.507  -6.156  1.00 90.00           H
ATOM    717  CD1 LEU A  64      19.383   5.482  -6.934  1.00 90.00           C
ATOM    718 1HD1 LEU A  64      19.096   4.544  -6.459  1.00 90.00           H
ATOM    719 2HD1 LEU A  64      19.843   5.275  -7.900  1.00 90.00           H
ATOM    720 3HD1 LEU A  64      20.094   6.009  -6.298  1.00 90.00           H
ATOM    721  CD2 LEU A  64      18.492   7.732  -7.696  1.00 90.00           C
ATOM    722 1HD2 LEU A  64      18.914   7.623  -8.695  1.00 90.00           H
ATOM    723 2HD2 LEU A  64      17.592   8.344  -7.746  1.00 90.00           H
ATOM    724 3HD2 LEU A  64      19.222   8.213  -7.044  1.00 90.00           H
ATOM    725  HN  LEU A  64      15.445   5.600  -6.201  1.00 90.00           H
ATOM    726  N   GLY A  65      14.301   4.594  -9.008  1.00 93.16           N
ATOM    727  CA  GLY A  65      13.573   3.876 -10.040  1.00 93.16           C
ATOM    728  C   GLY A  65      12.339   4.661 -10.489  1.00 93.16           C
ATOM    729  O   GLY A  65      12.141   4.885 -11.682  1.00 93.16           O
ATOM    730 1HA  GLY A  65      14.227   3.699 -10.895  1.00 93.16           H
ATOM    731 2HA  GLY A  65      13.270   2.899  -9.663  1.00 93.16           H
ATOM    732  HN  GLY A  65      14.327   4.142  -8.117  1.00 93.16           H
ATOM    733  N   ASN A  66      11.541   5.058  -9.508  1.00 90.85           N
ATOM    734  CA  ASN A  66      10.267   5.695  -9.792  1.00 90.85           C
ATOM    735  C   ASN A  66      10.516   7.081 -10.390  1.00 90.85           C
ATOM    736  O   ASN A  66       9.774   7.527 -11.264  1.00 90.85           O
ATOM    737  HA  ASN A  66       9.761   5.026 -10.488  1.00 90.85           H
ATOM    738  CB  ASN A  66       9.443   5.872  -8.515  1.00 90.85           C
ATOM    739 1HB  ASN A  66      10.085   6.231  -7.711  1.00 90.85           H
ATOM    740 2HB  ASN A  66       8.677   6.631  -8.675  1.00 90.85           H
ATOM    741  CG  ASN A  66       8.784   4.555  -8.100  1.00 90.85           C
ATOM    742  OD1 ASN A  66       7.908   4.032  -8.768  1.00 90.85           O
ATOM    743  ND2 ASN A  66       9.254   4.050  -6.963  1.00 90.85           N
ATOM    744 1HD2 ASN A  66       9.975   4.530  -6.463  1.00 90.85           H
ATOM    745 2HD2 ASN A  66       8.887   3.191  -6.608  1.00 90.85           H
ATOM    746  HN  ASN A  66      11.753   4.951  -8.537  1.00 90.85           H
ATOM    747  N   SER A  67      11.564   7.724  -9.895  1.00 91.28           N
ATOM    748  CA  SER A  67      11.966   9.017 -10.422  1.00 91.28           C
ATOM    749  C   SER A  67      12.302   8.895 -11.910  1.00 91.28           C
ATOM    750  O   SER A  67      11.973   9.779 -12.699  1.00 91.28           O
ATOM    751  HA  SER A  67      11.104   9.668 -10.277  1.00 91.28           H
ATOM    752  CB  SER A  67      13.163   9.578  -9.652  1.00 91.28           C
ATOM    753 1HB  SER A  67      13.997   8.879  -9.720  1.00 91.28           H
ATOM    754 2HB  SER A  67      13.488  10.509 -10.115  1.00 91.28           H
ATOM    755  OG  SER A  67      12.853   9.813  -8.281  1.00 91.28           O
ATOM    756  HG  SER A  67      13.392   9.205  -7.699  1.00 91.28           H
ATOM    757  HN  SER A  67      12.133   7.376  -9.150  1.00 91.28           H
ATOM    758  N   LEU A  68      12.953   7.792 -12.248  1.00 85.82           N
ATOM    759  CA  LEU A  68      13.336   7.542 -13.627  1.00 85.82           C
ATOM    760  C   LEU A  68      12.077   7.334 -14.472  1.00 85.82           C
ATOM    761  O   LEU A  68      11.987   7.834 -15.592  1.00 85.82           O
ATOM    762  HA  LEU A  68      13.852   8.431 -13.989  1.00 85.82           H
ATOM    763  CB  LEU A  68      14.327   6.379 -13.706  1.00 85.82           C
ATOM    764 1HB  LEU A  68      15.114   6.548 -12.971  1.00 85.82           H
ATOM    765 2HB  LEU A  68      13.809   5.466 -13.413  1.00 85.82           H
ATOM    766  CG  LEU A  68      14.982   6.147 -15.069  1.00 85.82           C
ATOM    767  HG  LEU A  68      14.200   6.146 -15.828  1.00 85.82           H
ATOM    768  CD1 LEU A  68      15.946   7.284 -15.415  1.00 85.82           C
ATOM    769 1HD1 LEU A  68      15.399   8.227 -15.445  1.00 85.82           H
ATOM    770 2HD1 LEU A  68      16.727   7.342 -14.657  1.00 85.82           H
ATOM    771 3HD1 LEU A  68      16.397   7.094 -16.388  1.00 85.82           H
ATOM    772  CD2 LEU A  68      15.666   4.780 -15.123  1.00 85.82           C
ATOM    773 1HD2 LEU A  68      16.435   4.727 -14.352  1.00 85.82           H
ATOM    774 2HD2 LEU A  68      14.927   3.997 -14.952  1.00 85.82           H
ATOM    775 3HD2 LEU A  68      16.123   4.641 -16.102  1.00 85.82           H
ATOM    776  HN  LEU A  68      13.218   7.078 -11.600  1.00 85.82           H
ATOM    777  N   VAL A  69      11.135   6.597 -13.901  1.00 88.92           N
ATOM    778  CA  VAL A  69       9.894   6.301 -14.596  1.00 88.92           C
ATOM    779  C   VAL A  69       9.200   7.611 -14.974  1.00 88.92           C
ATOM    780  O   VAL A  69       8.820   7.806 -16.127  1.00 88.92           O
ATOM    781  HA  VAL A  69      10.148   5.762 -15.509  1.00 88.92           H
ATOM    782  CB  VAL A  69       9.018   5.388 -13.735  1.00 88.92           C
ATOM    783  HB  VAL A  69       8.928   5.842 -12.749  1.00 88.92           H
ATOM    784  CG1 VAL A  69       7.612   5.262 -14.325  1.00 88.92           C
ATOM    785 1HG1 VAL A  69       7.148   6.247 -14.373  1.00 88.92           H
ATOM    786 2HG1 VAL A  69       7.675   4.841 -15.329  1.00 88.92           H
ATOM    787 3HG1 VAL A  69       7.010   4.608 -13.694  1.00 88.92           H
ATOM    788  CG2 VAL A  69       9.665   4.012 -13.562  1.00 88.92           C
ATOM    789 1HG2 VAL A  69       9.799   3.548 -14.539  1.00 88.92           H
ATOM    790 2HG2 VAL A  69      10.634   4.125 -13.077  1.00 88.92           H
ATOM    791 3HG2 VAL A  69       9.021   3.383 -12.946  1.00 88.92           H
ATOM    792  HN  VAL A  69      11.210   6.206 -12.984  1.00 88.92           H
ATOM    793  N   ILE A  70       9.057   8.476 -13.980  1.00 89.04           N
ATOM    794  CA  ILE A  70       8.345   9.727 -14.174  1.00 89.04           C
ATOM    795  C   ILE A  70       9.028  10.532 -15.282  1.00 89.04           C
ATOM    796  O   ILE A  70       8.360  11.112 -16.135  1.00 89.04           O
ATOM    797  HA  ILE A  70       7.334   9.481 -14.500  1.00 89.04           H
ATOM    798  CB  ILE A  70       8.221  10.484 -12.851  1.00 89.04           C
ATOM    799  HB  ILE A  70       9.212  10.549 -12.401  1.00 89.04           H
ATOM    800  CG1 ILE A  70       7.327   9.727 -11.867  1.00 89.04           C
ATOM    801 1HG1 ILE A  70       6.285   9.822 -12.170  1.00 89.04           H
ATOM    802 2HG1 ILE A  70       7.570   8.664 -11.893  1.00 89.04           H
ATOM    803  CG2 ILE A  70       7.735  11.916 -13.081  1.00 89.04           C
ATOM    804 1HG2 ILE A  70       8.444  12.443 -13.720  1.00 89.04           H
ATOM    805 2HG2 ILE A  70       6.758  11.895 -13.564  1.00 89.04           H
ATOM    806 3HG2 ILE A  70       7.656  12.432 -12.124  1.00 89.04           H
ATOM    807  CD1 ILE A  70       7.502  10.261 -10.444  1.00 89.04           C
ATOM    808 1HD1 ILE A  70       8.540  10.141 -10.136  1.00 89.04           H
ATOM    809 2HD1 ILE A  70       7.234  11.317 -10.417  1.00 89.04           H
ATOM    810 3HD1 ILE A  70       6.855   9.705  -9.765  1.00 89.04           H
ATOM    811  HN  ILE A  70       9.416   8.332 -13.058  1.00 89.04           H
ATOM    812  N   LEU A  71      10.352  10.541 -15.231  1.00 84.42           N
ATOM    813  CA  LEU A  71      11.131  11.348 -16.154  1.00 84.42           C
ATOM    814  C   LEU A  71      10.931  10.825 -17.578  1.00 84.42           C
ATOM    815  O   LEU A  71      10.804  11.607 -18.518  1.00 84.42           O
ATOM    816  HA  LEU A  71      10.745  12.366 -16.103  1.00 84.42           H
ATOM    817  CB  LEU A  71      12.597  11.398 -15.718  1.00 84.42           C
ATOM    818 1HB  LEU A  71      12.632  11.669 -14.663  1.00 84.42           H
ATOM    819 2HB  LEU A  71      13.015  10.395 -15.804  1.00 84.42           H
ATOM    820  CG  LEU A  71      13.495  12.363 -16.494  1.00 84.42           C
ATOM    821  HG  LEU A  71      12.862  13.109 -16.973  1.00 84.42           H
ATOM    822  CD1 LEU A  71      14.440  13.111 -15.551  1.00 84.42           C
ATOM    823 1HD1 LEU A  71      13.856  13.681 -14.828  1.00 84.42           H
ATOM    824 2HD1 LEU A  71      15.070  12.394 -15.024  1.00 84.42           H
ATOM    825 3HD1 LEU A  71      15.068  13.790 -16.128  1.00 84.42           H
ATOM    826  CD2 LEU A  71      14.253  11.633 -17.605  1.00 84.42           C
ATOM    827 1HD2 LEU A  71      14.875  10.852 -17.168  1.00 84.42           H
ATOM    828 2HD2 LEU A  71      13.540  11.186 -18.298  1.00 84.42           H
ATOM    829 3HD2 LEU A  71      14.884  12.343 -18.140  1.00 84.42           H
ATOM    830  HN  LEU A  71      10.891  10.010 -14.576  1.00 84.42           H
ATOM    831  N   VAL A  72      10.908   9.505 -17.691  1.00 84.61           N
ATOM    832  CA  VAL A  72      10.766   8.867 -18.989  1.00 84.61           C
ATOM    833  C   VAL A  72       9.422   9.263 -19.602  1.00 84.61           C
ATOM    834  O   VAL A  72       9.354   9.628 -20.775  1.00 84.61           O
ATOM    835  HA  VAL A  72      11.567   9.240 -19.628  1.00 84.61           H
ATOM    836  CB  VAL A  72      10.937   7.353 -18.850  1.00 84.61           C
ATOM    837  HB  VAL A  72      10.268   7.012 -18.060  1.00 84.61           H
ATOM    838  CG1 VAL A  72      10.543   6.636 -20.142  1.00 84.61           C
ATOM    839 1HG1 VAL A  72       9.500   6.850 -20.374  1.00 84.61           H
ATOM    840 2HG1 VAL A  72      11.176   6.985 -20.959  1.00 84.61           H
ATOM    841 3HG1 VAL A  72      10.674   5.561 -20.016  1.00 84.61           H
ATOM    842  CG2 VAL A  72      12.367   6.998 -18.439  1.00 84.61           C
ATOM    843 1HG2 VAL A  72      13.063   7.360 -19.196  1.00 84.61           H
ATOM    844 2HG2 VAL A  72      12.597   7.466 -17.481  1.00 84.61           H
ATOM    845 3HG2 VAL A  72      12.461   5.916 -18.347  1.00 84.61           H
ATOM    846  HN  VAL A  72      10.985   8.876 -16.917  1.00 84.61           H
ATOM    847  N   TYR A  73       8.385   9.178 -18.782  1.00 81.29           N
ATOM    848  CA  TYR A  73       7.039   9.471 -19.244  1.00 81.29           C
ATOM    849  C   TYR A  73       6.893  10.950 -19.606  1.00 81.29           C
ATOM    850  O   TYR A  73       6.178  11.295 -20.546  1.00 81.29           O
ATOM    851  HA  TYR A  73       6.849   8.867 -20.131  1.00 81.29           H
ATOM    852  CB  TYR A  73       6.111   9.152 -18.069  1.00 81.29           C
ATOM    853 1HB  TYR A  73       6.671   9.253 -17.140  1.00 81.29           H
ATOM    854 2HB  TYR A  73       5.311   9.891 -18.041  1.00 81.29           H
ATOM    855  CG  TYR A  73       5.493   7.754 -18.126  1.00 81.29           C
ATOM    856  CD1 TYR A  73       4.568   7.448 -19.104  1.00 81.29           C
ATOM    857  HD1 TYR A  73       4.279   8.202 -19.836  1.00 81.29           H
ATOM    858  CD2 TYR A  73       5.860   6.799 -17.200  1.00 81.29           C
ATOM    859  HD2 TYR A  73       6.590   7.041 -16.428  1.00 81.29           H
ATOM    860  CE1 TYR A  73       3.986   6.132 -19.158  1.00 81.29           C
ATOM    861  HE1 TYR A  73       3.255   5.876 -19.925  1.00 81.29           H
ATOM    862  CE2 TYR A  73       5.278   5.483 -17.254  1.00 81.29           C
ATOM    863  HE2 TYR A  73       5.559   4.719 -16.528  1.00 81.29           H
ATOM    864  CZ  TYR A  73       4.370   5.214 -18.230  1.00 81.29           C
ATOM    865  OH  TYR A  73       3.820   3.971 -18.281  1.00 81.29           O
ATOM    866  HH  TYR A  73       3.203   3.902 -19.065  1.00 81.29           H
ATOM    867  HN  TYR A  73       8.454   8.915 -17.819  1.00 81.29           H
ATOM    868  N   TRP A  74       7.583  11.785 -18.842  1.00 70.93           N
ATOM    869  CA  TRP A  74       7.445  13.223 -18.992  1.00 70.93           C
ATOM    870  C   TRP A  74       8.033  13.616 -20.348  1.00 70.93           C
ATOM    871  O   TRP A  74       7.389  14.315 -21.129  1.00 70.93           O
ATOM    872  HA  TRP A  74       6.382  13.461 -18.963  1.00 70.93           H
ATOM    873  CB  TRP A  74       8.098  13.961 -17.821  1.00 70.93           C
ATOM    874 1HB  TRP A  74       7.746  13.523 -16.887  1.00 70.93           H
ATOM    875 2HB  TRP A  74       9.176  13.803 -17.861  1.00 70.93           H
ATOM    876  CG  TRP A  74       7.818  15.465 -17.799  1.00 70.93           C
ATOM    877  CD1 TRP A  74       8.572  16.452 -18.301  1.00 70.93           C
ATOM    878  HD1 TRP A  74       9.524  16.299 -18.811  1.00 70.93           H
ATOM    879  CD2 TRP A  74       6.666  16.117 -17.223  1.00 70.93           C
ATOM    880  NE1 TRP A  74       7.994  17.687 -18.091  1.00 70.93           N
ATOM    881  HE1 TRP A  74       8.367  18.571 -18.374  1.00 70.93           H
ATOM    882  CE2 TRP A  74       6.798  17.477 -17.415  1.00 70.93           C
ATOM    883  CE3 TRP A  74       5.550  15.575 -16.562  1.00 70.93           C
ATOM    884  HE3 TRP A  74       5.423  14.505 -16.398  1.00 70.93           H
ATOM    885  CZ2 TRP A  74       5.850  18.408 -16.975  1.00 70.93           C
ATOM    886  HZ2 TRP A  74       5.977  19.479 -17.139  1.00 70.93           H
ATOM    887  CZ3 TRP A  74       4.612  16.519 -16.128  1.00 70.93           C
ATOM    888  HZ3 TRP A  74       3.727  16.152 -15.609  1.00 70.93           H
ATOM    889  CH2 TRP A  74       4.730  17.892 -16.314  1.00 70.93           C
ATOM    890  HH2 TRP A  74       3.954  18.562 -15.945  1.00 70.93           H
ATOM    891  HN  TRP A  74       8.224  11.493 -18.133  1.00 70.93           H
ATOM    892  N   TYR A  75       9.250  13.150 -20.588  1.00 69.96           N
ATOM    893  CA  TYR A  75      10.050  13.673 -21.681  1.00 69.96           C
ATOM    894  C   TYR A  75       9.817  12.873 -22.964  1.00 69.96           C
ATOM    895  O   TYR A  75       9.898  13.418 -24.064  1.00 69.96           O
ATOM    896  HA  TYR A  75       9.754  14.709 -21.849  1.00 69.96           H
ATOM    897  CB  TYR A  75      11.510  13.511 -21.251  1.00 69.96           C
ATOM    898 1HB  TYR A  75      11.608  12.592 -20.674  1.00 69.96           H
ATOM    899 2HB  TYR A  75      12.130  13.397 -22.140  1.00 69.96           H
ATOM    900  CG  TYR A  75      12.047  14.678 -20.419  1.00 69.96           C
ATOM    901  CD1 TYR A  75      12.530  15.808 -21.047  1.00 69.96           C
ATOM    902  HD1 TYR A  75      12.529  15.869 -22.135  1.00 69.96           H
ATOM    903  CD2 TYR A  75      12.048  14.599 -19.041  1.00 69.96           C
ATOM    904  HD2 TYR A  75      11.666  13.707 -18.546  1.00 69.96           H
ATOM    905  CE1 TYR A  75      13.035  16.906 -20.264  1.00 69.96           C
ATOM    906  HE1 TYR A  75      13.419  17.804 -20.747  1.00 69.96           H
ATOM    907  CE2 TYR A  75      12.553  15.697 -18.258  1.00 69.96           C
ATOM    908  HE2 TYR A  75      12.560  15.649 -17.170  1.00 69.96           H
ATOM    909  CZ  TYR A  75      13.022  16.796 -18.908  1.00 69.96           C
ATOM    910  OH  TYR A  75      13.499  17.833 -18.169  1.00 69.96           O
ATOM    911  HH  TYR A  75      13.788  18.578 -18.771  1.00 69.96           H
ATOM    912  HN  TYR A  75       9.688  12.429 -20.051  1.00 69.96           H
ATOM    913  N   CYS A  76       9.533  11.592 -22.780  1.00 68.96           N
ATOM    914  CA  CYS A  76       9.645  10.637 -23.870  1.00 68.96           C
ATOM    915  C   CYS A  76       8.246  10.107 -24.190  1.00 68.96           C
ATOM    916  O   CYS A  76       7.706  10.378 -25.261  1.00 68.96           O
ATOM    917  HA  CYS A  76      10.057  11.179 -24.720  1.00 68.96           H
ATOM    918  CB  CYS A  76      10.620   9.506 -23.533  1.00 68.96           C
ATOM    919 1HB  CYS A  76      11.513   9.915 -23.061  1.00 68.96           H
ATOM    920 2HB  CYS A  76      10.164   8.824 -22.816  1.00 68.96           H
ATOM    921  SG  CYS A  76      11.076   8.600 -25.055  1.00 68.96           S
ATOM    922  HG  CYS A  76       9.901   8.000 -25.218  1.00 68.96           H
ATOM    923  HN  CYS A  76       9.230  11.205 -21.909  1.00 68.96           H
ATOM    924  N   THR A  77       7.699   9.361 -23.242  1.00 61.57           N
ATOM    925  CA  THR A  77       6.529   8.543 -23.514  1.00 61.57           C
ATOM    926  C   THR A  77       5.315   9.427 -23.803  1.00 61.57           C
ATOM    927  O   THR A  77       4.533   9.140 -24.708  1.00 61.57           O
ATOM    928  HA  THR A  77       6.720   7.959 -24.415  1.00 61.57           H
ATOM    929  CB  THR A  77       6.325   7.599 -22.327  1.00 61.57           C
ATOM    930  HB  THR A  77       6.011   8.150 -21.441  1.00 61.57           H
ATOM    931  OG1 THR A  77       7.567   6.910 -22.214  1.00 61.57           O
ATOM    932  HG1 THR A  77       7.691   6.298 -22.995  1.00 61.57           H
ATOM    933  CG2 THR A  77       5.311   6.493 -22.626  1.00 61.57           C
ATOM    934 1HG2 THR A  77       5.660   5.899 -23.471  1.00 61.57           H
ATOM    935 2HG2 THR A  77       4.347   6.940 -22.869  1.00 61.57           H
ATOM    936 3HG2 THR A  77       5.204   5.852 -21.751  1.00 61.57           H
ATOM    937  HN  THR A  77       8.040   9.310 -22.303  1.00 61.57           H
ATOM    938  N   ARG A  78       5.194  10.487 -23.016  1.00 55.28           N
ATOM    939  CA  ARG A  78       3.935  11.205 -22.916  1.00 55.28           C
ATOM    940  C   ARG A  78       2.785  10.228 -22.666  1.00 55.28           C
ATOM    941  O   ARG A  78       2.784   9.117 -23.193  1.00 55.28           O
ATOM    942  HA  ARG A  78       4.066  11.881 -22.070  1.00 55.28           H
ATOM    943  CB  ARG A  78       3.652  12.000 -24.192  1.00 55.28           C
ATOM    944 1HB  ARG A  78       3.679  11.333 -25.054  1.00 55.28           H
ATOM    945 2HB  ARG A  78       2.648  12.422 -24.147  1.00 55.28           H
ATOM    946  CG  ARG A  78       4.675  13.123 -24.376  1.00 55.28           C
ATOM    947 1HG  ARG A  78       4.757  13.700 -23.455  1.00 55.28           H
ATOM    948 2HG  ARG A  78       5.658  12.696 -24.573  1.00 55.28           H
ATOM    949  CD  ARG A  78       4.274  14.046 -25.529  1.00 55.28           C
ATOM    950 1HD  ARG A  78       4.255  13.486 -26.464  1.00 55.28           H
ATOM    951 2HD  ARG A  78       3.266  14.428 -25.366  1.00 55.28           H
ATOM    952  NE  ARG A  78       5.230  15.171 -25.633  1.00 55.28           N
ATOM    953  HE  ARG A  78       6.068  15.125 -25.089  1.00 55.28           H
ATOM    954  CZ  ARG A  78       5.043  16.246 -26.410  1.00 55.28           C
ATOM    955  NH1 ARG A  78       3.938  16.360 -27.159  1.00 55.28           N
ATOM    956 1HH1 ARG A  78       3.246  15.639 -27.142  1.00 55.28           H
ATOM    957 2HH1 ARG A  78       3.806  17.166 -27.736  1.00 55.28           H
ATOM    958  NH2 ARG A  78       5.978  17.207 -26.426  1.00 55.28           N
ATOM    959 1HH2 ARG A  78       5.853  18.016 -27.000  1.00 55.28           H
ATOM    960 2HH2 ARG A  78       6.799  17.114 -25.863  1.00 55.28           H
ATOM    961  HN  ARG A  78       5.936  10.853 -22.454  1.00 55.28           H
ATOM    962  N   VAL A  79       1.832  10.678 -21.862  1.00 70.98           N
ATOM    963  CA  VAL A  79       0.674   9.861 -21.544  1.00 70.98           C
ATOM    964  C   VAL A  79      -0.272   9.834 -22.747  1.00 70.98           C
ATOM    965  O   VAL A  79      -0.966  10.813 -23.017  1.00 70.98           O
ATOM    966  HA  VAL A  79       1.028   8.847 -21.354  1.00 70.98           H
ATOM    967  CB  VAL A  79       0.004  10.376 -20.269  1.00 70.98           C
ATOM    968  HB  VAL A  79      -0.351  11.388 -20.462  1.00 70.98           H
ATOM    969  CG1 VAL A  79      -1.206   9.516 -19.899  1.00 70.98           C
ATOM    970 1HG1 VAL A  79      -1.933   9.543 -20.711  1.00 70.98           H
ATOM    971 2HG1 VAL A  79      -0.884   8.488 -19.734  1.00 70.98           H
ATOM    972 3HG1 VAL A  79      -1.663   9.904 -18.989  1.00 70.98           H
ATOM    973  CG2 VAL A  79       1.004  10.441 -19.112  1.00 70.98           C
ATOM    974 1HG2 VAL A  79       1.403   9.445 -18.920  1.00 70.98           H
ATOM    975 2HG2 VAL A  79       1.820  11.115 -19.375  1.00 70.98           H
ATOM    976 3HG2 VAL A  79       0.502  10.811 -18.218  1.00 70.98           H
ATOM    977  HN  VAL A  79       1.844  11.580 -21.432  1.00 70.98           H
ATOM    978  N   LYS A  80      -0.269   8.703 -23.437  1.00 64.67           N
ATOM    979  CA  LYS A  80      -1.064   8.561 -24.644  1.00 64.67           C
ATOM    980  C   LYS A  80      -2.283   7.685 -24.347  1.00 64.67           C
ATOM    981  O   LYS A  80      -3.318   7.815 -24.999  1.00 64.67           O
ATOM    982  HA  LYS A  80      -1.413   9.555 -24.925  1.00 64.67           H
ATOM    983  CB  LYS A  80      -0.201   8.043 -25.796  1.00 64.67           C
ATOM    984 1HB  LYS A  80       0.331   7.145 -25.483  1.00 64.67           H
ATOM    985 2HB  LYS A  80      -0.838   7.759 -26.634  1.00 64.67           H
ATOM    986  CG  LYS A  80       0.804   9.105 -26.249  1.00 64.67           C
ATOM    987 1HG  LYS A  80       0.275  10.021 -26.513  1.00 64.67           H
ATOM    988 2HG  LYS A  80       1.475   9.350 -25.426  1.00 64.67           H
ATOM    989  CD  LYS A  80       1.616   8.614 -27.449  1.00 64.67           C
ATOM    990 1HD  LYS A  80       2.126   7.685 -27.193  1.00 64.67           H
ATOM    991 2HD  LYS A  80       0.946   8.391 -28.280  1.00 64.67           H
ATOM    992  CE  LYS A  80       2.642   9.663 -27.882  1.00 64.67           C
ATOM    993 1HE  LYS A  80       2.135  10.595 -28.133  1.00 64.67           H
ATOM    994 2HE  LYS A  80       3.319   9.881 -27.056  1.00 64.67           H
ATOM    995  NZ  LYS A  80       3.414   9.182 -29.050  1.00 64.67           N
ATOM    996 1HZ  LYS A  80       4.088   9.888 -29.324  1.00 64.67           H
ATOM    997 2HZ  LYS A  80       3.901   8.327 -28.804  1.00 64.67           H
ATOM    998 3HZ  LYS A  80       2.782   9.001 -29.821  1.00 64.67           H
ATOM    999  HN  LYS A  80       0.263   7.895 -23.183  1.00 64.67           H
ATOM   1000  N   THR A  81      -2.120   6.814 -23.363  1.00 75.75           N
ATOM   1001  CA  THR A  81      -3.141   5.825 -23.062  1.00 75.75           C
ATOM   1002  C   THR A  81      -3.600   5.959 -21.608  1.00 75.75           C
ATOM   1003  O   THR A  81      -2.919   6.578 -20.793  1.00 75.75           O
ATOM   1004  HA  THR A  81      -4.009   6.024 -23.691  1.00 75.75           H
ATOM   1005  CB  THR A  81      -2.575   4.443 -23.395  1.00 75.75           C
ATOM   1006  HB  THR A  81      -3.371   3.702 -23.459  1.00 75.75           H
ATOM   1007  OG1 THR A  81      -1.601   4.213 -22.381  1.00 75.75           O
ATOM   1008  HG1 THR A  81      -1.317   3.255 -22.391  1.00 75.75           H
ATOM   1009  CG2 THR A  81      -1.768   4.439 -24.695  1.00 75.75           C
ATOM   1010 1HG2 THR A  81      -0.932   5.132 -24.606  1.00 75.75           H
ATOM   1011 2HG2 THR A  81      -2.409   4.748 -25.521  1.00 75.75           H
ATOM   1012 3HG2 THR A  81      -1.390   3.435 -24.885  1.00 75.75           H
ATOM   1013  HN  THR A  81      -1.309   6.776 -22.778  1.00 75.75           H
ATOM   1014  N   MET A  82      -4.753   5.368 -21.328  1.00 75.92           N
ATOM   1015  CA  MET A  82      -5.288   5.373 -19.977  1.00 75.92           C
ATOM   1016  C   MET A  82      -4.352   4.639 -19.015  1.00 75.92           C
ATOM   1017  O   MET A  82      -4.191   5.048 -17.866  1.00 75.92           O
ATOM   1018  HA  MET A  82      -5.360   6.423 -19.694  1.00 75.92           H
ATOM   1019  CB  MET A  82      -6.661   4.697 -19.969  1.00 75.92           C
ATOM   1020 1HB  MET A  82      -7.180   4.911 -20.904  1.00 75.92           H
ATOM   1021 2HB  MET A  82      -6.538   3.616 -19.913  1.00 75.92           H
ATOM   1022  CG  MET A  82      -7.503   5.183 -18.789  1.00 75.92           C
ATOM   1023 1HG  MET A  82      -7.054   4.856 -17.851  1.00 75.92           H
ATOM   1024 2HG  MET A  82      -7.523   6.273 -18.769  1.00 75.92           H
ATOM   1025  SD  MET A  82      -9.166   4.547 -18.922  1.00 75.92           S
ATOM   1026  CE  MET A  82      -9.985   5.562 -17.704  1.00 75.92           C
ATOM   1027 1HE  MET A  82      -9.526   5.400 -16.728  1.00 75.92           H
ATOM   1028 2HE  MET A  82      -9.889   6.611 -17.981  1.00 75.92           H
ATOM   1029 3HE  MET A  82     -11.041   5.293 -17.658  1.00 75.92           H
ATOM   1030  HN  MET A  82      -5.316   4.893 -22.004  1.00 75.92           H
ATOM   1031  N   THR A  83      -3.759   3.566 -19.519  1.00 78.29           N
ATOM   1032  CA  THR A  83      -2.817   2.791 -18.729  1.00 78.29           C
ATOM   1033  C   THR A  83      -1.619   3.655 -18.330  1.00 78.29           C
ATOM   1034  O   THR A  83      -1.165   3.604 -17.188  1.00 78.29           O
ATOM   1035  HA  THR A  83      -3.311   2.485 -17.807  1.00 78.29           H
ATOM   1036  CB  THR A  83      -2.430   1.552 -19.538  1.00 78.29           C
ATOM   1037  HB  THR A  83      -1.682   1.796 -20.292  1.00 78.29           H
ATOM   1038  OG1 THR A  83      -3.671   1.062 -20.038  1.00 78.29           O
ATOM   1039  HG1 THR A  83      -4.378   1.139 -19.335  1.00 78.29           H
ATOM   1040  CG2 THR A  83      -1.910   0.415 -18.654  1.00 78.29           C
ATOM   1041 1HG2 THR A  83      -2.684   0.125 -17.944  1.00 78.29           H
ATOM   1042 2HG2 THR A  83      -1.027   0.752 -18.112  1.00 78.29           H
ATOM   1043 3HG2 THR A  83      -1.650  -0.440 -19.278  1.00 78.29           H
ATOM   1044  HN  THR A  83      -3.913   3.226 -20.446  1.00 78.29           H
ATOM   1045  N   ASP A  84      -1.140   4.428 -19.294  1.00 80.34           N
ATOM   1046  CA  ASP A  84       0.017   5.277 -19.067  1.00 80.34           C
ATOM   1047  C   ASP A  84      -0.289   6.257 -17.933  1.00 80.34           C
ATOM   1048  O   ASP A  84       0.583   6.564 -17.121  1.00 80.34           O
ATOM   1049  HA  ASP A  84       0.830   4.594 -18.821  1.00 80.34           H
ATOM   1050  CB  ASP A  84       0.356   6.093 -20.317  1.00 80.34           C
ATOM   1051 1HB  ASP A  84      -0.493   6.721 -20.586  1.00 80.34           H
ATOM   1052 2HB  ASP A  84       1.192   6.759 -20.105  1.00 80.34           H
ATOM   1053  CG  ASP A  84       0.711   5.176 -21.490  1.00 80.34           C
ATOM   1054  OD1 ASP A  84       1.183   4.054 -21.210  1.00 80.34           O
ATOM   1055  OD2 ASP A  84       0.502   5.620 -22.640  1.00 80.34           O
ATOM   1056  HN  ASP A  84      -1.529   4.480 -20.214  1.00 80.34           H
ATOM   1057  N   MET A  85      -1.530   6.720 -17.912  1.00 84.47           N
ATOM   1058  CA  MET A  85      -1.955   7.678 -16.905  1.00 84.47           C
ATOM   1059  C   MET A  85      -1.870   7.073 -15.502  1.00 84.47           C
ATOM   1060  O   MET A  85      -1.345   7.699 -14.583  1.00 84.47           O
ATOM   1061  HA  MET A  85      -1.264   8.517 -16.989  1.00 84.47           H
ATOM   1062  CB  MET A  85      -3.394   8.112 -17.189  1.00 84.47           C
ATOM   1063 1HB  MET A  85      -3.487   8.419 -18.230  1.00 84.47           H
ATOM   1064 2HB  MET A  85      -4.068   7.267 -17.044  1.00 84.47           H
ATOM   1065  CG  MET A  85      -3.809   9.265 -16.273  1.00 84.47           C
ATOM   1066 1HG  MET A  85      -4.883   9.433 -16.350  1.00 84.47           H
ATOM   1067 2HG  MET A  85      -3.601   9.009 -15.234  1.00 84.47           H
ATOM   1068  SD  MET A  85      -2.926  10.750 -16.722  1.00 84.47           S
ATOM   1069  CE  MET A  85      -3.323  11.782 -15.321  1.00 84.47           C
ATOM   1070 1HE  MET A  85      -4.403  11.911 -15.259  1.00 84.47           H
ATOM   1071 2HE  MET A  85      -2.960  11.311 -14.408  1.00 84.47           H
ATOM   1072 3HE  MET A  85      -2.847  12.756 -15.441  1.00 84.47           H
ATOM   1073  HN  MET A  85      -2.238   6.451 -18.565  1.00 84.47           H
ATOM   1074  N   PHE A  86      -2.395   5.863 -15.382  1.00 88.45           N
ATOM   1075  CA  PHE A  86      -2.431   5.187 -14.096  1.00 88.45           C
ATOM   1076  C   PHE A  86      -1.023   4.800 -13.641  1.00 88.45           C
ATOM   1077  O   PHE A  86      -0.699   4.901 -12.458  1.00 88.45           O
ATOM   1078  HA  PHE A  86      -2.865   5.883 -13.377  1.00 88.45           H
ATOM   1079  CB  PHE A  86      -3.262   3.916 -14.281  1.00 88.45           C
ATOM   1080 1HB  PHE A  86      -2.851   3.344 -15.113  1.00 88.45           H
ATOM   1081 2HB  PHE A  86      -3.164   3.297 -13.389  1.00 88.45           H
ATOM   1082  CG  PHE A  86      -4.747   4.176 -14.544  1.00 88.45           C
ATOM   1083  CD1 PHE A  86      -5.413   5.110 -13.815  1.00 88.45           C
ATOM   1084  HD1 PHE A  86      -4.890   5.674 -13.043  1.00 88.45           H
ATOM   1085  CD2 PHE A  86      -5.400   3.472 -15.508  1.00 88.45           C
ATOM   1086  HD2 PHE A  86      -4.866   2.723 -16.092  1.00 88.45           H
ATOM   1087  CE1 PHE A  86      -6.791   5.351 -14.059  1.00 88.45           C
ATOM   1088  HE1 PHE A  86      -7.325   6.100 -13.474  1.00 88.45           H
ATOM   1089  CE2 PHE A  86      -6.778   3.713 -15.752  1.00 88.45           C
ATOM   1090  HE2 PHE A  86      -7.301   3.149 -16.524  1.00 88.45           H
ATOM   1091  CZ  PHE A  86      -7.444   4.648 -15.022  1.00 88.45           C
ATOM   1092  HZ  PHE A  86      -8.502   4.833 -15.210  1.00 88.45           H
ATOM   1093  HN  PHE A  86      -2.791   5.347 -16.141  1.00 88.45           H
ATOM   1094  N   LEU A  87      -0.223   4.365 -14.603  1.00 84.97           N
ATOM   1095  CA  LEU A  87       1.129   3.921 -14.309  1.00 84.97           C
ATOM   1096  C   LEU A  87       1.957   5.112 -13.821  1.00 84.97           C
ATOM   1097  O   LEU A  87       2.822   4.959 -12.959  1.00 84.97           O
ATOM   1098  HA  LEU A  87       1.065   3.191 -13.503  1.00 84.97           H
ATOM   1099  CB  LEU A  87       1.734   3.207 -15.520  1.00 84.97           C
ATOM   1100 1HB  LEU A  87       1.601   3.843 -16.395  1.00 84.97           H
ATOM   1101 2HB  LEU A  87       2.807   3.107 -15.359  1.00 84.97           H
ATOM   1102  CG  LEU A  87       1.162   1.824 -15.837  1.00 84.97           C
ATOM   1103  HG  LEU A  87       0.084   1.921 -15.965  1.00 84.97           H
ATOM   1104  CD1 LEU A  87       1.726   1.287 -17.154  1.00 84.97           C
ATOM   1105 1HD1 LEU A  87       1.466   1.967 -17.965  1.00 84.97           H
ATOM   1106 2HD1 LEU A  87       2.811   1.208 -17.079  1.00 84.97           H
ATOM   1107 3HD1 LEU A  87       1.304   0.302 -17.356  1.00 84.97           H
ATOM   1108  CD2 LEU A  87       1.394   0.855 -14.676  1.00 84.97           C
ATOM   1109 1HD2 LEU A  87       2.465   0.758 -14.493  1.00 84.97           H
ATOM   1110 2HD2 LEU A  87       0.906   1.238 -13.780  1.00 84.97           H
ATOM   1111 3HD2 LEU A  87       0.979  -0.120 -14.928  1.00 84.97           H
ATOM   1112  HN  LEU A  87      -0.485   4.313 -15.567  1.00 84.97           H
ATOM   1113  N   LEU A  88       1.663   6.270 -14.392  1.00 88.87           N
ATOM   1114  CA  LEU A  88       2.345   7.492 -14.000  1.00 88.87           C
ATOM   1115  C   LEU A  88       1.965   7.845 -12.561  1.00 88.87           C
ATOM   1116  O   LEU A  88       2.834   8.128 -11.738  1.00 88.87           O
ATOM   1117  HA  LEU A  88       3.417   7.293 -14.036  1.00 88.87           H
ATOM   1118  CB  LEU A  88       2.059   8.611 -15.004  1.00 88.87           C
ATOM   1119 1HB  LEU A  88       2.436   8.303 -15.979  1.00 88.87           H
ATOM   1120 2HB  LEU A  88       0.978   8.718 -15.099  1.00 88.87           H
ATOM   1121  CG  LEU A  88       2.652   9.981 -14.669  1.00 88.87           C
ATOM   1122  HG  LEU A  88       2.301  10.272 -13.679  1.00 88.87           H
ATOM   1123  CD1 LEU A  88       4.179   9.916 -14.606  1.00 88.87           C
ATOM   1124 1HD1 LEU A  88       4.481   9.207 -13.836  1.00 88.87           H
ATOM   1125 2HD1 LEU A  88       4.569   9.593 -15.571  1.00 88.87           H
ATOM   1126 3HD1 LEU A  88       4.575  10.903 -14.366  1.00 88.87           H
ATOM   1127  CD2 LEU A  88       2.163  11.046 -15.653  1.00 88.87           C
ATOM   1128 1HD2 LEU A  88       2.465  10.772 -16.664  1.00 88.87           H
ATOM   1129 2HD2 LEU A  88       1.076  11.114 -15.604  1.00 88.87           H
ATOM   1130 3HD2 LEU A  88       2.600  12.009 -15.391  1.00 88.87           H
ATOM   1131  HN  LEU A  88       0.974   6.382 -15.108  1.00 88.87           H
ATOM   1132  N   ASN A  89       0.666   7.816 -12.302  1.00 90.23           N
ATOM   1133  CA  ASN A  89       0.157   8.182 -10.991  1.00 90.23           C
ATOM   1134  C   ASN A  89       0.637   7.159  -9.959  1.00 90.23           C
ATOM   1135  O   ASN A  89       0.850   7.499  -8.796  1.00 90.23           O
ATOM   1136  HA  ASN A  89       0.547   9.181 -10.800  1.00 90.23           H
ATOM   1137  CB  ASN A  89      -1.373   8.186 -10.976  1.00 90.23           C
ATOM   1138 1HB  ASN A  89      -1.748   7.339 -11.552  1.00 90.23           H
ATOM   1139 2HB  ASN A  89      -1.731   8.060  -9.954  1.00 90.23           H
ATOM   1140  CG  ASN A  89      -1.923   9.489 -11.559  1.00 90.23           C
ATOM   1141  OD1 ASN A  89      -2.140  10.468 -10.863  1.00 90.23           O
ATOM   1142  ND2 ASN A  89      -2.137   9.448 -12.871  1.00 90.23           N
ATOM   1143 1HD2 ASN A  89      -1.937   8.613 -13.384  1.00 90.23           H
ATOM   1144 2HD2 ASN A  89      -2.496  10.252 -13.345  1.00 90.23           H
ATOM   1145  HN  ASN A  89      -0.031   7.551 -12.967  1.00 90.23           H
ATOM   1146  N   LEU A  90       0.792   5.927 -10.422  1.00 89.27           N
ATOM   1147  CA  LEU A  90       1.278   4.861  -9.563  1.00 89.27           C
ATOM   1148  C   LEU A  90       2.706   5.183  -9.116  1.00 89.27           C
ATOM   1149  O   LEU A  90       3.045   5.025  -7.944  1.00 89.27           O
ATOM   1150  HA  LEU A  90       0.639   4.835  -8.680  1.00 89.27           H
ATOM   1151  CB  LEU A  90       1.143   3.506 -10.261  1.00 89.27           C
ATOM   1152 1HB  LEU A  90       0.104   3.378 -10.563  1.00 89.27           H
ATOM   1153 2HB  LEU A  90       1.740   3.529 -11.173  1.00 89.27           H
ATOM   1154  CG  LEU A  90       1.561   2.284  -9.441  1.00 89.27           C
ATOM   1155  HG  LEU A  90       2.577   2.446  -9.080  1.00 89.27           H
ATOM   1156  CD1 LEU A  90       0.666   2.118  -8.210  1.00 89.27           C
ATOM   1157 1HD1 LEU A  90       0.745   3.005  -7.581  1.00 89.27           H
ATOM   1158 2HD1 LEU A  90      -0.368   1.988  -8.528  1.00 89.27           H
ATOM   1159 3HD1 LEU A  90       0.985   1.242  -7.645  1.00 89.27           H
ATOM   1160  CD2 LEU A  90       1.584   1.024 -10.307  1.00 89.27           C
ATOM   1161 1HD2 LEU A  90       0.589   0.847 -10.717  1.00 89.27           H
ATOM   1162 2HD2 LEU A  90       2.294   1.157 -11.123  1.00 89.27           H
ATOM   1163 3HD2 LEU A  90       1.884   0.170  -9.700  1.00 89.27           H
ATOM   1164  HN  LEU A  90       0.592   5.654 -11.362  1.00 89.27           H
ATOM   1165  N   ALA A  91       3.505   5.628 -10.075  1.00 92.80           N
ATOM   1166  CA  ALA A  91       4.898   5.941  -9.803  1.00 92.80           C
ATOM   1167  C   ALA A  91       4.971   7.121  -8.833  1.00 92.80           C
ATOM   1168  O   ALA A  91       5.842   7.164  -7.965  1.00 92.80           O
ATOM   1169  HA  ALA A  91       5.349   5.067  -9.333  1.00 92.80           H
ATOM   1170  CB  ALA A  91       5.625   6.222 -11.120  1.00 92.80           C
ATOM   1171 1HB  ALA A  91       5.569   5.342 -11.761  1.00 92.80           H
ATOM   1172 2HB  ALA A  91       5.154   7.068 -11.621  1.00 92.80           H
ATOM   1173 3HB  ALA A  91       6.670   6.457 -10.915  1.00 92.80           H
ATOM   1174  HN  ALA A  91       3.216   5.775 -11.021  1.00 92.80           H
ATOM   1175  N   ILE A  92       4.045   8.051  -9.012  1.00 91.42           N
ATOM   1176  CA  ILE A  92       3.979   9.219  -8.149  1.00 91.42           C
ATOM   1177  C   ILE A  92       3.638   8.776  -6.724  1.00 91.42           C
ATOM   1178  O   ILE A  92       4.257   9.231  -5.764  1.00 91.42           O
ATOM   1179  HA  ILE A  92       4.969   9.675  -8.140  1.00 91.42           H
ATOM   1180  CB  ILE A  92       3.009  10.254  -8.720  1.00 91.42           C
ATOM   1181  HB  ILE A  92       2.070   9.751  -8.953  1.00 91.42           H
ATOM   1182  CG1 ILE A  92       3.542  10.842 -10.029  1.00 91.42           C
ATOM   1183 1HG1 ILE A  92       4.384  11.502  -9.818  1.00 91.42           H
ATOM   1184 2HG1 ILE A  92       3.917  10.040 -10.665  1.00 91.42           H
ATOM   1185  CG2 ILE A  92       2.696  11.340  -7.690  1.00 91.42           C
ATOM   1186 1HG2 ILE A  92       2.243  10.886  -6.809  1.00 91.42           H
ATOM   1187 2HG2 ILE A  92       3.618  11.846  -7.403  1.00 91.42           H
ATOM   1188 3HG2 ILE A  92       2.004  12.063  -8.122  1.00 91.42           H
ATOM   1189  CD1 ILE A  92       2.450  11.619 -10.766  1.00 91.42           C
ATOM   1190 1HD1 ILE A  92       1.621  10.950 -10.996  1.00 91.42           H
ATOM   1191 2HD1 ILE A  92       2.095  12.434 -10.136  1.00 91.42           H
ATOM   1192 3HD1 ILE A  92       2.856  12.026 -11.692  1.00 91.42           H
ATOM   1193  HN  ILE A  92       3.349   8.017  -9.729  1.00 91.42           H
ATOM   1194  N   ALA A  93       2.653   7.894  -6.633  1.00 93.31           N
ATOM   1195  CA  ALA A  93       2.179   7.433  -5.339  1.00 93.31           C
ATOM   1196  C   ALA A  93       3.324   6.736  -4.601  1.00 93.31           C
ATOM   1197  O   ALA A  93       3.571   7.013  -3.429  1.00 93.31           O
ATOM   1198  HA  ALA A  93       1.869   8.308  -4.768  1.00 93.31           H
ATOM   1199  CB  ALA A  93       0.969   6.518  -5.535  1.00 93.31           C
ATOM   1200 1HB  ALA A  93       0.174   7.069  -6.037  1.00 93.31           H
ATOM   1201 2HB  ALA A  93       1.256   5.660  -6.144  1.00 93.31           H
ATOM   1202 3HB  ALA A  93       0.614   6.172  -4.565  1.00 93.31           H
ATOM   1203  HN  ALA A  93       2.182   7.498  -7.421  1.00 93.31           H
ATOM   1204  N   ASP A  94       3.992   5.844  -5.319  1.00 90.79           N
ATOM   1205  CA  ASP A  94       5.080   5.078  -4.736  1.00 90.79           C
ATOM   1206  C   ASP A  94       6.148   6.038  -4.208  1.00 90.79           C
ATOM   1207  O   ASP A  94       6.681   5.841  -3.117  1.00 90.79           O
ATOM   1208  HA  ASP A  94       4.622   4.488  -3.942  1.00 90.79           H
ATOM   1209  CB  ASP A  94       5.735   4.170  -5.778  1.00 90.79           C
ATOM   1210 1HB  ASP A  94       5.883   4.723  -6.706  1.00 90.79           H
ATOM   1211 2HB  ASP A  94       6.721   3.862  -5.430  1.00 90.79           H
ATOM   1212  CG  ASP A  94       4.874   2.934  -6.046  1.00 90.79           C
ATOM   1213  OD1 ASP A  94       4.124   2.553  -5.121  1.00 90.79           O
ATOM   1214  OD2 ASP A  94       4.985   2.397  -7.170  1.00 90.79           O
ATOM   1215  HN  ASP A  94       3.800   5.642  -6.279  1.00 90.79           H
ATOM   1216  N   LEU A  95       6.429   7.057  -5.007  1.00 90.83           N
ATOM   1217  CA  LEU A  95       7.485   7.999  -4.676  1.00 90.83           C
ATOM   1218  C   LEU A  95       7.133   8.713  -3.369  1.00 90.83           C
ATOM   1219  O   LEU A  95       7.988   8.884  -2.501  1.00 90.83           O
ATOM   1220  HA  LEU A  95       8.398   7.425  -4.521  1.00 90.83           H
ATOM   1221  CB  LEU A  95       7.741   8.951  -5.846  1.00 90.83           C
ATOM   1222 1HB  LEU A  95       7.875   8.356  -6.749  1.00 90.83           H
ATOM   1223 2HB  LEU A  95       6.849   9.560  -5.995  1.00 90.83           H
ATOM   1224  CG  LEU A  95       8.944   9.885  -5.700  1.00 90.83           C
ATOM   1225  HG  LEU A  95       8.857  10.408  -4.748  1.00 90.83           H
ATOM   1226  CD1 LEU A  95      10.252   9.092  -5.663  1.00 90.83           C
ATOM   1227 1HD1 LEU A  95      10.237   8.406  -4.815  1.00 90.83           H
ATOM   1228 2HD1 LEU A  95      10.360   8.524  -6.587  1.00 90.83           H
ATOM   1229 3HD1 LEU A  95      11.091   9.780  -5.559  1.00 90.83           H
ATOM   1230  CD2 LEU A  95       8.949  10.947  -6.801  1.00 90.83           C
ATOM   1231 1HD2 LEU A  95       9.000  10.461  -7.775  1.00 90.83           H
ATOM   1232 2HD2 LEU A  95       8.037  11.540  -6.738  1.00 90.83           H
ATOM   1233 3HD2 LEU A  95       9.815  11.598  -6.674  1.00 90.83           H
ATOM   1234  HN  LEU A  95       5.952   7.243  -5.866  1.00 90.83           H
ATOM   1235  N   LEU A  96       5.873   9.110  -3.269  1.00 87.94           N
ATOM   1236  CA  LEU A  96       5.410   9.843  -2.103  1.00 87.94           C
ATOM   1237  C   LEU A  96       5.595   8.978  -0.855  1.00 87.94           C
ATOM   1238  O   LEU A  96       5.998   9.475   0.195  1.00 87.94           O
ATOM   1239  HA  LEU A  96       6.036  10.730  -2.004  1.00 87.94           H
ATOM   1240  CB  LEU A  96       3.972  10.325  -2.309  1.00 87.94           C
ATOM   1241 1HB  LEU A  96       3.376   9.484  -2.663  1.00 87.94           H
ATOM   1242 2HB  LEU A  96       3.566  10.619  -1.342  1.00 87.94           H
ATOM   1243  CG  LEU A  96       3.789  11.490  -3.284  1.00 87.94           C
ATOM   1244  HG  LEU A  96       4.249  11.217  -4.234  1.00 87.94           H
ATOM   1245  CD1 LEU A  96       2.306  11.748  -3.558  1.00 87.94           C
ATOM   1246 1HD1 LEU A  96       1.856  10.855  -3.992  1.00 87.94           H
ATOM   1247 2HD1 LEU A  96       1.801  11.991  -2.623  1.00 87.94           H
ATOM   1248 3HD1 LEU A  96       2.204  12.581  -4.253  1.00 87.94           H
ATOM   1249  CD2 LEU A  96       4.505  12.745  -2.780  1.00 87.94           C
ATOM   1250 1HD2 LEU A  96       4.097  13.032  -1.811  1.00 87.94           H
ATOM   1251 2HD2 LEU A  96       5.571  12.539  -2.678  1.00 87.94           H
ATOM   1252 3HD2 LEU A  96       4.359  13.557  -3.491  1.00 87.94           H
ATOM   1253  HN  LEU A  96       5.176   8.940  -3.965  1.00 87.94           H
ATOM   1254  N   PHE A  97       5.291   7.697  -1.011  1.00 90.30           N
ATOM   1255  CA  PHE A  97       5.426   6.757   0.088  1.00 90.30           C
ATOM   1256  C   PHE A  97       6.886   6.632   0.527  1.00 90.30           C
ATOM   1257  O   PHE A  97       7.184   6.664   1.720  1.00 90.30           O
ATOM   1258  HA  PHE A  97       4.831   7.140   0.917  1.00 90.30           H
ATOM   1259  CB  PHE A  97       4.942   5.399  -0.424  1.00 90.30           C
ATOM   1260 1HB  PHE A  97       3.853   5.407  -0.473  1.00 90.30           H
ATOM   1261 2HB  PHE A  97       5.306   5.254  -1.441  1.00 90.30           H
ATOM   1262  CG  PHE A  97       5.389   4.214   0.435  1.00 90.30           C
ATOM   1263  CD1 PHE A  97       6.290   3.321  -0.055  1.00 90.30           C
ATOM   1264  HD1 PHE A  97       6.693   3.448  -1.059  1.00 90.30           H
ATOM   1265  CD2 PHE A  97       4.886   4.055   1.689  1.00 90.30           C
ATOM   1266  HD2 PHE A  97       4.164   4.771   2.081  1.00 90.30           H
ATOM   1267  CE1 PHE A  97       6.705   2.221   0.743  1.00 90.30           C
ATOM   1268  HE1 PHE A  97       7.426   1.505   0.350  1.00 90.30           H
ATOM   1269  CE2 PHE A  97       5.301   2.956   2.486  1.00 90.30           C
ATOM   1270  HE2 PHE A  97       4.898   2.829   3.491  1.00 90.30           H
ATOM   1271  CZ  PHE A  97       6.202   2.062   1.996  1.00 90.30           C
ATOM   1272  HZ  PHE A  97       6.521   1.219   2.609  1.00 90.30           H
ATOM   1273  HN  PHE A  97       4.959   7.302  -1.868  1.00 90.30           H
ATOM   1274  N   LEU A  98       7.758   6.492  -0.461  1.00 93.39           N
ATOM   1275  CA  LEU A  98       9.150   6.175  -0.191  1.00 93.39           C
ATOM   1276  C   LEU A  98       9.765   7.286   0.663  1.00 93.39           C
ATOM   1277  O   LEU A  98      10.633   7.026   1.494  1.00 93.39           O
ATOM   1278  HA  LEU A  98       9.170   5.248   0.381  1.00 93.39           H
ATOM   1279  CB  LEU A  98       9.904   5.917  -1.498  1.00 93.39           C
ATOM   1280 1HB  LEU A  98       9.719   6.753  -2.172  1.00 93.39           H
ATOM   1281 2HB  LEU A  98      10.972   5.912  -1.283  1.00 93.39           H
ATOM   1282  CG  LEU A  98       9.552   4.620  -2.229  1.00 93.39           C
ATOM   1283  HG  LEU A  98       8.469   4.504  -2.217  1.00 93.39           H
ATOM   1284  CD1 LEU A  98       9.984   4.683  -3.696  1.00 93.39           C
ATOM   1285 1HD1 LEU A  98       9.475   5.512  -4.189  1.00 93.39           H
ATOM   1286 2HD1 LEU A  98      11.062   4.835  -3.751  1.00 93.39           H
ATOM   1287 3HD1 LEU A  98       9.722   3.749  -4.192  1.00 93.39           H
ATOM   1288  CD2 LEU A  98      10.144   3.407  -1.509  1.00 93.39           C
ATOM   1289 1HD2 LEU A  98      11.230   3.502  -1.469  1.00 93.39           H
ATOM   1290 2HD2 LEU A  98       9.746   3.355  -0.496  1.00 93.39           H
ATOM   1291 3HD2 LEU A  98       9.880   2.498  -2.050  1.00 93.39           H
ATOM   1292  HN  LEU A  98       7.527   6.590  -1.429  1.00 93.39           H
ATOM   1293  N   VAL A  99       9.289   8.500   0.430  1.00 90.45           N
ATOM   1294  CA  VAL A  99       9.817   9.658   1.132  1.00 90.45           C
ATOM   1295  C   VAL A  99       9.559   9.501   2.632  1.00 90.45           C
ATOM   1296  O   VAL A  99      10.214  10.146   3.449  1.00 90.45           O
ATOM   1297  HA  VAL A  99      10.893   9.684   0.962  1.00 90.45           H
ATOM   1298  CB  VAL A  99       9.214  10.940   0.553  1.00 90.45           C
ATOM   1299  HB  VAL A  99       8.129  10.847   0.589  1.00 90.45           H
ATOM   1300  CG1 VAL A  99       9.610  12.158   1.390  1.00 90.45           C
ATOM   1301 1HG1 VAL A  99       9.247  12.031   2.410  1.00 90.45           H
ATOM   1302 2HG1 VAL A  99      10.695  12.255   1.400  1.00 90.45           H
ATOM   1303 3HG1 VAL A  99       9.168  13.055   0.957  1.00 90.45           H
ATOM   1304  CG2 VAL A  99       9.622  11.125  -0.910  1.00 90.45           C
ATOM   1305 1HG2 VAL A  99      10.708  11.186  -0.980  1.00 90.45           H
ATOM   1306 2HG2 VAL A  99       9.267  10.277  -1.496  1.00 90.45           H
ATOM   1307 3HG2 VAL A  99       9.180  12.043  -1.297  1.00 90.45           H
ATOM   1308  HN  VAL A  99       8.559   8.699  -0.224  1.00 90.45           H
ATOM   1309  N   THR A 100       8.603   8.640   2.948  1.00 90.02           N
ATOM   1310  CA  THR A 100       8.216   8.427   4.333  1.00 90.02           C
ATOM   1311  C   THR A 100       9.148   7.412   4.996  1.00 90.02           C
ATOM   1312  O   THR A 100       9.267   7.380   6.220  1.00 90.02           O
ATOM   1313  HA  THR A 100       8.333   9.368   4.871  1.00 90.02           H
ATOM   1314  CB  THR A 100       6.745   8.006   4.353  1.00 90.02           C
ATOM   1315  HB  THR A 100       6.325   8.109   5.353  1.00 90.02           H
ATOM   1316  OG1 THR A 100       6.756   6.682   3.825  1.00 90.02           O
ATOM   1317  HG1 THR A 100       5.889   6.227   4.026  1.00 90.02           H
ATOM   1318  CG2 THR A 100       5.895   8.798   3.358  1.00 90.02           C
ATOM   1319 1HG2 THR A 100       6.275   8.640   2.349  1.00 90.02           H
ATOM   1320 2HG2 THR A 100       5.944   9.859   3.602  1.00 90.02           H
ATOM   1321 3HG2 THR A 100       4.861   8.459   3.413  1.00 90.02           H
ATOM   1322  HN  THR A 100       8.097   8.095   2.280  1.00 90.02           H
ATOM   1323  N   LEU A 101       9.786   6.607   4.160  1.00 92.76           N
ATOM   1324  CA  LEU A 101      10.527   5.455   4.647  1.00 92.76           C
ATOM   1325  C   LEU A 101      11.677   5.933   5.535  1.00 92.76           C
ATOM   1326  O   LEU A 101      11.960   5.330   6.569  1.00 92.76           O
ATOM   1327  HA  LEU A 101       9.845   4.862   5.256  1.00 92.76           H
ATOM   1328  CB  LEU A 101      10.976   4.574   3.480  1.00 92.76           C
ATOM   1329 1HB  LEU A 101      11.443   5.210   2.728  1.00 92.76           H
ATOM   1330 2HB  LEU A 101      11.744   3.890   3.841  1.00 92.76           H
ATOM   1331  CG  LEU A 101       9.879   3.751   2.800  1.00 92.76           C
ATOM   1332  HG  LEU A 101       9.159   4.440   2.360  1.00 92.76           H
ATOM   1333  CD1 LEU A 101      10.454   2.908   1.660  1.00 92.76           C
ATOM   1334 1HD1 LEU A 101      10.910   3.564   0.918  1.00 92.76           H
ATOM   1335 2HD1 LEU A 101      11.207   2.227   2.055  1.00 92.76           H
ATOM   1336 3HD1 LEU A 101       9.653   2.333   1.194  1.00 92.76           H
ATOM   1337  CD2 LEU A 101       9.123   2.897   3.820  1.00 92.76           C
ATOM   1338 1HD2 LEU A 101       9.819   2.215   4.310  1.00 92.76           H
ATOM   1339 2HD2 LEU A 101       8.663   3.544   4.566  1.00 92.76           H
ATOM   1340 3HD2 LEU A 101       8.350   2.322   3.310  1.00 92.76           H
ATOM   1341  HN  LEU A 101       9.802   6.730   3.167  1.00 92.76           H
ATOM   1342  N   PRO A 102      12.360   7.020   5.150  1.00 94.78           N
ATOM   1343  CA  PRO A 102      13.483   7.526   5.942  1.00 94.78           C
ATOM   1344  C   PRO A 102      13.108   7.749   7.398  1.00 94.78           C
ATOM   1345  O   PRO A 102      13.875   7.413   8.299  1.00 94.78           O
ATOM   1346  HA  PRO A 102      14.287   6.790   5.965  1.00 94.78           H
ATOM   1347  CB  PRO A 102      13.858   8.836   5.245  1.00 94.78           C
ATOM   1348 1HB  PRO A 102      13.337   9.687   5.684  1.00 94.78           H
ATOM   1349 2HB  PRO A 102      14.925   9.041   5.325  1.00 94.78           H
ATOM   1350  CG  PRO A 102      13.436   8.600   3.800  1.00 94.78           C
ATOM   1351 1HG  PRO A 102      13.307   9.537   3.258  1.00 94.78           H
ATOM   1352 2HG  PRO A 102      14.181   8.026   3.249  1.00 94.78           H
ATOM   1353  CD  PRO A 102      12.126   7.842   3.948  1.00 94.78           C
ATOM   1354 1HD  PRO A 102      11.281   8.517   4.083  1.00 94.78           H
ATOM   1355 2HD  PRO A 102      11.909   7.235   3.070  1.00 94.78           H
ATOM   1356  N   PHE A 103      11.926   8.316   7.591  1.00 93.13           N
ATOM   1357  CA  PHE A 103      11.459   8.636   8.930  1.00 93.13           C
ATOM   1358  C   PHE A 103      11.184   7.363   9.733  1.00 93.13           C
ATOM   1359  O   PHE A 103      11.503   7.292  10.919  1.00 93.13           O
ATOM   1360  HA  PHE A 103      12.247   9.209   9.419  1.00 93.13           H
ATOM   1361  CB  PHE A 103      10.154   9.418   8.773  1.00 93.13           C
ATOM   1362 1HB  PHE A 103       9.452   8.821   8.190  1.00 93.13           H
ATOM   1363 2HB  PHE A 103       9.708   9.563   9.757  1.00 93.13           H
ATOM   1364  CG  PHE A 103      10.322  10.782   8.100  1.00 93.13           C
ATOM   1365  CD1 PHE A 103      10.608  11.880   8.851  1.00 93.13           C
ATOM   1366  HD1 PHE A 103      10.716  11.788   9.932  1.00 93.13           H
ATOM   1367  CD2 PHE A 103      10.187  10.897   6.752  1.00 93.13           C
ATOM   1368  HD2 PHE A 103       9.958  10.017   6.150  1.00 93.13           H
ATOM   1369  CE1 PHE A 103      10.764  13.145   8.227  1.00 93.13           C
ATOM   1370  HE1 PHE A 103      10.993  14.025   8.828  1.00 93.13           H
ATOM   1371  CE2 PHE A 103      10.344  12.163   6.128  1.00 93.13           C
ATOM   1372  HE2 PHE A 103      10.235  12.255   5.047  1.00 93.13           H
ATOM   1373  CZ  PHE A 103      10.629  13.260   6.878  1.00 93.13           C
ATOM   1374  HZ  PHE A 103      10.749  14.232   6.399  1.00 93.13           H
ATOM   1375  HN  PHE A 103      11.294   8.556   6.855  1.00 93.13           H
ATOM   1376  N   TRP A 104      10.594   6.389   9.055  1.00 86.18           N
ATOM   1377  CA  TRP A 104      10.259   5.129   9.694  1.00 86.18           C
ATOM   1378  C   TRP A 104      11.565   4.434  10.083  1.00 86.18           C
ATOM   1379  O   TRP A 104      11.634   3.767  11.114  1.00 86.18           O
ATOM   1380  HA  TRP A 104       9.676   5.353  10.588  1.00 86.18           H
ATOM   1381  CB  TRP A 104       9.373   4.272   8.787  1.00 86.18           C
ATOM   1382 1HB  TRP A 104       9.843   4.193   7.807  1.00 86.18           H
ATOM   1383 2HB  TRP A 104       9.318   3.264   9.197  1.00 86.18           H
ATOM   1384  CG  TRP A 104       7.952   4.814   8.613  1.00 86.18           C
ATOM   1385  CD1 TRP A 104       7.326   5.136   7.473  1.00 86.18           C
ATOM   1386  HD1 TRP A 104       7.772   5.049   6.482  1.00 86.18           H
ATOM   1387  CD2 TRP A 104       7.001   5.085   9.664  1.00 86.18           C
ATOM   1388  NE1 TRP A 104       6.046   5.594   7.711  1.00 86.18           N
ATOM   1389  HE1 TRP A 104       5.387   5.893   7.021  1.00 86.18           H
ATOM   1390  CE2 TRP A 104       5.842   5.561   9.085  1.00 86.18           C
ATOM   1391  CE3 TRP A 104       7.115   4.932  11.057  1.00 86.18           C
ATOM   1392  HE3 TRP A 104       8.019   4.558  11.537  1.00 86.18           H
ATOM   1393  CZ2 TRP A 104       4.709   5.924   9.824  1.00 86.18           C
ATOM   1394  HZ2 TRP A 104       3.806   6.298   9.343  1.00 86.18           H
ATOM   1395  CZ3 TRP A 104       5.975   5.299  11.781  1.00 86.18           C
ATOM   1396  HZ3 TRP A 104       6.010   5.200  12.866  1.00 86.18           H
ATOM   1397  CH2 TRP A 104       4.801   5.780  11.214  1.00 86.18           C
ATOM   1398  HH2 TRP A 104       3.955   6.045  11.848  1.00 86.18           H
ATOM   1399  HN  TRP A 104      10.346   6.452   8.088  1.00 86.18           H
ATOM   1400  N   ALA A 105      12.568   4.614   9.237  1.00 95.21           N
ATOM   1401  CA  ALA A 105      13.855   3.976   9.455  1.00 95.21           C
ATOM   1402  C   ALA A 105      14.460   4.493  10.762  1.00 95.21           C
ATOM   1403  O   ALA A 105      14.947   3.710  11.577  1.00 95.21           O
ATOM   1404  HA  ALA A 105      13.684   2.903   9.544  1.00 95.21           H
ATOM   1405  CB  ALA A 105      14.764   4.232   8.251  1.00 95.21           C
ATOM   1406 1HB  ALA A 105      14.302   3.820   7.354  1.00 95.21           H
ATOM   1407 2HB  ALA A 105      14.907   5.305   8.126  1.00 95.21           H
ATOM   1408 3HB  ALA A 105      15.729   3.753   8.416  1.00 95.21           H
ATOM   1409  HN  ALA A 105      12.513   5.182   8.416  1.00 95.21           H
ATOM   1410  N   ILE A 106      14.410   5.807  10.921  1.00 91.69           N
ATOM   1411  CA  ILE A 106      14.967   6.439  12.105  1.00 91.69           C
ATOM   1412  C   ILE A 106      14.163   6.008  13.334  1.00 91.69           C
ATOM   1413  O   ILE A 106      14.737   5.667  14.367  1.00 91.69           O
ATOM   1414  HA  ILE A 106      15.989   6.079  12.218  1.00 91.69           H
ATOM   1415  CB  ILE A 106      15.038   7.956  11.919  1.00 91.69           C
ATOM   1416  HB  ILE A 106      14.065   8.304  11.573  1.00 91.69           H
ATOM   1417  CG1 ILE A 106      16.060   8.329  10.843  1.00 91.69           C
ATOM   1418 1HG1 ILE A 106      17.069   8.193  11.233  1.00 91.69           H
ATOM   1419 2HG1 ILE A 106      15.955   7.659   9.990  1.00 91.69           H
ATOM   1420  CG2 ILE A 106      15.323   8.659  13.248  1.00 91.69           C
ATOM   1421 1HG2 ILE A 106      14.527   8.431  13.957  1.00 91.69           H
ATOM   1422 2HG2 ILE A 106      16.276   8.310  13.647  1.00 91.69           H
ATOM   1423 3HG2 ILE A 106      15.369   9.736  13.087  1.00 91.69           H
ATOM   1424  CD1 ILE A 106      15.874   9.778  10.388  1.00 91.69           C
ATOM   1425 1HD1 ILE A 106      14.872   9.903   9.977  1.00 91.69           H
ATOM   1426 2HD1 ILE A 106      16.004  10.445  11.240  1.00 91.69           H
ATOM   1427 3HD1 ILE A 106      16.613  10.016   9.623  1.00 91.69           H
ATOM   1428  HN  ILE A 106      14.000   6.435  10.260  1.00 91.69           H
ATOM   1429  N   ALA A 107      12.847   6.036  13.181  1.00 92.89           N
ATOM   1430  CA  ALA A 107      11.958   5.741  14.291  1.00 92.89           C
ATOM   1431  C   ALA A 107      12.176   4.296  14.743  1.00 92.89           C
ATOM   1432  O   ALA A 107      12.073   3.991  15.930  1.00 92.89           O
ATOM   1433  HA  ALA A 107      12.216   6.412  15.111  1.00 92.89           H
ATOM   1434  CB  ALA A 107      10.511   6.009  13.872  1.00 92.89           C
ATOM   1435 1HB  ALA A 107      10.403   7.056  13.589  1.00 92.89           H
ATOM   1436 2HB  ALA A 107      10.255   5.375  13.024  1.00 92.89           H
ATOM   1437 3HB  ALA A 107       9.845   5.788  14.706  1.00 92.89           H
ATOM   1438  HN  ALA A 107      12.389   6.255  12.319  1.00 92.89           H
ATOM   1439  N   ALA A 108      12.472   3.444  13.772  1.00 92.37           N
ATOM   1440  CA  ALA A 108      12.657   2.030  14.048  1.00 92.37           C
ATOM   1441  C   ALA A 108      14.018   1.818  14.715  1.00 92.37           C
ATOM   1442  O   ALA A 108      14.175   0.920  15.541  1.00 92.37           O
ATOM   1443  HA  ALA A 108      11.872   1.721  14.738  1.00 92.37           H
ATOM   1444  CB  ALA A 108      12.514   1.233  12.750  1.00 92.37           C
ATOM   1445 1HB  ALA A 108      11.520   1.395  12.332  1.00 92.37           H
ATOM   1446 2HB  ALA A 108      13.267   1.565  12.035  1.00 92.37           H
ATOM   1447 3HB  ALA A 108      12.652   0.172  12.957  1.00 92.37           H
ATOM   1448  HN  ALA A 108      12.586   3.706  12.814  1.00 92.37           H
ATOM   1449  N   ALA A 109      14.966   2.659  14.331  1.00 91.12           N
ATOM   1450  CA  ALA A 109      16.338   2.499  14.784  1.00 91.12           C
ATOM   1451  C   ALA A 109      16.417   2.818  16.278  1.00 91.12           C
ATOM   1452  O   ALA A 109      17.174   2.185  17.012  1.00 91.12           O
ATOM   1453  HA  ALA A 109      16.619   1.457  14.628  1.00 91.12           H
ATOM   1454  CB  ALA A 109      17.259   3.389  13.948  1.00 91.12           C
ATOM   1455 1HB  ALA A 109      17.188   3.102  12.899  1.00 91.12           H
ATOM   1456 2HB  ALA A 109      16.959   4.430  14.061  1.00 91.12           H
ATOM   1457 3HB  ALA A 109      18.288   3.268  14.288  1.00 91.12           H
ATOM   1458  HN  ALA A 109      14.811   3.438  13.723  1.00 91.12           H
ATOM   1459  N   ASP A 110      15.625   3.800  16.684  1.00 82.31           N
ATOM   1460  CA  ASP A 110      15.719   4.327  18.035  1.00 82.31           C
ATOM   1461  C   ASP A 110      14.325   4.737  18.515  1.00 82.31           C
ATOM   1462  O   ASP A 110      13.590   3.921  19.069  1.00 82.31           O
ATOM   1463  HA  ASP A 110      16.143   3.518  18.629  1.00 82.31           H
ATOM   1464  CB  ASP A 110      16.619   5.564  18.082  1.00 82.31           C
ATOM   1465 1HB  ASP A 110      17.571   5.343  17.600  1.00 82.31           H
ATOM   1466 2HB  ASP A 110      16.157   6.375  17.520  1.00 82.31           H
ATOM   1467  CG  ASP A 110      16.862   6.010  19.525  1.00 82.31           C
ATOM   1468  OD1 ASP A 110      16.478   5.238  20.430  1.00 82.31           O
ATOM   1469  OD2 ASP A 110      17.427   7.113  19.691  1.00 82.31           O
ATOM   1470  HN  ASP A 110      14.931   4.232  16.109  1.00 82.31           H
ATOM   1471  N   GLN A 111      14.004   6.002  18.286  1.00 85.23           N
ATOM   1472  CA  GLN A 111      12.718   6.535  18.703  1.00 85.23           C
ATOM   1473  C   GLN A 111      12.271   7.648  17.752  1.00 85.23           C
ATOM   1474  O   GLN A 111      13.043   8.090  16.902  1.00 85.23           O
ATOM   1475  HA  GLN A 111      12.024   5.697  18.643  1.00 85.23           H
ATOM   1476  CB  GLN A 111      12.775   7.038  20.147  1.00 85.23           C
ATOM   1477 1HB  GLN A 111      11.810   7.459  20.427  1.00 85.23           H
ATOM   1478 2HB  GLN A 111      12.965   6.201  20.820  1.00 85.23           H
ATOM   1479  CG  GLN A 111      13.868   8.095  20.317  1.00 85.23           C
ATOM   1480 1HG  GLN A 111      14.837   7.665  20.064  1.00 85.23           H
ATOM   1481 2HG  GLN A 111      13.694   8.918  19.624  1.00 85.23           H
ATOM   1482  CD  GLN A 111      13.898   8.626  21.752  1.00 85.23           C
ATOM   1483  OE1 GLN A 111      12.940   8.523  22.499  1.00 85.23           O
ATOM   1484  NE2 GLN A 111      15.050   9.198  22.093  1.00 85.23           N
ATOM   1485 1HE2 GLN A 111      15.797   9.249  21.431  1.00 85.23           H
ATOM   1486 2HE2 GLN A 111      15.167   9.576  23.011  1.00 85.23           H
ATOM   1487  HN  GLN A 111      14.604   6.657  17.826  1.00 85.23           H
ATOM   1488  N   TRP A 112      11.027   8.069  17.928  1.00 90.93           N
ATOM   1489  CA  TRP A 112      10.484   9.154  17.129  1.00 90.93           C
ATOM   1490  C   TRP A 112      11.119  10.460  17.612  1.00 90.93           C
ATOM   1491  O   TRP A 112      10.879  10.892  18.738  1.00 90.93           O
ATOM   1492  HA  TRP A 112      10.755   8.970  16.090  1.00 90.93           H
ATOM   1493  CB  TRP A 112       8.956   9.172  17.195  1.00 90.93           C
ATOM   1494 1HB  TRP A 112       8.580   8.180  16.946  1.00 90.93           H
ATOM   1495 2HB  TRP A 112       8.649   9.380  18.221  1.00 90.93           H
ATOM   1496  CG  TRP A 112       8.305  10.197  16.265  1.00 90.93           C
ATOM   1497  CD1 TRP A 112       7.868  11.427  16.570  1.00 90.93           C
ATOM   1498  HD1 TRP A 112       7.925  11.870  17.564  1.00 90.93           H
ATOM   1499  CD2 TRP A 112       8.033  10.031  14.858  1.00 90.93           C
ATOM   1500  NE1 TRP A 112       7.337  12.063  15.466  1.00 90.93           N
ATOM   1501  HE1 TRP A 112       6.948  12.984  15.443  1.00 90.93           H
ATOM   1502  CE2 TRP A 112       7.440  11.187  14.392  1.00 90.93           C
ATOM   1503  CE3 TRP A 112       8.280   8.940  14.006  1.00 90.93           C
ATOM   1504  HE3 TRP A 112       8.747   8.017  14.350  1.00 90.93           H
ATOM   1505  CZ2 TRP A 112       7.045  11.363  13.061  1.00 90.93           C
ATOM   1506  HZ2 TRP A 112       6.578  12.286  12.717  1.00 90.93           H
ATOM   1507  CZ3 TRP A 112       7.879   9.131  12.679  1.00 90.93           C
ATOM   1508  HZ3 TRP A 112       8.048   8.315  11.976  1.00 90.93           H
ATOM   1509  CH2 TRP A 112       7.281  10.289  12.194  1.00 90.93           C
ATOM   1510  HH2 TRP A 112       6.997  10.360  11.144  1.00 90.93           H
ATOM   1511  HN  TRP A 112      10.396   7.682  18.601  1.00 90.93           H
ATOM   1512  N   LYS A 113      11.916  11.052  16.735  1.00 83.30           N
ATOM   1513  CA  LYS A 113      12.715  12.207  17.110  1.00 83.30           C
ATOM   1514  C   LYS A 113      12.097  13.468  16.504  1.00 83.30           C
ATOM   1515  O   LYS A 113      12.690  14.544  16.561  1.00 83.30           O
ATOM   1516  HA  LYS A 113      12.677  12.291  18.196  1.00 83.30           H
ATOM   1517  CB  LYS A 113      14.180  11.993  16.724  1.00 83.30           C
ATOM   1518 1HB  LYS A 113      14.260  11.861  15.645  1.00 83.30           H
ATOM   1519 2HB  LYS A 113      14.760  12.879  16.980  1.00 83.30           H
ATOM   1520  CG  LYS A 113      14.763  10.771  17.437  1.00 83.30           C
ATOM   1521 1HG  LYS A 113      14.585  10.853  18.509  1.00 83.30           H
ATOM   1522 2HG  LYS A 113      14.252   9.870  17.098  1.00 83.30           H
ATOM   1523  CD  LYS A 113      16.264  10.645  17.171  1.00 83.30           C
ATOM   1524 1HD  LYS A 113      16.439  10.536  16.101  1.00 83.30           H
ATOM   1525 2HD  LYS A 113      16.771  11.558  17.485  1.00 83.30           H
ATOM   1526  CE  LYS A 113      16.854   9.446  17.915  1.00 83.30           C
ATOM   1527 1HE  LYS A 113      16.664   9.544  18.984  1.00 83.30           H
ATOM   1528 2HE  LYS A 113      16.363   8.529  17.587  1.00 83.30           H
ATOM   1529  NZ  LYS A 113      18.310   9.349  17.671  1.00 83.30           N
ATOM   1530 1HZ  LYS A 113      18.683   8.543  18.161  1.00 83.30           H
ATOM   1531 2HZ  LYS A 113      18.481   9.249  16.677  1.00 83.30           H
ATOM   1532 3HZ  LYS A 113      18.766  10.190  18.009  1.00 83.30           H
ATOM   1533  HN  LYS A 113      12.021  10.756  15.785  1.00 83.30           H
ATOM   1534  N   PHE A 114      10.912  13.294  15.936  1.00 88.99           N
ATOM   1535  CA  PHE A 114      10.284  14.359  15.174  1.00 88.99           C
ATOM   1536  C   PHE A 114       9.067  14.918  15.913  1.00 88.99           C
ATOM   1537  O   PHE A 114       8.626  14.348  16.911  1.00 88.99           O
ATOM   1538  HA  PHE A 114      11.025  15.148  15.049  1.00 88.99           H
ATOM   1539  CB  PHE A 114       9.824  13.749  13.848  1.00 88.99           C
ATOM   1540 1HB  PHE A 114       9.028  13.032  14.046  1.00 88.99           H
ATOM   1541 2HB  PHE A 114       9.396  14.536  13.227  1.00 88.99           H
ATOM   1542  CG  PHE A 114      10.938  13.050  13.065  1.00 88.99           C
ATOM   1543  CD1 PHE A 114      11.844  13.787  12.368  1.00 88.99           C
ATOM   1544  HD1 PHE A 114      11.778  14.875  12.367  1.00 88.99           H
ATOM   1545  CD2 PHE A 114      11.021  11.693  13.066  1.00 88.99           C
ATOM   1546  HD2 PHE A 114      10.294  11.103  13.625  1.00 88.99           H
ATOM   1547  CE1 PHE A 114      12.878  13.138  11.642  1.00 88.99           C
ATOM   1548  HE1 PHE A 114      13.604  13.728  11.083  1.00 88.99           H
ATOM   1549  CE2 PHE A 114      12.054  11.044  12.340  1.00 88.99           C
ATOM   1550  HE2 PHE A 114      12.121   9.956  12.341  1.00 88.99           H
ATOM   1551  CZ  PHE A 114      12.961  11.780  11.643  1.00 88.99           C
ATOM   1552  HZ  PHE A 114      13.754  11.282  11.085  1.00 88.99           H
ATOM   1553  HN  PHE A 114      10.385  12.445  15.990  1.00 88.99           H
ATOM   1554  N   GLN A 115       8.557  16.027  15.396  1.00 81.61           N
ATOM   1555  CA  GLN A 115       7.413  16.680  16.007  1.00 81.61           C
ATOM   1556  C   GLN A 115       6.140  15.870  15.753  1.00 81.61           C
ATOM   1557  O   GLN A 115       6.115  15.007  14.877  1.00 81.61           O
ATOM   1558  HA  GLN A 115       7.629  16.704  17.075  1.00 81.61           H
ATOM   1559  CB  GLN A 115       7.261  18.114  15.494  1.00 81.61           C
ATOM   1560 1HB  GLN A 115       7.188  18.109  14.406  1.00 81.61           H
ATOM   1561 2HB  GLN A 115       6.335  18.544  15.873  1.00 81.61           H
ATOM   1562  CG  GLN A 115       8.447  18.979  15.927  1.00 81.61           C
ATOM   1563 1HG  GLN A 115       8.557  18.935  17.010  1.00 81.61           H
ATOM   1564 2HG  GLN A 115       9.367  18.584  15.496  1.00 81.61           H
ATOM   1565  CD  GLN A 115       8.254  20.432  15.487  1.00 81.61           C
ATOM   1566  OE1 GLN A 115       7.323  20.775  14.778  1.00 81.61           O
ATOM   1567  NE2 GLN A 115       9.185  21.264  15.947  1.00 81.61           N
ATOM   1568 1HE2 GLN A 115       9.923  20.918  16.525  1.00 81.61           H
ATOM   1569 2HE2 GLN A 115       9.145  22.235  15.714  1.00 81.61           H
ATOM   1570  HN  GLN A 115       8.913  16.476  14.577  1.00 81.61           H
ATOM   1571  N   THR A 116       5.115  16.176  16.535  1.00 88.28           N
ATOM   1572  CA  THR A 116       3.841  15.490  16.401  1.00 88.28           C
ATOM   1573  C   THR A 116       3.276  15.685  14.993  1.00 88.28           C
ATOM   1574  O   THR A 116       2.691  14.766  14.423  1.00 88.28           O
ATOM   1575  HA  THR A 116       4.010  14.422  16.533  1.00 88.28           H
ATOM   1576  CB  THR A 116       2.912  16.000  17.505  1.00 88.28           C
ATOM   1577  HB  THR A 116       2.563  17.009  17.284  1.00 88.28           H
ATOM   1578  OG1 THR A 116       3.681  15.863  18.697  1.00 88.28           O
ATOM   1579  HG1 THR A 116       3.277  16.410  19.430  1.00 88.28           H
ATOM   1580  CG2 THR A 116       1.710  15.081  17.729  1.00 88.28           C
ATOM   1581 1HG2 THR A 116       2.059  14.089  18.016  1.00 88.28           H
ATOM   1582 2HG2 THR A 116       1.130  15.010  16.809  1.00 88.28           H
ATOM   1583 3HG2 THR A 116       1.083  15.489  18.522  1.00 88.28           H
ATOM   1584  HN  THR A 116       5.146  16.877  17.247  1.00 88.28           H
ATOM   1585  N   PHE A 117       3.470  16.888  14.473  1.00 91.57           N
ATOM   1586  CA  PHE A 117       2.976  17.219  13.147  1.00 91.57           C
ATOM   1587  C   PHE A 117       3.500  16.230  12.104  1.00 91.57           C
ATOM   1588  O   PHE A 117       2.741  15.745  11.267  1.00 91.57           O
ATOM   1589  HA  PHE A 117       1.888  17.163  13.184  1.00 91.57           H
ATOM   1590  CB  PHE A 117       3.496  18.618  12.812  1.00 91.57           C
ATOM   1591 1HB  PHE A 117       3.118  19.322  13.554  1.00 91.57           H
ATOM   1592 2HB  PHE A 117       4.583  18.620  12.895  1.00 91.57           H
ATOM   1593  CG  PHE A 117       3.105  19.110  11.417  1.00 91.57           C
ATOM   1594  CD1 PHE A 117       4.033  19.146  10.424  1.00 91.57           C
ATOM   1595  HD1 PHE A 117       5.056  18.825  10.621  1.00 91.57           H
ATOM   1596  CD2 PHE A 117       1.829  19.512  11.171  1.00 91.57           C
ATOM   1597  HD2 PHE A 117       1.085  19.483  11.967  1.00 91.57           H
ATOM   1598  CE1 PHE A 117       3.670  19.603   9.129  1.00 91.57           C
ATOM   1599  HE1 PHE A 117       4.414  19.632   8.333  1.00 91.57           H
ATOM   1600  CE2 PHE A 117       1.466  19.968   9.876  1.00 91.57           C
ATOM   1601  HE2 PHE A 117       0.443  20.290   9.679  1.00 91.57           H
ATOM   1602  CZ  PHE A 117       2.394  20.004   8.883  1.00 91.57           C
ATOM   1603  HZ  PHE A 117       2.115  20.355   7.889  1.00 91.57           H
ATOM   1604  HN  PHE A 117       3.954  17.628  14.940  1.00 91.57           H
ATOM   1605  N   MET A 118       4.794  15.960  12.189  1.00 88.69           N
ATOM   1606  CA  MET A 118       5.432  15.052  11.251  1.00 88.69           C
ATOM   1607  C   MET A 118       4.877  13.634  11.397  1.00 88.69           C
ATOM   1608  O   MET A 118       4.794  12.892  10.420  1.00 88.69           O
ATOM   1609  HA  MET A 118       5.198  15.441  10.260  1.00 88.69           H
ATOM   1610  CB  MET A 118       6.942  15.037  11.501  1.00 88.69           C
ATOM   1611 1HB  MET A 118       7.137  14.884  12.562  1.00 88.69           H
ATOM   1612 2HB  MET A 118       7.394  14.200  10.969  1.00 88.69           H
ATOM   1613  CG  MET A 118       7.586  16.347  11.043  1.00 88.69           C
ATOM   1614 1HG  MET A 118       7.227  17.173  11.658  1.00 88.69           H
ATOM   1615 2HG  MET A 118       8.667  16.297  11.176  1.00 88.69           H
ATOM   1616  SD  MET A 118       7.197  16.652   9.328  1.00 88.69           S
ATOM   1617  CE  MET A 118       8.004  15.249   8.573  1.00 88.69           C
ATOM   1618 1HE  MET A 118       9.070  15.279   8.798  1.00 88.69           H
ATOM   1619 2HE  MET A 118       7.576  14.328   8.968  1.00 88.69           H
ATOM   1620 3HE  MET A 118       7.859  15.284   7.494  1.00 88.69           H
ATOM   1621  HN  MET A 118       5.403  16.349  12.881  1.00 88.69           H
ATOM   1622  N   CYS A 119       4.510  13.300  12.626  1.00 93.63           N
ATOM   1623  CA  CYS A 119       3.907  12.007  12.902  1.00 93.63           C
ATOM   1624  C   CYS A 119       2.597  11.911  12.119  1.00 93.63           C
ATOM   1625  O   CYS A 119       2.337  10.907  11.457  1.00 93.63           O
ATOM   1626  HA  CYS A 119       4.617  11.252  12.563  1.00 93.63           H
ATOM   1627  CB  CYS A 119       3.693  11.790  14.401  1.00 93.63           C
ATOM   1628 1HB  CYS A 119       4.654  11.771  14.915  1.00 93.63           H
ATOM   1629 2HB  CYS A 119       3.125  12.622  14.819  1.00 93.63           H
ATOM   1630  SG  CYS A 119       2.801  10.218  14.686  1.00 93.63           S
ATOM   1631  HN  CYS A 119       4.619  13.894  13.423  1.00 93.63           H
ATOM   1632  N   LYS A 120       1.806  12.969  12.219  1.00 92.06           N
ATOM   1633  CA  LYS A 120       0.521  13.010  11.541  1.00 92.06           C
ATOM   1634  C   LYS A 120       0.741  12.877  10.033  1.00 92.06           C
ATOM   1635  O   LYS A 120       0.066  12.089   9.371  1.00 92.06           O
ATOM   1636  HA  LYS A 120      -0.057  12.152  11.883  1.00 92.06           H
ATOM   1637  CB  LYS A 120      -0.255  14.267  11.941  1.00 92.06           C
ATOM   1638 1HB  LYS A 120       0.378  15.145  11.817  1.00 92.06           H
ATOM   1639 2HB  LYS A 120      -1.111  14.396  11.278  1.00 92.06           H
ATOM   1640  CG  LYS A 120      -0.735  14.177  13.391  1.00 92.06           C
ATOM   1641 1HG  LYS A 120      -1.425  13.340  13.498  1.00 92.06           H
ATOM   1642 2HG  LYS A 120       0.113  13.977  14.046  1.00 92.06           H
ATOM   1643  CD  LYS A 120      -1.424  15.473  13.822  1.00 92.06           C
ATOM   1644 1HD  LYS A 120      -0.729  16.307  13.728  1.00 92.06           H
ATOM   1645 2HD  LYS A 120      -2.263  15.681  13.157  1.00 92.06           H
ATOM   1646  CE  LYS A 120      -1.922  15.376  15.265  1.00 92.06           C
ATOM   1647 1HE  LYS A 120      -1.160  14.906  15.888  1.00 92.06           H
ATOM   1648 2HE  LYS A 120      -2.089  16.376  15.667  1.00 92.06           H
ATOM   1649  NZ  LYS A 120      -3.176  14.593  15.330  1.00 92.06           N
ATOM   1650 1HZ  LYS A 120      -3.622  14.743  16.228  1.00 92.06           H
ATOM   1651 2HZ  LYS A 120      -3.799  14.891  14.588  1.00 92.06           H
ATOM   1652 3HZ  LYS A 120      -2.965  13.607  15.218  1.00 92.06           H
ATOM   1653  HN  LYS A 120       2.029  13.786  12.751  1.00 92.06           H
ATOM   1654  N   VAL A 121       1.687  13.659   9.534  1.00 93.16           N
ATOM   1655  CA  VAL A 121       1.930  13.718   8.102  1.00 93.16           C
ATOM   1656  C   VAL A 121       2.373  12.339   7.607  1.00 93.16           C
ATOM   1657  O   VAL A 121       1.829  11.822   6.633  1.00 93.16           O
ATOM   1658  HA  VAL A 121       0.989  13.978   7.619  1.00 93.16           H
ATOM   1659  CB  VAL A 121       2.945  14.819   7.789  1.00 93.16           C
ATOM   1660  HB  VAL A 121       3.819  14.659   8.420  1.00 93.16           H
ATOM   1661  CG1 VAL A 121       3.398  14.748   6.330  1.00 93.16           C
ATOM   1662 1HG1 VAL A 121       3.864  13.781   6.141  1.00 93.16           H
ATOM   1663 2HG1 VAL A 121       2.536  14.871   5.675  1.00 93.16           H
ATOM   1664 3HG1 VAL A 121       4.119  15.542   6.134  1.00 93.16           H
ATOM   1665  CG2 VAL A 121       2.374  16.200   8.119  1.00 93.16           C
ATOM   1666 1HG2 VAL A 121       1.476  16.373   7.526  1.00 93.16           H
ATOM   1667 2HG2 VAL A 121       2.124  16.246   9.179  1.00 93.16           H
ATOM   1668 3HG2 VAL A 121       3.116  16.964   7.887  1.00 93.16           H
ATOM   1669  HN  VAL A 121       2.279  14.243  10.088  1.00 93.16           H
ATOM   1670  N   VAL A 122       3.355  11.784   8.302  1.00 92.29           N
ATOM   1671  CA  VAL A 122       4.007  10.571   7.838  1.00 92.29           C
ATOM   1672  C   VAL A 122       2.990   9.429   7.809  1.00 92.29           C
ATOM   1673  O   VAL A 122       2.921   8.678   6.837  1.00 92.29           O
ATOM   1674  HA  VAL A 122       4.357  10.754   6.822  1.00 92.29           H
ATOM   1675  CB  VAL A 122       5.225  10.265   8.711  1.00 92.29           C
ATOM   1676  HB  VAL A 122       4.904  10.279   9.752  1.00 92.29           H
ATOM   1677  CG1 VAL A 122       5.779   8.871   8.409  1.00 92.29           C
ATOM   1678 1HG1 VAL A 122       5.011   8.124   8.607  1.00 92.29           H
ATOM   1679 2HG1 VAL A 122       6.078   8.817   7.362  1.00 92.29           H
ATOM   1680 3HG1 VAL A 122       6.645   8.679   9.044  1.00 92.29           H
ATOM   1681  CG2 VAL A 122       6.307  11.333   8.538  1.00 92.29           C
ATOM   1682 1HG2 VAL A 122       6.623  11.365   7.496  1.00 92.29           H
ATOM   1683 2HG2 VAL A 122       5.906  12.305   8.826  1.00 92.29           H
ATOM   1684 3HG2 VAL A 122       7.161  11.091   9.170  1.00 92.29           H
ATOM   1685  HN  VAL A 122       3.705  12.148   9.165  1.00 92.29           H
ATOM   1686  N   ASN A 123       2.224   9.334   8.886  1.00 91.21           N
ATOM   1687  CA  ASN A 123       1.203   8.306   8.990  1.00 91.21           C
ATOM   1688  C   ASN A 123       0.168   8.507   7.882  1.00 91.21           C
ATOM   1689  O   ASN A 123      -0.266   7.545   7.250  1.00 91.21           O
ATOM   1690  HA  ASN A 123       1.737   7.360   8.895  1.00 91.21           H
ATOM   1691  CB  ASN A 123       0.477   8.385  10.335  1.00 91.21           C
ATOM   1692 1HB  ASN A 123       0.470   9.416  10.689  1.00 91.21           H
ATOM   1693 2HB  ASN A 123      -0.564   8.085  10.208  1.00 91.21           H
ATOM   1694  CG  ASN A 123       1.149   7.487  11.375  1.00 91.21           C
ATOM   1695  OD1 ASN A 123       1.959   6.629  11.062  1.00 91.21           O
ATOM   1696  ND2 ASN A 123       0.771   7.731  12.626  1.00 91.21           N
ATOM   1697 1HD2 ASN A 123       0.102   8.450  12.815  1.00 91.21           H
ATOM   1698 2HD2 ASN A 123       1.155   7.195  13.378  1.00 91.21           H
ATOM   1699  HN  ASN A 123       2.293   9.943   9.677  1.00 91.21           H
ATOM   1700  N   SER A 124      -0.198   9.764   7.679  1.00 91.99           N
ATOM   1701  CA  SER A 124      -1.229  10.097   6.710  1.00 91.99           C
ATOM   1702  C   SER A 124      -0.749   9.759   5.298  1.00 91.99           C
ATOM   1703  O   SER A 124      -1.494   9.183   4.506  1.00 91.99           O
ATOM   1704  HA  SER A 124      -2.087   9.482   6.980  1.00 91.99           H
ATOM   1705  CB  SER A 124      -1.613  11.575   6.800  1.00 91.99           C
ATOM   1706 1HB  SER A 124      -0.754  12.190   6.535  1.00 91.99           H
ATOM   1707 2HB  SER A 124      -2.396  11.791   6.073  1.00 91.99           H
ATOM   1708  OG  SER A 124      -2.066  11.930   8.104  1.00 91.99           O
ATOM   1709  HG  SER A 124      -1.417  12.559   8.532  1.00 91.99           H
ATOM   1710  HN  SER A 124       0.196  10.546   8.161  1.00 91.99           H
ATOM   1711  N   MET A 125       0.493  10.131   5.024  1.00 85.47           N
ATOM   1712  CA  MET A 125       1.072   9.901   3.711  1.00 85.47           C
ATOM   1713  C   MET A 125       1.093   8.408   3.375  1.00 85.47           C
ATOM   1714  O   MET A 125       0.722   8.011   2.272  1.00 85.47           O
ATOM   1715  HA  MET A 125       0.426  10.429   3.010  1.00 85.47           H
ATOM   1716  CB  MET A 125       2.499  10.452   3.678  1.00 85.47           C
ATOM   1717 1HB  MET A 125       3.025  10.162   4.588  1.00 85.47           H
ATOM   1718 2HB  MET A 125       3.043  10.013   2.842  1.00 85.47           H
ATOM   1719  CG  MET A 125       2.495  11.976   3.548  1.00 85.47           C
ATOM   1720 1HG  MET A 125       1.910  12.273   2.677  1.00 85.47           H
ATOM   1721 2HG  MET A 125       2.018  12.423   4.420  1.00 85.47           H
ATOM   1722  SD  MET A 125       4.167  12.580   3.392  1.00 85.47           S
ATOM   1723  CE  MET A 125       4.526  12.072   1.718  1.00 85.47           C
ATOM   1724 1HE  MET A 125       4.437  10.988   1.641  1.00 85.47           H
ATOM   1725 2HE  MET A 125       3.819  12.544   1.036  1.00 85.47           H
ATOM   1726 3HE  MET A 125       5.540  12.373   1.457  1.00 85.47           H
ATOM   1727  HN  MET A 125       1.099  10.580   5.680  1.00 85.47           H
ATOM   1728  N   TYR A 126       1.530   7.621   4.347  1.00 85.36           N
ATOM   1729  CA  TYR A 126       1.583   6.179   4.177  1.00 85.36           C
ATOM   1730  C   TYR A 126       0.203   5.618   3.826  1.00 85.36           C
ATOM   1731  O   TYR A 126       0.072   4.813   2.906  1.00 85.36           O
ATOM   1732  HA  TYR A 126       2.273   5.962   3.362  1.00 85.36           H
ATOM   1733  CB  TYR A 126       2.023   5.611   5.527  1.00 85.36           C
ATOM   1734 1HB  TYR A 126       3.078   5.839   5.679  1.00 85.36           H
ATOM   1735 2HB  TYR A 126       1.470   6.114   6.320  1.00 85.36           H
ATOM   1736  CG  TYR A 126       1.819   4.100   5.663  1.00 85.36           C
ATOM   1737  CD1 TYR A 126       0.794   3.610   6.446  1.00 85.36           C
ATOM   1738  HD1 TYR A 126       0.131   4.299   6.969  1.00 85.36           H
ATOM   1739  CD2 TYR A 126       2.660   3.228   5.001  1.00 85.36           C
ATOM   1740  HD2 TYR A 126       3.469   3.616   4.382  1.00 85.36           H
ATOM   1741  CE1 TYR A 126       0.602   2.189   6.574  1.00 85.36           C
ATOM   1742  HE1 TYR A 126      -0.203   1.788   7.190  1.00 85.36           H
ATOM   1743  CE2 TYR A 126       2.468   1.807   5.129  1.00 85.36           C
ATOM   1744  HE2 TYR A 126       3.125   1.107   4.612  1.00 85.36           H
ATOM   1745  CZ  TYR A 126       1.449   1.357   5.909  1.00 85.36           C
ATOM   1746  OH  TYR A 126       1.267   0.015   6.029  1.00 85.36           O
ATOM   1747  HH  TYR A 126       1.708  -0.460   5.267  1.00 85.36           H
ATOM   1748  HN  TYR A 126       1.845   7.953   5.237  1.00 85.36           H
ATOM   1749  N   LYS A 127      -0.791   6.065   4.580  1.00 85.12           N
ATOM   1750  CA  LYS A 127      -2.131   5.519   4.452  1.00 85.12           C
ATOM   1751  C   LYS A 127      -2.704   5.898   3.084  1.00 85.12           C
ATOM   1752  O   LYS A 127      -3.333   5.075   2.421  1.00 85.12           O
ATOM   1753  HA  LYS A 127      -2.048   4.433   4.502  1.00 85.12           H
ATOM   1754  CB  LYS A 127      -3.005   5.961   5.627  1.00 85.12           C
ATOM   1755 1HB  LYS A 127      -2.443   5.872   6.557  1.00 85.12           H
ATOM   1756 2HB  LYS A 127      -3.268   7.012   5.514  1.00 85.12           H
ATOM   1757  CG  LYS A 127      -4.278   5.117   5.712  1.00 85.12           C
ATOM   1758 1HG  LYS A 127      -4.949   5.539   6.460  1.00 85.12           H
ATOM   1759 2HG  LYS A 127      -4.804   5.149   4.758  1.00 85.12           H
ATOM   1760  CD  LYS A 127      -3.951   3.666   6.073  1.00 85.12           C
ATOM   1761 1HD  LYS A 127      -3.488   3.171   5.219  1.00 85.12           H
ATOM   1762 2HD  LYS A 127      -3.226   3.644   6.886  1.00 85.12           H
ATOM   1763  CE  LYS A 127      -5.213   2.906   6.486  1.00 85.12           C
ATOM   1764 1HE  LYS A 127      -6.082   3.331   5.983  1.00 85.12           H
ATOM   1765 2HE  LYS A 127      -5.139   1.866   6.170  1.00 85.12           H
ATOM   1766  NZ  LYS A 127      -5.401   2.973   7.953  1.00 85.12           N
ATOM   1767 1HZ  LYS A 127      -6.115   2.309   8.233  1.00 85.12           H
ATOM   1768 2HZ  LYS A 127      -4.528   2.745   8.416  1.00 85.12           H
ATOM   1769 3HZ  LYS A 127      -5.688   3.909   8.215  1.00 85.12           H
ATOM   1770  HN  LYS A 127      -0.693   6.786   5.266  1.00 85.12           H
ATOM   1771  N   MET A 128      -2.464   7.144   2.703  1.00 86.20           N
ATOM   1772  CA  MET A 128      -2.977   7.652   1.442  1.00 86.20           C
ATOM   1773  C   MET A 128      -2.389   6.880   0.259  1.00 86.20           C
ATOM   1774  O   MET A 128      -3.101   6.548  -0.687  1.00 86.20           O
ATOM   1775  HA  MET A 128      -4.056   7.502   1.482  1.00 86.20           H
ATOM   1776  CB  MET A 128      -2.626   9.135   1.308  1.00 86.20           C
ATOM   1777 1HB  MET A 128      -2.928   9.666   2.211  1.00 86.20           H
ATOM   1778 2HB  MET A 128      -1.546   9.250   1.216  1.00 86.20           H
ATOM   1779  CG  MET A 128      -3.316   9.755   0.091  1.00 86.20           C
ATOM   1780 1HG  MET A 128      -2.950   9.286  -0.822  1.00 86.20           H
ATOM   1781 2HG  MET A 128      -4.389   9.568   0.137  1.00 86.20           H
ATOM   1782  SD  MET A 128      -3.005  11.512   0.042  1.00 86.20           S
ATOM   1783  CE  MET A 128      -1.268  11.507  -0.367  1.00 86.20           C
ATOM   1784 1HE  MET A 128      -0.713  10.981   0.410  1.00 86.20           H
ATOM   1785 2HE  MET A 128      -1.120  11.004  -1.322  1.00 86.20           H
ATOM   1786 3HE  MET A 128      -0.908  12.534  -0.437  1.00 86.20           H
ATOM   1787  HN  MET A 128      -1.932   7.800   3.238  1.00 86.20           H
ATOM   1788  N   ASN A 129      -1.093   6.616   0.352  1.00 81.77           N
ATOM   1789  CA  ASN A 129      -0.389   5.938  -0.723  1.00 81.77           C
ATOM   1790  C   ASN A 129      -0.846   4.479  -0.785  1.00 81.77           C
ATOM   1791  O   ASN A 129      -0.958   3.905  -1.867  1.00 81.77           O
ATOM   1792  HA  ASN A 129      -0.643   6.492  -1.627  1.00 81.77           H
ATOM   1793  CB  ASN A 129       1.122   5.951  -0.486  1.00 81.77           C
ATOM   1794 1HB  ASN A 129       1.334   5.670   0.546  1.00 81.77           H
ATOM   1795 2HB  ASN A 129       1.600   5.207  -1.123  1.00 81.77           H
ATOM   1796  CG  ASN A 129       1.711   7.333  -0.776  1.00 81.77           C
ATOM   1797  OD1 ASN A 129       1.406   7.970  -1.771  1.00 81.77           O
ATOM   1798  ND2 ASN A 129       2.570   7.759   0.146  1.00 81.77           N
ATOM   1799 1HD2 ASN A 129       2.776   7.187   0.940  1.00 81.77           H
ATOM   1800 2HD2 ASN A 129       3.008   8.652   0.046  1.00 81.77           H
ATOM   1801  HN  ASN A 129      -0.528   6.858   1.141  1.00 81.77           H
ATOM   1802  N   PHE A 130      -1.097   3.920   0.390  1.00 87.33           N
ATOM   1803  CA  PHE A 130      -1.574   2.551   0.482  1.00 87.33           C
ATOM   1804  C   PHE A 130      -2.830   2.350  -0.368  1.00 87.33           C
ATOM   1805  O   PHE A 130      -2.886   1.441  -1.195  1.00 87.33           O
ATOM   1806  HA  PHE A 130      -0.778   1.906   0.109  1.00 87.33           H
ATOM   1807  CB  PHE A 130      -1.919   2.295   1.950  1.00 87.33           C
ATOM   1808 1HB  PHE A 130      -1.011   2.381   2.547  1.00 87.33           H
ATOM   1809 2HB  PHE A 130      -2.601   3.072   2.293  1.00 87.33           H
ATOM   1810  CG  PHE A 130      -2.554   0.927   2.210  1.00 87.33           C
ATOM   1811  CD1 PHE A 130      -3.899   0.825   2.389  1.00 87.33           C
ATOM   1812  HD1 PHE A 130      -4.523   1.717   2.346  1.00 87.33           H
ATOM   1813  CD2 PHE A 130      -1.775  -0.186   2.263  1.00 87.33           C
ATOM   1814  HD2 PHE A 130      -0.698  -0.104   2.120  1.00 87.33           H
ATOM   1815  CE1 PHE A 130      -4.489  -0.444   2.630  1.00 87.33           C
ATOM   1816  HE1 PHE A 130      -5.566  -0.526   2.774  1.00 87.33           H
ATOM   1817  CE2 PHE A 130      -2.365  -1.455   2.505  1.00 87.33           C
ATOM   1818  HE2 PHE A 130      -1.740  -2.347   2.547  1.00 87.33           H
ATOM   1819  CZ  PHE A 130      -3.709  -1.557   2.683  1.00 87.33           C
ATOM   1820  HZ  PHE A 130      -4.162  -2.531   2.868  1.00 87.33           H
ATOM   1821  HN  PHE A 130      -0.980   4.387   1.267  1.00 87.33           H
ATOM   1822  N   TYR A 131      -3.808   3.214  -0.135  1.00 91.65           N
ATOM   1823  CA  TYR A 131      -5.083   3.103  -0.822  1.00 91.65           C
ATOM   1824  C   TYR A 131      -4.946   3.485  -2.297  1.00 91.65           C
ATOM   1825  O   TYR A 131      -5.522   2.832  -3.167  1.00 91.65           O
ATOM   1826  HA  TYR A 131      -5.415   2.068  -0.751  1.00 91.65           H
ATOM   1827  CB  TYR A 131      -6.020   4.100  -0.135  1.00 91.65           C
ATOM   1828 1HB  TYR A 131      -5.493   5.045  -0.001  1.00 91.65           H
ATOM   1829 2HB  TYR A 131      -6.868   4.297  -0.791  1.00 91.65           H
ATOM   1830  CG  TYR A 131      -6.543   3.627   1.223  1.00 91.65           C
ATOM   1831  CD1 TYR A 131      -7.169   2.402   1.333  1.00 91.65           C
ATOM   1832  HD1 TYR A 131      -7.290   1.771   0.453  1.00 91.65           H
ATOM   1833  CD2 TYR A 131      -6.389   4.426   2.338  1.00 91.65           C
ATOM   1834  HD2 TYR A 131      -5.894   5.394   2.251  1.00 91.65           H
ATOM   1835  CE1 TYR A 131      -7.661   1.958   2.611  1.00 91.65           C
ATOM   1836  HE1 TYR A 131      -8.157   0.992   2.712  1.00 91.65           H
ATOM   1837  CE2 TYR A 131      -6.881   3.982   3.616  1.00 91.65           C
ATOM   1838  HE2 TYR A 131      -6.766   4.603   4.504  1.00 91.65           H
ATOM   1839  CZ  TYR A 131      -7.493   2.769   3.689  1.00 91.65           C
ATOM   1840  OH  TYR A 131      -7.958   2.349   4.896  1.00 91.65           O
ATOM   1841  HH  TYR A 131      -8.175   3.137   5.472  1.00 91.65           H
ATOM   1842  HN  TYR A 131      -3.739   3.976   0.508  1.00 91.65           H
ATOM   1843  N   SER A 132      -4.181   4.540  -2.534  1.00 91.73           N
ATOM   1844  CA  SER A 132      -4.057   5.089  -3.874  1.00 91.73           C
ATOM   1845  C   SER A 132      -3.431   4.052  -4.809  1.00 91.73           C
ATOM   1846  O   SER A 132      -3.890   3.869  -5.935  1.00 91.73           O
ATOM   1847  HA  SER A 132      -5.075   5.320  -4.186  1.00 91.73           H
ATOM   1848  CB  SER A 132      -3.223   6.371  -3.869  1.00 91.73           C
ATOM   1849 1HB  SER A 132      -3.171   6.774  -4.880  1.00 91.73           H
ATOM   1850 2HB  SER A 132      -3.716   7.122  -3.252  1.00 91.73           H
ATOM   1851  OG  SER A 132      -1.903   6.148  -3.379  1.00 91.73           O
ATOM   1852  HG  SER A 132      -1.371   6.993  -3.432  1.00 91.73           H
ATOM   1853  HN  SER A 132      -3.652   5.016  -1.832  1.00 91.73           H
ATOM   1854  N   CYS A 133      -2.392   3.401  -4.306  1.00 89.86           N
ATOM   1855  CA  CYS A 133      -1.687   2.399  -5.089  1.00 89.86           C
ATOM   1856  C   CYS A 133      -2.670   1.278  -5.432  1.00 89.86           C
ATOM   1857  O   CYS A 133      -2.778   0.874  -6.588  1.00 89.86           O
ATOM   1858  HA  CYS A 133      -1.338   2.897  -5.993  1.00 89.86           H
ATOM   1859  CB  CYS A 133      -0.454   1.872  -4.353  1.00 89.86           C
ATOM   1860 1HB  CYS A 133      -0.721   1.586  -3.336  1.00 89.86           H
ATOM   1861 2HB  CYS A 133      -0.081   0.975  -4.848  1.00 89.86           H
ATOM   1862  SG  CYS A 133       0.851   3.154  -4.319  1.00 89.86           S
ATOM   1863  HG  CYS A 133       0.370   3.814  -3.269  1.00 89.86           H
ATOM   1864  HN  CYS A 133      -2.032   3.547  -3.385  1.00 89.86           H
ATOM   1865  N   VAL A 134      -3.363   0.807  -4.405  1.00 88.49           N
ATOM   1866  CA  VAL A 134      -4.244  -0.338  -4.558  1.00 88.49           C
ATOM   1867  C   VAL A 134      -5.341   0.001  -5.569  1.00 88.49           C
ATOM   1868  O   VAL A 134      -5.660  -0.809  -6.439  1.00 88.49           O
ATOM   1869  HA  VAL A 134      -3.647  -1.162  -4.951  1.00 88.49           H
ATOM   1870  CB  VAL A 134      -4.796  -0.760  -3.195  1.00 88.49           C
ATOM   1871  HB  VAL A 134      -5.191   0.129  -2.704  1.00 88.49           H
ATOM   1872  CG1 VAL A 134      -5.944  -1.759  -3.354  1.00 88.49           C
ATOM   1873 1HG1 VAL A 134      -6.748  -1.300  -3.930  1.00 88.49           H
ATOM   1874 2HG1 VAL A 134      -5.584  -2.646  -3.876  1.00 88.49           H
ATOM   1875 3HG1 VAL A 134      -6.318  -2.042  -2.371  1.00 88.49           H
ATOM   1876  CG2 VAL A 134      -3.689  -1.334  -2.309  1.00 88.49           C
ATOM   1877 1HG2 VAL A 134      -3.250  -2.206  -2.794  1.00 88.49           H
ATOM   1878 2HG2 VAL A 134      -2.918  -0.578  -2.155  1.00 88.49           H
ATOM   1879 3HG2 VAL A 134      -4.108  -1.626  -1.346  1.00 88.49           H
ATOM   1880  HN  VAL A 134      -3.329   1.194  -3.483  1.00 88.49           H
ATOM   1881  N   LEU A 135      -5.889   1.198  -5.421  1.00 92.45           N
ATOM   1882  CA  LEU A 135      -7.008   1.617  -6.249  1.00 92.45           C
ATOM   1883  C   LEU A 135      -6.530   1.797  -7.691  1.00 92.45           C
ATOM   1884  O   LEU A 135      -7.255   1.480  -8.633  1.00 92.45           O
ATOM   1885  HA  LEU A 135      -7.747   0.816  -6.227  1.00 92.45           H
ATOM   1886  CB  LEU A 135      -7.672   2.863  -5.660  1.00 92.45           C
ATOM   1887 1HB  LEU A 135      -6.902   3.615  -5.489  1.00 92.45           H
ATOM   1888 2HB  LEU A 135      -8.356   3.271  -6.404  1.00 92.45           H
ATOM   1889  CG  LEU A 135      -8.445   2.658  -4.356  1.00 92.45           C
ATOM   1890  HG  LEU A 135      -7.777   2.188  -3.634  1.00 92.45           H
ATOM   1891  CD1 LEU A 135      -8.881   3.999  -3.761  1.00 92.45           C
ATOM   1892 1HD1 LEU A 135      -8.001   4.608  -3.554  1.00 92.45           H
ATOM   1893 2HD1 LEU A 135      -9.524   4.519  -4.470  1.00 92.45           H
ATOM   1894 3HD1 LEU A 135      -9.428   3.824  -2.834  1.00 92.45           H
ATOM   1895  CD2 LEU A 135      -9.628   1.711  -4.562  1.00 92.45           C
ATOM   1896 1HD2 LEU A 135     -10.304   2.131  -5.306  1.00 92.45           H
ATOM   1897 2HD2 LEU A 135      -9.263   0.743  -4.907  1.00 92.45           H
ATOM   1898 3HD2 LEU A 135     -10.160   1.583  -3.619  1.00 92.45           H
ATOM   1899  HN  LEU A 135      -5.581   1.875  -4.753  1.00 92.45           H
ATOM   1900  N   LEU A 136      -5.313   2.306  -7.819  1.00 92.07           N
ATOM   1901  CA  LEU A 136      -4.732   2.536  -9.130  1.00 92.07           C
ATOM   1902  C   LEU A 136      -4.560   1.197  -9.849  1.00 92.07           C
ATOM   1903  O   LEU A 136      -4.894   1.072 -11.026  1.00 92.07           O
ATOM   1904  HA  LEU A 136      -5.437   3.144  -9.698  1.00 92.07           H
ATOM   1905  CB  LEU A 136      -3.436   3.340  -9.009  1.00 92.07           C
ATOM   1906 1HB  LEU A 136      -2.855   2.933  -8.181  1.00 92.07           H
ATOM   1907 2HB  LEU A 136      -2.851   3.188  -9.915  1.00 92.07           H
ATOM   1908  CG  LEU A 136      -3.599   4.845  -8.788  1.00 92.07           C
ATOM   1909  HG  LEU A 136      -4.314   4.996  -7.978  1.00 92.07           H
ATOM   1910  CD1 LEU A 136      -2.278   5.481  -8.349  1.00 92.07           C
ATOM   1911 1HD1 LEU A 136      -1.948   5.025  -7.416  1.00 92.07           H
ATOM   1912 2HD1 LEU A 136      -1.524   5.321  -9.120  1.00 92.07           H
ATOM   1913 3HD1 LEU A 136      -2.423   6.551  -8.199  1.00 92.07           H
ATOM   1914  CD2 LEU A 136      -4.176   5.523 -10.032  1.00 92.07           C
ATOM   1915 1HD2 LEU A 136      -3.505   5.364 -10.876  1.00 92.07           H
ATOM   1916 2HD2 LEU A 136      -5.153   5.095 -10.259  1.00 92.07           H
ATOM   1917 3HD2 LEU A 136      -4.282   6.592  -9.848  1.00 92.07           H
ATOM   1918  HN  LEU A 136      -4.729   2.559  -7.047  1.00 92.07           H
ATOM   1919  N   ILE A 137      -4.037   0.228  -9.111  1.00 87.24           N
ATOM   1920  CA  ILE A 137      -3.761  -1.080  -9.679  1.00 87.24           C
ATOM   1921  C   ILE A 137      -5.077  -1.734 -10.106  1.00 87.24           C
ATOM   1922  O   ILE A 137      -5.139  -2.391 -11.143  1.00 87.24           O
ATOM   1923  HA  ILE A 137      -3.147  -0.928 -10.567  1.00 87.24           H
ATOM   1924  CB  ILE A 137      -2.942  -1.926  -8.702  1.00 87.24           C
ATOM   1925  HB  ILE A 137      -3.350  -1.784  -7.702  1.00 87.24           H
ATOM   1926  CG1 ILE A 137      -1.484  -1.464  -8.665  1.00 87.24           C
ATOM   1927 1HG1 ILE A 137      -0.997  -1.707  -9.609  1.00 87.24           H
ATOM   1928 2HG1 ILE A 137      -1.445  -0.380  -8.557  1.00 87.24           H
ATOM   1929  CG2 ILE A 137      -3.062  -3.415  -9.032  1.00 87.24           C
ATOM   1930 1HG2 ILE A 137      -4.107  -3.719  -8.966  1.00 87.24           H
ATOM   1931 2HG2 ILE A 137      -2.695  -3.594 -10.043  1.00 87.24           H
ATOM   1932 3HG2 ILE A 137      -2.470  -3.994  -8.323  1.00 87.24           H
ATOM   1933  CD1 ILE A 137      -0.728  -2.124  -7.510  1.00 87.24           C
ATOM   1934 1HD1 ILE A 137      -1.204  -1.858  -6.566  1.00 87.24           H
ATOM   1935 2HD1 ILE A 137      -0.748  -3.207  -7.634  1.00 87.24           H
ATOM   1936 3HD1 ILE A 137       0.305  -1.777  -7.507  1.00 87.24           H
ATOM   1937  HN  ILE A 137      -3.804   0.326  -8.143  1.00 87.24           H
ATOM   1938  N   MET A 138      -6.095  -1.531  -9.283  1.00 88.85           N
ATOM   1939  CA  MET A 138      -7.425  -2.022  -9.603  1.00 88.85           C
ATOM   1940  C   MET A 138      -7.936  -1.409 -10.908  1.00 88.85           C
ATOM   1941  O   MET A 138      -8.498  -2.109 -11.750  1.00 88.85           O
ATOM   1942  HA  MET A 138      -7.320  -3.101  -9.718  1.00 88.85           H
ATOM   1943  CB  MET A 138      -8.386  -1.674  -8.465  1.00 88.85           C
ATOM   1944 1HB  MET A 138      -7.993  -2.057  -7.523  1.00 88.85           H
ATOM   1945 2HB  MET A 138      -8.458  -0.592  -8.363  1.00 88.85           H
ATOM   1946  CG  MET A 138      -9.775  -2.262  -8.721  1.00 88.85           C
ATOM   1947 1HG  MET A 138     -10.157  -1.910  -9.679  1.00 88.85           H
ATOM   1948 2HG  MET A 138      -9.713  -3.349  -8.783  1.00 88.85           H
ATOM   1949  SD  MET A 138     -10.889  -1.789  -7.409  1.00 88.85           S
ATOM   1950  CE  MET A 138     -11.054  -0.046  -7.756  1.00 88.85           C
ATOM   1951 1HE  MET A 138     -10.075   0.430  -7.698  1.00 88.85           H
ATOM   1952 2HE  MET A 138     -11.465   0.088  -8.756  1.00 88.85           H
ATOM   1953 3HE  MET A 138     -11.722   0.408  -7.024  1.00 88.85           H
ATOM   1954  HN  MET A 138      -6.023  -1.043  -8.414  1.00 88.85           H
ATOM   1955  N   CYS A 139      -7.723  -0.107 -11.036  1.00 91.50           N
ATOM   1956  CA  CYS A 139      -8.219   0.622 -12.191  1.00 91.50           C
ATOM   1957  C   CYS A 139      -7.475   0.123 -13.431  1.00 91.50           C
ATOM   1958  O   CYS A 139      -8.047   0.056 -14.518  1.00 91.50           O
ATOM   1959  HA  CYS A 139      -9.285   0.404 -12.265  1.00 91.50           H
ATOM   1960  CB  CYS A 139      -8.075   2.135 -12.009  1.00 91.50           C
ATOM   1961 1HB  CYS A 139      -7.077   2.372 -11.641  1.00 91.50           H
ATOM   1962 2HB  CYS A 139      -8.188   2.637 -12.970  1.00 91.50           H
ATOM   1963  SG  CYS A 139      -9.337   2.747 -10.833  1.00 91.50           S
ATOM   1964  HG  CYS A 139      -8.729   2.304  -9.736  1.00 91.50           H
ATOM   1965  HN  CYS A 139      -7.223   0.446 -10.370  1.00 91.50           H
ATOM   1966  N   ILE A 140      -6.210  -0.214 -13.227  1.00 86.81           N
ATOM   1967  CA  ILE A 140      -5.393  -0.745 -14.305  1.00 86.81           C
ATOM   1968  C   ILE A 140      -6.029  -2.032 -14.834  1.00 86.81           C
ATOM   1969  O   ILE A 140      -6.094  -2.244 -16.044  1.00 86.81           O
ATOM   1970  HA  ILE A 140      -5.390  -0.006 -15.107  1.00 86.81           H
ATOM   1971  CB  ILE A 140      -3.944  -0.918 -13.844  1.00 86.81           C
ATOM   1972  HB  ILE A 140      -3.952  -1.406 -12.870  1.00 86.81           H
ATOM   1973  CG1 ILE A 140      -3.260   0.438 -13.666  1.00 86.81           C
ATOM   1974 1HG1 ILE A 140      -3.065   0.883 -14.642  1.00 86.81           H
ATOM   1975 2HG1 ILE A 140      -3.925   1.118 -13.133  1.00 86.81           H
ATOM   1976  CG2 ILE A 140      -3.171  -1.829 -14.800  1.00 86.81           C
ATOM   1977 1HG2 ILE A 140      -3.647  -2.809 -14.832  1.00 86.81           H
ATOM   1978 2HG2 ILE A 140      -3.170  -1.392 -15.798  1.00 86.81           H
ATOM   1979 3HG2 ILE A 140      -2.144  -1.936 -14.449  1.00 86.81           H
ATOM   1980  CD1 ILE A 140      -1.946   0.292 -12.895  1.00 86.81           C
ATOM   1981 1HD1 ILE A 140      -2.148  -0.130 -11.910  1.00 86.81           H
ATOM   1982 2HD1 ILE A 140      -1.275  -0.369 -13.443  1.00 86.81           H
ATOM   1983 3HD1 ILE A 140      -1.480   1.271 -12.782  1.00 86.81           H
ATOM   1984  HN  ILE A 140      -5.744  -0.130 -12.346  1.00 86.81           H
ATOM   1985  N   SER A 141      -6.481  -2.857 -13.902  1.00 86.66           N
ATOM   1986  CA  SER A 141      -7.069  -4.138 -14.258  1.00 86.66           C
ATOM   1987  C   SER A 141      -8.333  -3.920 -15.091  1.00 86.66           C
ATOM   1988  O   SER A 141      -8.539  -4.592 -16.101  1.00 86.66           O
ATOM   1989  HA  SER A 141      -6.307  -4.651 -14.845  1.00 86.66           H
ATOM   1990  CB  SER A 141      -7.390  -4.962 -13.009  1.00 86.66           C
ATOM   1991 1HB  SER A 141      -8.147  -4.445 -12.419  1.00 86.66           H
ATOM   1992 2HB  SER A 141      -7.818  -5.919 -13.307  1.00 86.66           H
ATOM   1993  OG  SER A 141      -6.235  -5.188 -12.207  1.00 86.66           O
ATOM   1994  HG  SER A 141      -6.100  -4.423 -11.577  1.00 86.66           H
ATOM   1995  HN  SER A 141      -6.452  -2.664 -12.922  1.00 86.66           H
ATOM   1996  N   VAL A 142      -9.148  -2.979 -14.637  1.00 88.15           N
ATOM   1997  CA  VAL A 142     -10.404  -2.689 -15.307  1.00 88.15           C
ATOM   1998  C   VAL A 142     -10.115  -2.146 -16.708  1.00 88.15           C
ATOM   1999  O   VAL A 142     -10.797  -2.503 -17.668  1.00 88.15           O
ATOM   2000  HA  VAL A 142     -10.951  -3.627 -15.401  1.00 88.15           H
ATOM   2001  CB  VAL A 142     -11.243  -1.733 -14.457  1.00 88.15           C
ATOM   2002  HB  VAL A 142     -10.655  -0.830 -14.289  1.00 88.15           H
ATOM   2003  CG1 VAL A 142     -12.525  -1.331 -15.188  1.00 88.15           C
ATOM   2004 1HG1 VAL A 142     -12.269  -0.833 -16.123  1.00 88.15           H
ATOM   2005 2HG1 VAL A 142     -13.117  -2.221 -15.400  1.00 88.15           H
ATOM   2006 3HG1 VAL A 142     -13.102  -0.651 -14.561  1.00 88.15           H
ATOM   2007  CG2 VAL A 142     -11.559  -2.348 -13.092  1.00 88.15           C
ATOM   2008 1HG2 VAL A 142     -12.118  -3.274 -13.231  1.00 88.15           H
ATOM   2009 2HG2 VAL A 142     -10.629  -2.561 -12.564  1.00 88.15           H
ATOM   2010 3HG2 VAL A 142     -12.156  -1.648 -12.508  1.00 88.15           H
ATOM   2011  HN  VAL A 142      -8.962  -2.421 -13.828  1.00 88.15           H
ATOM   2012  N   ASP A 143      -9.105  -1.293 -16.781  1.00 83.15           N
ATOM   2013  CA  ASP A 143      -8.757  -0.649 -18.036  1.00 83.15           C
ATOM   2014  C   ASP A 143      -8.390  -1.717 -19.068  1.00 83.15           C
ATOM   2015  O   ASP A 143      -8.802  -1.636 -20.224  1.00 83.15           O
ATOM   2016  HA  ASP A 143      -9.643  -0.081 -18.322  1.00 83.15           H
ATOM   2017  CB  ASP A 143      -7.551   0.277 -17.865  1.00 83.15           C
ATOM   2018 1HB  ASP A 143      -7.777   1.040 -17.120  1.00 83.15           H
ATOM   2019 2HB  ASP A 143      -6.701  -0.293 -17.492  1.00 83.15           H
ATOM   2020  CG  ASP A 143      -7.182   0.946 -19.191  1.00 83.15           C
ATOM   2021  OD1 ASP A 143      -8.058   1.653 -19.733  1.00 83.15           O
ATOM   2022  OD2 ASP A 143      -6.031   0.735 -19.631  1.00 83.15           O
ATOM   2023  HN  ASP A 143      -8.529  -1.040 -16.003  1.00 83.15           H
ATOM   2024  N   ARG A 144      -7.620  -2.695 -18.612  1.00 73.91           N
ATOM   2025  CA  ARG A 144      -7.154  -3.753 -19.492  1.00 73.91           C
ATOM   2026  C   ARG A 144      -8.331  -4.612 -19.958  1.00 73.91           C
ATOM   2027  O   ARG A 144      -8.386  -5.019 -21.118  1.00 73.91           O
ATOM   2028  HA  ARG A 144      -6.691  -3.234 -20.331  1.00 73.91           H
ATOM   2029  CB  ARG A 144      -6.129  -4.643 -18.788  1.00 73.91           C
ATOM   2030 1HB  ARG A 144      -6.487  -4.898 -17.790  1.00 73.91           H
ATOM   2031 2HB  ARG A 144      -6.018  -5.580 -19.335  1.00 73.91           H
ATOM   2032  CG  ARG A 144      -4.772  -3.943 -18.686  1.00 73.91           C
ATOM   2033 1HG  ARG A 144      -4.870  -3.040 -18.084  1.00 73.91           H
ATOM   2034 2HG  ARG A 144      -4.061  -4.592 -18.175  1.00 73.91           H
ATOM   2035  CD  ARG A 144      -4.236  -3.582 -20.073  1.00 73.91           C
ATOM   2036 1HD  ARG A 144      -4.137  -4.483 -20.679  1.00 73.91           H
ATOM   2037 2HD  ARG A 144      -4.941  -2.929 -20.586  1.00 73.91           H
ATOM   2038  NE  ARG A 144      -2.923  -2.910 -19.948  1.00 73.91           N
ATOM   2039  HE  ARG A 144      -2.463  -2.940 -19.061  1.00 73.91           H
ATOM   2040  CZ  ARG A 144      -2.313  -2.263 -20.951  1.00 73.91           C
ATOM   2041  NH1 ARG A 144      -2.883  -2.190 -22.161  1.00 73.91           N
ATOM   2042 1HH1 ARG A 144      -3.772  -2.621 -22.321  1.00 73.91           H
ATOM   2043 2HH1 ARG A 144      -2.421  -1.705 -22.903  1.00 73.91           H
ATOM   2044  NH2 ARG A 144      -1.123  -1.689 -20.724  1.00 73.91           N
ATOM   2045 1HH2 ARG A 144      -0.654  -1.202 -21.461  1.00 73.91           H
ATOM   2046 2HH2 ARG A 144      -0.704  -1.748 -19.818  1.00 73.91           H
ATOM   2047  HN  ARG A 144      -7.315  -2.770 -17.663  1.00 73.91           H
ATOM   2048  N   TYR A 145      -9.244  -4.862 -19.031  1.00 83.77           N
ATOM   2049  CA  TYR A 145     -10.462  -5.584 -19.355  1.00 83.77           C
ATOM   2050  C   TYR A 145     -11.202  -4.917 -20.516  1.00 83.77           C
ATOM   2051  O   TYR A 145     -11.569  -5.580 -21.486  1.00 83.77           O
ATOM   2052  HA  TYR A 145     -10.185  -6.598 -19.645  1.00 83.77           H
ATOM   2053  CB  TYR A 145     -11.338  -5.518 -18.102  1.00 83.77           C
ATOM   2054 1HB  TYR A 145     -10.920  -6.180 -17.344  1.00 83.77           H
ATOM   2055 2HB  TYR A 145     -11.300  -4.507 -17.698  1.00 83.77           H
ATOM   2056  CG  TYR A 145     -12.799  -5.901 -18.344  1.00 83.77           C
ATOM   2057  CD1 TYR A 145     -13.775  -4.925 -18.354  1.00 83.77           C
ATOM   2058  HD1 TYR A 145     -13.505  -3.882 -18.190  1.00 83.77           H
ATOM   2059  CD2 TYR A 145     -13.141  -7.222 -18.552  1.00 83.77           C
ATOM   2060  HD2 TYR A 145     -12.370  -7.992 -18.543  1.00 83.77           H
ATOM   2061  CE1 TYR A 145     -15.151  -5.286 -18.582  1.00 83.77           C
ATOM   2062  HE1 TYR A 145     -15.932  -4.525 -18.592  1.00 83.77           H
ATOM   2063  CE2 TYR A 145     -14.517  -7.582 -18.779  1.00 83.77           C
ATOM   2064  HE2 TYR A 145     -14.801  -8.621 -18.944  1.00 83.77           H
ATOM   2065  CZ  TYR A 145     -15.454  -6.596 -18.783  1.00 83.77           C
ATOM   2066  OH  TYR A 145     -16.753  -6.937 -18.997  1.00 83.77           O
ATOM   2067  HH  TYR A 145     -16.828  -7.922 -19.148  1.00 83.77           H
ATOM   2068  HN  TYR A 145      -9.161  -4.581 -18.075  1.00 83.77           H
ATOM   2069  N   ILE A 146     -11.400  -3.614 -20.380  1.00 80.92           N
ATOM   2070  CA  ILE A 146     -12.146  -2.862 -21.374  1.00 80.92           C
ATOM   2071  C   ILE A 146     -11.391  -2.897 -22.705  1.00 80.92           C
ATOM   2072  O   ILE A 146     -11.998  -3.054 -23.763  1.00 80.92           O
ATOM   2073  HA  ILE A 146     -13.106  -3.361 -21.509  1.00 80.92           H
ATOM   2074  CB  ILE A 146     -12.437  -1.448 -20.869  1.00 80.92           C
ATOM   2075  HB  ILE A 146     -11.497  -0.999 -20.549  1.00 80.92           H
ATOM   2076  CG1 ILE A 146     -13.361  -1.481 -19.650  1.00 80.92           C
ATOM   2077 1HG1 ILE A 146     -14.370  -1.747 -19.961  1.00 80.92           H
ATOM   2078 2HG1 ILE A 146     -13.026  -2.253 -18.957  1.00 80.92           H
ATOM   2079  CG2 ILE A 146     -12.998  -0.570 -21.990  1.00 80.92           C
ATOM   2080 1HG2 ILE A 146     -12.273  -0.509 -22.801  1.00 80.92           H
ATOM   2081 2HG2 ILE A 146     -13.925  -1.006 -22.363  1.00 80.92           H
ATOM   2082 3HG2 ILE A 146     -13.196   0.430 -21.603  1.00 80.92           H
ATOM   2083  CD1 ILE A 146     -13.381  -0.125 -18.941  1.00 80.92           C
ATOM   2084 1HD1 ILE A 146     -12.373   0.127 -18.609  1.00 80.92           H
ATOM   2085 2HD1 ILE A 146     -13.739   0.640 -19.630  1.00 80.92           H
ATOM   2086 3HD1 ILE A 146     -14.045  -0.176 -18.078  1.00 80.92           H
ATOM   2087  HN  ILE A 146     -11.062  -3.075 -19.608  1.00 80.92           H
ATOM   2088  N   ALA A 147     -10.078  -2.747 -22.608  1.00 79.56           N
ATOM   2089  CA  ALA A 147      -9.248  -2.630 -23.795  1.00 79.56           C
ATOM   2090  C   ALA A 147      -9.331  -3.928 -24.600  1.00 79.56           C
ATOM   2091  O   ALA A 147      -9.110  -3.928 -25.810  1.00 79.56           O
ATOM   2092  HA  ALA A 147      -9.645  -1.813 -24.398  1.00 79.56           H
ATOM   2093  CB  ALA A 147      -7.815  -2.289 -23.384  1.00 79.56           C
ATOM   2094 1HB  ALA A 147      -7.807  -1.344 -22.842  1.00 79.56           H
ATOM   2095 2HB  ALA A 147      -7.422  -3.079 -22.744  1.00 79.56           H
ATOM   2096 3HB  ALA A 147      -7.193  -2.201 -24.275  1.00 79.56           H
ATOM   2097  HN  ALA A 147      -9.583  -2.705 -21.740  1.00 79.56           H
ATOM   2098  N   ILE A 148      -9.651  -5.004 -23.895  1.00 75.75           N
ATOM   2099  CA  ILE A 148      -9.654  -6.323 -24.504  1.00 75.75           C
ATOM   2100  C   ILE A 148     -11.076  -6.672 -24.948  1.00 75.75           C
ATOM   2101  O   ILE A 148     -11.299  -7.029 -26.104  1.00 75.75           O
ATOM   2102  HA  ILE A 148      -9.018  -6.277 -25.388  1.00 75.75           H
ATOM   2103  CB  ILE A 148      -9.036  -7.353 -23.556  1.00 75.75           C
ATOM   2104  HB  ILE A 148      -9.533  -7.268 -22.589  1.00 75.75           H
ATOM   2105  CG1 ILE A 148      -7.551  -7.064 -23.326  1.00 75.75           C
ATOM   2106 1HG1 ILE A 148      -6.980  -7.355 -24.208  1.00 75.75           H
ATOM   2107 2HG1 ILE A 148      -7.402  -5.993 -23.188  1.00 75.75           H
ATOM   2108  CG2 ILE A 148      -9.272  -8.777 -24.063  1.00 75.75           C
ATOM   2109 1HG2 ILE A 148     -10.343  -8.965 -24.132  1.00 75.75           H
ATOM   2110 2HG2 ILE A 148      -8.818  -8.892 -25.047  1.00 75.75           H
ATOM   2111 3HG2 ILE A 148      -8.822  -9.488 -23.370  1.00 75.75           H
ATOM   2112  CD1 ILE A 148      -7.029  -7.819 -22.102  1.00 75.75           C
ATOM   2113 1HD1 ILE A 148      -7.586  -7.508 -21.218  1.00 75.75           H
ATOM   2114 2HD1 ILE A 148      -7.158  -8.891 -22.254  1.00 75.75           H
ATOM   2115 3HD1 ILE A 148      -5.971  -7.596 -21.962  1.00 75.75           H
ATOM   2116  HN  ILE A 148      -9.904  -4.984 -22.928  1.00 75.75           H
ATOM   2117  N   ALA A 149     -12.001  -6.557 -24.006  1.00 74.93           N
ATOM   2118  CA  ALA A 149     -13.354  -7.039 -24.224  1.00 74.93           C
ATOM   2119  C   ALA A 149     -14.091  -6.073 -25.155  1.00 74.93           C
ATOM   2120  O   ALA A 149     -14.881  -6.498 -25.996  1.00 74.93           O
ATOM   2121  HA  ALA A 149     -13.286  -8.014 -24.706  1.00 74.93           H
ATOM   2122  CB  ALA A 149     -14.061  -7.203 -22.877  1.00 74.93           C
ATOM   2123 1HB  ALA A 149     -13.514  -7.920 -22.265  1.00 74.93           H
ATOM   2124 2HB  ALA A 149     -14.095  -6.241 -22.365  1.00 74.93           H
ATOM   2125 3HB  ALA A 149     -15.076  -7.564 -23.040  1.00 74.93           H
ATOM   2126  HN  ALA A 149     -11.838  -6.145 -23.110  1.00 74.93           H
ATOM   2127  N   GLN A 150     -13.805  -4.792 -24.973  1.00 66.67           N
ATOM   2128  CA  GLN A 150     -14.528  -3.755 -25.689  1.00 66.67           C
ATOM   2129  C   GLN A 150     -13.576  -2.977 -26.600  1.00 66.67           C
ATOM   2130  O   GLN A 150     -13.666  -1.755 -26.698  1.00 66.67           O
ATOM   2131  HA  GLN A 150     -15.269  -4.282 -26.291  1.00 66.67           H
ATOM   2132  CB  GLN A 150     -15.247  -2.817 -24.718  1.00 66.67           C
ATOM   2133 1HB  GLN A 150     -14.514  -2.285 -24.111  1.00 66.67           H
ATOM   2134 2HB  GLN A 150     -15.804  -2.066 -25.277  1.00 66.67           H
ATOM   2135  CG  GLN A 150     -16.201  -3.595 -23.809  1.00 66.67           C
ATOM   2136 1HG  GLN A 150     -16.828  -4.252 -24.412  1.00 66.67           H
ATOM   2137 2HG  GLN A 150     -15.628  -4.232 -23.135  1.00 66.67           H
ATOM   2138  CD  GLN A 150     -17.082  -2.644 -22.996  1.00 66.67           C
ATOM   2139  OE1 GLN A 150     -17.011  -1.432 -23.121  1.00 66.67           O
ATOM   2140  NE2 GLN A 150     -17.913  -3.258 -22.160  1.00 66.67           N
ATOM   2141 1HE2 GLN A 150     -17.921  -4.257 -22.106  1.00 66.67           H
ATOM   2142 2HE2 GLN A 150     -18.530  -2.722 -21.584  1.00 66.67           H
ATOM   2143  HN  GLN A 150     -13.096  -4.461 -24.351  1.00 66.67           H
ATOM   2144  N   ALA A 151     -12.686  -3.718 -27.243  1.00 67.28           N
ATOM   2145  CA  ALA A 151     -11.571  -3.106 -27.946  1.00 67.28           C
ATOM   2146  C   ALA A 151     -12.105  -2.060 -28.927  1.00 67.28           C
ATOM   2147  O   ALA A 151     -11.557  -0.963 -29.029  1.00 67.28           O
ATOM   2148  HA  ALA A 151     -10.943  -2.611 -27.206  1.00 67.28           H
ATOM   2149  CB  ALA A 151     -10.749  -4.192 -28.644  1.00 67.28           C
ATOM   2150 1HB  ALA A 151     -10.369  -4.893 -27.900  1.00 67.28           H
ATOM   2151 2HB  ALA A 151     -11.380  -4.725 -29.356  1.00 67.28           H
ATOM   2152 3HB  ALA A 151      -9.913  -3.733 -29.171  1.00 67.28           H
ATOM   2153  HN  ALA A 151     -12.717  -4.717 -27.288  1.00 67.28           H
ATOM   2154  N   MET A 152     -13.168  -2.436 -29.623  1.00 57.85           N
ATOM   2155  CA  MET A 152     -13.727  -1.580 -30.655  1.00 57.85           C
ATOM   2156  C   MET A 152     -14.237  -0.265 -30.061  1.00 57.85           C
ATOM   2157  O   MET A 152     -13.909   0.812 -30.556  1.00 57.85           O
ATOM   2158  HA  MET A 152     -12.908  -1.380 -31.347  1.00 57.85           H
ATOM   2159  CB  MET A 152     -14.880  -2.306 -31.352  1.00 57.85           C
ATOM   2160 1HB  MET A 152     -15.521  -2.776 -30.607  1.00 57.85           H
ATOM   2161 2HB  MET A 152     -15.494  -1.586 -31.893  1.00 57.85           H
ATOM   2162  CG  MET A 152     -14.353  -3.366 -32.322  1.00 57.85           C
ATOM   2163 1HG  MET A 152     -13.288  -3.214 -32.497  1.00 57.85           H
ATOM   2164 2HG  MET A 152     -14.466  -4.358 -31.885  1.00 57.85           H
ATOM   2165  SD  MET A 152     -15.243  -3.276 -33.866  1.00 57.85           S
ATOM   2166  CE  MET A 152     -16.654  -4.296 -33.471  1.00 57.85           C
ATOM   2167 1HE  MET A 152     -16.316  -5.299 -33.212  1.00 57.85           H
ATOM   2168 2HE  MET A 152     -17.189  -3.864 -32.626  1.00 57.85           H
ATOM   2169 3HE  MET A 152     -17.318  -4.347 -34.334  1.00 57.85           H
ATOM   2170  HN  MET A 152     -13.644  -3.305 -29.491  1.00 57.85           H
ATOM   2171  N   ARG A 153     -15.030  -0.397 -29.008  1.00 55.86           N
ATOM   2172  CA  ARG A 153     -15.606   0.766 -28.355  1.00 55.86           C
ATOM   2173  C   ARG A 153     -14.505   1.620 -27.724  1.00 55.86           C
ATOM   2174  O   ARG A 153     -14.638   2.840 -27.630  1.00 55.86           O
ATOM   2175  HA  ARG A 153     -16.116   1.308 -29.151  1.00 55.86           H
ATOM   2176  CB  ARG A 153     -16.604   0.351 -27.271  1.00 55.86           C
ATOM   2177 1HB  ARG A 153     -16.176  -0.445 -26.663  1.00 55.86           H
ATOM   2178 2HB  ARG A 153     -16.795   1.193 -26.606  1.00 55.86           H
ATOM   2179  CG  ARG A 153     -17.920  -0.125 -27.891  1.00 55.86           C
ATOM   2180 1HG  ARG A 153     -18.282   0.620 -28.600  1.00 55.86           H
ATOM   2181 2HG  ARG A 153     -17.750  -1.044 -28.452  1.00 55.86           H
ATOM   2182  CD  ARG A 153     -18.978  -0.366 -26.813  1.00 55.86           C
ATOM   2183 1HD  ARG A 153     -18.648  -1.157 -26.139  1.00 55.86           H
ATOM   2184 2HD  ARG A 153     -19.107   0.533 -26.210  1.00 55.86           H
ATOM   2185  NE  ARG A 153     -20.264  -0.742 -27.441  1.00 55.86           N
ATOM   2186  HE  ARG A 153     -20.307  -0.774 -28.439  1.00 55.86           H
ATOM   2187  CZ  ARG A 153     -21.375  -1.044 -26.755  1.00 55.86           C
ATOM   2188  NH1 ARG A 153     -21.375  -1.018 -25.415  1.00 55.86           N
ATOM   2189 1HH1 ARG A 153     -20.542  -0.773 -24.920  1.00 55.86           H
ATOM   2190 2HH1 ARG A 153     -22.209  -1.245 -24.911  1.00 55.86           H
ATOM   2191  NH2 ARG A 153     -22.486  -1.371 -27.429  1.00 55.86           N
ATOM   2192 1HH2 ARG A 153     -23.323  -1.599 -26.933  1.00 55.86           H
ATOM   2193 2HH2 ARG A 153     -22.477  -1.388 -28.429  1.00 55.86           H
ATOM   2194  HN  ARG A 153     -15.279  -1.276 -28.602  1.00 55.86           H
ATOM   2195  N   ALA A 154     -13.443   0.947 -27.308  1.00 61.80           N
ATOM   2196  CA  ALA A 154     -12.356   1.617 -26.614  1.00 61.80           C
ATOM   2197  C   ALA A 154     -11.613   2.525 -27.596  1.00 61.80           C
ATOM   2198  O   ALA A 154     -11.054   3.547 -27.200  1.00 61.80           O
ATOM   2199  HA  ALA A 154     -12.794   2.230 -25.826  1.00 61.80           H
ATOM   2200  CB  ALA A 154     -11.438   0.573 -25.975  1.00 61.80           C
ATOM   2201 1HB  ALA A 154     -12.008  -0.026 -25.264  1.00 61.80           H
ATOM   2202 2HB  ALA A 154     -11.029  -0.074 -26.750  1.00 61.80           H
ATOM   2203 3HB  ALA A 154     -10.623   1.077 -25.454  1.00 61.80           H
ATOM   2204  HN  ALA A 154     -13.318  -0.037 -27.438  1.00 61.80           H
ATOM   2205  N   HIS A 155     -11.629   2.119 -28.857  1.00 57.02           N
ATOM   2206  CA  HIS A 155     -10.865   2.815 -29.877  1.00 57.02           C
ATOM   2207  C   HIS A 155     -11.534   4.154 -30.196  1.00 57.02           C
ATOM   2208  O   HIS A 155     -10.862   5.179 -30.298  1.00 57.02           O
ATOM   2209  HA  HIS A 155      -9.878   3.003 -29.455  1.00 57.02           H
ATOM   2210  CB  HIS A 155     -10.683   1.934 -31.115  1.00 57.02           C
ATOM   2211 1HB  HIS A 155     -10.428   0.924 -30.795  1.00 57.02           H
ATOM   2212 2HB  HIS A 155     -11.632   1.870 -31.646  1.00 57.02           H
ATOM   2213  CG  HIS A 155      -9.621   2.428 -32.069  1.00 57.02           C
ATOM   2214  ND1 HIS A 155      -9.837   3.464 -32.960  1.00 57.02           N
ATOM   2215  HD1 HIS A 155     -10.689   3.978 -33.064  1.00 57.02           H
ATOM   2216  CD2 HIS A 155      -8.334   2.018 -32.261  1.00 57.02           C
ATOM   2217  HD2 HIS A 155      -7.835   1.214 -31.719  1.00 57.02           H
ATOM   2218  CE1 HIS A 155      -8.725   3.659 -33.653  1.00 57.02           C
ATOM   2219  HE1 HIS A 155      -8.578   4.406 -34.433  1.00 57.02           H
ATOM   2220  NE2 HIS A 155      -7.795   2.761 -33.218  1.00 57.02           N
ATOM   2221  HN  HIS A 155     -12.152   1.331 -29.184  1.00 57.02           H
ATOM   2222  N   THR A 156     -12.850   4.101 -30.344  1.00 63.74           N
ATOM   2223  CA  THR A 156     -13.605   5.275 -30.747  1.00 63.74           C
ATOM   2224  C   THR A 156     -13.614   6.314 -29.624  1.00 63.74           C
ATOM   2225  O   THR A 156     -13.692   7.514 -29.885  1.00 63.74           O
ATOM   2226  HA  THR A 156     -13.103   5.730 -31.600  1.00 63.74           H
ATOM   2227  CB  THR A 156     -15.005   4.817 -31.162  1.00 63.74           C
ATOM   2228  HB  THR A 156     -15.671   5.670 -31.291  1.00 63.74           H
ATOM   2229  OG1 THR A 156     -15.382   3.890 -30.147  1.00 63.74           O
ATOM   2230  HG1 THR A 156     -16.351   3.660 -30.237  1.00 63.74           H
ATOM   2231  CG2 THR A 156     -14.992   3.981 -32.443  1.00 63.74           C
ATOM   2232 1HG2 THR A 156     -14.379   3.092 -32.291  1.00 63.74           H
ATOM   2233 2HG2 THR A 156     -14.576   4.573 -33.259  1.00 63.74           H
ATOM   2234 3HG2 THR A 156     -16.010   3.682 -32.693  1.00 63.74           H
ATOM   2235  HN  THR A 156     -13.397   3.277 -30.194  1.00 63.74           H
ATOM   2236  N   TRP A 157     -13.533   5.816 -28.399  1.00 57.92           N
ATOM   2237  CA  TRP A 157     -13.696   6.667 -27.233  1.00 57.92           C
ATOM   2238  C   TRP A 157     -12.309   6.943 -26.651  1.00 57.92           C
ATOM   2239  O   TRP A 157     -12.172   7.196 -25.455  1.00 57.92           O
ATOM   2240  HA  TRP A 157     -14.155   7.600 -27.562  1.00 57.92           H
ATOM   2241  CB  TRP A 157     -14.653   6.034 -26.221  1.00 57.92           C
ATOM   2242 1HB  TRP A 157     -14.349   5.002 -26.045  1.00 57.92           H
ATOM   2243 2HB  TRP A 157     -14.562   6.560 -25.271  1.00 57.92           H
ATOM   2244  CG  TRP A 157     -16.120   6.049 -26.657  1.00 57.92           C
ATOM   2245  CD1 TRP A 157     -16.629   5.718 -27.852  1.00 57.92           C
ATOM   2246  HD1 TRP A 157     -16.033   5.381 -28.701  1.00 57.92           H
ATOM   2247  CD2 TRP A 157     -17.253   6.430 -25.849  1.00 57.92           C
ATOM   2248  NE1 TRP A 157     -18.001   5.858 -27.873  1.00 57.92           N
ATOM   2249  HE1 TRP A 157     -18.604   5.672 -28.650  1.00 57.92           H
ATOM   2250  CE2 TRP A 157     -18.393   6.304 -26.617  1.00 57.92           C
ATOM   2251  CE3 TRP A 157     -17.313   6.866 -24.514  1.00 57.92           C
ATOM   2252  HE3 TRP A 157     -16.428   6.974 -23.888  1.00 57.92           H
ATOM   2253  CZ2 TRP A 157     -19.676   6.595 -26.137  1.00 57.92           C
ATOM   2254  HZ2 TRP A 157     -20.562   6.488 -26.764  1.00 57.92           H
ATOM   2255  CZ3 TRP A 157     -18.602   7.153 -24.050  1.00 57.92           C
ATOM   2256  HZ3 TRP A 157     -18.706   7.496 -23.020  1.00 57.92           H
ATOM   2257  CH2 TRP A 157     -19.760   7.032 -24.810  1.00 57.92           C
ATOM   2258  HH2 TRP A 157     -20.729   7.276 -24.374  1.00 57.92           H
ATOM   2259  HN  TRP A 157     -13.360   4.852 -28.198  1.00 57.92           H
ATOM   2260  N   ARG A 158     -11.314   6.886 -27.524  1.00 59.30           N
ATOM   2261  CA  ARG A 158      -9.929   6.917 -27.084  1.00 59.30           C
ATOM   2262  C   ARG A 158      -9.651   8.198 -26.296  1.00 59.30           C
ATOM   2263  O   ARG A 158      -9.040   8.156 -25.230  1.00 59.30           O
ATOM   2264  HA  ARG A 158      -9.818   6.036 -26.452  1.00 59.30           H
ATOM   2265  CB  ARG A 158      -8.971   6.840 -28.275  1.00 59.30           C
ATOM   2266 1HB  ARG A 158      -9.321   6.086 -28.980  1.00 59.30           H
ATOM   2267 2HB  ARG A 158      -8.966   7.793 -28.804  1.00 59.30           H
ATOM   2268  CG  ARG A 158      -7.552   6.497 -27.815  1.00 59.30           C
ATOM   2269 1HG  ARG A 158      -7.162   7.304 -27.196  1.00 59.30           H
ATOM   2270 2HG  ARG A 158      -7.573   5.601 -27.196  1.00 59.30           H
ATOM   2271  CD  ARG A 158      -6.627   6.274 -29.014  1.00 59.30           C
ATOM   2272 1HD  ARG A 158      -7.036   5.496 -29.659  1.00 59.30           H
ATOM   2273 2HD  ARG A 158      -6.566   7.184 -29.611  1.00 59.30           H
ATOM   2274  NE  ARG A 158      -5.278   5.886 -28.546  1.00 59.30           N
ATOM   2275  HE  ARG A 158      -5.093   5.924 -27.564  1.00 59.30           H
ATOM   2276  CZ  ARG A 158      -4.289   5.485 -29.356  1.00 59.30           C
ATOM   2277  NH1 ARG A 158      -4.480   5.415 -30.680  1.00 59.30           N
ATOM   2278 1HH1 ARG A 158      -5.367   5.662 -31.071  1.00 59.30           H
ATOM   2279 2HH1 ARG A 158      -3.736   5.115 -31.278  1.00 59.30           H
ATOM   2280  NH2 ARG A 158      -3.104   5.157 -28.821  1.00 59.30           N
ATOM   2281 1HH2 ARG A 158      -2.356   4.856 -29.412  1.00 59.30           H
ATOM   2282 2HH2 ARG A 158      -2.970   5.212 -27.832  1.00 59.30           H
ATOM   2283  HN  ARG A 158     -11.441   6.819 -28.514  1.00 59.30           H
ATOM   2284  N   GLU A 159     -10.114   9.309 -26.852  1.00 64.53           N
ATOM   2285  CA  GLU A 159      -9.884  10.605 -26.238  1.00 64.53           C
ATOM   2286  C   GLU A 159     -10.677  10.723 -24.934  1.00 64.53           C
ATOM   2287  O   GLU A 159     -10.141  11.154 -23.914  1.00 64.53           O
ATOM   2288  HA  GLU A 159      -8.815  10.640 -26.025  1.00 64.53           H
ATOM   2289  CB  GLU A 159     -10.240  11.739 -27.201  1.00 64.53           C
ATOM   2290 1HB  GLU A 159     -11.211  11.543 -27.656  1.00 64.53           H
ATOM   2291 2HB  GLU A 159     -10.196  12.694 -26.676  1.00 64.53           H
ATOM   2292  CG  GLU A 159      -9.226  11.828 -28.343  1.00 64.53           C
ATOM   2293 1HG  GLU A 159      -8.215  11.775 -27.941  1.00 64.53           H
ATOM   2294 2HG  GLU A 159      -9.350  10.974 -29.010  1.00 64.53           H
ATOM   2295  CD  GLU A 159      -9.400  13.127 -29.131  1.00 64.53           C
ATOM   2296  OE1 GLU A 159      -8.416  13.528 -29.790  1.00 64.53           O
ATOM   2297  OE2 GLU A 159     -10.513  13.691 -29.058  1.00 64.53           O
ATOM   2298  HN  GLU A 159     -10.636   9.332 -27.705  1.00 64.53           H
ATOM   2299  N   LYS A 160     -11.941  10.332 -25.011  1.00 69.31           N
ATOM   2300  CA  LYS A 160     -12.815  10.397 -23.852  1.00 69.31           C
ATOM   2301  C   LYS A 160     -12.216   9.563 -22.718  1.00 69.31           C
ATOM   2302  O   LYS A 160     -12.282   9.952 -21.554  1.00 69.31           O
ATOM   2303  HA  LYS A 160     -12.855  11.438 -23.531  1.00 69.31           H
ATOM   2304  CB  LYS A 160     -14.239   9.986 -24.232  1.00 69.31           C
ATOM   2305 1HB  LYS A 160     -14.218   9.034 -24.762  1.00 69.31           H
ATOM   2306 2HB  LYS A 160     -14.831   9.834 -23.329  1.00 69.31           H
ATOM   2307  CG  LYS A 160     -14.902  11.050 -25.109  1.00 69.31           C
ATOM   2308 1HG  LYS A 160     -14.790  12.030 -24.646  1.00 69.31           H
ATOM   2309 2HG  LYS A 160     -14.398  11.095 -26.075  1.00 69.31           H
ATOM   2310  CD  LYS A 160     -16.386  10.743 -25.316  1.00 69.31           C
ATOM   2311 1HD  LYS A 160     -16.497   9.773 -25.799  1.00 69.31           H
ATOM   2312 2HD  LYS A 160     -16.886  10.677 -24.349  1.00 69.31           H
ATOM   2313  CE  LYS A 160     -17.055  11.823 -26.169  1.00 69.31           C
ATOM   2314 1HE  LYS A 160     -16.951  12.794 -25.685  1.00 69.31           H
ATOM   2315 2HE  LYS A 160     -16.555  11.893 -27.135  1.00 69.31           H
ATOM   2316  NZ  LYS A 160     -18.489  11.512 -26.367  1.00 69.31           N
ATOM   2317 1HZ  LYS A 160     -18.917  12.239 -26.930  1.00 69.31           H
ATOM   2318 2HZ  LYS A 160     -18.579  10.621 -26.842  1.00 69.31           H
ATOM   2319 3HZ  LYS A 160     -18.952  11.464 -25.467  1.00 69.31           H
ATOM   2320  HN  LYS A 160     -12.367   9.977 -25.843  1.00 69.31           H
ATOM   2321  N   ARG A 161     -11.644   8.430 -23.099  1.00 67.73           N
ATOM   2322  CA  ARG A 161     -11.052   7.527 -22.127  1.00 67.73           C
ATOM   2323  C   ARG A 161      -9.914   8.224 -21.378  1.00 67.73           C
ATOM   2324  O   ARG A 161      -9.722   7.998 -20.185  1.00 67.73           O
ATOM   2325  HA  ARG A 161     -11.868   7.271 -21.451  1.00 67.73           H
ATOM   2326  CB  ARG A 161     -10.510   6.266 -22.804  1.00 67.73           C
ATOM   2327 1HB  ARG A 161      -9.970   6.540 -23.711  1.00 67.73           H
ATOM   2328 2HB  ARG A 161      -9.796   5.773 -22.145  1.00 67.73           H
ATOM   2329  CG  ARG A 161     -11.644   5.300 -23.152  1.00 67.73           C
ATOM   2330 1HG  ARG A 161     -12.193   5.037 -22.247  1.00 67.73           H
ATOM   2331 2HG  ARG A 161     -12.351   5.789 -23.822  1.00 67.73           H
ATOM   2332  CD  ARG A 161     -11.100   4.031 -23.811  1.00 67.73           C
ATOM   2333 1HD  ARG A 161     -11.914   3.477 -24.279  1.00 67.73           H
ATOM   2334 2HD  ARG A 161     -10.398   4.295 -24.602  1.00 67.73           H
ATOM   2335  NE  ARG A 161     -10.428   3.183 -22.801  1.00 67.73           N
ATOM   2336  HE  ARG A 161     -10.620   3.363 -21.836  1.00 67.73           H
ATOM   2337  CZ  ARG A 161      -9.579   2.190 -23.098  1.00 67.73           C
ATOM   2338  NH1 ARG A 161      -9.286   1.906 -24.374  1.00 67.73           N
ATOM   2339 1HH1 ARG A 161      -9.702   2.436 -25.113  1.00 67.73           H
ATOM   2340 2HH1 ARG A 161      -8.651   1.163 -24.588  1.00 67.73           H
ATOM   2341  NH2 ARG A 161      -9.028   1.487 -22.100  1.00 67.73           N
ATOM   2342 1HH2 ARG A 161      -8.392   0.742 -22.305  1.00 67.73           H
ATOM   2343 2HH2 ARG A 161      -9.252   1.705 -21.151  1.00 67.73           H
ATOM   2344  HN  ARG A 161     -11.581   8.127 -24.050  1.00 67.73           H
ATOM   2345  N   LEU A 162      -9.191   9.058 -22.111  1.00 78.35           N
ATOM   2346  CA  LEU A 162      -8.059   9.768 -21.539  1.00 78.35           C
ATOM   2347  C   LEU A 162      -8.568  10.814 -20.545  1.00 78.35           C
ATOM   2348  O   LEU A 162      -7.945  11.046 -19.510  1.00 78.35           O
ATOM   2349  HA  LEU A 162      -7.458   9.039 -20.995  1.00 78.35           H
ATOM   2350  CB  LEU A 162      -7.176  10.348 -22.645  1.00 78.35           C
ATOM   2351 1HB  LEU A 162      -6.959   9.557 -23.363  1.00 78.35           H
ATOM   2352 2HB  LEU A 162      -7.746  11.112 -23.174  1.00 78.35           H
ATOM   2353  CG  LEU A 162      -5.851  10.964 -22.191  1.00 78.35           C
ATOM   2354  HG  LEU A 162      -6.056  11.647 -21.367  1.00 78.35           H
ATOM   2355  CD1 LEU A 162      -4.900   9.889 -21.662  1.00 78.35           C
ATOM   2356 1HD1 LEU A 162      -5.359   9.384 -20.812  1.00 78.35           H
ATOM   2357 2HD1 LEU A 162      -4.697   9.163 -22.449  1.00 78.35           H
ATOM   2358 3HD1 LEU A 162      -3.965  10.353 -21.346  1.00 78.35           H
ATOM   2359  CD2 LEU A 162      -5.216  11.788 -23.314  1.00 78.35           C
ATOM   2360 1HD2 LEU A 162      -5.027  11.145 -24.174  1.00 78.35           H
ATOM   2361 2HD2 LEU A 162      -5.894  12.591 -23.602  1.00 78.35           H
ATOM   2362 3HD2 LEU A 162      -4.276  12.214 -22.965  1.00 78.35           H
ATOM   2363  HN  LEU A 162      -9.366   9.251 -23.076  1.00 78.35           H
ATOM   2364  N   LEU A 163      -9.695  11.417 -20.895  1.00 81.07           N
ATOM   2365  CA  LEU A 163     -10.314  12.406 -20.029  1.00 81.07           C
ATOM   2366  C   LEU A 163     -10.783  11.728 -18.741  1.00 81.07           C
ATOM   2367  O   LEU A 163     -10.489  12.201 -17.644  1.00 81.07           O
ATOM   2368  HA  LEU A 163      -9.550  13.141 -19.774  1.00 81.07           H
ATOM   2369  CB  LEU A 163     -11.425  13.149 -20.774  1.00 81.07           C
ATOM   2370 1HB  LEU A 163     -11.017  13.530 -21.710  1.00 81.07           H
ATOM   2371 2HB  LEU A 163     -12.203  12.431 -21.034  1.00 81.07           H
ATOM   2372  CG  LEU A 163     -12.075  14.312 -20.022  1.00 81.07           C
ATOM   2373  HG  LEU A 163     -12.374  13.957 -19.036  1.00 81.07           H
ATOM   2374  CD1 LEU A 163     -11.078  15.452 -19.808  1.00 81.07           C
ATOM   2375 1HD1 LEU A 163     -10.230  15.089 -19.226  1.00 81.07           H
ATOM   2376 2HD1 LEU A 163     -10.726  15.813 -20.775  1.00 81.07           H
ATOM   2377 3HD1 LEU A 163     -11.565  16.266 -19.271  1.00 81.07           H
ATOM   2378  CD2 LEU A 163     -13.343  14.786 -20.735  1.00 81.07           C
ATOM   2379 1HD2 LEU A 163     -13.091  15.118 -21.742  1.00 81.07           H
ATOM   2380 2HD2 LEU A 163     -14.057  13.964 -20.791  1.00 81.07           H
ATOM   2381 3HD2 LEU A 163     -13.785  15.613 -20.179  1.00 81.07           H
ATOM   2382  HN  LEU A 163     -10.182  11.240 -21.750  1.00 81.07           H
ATOM   2383  N   TYR A 164     -11.505  10.631 -18.916  1.00 74.29           N
ATOM   2384  CA  TYR A 164     -12.024   9.887 -17.781  1.00 74.29           C
ATOM   2385  C   TYR A 164     -10.889   9.399 -16.879  1.00 74.29           C
ATOM   2386  O   TYR A 164     -11.038   9.346 -15.660  1.00 74.29           O
ATOM   2387  HA  TYR A 164     -12.670  10.553 -17.210  1.00 74.29           H
ATOM   2388  CB  TYR A 164     -12.751   8.675 -18.368  1.00 74.29           C
ATOM   2389 1HB  TYR A 164     -12.163   8.278 -19.195  1.00 74.29           H
ATOM   2390 2HB  TYR A 164     -12.803   7.894 -17.610  1.00 74.29           H
ATOM   2391  CG  TYR A 164     -14.166   8.979 -18.865  1.00 74.29           C
ATOM   2392  CD1 TYR A 164     -15.112   9.476 -17.992  1.00 74.29           C
ATOM   2393  HD1 TYR A 164     -14.851   9.652 -16.948  1.00 74.29           H
ATOM   2394  CD2 TYR A 164     -14.495   8.755 -20.186  1.00 74.29           C
ATOM   2395  HD2 TYR A 164     -13.748   8.363 -20.876  1.00 74.29           H
ATOM   2396  CE1 TYR A 164     -16.443   9.761 -18.460  1.00 74.29           C
ATOM   2397  HE1 TYR A 164     -17.200  10.154 -17.781  1.00 74.29           H
ATOM   2398  CE2 TYR A 164     -15.827   9.041 -20.654  1.00 74.29           C
ATOM   2399  HE2 TYR A 164     -16.100   8.869 -21.695  1.00 74.29           H
ATOM   2400  CZ  TYR A 164     -16.735   9.530 -19.768  1.00 74.29           C
ATOM   2401  OH  TYR A 164     -17.993   9.800 -20.210  1.00 74.29           O
ATOM   2402  HH  TYR A 164     -18.544  10.173 -19.464  1.00 74.29           H
ATOM   2403  HN  TYR A 164     -11.734  10.250 -19.812  1.00 74.29           H
ATOM   2404  N   SER A 165      -9.778   9.053 -17.515  1.00 85.57           N
ATOM   2405  CA  SER A 165      -8.627   8.546 -16.788  1.00 85.57           C
ATOM   2406  C   SER A 165      -8.110   9.610 -15.818  1.00 85.57           C
ATOM   2407  O   SER A 165      -7.658   9.287 -14.720  1.00 85.57           O
ATOM   2408  HA  SER A 165      -8.991   7.675 -16.242  1.00 85.57           H
ATOM   2409  CB  SER A 165      -7.515   8.117 -17.747  1.00 85.57           C
ATOM   2410 1HB  SER A 165      -6.779   7.522 -17.206  1.00 85.57           H
ATOM   2411 2HB  SER A 165      -7.933   7.477 -18.524  1.00 85.57           H
ATOM   2412  OG  SER A 165      -6.870   9.235 -18.351  1.00 85.57           O
ATOM   2413  HG  SER A 165      -7.549   9.919 -18.616  1.00 85.57           H
ATOM   2414  HN  SER A 165      -9.659   9.115 -18.506  1.00 85.57           H
ATOM   2415  N   LYS A 166      -8.195  10.857 -16.258  1.00 82.77           N
ATOM   2416  CA  LYS A 166      -7.775  11.973 -15.428  1.00 82.77           C
ATOM   2417  C   LYS A 166      -8.725  12.103 -14.236  1.00 82.77           C
ATOM   2418  O   LYS A 166      -8.282  12.249 -13.098  1.00 82.77           O
ATOM   2419  HA  LYS A 166      -6.778  11.744 -15.051  1.00 82.77           H
ATOM   2420  CB  LYS A 166      -7.660  13.249 -16.264  1.00 82.77           C
ATOM   2421 1HB  LYS A 166      -8.579  13.402 -16.830  1.00 82.77           H
ATOM   2422 2HB  LYS A 166      -7.544  14.111 -15.606  1.00 82.77           H
ATOM   2423  CG  LYS A 166      -6.471  13.171 -17.224  1.00 82.77           C
ATOM   2424 1HG  LYS A 166      -5.554  13.002 -16.659  1.00 82.77           H
ATOM   2425 2HG  LYS A 166      -6.594  12.319 -17.893  1.00 82.77           H
ATOM   2426  CD  LYS A 166      -6.342  14.456 -18.044  1.00 82.77           C
ATOM   2427 1HD  LYS A 166      -7.249  14.611 -18.629  1.00 82.77           H
ATOM   2428 2HD  LYS A 166      -6.245  15.310 -17.374  1.00 82.77           H
ATOM   2429  CE  LYS A 166      -5.131  14.392 -18.977  1.00 82.77           C
ATOM   2430 1HE  LYS A 166      -4.234  14.161 -18.403  1.00 82.77           H
ATOM   2431 2HE  LYS A 166      -5.263  13.586 -19.699  1.00 82.77           H
ATOM   2432  NZ  LYS A 166      -4.956  15.678 -19.688  1.00 82.77           N
ATOM   2433 1HZ  LYS A 166      -4.158  15.614 -20.310  1.00 82.77           H
ATOM   2434 2HZ  LYS A 166      -5.790  15.883 -20.226  1.00 82.77           H
ATOM   2435 3HZ  LYS A 166      -4.799  16.419 -19.013  1.00 82.77           H
ATOM   2436  HN  LYS A 166      -8.542  11.109 -17.161  1.00 82.77           H
ATOM   2437  N   MET A 167     -10.014  12.044 -14.538  1.00 84.52           N
ATOM   2438  CA  MET A 167     -11.031  12.185 -13.510  1.00 84.52           C
ATOM   2439  C   MET A 167     -10.912  11.072 -12.466  1.00 84.52           C
ATOM   2440  O   MET A 167     -10.984  11.332 -11.266  1.00 84.52           O
ATOM   2441  HA  MET A 167     -10.844  13.152 -13.043  1.00 84.52           H
ATOM   2442  CB  MET A 167     -12.418  12.136 -14.153  1.00 84.52           C
ATOM   2443 1HB  MET A 167     -12.517  11.225 -14.744  1.00 84.52           H
ATOM   2444 2HB  MET A 167     -13.182  12.097 -13.377  1.00 84.52           H
ATOM   2445  CG  MET A 167     -12.651  13.357 -15.046  1.00 84.52           C
ATOM   2446 1HG  MET A 167     -12.557  14.270 -14.458  1.00 84.52           H
ATOM   2447 2HG  MET A 167     -11.890  13.399 -15.825  1.00 84.52           H
ATOM   2448  SD  MET A 167     -14.274  13.272 -15.784  1.00 84.52           S
ATOM   2449  CE  MET A 167     -15.284  13.616 -14.353  1.00 84.52           C
ATOM   2450 1HE  MET A 167     -15.104  12.859 -13.590  1.00 84.52           H
ATOM   2451 2HE  MET A 167     -15.029  14.599 -13.956  1.00 84.52           H
ATOM   2452 3HE  MET A 167     -16.336  13.602 -14.638  1.00 84.52           H
ATOM   2453  HN  MET A 167     -10.365  11.904 -15.464  1.00 84.52           H
ATOM   2454  N   VAL A 168     -10.733   9.857 -12.961  1.00 91.96           N
ATOM   2455  CA  VAL A 168     -10.647   8.698 -12.089  1.00 91.96           C
ATOM   2456  C   VAL A 168      -9.458   8.867 -11.141  1.00 91.96           C
ATOM   2457  O   VAL A 168      -9.566   8.588  -9.948  1.00 91.96           O
ATOM   2458  HA  VAL A 168     -11.563   8.661 -11.499  1.00 91.96           H
ATOM   2459  CB  VAL A 168     -10.569   7.418 -12.924  1.00 91.96           C
ATOM   2460  HB  VAL A 168      -9.770   7.543 -13.655  1.00 91.96           H
ATOM   2461  CG1 VAL A 168     -10.220   6.213 -12.048  1.00 91.96           C
ATOM   2462 1HG1 VAL A 168      -9.254   6.378 -11.570  1.00 91.96           H
ATOM   2463 2HG1 VAL A 168     -10.987   6.085 -11.284  1.00 91.96           H
ATOM   2464 3HG1 VAL A 168     -10.171   5.317 -12.667  1.00 91.96           H
ATOM   2465  CG2 VAL A 168     -11.873   7.182 -13.689  1.00 91.96           C
ATOM   2466 1HG2 VAL A 168     -12.697   7.088 -12.981  1.00 91.96           H
ATOM   2467 2HG2 VAL A 168     -12.060   8.024 -14.355  1.00 91.96           H
ATOM   2468 3HG2 VAL A 168     -11.790   6.266 -14.274  1.00 91.96           H
ATOM   2469  HN  VAL A 168     -10.648   9.657 -13.938  1.00 91.96           H
ATOM   2470  N   CYS A 169      -8.350   9.323 -11.707  1.00 93.44           N
ATOM   2471  CA  CYS A 169      -7.140   9.523 -10.929  1.00 93.44           C
ATOM   2472  C   CYS A 169      -7.445  10.526  -9.815  1.00 93.44           C
ATOM   2473  O   CYS A 169      -7.095  10.299  -8.658  1.00 93.44           O
ATOM   2474  HA  CYS A 169      -6.871   8.552 -10.513  1.00 93.44           H
ATOM   2475  CB  CYS A 169      -5.973   9.982 -11.806  1.00 93.44           C
ATOM   2476 1HB  CYS A 169      -6.288  10.812 -12.439  1.00 93.44           H
ATOM   2477 2HB  CYS A 169      -5.160  10.349 -11.180  1.00 93.44           H
ATOM   2478  SG  CYS A 169      -5.385   8.593 -12.843  1.00 93.44           S
ATOM   2479  HG  CYS A 169      -6.369   8.661 -13.736  1.00 93.44           H
ATOM   2480  HN  CYS A 169      -8.272   9.553 -12.677  1.00 93.44           H
ATOM   2481  N   PHE A 170      -8.095  11.613 -10.203  1.00 92.94           N
ATOM   2482  CA  PHE A 170      -8.427  12.665  -9.256  1.00 92.94           C
ATOM   2483  C   PHE A 170      -9.311  12.128  -8.128  1.00 92.94           C
ATOM   2484  O   PHE A 170      -9.067  12.410  -6.956  1.00 92.94           O
ATOM   2485  HA  PHE A 170      -7.489  13.031  -8.838  1.00 92.94           H
ATOM   2486  CB  PHE A 170      -9.200  13.735 -10.029  1.00 92.94           C
ATOM   2487 1HB  PHE A 170      -8.593  14.073 -10.868  1.00 92.94           H
ATOM   2488 2HB  PHE A 170     -10.101  13.286 -10.449  1.00 92.94           H
ATOM   2489  CG  PHE A 170      -9.599  14.947  -9.185  1.00 92.94           C
ATOM   2490  CD1 PHE A 170     -10.876  15.072  -8.734  1.00 92.94           C
ATOM   2491  HD1 PHE A 170     -11.616  14.308  -8.975  1.00 92.94           H
ATOM   2492  CD2 PHE A 170      -8.675  15.899  -8.884  1.00 92.94           C
ATOM   2493  HD2 PHE A 170      -7.652  15.799  -9.246  1.00 92.94           H
ATOM   2494  CE1 PHE A 170     -11.245  16.197  -7.950  1.00 92.94           C
ATOM   2495  HE1 PHE A 170     -12.269  16.297  -7.589  1.00 92.94           H
ATOM   2496  CE2 PHE A 170      -9.045  17.024  -8.101  1.00 92.94           C
ATOM   2497  HE2 PHE A 170      -8.305  17.787  -7.860  1.00 92.94           H
ATOM   2498  CZ  PHE A 170     -10.322  17.149  -7.650  1.00 92.94           C
ATOM   2499  HZ  PHE A 170     -10.605  18.013  -7.048  1.00 92.94           H
ATOM   2500  HN  PHE A 170      -8.393  11.781 -11.142  1.00 92.94           H
ATOM   2501  N   THR A 171     -10.319  11.364  -8.522  1.00 92.69           N
ATOM   2502  CA  THR A 171     -11.250  10.799  -7.560  1.00 92.69           C
ATOM   2503  C   THR A 171     -10.510   9.905  -6.564  1.00 92.69           C
ATOM   2504  O   THR A 171     -10.827   9.899  -5.375  1.00 92.69           O
ATOM   2505  HA  THR A 171     -11.692  11.616  -6.990  1.00 92.69           H
ATOM   2506  CB  THR A 171     -12.346  10.067  -8.337  1.00 92.69           C
ATOM   2507  HB  THR A 171     -11.950   9.174  -8.820  1.00 92.69           H
ATOM   2508  OG1 THR A 171     -12.872  11.059  -9.215  1.00 92.69           O
ATOM   2509  HG1 THR A 171     -12.398  11.023 -10.094  1.00 92.69           H
ATOM   2510  CG2 THR A 171     -13.534   9.684  -7.453  1.00 92.69           C
ATOM   2511 1HG2 THR A 171     -13.973  10.584  -7.023  1.00 92.69           H
ATOM   2512 2HG2 THR A 171     -13.194   9.027  -6.652  1.00 92.69           H
ATOM   2513 3HG2 THR A 171     -14.283   9.167  -8.054  1.00 92.69           H
ATOM   2514  HN  THR A 171     -10.504  11.131  -9.477  1.00 92.69           H
ATOM   2515  N   ILE A 172      -9.539   9.170  -7.085  1.00 93.56           N
ATOM   2516  CA  ILE A 172      -8.766   8.257  -6.260  1.00 93.56           C
ATOM   2517  C   ILE A 172      -8.014   9.054  -5.192  1.00 93.56           C
ATOM   2518  O   ILE A 172      -8.016   8.682  -4.019  1.00 93.56           O
ATOM   2519  HA  ILE A 172      -9.470   7.591  -5.762  1.00 93.56           H
ATOM   2520  CB  ILE A 172      -7.858   7.386  -7.131  1.00 93.56           C
ATOM   2521  HB  ILE A 172      -7.384   8.025  -7.876  1.00 93.56           H
ATOM   2522  CG1 ILE A 172      -8.669   6.333  -7.888  1.00 93.56           C
ATOM   2523 1HG1 ILE A 172      -9.027   5.575  -7.192  1.00 93.56           H
ATOM   2524 2HG1 ILE A 172      -9.549   6.798  -8.333  1.00 93.56           H
ATOM   2525  CG2 ILE A 172      -6.738   6.758  -6.298  1.00 93.56           C
ATOM   2526 1HG2 ILE A 172      -6.137   7.545  -5.844  1.00 93.56           H
ATOM   2527 2HG2 ILE A 172      -7.173   6.136  -5.516  1.00 93.56           H
ATOM   2528 3HG2 ILE A 172      -6.108   6.144  -6.942  1.00 93.56           H
ATOM   2529  CD1 ILE A 172      -7.827   5.674  -8.982  1.00 93.56           C
ATOM   2530 1HD1 ILE A 172      -7.491   6.432  -9.689  1.00 93.56           H
ATOM   2531 2HD1 ILE A 172      -6.961   5.189  -8.530  1.00 93.56           H
ATOM   2532 3HD1 ILE A 172      -8.428   4.930  -9.504  1.00 93.56           H
ATOM   2533  HN  ILE A 172      -9.278   9.192  -8.050  1.00 93.56           H
ATOM   2534  N   TRP A 173      -7.389  10.134  -5.636  1.00 92.11           N
ATOM   2535  CA  TRP A 173      -6.557  10.933  -4.752  1.00 92.11           C
ATOM   2536  C   TRP A 173      -7.453  11.512  -3.655  1.00 92.11           C
ATOM   2537  O   TRP A 173      -7.095  11.487  -2.479  1.00 92.11           O
ATOM   2538  HA  TRP A 173      -5.808  10.274  -4.313  1.00 92.11           H
ATOM   2539  CB  TRP A 173      -5.800  12.008  -5.535  1.00 92.11           C
ATOM   2540 1HB  TRP A 173      -6.484  12.477  -6.242  1.00 92.11           H
ATOM   2541 2HB  TRP A 173      -5.474  12.785  -4.843  1.00 92.11           H
ATOM   2542  CG  TRP A 173      -4.583  11.481  -6.298  1.00 92.11           C
ATOM   2543  CD1 TRP A 173      -4.417  11.388  -7.624  1.00 92.11           C
ATOM   2544  HD1 TRP A 173      -5.164  11.691  -8.358  1.00 92.11           H
ATOM   2545  CD2 TRP A 173      -3.360  10.976  -5.722  1.00 92.11           C
ATOM   2546  NE1 TRP A 173      -3.183  10.862  -7.944  1.00 92.11           N
ATOM   2547  HE1 TRP A 173      -2.830  10.697  -8.865  1.00 92.11           H
ATOM   2548  CE2 TRP A 173      -2.519  10.603  -6.750  1.00 92.11           C
ATOM   2549  CE3 TRP A 173      -2.977  10.838  -4.376  1.00 92.11           C
ATOM   2550  HE3 TRP A 173      -3.623  11.125  -3.546  1.00 92.11           H
ATOM   2551  CZ2 TRP A 173      -1.243  10.068  -6.541  1.00 92.11           C
ATOM   2552  HZ2 TRP A 173      -0.597   9.781  -7.371  1.00 92.11           H
ATOM   2553  CZ3 TRP A 173      -1.699  10.301  -4.183  1.00 92.11           C
ATOM   2554  HZ3 TRP A 173      -1.352  10.173  -3.158  1.00 92.11           H
ATOM   2555  CH2 TRP A 173      -0.840   9.921  -5.208  1.00 92.11           C
ATOM   2556  HH2 TRP A 173       0.142   9.510  -4.975  1.00 92.11           H
ATOM   2557  HN  TRP A 173      -7.444  10.465  -6.578  1.00 92.11           H
ATOM   2558  N   VAL A 174      -8.600  12.021  -4.079  1.00 95.34           N
ATOM   2559  CA  VAL A 174      -9.534  12.637  -3.152  1.00 95.34           C
ATOM   2560  C   VAL A 174      -9.987  11.599  -2.125  1.00 95.34           C
ATOM   2561  O   VAL A 174     -10.028  11.881  -0.928  1.00 95.34           O
ATOM   2562  HA  VAL A 174      -9.003  13.436  -2.634  1.00 95.34           H
ATOM   2563  CB  VAL A 174     -10.698  13.264  -3.922  1.00 95.34           C
ATOM   2564  HB  VAL A 174     -11.127  12.496  -4.565  1.00 95.34           H
ATOM   2565  CG1 VAL A 174     -11.793  13.742  -2.966  1.00 95.34           C
ATOM   2566 1HG1 VAL A 174     -12.169  12.895  -2.392  1.00 95.34           H
ATOM   2567 2HG1 VAL A 174     -11.382  14.488  -2.286  1.00 95.34           H
ATOM   2568 3HG1 VAL A 174     -12.609  14.183  -3.539  1.00 95.34           H
ATOM   2569  CG2 VAL A 174     -10.213  14.408  -4.815  1.00 95.34           C
ATOM   2570 1HG2 VAL A 174      -9.747  15.177  -4.199  1.00 95.34           H
ATOM   2571 2HG2 VAL A 174      -9.486  14.026  -5.531  1.00 95.34           H
ATOM   2572 3HG2 VAL A 174     -11.060  14.836  -5.350  1.00 95.34           H
ATOM   2573  HN  VAL A 174      -8.895  12.016  -5.035  1.00 95.34           H
ATOM   2574  N   LEU A 175     -10.316  10.418  -2.629  1.00 89.91           N
ATOM   2575  CA  LEU A 175     -10.838   9.361  -1.780  1.00 89.91           C
ATOM   2576  C   LEU A 175      -9.770   8.954  -0.764  1.00 89.91           C
ATOM   2577  O   LEU A 175     -10.060   8.813   0.424  1.00 89.91           O
ATOM   2578  HA  LEU A 175     -11.692   9.768  -1.240  1.00 89.91           H
ATOM   2579  CB  LEU A 175     -11.353   8.197  -2.630  1.00 89.91           C
ATOM   2580 1HB  LEU A 175     -12.097   8.584  -3.327  1.00 89.91           H
ATOM   2581 2HB  LEU A 175     -10.526   7.815  -3.227  1.00 89.91           H
ATOM   2582  CG  LEU A 175     -11.973   7.029  -1.861  1.00 89.91           C
ATOM   2583  HG  LEU A 175     -11.254   6.691  -1.115  1.00 89.91           H
ATOM   2584  CD1 LEU A 175     -13.230   7.472  -1.110  1.00 89.91           C
ATOM   2585 1HD1 LEU A 175     -12.972   8.258  -0.401  1.00 89.91           H
ATOM   2586 2HD1 LEU A 175     -13.964   7.850  -1.822  1.00 89.91           H
ATOM   2587 3HD1 LEU A 175     -13.651   6.622  -0.573  1.00 89.91           H
ATOM   2588  CD2 LEU A 175     -12.248   5.845  -2.791  1.00 89.91           C
ATOM   2589 1HD2 LEU A 175     -12.939   6.153  -3.576  1.00 89.91           H
ATOM   2590 2HD2 LEU A 175     -11.313   5.511  -3.240  1.00 89.91           H
ATOM   2591 3HD2 LEU A 175     -12.688   5.028  -2.219  1.00 89.91           H
ATOM   2592  HN  LEU A 175     -10.230  10.180  -3.597  1.00 89.91           H
ATOM   2593  N   ALA A 176      -8.557   8.777  -1.266  1.00 94.86           N
ATOM   2594  CA  ALA A 176      -7.462   8.313  -0.432  1.00 94.86           C
ATOM   2595  C   ALA A 176      -7.204   9.333   0.679  1.00 94.86           C
ATOM   2596  O   ALA A 176      -6.923   8.959   1.817  1.00 94.86           O
ATOM   2597  HA  ALA A 176      -7.765   7.367   0.018  1.00 94.86           H
ATOM   2598  CB  ALA A 176      -6.225   8.072  -1.300  1.00 94.86           C
ATOM   2599 1HB  ALA A 176      -6.452   7.319  -2.054  1.00 94.86           H
ATOM   2600 2HB  ALA A 176      -5.939   9.003  -1.791  1.00 94.86           H
ATOM   2601 3HB  ALA A 176      -5.404   7.724  -0.674  1.00 94.86           H
ATOM   2602  HN  ALA A 176      -8.318   8.945  -2.223  1.00 94.86           H
ATOM   2603  N   ALA A 177      -7.310  10.601   0.310  1.00 94.95           N
ATOM   2604  CA  ALA A 177      -7.064  11.678   1.254  1.00 94.95           C
ATOM   2605  C   ALA A 177      -8.077  11.590   2.397  1.00 94.95           C
ATOM   2606  O   ALA A 177      -7.710  11.692   3.566  1.00 94.95           O
ATOM   2607  HA  ALA A 177      -6.061  11.543   1.658  1.00 94.95           H
ATOM   2608  CB  ALA A 177      -7.124  13.021   0.524  1.00 94.95           C
ATOM   2609 1HB  ALA A 177      -6.366  13.044  -0.259  1.00 94.95           H
ATOM   2610 2HB  ALA A 177      -8.111  13.148   0.077  1.00 94.95           H
ATOM   2611 3HB  ALA A 177      -6.940  13.829   1.232  1.00 94.95           H
ATOM   2612  HN  ALA A 177      -7.558  10.896  -0.612  1.00 94.95           H
ATOM   2613  N   ALA A 178      -9.333  11.401   2.019  1.00 95.05           N
ATOM   2614  CA  ALA A 178     -10.410  11.358   2.994  1.00 95.05           C
ATOM   2615  C   ALA A 178     -10.185  10.179   3.943  1.00 95.05           C
ATOM   2616  O   ALA A 178     -10.492  10.267   5.131  1.00 95.05           O
ATOM   2617  HA  ALA A 178     -10.377  12.285   3.566  1.00 95.05           H
ATOM   2618  CB  ALA A 178     -11.753  11.274   2.267  1.00 95.05           C
ATOM   2619 1HB  ALA A 178     -11.877  12.148   1.629  1.00 95.05           H
ATOM   2620 2HB  ALA A 178     -11.780  10.371   1.656  1.00 95.05           H
ATOM   2621 3HB  ALA A 178     -12.561  11.241   2.999  1.00 95.05           H
ATOM   2622  HN  ALA A 178      -9.619  11.279   1.068  1.00 95.05           H
ATOM   2623  N   LEU A 179      -9.653   9.103   3.383  1.00 92.17           N
ATOM   2624  CA  LEU A 179      -9.460   7.881   4.145  1.00 92.17           C
ATOM   2625  C   LEU A 179      -8.275   8.060   5.096  1.00 92.17           C
ATOM   2626  O   LEU A 179      -7.981   7.177   5.901  1.00 92.17           O
ATOM   2627  HA  LEU A 179     -10.359   7.721   4.740  1.00 92.17           H
ATOM   2628  CB  LEU A 179      -9.319   6.681   3.207  1.00 92.17           C
ATOM   2629 1HB  LEU A 179      -8.521   6.893   2.495  1.00 92.17           H
ATOM   2630 2HB  LEU A 179      -9.000   5.820   3.795  1.00 92.17           H
ATOM   2631  CG  LEU A 179     -10.574   6.292   2.423  1.00 92.17           C
ATOM   2632  HG  LEU A 179     -10.952   7.181   1.919  1.00 92.17           H
ATOM   2633  CD1 LEU A 179     -10.246   5.263   1.339  1.00 92.17           C
ATOM   2634 1HD1 LEU A 179      -9.518   5.685   0.646  1.00 92.17           H
ATOM   2635 2HD1 LEU A 179      -9.831   4.367   1.801  1.00 92.17           H
ATOM   2636 3HD1 LEU A 179     -11.156   5.004   0.797  1.00 92.17           H
ATOM   2637  CD2 LEU A 179     -11.677   5.802   3.363  1.00 92.17           C
ATOM   2638 1HD2 LEU A 179     -11.325   4.930   3.914  1.00 92.17           H
ATOM   2639 2HD2 LEU A 179     -11.935   6.595   4.065  1.00 92.17           H
ATOM   2640 3HD2 LEU A 179     -12.558   5.532   2.780  1.00 92.17           H
ATOM   2641  HN  LEU A 179      -9.356   9.058   2.429  1.00 92.17           H
ATOM   2642  N   CYS A 180      -7.626   9.208   4.973  1.00 91.28           N
ATOM   2643  CA  CYS A 180      -6.457   9.499   5.785  1.00 91.28           C
ATOM   2644  C   CYS A 180      -6.903  10.331   6.989  1.00 91.28           C
ATOM   2645  O   CYS A 180      -6.094  10.662   7.854  1.00 91.28           O
ATOM   2646  HA  CYS A 180      -6.053   8.539   6.107  1.00 91.28           H
ATOM   2647  CB  CYS A 180      -5.367  10.205   4.977  1.00 91.28           C
ATOM   2648 1HB  CYS A 180      -5.754  11.136   4.564  1.00 91.28           H
ATOM   2649 2HB  CYS A 180      -4.532  10.467   5.627  1.00 91.28           H
ATOM   2650  SG  CYS A 180      -4.786   9.116   3.625  1.00 91.28           S
ATOM   2651  HG  CYS A 180      -5.701   9.497   2.737  1.00 91.28           H
ATOM   2652  HN  CYS A 180      -7.886   9.932   4.333  1.00 91.28           H
ATOM   2653  N   ILE A 181      -8.190  10.645   7.006  1.00 91.04           N
ATOM   2654  CA  ILE A 181      -8.736  11.509   8.039  1.00 91.04           C
ATOM   2655  C   ILE A 181      -8.432  10.908   9.413  1.00 91.04           C
ATOM   2656  O   ILE A 181      -7.952  11.604  10.307  1.00 91.04           O
ATOM   2657  HA  ILE A 181      -8.229  12.471   7.963  1.00 91.04           H
ATOM   2658  CB  ILE A 181     -10.225  11.762   7.795  1.00 91.04           C
ATOM   2659  HB  ILE A 181     -10.705  10.805   7.592  1.00 91.04           H
ATOM   2660  CG1 ILE A 181     -10.436  12.644   6.562  1.00 91.04           C
ATOM   2661 1HG1 ILE A 181     -10.047  13.643   6.755  1.00 91.04           H
ATOM   2662 2HG1 ILE A 181      -9.874  12.239   5.721  1.00 91.04           H
ATOM   2663  CG2 ILE A 181     -10.894  12.348   9.040  1.00 91.04           C
ATOM   2664 1HG2 ILE A 181     -10.790  11.649   9.871  1.00 91.04           H
ATOM   2665 2HG2 ILE A 181     -10.416  13.293   9.298  1.00 91.04           H
ATOM   2666 3HG2 ILE A 181     -11.951  12.518   8.839  1.00 91.04           H
ATOM   2667  CD1 ILE A 181     -11.920  12.729   6.197  1.00 91.04           C
ATOM   2668 1HD1 ILE A 181     -12.299  11.731   5.982  1.00 91.04           H
ATOM   2669 2HD1 ILE A 181     -12.475  13.157   7.032  1.00 91.04           H
ATOM   2670 3HD1 ILE A 181     -12.041  13.362   5.318  1.00 91.04           H
ATOM   2671  HN  ILE A 181      -8.854  10.321   6.332  1.00 91.04           H
ATOM   2672  N   PRO A 182      -8.704   9.610   9.607  1.00 92.73           N
ATOM   2673  CA  PRO A 182      -8.470   8.976  10.906  1.00 92.73           C
ATOM   2674  C   PRO A 182      -7.053   9.196  11.409  1.00 92.73           C
ATOM   2675  O   PRO A 182      -6.848   9.526  12.576  1.00 92.73           O
ATOM   2676  HA  PRO A 182      -9.114   9.424  11.663  1.00 92.73           H
ATOM   2677  CB  PRO A 182      -8.756   7.496  10.644  1.00 92.73           C
ATOM   2678 1HB  PRO A 182      -7.851   6.956  10.365  1.00 92.73           H
ATOM   2679 2HB  PRO A 182      -9.161   7.003  11.527  1.00 92.73           H
ATOM   2680  CG  PRO A 182      -9.767   7.528   9.503  1.00 92.73           C
ATOM   2681 1HG  PRO A 182      -9.806   6.579   8.970  1.00 92.73           H
ATOM   2682 2HG  PRO A 182     -10.778   7.719   9.864  1.00 92.73           H
ATOM   2683  CD  PRO A 182      -9.251   8.656   8.625  1.00 92.73           C
ATOM   2684 1HD  PRO A 182      -8.483   8.311   7.932  1.00 92.73           H
ATOM   2685 2HD  PRO A 182     -10.046   9.096   8.022  1.00 92.73           H
ATOM   2686  N   GLU A 183      -6.102   9.005  10.505  1.00 89.49           N
ATOM   2687  CA  GLU A 183      -4.698   9.111  10.863  1.00 89.49           C
ATOM   2688  C   GLU A 183      -4.372  10.536  11.316  1.00 89.49           C
ATOM   2689  O   GLU A 183      -3.587  10.731  12.243  1.00 89.49           O
ATOM   2690  HA  GLU A 183      -4.557   8.418  11.692  1.00 89.49           H
ATOM   2691  CB  GLU A 183      -3.802   8.688   9.697  1.00 89.49           C
ATOM   2692 1HB  GLU A 183      -4.229   9.042   8.758  1.00 89.49           H
ATOM   2693 2HB  GLU A 183      -2.785   9.041   9.868  1.00 89.49           H
ATOM   2694  CG  GLU A 183      -3.718   7.164   9.595  1.00 89.49           C
ATOM   2695 1HG  GLU A 183      -2.889   6.885   8.945  1.00 89.49           H
ATOM   2696 2HG  GLU A 183      -3.508   6.741  10.578  1.00 89.49           H
ATOM   2697  CD  GLU A 183      -5.021   6.578   9.050  1.00 89.49           C
ATOM   2698  OE1 GLU A 183      -5.149   5.335   9.097  1.00 89.49           O
ATOM   2699  OE2 GLU A 183      -5.861   7.386   8.597  1.00 89.49           O
ATOM   2700  HN  GLU A 183      -6.279   8.783   9.546  1.00 89.49           H
ATOM   2701  N   ILE A 184      -4.991  11.494  10.642  1.00 91.03           N
ATOM   2702  CA  ILE A 184      -4.737  12.895  10.930  1.00 91.03           C
ATOM   2703  C   ILE A 184      -5.164  13.201  12.367  1.00 91.03           C
ATOM   2704  O   ILE A 184      -4.483  13.941  13.076  1.00 91.03           O
ATOM   2705  HA  ILE A 184      -3.662  13.057  10.847  1.00 91.03           H
ATOM   2706  CB  ILE A 184      -5.411  13.787   9.885  1.00 91.03           C
ATOM   2707  HB  ILE A 184      -6.456  13.489   9.805  1.00 91.03           H
ATOM   2708  CG1 ILE A 184      -4.778  13.591   8.506  1.00 91.03           C
ATOM   2709 1HG1 ILE A 184      -3.773  14.013   8.501  1.00 91.03           H
ATOM   2710 2HG1 ILE A 184      -4.677  12.527   8.296  1.00 91.03           H
ATOM   2711  CG2 ILE A 184      -5.392  15.253  10.322  1.00 91.03           C
ATOM   2712 1HG2 ILE A 184      -5.925  15.358  11.267  1.00 91.03           H
ATOM   2713 2HG2 ILE A 184      -4.360  15.581  10.449  1.00 91.03           H
ATOM   2714 3HG2 ILE A 184      -5.877  15.865   9.562  1.00 91.03           H
ATOM   2715  CD1 ILE A 184      -5.621  14.255   7.416  1.00 91.03           C
ATOM   2716 1HD1 ILE A 184      -6.618  13.813   7.409  1.00 91.03           H
ATOM   2717 2HD1 ILE A 184      -5.699  15.323   7.617  1.00 91.03           H
ATOM   2718 3HD1 ILE A 184      -5.148  14.100   6.446  1.00 91.03           H
ATOM   2719  HN  ILE A 184      -5.653  11.325   9.912  1.00 91.03           H
ATOM   2720  N   LEU A 185      -6.288  12.616  12.754  1.00 91.02           N
ATOM   2721  CA  LEU A 185      -6.927  12.979  14.008  1.00 91.02           C
ATOM   2722  C   LEU A 185      -6.170  12.330  15.168  1.00 91.02           C
ATOM   2723  O   LEU A 185      -5.818  13.000  16.137  1.00 91.02           O
ATOM   2724  HA  LEU A 185      -6.853  14.062  14.111  1.00 91.02           H
ATOM   2725  CB  LEU A 185      -8.415  12.628  13.971  1.00 91.02           C
ATOM   2726 1HB  LEU A 185      -8.514  11.579  13.692  1.00 91.02           H
ATOM   2727 2HB  LEU A 185      -8.817  12.728  14.980  1.00 91.02           H
ATOM   2728  CG  LEU A 185      -9.279  13.462  13.023  1.00 91.02           C
ATOM   2729  HG  LEU A 185      -8.890  13.342  12.012  1.00 91.02           H
ATOM   2730  CD1 LEU A 185     -10.724  12.961  13.014  1.00 91.02           C
ATOM   2731 1HD1 LEU A 185     -10.747  11.923  12.684  1.00 91.02           H
ATOM   2732 2HD1 LEU A 185     -11.140  13.032  14.019  1.00 91.02           H
ATOM   2733 3HD1 LEU A 185     -11.316  13.572  12.332  1.00 91.02           H
ATOM   2734  CD2 LEU A 185      -9.190  14.950  13.368  1.00 91.02           C
ATOM   2735 1HD2 LEU A 185      -9.539  15.108  14.389  1.00 91.02           H
ATOM   2736 2HD2 LEU A 185      -8.155  15.282  13.282  1.00 91.02           H
ATOM   2737 3HD2 LEU A 185      -9.813  15.521  12.679  1.00 91.02           H
ATOM   2738  HN  LEU A 185      -6.760  11.908  12.229  1.00 91.02           H
ATOM   2739  N   TYR A 186      -5.941  11.032  15.030  1.00 91.27           N
ATOM   2740  CA  TYR A 186      -5.628  10.201  16.181  1.00 91.27           C
ATOM   2741  C   TYR A 186      -4.132   9.882  16.236  1.00 91.27           C
ATOM   2742  O   TYR A 186      -3.664   9.244  17.177  1.00 91.27           O
ATOM   2743  HA  TYR A 186      -5.908  10.751  17.079  1.00 91.27           H
ATOM   2744  CB  TYR A 186      -6.408   8.899  15.986  1.00 91.27           C
ATOM   2745 1HB  TYR A 186      -6.036   8.395  15.094  1.00 91.27           H
ATOM   2746 2HB  TYR A 186      -6.210   8.240  16.831  1.00 91.27           H
ATOM   2747  CG  TYR A 186      -7.919   9.094  15.851  1.00 91.27           C
ATOM   2748  CD1 TYR A 186      -8.587   9.933  16.719  1.00 91.27           C
ATOM   2749  HD1 TYR A 186      -8.037  10.458  17.501  1.00 91.27           H
ATOM   2750  CD2 TYR A 186      -8.615   8.429  14.862  1.00 91.27           C
ATOM   2751  HD2 TYR A 186      -8.087   7.766  14.176  1.00 91.27           H
ATOM   2752  CE1 TYR A 186     -10.010  10.116  16.592  1.00 91.27           C
ATOM   2753  HE1 TYR A 186     -10.549  10.777  17.271  1.00 91.27           H
ATOM   2754  CE2 TYR A 186     -10.037   8.612  14.735  1.00 91.27           C
ATOM   2755  HE2 TYR A 186     -10.599   8.094  13.958  1.00 91.27           H
ATOM   2756  CZ  TYR A 186     -10.665   9.447  15.606  1.00 91.27           C
ATOM   2757  OH  TYR A 186     -12.008   9.620  15.486  1.00 91.27           O
ATOM   2758  HH  TYR A 186     -12.352   9.096  14.707  1.00 91.27           H
ATOM   2759  HN  TYR A 186      -5.967  10.549  14.155  1.00 91.27           H
ATOM   2760  N   SER A 187      -3.424  10.341  15.214  1.00 92.28           N
ATOM   2761  CA  SER A 187      -1.973  10.264  15.215  1.00 92.28           C
ATOM   2762  C   SER A 187      -1.397  11.245  16.237  1.00 92.28           C
ATOM   2763  O   SER A 187      -1.637  12.449  16.151  1.00 92.28           O
ATOM   2764  HA  SER A 187      -1.739   9.237  15.496  1.00 92.28           H
ATOM   2765  CB  SER A 187      -1.406  10.552  13.823  1.00 92.28           C
ATOM   2766 1HB  SER A 187      -1.730  11.540  13.497  1.00 92.28           H
ATOM   2767 2HB  SER A 187      -0.317  10.574  13.873  1.00 92.28           H
ATOM   2768  OG  SER A 187      -1.817   9.579  12.867  1.00 92.28           O
ATOM   2769  HG  SER A 187      -2.313  10.022  12.120  1.00 92.28           H
ATOM   2770  HN  SER A 187      -3.825  10.759  14.399  1.00 92.28           H
ATOM   2771  N   GLN A 188      -0.647  10.695  17.181  1.00 85.03           N
ATOM   2772  CA  GLN A 188       0.071  11.517  18.140  1.00 85.03           C
ATOM   2773  C   GLN A 188       1.338  10.799  18.611  1.00 85.03           C
ATOM   2774  O   GLN A 188       1.518   9.612  18.343  1.00 85.03           O
ATOM   2775  HA  GLN A 188       0.340  12.425  17.599  1.00 85.03           H
ATOM   2776  CB  GLN A 188      -0.823  11.885  19.325  1.00 85.03           C
ATOM   2777 1HB  GLN A 188      -0.281  12.544  20.003  1.00 85.03           H
ATOM   2778 2HB  GLN A 188      -1.693  12.438  18.970  1.00 85.03           H
ATOM   2779  CG  GLN A 188      -1.280  10.634  20.077  1.00 85.03           C
ATOM   2780 1HG  GLN A 188      -1.749   9.938  19.382  1.00 85.03           H
ATOM   2781 2HG  GLN A 188      -0.415  10.124  20.502  1.00 85.03           H
ATOM   2782  CD  GLN A 188      -2.265  10.992  21.191  1.00 85.03           C
ATOM   2783  OE1 GLN A 188      -2.731  12.114  21.306  1.00 85.03           O
ATOM   2784  NE2 GLN A 188      -2.555   9.980  22.004  1.00 85.03           N
ATOM   2785 1HE2 GLN A 188      -2.138   9.084  21.854  1.00 85.03           H
ATOM   2786 2HE2 GLN A 188      -3.190  10.115  22.764  1.00 85.03           H
ATOM   2787  HN  GLN A 188      -0.527   9.709  17.295  1.00 85.03           H
ATOM   2788  N   ILE A 189       2.181  11.549  19.304  1.00 89.58           N
ATOM   2789  CA  ILE A 189       3.360  10.969  19.926  1.00 89.58           C
ATOM   2790  C   ILE A 189       2.987  10.425  21.307  1.00 89.58           C
ATOM   2791  O   ILE A 189       2.473  11.159  22.149  1.00 89.58           O
ATOM   2792  HA  ILE A 189       3.682  10.136  19.302  1.00 89.58           H
ATOM   2793  CB  ILE A 189       4.505  11.984  19.954  1.00 89.58           C
ATOM   2794  HB  ILE A 189       4.167  12.865  20.500  1.00 89.58           H
ATOM   2795  CG1 ILE A 189       4.867  12.440  18.539  1.00 89.58           C
ATOM   2796 1HG1 ILE A 189       5.273  11.600  17.975  1.00 89.58           H
ATOM   2797 2HG1 ILE A 189       3.968  12.769  18.018  1.00 89.58           H
ATOM   2798  CG2 ILE A 189       5.716  11.424  20.703  1.00 89.58           C
ATOM   2799 1HG2 ILE A 189       5.432  11.190  21.729  1.00 89.58           H
ATOM   2800 2HG2 ILE A 189       6.063  10.518  20.207  1.00 89.58           H
ATOM   2801 3HG2 ILE A 189       6.515  12.166  20.707  1.00 89.58           H
ATOM   2802  CD1 ILE A 189       5.888  13.579  18.575  1.00 89.58           C
ATOM   2803 1HD1 ILE A 189       5.470  14.426  19.119  1.00 89.58           H
ATOM   2804 2HD1 ILE A 189       6.795  13.238  19.075  1.00 89.58           H
ATOM   2805 3HD1 ILE A 189       6.128  13.884  17.556  1.00 89.58           H
ATOM   2806  HN  ILE A 189       2.070  12.533  19.444  1.00 89.58           H
ATOM   2807  N   LYS A 190       3.261   9.143  21.496  1.00 84.61           N
ATOM   2808  CA  LYS A 190       3.066   8.519  22.794  1.00 84.61           C
ATOM   2809  C   LYS A 190       4.429   8.196  23.410  1.00 84.61           C
ATOM   2810  O   LYS A 190       5.287   7.608  22.754  1.00 84.61           O
ATOM   2811  HA  LYS A 190       2.562   9.245  23.432  1.00 84.61           H
ATOM   2812  CB  LYS A 190       2.143   7.305  22.671  1.00 84.61           C
ATOM   2813 1HB  LYS A 190       1.222   7.593  22.166  1.00 84.61           H
ATOM   2814 2HB  LYS A 190       2.619   6.543  22.055  1.00 84.61           H
ATOM   2815  CG  LYS A 190       1.816   6.724  24.048  1.00 84.61           C
ATOM   2816 1HG  LYS A 190       2.738   6.437  24.554  1.00 84.61           H
ATOM   2817 2HG  LYS A 190       1.339   7.485  24.665  1.00 84.61           H
ATOM   2818  CD  LYS A 190       0.896   5.508  23.926  1.00 84.61           C
ATOM   2819 1HD  LYS A 190      -0.054   5.810  23.485  1.00 84.61           H
ATOM   2820 2HD  LYS A 190       1.342   4.776  23.252  1.00 84.61           H
ATOM   2821  CE  LYS A 190       0.650   4.866  25.293  1.00 84.61           C
ATOM   2822 1HE  LYS A 190       1.593   4.764  25.829  1.00 84.61           H
ATOM   2823 2HE  LYS A 190       0.010   5.513  25.894  1.00 84.61           H
ATOM   2824  NZ  LYS A 190       0.015   3.539  25.136  1.00 84.61           N
ATOM   2825 1HZ  LYS A 190      -0.067   3.094  26.043  1.00 84.61           H
ATOM   2826 2HZ  LYS A 190      -0.907   3.651  24.729  1.00 84.61           H
ATOM   2827 3HZ  LYS A 190       0.585   2.962  24.527  1.00 84.61           H
ATOM   2828  HN  LYS A 190       3.610   8.534  20.783  1.00 84.61           H
ATOM   2829  N   GLU A 191       4.585   8.596  24.664  1.00 75.21           N
ATOM   2830  CA  GLU A 191       5.774   8.239  25.420  1.00 75.21           C
ATOM   2831  C   GLU A 191       5.508   6.996  26.272  1.00 75.21           C
ATOM   2832  O   GLU A 191       4.577   6.977  27.075  1.00 75.21           O
ATOM   2833  HA  GLU A 191       6.537   8.020  24.673  1.00 75.21           H
ATOM   2834  CB  GLU A 191       6.242   9.409  26.288  1.00 75.21           C
ATOM   2835 1HB  GLU A 191       6.304  10.313  25.683  1.00 75.21           H
ATOM   2836 2HB  GLU A 191       5.585   9.512  27.151  1.00 75.21           H
ATOM   2837  CG  GLU A 191       7.645   9.152  26.843  1.00 75.21           C
ATOM   2838 1HG  GLU A 191       7.624   8.292  27.511  1.00 75.21           H
ATOM   2839 2HG  GLU A 191       8.323   8.905  26.026  1.00 75.21           H
ATOM   2840  CD  GLU A 191       8.170  10.377  27.595  1.00 75.21           C
ATOM   2841  OE1 GLU A 191       9.311  10.289  28.096  1.00 75.21           O
ATOM   2842  OE2 GLU A 191       7.417  11.373  27.652  1.00 75.21           O
ATOM   2843  HN  GLU A 191       3.919   9.151  25.161  1.00 75.21           H
ATOM   2844  N   GLU A 192       6.343   5.988  26.066  1.00 73.84           N
ATOM   2845  CA  GLU A 192       6.191   4.733  26.782  1.00 73.84           C
ATOM   2846  C   GLU A 192       7.561   4.175  27.172  1.00 73.84           C
ATOM   2847  O   GLU A 192       8.424   3.983  26.317  1.00 73.84           O
ATOM   2848  HA  GLU A 192       5.622   4.978  27.679  1.00 73.84           H
ATOM   2849  CB  GLU A 192       5.403   3.719  25.950  1.00 73.84           C
ATOM   2850 1HB  GLU A 192       4.443   4.147  25.663  1.00 73.84           H
ATOM   2851 2HB  GLU A 192       6.003   3.396  25.100  1.00 73.84           H
ATOM   2852  CG  GLU A 192       5.098   2.460  26.765  1.00 73.84           C
ATOM   2853 1HG  GLU A 192       5.995   1.845  26.840  1.00 73.84           H
ATOM   2854 2HG  GLU A 192       4.817   2.739  27.781  1.00 73.84           H
ATOM   2855  CD  GLU A 192       3.971   1.650  26.122  1.00 73.84           C
ATOM   2856  OE1 GLU A 192       3.122   1.150  26.891  1.00 73.84           O
ATOM   2857  OE2 GLU A 192       3.983   1.550  24.876  1.00 73.84           O
ATOM   2858  HN  GLU A 192       7.110   6.019  25.425  1.00 73.84           H
ATOM   2859  N   SER A 193       7.719   3.931  28.465  1.00 73.42           N
ATOM   2860  CA  SER A 193       8.958   3.368  28.975  1.00 73.42           C
ATOM   2861  C   SER A 193      10.141   4.246  28.561  1.00 73.42           C
ATOM   2862  O   SER A 193      11.235   3.743  28.312  1.00 73.42           O
ATOM   2863  HA  SER A 193       8.847   3.361  30.059  1.00 73.42           H
ATOM   2864  CB  SER A 193       9.159   1.936  28.474  1.00 73.42           C
ATOM   2865 1HB  SER A 193       9.319   1.948  27.396  1.00 73.42           H
ATOM   2866 2HB  SER A 193      10.059   1.518  28.925  1.00 73.42           H
ATOM   2867  OG  SER A 193       8.045   1.103  28.779  1.00 73.42           O
ATOM   2868  HG  SER A 193       8.171   0.199  28.370  1.00 73.42           H
ATOM   2869  HN  SER A 193       7.020   4.111  29.158  1.00 73.42           H
ATOM   2870  N   GLY A 194       9.881   5.544  28.502  1.00 81.22           N
ATOM   2871  CA  GLY A 194      10.927   6.504  28.192  1.00 81.22           C
ATOM   2872  C   GLY A 194      11.243   6.507  26.695  1.00 81.22           C
ATOM   2873  O   GLY A 194      12.206   7.137  26.262  1.00 81.22           O
ATOM   2874 1HA  GLY A 194      10.615   7.500  28.504  1.00 81.22           H
ATOM   2875 2HA  GLY A 194      11.827   6.260  28.757  1.00 81.22           H
ATOM   2876  HN  GLY A 194       8.977   5.941  28.660  1.00 81.22           H
ATOM   2877  N   ILE A 195      10.413   5.796  25.946  1.00 79.63           N
ATOM   2878  CA  ILE A 195      10.554   5.759  24.501  1.00 79.63           C
ATOM   2879  C   ILE A 195       9.396   6.526  23.859  1.00 79.63           C
ATOM   2880  O   ILE A 195       8.232   6.256  24.149  1.00 79.63           O
ATOM   2881  HA  ILE A 195      11.486   6.267  24.250  1.00 79.63           H
ATOM   2882  CB  ILE A 195      10.681   4.315  24.012  1.00 79.63           C
ATOM   2883  HB  ILE A 195       9.784   3.772  24.312  1.00 79.63           H
ATOM   2884  CG1 ILE A 195      11.873   3.616  24.668  1.00 79.63           C
ATOM   2885 1HG1 ILE A 195      12.795   4.130  24.396  1.00 79.63           H
ATOM   2886 2HG1 ILE A 195      11.782   3.676  25.752  1.00 79.63           H
ATOM   2887  CG2 ILE A 195      10.752   4.257  22.484  1.00 79.63           C
ATOM   2888 1HG2 ILE A 195       9.846   4.691  22.061  1.00 79.63           H
ATOM   2889 2HG2 ILE A 195      11.620   4.820  22.140  1.00 79.63           H
ATOM   2890 3HG2 ILE A 195      10.842   3.219  22.163  1.00 79.63           H
ATOM   2891  CD1 ILE A 195      11.954   2.150  24.237  1.00 79.63           C
ATOM   2892 1HD1 ILE A 195      11.041   1.633  24.532  1.00 79.63           H
ATOM   2893 2HD1 ILE A 195      12.070   2.095  23.155  1.00 79.63           H
ATOM   2894 3HD1 ILE A 195      12.811   1.677  24.718  1.00 79.63           H
ATOM   2895  HN  ILE A 195       9.656   5.253  26.311  1.00 79.63           H
ATOM   2896  N   ALA A 196       9.757   7.468  23.000  1.00 90.68           N
ATOM   2897  CA  ALA A 196       8.763   8.206  22.238  1.00 90.68           C
ATOM   2898  C   ALA A 196       8.345   7.380  21.020  1.00 90.68           C
ATOM   2899  O   ALA A 196       9.189   6.968  20.225  1.00 90.68           O
ATOM   2900  HA  ALA A 196       7.895   8.354  22.881  1.00 90.68           H
ATOM   2901  CB  ALA A 196       9.329   9.573  21.849  1.00 90.68           C
ATOM   2902 1HB  ALA A 196       9.583  10.130  22.751  1.00 90.68           H
ATOM   2903 2HB  ALA A 196      10.224   9.436  21.243  1.00 90.68           H
ATOM   2904 3HB  ALA A 196       8.584  10.126  21.278  1.00 90.68           H
ATOM   2905  HN  ALA A 196      10.705   7.728  22.821  1.00 90.68           H
ATOM   2906  N   ILE A 197       7.042   7.164  20.910  1.00 86.05           N
ATOM   2907  CA  ILE A 197       6.505   6.367  19.820  1.00 86.05           C
ATOM   2908  C   ILE A 197       5.452   7.183  19.069  1.00 86.05           C
ATOM   2909  O   ILE A 197       4.548   7.751  19.680  1.00 86.05           O
ATOM   2910  HA  ILE A 197       7.326   6.151  19.138  1.00 86.05           H
ATOM   2911  CB  ILE A 197       5.986   5.026  20.343  1.00 86.05           C
ATOM   2912  HB  ILE A 197       5.183   5.224  21.053  1.00 86.05           H
ATOM   2913  CG1 ILE A 197       7.081   4.270  21.098  1.00 86.05           C
ATOM   2914 1HG1 ILE A 197       7.914   4.063  20.425  1.00 86.05           H
ATOM   2915 2HG1 ILE A 197       7.470   4.894  21.903  1.00 86.05           H
ATOM   2916  CG2 ILE A 197       5.389   4.189  19.209  1.00 86.05           C
ATOM   2917 1HG2 ILE A 197       4.560   4.732  18.754  1.00 86.05           H
ATOM   2918 2HG2 ILE A 197       6.155   3.999  18.457  1.00 86.05           H
ATOM   2919 3HG2 ILE A 197       5.028   3.242  19.608  1.00 86.05           H
ATOM   2920  CD1 ILE A 197       6.545   2.959  21.675  1.00 86.05           C
ATOM   2921 1HD1 ILE A 197       5.729   3.172  22.365  1.00 86.05           H
ATOM   2922 2HD1 ILE A 197       6.180   2.328  20.864  1.00 86.05           H
ATOM   2923 3HD1 ILE A 197       7.344   2.442  22.206  1.00 86.05           H
ATOM   2924  HN  ILE A 197       6.360   7.522  21.548  1.00 86.05           H
ATOM   2925  N   CYS A 198       5.603   7.216  17.753  1.00 91.83           N
ATOM   2926  CA  CYS A 198       4.561   7.750  16.893  1.00 91.83           C
ATOM   2927  C   CYS A 198       3.535   6.644  16.636  1.00 91.83           C
ATOM   2928  O   CYS A 198       3.819   5.683  15.922  1.00 91.83           O
ATOM   2929  HA  CYS A 198       4.106   8.582  17.431  1.00 91.83           H
ATOM   2930  CB  CYS A 198       5.135   8.310  15.590  1.00 91.83           C
ATOM   2931 1HB  CYS A 198       5.748   9.187  15.800  1.00 91.83           H
ATOM   2932 2HB  CYS A 198       5.785   7.571  15.121  1.00 91.83           H
ATOM   2933  SG  CYS A 198       3.776   8.759  14.449  1.00 91.83           S
ATOM   2934  HN  CYS A 198       6.417   6.886  17.275  1.00 91.83           H
ATOM   2935  N   THR A 199       2.364   6.817  17.231  1.00 89.95           N
ATOM   2936  CA  THR A 199       1.299   5.840  17.084  1.00 89.95           C
ATOM   2937  C   THR A 199      -0.057   6.542  16.983  1.00 89.95           C
ATOM   2938  O   THR A 199      -0.168   7.732  17.274  1.00 89.95           O
ATOM   2939  HA  THR A 199       1.452   5.303  16.148  1.00 89.95           H
ATOM   2940  CB  THR A 199       1.390   4.861  18.255  1.00 89.95           C
ATOM   2941  HB  THR A 199       2.420   4.543  18.418  1.00 89.95           H
ATOM   2942  OG1 THR A 199       0.473   3.824  17.914  1.00 89.95           O
ATOM   2943  HG1 THR A 199       0.636   3.021  18.487  1.00 89.95           H
ATOM   2944  CG2 THR A 199       0.826   5.444  19.552  1.00 89.95           C
ATOM   2945 1HG2 THR A 199      -0.224   5.700  19.409  1.00 89.95           H
ATOM   2946 2HG2 THR A 199       1.384   6.341  19.820  1.00 89.95           H
ATOM   2947 3HG2 THR A 199       0.915   4.708  20.351  1.00 89.95           H
ATOM   2948  HN  THR A 199       2.139   7.605  17.805  1.00 89.95           H
ATOM   2949  N   MET A 200      -1.055   5.775  16.569  1.00 88.98           N
ATOM   2950  CA  MET A 200      -2.435   6.215  16.685  1.00 88.98           C
ATOM   2951  C   MET A 200      -3.002   5.886  18.067  1.00 88.98           C
ATOM   2952  O   MET A 200      -2.855   4.765  18.552  1.00 88.98           O
ATOM   2953  HA  MET A 200      -2.411   7.295  16.542  1.00 88.98           H
ATOM   2954  CB  MET A 200      -3.281   5.530  15.610  1.00 88.98           C
ATOM   2955 1HB  MET A 200      -3.172   4.448  15.691  1.00 88.98           H
ATOM   2956 2HB  MET A 200      -4.335   5.757  15.772  1.00 88.98           H
ATOM   2957  CG  MET A 200      -2.865   5.987  14.210  1.00 88.98           C
ATOM   2958 1HG  MET A 200      -2.317   6.927  14.274  1.00 88.98           H
ATOM   2959 2HG  MET A 200      -2.192   5.255  13.765  1.00 88.98           H
ATOM   2960  SD  MET A 200      -4.309   6.193  13.181  1.00 88.98           S
ATOM   2961  CE  MET A 200      -4.874   4.502  13.098  1.00 88.98           C
ATOM   2962 1HE  MET A 200      -4.098   3.880  12.653  1.00 88.98           H
ATOM   2963 2HE  MET A 200      -5.095   4.143  14.104  1.00 88.98           H
ATOM   2964 3HE  MET A 200      -5.776   4.450  12.488  1.00 88.98           H
ATOM   2965  HN  MET A 200      -0.933   4.869  16.162  1.00 88.98           H
ATOM   2966  N   VAL A 201      -3.637   6.883  18.664  1.00 91.20           N
ATOM   2967  CA  VAL A 201      -4.312   6.687  19.936  1.00 91.20           C
ATOM   2968  C   VAL A 201      -5.792   7.042  19.783  1.00 91.20           C
ATOM   2969  O   VAL A 201      -6.129   8.161  19.399  1.00 91.20           O
ATOM   2970  HA  VAL A 201      -4.229   5.631  20.192  1.00 91.20           H
ATOM   2971  CB  VAL A 201      -3.612   7.496  21.030  1.00 91.20           C
ATOM   2972  HB  VAL A 201      -3.714   8.553  20.782  1.00 91.20           H
ATOM   2973  CG1 VAL A 201      -4.275   7.268  22.390  1.00 91.20           C
ATOM   2974 1HG1 VAL A 201      -5.320   7.575  22.341  1.00 91.20           H
ATOM   2975 2HG1 VAL A 201      -4.219   6.210  22.648  1.00 91.20           H
ATOM   2976 3HG1 VAL A 201      -3.758   7.855  23.149  1.00 91.20           H
ATOM   2977  CG2 VAL A 201      -2.119   7.168  21.085  1.00 91.20           C
ATOM   2978 1HG2 VAL A 201      -1.988   6.107  21.298  1.00 91.20           H
ATOM   2979 2HG2 VAL A 201      -1.659   7.406  20.126  1.00 91.20           H
ATOM   2980 3HG2 VAL A 201      -1.646   7.757  21.871  1.00 91.20           H
ATOM   2981  HN  VAL A 201      -3.695   7.811  18.294  1.00 91.20           H
ATOM   2982  N   TYR A 202      -6.636   6.069  20.093  1.00 91.27           N
ATOM   2983  CA  TYR A 202      -8.069   6.238  19.921  1.00 91.27           C
ATOM   2984  C   TYR A 202      -8.723   6.720  21.217  1.00 91.27           C
ATOM   2985  O   TYR A 202      -8.311   6.328  22.308  1.00 91.27           O
ATOM   2986  HA  TYR A 202      -8.229   6.985  19.143  1.00 91.27           H
ATOM   2987  CB  TYR A 202      -8.618   4.854  19.570  1.00 91.27           C
ATOM   2988 1HB  TYR A 202      -8.346   4.155  20.361  1.00 91.27           H
ATOM   2989 2HB  TYR A 202      -9.707   4.901  19.547  1.00 91.27           H
ATOM   2990  CG  TYR A 202      -8.118   4.306  18.232  1.00 91.27           C
ATOM   2991  CD1 TYR A 202      -8.780   4.627  17.064  1.00 91.27           C
ATOM   2992  HD1 TYR A 202      -9.659   5.270  17.095  1.00 91.27           H
ATOM   2993  CD2 TYR A 202      -7.004   3.492  18.193  1.00 91.27           C
ATOM   2994  HD2 TYR A 202      -6.481   3.239  19.115  1.00 91.27           H
ATOM   2995  CE1 TYR A 202      -8.308   4.112  15.805  1.00 91.27           C
ATOM   2996  HE1 TYR A 202      -8.822   4.357  14.875  1.00 91.27           H
ATOM   2997  CE2 TYR A 202      -6.533   2.977  16.933  1.00 91.27           C
ATOM   2998  HE2 TYR A 202      -5.654   2.333  16.888  1.00 91.27           H
ATOM   2999  CZ  TYR A 202      -7.208   3.312  15.802  1.00 91.27           C
ATOM   3000  OH  TYR A 202      -6.763   2.826  14.612  1.00 91.27           O
ATOM   3001  HH  TYR A 202      -6.078   2.114  14.768  1.00 91.27           H
ATOM   3002  HN  TYR A 202      -6.356   5.179  20.453  1.00 91.27           H
ATOM   3003  N   PRO A 203      -9.751   7.574  21.123  1.00 85.44           N
ATOM   3004  CA  PRO A 203     -10.379   8.134  22.323  1.00 85.44           C
ATOM   3005  C   PRO A 203     -11.141   7.087  23.117  1.00 85.44           C
ATOM   3006  O   PRO A 203     -11.679   6.140  22.546  1.00 85.44           O
ATOM   3007  HA  PRO A 203      -9.617   8.510  23.006  1.00 85.44           H
ATOM   3008  CB  PRO A 203     -11.309   9.218  21.773  1.00 85.44           C
ATOM   3009 1HB  PRO A 203     -12.204   9.327  22.385  1.00 85.44           H
ATOM   3010 2HB  PRO A 203     -10.820  10.192  21.749  1.00 85.44           H
ATOM   3011  CG  PRO A 203     -11.641   8.733  20.391  1.00 85.44           C
ATOM   3012 1HG  PRO A 203     -12.476   8.033  20.409  1.00 85.44           H
ATOM   3013 2HG  PRO A 203     -11.933   9.560  19.743  1.00 85.44           H
ATOM   3014  CD  PRO A 203     -10.390   8.071  19.891  1.00 85.44           C
ATOM   3015 1HD  PRO A 203     -10.615   7.259  19.200  1.00 85.44           H
ATOM   3016 2HD  PRO A 203      -9.748   8.774  19.361  1.00 85.44           H
ATOM   3017  N   SER A 204     -11.167   7.287  24.427  1.00 76.59           N
ATOM   3018  CA  SER A 204     -11.476   6.202  25.344  1.00 76.59           C
ATOM   3019  C   SER A 204     -12.870   5.647  25.047  1.00 76.59           C
ATOM   3020  O   SER A 204     -13.082   4.436  25.093  1.00 76.59           O
ATOM   3021  HA  SER A 204     -10.715   5.444  25.160  1.00 76.59           H
ATOM   3022  CB  SER A 204     -11.388   6.669  26.798  1.00 76.59           C
ATOM   3023 1HB  SER A 204     -11.758   5.881  27.454  1.00 76.59           H
ATOM   3024 2HB  SER A 204     -10.345   6.840  27.062  1.00 76.59           H
ATOM   3025  OG  SER A 204     -12.136   7.861  27.022  1.00 76.59           O
ATOM   3026  HG  SER A 204     -13.102   7.640  27.153  1.00 76.59           H
ATOM   3027  HN  SER A 204     -10.983   8.168  24.862  1.00 76.59           H
ATOM   3028  N   ASP A 205     -13.784   6.558  24.750  1.00 70.81           N
ATOM   3029  CA  ASP A 205     -15.202   6.261  24.863  1.00 70.81           C
ATOM   3030  C   ASP A 205     -15.580   5.199  23.828  1.00 70.81           C
ATOM   3031  O   ASP A 205     -16.347   4.284  24.124  1.00 70.81           O
ATOM   3032  HA  ASP A 205     -15.341   5.913  25.887  1.00 70.81           H
ATOM   3033  CB  ASP A 205     -16.049   7.506  24.594  1.00 70.81           C
ATOM   3034 1HB  ASP A 205     -15.794   7.921  23.620  1.00 70.81           H
ATOM   3035 2HB  ASP A 205     -17.104   7.232  24.557  1.00 70.81           H
ATOM   3036  CG  ASP A 205     -15.830   8.563  25.679  1.00 70.81           C
ATOM   3037  OD1 ASP A 205     -15.198   8.208  26.697  1.00 70.81           O
ATOM   3038  OD2 ASP A 205     -16.298   9.702  25.464  1.00 70.81           O
ATOM   3039  HN  ASP A 205     -13.570   7.484  24.437  1.00 70.81           H
ATOM   3040  N   GLU A 206     -15.025   5.358  22.635  1.00 74.41           N
ATOM   3041  CA  GLU A 206     -15.351   4.467  21.534  1.00 74.41           C
ATOM   3042  C   GLU A 206     -14.072   3.900  20.914  1.00 74.41           C
ATOM   3043  O   GLU A 206     -14.054   3.542  19.738  1.00 74.41           O
ATOM   3044  HA  GLU A 206     -15.936   3.661  21.977  1.00 74.41           H
ATOM   3045  CB  GLU A 206     -16.199   5.184  20.482  1.00 74.41           C
ATOM   3046 1HB  GLU A 206     -15.688   6.088  20.152  1.00 74.41           H
ATOM   3047 2HB  GLU A 206     -16.431   4.498  19.667  1.00 74.41           H
ATOM   3048  CG  GLU A 206     -17.542   5.625  21.068  1.00 74.41           C
ATOM   3049 1HG  GLU A 206     -17.808   4.979  21.904  1.00 74.41           H
ATOM   3050 2HG  GLU A 206     -17.455   6.638  21.462  1.00 74.41           H
ATOM   3051  CD  GLU A 206     -18.645   5.577  20.009  1.00 74.41           C
ATOM   3052  OE1 GLU A 206     -19.685   4.948  20.300  1.00 74.41           O
ATOM   3053  OE2 GLU A 206     -18.423   6.170  18.931  1.00 74.41           O
ATOM   3054  HN  GLU A 206     -14.366   6.077  22.416  1.00 74.41           H
ATOM   3055  N   SER A 207     -13.033   3.836  21.734  1.00 87.23           N
ATOM   3056  CA  SER A 207     -11.710   3.496  21.240  1.00 87.23           C
ATOM   3057  C   SER A 207     -11.773   2.205  20.421  1.00 87.23           C
ATOM   3058  O   SER A 207     -11.239   2.140  19.315  1.00 87.23           O
ATOM   3059  HA  SER A 207     -11.413   4.334  20.609  1.00 87.23           H
ATOM   3060  CB  SER A 207     -10.713   3.346  22.391  1.00 87.23           C
ATOM   3061 1HB  SER A 207      -9.762   2.984  22.002  1.00 87.23           H
ATOM   3062 2HB  SER A 207     -10.524   4.323  22.836  1.00 87.23           H
ATOM   3063  OG  SER A 207     -11.187   2.452  23.394  1.00 87.23           O
ATOM   3064  HG  SER A 207     -11.567   2.968  24.161  1.00 87.23           H
ATOM   3065  HN  SER A 207     -13.085   4.011  22.717  1.00 87.23           H
ATOM   3066  N   THR A 208     -12.429   1.208  20.997  1.00 86.49           N
ATOM   3067  CA  THR A 208     -12.466  -0.112  20.392  1.00 86.49           C
ATOM   3068  C   THR A 208     -13.188  -0.061  19.044  1.00 86.49           C
ATOM   3069  O   THR A 208     -12.734  -0.658  18.069  1.00 86.49           O
ATOM   3070  HA  THR A 208     -11.442  -0.429  20.194  1.00 86.49           H
ATOM   3071  CB  THR A 208     -13.113  -1.073  21.391  1.00 86.49           C
ATOM   3072  HB  THR A 208     -14.182  -0.878  21.482  1.00 86.49           H
ATOM   3073  OG1 THR A 208     -12.353  -0.897  22.584  1.00 86.49           O
ATOM   3074  HG1 THR A 208     -11.395  -1.128  22.415  1.00 86.49           H
ATOM   3075  CG2 THR A 208     -12.892  -2.541  21.021  1.00 86.49           C
ATOM   3076 1HG2 THR A 208     -11.823  -2.752  20.996  1.00 86.49           H
ATOM   3077 2HG2 THR A 208     -13.323  -2.737  20.039  1.00 86.49           H
ATOM   3078 3HG2 THR A 208     -13.371  -3.179  21.763  1.00 86.49           H
ATOM   3079  HN  THR A 208     -12.928   1.292  21.860  1.00 86.49           H
ATOM   3080  N   LYS A 209     -14.301   0.658  19.032  1.00 82.48           N
ATOM   3081  CA  LYS A 209     -15.123   0.745  17.837  1.00 82.48           C
ATOM   3082  C   LYS A 209     -14.318   1.405  16.716  1.00 82.48           C
ATOM   3083  O   LYS A 209     -14.307   0.919  15.586  1.00 82.48           O
ATOM   3084  HA  LYS A 209     -15.367  -0.273  17.534  1.00 82.48           H
ATOM   3085  CB  LYS A 209     -16.443   1.454  18.145  1.00 82.48           C
ATOM   3086 1HB  LYS A 209     -16.243   2.417  18.615  1.00 82.48           H
ATOM   3087 2HB  LYS A 209     -16.976   1.659  17.217  1.00 82.48           H
ATOM   3088  CG  LYS A 209     -17.321   0.604  19.067  1.00 82.48           C
ATOM   3089 1HG  LYS A 209     -17.448  -0.390  18.638  1.00 82.48           H
ATOM   3090 2HG  LYS A 209     -16.825   0.475  20.029  1.00 82.48           H
ATOM   3091  CD  LYS A 209     -18.689   1.256  19.275  1.00 82.48           C
ATOM   3092 1HD  LYS A 209     -18.561   2.311  19.516  1.00 82.48           H
ATOM   3093 2HD  LYS A 209     -19.264   1.207  18.350  1.00 82.48           H
ATOM   3094  CE  LYS A 209     -19.461   0.561  20.399  1.00 82.48           C
ATOM   3095 1HE  LYS A 209     -19.798  -0.420  20.064  1.00 82.48           H
ATOM   3096 2HE  LYS A 209     -18.804   0.398  21.253  1.00 82.48           H
ATOM   3097  NZ  LYS A 209     -20.625   1.378  20.810  1.00 82.48           N
ATOM   3098 1HZ  LYS A 209     -21.126   0.903  21.553  1.00 82.48           H
ATOM   3099 2HZ  LYS A 209     -20.303   2.281  21.142  1.00 82.48           H
ATOM   3100 3HZ  LYS A 209     -21.242   1.510  20.017  1.00 82.48           H
ATOM   3101  HN  LYS A 209     -14.642   1.174  19.818  1.00 82.48           H
ATOM   3102  N   LEU A 210     -13.663   2.502  17.067  1.00 88.53           N
ATOM   3103  CA  LEU A 210     -12.931   3.283  16.086  1.00 88.53           C
ATOM   3104  C   LEU A 210     -11.844   2.411  15.454  1.00 88.53           C
ATOM   3105  O   LEU A 210     -11.732   2.341  14.231  1.00 88.53           O
ATOM   3106  HA  LEU A 210     -13.636   3.573  15.307  1.00 88.53           H
ATOM   3107  CB  LEU A 210     -12.397   4.571  16.716  1.00 88.53           C
ATOM   3108 1HB  LEU A 210     -11.959   4.324  17.683  1.00 88.53           H
ATOM   3109 2HB  LEU A 210     -11.590   4.951  16.089  1.00 88.53           H
ATOM   3110  CG  LEU A 210     -13.418   5.691  16.920  1.00 88.53           C
ATOM   3111  HG  LEU A 210     -14.312   5.260  17.372  1.00 88.53           H
ATOM   3112  CD1 LEU A 210     -12.886   6.748  17.891  1.00 88.53           C
ATOM   3113 1HD1 LEU A 210     -12.679   6.284  18.855  1.00 88.53           H
ATOM   3114 2HD1 LEU A 210     -11.969   7.180  17.490  1.00 88.53           H
ATOM   3115 3HD1 LEU A 210     -13.632   7.533  18.018  1.00 88.53           H
ATOM   3116  CD2 LEU A 210     -13.837   6.302  15.581  1.00 88.53           C
ATOM   3117 1HD2 LEU A 210     -12.962   6.714  15.080  1.00 88.53           H
ATOM   3118 2HD2 LEU A 210     -14.285   5.531  14.955  1.00 88.53           H
ATOM   3119 3HD2 LEU A 210     -14.564   7.096  15.756  1.00 88.53           H
ATOM   3120  HN  LEU A 210     -13.628   2.857  18.002  1.00 88.53           H
ATOM   3121  N   LYS A 211     -11.070   1.768  16.316  1.00 93.53           N
ATOM   3122  CA  LYS A 211      -9.971   0.935  15.859  1.00 93.53           C
ATOM   3123  C   LYS A 211     -10.508  -0.133  14.905  1.00 93.53           C
ATOM   3124  O   LYS A 211      -9.977  -0.316  13.810  1.00 93.53           O
ATOM   3125  HA  LYS A 211      -9.283   1.577  15.308  1.00 93.53           H
ATOM   3126  CB  LYS A 211      -9.200   0.364  17.051  1.00 93.53           C
ATOM   3127 1HB  LYS A 211      -8.810   1.178  17.662  1.00 93.53           H
ATOM   3128 2HB  LYS A 211      -9.876  -0.213  17.683  1.00 93.53           H
ATOM   3129  CG  LYS A 211      -8.047  -0.527  16.583  1.00 93.53           C
ATOM   3130 1HG  LYS A 211      -8.444  -1.450  16.161  1.00 93.53           H
ATOM   3131 2HG  LYS A 211      -7.495  -0.025  15.788  1.00 93.53           H
ATOM   3132  CD  LYS A 211      -7.102  -0.853  17.740  1.00 93.53           C
ATOM   3133 1HD  LYS A 211      -6.739   0.071  18.191  1.00 93.53           H
ATOM   3134 2HD  LYS A 211      -7.644  -1.395  18.516  1.00 93.53           H
ATOM   3135  CE  LYS A 211      -5.916  -1.692  17.259  1.00 93.53           C
ATOM   3136 1HE  LYS A 211      -6.263  -2.673  16.937  1.00 93.53           H
ATOM   3137 2HE  LYS A 211      -5.454  -1.217  16.393  1.00 93.53           H
ATOM   3138  NZ  LYS A 211      -4.916  -1.844  18.340  1.00 93.53           N
ATOM   3139 1HZ  LYS A 211      -4.191  -2.487  18.042  1.00 93.53           H
ATOM   3140 2HZ  LYS A 211      -4.503  -0.941  18.547  1.00 93.53           H
ATOM   3141 3HZ  LYS A 211      -5.369  -2.207  19.171  1.00 93.53           H
ATOM   3142  HN  LYS A 211     -11.185   1.809  17.309  1.00 93.53           H
ATOM   3143  N   SER A 212     -11.554  -0.810  15.354  1.00 91.17           N
ATOM   3144  CA  SER A 212     -12.122  -1.905  14.587  1.00 91.17           C
ATOM   3145  C   SER A 212     -12.604  -1.397  13.226  1.00 91.17           C
ATOM   3146  O   SER A 212     -12.408  -2.058  12.208  1.00 91.17           O
ATOM   3147  HA  SER A 212     -11.310  -2.622  14.462  1.00 91.17           H
ATOM   3148  CB  SER A 212     -13.274  -2.569  15.344  1.00 91.17           C
ATOM   3149 1HB  SER A 212     -14.049  -1.829  15.545  1.00 91.17           H
ATOM   3150 2HB  SER A 212     -13.724  -3.339  14.717  1.00 91.17           H
ATOM   3151  OG  SER A 212     -12.842  -3.149  16.571  1.00 91.17           O
ATOM   3152  HG  SER A 212     -12.884  -2.469  17.304  1.00 91.17           H
ATOM   3153  HN  SER A 212     -12.011  -0.621  16.223  1.00 91.17           H
ATOM   3154  N   ALA A 213     -13.224  -0.227  13.253  1.00 94.39           N
ATOM   3155  CA  ALA A 213     -13.776   0.356  12.042  1.00 94.39           C
ATOM   3156  C   ALA A 213     -12.636   0.690  11.077  1.00 94.39           C
ATOM   3157  O   ALA A 213     -12.710   0.374   9.891  1.00 94.39           O
ATOM   3158  HA  ALA A 213     -14.425  -0.388  11.581  1.00 94.39           H
ATOM   3159  CB  ALA A 213     -14.613   1.585  12.402  1.00 94.39           C
ATOM   3160 1HB  ALA A 213     -15.426   1.289  13.066  1.00 94.39           H
ATOM   3161 2HB  ALA A 213     -13.983   2.319  12.905  1.00 94.39           H
ATOM   3162 3HB  ALA A 213     -15.027   2.022  11.493  1.00 94.39           H
ATOM   3163  HN  ALA A 213     -13.352   0.319  14.082  1.00 94.39           H
ATOM   3164  N   VAL A 214     -11.608   1.324  11.623  1.00 92.64           N
ATOM   3165  CA  VAL A 214     -10.489   1.771  10.811  1.00 92.64           C
ATOM   3166  C   VAL A 214      -9.829   0.560  10.148  1.00 92.64           C
ATOM   3167  O   VAL A 214      -9.502   0.598   8.963  1.00 92.64           O
ATOM   3168  HA  VAL A 214     -10.886   2.423  10.033  1.00 92.64           H
ATOM   3169  CB  VAL A 214      -9.517   2.588  11.665  1.00 92.64           C
ATOM   3170  HB  VAL A 214      -9.284   2.007  12.557  1.00 92.64           H
ATOM   3171  CG1 VAL A 214      -8.209   2.843  10.914  1.00 92.64           C
ATOM   3172 1HG1 VAL A 214      -7.740   1.890  10.667  1.00 92.64           H
ATOM   3173 2HG1 VAL A 214      -8.417   3.394   9.997  1.00 92.64           H
ATOM   3174 3HG1 VAL A 214      -7.536   3.426  11.543  1.00 92.64           H
ATOM   3175  CG2 VAL A 214     -10.156   3.904  12.115  1.00 92.64           C
ATOM   3176 1HG2 VAL A 214     -10.432   4.492  11.240  1.00 92.64           H
ATOM   3177 2HG2 VAL A 214     -11.047   3.691  12.706  1.00 92.64           H
ATOM   3178 3HG2 VAL A 214      -9.444   4.465  12.720  1.00 92.64           H
ATOM   3179  HN  VAL A 214     -11.533   1.532  12.598  1.00 92.64           H
ATOM   3180  N   LEU A 215      -9.653  -0.486  10.942  1.00 92.35           N
ATOM   3181  CA  LEU A 215      -8.967  -1.677  10.470  1.00 92.35           C
ATOM   3182  C   LEU A 215      -9.828  -2.371   9.413  1.00 92.35           C
ATOM   3183  O   LEU A 215      -9.322  -2.795   8.375  1.00 92.35           O
ATOM   3184  HA  LEU A 215      -8.038  -1.354  10.001  1.00 92.35           H
ATOM   3185  CB  LEU A 215      -8.591  -2.580  11.646  1.00 92.35           C
ATOM   3186 1HB  LEU A 215      -9.477  -2.728  12.263  1.00 92.35           H
ATOM   3187 2HB  LEU A 215      -8.310  -3.557  11.252  1.00 92.35           H
ATOM   3188  CG  LEU A 215      -7.457  -2.078  12.542  1.00 92.35           C
ATOM   3189  HG  LEU A 215      -7.764  -1.128  12.981  1.00 92.35           H
ATOM   3190  CD1 LEU A 215      -7.200  -3.048  13.697  1.00 92.35           C
ATOM   3191 1HD1 LEU A 215      -8.104  -3.144  14.298  1.00 92.35           H
ATOM   3192 2HD1 LEU A 215      -6.923  -4.023  13.298  1.00 92.35           H
ATOM   3193 3HD1 LEU A 215      -6.390  -2.666  14.318  1.00 92.35           H
ATOM   3194  CD2 LEU A 215      -6.191  -1.810  11.726  1.00 92.35           C
ATOM   3195 1HD2 LEU A 215      -5.870  -2.731  11.240  1.00 92.35           H
ATOM   3196 2HD2 LEU A 215      -6.400  -1.054  10.969  1.00 92.35           H
ATOM   3197 3HD2 LEU A 215      -5.401  -1.454  12.387  1.00 92.35           H
ATOM   3198  HN  LEU A 215      -9.969  -0.528  11.890  1.00 92.35           H
ATOM   3199  N   THR A 216     -11.116  -2.464   9.712  1.00 91.71           N
ATOM   3200  CA  THR A 216     -12.046  -3.130   8.817  1.00 91.71           C
ATOM   3201  C   THR A 216     -12.053  -2.445   7.449  1.00 91.71           C
ATOM   3202  O   THR A 216     -12.025  -3.111   6.416  1.00 91.71           O
ATOM   3203  HA  THR A 216     -11.701  -4.152   8.660  1.00 91.71           H
ATOM   3204  CB  THR A 216     -13.419  -3.153   9.492  1.00 91.71           C
ATOM   3205  HB  THR A 216     -13.790  -2.141   9.652  1.00 91.71           H
ATOM   3206  OG1 THR A 216     -13.213  -3.926  10.671  1.00 91.71           O
ATOM   3207  HG1 THR A 216     -13.143  -3.325  11.467  1.00 91.71           H
ATOM   3208  CG2 THR A 216     -14.450  -3.955   8.696  1.00 91.71           C
ATOM   3209 1HG2 THR A 216     -14.109  -4.985   8.594  1.00 91.71           H
ATOM   3210 2HG2 THR A 216     -14.570  -3.512   7.707  1.00 91.71           H
ATOM   3211 3HG2 THR A 216     -15.406  -3.939   9.220  1.00 91.71           H
ATOM   3212  HN  THR A 216     -11.524  -2.096  10.548  1.00 91.71           H
ATOM   3213  N   LEU A 217     -12.091  -1.121   7.487  1.00 88.61           N
ATOM   3214  CA  LEU A 217     -12.109  -0.337   6.263  1.00 88.61           C
ATOM   3215  C   LEU A 217     -10.833  -0.615   5.466  1.00 88.61           C
ATOM   3216  O   LEU A 217     -10.872  -0.719   4.241  1.00 88.61           O
ATOM   3217  HA  LEU A 217     -12.963  -0.671   5.674  1.00 88.61           H
ATOM   3218  CB  LEU A 217     -12.327   1.144   6.578  1.00 88.61           C
ATOM   3219 1HB  LEU A 217     -13.175   1.229   7.258  1.00 88.61           H
ATOM   3220 2HB  LEU A 217     -11.452   1.514   7.111  1.00 88.61           H
ATOM   3221  CG  LEU A 217     -12.580   2.055   5.375  1.00 88.61           C
ATOM   3222  HG  LEU A 217     -11.802   1.869   4.636  1.00 88.61           H
ATOM   3223  CD1 LEU A 217     -13.920   1.729   4.713  1.00 88.61           C
ATOM   3224 1HD1 LEU A 217     -13.914   0.694   4.372  1.00 88.61           H
ATOM   3225 2HD1 LEU A 217     -14.726   1.869   5.433  1.00 88.61           H
ATOM   3226 3HD1 LEU A 217     -14.075   2.391   3.861  1.00 88.61           H
ATOM   3227  CD2 LEU A 217     -12.482   3.529   5.774  1.00 88.61           C
ATOM   3228 1HD2 LEU A 217     -13.225   3.748   6.541  1.00 88.61           H
ATOM   3229 2HD2 LEU A 217     -11.485   3.734   6.164  1.00 88.61           H
ATOM   3230 3HD2 LEU A 217     -12.666   4.155   4.901  1.00 88.61           H
ATOM   3231  HN  LEU A 217     -12.110  -0.585   8.331  1.00 88.61           H
ATOM   3232  N   LYS A 218      -9.731  -0.727   6.194  1.00 86.32           N
ATOM   3233  CA  LYS A 218      -8.439  -0.949   5.567  1.00 86.32           C
ATOM   3234  C   LYS A 218      -8.456  -2.292   4.835  1.00 86.32           C
ATOM   3235  O   LYS A 218      -7.982  -2.392   3.704  1.00 86.32           O
ATOM   3236  HA  LYS A 218      -8.292  -0.157   4.833  1.00 86.32           H
ATOM   3237  CB  LYS A 218      -7.316  -0.825   6.598  1.00 86.32           C
ATOM   3238 1HB  LYS A 218      -7.439   0.096   7.168  1.00 86.32           H
ATOM   3239 2HB  LYS A 218      -7.377  -1.649   7.309  1.00 86.32           H
ATOM   3240  CG  LYS A 218      -5.945  -0.831   5.919  1.00 86.32           C
ATOM   3241 1HG  LYS A 218      -5.844  -1.725   5.304  1.00 86.32           H
ATOM   3242 2HG  LYS A 218      -5.863   0.026   5.250  1.00 86.32           H
ATOM   3243  CD  LYS A 218      -4.819  -0.786   6.954  1.00 86.32           C
ATOM   3244 1HD  LYS A 218      -4.905   0.122   7.551  1.00 86.32           H
ATOM   3245 2HD  LYS A 218      -4.917  -1.628   7.639  1.00 86.32           H
ATOM   3246  CE  LYS A 218      -3.448  -0.830   6.276  1.00 86.32           C
ATOM   3247 1HE  LYS A 218      -3.412  -1.660   5.569  1.00 86.32           H
ATOM   3248 2HE  LYS A 218      -3.290   0.083   5.703  1.00 86.32           H
ATOM   3249  NZ  LYS A 218      -2.376  -0.983   7.284  1.00 86.32           N
ATOM   3250 1HZ  LYS A 218      -1.505  -1.216   6.819  1.00 86.32           H
ATOM   3251 2HZ  LYS A 218      -2.265  -0.114   7.794  1.00 86.32           H
ATOM   3252 3HZ  LYS A 218      -2.622  -1.725   7.930  1.00 86.32           H
ATOM   3253  HN  LYS A 218      -9.712  -0.669   7.192  1.00 86.32           H
ATOM   3254  N   VAL A 219      -9.008  -3.290   5.508  1.00 90.67           N
ATOM   3255  CA  VAL A 219      -8.993  -4.645   4.984  1.00 90.67           C
ATOM   3256  C   VAL A 219      -9.907  -4.724   3.760  1.00 90.67           C
ATOM   3257  O   VAL A 219      -9.540  -5.311   2.743  1.00 90.67           O
ATOM   3258  HA  VAL A 219      -7.972  -4.867   4.674  1.00 90.67           H
ATOM   3259  CB  VAL A 219      -9.380  -5.636   6.083  1.00 90.67           C
ATOM   3260  HB  VAL A 219     -10.323  -5.304   6.518  1.00 90.67           H
ATOM   3261  CG1 VAL A 219      -9.595  -7.037   5.508  1.00 90.67           C
ATOM   3262 1HG1 VAL A 219     -10.395  -7.007   4.768  1.00 90.67           H
ATOM   3263 2HG1 VAL A 219      -8.676  -7.381   5.035  1.00 90.67           H
ATOM   3264 3HG1 VAL A 219      -9.869  -7.722   6.311  1.00 90.67           H
ATOM   3265  CG2 VAL A 219      -8.331  -5.657   7.197  1.00 90.67           C
ATOM   3266 1HG2 VAL A 219      -7.367  -5.953   6.783  1.00 90.67           H
ATOM   3267 2HG2 VAL A 219      -8.247  -4.662   7.636  1.00 90.67           H
ATOM   3268 3HG2 VAL A 219      -8.630  -6.369   7.965  1.00 90.67           H
ATOM   3269  HN  VAL A 219      -9.458  -3.185   6.395  1.00 90.67           H
ATOM   3270  N   ILE A 220     -11.081  -4.124   3.898  1.00 91.02           N
ATOM   3271  CA  ILE A 220     -12.087  -4.200   2.853  1.00 91.02           C
ATOM   3272  C   ILE A 220     -11.555  -3.523   1.588  1.00 91.02           C
ATOM   3273  O   ILE A 220     -11.504  -4.140   0.524  1.00 91.02           O
ATOM   3274  HA  ILE A 220     -12.255  -5.255   2.636  1.00 91.02           H
ATOM   3275  CB  ILE A 220     -13.416  -3.623   3.346  1.00 91.02           C
ATOM   3276  HB  ILE A 220     -13.216  -2.661   3.818  1.00 91.02           H
ATOM   3277  CG1 ILE A 220     -14.045  -4.526   4.409  1.00 91.02           C
ATOM   3278 1HG1 ILE A 220     -14.294  -5.492   3.969  1.00 91.02           H
ATOM   3279 2HG1 ILE A 220     -13.324  -4.714   5.204  1.00 91.02           H
ATOM   3280  CG2 ILE A 220     -14.369  -3.364   2.177  1.00 91.02           C
ATOM   3281 1HG2 ILE A 220     -13.914  -2.653   1.488  1.00 91.02           H
ATOM   3282 2HG2 ILE A 220     -14.566  -4.300   1.655  1.00 91.02           H
ATOM   3283 3HG2 ILE A 220     -15.305  -2.954   2.556  1.00 91.02           H
ATOM   3284  CD1 ILE A 220     -15.305  -3.886   4.996  1.00 91.02           C
ATOM   3285 1HD1 ILE A 220     -15.047  -2.932   5.456  1.00 91.02           H
ATOM   3286 2HD1 ILE A 220     -16.033  -3.722   4.201  1.00 91.02           H
ATOM   3287 3HD1 ILE A 220     -15.732  -4.549   5.749  1.00 91.02           H
ATOM   3288  HN  ILE A 220     -11.347  -3.594   4.703  1.00 91.02           H
ATOM   3289  N   LEU A 221     -11.172  -2.265   1.744  1.00 89.98           N
ATOM   3290  CA  LEU A 221     -10.803  -1.447   0.601  1.00 89.98           C
ATOM   3291  C   LEU A 221      -9.379  -1.799   0.166  1.00 89.98           C
ATOM   3292  O   LEU A 221      -9.011  -1.594  -0.989  1.00 89.98           O
ATOM   3293  HA  LEU A 221     -11.484  -1.696  -0.212  1.00 89.98           H
ATOM   3294  CB  LEU A 221     -11.000   0.037   0.919  1.00 89.98           C
ATOM   3295 1HB  LEU A 221     -10.421   0.277   1.810  1.00 89.98           H
ATOM   3296 2HB  LEU A 221     -10.581   0.622   0.099  1.00 89.98           H
ATOM   3297  CG  LEU A 221     -12.444   0.489   1.145  1.00 89.98           C
ATOM   3298  HG  LEU A 221     -12.839  -0.051   2.005  1.00 89.98           H
ATOM   3299  CD1 LEU A 221     -12.506   1.981   1.479  1.00 89.98           C
ATOM   3300 1HD1 LEU A 221     -11.933   2.174   2.386  1.00 89.98           H
ATOM   3301 2HD1 LEU A 221     -12.085   2.555   0.654  1.00 89.98           H
ATOM   3302 3HD1 LEU A 221     -13.543   2.275   1.635  1.00 89.98           H
ATOM   3303  CD2 LEU A 221     -13.324   0.133  -0.055  1.00 89.98           C
ATOM   3304 1HD2 LEU A 221     -12.939   0.627  -0.947  1.00 89.98           H
ATOM   3305 2HD2 LEU A 221     -13.315  -0.947  -0.205  1.00 89.98           H
ATOM   3306 3HD2 LEU A 221     -14.345   0.465   0.132  1.00 89.98           H
ATOM   3307  HN  LEU A 221     -11.112  -1.805   2.630  1.00 89.98           H
ATOM   3308  N   GLY A 222      -8.617  -2.324   1.115  1.00 88.41           N
ATOM   3309  CA  GLY A 222      -7.195  -2.533   0.902  1.00 88.41           C
ATOM   3310  C   GLY A 222      -6.936  -3.868   0.201  1.00 88.41           C
ATOM   3311  O   GLY A 222      -5.930  -4.025  -0.490  1.00 88.41           O
ATOM   3312 1HA  GLY A 222      -6.790  -1.718   0.302  1.00 88.41           H
ATOM   3313 2HA  GLY A 222      -6.674  -2.514   1.859  1.00 88.41           H
ATOM   3314  HN  GLY A 222      -8.956  -2.605   2.013  1.00 88.41           H
ATOM   3315  N   PHE A 223      -7.860  -4.796   0.403  1.00 80.70           N
ATOM   3316  CA  PHE A 223      -7.656  -6.164  -0.040  1.00 80.70           C
ATOM   3317  C   PHE A 223      -8.870  -6.675  -0.818  1.00 80.70           C
ATOM   3318  O   PHE A 223      -8.793  -6.885  -2.028  1.00 80.70           O
ATOM   3319  HA  PHE A 223      -6.782  -6.167  -0.691  1.00 80.70           H
ATOM   3320  CB  PHE A 223      -7.474  -7.019   1.216  1.00 80.70           C
ATOM   3321 1HB  PHE A 223      -6.681  -6.585   1.827  1.00 80.70           H
ATOM   3322 2HB  PHE A 223      -8.389  -6.978   1.807  1.00 80.70           H
ATOM   3323  CG  PHE A 223      -7.134  -8.483   0.929  1.00 80.70           C
ATOM   3324  CD1 PHE A 223      -7.976  -9.469   1.337  1.00 80.70           C
ATOM   3325  HD1 PHE A 223      -8.894  -9.217   1.869  1.00 80.70           H
ATOM   3326  CD2 PHE A 223      -5.989  -8.798   0.266  1.00 80.70           C
ATOM   3327  HD2 PHE A 223      -5.313  -8.007  -0.060  1.00 80.70           H
ATOM   3328  CE1 PHE A 223      -7.661 -10.828   1.071  1.00 80.70           C
ATOM   3329  HE1 PHE A 223      -8.336 -11.618   1.398  1.00 80.70           H
ATOM   3330  CE2 PHE A 223      -5.673 -10.156   0.000  1.00 80.70           C
ATOM   3331  HE2 PHE A 223      -4.756 -10.409  -0.531  1.00 80.70           H
ATOM   3332  CZ  PHE A 223      -6.516 -11.143   0.408  1.00 80.70           C
ATOM   3333  HZ  PHE A 223      -6.274 -12.185   0.203  1.00 80.70           H
ATOM   3334  HN  PHE A 223      -8.733  -4.625   0.859  1.00 80.70           H
ATOM   3335  N   PHE A 224      -9.962  -6.862  -0.092  1.00 84.88           N
ATOM   3336  CA  PHE A 224     -11.070  -7.654  -0.598  1.00 84.88           C
ATOM   3337  C   PHE A 224     -11.615  -7.067  -1.901  1.00 84.88           C
ATOM   3338  O   PHE A 224     -11.698  -7.762  -2.913  1.00 84.88           O
ATOM   3339  HA  PHE A 224     -10.691  -8.659  -0.785  1.00 84.88           H
ATOM   3340  CB  PHE A 224     -12.170  -7.614   0.465  1.00 84.88           C
ATOM   3341 1HB  PHE A 224     -12.203  -6.616   0.903  1.00 84.88           H
ATOM   3342 2HB  PHE A 224     -13.133  -7.782  -0.017  1.00 84.88           H
ATOM   3343  CG  PHE A 224     -11.991  -8.641   1.585  1.00 84.88           C
ATOM   3344  CD1 PHE A 224     -12.281  -9.951   1.360  1.00 84.88           C
ATOM   3345  HD1 PHE A 224     -12.640 -10.269   0.381  1.00 84.88           H
ATOM   3346  CD2 PHE A 224     -11.543  -8.244   2.806  1.00 84.88           C
ATOM   3347  HD2 PHE A 224     -11.311  -7.195   2.987  1.00 84.88           H
ATOM   3348  CE1 PHE A 224     -12.114 -10.904   2.399  1.00 84.88           C
ATOM   3349  HE1 PHE A 224     -12.347 -11.953   2.218  1.00 84.88           H
ATOM   3350  CE2 PHE A 224     -11.376  -9.197   3.846  1.00 84.88           C
ATOM   3351  HE2 PHE A 224     -11.017  -8.879   4.824  1.00 84.88           H
ATOM   3352  CZ  PHE A 224     -11.666 -10.507   3.620  1.00 84.88           C
ATOM   3353  HZ  PHE A 224     -11.538 -11.238   4.418  1.00 84.88           H
ATOM   3354  HN  PHE A 224     -10.097  -6.483   0.823  1.00 84.88           H
ATOM   3355  N   LEU A 225     -11.973  -5.793  -1.835  1.00 90.25           N
ATOM   3356  CA  LEU A 225     -12.598  -5.131  -2.967  1.00 90.25           C
ATOM   3357  C   LEU A 225     -11.657  -5.196  -4.172  1.00 90.25           C
ATOM   3358  O   LEU A 225     -12.033  -5.697  -5.231  1.00 90.25           O
ATOM   3359  HA  LEU A 225     -13.506  -5.683  -3.208  1.00 90.25           H
ATOM   3360  CB  LEU A 225     -13.018  -3.708  -2.592  1.00 90.25           C
ATOM   3361 1HB  LEU A 225     -13.756  -3.768  -1.792  1.00 90.25           H
ATOM   3362 2HB  LEU A 225     -12.149  -3.190  -2.186  1.00 90.25           H
ATOM   3363  CG  LEU A 225     -13.601  -2.860  -3.724  1.00 90.25           C
ATOM   3364  HG  LEU A 225     -12.946  -2.951  -4.590  1.00 90.25           H
ATOM   3365  CD1 LEU A 225     -14.979  -3.376  -4.142  1.00 90.25           C
ATOM   3366 1HD1 LEU A 225     -14.892  -4.407  -4.486  1.00 90.25           H
ATOM   3367 2HD1 LEU A 225     -15.657  -3.334  -3.289  1.00 90.25           H
ATOM   3368 3HD1 LEU A 225     -15.370  -2.755  -4.948  1.00 90.25           H
ATOM   3369  CD2 LEU A 225     -13.636  -1.380  -3.338  1.00 90.25           C
ATOM   3370 1HD2 LEU A 225     -14.255  -1.251  -2.450  1.00 90.25           H
ATOM   3371 2HD2 LEU A 225     -12.623  -1.035  -3.128  1.00 90.25           H
ATOM   3372 3HD2 LEU A 225     -14.054  -0.800  -4.160  1.00 90.25           H
ATOM   3373  HN  LEU A 225     -11.843  -5.217  -1.027  1.00 90.25           H
ATOM   3374  N   PRO A 226     -10.423  -4.693  -4.035  1.00 90.71           N
ATOM   3375  CA  PRO A 226      -9.466  -4.730  -5.144  1.00 90.71           C
ATOM   3376  C   PRO A 226      -9.297  -6.129  -5.714  1.00 90.71           C
ATOM   3377  O   PRO A 226      -9.289  -6.310  -6.931  1.00 90.71           O
ATOM   3378  HA  PRO A 226      -9.831  -4.125  -5.974  1.00 90.71           H
ATOM   3379  CB  PRO A 226      -8.169  -4.211  -4.520  1.00 90.71           C
ATOM   3380 1HB  PRO A 226      -7.554  -5.025  -4.136  1.00 90.71           H
ATOM   3381 2HB  PRO A 226      -7.562  -3.671  -5.246  1.00 90.71           H
ATOM   3382  CG  PRO A 226      -8.655  -3.297  -3.402  1.00 90.71           C
ATOM   3383 1HG  PRO A 226      -7.883  -3.130  -2.650  1.00 90.71           H
ATOM   3384 2HG  PRO A 226      -8.936  -2.313  -3.777  1.00 90.71           H
ATOM   3385  CD  PRO A 226      -9.846  -4.055  -2.838  1.00 90.71           C
ATOM   3386 1HD  PRO A 226      -9.542  -4.794  -2.098  1.00 90.71           H
ATOM   3387 2HD  PRO A 226     -10.554  -3.388  -2.346  1.00 90.71           H
ATOM   3388  N   PHE A 227      -9.166  -7.089  -4.811  1.00 84.51           N
ATOM   3389  CA  PHE A 227      -8.850  -8.451  -5.208  1.00 84.51           C
ATOM   3390  C   PHE A 227      -9.990  -9.063  -6.024  1.00 84.51           C
ATOM   3391  O   PHE A 227      -9.751  -9.708  -7.044  1.00 84.51           O
ATOM   3392  HA  PHE A 227      -7.949  -8.408  -5.820  1.00 84.51           H
ATOM   3393  CB  PHE A 227      -8.667  -9.260  -3.923  1.00 84.51           C
ATOM   3394 1HB  PHE A 227      -7.940  -8.755  -3.287  1.00 84.51           H
ATOM   3395 2HB  PHE A 227      -9.611  -9.275  -3.377  1.00 84.51           H
ATOM   3396  CG  PHE A 227      -8.206 -10.701  -4.154  1.00 84.51           C
ATOM   3397  CD1 PHE A 227      -9.112 -11.715  -4.144  1.00 84.51           C
ATOM   3398  HD1 PHE A 227     -10.167 -11.501  -3.970  1.00 84.51           H
ATOM   3399  CD2 PHE A 227      -6.890 -10.967  -4.371  1.00 84.51           C
ATOM   3400  HD2 PHE A 227      -6.164 -10.154  -4.380  1.00 84.51           H
ATOM   3401  CE1 PHE A 227      -8.684 -13.051  -4.359  1.00 84.51           C
ATOM   3402  HE1 PHE A 227      -9.411 -13.864  -4.350  1.00 84.51           H
ATOM   3403  CE2 PHE A 227      -6.462 -12.304  -4.586  1.00 84.51           C
ATOM   3404  HE2 PHE A 227      -5.408 -12.517  -4.760  1.00 84.51           H
ATOM   3405  CZ  PHE A 227      -7.369 -13.318  -4.576  1.00 84.51           C
ATOM   3406  HZ  PHE A 227      -7.040 -14.344  -4.741  1.00 84.51           H
ATOM   3407  HN  PHE A 227      -9.273  -6.950  -3.827  1.00 84.51           H
ATOM   3408  N   VAL A 228     -11.205  -8.840  -5.545  1.00 92.40           N
ATOM   3409  CA  VAL A 228     -12.381  -9.375  -6.208  1.00 92.40           C
ATOM   3410  C   VAL A 228     -12.460  -8.814  -7.630  1.00 92.40           C
ATOM   3411  O   VAL A 228     -12.704  -9.555  -8.581  1.00 92.40           O
ATOM   3412  HA  VAL A 228     -12.263 -10.457  -6.265  1.00 92.40           H
ATOM   3413  CB  VAL A 228     -13.631  -9.077  -5.378  1.00 92.40           C
ATOM   3414  HB  VAL A 228     -13.637  -8.011  -5.151  1.00 92.40           H
ATOM   3415  CG1 VAL A 228     -14.903  -9.396  -6.167  1.00 92.40           C
ATOM   3416 1HG1 VAL A 228     -14.931  -8.788  -7.072  1.00 92.40           H
ATOM   3417 2HG1 VAL A 228     -14.907 -10.452  -6.438  1.00 92.40           H
ATOM   3418 3HG1 VAL A 228     -15.776  -9.175  -5.554  1.00 92.40           H
ATOM   3419  CG2 VAL A 228     -13.603  -9.839  -4.052  1.00 92.40           C
ATOM   3420 1HG2 VAL A 228     -13.563 -10.910  -4.249  1.00 92.40           H
ATOM   3421 2HG2 VAL A 228     -12.725  -9.541  -3.480  1.00 92.40           H
ATOM   3422 3HG2 VAL A 228     -14.503  -9.609  -3.482  1.00 92.40           H
ATOM   3423  HN  VAL A 228     -11.391  -8.305  -4.721  1.00 92.40           H
ATOM   3424  N   VAL A 229     -12.248  -7.510  -7.729  1.00 92.24           N
ATOM   3425  CA  VAL A 229     -12.352  -6.830  -9.009  1.00 92.24           C
ATOM   3426  C   VAL A 229     -11.277  -7.368  -9.956  1.00 92.24           C
ATOM   3427  O   VAL A 229     -11.557  -7.661 -11.117  1.00 92.24           O
ATOM   3428  HA  VAL A 229     -13.333  -7.061  -9.426  1.00 92.24           H
ATOM   3429  CB  VAL A 229     -12.267  -5.316  -8.807  1.00 92.24           C
ATOM   3430  HB  VAL A 229     -11.360  -5.104  -8.241  1.00 92.24           H
ATOM   3431  CG1 VAL A 229     -12.164  -4.588 -10.149  1.00 92.24           C
ATOM   3432 1HG1 VAL A 229     -11.270  -4.921 -10.675  1.00 92.24           H
ATOM   3433 2HG1 VAL A 229     -13.045  -4.811 -10.751  1.00 92.24           H
ATOM   3434 3HG1 VAL A 229     -12.105  -3.514  -9.975  1.00 92.24           H
ATOM   3435  CG2 VAL A 229     -13.458  -4.804  -7.995  1.00 92.24           C
ATOM   3436 1HG2 VAL A 229     -14.384  -5.034  -8.522  1.00 92.24           H
ATOM   3437 2HG2 VAL A 229     -13.467  -5.287  -7.018  1.00 92.24           H
ATOM   3438 3HG2 VAL A 229     -13.373  -3.725  -7.865  1.00 92.24           H
ATOM   3439  HN  VAL A 229     -12.011  -6.921  -6.956  1.00 92.24           H
ATOM   3440  N   MET A 230     -10.069  -7.482  -9.424  1.00 84.65           N
ATOM   3441  CA  MET A 230      -8.945  -7.955 -10.214  1.00 84.65           C
ATOM   3442  C   MET A 230      -9.182  -9.385 -10.703  1.00 84.65           C
ATOM   3443  O   MET A 230      -8.957  -9.691 -11.873  1.00 84.65           O
ATOM   3444  HA  MET A 230      -8.880  -7.279 -11.067  1.00 84.65           H
ATOM   3445  CB  MET A 230      -7.670  -7.908  -9.369  1.00 84.65           C
ATOM   3446 1HB  MET A 230      -7.874  -8.310  -8.376  1.00 84.65           H
ATOM   3447 2HB  MET A 230      -6.907  -8.543  -9.819  1.00 84.65           H
ATOM   3448  CG  MET A 230      -7.145  -6.476  -9.248  1.00 84.65           C
ATOM   3449 1HG  MET A 230      -7.090  -6.016 -10.234  1.00 84.65           H
ATOM   3450 2HG  MET A 230      -7.834  -5.876  -8.653  1.00 84.65           H
ATOM   3451  SD  MET A 230      -5.530  -6.481  -8.487  1.00 84.65           S
ATOM   3452  CE  MET A 230      -5.976  -6.921  -6.816  1.00 84.65           C
ATOM   3453 1HE  MET A 230      -6.654  -6.170  -6.411  1.00 84.65           H
ATOM   3454 2HE  MET A 230      -6.468  -7.894  -6.815  1.00 84.65           H
ATOM   3455 3HE  MET A 230      -5.077  -6.969  -6.200  1.00 84.65           H
ATOM   3456  HN  MET A 230      -9.852  -7.257  -8.474  1.00 84.65           H
ATOM   3457  N   ALA A 231      -9.632 -10.224  -9.781  1.00 90.42           N
ATOM   3458  CA  ALA A 231      -9.829 -11.632 -10.083  1.00 90.42           C
ATOM   3459  C   ALA A 231     -10.844 -11.768 -11.220  1.00 90.42           C
ATOM   3460  O   ALA A 231     -10.645 -12.556 -12.143  1.00 90.42           O
ATOM   3461  HA  ALA A 231      -8.872 -12.038 -10.410  1.00 90.42           H
ATOM   3462  CB  ALA A 231     -10.271 -12.369  -8.817  1.00 90.42           C
ATOM   3463 1HB  ALA A 231      -9.503 -12.266  -8.050  1.00 90.42           H
ATOM   3464 2HB  ALA A 231     -11.205 -11.940  -8.455  1.00 90.42           H
ATOM   3465 3HB  ALA A 231     -10.419 -13.424  -9.044  1.00 90.42           H
ATOM   3466  HN  ALA A 231      -9.861  -9.957  -8.845  1.00 90.42           H
ATOM   3467  N   CYS A 232     -11.909 -10.987 -11.117  1.00 89.76           N
ATOM   3468  CA  CYS A 232     -12.956 -11.012 -12.124  1.00 89.76           C
ATOM   3469  C   CYS A 232     -12.359 -10.538 -13.450  1.00 89.76           C
ATOM   3470  O   CYS A 232     -12.556 -11.171 -14.486  1.00 89.76           O
ATOM   3471  HA  CYS A 232     -13.293 -12.046 -12.199  1.00 89.76           H
ATOM   3472  CB  CYS A 232     -14.162 -10.169 -11.707  1.00 89.76           C
ATOM   3473 1HB  CYS A 232     -13.834  -9.174 -11.405  1.00 89.76           H
ATOM   3474 2HB  CYS A 232     -14.835 -10.038 -12.555  1.00 89.76           H
ATOM   3475  SG  CYS A 232     -15.047 -10.981 -10.327  1.00 89.76           S
ATOM   3476  HG  CYS A 232     -14.227 -10.560  -9.369  1.00 89.76           H
ATOM   3477  HN  CYS A 232     -12.062 -10.347 -10.364  1.00 89.76           H
ATOM   3478  N   CYS A 233     -11.640  -9.427 -13.375  1.00 88.23           N
ATOM   3479  CA  CYS A 233     -11.087  -8.812 -14.569  1.00 88.23           C
ATOM   3480  C   CYS A 233     -10.185  -9.834 -15.263  1.00 88.23           C
ATOM   3481  O   CYS A 233     -10.291 -10.042 -16.471  1.00 88.23           O
ATOM   3482  HA  CYS A 233     -11.932  -8.546 -15.205  1.00 88.23           H
ATOM   3483  CB  CYS A 233     -10.337  -7.518 -14.244  1.00 88.23           C
ATOM   3484 1HB  CYS A 233      -9.666  -7.680 -13.400  1.00 88.23           H
ATOM   3485 2HB  CYS A 233      -9.719  -7.223 -15.091  1.00 88.23           H
ATOM   3486  SG  CYS A 233     -11.529  -6.187 -13.846  1.00 88.23           S
ATOM   3487  HG  CYS A 233     -11.778  -6.590 -12.604  1.00 88.23           H
ATOM   3488  HN  CYS A 233     -11.434  -8.951 -12.520  1.00 88.23           H
ATOM   3489  N   TYR A 234      -9.318 -10.446 -14.470  1.00 74.37           N
ATOM   3490  CA  TYR A 234      -8.337 -11.374 -15.007  1.00 74.37           C
ATOM   3491  C   TYR A 234      -9.020 -12.589 -15.638  1.00 74.37           C
ATOM   3492  O   TYR A 234      -8.617 -13.046 -16.707  1.00 74.37           O
ATOM   3493  HA  TYR A 234      -7.763 -10.851 -15.772  1.00 74.37           H
ATOM   3494  CB  TYR A 234      -7.498 -11.838 -13.815  1.00 74.37           C
ATOM   3495 1HB  TYR A 234      -8.077 -11.701 -12.901  1.00 74.37           H
ATOM   3496 2HB  TYR A 234      -7.304 -12.906 -13.913  1.00 74.37           H
ATOM   3497  CG  TYR A 234      -6.163 -11.103 -13.670  1.00 74.37           C
ATOM   3498  CD1 TYR A 234      -5.226 -11.170 -14.680  1.00 74.37           C
ATOM   3499  HD1 TYR A 234      -5.436 -11.746 -15.582  1.00 74.37           H
ATOM   3500  CD2 TYR A 234      -5.897 -10.374 -12.529  1.00 74.37           C
ATOM   3501  HD2 TYR A 234      -6.638 -10.321 -11.731  1.00 74.37           H
ATOM   3502  CE1 TYR A 234      -3.970 -10.479 -14.544  1.00 74.37           C
ATOM   3503  HE1 TYR A 234      -3.221 -10.523 -15.335  1.00 74.37           H
ATOM   3504  CE2 TYR A 234      -4.642  -9.683 -12.393  1.00 74.37           C
ATOM   3505  HE2 TYR A 234      -4.419  -9.103 -11.497  1.00 74.37           H
ATOM   3506  CZ  TYR A 234      -3.740  -9.769 -13.407  1.00 74.37           C
ATOM   3507  OH  TYR A 234      -2.554  -9.116 -13.279  1.00 74.37           O
ATOM   3508  HH  TYR A 234      -1.797  -9.769 -13.326  1.00 74.37           H
ATOM   3509  HN  TYR A 234      -9.279 -10.317 -13.479  1.00 74.37           H
ATOM   3510  N   THR A 235     -10.041 -13.078 -14.950  1.00 85.04           N
ATOM   3511  CA  THR A 235     -10.748 -14.265 -15.401  1.00 85.04           C
ATOM   3512  C   THR A 235     -11.267 -14.067 -16.826  1.00 85.04           C
ATOM   3513  O   THR A 235     -11.139 -14.956 -17.666  1.00 85.04           O
ATOM   3514  HA  THR A 235     -10.042 -15.095 -15.430  1.00 85.04           H
ATOM   3515  CB  THR A 235     -11.854 -14.570 -14.388  1.00 85.04           C
ATOM   3516  HB  THR A 235     -12.605 -13.779 -14.382  1.00 85.04           H
ATOM   3517  OG1 THR A 235     -11.156 -14.765 -13.161  1.00 85.04           O
ATOM   3518  HG1 THR A 235     -11.248 -13.954 -12.583  1.00 85.04           H
ATOM   3519  CG2 THR A 235     -12.532 -15.916 -14.650  1.00 85.04           C
ATOM   3520 1HG2 THR A 235     -11.792 -16.714 -14.589  1.00 85.04           H
ATOM   3521 2HG2 THR A 235     -12.980 -15.910 -15.644  1.00 85.04           H
ATOM   3522 3HG2 THR A 235     -13.308 -16.083 -13.903  1.00 85.04           H
ATOM   3523  HN  THR A 235     -10.386 -12.678 -14.100  1.00 85.04           H
ATOM   3524  N   ILE A 236     -11.842 -12.895 -17.055  1.00 83.63           N
ATOM   3525  CA  ILE A 236     -12.422 -12.587 -18.351  1.00 83.63           C
ATOM   3526  C   ILE A 236     -11.301 -12.364 -19.367  1.00 83.63           C
ATOM   3527  O   ILE A 236     -11.403 -12.795 -20.515  1.00 83.63           O
ATOM   3528  HA  ILE A 236     -13.004 -13.454 -18.663  1.00 83.63           H
ATOM   3529  CB  ILE A 236     -13.392 -11.408 -18.237  1.00 83.63           C
ATOM   3530  HB  ILE A 236     -12.840 -10.548 -17.859  1.00 83.63           H
ATOM   3531  CG1 ILE A 236     -14.505 -11.709 -17.231  1.00 83.63           C
ATOM   3532 1HG1 ILE A 236     -15.198 -12.434 -17.657  1.00 83.63           H
ATOM   3533 2HG1 ILE A 236     -14.079 -12.163 -16.337  1.00 83.63           H
ATOM   3534  CG2 ILE A 236     -13.948 -11.021 -19.609  1.00 83.63           C
ATOM   3535 1HG2 ILE A 236     -13.127 -10.736 -20.267  1.00 83.63           H
ATOM   3536 2HG2 ILE A 236     -14.479 -11.871 -20.038  1.00 83.63           H
ATOM   3537 3HG2 ILE A 236     -14.634 -10.182 -19.499  1.00 83.63           H
ATOM   3538  CD1 ILE A 236     -15.261 -10.434 -16.852  1.00 83.63           C
ATOM   3539 1HD1 ILE A 236     -14.569  -9.721 -16.405  1.00 83.63           H
ATOM   3540 2HD1 ILE A 236     -15.706  -9.997 -17.746  1.00 83.63           H
ATOM   3541 3HD1 ILE A 236     -16.046 -10.677 -16.136  1.00 83.63           H
ATOM   3542  HN  ILE A 236     -11.915 -12.165 -16.375  1.00 83.63           H
ATOM   3543  N   ILE A 237     -10.255 -11.691 -18.909  1.00 80.03           N
ATOM   3544  CA  ILE A 237      -9.123 -11.392 -19.769  1.00 80.03           C
ATOM   3545  C   ILE A 237      -8.550 -12.698 -20.323  1.00 80.03           C
ATOM   3546  O   ILE A 237      -8.390 -12.845 -21.534  1.00 80.03           O
ATOM   3547  HA  ILE A 237      -9.494 -10.796 -20.603  1.00 80.03           H
ATOM   3548  CB  ILE A 237      -8.096 -10.537 -19.024  1.00 80.03           C
ATOM   3549  HB  ILE A 237      -8.004 -10.921 -18.008  1.00 80.03           H
ATOM   3550  CG1 ILE A 237      -8.565  -9.085 -18.917  1.00 80.03           C
ATOM   3551 1HG1 ILE A 237      -8.491  -8.602 -19.891  1.00 80.03           H
ATOM   3552 2HG1 ILE A 237      -9.616  -9.059 -18.627  1.00 80.03           H
ATOM   3553  CG2 ILE A 237      -6.715 -10.647 -19.674  1.00 80.03           C
ATOM   3554 1HG2 ILE A 237      -6.386 -11.686 -19.654  1.00 80.03           H
ATOM   3555 2HG2 ILE A 237      -6.772 -10.304 -20.707  1.00 80.03           H
ATOM   3556 3HG2 ILE A 237      -6.005 -10.029 -19.125  1.00 80.03           H
ATOM   3557  CD1 ILE A 237      -7.729  -8.312 -17.894  1.00 80.03           C
ATOM   3558 1HD1 ILE A 237      -7.825  -8.783 -16.916  1.00 80.03           H
ATOM   3559 2HD1 ILE A 237      -6.683  -8.320 -18.200  1.00 80.03           H
ATOM   3560 3HD1 ILE A 237      -8.084  -7.283 -17.838  1.00 80.03           H
ATOM   3561  HN  ILE A 237     -10.175 -11.353 -17.971  1.00 80.03           H
ATOM   3562  N   ILE A 238      -8.255 -13.612 -19.410  1.00 77.56           N
ATOM   3563  CA  ILE A 238      -7.623 -14.866 -19.784  1.00 77.56           C
ATOM   3564  C   ILE A 238      -8.515 -15.604 -20.784  1.00 77.56           C
ATOM   3565  O   ILE A 238      -8.032 -16.111 -21.795  1.00 77.56           O
ATOM   3566  HA  ILE A 238      -6.681 -14.623 -20.276  1.00 77.56           H
ATOM   3567  CB  ILE A 238      -7.284 -15.687 -18.538  1.00 77.56           C
ATOM   3568  HB  ILE A 238      -8.164 -15.709 -17.895  1.00 77.56           H
ATOM   3569  CG1 ILE A 238      -6.156 -15.032 -17.739  1.00 77.56           C
ATOM   3570 1HG1 ILE A 238      -5.209 -15.167 -18.262  1.00 77.56           H
ATOM   3571 2HG1 ILE A 238      -6.331 -13.958 -17.669  1.00 77.56           H
ATOM   3572  CG2 ILE A 238      -6.958 -17.135 -18.908  1.00 77.56           C
ATOM   3573 1HG2 ILE A 238      -7.819 -17.587 -19.401  1.00 77.56           H
ATOM   3574 2HG2 ILE A 238      -6.102 -17.154 -19.583  1.00 77.56           H
ATOM   3575 3HG2 ILE A 238      -6.721 -17.697 -18.004  1.00 77.56           H
ATOM   3576  CD1 ILE A 238      -6.059 -15.631 -16.335  1.00 77.56           C
ATOM   3577 1HD1 ILE A 238      -6.999 -15.473 -15.806  1.00 77.56           H
ATOM   3578 2HD1 ILE A 238      -5.860 -16.700 -16.409  1.00 77.56           H
ATOM   3579 3HD1 ILE A 238      -5.249 -15.147 -15.788  1.00 77.56           H
ATOM   3580  HN  ILE A 238      -8.442 -13.507 -18.434  1.00 77.56           H
ATOM   3581  N   HIS A 239      -9.800 -15.642 -20.466  1.00 76.57           N
ATOM   3582  CA  HIS A 239     -10.757 -16.350 -21.299  1.00 76.57           C
ATOM   3583  C   HIS A 239     -10.723 -15.780 -22.718  1.00 76.57           C
ATOM   3584  O   HIS A 239     -10.720 -16.530 -23.693  1.00 76.57           O
ATOM   3585  HA  HIS A 239     -10.436 -17.392 -21.328  1.00 76.57           H
ATOM   3586  CB  HIS A 239     -12.154 -16.310 -20.677  1.00 76.57           C
ATOM   3587 1HB  HIS A 239     -12.082 -16.601 -19.629  1.00 76.57           H
ATOM   3588 2HB  HIS A 239     -12.521 -15.284 -20.698  1.00 76.57           H
ATOM   3589  CG  HIS A 239     -13.159 -17.203 -21.365  1.00 76.57           C
ATOM   3590  ND1 HIS A 239     -13.105 -18.584 -21.296  1.00 76.57           N
ATOM   3591  HD1 HIS A 239     -12.420 -19.119 -20.802  1.00 76.57           H
ATOM   3592  CD2 HIS A 239     -14.243 -16.898 -22.135  1.00 76.57           C
ATOM   3593  HD2 HIS A 239     -14.578 -15.893 -22.393  1.00 76.57           H
ATOM   3594  CE1 HIS A 239     -14.115 -19.078 -21.997  1.00 76.57           C
ATOM   3595  HE1 HIS A 239     -14.344 -20.134 -22.135  1.00 76.57           H
ATOM   3596  NE2 HIS A 239     -14.819 -18.031 -22.516  1.00 76.57           N
ATOM   3597  HN  HIS A 239     -10.190 -15.200 -19.658  1.00 76.57           H
ATOM   3598  N   THR A 240     -10.700 -14.457 -22.789  1.00 78.27           N
ATOM   3599  CA  THR A 240     -10.737 -13.775 -24.072  1.00 78.27           C
ATOM   3600  C   THR A 240      -9.446 -14.036 -24.852  1.00 78.27           C
ATOM   3601  O   THR A 240      -9.476 -14.199 -26.071  1.00 78.27           O
ATOM   3602  HA  THR A 240     -11.555 -14.192 -24.659  1.00 78.27           H
ATOM   3603  CB  THR A 240     -11.000 -12.291 -23.812  1.00 78.27           C
ATOM   3604  HB  THR A 240     -10.119 -11.808 -23.387  1.00 78.27           H
ATOM   3605  OG1 THR A 240     -12.163 -12.283 -22.988  1.00 78.27           O
ATOM   3606  HG1 THR A 240     -11.903 -12.152 -22.031  1.00 78.27           H
ATOM   3607  CG2 THR A 240     -11.432 -11.542 -25.074  1.00 78.27           C
ATOM   3608 1HG2 THR A 240     -12.351 -11.983 -25.461  1.00 78.27           H
ATOM   3609 2HG2 THR A 240     -10.648 -11.617 -25.828  1.00 78.27           H
ATOM   3610 3HG2 THR A 240     -11.606 -10.494 -24.833  1.00 78.27           H
ATOM   3611  HN  THR A 240     -10.656 -13.854 -21.992  1.00 78.27           H
ATOM   3612  N   LEU A 241      -8.344 -14.067 -24.117  1.00 74.28           N
ATOM   3613  CA  LEU A 241      -7.037 -14.217 -24.734  1.00 74.28           C
ATOM   3614  C   LEU A 241      -6.928 -15.611 -25.355  1.00 74.28           C
ATOM   3615  O   LEU A 241      -6.420 -15.761 -26.465  1.00 74.28           O
ATOM   3616  HA  LEU A 241      -6.966 -13.477 -25.531  1.00 74.28           H
ATOM   3617  CB  LEU A 241      -5.930 -13.904 -23.725  1.00 74.28           C
ATOM   3618 1HB  LEU A 241      -6.171 -14.401 -22.785  1.00 74.28           H
ATOM   3619 2HB  LEU A 241      -5.001 -14.343 -24.088  1.00 74.28           H
ATOM   3620  CG  LEU A 241      -5.683 -12.422 -23.438  1.00 74.28           C
ATOM   3621  HG  LEU A 241      -6.619 -11.980 -23.096  1.00 74.28           H
ATOM   3622  CD1 LEU A 241      -4.663 -12.244 -22.312  1.00 74.28           C
ATOM   3623 1HD1 LEU A 241      -5.036 -12.719 -21.405  1.00 74.28           H
ATOM   3624 2HD1 LEU A 241      -3.719 -12.706 -22.601  1.00 74.28           H
ATOM   3625 3HD1 LEU A 241      -4.506 -11.181 -22.128  1.00 74.28           H
ATOM   3626  CD2 LEU A 241      -5.270 -11.678 -24.709  1.00 74.28           C
ATOM   3627 1HD2 LEU A 241      -4.352 -12.116 -25.104  1.00 74.28           H
ATOM   3628 2HD2 LEU A 241      -6.061 -11.763 -25.454  1.00 74.28           H
ATOM   3629 3HD2 LEU A 241      -5.100 -10.627 -24.477  1.00 74.28           H
ATOM   3630  HN  LEU A 241      -8.335 -13.993 -23.120  1.00 74.28           H
ATOM   3631  N   ILE A 242      -7.412 -16.595 -24.612  1.00 74.37           N
ATOM   3632  CA  ILE A 242      -7.370 -17.972 -25.074  1.00 74.37           C
ATOM   3633  C   ILE A 242      -8.110 -18.080 -26.409  1.00 74.37           C
ATOM   3634  O   ILE A 242      -7.656 -18.772 -27.320  1.00 74.37           O
ATOM   3635  HA  ILE A 242      -6.324 -18.230 -25.237  1.00 74.37           H
ATOM   3636  CB  ILE A 242      -7.907 -18.915 -23.996  1.00 74.37           C
ATOM   3637  HB  ILE A 242      -8.850 -18.512 -23.627  1.00 74.37           H
ATOM   3638  CG1 ILE A 242      -6.950 -18.986 -22.804  1.00 74.37           C
ATOM   3639 1HG1 ILE A 242      -6.053 -19.537 -23.086  1.00 74.37           H
ATOM   3640 2HG1 ILE A 242      -6.633 -17.981 -22.527  1.00 74.37           H
ATOM   3641  CG2 ILE A 242      -8.203 -20.299 -24.576  1.00 74.37           C
ATOM   3642 1HG2 ILE A 242      -8.950 -20.210 -25.365  1.00 74.37           H
ATOM   3643 2HG2 ILE A 242      -7.288 -20.724 -24.988  1.00 74.37           H
ATOM   3644 3HG2 ILE A 242      -8.583 -20.950 -23.789  1.00 74.37           H
ATOM   3645  CD1 ILE A 242      -7.616 -19.665 -21.606  1.00 74.37           C
ATOM   3646 1HD1 ILE A 242      -8.499 -19.098 -21.311  1.00 74.37           H
ATOM   3647 2HD1 ILE A 242      -7.910 -20.679 -21.879  1.00 74.37           H
ATOM   3648 3HD1 ILE A 242      -6.914 -19.703 -20.773  1.00 74.37           H
ATOM   3649  HN  ILE A 242      -7.827 -16.464 -23.712  1.00 74.37           H
ATOM   3650  N   GLN A 243      -9.236 -17.386 -26.483  1.00 69.76           N
ATOM   3651  CA  GLN A 243     -10.068 -17.435 -27.673  1.00 69.76           C
ATOM   3652  C   GLN A 243      -9.379 -16.713 -28.833  1.00 69.76           C
ATOM   3653  O   GLN A 243      -9.514 -17.115 -29.987  1.00 69.76           O
ATOM   3654  HA  GLN A 243     -10.175 -18.494 -27.909  1.00 69.76           H
ATOM   3655  CB  GLN A 243     -11.451 -16.840 -27.401  1.00 69.76           C
ATOM   3656 1HB  GLN A 243     -11.344 -15.855 -26.947  1.00 69.76           H
ATOM   3657 2HB  GLN A 243     -11.983 -16.701 -28.342  1.00 69.76           H
ATOM   3658  CG  GLN A 243     -12.266 -17.747 -26.477  1.00 69.76           C
ATOM   3659 1HG  GLN A 243     -12.338 -18.744 -26.911  1.00 69.76           H
ATOM   3660 2HG  GLN A 243     -11.754 -17.853 -25.520  1.00 69.76           H
ATOM   3661  CD  GLN A 243     -13.669 -17.181 -26.250  1.00 69.76           C
ATOM   3662  OE1 GLN A 243     -13.993 -16.076 -26.653  1.00 69.76           O
ATOM   3663  NE2 GLN A 243     -14.481 -17.998 -25.585  1.00 69.76           N
ATOM   3664 1HE2 GLN A 243     -14.152 -18.892 -25.282  1.00 69.76           H
ATOM   3665 2HE2 GLN A 243     -15.420 -17.717 -25.388  1.00 69.76           H
ATOM   3666  HN  GLN A 243      -9.581 -16.800 -25.750  1.00 69.76           H
ATOM   3667  N   ALA A 244      -8.656 -15.658 -28.485  1.00 70.23           N
ATOM   3668  CA  ALA A 244      -8.177 -14.717 -29.483  1.00 70.23           C
ATOM   3669  C   ALA A 244      -6.988 -15.330 -30.226  1.00 70.23           C
ATOM   3670  O   ALA A 244      -6.684 -14.935 -31.351  1.00 70.23           O
ATOM   3671  HA  ALA A 244      -8.987 -14.544 -30.192  1.00 70.23           H
ATOM   3672  CB  ALA A 244      -7.821 -13.392 -28.806  1.00 70.23           C
ATOM   3673 1HB  ALA A 244      -8.706 -12.984 -28.318  1.00 70.23           H
ATOM   3674 2HB  ALA A 244      -7.042 -13.562 -28.063  1.00 70.23           H
ATOM   3675 3HB  ALA A 244      -7.461 -12.687 -29.555  1.00 70.23           H
ATOM   3676  HN  ALA A 244      -8.398 -15.443 -27.543  1.00 70.23           H
ATOM   3677  N   LYS A 245      -6.348 -16.286 -29.568  1.00 59.07           N
ATOM   3678  CA  LYS A 245      -5.191 -16.947 -30.146  1.00 59.07           C
ATOM   3679  C   LYS A 245      -4.232 -15.892 -30.702  1.00 59.07           C
ATOM   3680  O   LYS A 245      -3.238 -16.229 -31.344  1.00 59.07           O
ATOM   3681  HA  LYS A 245      -4.686 -17.483 -29.342  1.00 59.07           H
ATOM   3682  CB  LYS A 245      -5.628 -17.987 -31.179  1.00 59.07           C
ATOM   3683 1HB  LYS A 245      -6.391 -17.560 -31.830  1.00 59.07           H
ATOM   3684 2HB  LYS A 245      -4.782 -18.253 -31.813  1.00 59.07           H
ATOM   3685  CG  LYS A 245      -6.176 -19.241 -30.496  1.00 59.07           C
ATOM   3686 1HG  LYS A 245      -5.516 -19.533 -29.679  1.00 59.07           H
ATOM   3687 2HG  LYS A 245      -7.150 -19.025 -30.057  1.00 59.07           H
ATOM   3688  CD  LYS A 245      -6.305 -20.396 -31.492  1.00 59.07           C
ATOM   3689 1HD  LYS A 245      -7.061 -20.154 -32.239  1.00 59.07           H
ATOM   3690 2HD  LYS A 245      -5.363 -20.529 -32.024  1.00 59.07           H
ATOM   3691  CE  LYS A 245      -6.682 -21.696 -30.779  1.00 59.07           C
ATOM   3692 1HE  LYS A 245      -5.997 -21.875 -29.950  1.00 59.07           H
ATOM   3693 2HE  LYS A 245      -7.681 -21.607 -30.352  1.00 59.07           H
ATOM   3694  NZ  LYS A 245      -6.639 -22.836 -31.722  1.00 59.07           N
ATOM   3695 1HZ  LYS A 245      -6.916 -23.684 -31.239  1.00 59.07           H
ATOM   3696 2HZ  LYS A 245      -7.275 -22.662 -32.492  1.00 59.07           H
ATOM   3697 3HZ  LYS A 245      -5.696 -22.943 -32.080  1.00 59.07           H
ATOM   3698  HN  LYS A 245      -6.608 -16.608 -28.658  1.00 59.07           H
ATOM   3699  N   LYS A 246      -4.563 -14.637 -30.436  1.00 52.13           N
ATOM   3700  CA  LYS A 246      -3.839 -13.529 -31.034  1.00 52.13           C
ATOM   3701  C   LYS A 246      -2.619 -13.199 -30.172  1.00 52.13           C
ATOM   3702  O   LYS A 246      -2.753 -12.624 -29.093  1.00 52.13           O
ATOM   3703  HA  LYS A 246      -3.492 -13.856 -32.014  1.00 52.13           H
ATOM   3704  CB  LYS A 246      -4.773 -12.338 -31.259  1.00 52.13           C
ATOM   3705 1HB  LYS A 246      -5.432 -12.219 -30.398  1.00 52.13           H
ATOM   3706 2HB  LYS A 246      -4.187 -11.422 -31.339  1.00 52.13           H
ATOM   3707  CG  LYS A 246      -5.609 -12.528 -32.526  1.00 52.13           C
ATOM   3708 1HG  LYS A 246      -4.963 -12.830 -33.350  1.00 52.13           H
ATOM   3709 2HG  LYS A 246      -6.328 -13.334 -32.374  1.00 52.13           H
ATOM   3710  CD  LYS A 246      -6.348 -11.240 -32.894  1.00 52.13           C
ATOM   3711 1HD  LYS A 246      -7.052 -10.982 -32.103  1.00 52.13           H
ATOM   3712 2HD  LYS A 246      -5.637 -10.418 -32.969  1.00 52.13           H
ATOM   3713  CE  LYS A 246      -7.097 -11.397 -34.219  1.00 52.13           C
ATOM   3714 1HE  LYS A 246      -6.414 -11.758 -34.989  1.00 52.13           H
ATOM   3715 2HE  LYS A 246      -7.882 -12.146 -34.113  1.00 52.13           H
ATOM   3716  NZ  LYS A 246      -7.688 -10.106 -34.637  1.00 52.13           N
ATOM   3717 1HZ  LYS A 246      -8.196 -10.232 -35.505  1.00 52.13           H
ATOM   3718 2HZ  LYS A 246      -8.322  -9.777 -33.918  1.00 52.13           H
ATOM   3719 3HZ  LYS A 246      -6.949  -9.425 -34.773  1.00 52.13           H
ATOM   3720  HN  LYS A 246      -5.310 -14.374 -29.825  1.00 52.13           H
ATOM   3721  N   SER A 247      -1.455 -13.577 -30.682  1.00 55.37           N
ATOM   3722  CA  SER A 247      -0.223 -13.428 -29.926  1.00 55.37           C
ATOM   3723  C   SER A 247       0.017 -11.951 -29.604  1.00 55.37           C
ATOM   3724  O   SER A 247       0.464 -11.616 -28.508  1.00 55.37           O
ATOM   3725  HA  SER A 247      -0.375 -13.999 -29.010  1.00 55.37           H
ATOM   3726  CB  SER A 247       0.968 -14.004 -30.694  1.00 55.37           C
ATOM   3727 1HB  SER A 247       0.919 -15.093 -30.674  1.00 55.37           H
ATOM   3728 2HB  SER A 247       0.906 -13.701 -31.739  1.00 55.37           H
ATOM   3729  OG  SER A 247       2.213 -13.576 -30.149  1.00 55.37           O
ATOM   3730  HG  SER A 247       2.344 -13.975 -29.241  1.00 55.37           H
ATOM   3731  HN  SER A 247      -1.347 -13.979 -31.591  1.00 55.37           H
ATOM   3732  N   SER A 248      -0.290 -11.108 -30.578  1.00 55.49           N
ATOM   3733  CA  SER A 248       0.169  -9.730 -30.549  1.00 55.49           C
ATOM   3734  C   SER A 248      -0.333  -9.038 -29.280  1.00 55.49           C
ATOM   3735  O   SER A 248       0.334  -8.153 -28.746  1.00 55.49           O
ATOM   3736  HA  SER A 248       1.258  -9.789 -30.547  1.00 55.49           H
ATOM   3737  CB  SER A 248      -0.298  -8.967 -31.790  1.00 55.49           C
ATOM   3738 1HB  SER A 248       0.249  -8.027 -31.864  1.00 55.49           H
ATOM   3739 2HB  SER A 248      -0.059  -9.545 -32.682  1.00 55.49           H
ATOM   3740  OG  SER A 248      -1.697  -8.701 -31.757  1.00 55.49           O
ATOM   3741  HG  SER A 248      -1.962  -8.166 -32.560  1.00 55.49           H
ATOM   3742  HN  SER A 248      -0.841 -11.353 -31.376  1.00 55.49           H
ATOM   3743  N   LYS A 249      -1.504  -9.469 -28.833  1.00 52.28           N
ATOM   3744  CA  LYS A 249      -2.132  -8.860 -27.673  1.00 52.28           C
ATOM   3745  C   LYS A 249      -1.328  -9.211 -26.420  1.00 52.28           C
ATOM   3746  O   LYS A 249      -1.383  -8.496 -25.421  1.00 52.28           O
ATOM   3747  HA  LYS A 249      -2.098  -7.779 -27.813  1.00 52.28           H
ATOM   3748  CB  LYS A 249      -3.606  -9.260 -27.590  1.00 52.28           C
ATOM   3749 1HB  LYS A 249      -3.708 -10.329 -27.781  1.00 52.28           H
ATOM   3750 2HB  LYS A 249      -3.980  -9.080 -26.582  1.00 52.28           H
ATOM   3751  CG  LYS A 249      -4.445  -8.474 -28.599  1.00 52.28           C
ATOM   3752 1HG  LYS A 249      -4.210  -7.413 -28.525  1.00 52.28           H
ATOM   3753 2HG  LYS A 249      -4.190  -8.787 -29.612  1.00 52.28           H
ATOM   3754  CD  LYS A 249      -5.940  -8.689 -28.355  1.00 52.28           C
ATOM   3755 1HD  LYS A 249      -6.193  -9.736 -28.523  1.00 52.28           H
ATOM   3756 2HD  LYS A 249      -6.178  -8.468 -27.314  1.00 52.28           H
ATOM   3757  CE  LYS A 249      -6.780  -7.801 -29.276  1.00 52.28           C
ATOM   3758 1HE  LYS A 249      -6.455  -6.765 -29.187  1.00 52.28           H
ATOM   3759 2HE  LYS A 249      -6.626  -8.096 -30.314  1.00 52.28           H
ATOM   3760  NZ  LYS A 249      -8.215  -7.908 -28.931  1.00 52.28           N
ATOM   3761 1HZ  LYS A 249      -8.757  -7.323 -29.557  1.00 52.28           H
ATOM   3762 2HZ  LYS A 249      -8.515  -8.872 -29.025  1.00 52.28           H
ATOM   3763 3HZ  LYS A 249      -8.357  -7.602 -27.975  1.00 52.28           H
ATOM   3764  HN  LYS A 249      -2.020 -10.217 -29.249  1.00 52.28           H
ATOM   3765  N   HIS A 250      -0.598 -10.314 -26.513  1.00 54.70           N
ATOM   3766  CA  HIS A 250       0.085 -10.859 -25.353  1.00 54.70           C
ATOM   3767  C   HIS A 250       1.171  -9.885 -24.892  1.00 54.70           C
ATOM   3768  O   HIS A 250       1.326  -9.644 -23.695  1.00 54.70           O
ATOM   3769  HA  HIS A 250      -0.663 -10.956 -24.566  1.00 54.70           H
ATOM   3770  CB  HIS A 250       0.631 -12.257 -25.652  1.00 54.70           C
ATOM   3771 1HB  HIS A 250       1.133 -12.241 -26.619  1.00 54.70           H
ATOM   3772 2HB  HIS A 250       1.385 -12.508 -24.906  1.00 54.70           H
ATOM   3773  CG  HIS A 250      -0.423 -13.338 -25.665  1.00 54.70           C
ATOM   3774  ND1 HIS A 250      -0.945 -13.891 -24.508  1.00 54.70           N
ATOM   3775  HD1 HIS A 250      -0.688 -13.643 -23.574  1.00 54.70           H
ATOM   3776  CD2 HIS A 250      -1.048 -13.962 -26.705  1.00 54.70           C
ATOM   3777  HD2 HIS A 250      -0.873 -13.766 -27.763  1.00 54.70           H
ATOM   3778  CE1 HIS A 250      -1.841 -14.805 -24.849  1.00 54.70           C
ATOM   3779  HE1 HIS A 250      -2.426 -15.416 -24.162  1.00 54.70           H
ATOM   3780  NE2 HIS A 250      -1.903 -14.848 -26.211  1.00 54.70           N
ATOM   3781  HN  HIS A 250      -0.472 -10.830 -27.360  1.00 54.70           H
ATOM   3782  N   LYS A 251       1.894  -9.351 -25.865  1.00 56.68           N
ATOM   3783  CA  LYS A 251       3.055  -8.529 -25.569  1.00 56.68           C
ATOM   3784  C   LYS A 251       2.626  -7.336 -24.714  1.00 56.68           C
ATOM   3785  O   LYS A 251       3.265  -7.026 -23.709  1.00 56.68           O
ATOM   3786  HA  LYS A 251       3.748  -9.139 -24.989  1.00 56.68           H
ATOM   3787  CB  LYS A 251       3.774  -8.133 -26.861  1.00 56.68           C
ATOM   3788 1HB  LYS A 251       3.043  -7.824 -27.609  1.00 56.68           H
ATOM   3789 2HB  LYS A 251       4.419  -7.274 -26.674  1.00 56.68           H
ATOM   3790  CG  LYS A 251       4.607  -9.296 -27.404  1.00 56.68           C
ATOM   3791 1HG  LYS A 251       5.119  -9.795 -26.581  1.00 56.68           H
ATOM   3792 2HG  LYS A 251       3.951 -10.033 -27.866  1.00 56.68           H
ATOM   3793  CD  LYS A 251       5.632  -8.804 -28.427  1.00 56.68           C
ATOM   3794 1HD  LYS A 251       5.117  -8.415 -29.305  1.00 56.68           H
ATOM   3795 2HD  LYS A 251       6.208  -7.981 -28.004  1.00 56.68           H
ATOM   3796  CE  LYS A 251       6.577  -9.934 -28.842  1.00 56.68           C
ATOM   3797 1HE  LYS A 251       6.807 -10.560 -27.980  1.00 56.68           H
ATOM   3798 2HE  LYS A 251       6.089 -10.573 -29.578  1.00 56.68           H
ATOM   3799  NZ  LYS A 251       7.828  -9.382 -29.409  1.00 56.68           N
ATOM   3800 1HZ  LYS A 251       8.424 -10.142 -29.718  1.00 56.68           H
ATOM   3801 2HZ  LYS A 251       7.607  -8.783 -30.197  1.00 56.68           H
ATOM   3802 3HZ  LYS A 251       8.311  -8.841 -28.699  1.00 56.68           H
ATOM   3803  HN  LYS A 251       1.698  -9.471 -26.838  1.00 56.68           H
ATOM   3804  N   ALA A 252       1.546  -6.698 -25.142  1.00 64.67           N
ATOM   3805  CA  ALA A 252       1.105  -5.466 -24.511  1.00 64.67           C
ATOM   3806  C   ALA A 252       0.586  -5.776 -23.105  1.00 64.67           C
ATOM   3807  O   ALA A 252       0.582  -4.905 -22.236  1.00 64.67           O
ATOM   3808  HA  ALA A 252       1.968  -4.805 -24.434  1.00 64.67           H
ATOM   3809  CB  ALA A 252       0.046  -4.795 -25.388  1.00 64.67           C
ATOM   3810 1HB  ALA A 252       0.474  -4.569 -26.365  1.00 64.67           H
ATOM   3811 2HB  ALA A 252      -0.804  -5.465 -25.510  1.00 64.67           H
ATOM   3812 3HB  ALA A 252      -0.285  -3.870 -24.915  1.00 64.67           H
ATOM   3813  HN  ALA A 252       0.979  -7.010 -25.904  1.00 64.67           H
ATOM   3814  N   LEU A 253       0.163  -7.018 -22.926  1.00 68.74           N
ATOM   3815  CA  LEU A 253      -0.452  -7.425 -21.674  1.00 68.74           C
ATOM   3816  C   LEU A 253       0.639  -7.858 -20.692  1.00 68.74           C
ATOM   3817  O   LEU A 253       0.453  -7.780 -19.479  1.00 68.74           O
ATOM   3818  HA  LEU A 253      -0.962  -6.555 -21.262  1.00 68.74           H
ATOM   3819  CB  LEU A 253      -1.515  -8.497 -21.922  1.00 68.74           C
ATOM   3820 1HB  LEU A 253      -1.141  -9.182 -22.683  1.00 68.74           H
ATOM   3821 2HB  LEU A 253      -1.641  -9.075 -21.007  1.00 68.74           H
ATOM   3822  CG  LEU A 253      -2.889  -7.989 -22.365  1.00 68.74           C
ATOM   3823  HG  LEU A 253      -2.740  -7.154 -23.049  1.00 68.74           H
ATOM   3824  CD1 LEU A 253      -3.653  -9.071 -23.131  1.00 68.74           C
ATOM   3825 1HD1 LEU A 253      -3.085  -9.359 -24.016  1.00 68.74           H
ATOM   3826 2HD1 LEU A 253      -3.792  -9.941 -22.489  1.00 68.74           H
ATOM   3827 3HD1 LEU A 253      -4.626  -8.683 -23.433  1.00 68.74           H
ATOM   3828  CD2 LEU A 253      -3.687  -7.459 -21.172  1.00 68.74           C
ATOM   3829 1HD2 LEU A 253      -3.828  -8.258 -20.445  1.00 68.74           H
ATOM   3830 2HD2 LEU A 253      -3.144  -6.636 -20.708  1.00 68.74           H
ATOM   3831 3HD2 LEU A 253      -4.660  -7.104 -21.515  1.00 68.74           H
ATOM   3832  HN  LEU A 253       0.233  -7.738 -23.616  1.00 68.74           H
ATOM   3833  N   LYS A 254       1.753  -8.304 -21.254  1.00 71.99           N
ATOM   3834  CA  LYS A 254       2.776  -8.967 -20.463  1.00 71.99           C
ATOM   3835  C   LYS A 254       3.140  -8.087 -19.266  1.00 71.99           C
ATOM   3836  O   LYS A 254       3.187  -8.563 -18.133  1.00 71.99           O
ATOM   3837  HA  LYS A 254       2.348  -9.898 -20.090  1.00 71.99           H
ATOM   3838  CB  LYS A 254       3.974  -9.339 -21.340  1.00 71.99           C
ATOM   3839 1HB  LYS A 254       3.625  -9.821 -22.254  1.00 71.99           H
ATOM   3840 2HB  LYS A 254       4.504  -8.435 -21.640  1.00 71.99           H
ATOM   3841  CG  LYS A 254       4.929 -10.274 -20.596  1.00 71.99           C
ATOM   3842 1HG  LYS A 254       5.330  -9.766 -19.719  1.00 71.99           H
ATOM   3843 2HG  LYS A 254       4.383 -11.147 -20.237  1.00 71.99           H
ATOM   3844  CD  LYS A 254       6.077 -10.721 -21.504  1.00 71.99           C
ATOM   3845 1HD  LYS A 254       5.674 -11.195 -22.399  1.00 71.99           H
ATOM   3846 2HD  LYS A 254       6.645  -9.850 -21.832  1.00 71.99           H
ATOM   3847  CE  LYS A 254       7.003 -11.696 -20.776  1.00 71.99           C
ATOM   3848 1HE  LYS A 254       7.393 -11.231 -19.871  1.00 71.99           H
ATOM   3849 2HE  LYS A 254       6.442 -12.577 -20.464  1.00 71.99           H
ATOM   3850  NZ  LYS A 254       8.124 -12.101 -21.654  1.00 71.99           N
ATOM   3851 1HZ  LYS A 254       8.730 -12.743 -21.155  1.00 71.99           H
ATOM   3852 2HZ  LYS A 254       7.756 -12.557 -22.482  1.00 71.99           H
ATOM   3853 3HZ  LYS A 254       8.652 -11.280 -21.928  1.00 71.99           H
ATOM   3854  HN  LYS A 254       1.961  -8.218 -22.228  1.00 71.99           H
ATOM   3855  N   VAL A 255       3.388  -6.819 -19.558  1.00 76.40           N
ATOM   3856  CA  VAL A 255       3.811  -5.883 -18.530  1.00 76.40           C
ATOM   3857  C   VAL A 255       2.766  -5.851 -17.414  1.00 76.40           C
ATOM   3858  O   VAL A 255       3.097  -6.030 -16.243  1.00 76.40           O
ATOM   3859  HA  VAL A 255       4.752  -6.249 -18.119  1.00 76.40           H
ATOM   3860  CB  VAL A 255       4.068  -4.507 -19.149  1.00 76.40           C
ATOM   3861  HB  VAL A 255       3.140  -4.168 -19.609  1.00 76.40           H
ATOM   3862  CG1 VAL A 255       4.461  -3.489 -18.077  1.00 76.40           C
ATOM   3863 1HG1 VAL A 255       3.656  -3.400 -17.348  1.00 76.40           H
ATOM   3864 2HG1 VAL A 255       5.370  -3.822 -17.575  1.00 76.40           H
ATOM   3865 3HG1 VAL A 255       4.638  -2.520 -18.544  1.00 76.40           H
ATOM   3866  CG2 VAL A 255       5.133  -4.589 -20.244  1.00 76.40           C
ATOM   3867 1HG2 VAL A 255       6.065  -4.960 -19.818  1.00 76.40           H
ATOM   3868 2HG2 VAL A 255       4.797  -5.267 -21.028  1.00 76.40           H
ATOM   3869 3HG2 VAL A 255       5.296  -3.598 -20.667  1.00 76.40           H
ATOM   3870  HN  VAL A 255       3.304  -6.430 -20.475  1.00 76.40           H
ATOM   3871  N   THR A 256       1.524  -5.622 -17.816  1.00 74.38           N
ATOM   3872  CA  THR A 256       0.462  -5.367 -16.858  1.00 74.38           C
ATOM   3873  C   THR A 256       0.226  -6.601 -15.984  1.00 74.38           C
ATOM   3874  O   THR A 256       0.018  -6.481 -14.778  1.00 74.38           O
ATOM   3875  HA  THR A 256       0.782  -4.563 -16.196  1.00 74.38           H
ATOM   3876  CB  THR A 256      -0.780  -4.926 -17.635  1.00 74.38           C
ATOM   3877  HB  THR A 256      -1.260  -5.778 -18.118  1.00 74.38           H
ATOM   3878  OG1 THR A 256      -0.299  -3.912 -18.512  1.00 74.38           O
ATOM   3879  HG1 THR A 256       0.149  -3.189 -17.986  1.00 74.38           H
ATOM   3880  CG2 THR A 256      -1.798  -4.202 -16.751  1.00 74.38           C
ATOM   3881 1HG2 THR A 256      -1.337  -3.313 -16.321  1.00 74.38           H
ATOM   3882 2HG2 THR A 256      -2.121  -4.867 -15.950  1.00 74.38           H
ATOM   3883 3HG2 THR A 256      -2.659  -3.911 -17.351  1.00 74.38           H
ATOM   3884  HN  THR A 256       1.240  -5.608 -18.775  1.00 74.38           H
ATOM   3885  N   ILE A 257       0.266  -7.759 -16.627  1.00 77.52           N
ATOM   3886  CA  ILE A 257       0.060  -9.013 -15.923  1.00 77.52           C
ATOM   3887  C   ILE A 257       1.119  -9.158 -14.828  1.00 77.52           C
ATOM   3888  O   ILE A 257       0.794  -9.471 -13.683  1.00 77.52           O
ATOM   3889  HA  ILE A 257      -0.921  -8.966 -15.451  1.00 77.52           H
ATOM   3890  CB  ILE A 257       0.032 -10.183 -16.909  1.00 77.52           C
ATOM   3891  HB  ILE A 257       0.900 -10.099 -17.563  1.00 77.52           H
ATOM   3892  CG1 ILE A 257      -1.211 -10.119 -17.799  1.00 77.52           C
ATOM   3893 1HG1 ILE A 257      -2.105 -10.258 -17.192  1.00 77.52           H
ATOM   3894 2HG1 ILE A 257      -1.286  -9.132 -18.255  1.00 77.52           H
ATOM   3895  CG2 ILE A 257       0.145 -11.521 -16.176  1.00 77.52           C
ATOM   3896 1HG2 ILE A 257       1.083 -11.554 -15.622  1.00 77.52           H
ATOM   3897 2HG2 ILE A 257      -0.691 -11.627 -15.484  1.00 77.52           H
ATOM   3898 3HG2 ILE A 257       0.122 -12.335 -16.901  1.00 77.52           H
ATOM   3899  CD1 ILE A 257      -1.158 -11.189 -18.891  1.00 77.52           C
ATOM   3900 1HD1 ILE A 257      -0.276 -11.032 -19.512  1.00 77.52           H
ATOM   3901 2HD1 ILE A 257      -1.108 -12.176 -18.431  1.00 77.52           H
ATOM   3902 3HD1 ILE A 257      -2.053 -11.122 -19.510  1.00 77.52           H
ATOM   3903  HN  ILE A 257       0.435  -7.848 -17.609  1.00 77.52           H
ATOM   3904  N   THR A 258       2.363  -8.923 -15.217  1.00 82.52           N
ATOM   3905  CA  THR A 258       3.480  -9.106 -14.305  1.00 82.52           C
ATOM   3906  C   THR A 258       3.323  -8.201 -13.081  1.00 82.52           C
ATOM   3907  O   THR A 258       3.478  -8.652 -11.948  1.00 82.52           O
ATOM   3908  HA  THR A 258       3.465 -10.135 -13.946  1.00 82.52           H
ATOM   3909  CB  THR A 258       4.772  -8.855 -15.085  1.00 82.52           C
ATOM   3910  HB  THR A 258       4.848  -7.810 -15.386  1.00 82.52           H
ATOM   3911  OG1 THR A 258       4.725  -9.801 -16.149  1.00 82.52           O
ATOM   3912  HG1 THR A 258       4.254  -9.406 -16.938  1.00 82.52           H
ATOM   3913  CG2 THR A 258       6.020  -9.249 -14.291  1.00 82.52           C
ATOM   3914 1HG2 THR A 258       5.975 -10.310 -14.048  1.00 82.52           H
ATOM   3915 2HG2 THR A 258       6.064  -8.666 -13.371  1.00 82.52           H
ATOM   3916 3HG2 THR A 258       6.909  -9.050 -14.890  1.00 82.52           H
ATOM   3917  HN  THR A 258       2.613  -8.613 -16.134  1.00 82.52           H
ATOM   3918  N   VAL A 259       3.017  -6.941 -13.352  1.00 81.75           N
ATOM   3919  CA  VAL A 259       2.900  -5.955 -12.291  1.00 81.75           C
ATOM   3920  C   VAL A 259       1.815  -6.397 -11.307  1.00 81.75           C
ATOM   3921  O   VAL A 259       2.010  -6.335 -10.094  1.00 81.75           O
ATOM   3922  HA  VAL A 259       3.856  -5.920 -11.768  1.00 81.75           H
ATOM   3923  CB  VAL A 259       2.637  -4.571 -12.890  1.00 81.75           C
ATOM   3924  HB  VAL A 259       1.806  -4.662 -13.590  1.00 81.75           H
ATOM   3925  CG1 VAL A 259       2.229  -3.573 -11.804  1.00 81.75           C
ATOM   3926 1HG1 VAL A 259       1.320  -3.921 -11.314  1.00 81.75           H
ATOM   3927 2HG1 VAL A 259       3.030  -3.489 -11.069  1.00 81.75           H
ATOM   3928 3HG1 VAL A 259       2.048  -2.598 -12.257  1.00 81.75           H
ATOM   3929  CG2 VAL A 259       3.855  -4.069 -13.667  1.00 81.75           C
ATOM   3930 1HG2 VAL A 259       4.712  -4.002 -12.997  1.00 81.75           H
ATOM   3931 2HG2 VAL A 259       4.081  -4.763 -14.477  1.00 81.75           H
ATOM   3932 3HG2 VAL A 259       3.641  -3.084 -14.082  1.00 81.75           H
ATOM   3933  HN  VAL A 259       2.851  -6.591 -14.274  1.00 81.75           H
ATOM   3934  N   LEU A 260       0.696  -6.833 -11.866  1.00 77.17           N
ATOM   3935  CA  LEU A 260      -0.460  -7.177 -11.056  1.00 77.17           C
ATOM   3936  C   LEU A 260      -0.139  -8.413 -10.215  1.00 77.17           C
ATOM   3937  O   LEU A 260      -0.490  -8.476  -9.037  1.00 77.17           O
ATOM   3938  HA  LEU A 260      -0.648  -6.340 -10.383  1.00 77.17           H
ATOM   3939  CB  LEU A 260      -1.702  -7.337 -11.936  1.00 77.17           C
ATOM   3940 1HB  LEU A 260      -1.456  -8.011 -12.757  1.00 77.17           H
ATOM   3941 2HB  LEU A 260      -2.480  -7.823 -11.347  1.00 77.17           H
ATOM   3942  CG  LEU A 260      -2.277  -6.048 -12.525  1.00 77.17           C
ATOM   3943  HG  LEU A 260      -1.452  -5.456 -12.921  1.00 77.17           H
ATOM   3944  CD1 LEU A 260      -3.218  -6.351 -13.694  1.00 77.17           C
ATOM   3945 1HD1 LEU A 260      -2.669  -6.878 -14.474  1.00 77.17           H
ATOM   3946 2HD1 LEU A 260      -4.041  -6.974 -13.345  1.00 77.17           H
ATOM   3947 3HD1 LEU A 260      -3.612  -5.417 -14.094  1.00 77.17           H
ATOM   3948  CD2 LEU A 260      -2.959  -5.207 -11.444  1.00 77.17           C
ATOM   3949 1HD2 LEU A 260      -3.771  -5.780 -10.997  1.00 77.17           H
ATOM   3950 2HD2 LEU A 260      -2.232  -4.946 -10.675  1.00 77.17           H
ATOM   3951 3HD2 LEU A 260      -3.359  -4.297 -11.890  1.00 77.17           H
ATOM   3952  HN  LEU A 260       0.573  -6.953 -12.851  1.00 77.17           H
ATOM   3953  N   THR A 261       0.525  -9.367 -10.851  1.00 84.96           N
ATOM   3954  CA  THR A 261       0.858 -10.617 -10.189  1.00 84.96           C
ATOM   3955  C   THR A 261       1.808 -10.363  -9.017  1.00 84.96           C
ATOM   3956  O   THR A 261       1.602 -10.884  -7.922  1.00 84.96           O
ATOM   3957  HA  THR A 261      -0.056 -11.040  -9.773  1.00 84.96           H
ATOM   3958  CB  THR A 261       1.430 -11.571 -11.240  1.00 84.96           C
ATOM   3959  HB  THR A 261       2.366 -11.186 -11.646  1.00 84.96           H
ATOM   3960  OG1 THR A 261       0.371 -11.728 -12.180  1.00 84.96           O
ATOM   3961  HG1 THR A 261       0.425 -11.016 -12.879  1.00 84.96           H
ATOM   3962  CG2 THR A 261       1.654 -12.981 -10.691  1.00 84.96           C
ATOM   3963 1HG2 THR A 261       0.705 -13.392 -10.346  1.00 84.96           H
ATOM   3964 2HG2 THR A 261       2.356 -12.939  -9.857  1.00 84.96           H
ATOM   3965 3HG2 THR A 261       2.061 -13.617 -11.477  1.00 84.96           H
ATOM   3966  HN  THR A 261       0.832  -9.297 -11.800  1.00 84.96           H
ATOM   3967  N   VAL A 262       2.829  -9.562  -9.288  1.00 88.03           N
ATOM   3968  CA  VAL A 262       3.841  -9.276  -8.285  1.00 88.03           C
ATOM   3969  C   VAL A 262       3.188  -8.573  -7.093  1.00 88.03           C
ATOM   3970  O   VAL A 262       3.523  -8.853  -5.944  1.00 88.03           O
ATOM   3971  HA  VAL A 262       4.250 -10.229  -7.950  1.00 88.03           H
ATOM   3972  CB  VAL A 262       4.979  -8.464  -8.908  1.00 88.03           C
ATOM   3973  HB  VAL A 262       4.541  -7.597  -9.402  1.00 88.03           H
ATOM   3974  CG1 VAL A 262       5.942  -7.957  -7.833  1.00 88.03           C
ATOM   3975 1HG1 VAL A 262       5.402  -7.320  -7.132  1.00 88.03           H
ATOM   3976 2HG1 VAL A 262       6.370  -8.805  -7.299  1.00 88.03           H
ATOM   3977 3HG1 VAL A 262       6.741  -7.383  -8.303  1.00 88.03           H
ATOM   3978  CG2 VAL A 262       5.721  -9.283  -9.967  1.00 88.03           C
ATOM   3979 1HG2 VAL A 262       6.141 -10.177  -9.506  1.00 88.03           H
ATOM   3980 2HG2 VAL A 262       5.026  -9.572 -10.755  1.00 88.03           H
ATOM   3981 3HG2 VAL A 262       6.524  -8.682 -10.393  1.00 88.03           H
ATOM   3982  HN  VAL A 262       2.969  -9.113 -10.170  1.00 88.03           H
ATOM   3983  N   PHE A 263       2.268  -7.674  -7.409  1.00 83.44           N
ATOM   3984  CA  PHE A 263       1.559  -6.935  -6.378  1.00 83.44           C
ATOM   3985  C   PHE A 263       0.798  -7.884  -5.449  1.00 83.44           C
ATOM   3986  O   PHE A 263       0.974  -7.841  -4.233  1.00 83.44           O
ATOM   3987  HA  PHE A 263       2.304  -6.387  -5.802  1.00 83.44           H
ATOM   3988  CB  PHE A 263       0.557  -6.024  -7.089  1.00 83.44           C
ATOM   3989 1HB  PHE A 263       1.098  -5.366  -7.769  1.00 83.44           H
ATOM   3990 2HB  PHE A 263      -0.106  -6.637  -7.700  1.00 83.44           H
ATOM   3991  CG  PHE A 263      -0.290  -5.171  -6.143  1.00 83.44           C
ATOM   3992  CD1 PHE A 263      -1.580  -5.515  -5.887  1.00 83.44           C
ATOM   3993  HD1 PHE A 263      -2.012  -6.399  -6.357  1.00 83.44           H
ATOM   3994  CD2 PHE A 263       0.248  -4.068  -5.557  1.00 83.44           C
ATOM   3995  HD2 PHE A 263       1.283  -3.791  -5.761  1.00 83.44           H
ATOM   3996  CE1 PHE A 263      -2.366  -4.723  -5.009  1.00 83.44           C
ATOM   3997  HE1 PHE A 263      -3.400  -4.999  -4.804  1.00 83.44           H
ATOM   3998  CE2 PHE A 263      -0.537  -3.276  -4.678  1.00 83.44           C
ATOM   3999  HE2 PHE A 263      -0.106  -2.392  -4.208  1.00 83.44           H
ATOM   4000  CZ  PHE A 263      -1.828  -3.620  -4.422  1.00 83.44           C
ATOM   4001  HZ  PHE A 263      -2.431  -3.013  -3.748  1.00 83.44           H
ATOM   4002  HN  PHE A 263       2.005  -7.448  -8.347  1.00 83.44           H
ATOM   4003  N   VAL A 264      -0.033  -8.717  -6.059  1.00 87.02           N
ATOM   4004  CA  VAL A 264      -0.898  -9.602  -5.297  1.00 87.02           C
ATOM   4005  C   VAL A 264      -0.044 -10.478  -4.379  1.00 87.02           C
ATOM   4006  O   VAL A 264      -0.371 -10.660  -3.207  1.00 87.02           O
ATOM   4007  HA  VAL A 264      -1.547  -8.978  -4.682  1.00 87.02           H
ATOM   4008  CB  VAL A 264      -1.782 -10.414  -6.246  1.00 87.02           C
ATOM   4009  HB  VAL A 264      -1.134 -10.898  -6.976  1.00 87.02           H
ATOM   4010  CG1 VAL A 264      -2.538 -11.508  -5.489  1.00 87.02           C
ATOM   4011 1HG1 VAL A 264      -1.824 -12.181  -5.015  1.00 87.02           H
ATOM   4012 2HG1 VAL A 264      -3.170 -11.052  -4.727  1.00 87.02           H
ATOM   4013 3HG1 VAL A 264      -3.159 -12.069  -6.188  1.00 87.02           H
ATOM   4014  CG2 VAL A 264      -2.749  -9.504  -7.007  1.00 87.02           C
ATOM   4015 1HG2 VAL A 264      -3.388  -8.979  -6.297  1.00 87.02           H
ATOM   4016 2HG2 VAL A 264      -2.183  -8.779  -7.591  1.00 87.02           H
ATOM   4017 3HG2 VAL A 264      -3.365 -10.107  -7.674  1.00 87.02           H
ATOM   4018  HN  VAL A 264      -0.119  -8.794  -7.052  1.00 87.02           H
ATOM   4019  N   LEU A 265       1.035 -10.999  -4.947  1.00 88.82           N
ATOM   4020  CA  LEU A 265       1.871 -11.949  -4.233  1.00 88.82           C
ATOM   4021  C   LEU A 265       2.509 -11.257  -3.028  1.00 88.82           C
ATOM   4022  O   LEU A 265       2.640 -11.855  -1.961  1.00 88.82           O
ATOM   4023  HA  LEU A 265       1.222 -12.746  -3.870  1.00 88.82           H
ATOM   4024  CB  LEU A 265       2.885 -12.589  -5.184  1.00 88.82           C
ATOM   4025 1HB  LEU A 265       3.386 -11.795  -5.737  1.00 88.82           H
ATOM   4026 2HB  LEU A 265       3.646 -13.091  -4.586  1.00 88.82           H
ATOM   4027  CG  LEU A 265       2.321 -13.595  -6.189  1.00 88.82           C
ATOM   4028  HG  LEU A 265       1.531 -13.103  -6.757  1.00 88.82           H
ATOM   4029  CD1 LEU A 265       3.393 -14.030  -7.190  1.00 88.82           C
ATOM   4030 1HD1 LEU A 265       3.758 -13.159  -7.734  1.00 88.82           H
ATOM   4031 2HD1 LEU A 265       4.221 -14.497  -6.655  1.00 88.82           H
ATOM   4032 3HD1 LEU A 265       2.965 -14.745  -7.893  1.00 88.82           H
ATOM   4033  CD2 LEU A 265       1.686 -14.789  -5.473  1.00 88.82           C
ATOM   4034 1HD2 LEU A 265       2.439 -15.289  -4.864  1.00 88.82           H
ATOM   4035 2HD2 LEU A 265       0.874 -14.440  -4.835  1.00 88.82           H
ATOM   4036 3HD2 LEU A 265       1.293 -15.488  -6.211  1.00 88.82           H
ATOM   4037  HN  LEU A 265       1.339 -10.781  -5.874  1.00 88.82           H
ATOM   4038  N   SER A 266       2.890 -10.005  -3.238  1.00 90.25           N
ATOM   4039  CA  SER A 266       3.610  -9.261  -2.219  1.00 90.25           C
ATOM   4040  C   SER A 266       2.637  -8.763  -1.149  1.00 90.25           C
ATOM   4041  O   SER A 266       2.999  -8.655   0.022  1.00 90.25           O
ATOM   4042  HA  SER A 266       4.320  -9.969  -1.792  1.00 90.25           H
ATOM   4043  CB  SER A 266       4.373  -8.084  -2.832  1.00 90.25           C
ATOM   4044 1HB  SER A 266       4.881  -7.531  -2.042  1.00 90.25           H
ATOM   4045 2HB  SER A 266       5.143  -8.462  -3.504  1.00 90.25           H
ATOM   4046  OG  SER A 266       3.510  -7.203  -3.547  1.00 90.25           O
ATOM   4047  HG  SER A 266       3.517  -7.433  -4.520  1.00 90.25           H
ATOM   4048  HN  SER A 266       2.715  -9.502  -4.084  1.00 90.25           H
ATOM   4049  N   GLN A 267       1.421  -8.473  -1.589  1.00 85.28           N
ATOM   4050  CA  GLN A 267       0.442  -7.842  -0.720  1.00 85.28           C
ATOM   4051  C   GLN A 267      -0.292  -8.898   0.108  1.00 85.28           C
ATOM   4052  O   GLN A 267      -0.756  -8.615   1.211  1.00 85.28           O
ATOM   4053  HA  GLN A 267       1.016  -7.189  -0.063  1.00 85.28           H
ATOM   4054  CB  GLN A 267      -0.544  -6.997  -1.529  1.00 85.28           C
ATOM   4055 1HB  GLN A 267      -0.975  -7.600  -2.329  1.00 85.28           H
ATOM   4056 2HB  GLN A 267      -1.368  -6.681  -0.889  1.00 85.28           H
ATOM   4057  CG  GLN A 267       0.147  -5.768  -2.125  1.00 85.28           C
ATOM   4058 1HG  GLN A 267       1.011  -6.081  -2.711  1.00 85.28           H
ATOM   4059 2HG  GLN A 267      -0.534  -5.259  -2.807  1.00 85.28           H
ATOM   4060  CD  GLN A 267       0.592  -4.803  -1.025  1.00 85.28           C
ATOM   4061  OE1 GLN A 267       0.004  -4.721   0.041  1.00 85.28           O
ATOM   4062  NE2 GLN A 267       1.661  -4.078  -1.342  1.00 85.28           N
ATOM   4063 1HE2 GLN A 267       2.097  -4.194  -2.235  1.00 85.28           H
ATOM   4064 2HE2 GLN A 267       2.029  -3.417  -0.688  1.00 85.28           H
ATOM   4065  HN  GLN A 267       1.103  -8.662  -2.518  1.00 85.28           H
ATOM   4066  N   PHE A 268      -0.374 -10.094  -0.456  1.00 91.18           N
ATOM   4067  CA  PHE A 268      -1.229 -11.128   0.102  1.00 91.18           C
ATOM   4068  C   PHE A 268      -0.819 -11.464   1.537  1.00 91.18           C
ATOM   4069  O   PHE A 268      -1.639 -11.404   2.451  1.00 91.18           O
ATOM   4070  HA  PHE A 268      -2.248 -10.741   0.099  1.00 91.18           H
ATOM   4071  CB  PHE A 268      -1.054 -12.373  -0.770  1.00 91.18           C
ATOM   4072 1HB  PHE A 268      -1.274 -12.112  -1.806  1.00 91.18           H
ATOM   4073 2HB  PHE A 268      -0.011 -12.685  -0.734  1.00 91.18           H
ATOM   4074  CG  PHE A 268      -1.939 -13.551  -0.358  1.00 91.18           C
ATOM   4075  CD1 PHE A 268      -1.412 -14.577   0.362  1.00 91.18           C
ATOM   4076  HD1 PHE A 268      -0.360 -14.561   0.646  1.00 91.18           H
ATOM   4077  CD2 PHE A 268      -3.252 -13.572  -0.711  1.00 91.18           C
ATOM   4078  HD2 PHE A 268      -3.674 -12.750  -1.288  1.00 91.18           H
ATOM   4079  CE1 PHE A 268      -2.233 -15.671   0.745  1.00 91.18           C
ATOM   4080  HE1 PHE A 268      -1.811 -16.494   1.322  1.00 91.18           H
ATOM   4081  CE2 PHE A 268      -4.073 -14.666  -0.328  1.00 91.18           C
ATOM   4082  HE2 PHE A 268      -5.125 -14.683  -0.612  1.00 91.18           H
ATOM   4083  CZ  PHE A 268      -3.546 -15.692   0.392  1.00 91.18           C
ATOM   4084  HZ  PHE A 268      -4.176 -16.531   0.686  1.00 91.18           H
ATOM   4085  HN  PHE A 268       0.130 -10.361  -1.278  1.00 91.18           H
ATOM   4086  N   PRO A 269       0.454 -11.820   1.760  1.00 94.76           N
ATOM   4087  CA  PRO A 269       0.906 -12.202   3.100  1.00 94.76           C
ATOM   4088  C   PRO A 269       0.567 -11.151   4.145  1.00 94.76           C
ATOM   4089  O   PRO A 269       0.107 -11.482   5.237  1.00 94.76           O
ATOM   4090  HA  PRO A 269       0.391 -13.105   3.427  1.00 94.76           H
ATOM   4091  CB  PRO A 269       2.418 -12.372   2.937  1.00 94.76           C
ATOM   4092 1HB  PRO A 269       2.953 -11.449   3.162  1.00 94.76           H
ATOM   4093 2HB  PRO A 269       2.810 -13.138   3.606  1.00 94.76           H
ATOM   4094  CG  PRO A 269       2.573 -12.770   1.474  1.00 94.76           C
ATOM   4095 1HG  PRO A 269       3.584 -12.588   1.110  1.00 94.76           H
ATOM   4096 2HG  PRO A 269       2.378 -13.831   1.320  1.00 94.76           H
ATOM   4097  CD  PRO A 269       1.547 -11.894   0.774  1.00 94.76           C
ATOM   4098 1HD  PRO A 269       1.947 -10.906   0.545  1.00 94.76           H
ATOM   4099 2HD  PRO A 269       1.221 -12.329  -0.171  1.00 94.76           H
ATOM   4100  N   TYR A 270       0.804  -9.900   3.778  1.00 92.00           N
ATOM   4101  CA  TYR A 270       0.583  -8.796   4.697  1.00 92.00           C
ATOM   4102  C   TYR A 270      -0.893  -8.691   5.083  1.00 92.00           C
ATOM   4103  O   TYR A 270      -1.222  -8.540   6.258  1.00 92.00           O
ATOM   4104  HA  TYR A 270       1.173  -8.982   5.594  1.00 92.00           H
ATOM   4105  CB  TYR A 270       0.992  -7.530   3.941  1.00 92.00           C
ATOM   4106 1HB  TYR A 270       2.069  -7.552   3.772  1.00 92.00           H
ATOM   4107 2HB  TYR A 270       0.516  -7.535   2.961  1.00 92.00           H
ATOM   4108  CG  TYR A 270       0.630  -6.230   4.662  1.00 92.00           C
ATOM   4109  CD1 TYR A 270      -0.322  -5.387   4.127  1.00 92.00           C
ATOM   4110  HD1 TYR A 270      -0.816  -5.647   3.191  1.00 92.00           H
ATOM   4111  CD2 TYR A 270       1.255  -5.902   5.848  1.00 92.00           C
ATOM   4112  HD2 TYR A 270       2.007  -6.568   6.271  1.00 92.00           H
ATOM   4113  CE1 TYR A 270      -0.664  -4.164   4.806  1.00 92.00           C
ATOM   4114  HE1 TYR A 270      -1.414  -3.488   4.395  1.00 92.00           H
ATOM   4115  CE2 TYR A 270       0.914  -4.679   6.527  1.00 92.00           C
ATOM   4116  HE2 TYR A 270       1.400  -4.407   7.464  1.00 92.00           H
ATOM   4117  CZ  TYR A 270      -0.029  -3.870   5.972  1.00 92.00           C
ATOM   4118  OH  TYR A 270      -0.351  -2.715   6.614  1.00 92.00           O
ATOM   4119  HH  TYR A 270       0.164  -2.642   7.468  1.00 92.00           H
ATOM   4120  HN  TYR A 270       1.141  -9.636   2.874  1.00 92.00           H
ATOM   4121  N   ASN A 271      -1.744  -8.775   4.070  1.00 89.71           N
ATOM   4122  CA  ASN A 271      -3.171  -8.592   4.274  1.00 89.71           C
ATOM   4123  C   ASN A 271      -3.716  -9.754   5.107  1.00 89.71           C
ATOM   4124  O   ASN A 271      -4.712  -9.602   5.813  1.00 89.71           O
ATOM   4125  HA  ASN A 271      -3.266  -7.633   4.784  1.00 89.71           H
ATOM   4126  CB  ASN A 271      -3.920  -8.573   2.940  1.00 89.71           C
ATOM   4127 1HB  ASN A 271      -3.535  -9.360   2.292  1.00 89.71           H
ATOM   4128 2HB  ASN A 271      -4.976  -8.787   3.109  1.00 89.71           H
ATOM   4129  CG  ASN A 271      -3.774  -7.216   2.248  1.00 89.71           C
ATOM   4130  OD1 ASN A 271      -4.263  -6.199   2.710  1.00 89.71           O
ATOM   4131  ND2 ASN A 271      -3.074  -7.259   1.118  1.00 89.71           N
ATOM   4132 1HD2 ASN A 271      -2.699  -8.127   0.794  1.00 89.71           H
ATOM   4133 2HD2 ASN A 271      -2.923  -6.422   0.592  1.00 89.71           H
ATOM   4134  HN  ASN A 271      -1.473  -8.965   3.126  1.00 89.71           H
ATOM   4135  N   CYS A 272      -3.041 -10.888   4.995  1.00 94.72           N
ATOM   4136  CA  CYS A 272      -3.390 -12.049   5.797  1.00 94.72           C
ATOM   4137  C   CYS A 272      -3.227 -11.680   7.273  1.00 94.72           C
ATOM   4138  O   CYS A 272      -4.125 -11.917   8.078  1.00 94.72           O
ATOM   4139  HA  CYS A 272      -4.430 -12.285   5.569  1.00 94.72           H
ATOM   4140  CB  CYS A 272      -2.551 -13.271   5.417  1.00 94.72           C
ATOM   4141 1HB  CYS A 272      -1.495 -13.004   5.393  1.00 94.72           H
ATOM   4142 2HB  CYS A 272      -2.666 -14.049   6.172  1.00 94.72           H
ATOM   4143  SG  CYS A 272      -3.073 -13.905   3.782  1.00 94.72           S
ATOM   4144  HG  CYS A 272      -2.485 -12.949   3.068  1.00 94.72           H
ATOM   4145  HN  CYS A 272      -2.269 -11.020   4.373  1.00 94.72           H
ATOM   4146  N   ILE A 273      -2.073 -11.107   7.582  1.00 93.79           N
ATOM   4147  CA  ILE A 273      -1.767 -10.735   8.953  1.00 93.79           C
ATOM   4148  C   ILE A 273      -2.692  -9.596   9.386  1.00 93.79           C
ATOM   4149  O   ILE A 273      -3.168  -9.576  10.521  1.00 93.79           O
ATOM   4150  HA  ILE A 273      -1.969 -11.602   9.581  1.00 93.79           H
ATOM   4151  CB  ILE A 273      -0.279 -10.407   9.100  1.00 93.79           C
ATOM   4152  HB  ILE A 273      -0.035  -9.608   8.399  1.00 93.79           H
ATOM   4153  CG1 ILE A 273       0.587 -11.613   8.730  1.00 93.79           C
ATOM   4154 1HG1 ILE A 273       0.402 -11.893   7.693  1.00 93.79           H
ATOM   4155 2HG1 ILE A 273       1.641 -11.346   8.805  1.00 93.79           H
ATOM   4156  CG2 ILE A 273       0.032  -9.887  10.505  1.00 93.79           C
ATOM   4157 1HG2 ILE A 273      -0.545  -8.982  10.693  1.00 93.79           H
ATOM   4158 2HG2 ILE A 273      -0.233 -10.647  11.240  1.00 93.79           H
ATOM   4159 3HG2 ILE A 273       1.096  -9.663  10.581  1.00 93.79           H
ATOM   4160  CD1 ILE A 273       0.290 -12.803   9.645  1.00 93.79           C
ATOM   4161 1HD1 ILE A 273       0.498 -12.527  10.679  1.00 93.79           H
ATOM   4162 2HD1 ILE A 273      -0.759 -13.083   9.548  1.00 93.79           H
ATOM   4163 3HD1 ILE A 273       0.919 -13.646   9.360  1.00 93.79           H
ATOM   4164  HN  ILE A 273      -1.356 -10.898   6.917  1.00 93.79           H
ATOM   4165  N   LEU A 274      -2.921  -8.677   8.460  1.00 90.40           N
ATOM   4166  CA  LEU A 274      -3.757  -7.522   8.742  1.00 90.40           C
ATOM   4167  C   LEU A 274      -5.162  -7.996   9.120  1.00 90.40           C
ATOM   4168  O   LEU A 274      -5.810  -7.403   9.981  1.00 90.40           O
ATOM   4169  HA  LEU A 274      -3.324  -7.006   9.599  1.00 90.40           H
ATOM   4170  CB  LEU A 274      -3.734  -6.544   7.566  1.00 90.40           C
ATOM   4171 1HB  LEU A 274      -2.695  -6.337   7.311  1.00 90.40           H
ATOM   4172 2HB  LEU A 274      -4.182  -7.035   6.702  1.00 90.40           H
ATOM   4173  CG  LEU A 274      -4.451  -5.211   7.788  1.00 90.40           C
ATOM   4174  HG  LEU A 274      -5.453  -5.420   8.162  1.00 90.40           H
ATOM   4175  CD1 LEU A 274      -3.737  -4.375   8.853  1.00 90.40           C
ATOM   4176 1HD1 LEU A 274      -3.720  -4.924   9.794  1.00 90.40           H
ATOM   4177 2HD1 LEU A 274      -2.715  -4.174   8.531  1.00 90.40           H
ATOM   4178 3HD1 LEU A 274      -4.267  -3.433   8.991  1.00 90.40           H
ATOM   4179  CD2 LEU A 274      -4.610  -4.447   6.472  1.00 90.40           C
ATOM   4180 1HD2 LEU A 274      -3.626  -4.249   6.046  1.00 90.40           H
ATOM   4181 2HD2 LEU A 274      -5.194  -5.046   5.773  1.00 90.40           H
ATOM   4182 3HD2 LEU A 274      -5.122  -3.504   6.658  1.00 90.40           H
ATOM   4183  HN  LEU A 274      -2.546  -8.711   7.534  1.00 90.40           H
ATOM   4184  N   LEU A 275      -5.591  -9.061   8.459  1.00 92.64           N
ATOM   4185  CA  LEU A 275      -6.899  -9.632   8.728  1.00 92.64           C
ATOM   4186  C   LEU A 275      -6.944 -10.135  10.173  1.00 92.64           C
ATOM   4187  O   LEU A 275      -7.898  -9.862  10.899  1.00 92.64           O
ATOM   4188  HA  LEU A 275      -7.633  -8.834   8.617  1.00 92.64           H
ATOM   4189  CB  LEU A 275      -7.238 -10.706   7.693  1.00 92.64           C
ATOM   4190 1HB  LEU A 275      -7.202 -10.252   6.702  1.00 92.64           H
ATOM   4191 2HB  LEU A 275      -6.461 -11.470   7.722  1.00 92.64           H
ATOM   4192  CG  LEU A 275      -8.595 -11.394   7.859  1.00 92.64           C
ATOM   4193  HG  LEU A 275      -8.646 -11.811   8.864  1.00 92.64           H
ATOM   4194  CD1 LEU A 275      -9.740 -10.386   7.729  1.00 92.64           C
ATOM   4195 1HD1 LEU A 275      -9.639  -9.621   8.499  1.00 92.64           H
ATOM   4196 2HD1 LEU A 275      -9.703  -9.919   6.745  1.00 92.64           H
ATOM   4197 3HD1 LEU A 275     -10.692 -10.901   7.851  1.00 92.64           H
ATOM   4198  CD2 LEU A 275      -8.743 -12.559   6.878  1.00 92.64           C
ATOM   4199 1HD2 LEU A 275      -8.663 -12.186   5.857  1.00 92.64           H
ATOM   4200 2HD2 LEU A 275      -7.956 -13.290   7.061  1.00 92.64           H
ATOM   4201 3HD2 LEU A 275      -9.717 -13.029   7.017  1.00 92.64           H
ATOM   4202  HN  LEU A 275      -5.062  -9.531   7.752  1.00 92.64           H
ATOM   4203  N   VAL A 276      -5.901 -10.861  10.546  1.00 94.68           N
ATOM   4204  CA  VAL A 276      -5.819 -11.421  11.884  1.00 94.68           C
ATOM   4205  C   VAL A 276      -5.894 -10.290  12.911  1.00 94.68           C
ATOM   4206  O   VAL A 276      -6.630 -10.386  13.892  1.00 94.68           O
ATOM   4207  HA  VAL A 276      -6.679 -12.076  12.019  1.00 94.68           H
ATOM   4208  CB  VAL A 276      -4.552 -12.269  12.019  1.00 94.68           C
ATOM   4209  HB  VAL A 276      -3.701 -11.646  11.744  1.00 94.68           H
ATOM   4210  CG1 VAL A 276      -4.351 -12.727  13.465  1.00 94.68           C
ATOM   4211 1HG1 VAL A 276      -4.259 -11.855  14.113  1.00 94.68           H
ATOM   4212 2HG1 VAL A 276      -5.207 -13.324  13.780  1.00 94.68           H
ATOM   4213 3HG1 VAL A 276      -3.444 -13.327  13.534  1.00 94.68           H
ATOM   4214  CG2 VAL A 276      -4.587 -13.464  11.066  1.00 94.68           C
ATOM   4215 1HG2 VAL A 276      -5.451 -14.088  11.296  1.00 94.68           H
ATOM   4216 2HG2 VAL A 276      -4.661 -13.108  10.038  1.00 94.68           H
ATOM   4217 3HG2 VAL A 276      -3.675 -14.050  11.183  1.00 94.68           H
ATOM   4218  HN  VAL A 276      -5.122 -11.067   9.953  1.00 94.68           H
ATOM   4219  N   GLN A 277      -5.124  -9.245  12.651  1.00 90.84           N
ATOM   4220  CA  GLN A 277      -5.071  -8.109  13.556  1.00 90.84           C
ATOM   4221  C   GLN A 277      -6.450  -7.457  13.671  1.00 90.84           C
ATOM   4222  O   GLN A 277      -6.829  -6.981  14.739  1.00 90.84           O
ATOM   4223  HA  GLN A 277      -4.775  -8.522  14.521  1.00 90.84           H
ATOM   4224  CB  GLN A 277      -4.020  -7.094  13.102  1.00 90.84           C
ATOM   4225 1HB  GLN A 277      -4.130  -6.904  12.034  1.00 90.84           H
ATOM   4226 2HB  GLN A 277      -4.182  -6.145  13.613  1.00 90.84           H
ATOM   4227  CG  GLN A 277      -2.606  -7.601  13.392  1.00 90.84           C
ATOM   4228 1HG  GLN A 277      -2.532  -7.905  14.436  1.00 90.84           H
ATOM   4229 2HG  GLN A 277      -2.402  -8.485  12.788  1.00 90.84           H
ATOM   4230  CD  GLN A 277      -1.564  -6.521  13.094  1.00 90.84           C
ATOM   4231  OE1 GLN A 277      -1.775  -5.623  12.296  1.00 90.84           O
ATOM   4232  NE2 GLN A 277      -0.431  -6.659  13.777  1.00 90.84           N
ATOM   4233 1HE2 GLN A 277      -0.323  -7.420  14.416  1.00 90.84           H
ATOM   4234 2HE2 GLN A 277       0.312  -6.002  13.650  1.00 90.84           H
ATOM   4235  HN  GLN A 277      -4.544  -9.166  11.840  1.00 90.84           H
ATOM   4236  N   THR A 278      -7.164  -7.457  12.554  1.00 92.00           N
ATOM   4237  CA  THR A 278      -8.473  -6.829  12.503  1.00 92.00           C
ATOM   4238  C   THR A 278      -9.465  -7.591  13.384  1.00 92.00           C
ATOM   4239  O   THR A 278     -10.236  -6.984  14.126  1.00 92.00           O
ATOM   4240  HA  THR A 278      -8.388  -5.823  12.914  1.00 92.00           H
ATOM   4241  CB  THR A 278      -8.901  -6.747  11.036  1.00 92.00           C
ATOM   4242  HB  THR A 278      -9.050  -7.742  10.618  1.00 92.00           H
ATOM   4243  OG1 THR A 278      -7.880  -5.967  10.420  1.00 92.00           O
ATOM   4244  HG1 THR A 278      -7.198  -6.566  10.001  1.00 92.00           H
ATOM   4245  CG2 THR A 278     -10.172  -5.917  10.843  1.00 92.00           C
ATOM   4246 1HG2 THR A 278     -10.000  -4.901  11.200  1.00 92.00           H
ATOM   4247 2HG2 THR A 278     -10.989  -6.367  11.406  1.00 92.00           H
ATOM   4248 3HG2 THR A 278     -10.431  -5.891   9.785  1.00 92.00           H
ATOM   4249  HN  THR A 278      -6.862  -7.875  11.697  1.00 92.00           H
ATOM   4250  N   ILE A 279      -9.414  -8.910  13.273  1.00 92.29           N
ATOM   4251  CA  ILE A 279     -10.301  -9.762  14.046  1.00 92.29           C
ATOM   4252  C   ILE A 279      -9.954  -9.637  15.531  1.00 92.29           C
ATOM   4253  O   ILE A 279     -10.844  -9.529  16.373  1.00 92.29           O
ATOM   4254  HA  ILE A 279     -11.317  -9.395  13.898  1.00 92.29           H
ATOM   4255  CB  ILE A 279     -10.257 -11.198  13.523  1.00 92.29           C
ATOM   4256  HB  ILE A 279      -9.218 -11.529  13.520  1.00 92.29           H
ATOM   4257  CG1 ILE A 279     -10.758 -11.272  12.079  1.00 92.29           C
ATOM   4258 1HG1 ILE A 279     -11.839 -11.132  12.058  1.00 92.29           H
ATOM   4259 2HG1 ILE A 279     -10.320 -10.460  11.497  1.00 92.29           H
ATOM   4260  CG2 ILE A 279     -11.029 -12.143  14.446  1.00 92.29           C
ATOM   4261 1HG2 ILE A 279     -10.586 -12.120  15.442  1.00 92.29           H
ATOM   4262 2HG2 ILE A 279     -12.070 -11.824  14.503  1.00 92.29           H
ATOM   4263 3HG2 ILE A 279     -10.981 -13.157  14.050  1.00 92.29           H
ATOM   4264  CD1 ILE A 279     -10.398 -12.615  11.441  1.00 92.29           C
ATOM   4265 1HD1 ILE A 279      -9.316 -12.740  11.442  1.00 92.29           H
ATOM   4266 2HD1 ILE A 279     -10.858 -13.422  12.012  1.00 92.29           H
ATOM   4267 3HD1 ILE A 279     -10.766 -12.640  10.415  1.00 92.29           H
ATOM   4268  HN  ILE A 279      -8.782  -9.396  12.669  1.00 92.29           H
ATOM   4269  N   ASP A 280      -8.658  -9.657  15.807  1.00 91.41           N
ATOM   4270  CA  ASP A 280      -8.184  -9.608  17.180  1.00 91.41           C
ATOM   4271  C   ASP A 280      -8.580  -8.268  17.803  1.00 91.41           C
ATOM   4272  O   ASP A 280      -8.892  -8.200  18.991  1.00 91.41           O
ATOM   4273  HA  ASP A 280      -8.657 -10.455  17.677  1.00 91.41           H
ATOM   4274  CB  ASP A 280      -6.660  -9.726  17.241  1.00 91.41           C
ATOM   4275 1HB  ASP A 280      -6.339 -10.622  16.709  1.00 91.41           H
ATOM   4276 2HB  ASP A 280      -6.205  -8.875  16.734  1.00 91.41           H
ATOM   4277  CG  ASP A 280      -6.172  -9.783  18.690  1.00 91.41           C
ATOM   4278  OD1 ASP A 280      -6.721 -10.618  19.440  1.00 91.41           O
ATOM   4279  OD2 ASP A 280      -5.261  -8.991  19.014  1.00 91.41           O
ATOM   4280  HN  ASP A 280      -7.940  -9.706  15.113  1.00 91.41           H
ATOM   4281  N   ALA A 281      -8.555  -7.235  16.974  1.00 90.70           N
ATOM   4282  CA  ALA A 281      -8.908  -5.901  17.429  1.00 90.70           C
ATOM   4283  C   ALA A 281     -10.348  -5.909  17.947  1.00 90.70           C
ATOM   4284  O   ALA A 281     -10.697  -5.130  18.833  1.00 90.70           O
ATOM   4285  HA  ALA A 281      -8.238  -5.641  18.248  1.00 90.70           H
ATOM   4286  CB  ALA A 281      -8.704  -4.902  16.289  1.00 90.70           C
ATOM   4287 1HB  ALA A 281      -7.659  -4.914  15.978  1.00 90.70           H
ATOM   4288 2HB  ALA A 281      -9.337  -5.177  15.446  1.00 90.70           H
ATOM   4289 3HB  ALA A 281      -8.969  -3.901  16.631  1.00 90.70           H
ATOM   4290  HN  ALA A 281      -8.299  -7.298  16.009  1.00 90.70           H
ATOM   4291  N   TYR A 282     -11.145  -6.797  17.372  1.00 78.80           N
ATOM   4292  CA  TYR A 282     -12.550  -6.887  17.734  1.00 78.80           C
ATOM   4293  C   TYR A 282     -12.769  -7.940  18.822  1.00 78.80           C
ATOM   4294  O   TYR A 282     -13.460  -7.686  19.807  1.00 78.80           O
ATOM   4295  HA  TYR A 282     -12.863  -5.914  18.113  1.00 78.80           H
ATOM   4296  CB  TYR A 282     -13.285  -7.321  16.465  1.00 78.80           C
ATOM   4297 1HB  TYR A 282     -13.031  -6.634  15.657  1.00 78.80           H
ATOM   4298 2HB  TYR A 282     -12.928  -8.307  16.169  1.00 78.80           H
ATOM   4299  CG  TYR A 282     -14.807  -7.369  16.613  1.00 78.80           C
ATOM   4300  CD1 TYR A 282     -15.445  -8.580  16.790  1.00 78.80           C
ATOM   4301  HD1 TYR A 282     -14.865  -9.502  16.823  1.00 78.80           H
ATOM   4302  CD2 TYR A 282     -15.542  -6.202  16.571  1.00 78.80           C
ATOM   4303  HD2 TYR A 282     -15.038  -5.245  16.432  1.00 78.80           H
ATOM   4304  CE1 TYR A 282     -16.878  -8.626  16.929  1.00 78.80           C
ATOM   4305  HE1 TYR A 282     -17.394  -9.575  17.069  1.00 78.80           H
ATOM   4306  CE2 TYR A 282     -16.975  -6.247  16.711  1.00 78.80           C
ATOM   4307  HE2 TYR A 282     -17.567  -5.333  16.679  1.00 78.80           H
ATOM   4308  CZ  TYR A 282     -17.572  -7.457  16.883  1.00 78.80           C
ATOM   4309  OH  TYR A 282     -18.925  -7.500  17.016  1.00 78.80           O
ATOM   4310  HH  TYR A 282     -19.224  -8.443  17.163  1.00 78.80           H
ATOM   4311  HN  TYR A 282     -10.847  -7.446  16.672  1.00 78.80           H
ATOM   4312  N   ALA A 283     -12.168  -9.101  18.606  1.00 88.39           N
ATOM   4313  CA  ALA A 283     -12.495 -10.272  19.401  1.00 88.39           C
ATOM   4314  C   ALA A 283     -11.518 -10.377  20.573  1.00 88.39           C
ATOM   4315  O   ALA A 283     -11.811 -11.028  21.575  1.00 88.39           O
ATOM   4316  HA  ALA A 283     -13.504 -10.137  19.791  1.00 88.39           H
ATOM   4317  CB  ALA A 283     -12.473 -11.517  18.511  1.00 88.39           C
ATOM   4318 1HB  ALA A 283     -13.206 -11.404  17.711  1.00 88.39           H
ATOM   4319 2HB  ALA A 283     -11.480 -11.637  18.079  1.00 88.39           H
ATOM   4320 3HB  ALA A 283     -12.719 -12.395  19.108  1.00 88.39           H
ATOM   4321  HN  ALA A 283     -11.470  -9.248  17.905  1.00 88.39           H
ATOM   4322  N   MET A 284     -10.375  -9.727  20.409  1.00 81.67           N
ATOM   4323  CA  MET A 284      -9.349  -9.745  21.438  1.00 81.67           C
ATOM   4324  C   MET A 284      -9.092 -11.171  21.931  1.00 81.67           C
ATOM   4325  O   MET A 284      -9.012 -11.410  23.135  1.00 81.67           O
ATOM   4326  HA  MET A 284      -8.451  -9.350  20.964  1.00 81.67           H
ATOM   4327  CB  MET A 284      -9.790  -8.870  22.614  1.00 81.67           C
ATOM   4328 1HB  MET A 284     -10.697  -9.281  23.057  1.00 81.67           H
ATOM   4329 2HB  MET A 284      -9.022  -8.882  23.388  1.00 81.67           H
ATOM   4330  CG  MET A 284     -10.043  -7.431  22.161  1.00 81.67           C
ATOM   4331 1HG  MET A 284      -9.143  -7.022  21.702  1.00 81.67           H
ATOM   4332 2HG  MET A 284     -10.825  -7.412  21.402  1.00 81.67           H
ATOM   4333  SD  MET A 284     -10.525  -6.428  23.557  1.00 81.67           S
ATOM   4334  CE  MET A 284     -10.822  -4.873  22.733  1.00 81.67           C
ATOM   4335 1HE  MET A 284      -9.907  -4.540  22.243  1.00 81.67           H
ATOM   4336 2HE  MET A 284     -11.607  -5.001  21.987  1.00 81.67           H
ATOM   4337 3HE  MET A 284     -11.134  -4.128  23.465  1.00 81.67           H
ATOM   4338  HN  MET A 284     -10.146  -9.196  19.593  1.00 81.67           H
ATOM   4339  N   PHE A 285      -8.969 -12.080  20.975  1.00 84.20           N
ATOM   4340  CA  PHE A 285      -8.892 -13.495  21.294  1.00 84.20           C
ATOM   4341  C   PHE A 285      -7.451 -13.911  21.598  1.00 84.20           C
ATOM   4342  O   PHE A 285      -7.211 -14.998  22.122  1.00 84.20           O
ATOM   4343  HA  PHE A 285      -9.510 -13.663  22.176  1.00 84.20           H
ATOM   4344  CB  PHE A 285      -9.381 -14.259  20.062  1.00 84.20           C
ATOM   4345 1HB  PHE A 285      -9.488 -15.313  20.319  1.00 84.20           H
ATOM   4346 2HB  PHE A 285     -10.372 -13.895  19.791  1.00 84.20           H
ATOM   4347  CG  PHE A 285      -8.459 -14.136  18.847  1.00 84.20           C
ATOM   4348  CD1 PHE A 285      -8.642 -13.127  17.954  1.00 84.20           C
ATOM   4349  HD1 PHE A 285      -9.445 -12.406  18.104  1.00 84.20           H
ATOM   4350  CD2 PHE A 285      -7.457 -15.036  18.660  1.00 84.20           C
ATOM   4351  HD2 PHE A 285      -7.310 -15.845  19.376  1.00 84.20           H
ATOM   4352  CE1 PHE A 285      -7.787 -13.013  16.826  1.00 84.20           C
ATOM   4353  HE1 PHE A 285      -7.934 -12.204  16.111  1.00 84.20           H
ATOM   4354  CE2 PHE A 285      -6.601 -14.922  17.532  1.00 84.20           C
ATOM   4355  HE2 PHE A 285      -5.798 -15.644  17.383  1.00 84.20           H
ATOM   4356  CZ  PHE A 285      -6.784 -13.913  16.639  1.00 84.20           C
ATOM   4357  HZ  PHE A 285      -6.128 -13.826  15.774  1.00 84.20           H
ATOM   4358  HN  PHE A 285      -8.923 -11.864  20.000  1.00 84.20           H
ATOM   4359  N   ILE A 286      -6.528 -13.023  21.256  1.00 85.75           N
ATOM   4360  CA  ILE A 286      -5.119 -13.276  21.502  1.00 85.75           C
ATOM   4361  C   ILE A 286      -4.760 -12.813  22.915  1.00 85.75           C
ATOM   4362  O   ILE A 286      -4.604 -11.618  23.160  1.00 85.75           O
ATOM   4363  HA  ILE A 286      -4.965 -14.354  21.442  1.00 85.75           H
ATOM   4364  CB  ILE A 286      -4.261 -12.635  20.409  1.00 85.75           C
ATOM   4365  HB  ILE A 286      -4.444 -11.561  20.417  1.00 85.75           H
ATOM   4366  CG1 ILE A 286      -4.660 -13.151  19.025  1.00 85.75           C
ATOM   4367 1HG1 ILE A 286      -4.450 -14.219  18.956  1.00 85.75           H
ATOM   4368 2HG1 ILE A 286      -5.734 -13.028  18.883  1.00 85.75           H
ATOM   4369  CG2 ILE A 286      -2.771 -12.842  20.689  1.00 85.75           C
ATOM   4370 1HG2 ILE A 286      -2.515 -12.387  21.646  1.00 85.75           H
ATOM   4371 2HG2 ILE A 286      -2.552 -13.909  20.724  1.00 85.75           H
ATOM   4372 3HG2 ILE A 286      -2.184 -12.376  19.897  1.00 85.75           H
ATOM   4373  CD1 ILE A 286      -3.906 -12.405  17.923  1.00 85.75           C
ATOM   4374 1HD1 ILE A 286      -4.138 -11.342  17.979  1.00 85.75           H
ATOM   4375 2HD1 ILE A 286      -2.834 -12.550  18.054  1.00 85.75           H
ATOM   4376 3HD1 ILE A 286      -4.209 -12.791  16.949  1.00 85.75           H
ATOM   4377  HN  ILE A 286      -6.730 -12.146  20.820  1.00 85.75           H
ATOM   4378  N   SER A 287      -4.641 -13.784  23.809  1.00 84.10           N
ATOM   4379  CA  SER A 287      -4.299 -13.491  25.190  1.00 84.10           C
ATOM   4380  C   SER A 287      -2.867 -13.945  25.483  1.00 84.10           C
ATOM   4381  O   SER A 287      -2.290 -13.572  26.503  1.00 84.10           O
ATOM   4382  HA  SER A 287      -4.384 -12.409  25.286  1.00 84.10           H
ATOM   4383  CB  SER A 287      -5.277 -14.166  26.155  1.00 84.10           C
ATOM   4384 1HB  SER A 287      -4.976 -13.957  27.181  1.00 84.10           H
ATOM   4385 2HB  SER A 287      -6.271 -13.739  26.021  1.00 84.10           H
ATOM   4386  OG  SER A 287      -5.335 -15.576  25.956  1.00 84.10           O
ATOM   4387  HG  SER A 287      -6.010 -15.980  26.573  1.00 84.10           H
ATOM   4388  HN  SER A 287      -4.772 -14.754  23.602  1.00 84.10           H
ATOM   4389  N   ASN A 288      -2.336 -14.744  24.569  1.00 85.68           N
ATOM   4390  CA  ASN A 288      -1.014 -15.319  24.756  1.00 85.68           C
ATOM   4391  C   ASN A 288       0.040 -14.346  24.225  1.00 85.68           C
ATOM   4392  O   ASN A 288      -0.003 -13.953  23.060  1.00 85.68           O
ATOM   4393  HA  ASN A 288      -0.923 -15.487  25.829  1.00 85.68           H
ATOM   4394  CB  ASN A 288      -0.872 -16.635  23.988  1.00 85.68           C
ATOM   4395 1HB  ASN A 288      -1.715 -17.287  24.217  1.00 85.68           H
ATOM   4396 2HB  ASN A 288      -0.904 -16.440  22.916  1.00 85.68           H
ATOM   4397  CG  ASN A 288       0.437 -17.340  24.345  1.00 85.68           C
ATOM   4398  OD1 ASN A 288       1.492 -16.734  24.445  1.00 85.68           O
ATOM   4399  ND2 ASN A 288       0.313 -18.651  24.531  1.00 85.68           N
ATOM   4400 1HD2 ASN A 288      -0.582 -19.087  24.434  1.00 85.68           H
ATOM   4401 2HD2 ASN A 288       1.113 -19.201  24.769  1.00 85.68           H
ATOM   4402  HN  ASN A 288      -2.791 -15.000  23.716  1.00 85.68           H
ATOM   4403  N   CYS A 289       0.963 -13.985  25.104  1.00 90.88           N
ATOM   4404  CA  CYS A 289       1.958 -12.978  24.775  1.00 90.88           C
ATOM   4405  C   CYS A 289       2.836 -13.522  23.647  1.00 90.88           C
ATOM   4406  O   CYS A 289       3.201 -12.788  22.730  1.00 90.88           O
ATOM   4407  HA  CYS A 289       1.411 -12.094  24.448  1.00 90.88           H
ATOM   4408  CB  CYS A 289       2.784 -12.578  25.999  1.00 90.88           C
ATOM   4409 1HB  CYS A 289       2.126 -12.212  26.788  1.00 90.88           H
ATOM   4410 2HB  CYS A 289       3.305 -13.449  26.397  1.00 90.88           H
ATOM   4411  SG  CYS A 289       3.992 -11.282  25.542  1.00 90.88           S
ATOM   4412  HN  CYS A 289       1.037 -14.367  26.026  1.00 90.88           H
ATOM   4413  N   ALA A 290       3.151 -14.805  23.751  1.00 93.03           N
ATOM   4414  CA  ALA A 290       4.049 -15.435  22.798  1.00 93.03           C
ATOM   4415  C   ALA A 290       3.442 -15.346  21.397  1.00 93.03           C
ATOM   4416  O   ALA A 290       4.144 -15.052  20.430  1.00 93.03           O
ATOM   4417  HA  ALA A 290       4.989 -14.884  22.814  1.00 93.03           H
ATOM   4418  CB  ALA A 290       4.318 -16.879  23.227  1.00 93.03           C
ATOM   4419 1HB  ALA A 290       4.775 -16.885  24.216  1.00 93.03           H
ATOM   4420 2HB  ALA A 290       3.377 -17.429  23.258  1.00 93.03           H
ATOM   4421 3HB  ALA A 290       4.991 -17.351  22.512  1.00 93.03           H
ATOM   4422  HN  ALA A 290       2.805 -15.409  24.469  1.00 93.03           H
ATOM   4423  N   VAL A 291       2.145 -15.606  21.331  1.00 93.22           N
ATOM   4424  CA  VAL A 291       1.436 -15.559  20.063  1.00 93.22           C
ATOM   4425  C   VAL A 291       1.431 -14.121  19.539  1.00 93.22           C
ATOM   4426  O   VAL A 291       1.663 -13.888  18.354  1.00 93.22           O
ATOM   4427  HA  VAL A 291       1.980 -16.187  19.359  1.00 93.22           H
ATOM   4428  CB  VAL A 291       0.030 -16.139  20.229  1.00 93.22           C
ATOM   4429  HB  VAL A 291      -0.487 -15.554  20.990  1.00 93.22           H
ATOM   4430  CG1 VAL A 291      -0.767 -16.025  18.928  1.00 93.22           C
ATOM   4431 1HG1 VAL A 291      -0.853 -14.975  18.645  1.00 93.22           H
ATOM   4432 2HG1 VAL A 291      -0.254 -16.573  18.138  1.00 93.22           H
ATOM   4433 3HG1 VAL A 291      -1.763 -16.444  19.073  1.00 93.22           H
ATOM   4434  CG2 VAL A 291       0.088 -17.590  20.710  1.00 93.22           C
ATOM   4435 1HG2 VAL A 291       0.632 -18.193  19.982  1.00 93.22           H
ATOM   4436 2HG2 VAL A 291       0.600 -17.634  21.672  1.00 93.22           H
ATOM   4437 3HG2 VAL A 291      -0.924 -17.978  20.819  1.00 93.22           H
ATOM   4438  HN  VAL A 291       1.581 -15.844  22.122  1.00 93.22           H
ATOM   4439  N   SER A 292       1.165 -13.195  20.448  1.00 93.36           N
ATOM   4440  CA  SER A 292       1.086 -11.790  20.084  1.00 93.36           C
ATOM   4441  C   SER A 292       2.432 -11.316  19.532  1.00 93.36           C
ATOM   4442  O   SER A 292       2.479 -10.581  18.547  1.00 93.36           O
ATOM   4443  HA  SER A 292       0.316 -11.734  19.315  1.00 93.36           H
ATOM   4444  CB  SER A 292       0.673 -10.933  21.282  1.00 93.36           C
ATOM   4445 1HB  SER A 292      -0.237 -11.341  21.723  1.00 93.36           H
ATOM   4446 2HB  SER A 292       1.447 -10.981  22.047  1.00 93.36           H
ATOM   4447  OG  SER A 292       0.453  -9.574  20.916  1.00 93.36           O
ATOM   4448  HG  SER A 292      -0.389  -9.495  20.382  1.00 93.36           H
ATOM   4449  HN  SER A 292       1.006 -13.390  21.416  1.00 93.36           H
ATOM   4450  N   THR A 293       3.494 -11.756  20.191  1.00 90.25           N
ATOM   4451  CA  THR A 293       4.835 -11.355  19.802  1.00 90.25           C
ATOM   4452  C   THR A 293       5.141 -11.823  18.378  1.00 90.25           C
ATOM   4453  O   THR A 293       5.645 -11.053  17.562  1.00 90.25           O
ATOM   4454  HA  THR A 293       4.880 -10.265  19.797  1.00 90.25           H
ATOM   4455  CB  THR A 293       5.813 -11.901  20.844  1.00 90.25           C
ATOM   4456  HB  THR A 293       5.761 -12.988  20.894  1.00 90.25           H
ATOM   4457  OG1 THR A 293       5.464 -11.213  22.042  1.00 90.25           O
ATOM   4458  HG1 THR A 293       4.789 -11.742  22.557  1.00 90.25           H
ATOM   4459  CG2 THR A 293       7.257 -11.471  20.575  1.00 90.25           C
ATOM   4460 1HG2 THR A 293       7.321 -10.383  20.592  1.00 90.25           H
ATOM   4461 2HG2 THR A 293       7.569 -11.838  19.597  1.00 90.25           H
ATOM   4462 3HG2 THR A 293       7.909 -11.886  21.344  1.00 90.25           H
ATOM   4463  HN  THR A 293       3.449 -12.375  20.975  1.00 90.25           H
ATOM   4464  N   ASN A 294       4.822 -13.083  18.123  1.00 92.06           N
ATOM   4465  CA  ASN A 294       5.125 -13.686  16.835  1.00 92.06           C
ATOM   4466  C   ASN A 294       4.319 -12.979  15.744  1.00 92.06           C
ATOM   4467  O   ASN A 294       4.816 -12.767  14.639  1.00 92.06           O
ATOM   4468  HA  ASN A 294       6.200 -13.561  16.706  1.00 92.06           H
ATOM   4469  CB  ASN A 294       4.746 -15.168  16.818  1.00 92.06           C
ATOM   4470 1HB  ASN A 294       3.745 -15.296  17.230  1.00 92.06           H
ATOM   4471 2HB  ASN A 294       4.715 -15.527  15.789  1.00 92.06           H
ATOM   4472  CG  ASN A 294       5.745 -15.999  17.625  1.00 92.06           C
ATOM   4473  OD1 ASN A 294       6.866 -15.592  17.881  1.00 92.06           O
ATOM   4474  ND2 ASN A 294       5.278 -17.183  18.009  1.00 92.06           N
ATOM   4475 1HD2 ASN A 294       4.347 -17.457  17.766  1.00 92.06           H
ATOM   4476 2HD2 ASN A 294       5.857 -17.800  18.542  1.00 92.06           H
ATOM   4477  HN  ASN A 294       4.367 -13.688  18.776  1.00 92.06           H
ATOM   4478  N   ILE A 295       3.088 -12.633  16.092  1.00 91.92           N
ATOM   4479  CA  ILE A 295       2.199 -11.977  15.148  1.00 91.92           C
ATOM   4480  C   ILE A 295       2.784 -10.616  14.765  1.00 91.92           C
ATOM   4481  O   ILE A 295       2.768 -10.237  13.595  1.00 91.92           O
ATOM   4482  HA  ILE A 295       2.157 -12.599  14.254  1.00 91.92           H
ATOM   4483  CB  ILE A 295       0.780 -11.900  15.713  1.00 91.92           C
ATOM   4484  HB  ILE A 295       0.844 -11.585  16.755  1.00 91.92           H
ATOM   4485  CG1 ILE A 295       0.108 -13.274  15.697  1.00 91.92           C
ATOM   4486 1HG1 ILE A 295      -0.056 -13.591  14.667  1.00 91.92           H
ATOM   4487 2HG1 ILE A 295       0.767 -14.011  16.156  1.00 91.92           H
ATOM   4488  CG2 ILE A 295      -0.048 -10.848  14.973  1.00 91.92           C
ATOM   4489 1HG2 ILE A 295       0.424  -9.871  15.081  1.00 91.92           H
ATOM   4490 2HG2 ILE A 295      -0.107 -11.109  13.916  1.00 91.92           H
ATOM   4491 3HG2 ILE A 295      -1.053 -10.813  15.395  1.00 91.92           H
ATOM   4492  CD1 ILE A 295      -1.227 -13.240  16.444  1.00 91.92           C
ATOM   4493 1HD1 ILE A 295      -1.057 -12.947  17.480  1.00 91.92           H
ATOM   4494 2HD1 ILE A 295      -1.892 -12.520  15.967  1.00 91.92           H
ATOM   4495 3HD1 ILE A 295      -1.684 -14.230  16.417  1.00 91.92           H
ATOM   4496  HN  ILE A 295       2.698 -12.793  16.999  1.00 91.92           H
ATOM   4497  N   ASP A 296       3.286  -9.918  15.773  1.00 93.15           N
ATOM   4498  CA  ASP A 296       3.831  -8.587  15.564  1.00 93.15           C
ATOM   4499  C   ASP A 296       5.044  -8.677  14.637  1.00 93.15           C
ATOM   4500  O   ASP A 296       5.215  -7.843  13.750  1.00 93.15           O
ATOM   4501  HA  ASP A 296       3.015  -8.010  15.129  1.00 93.15           H
ATOM   4502  CB  ASP A 296       4.289  -7.967  16.885  1.00 93.15           C
ATOM   4503 1HB  ASP A 296       4.781  -8.724  17.496  1.00 93.15           H
ATOM   4504 2HB  ASP A 296       5.026  -7.188  16.689  1.00 93.15           H
ATOM   4505  CG  ASP A 296       3.106  -7.374  17.653  1.00 93.15           C
ATOM   4506  OD1 ASP A 296       1.961  -7.675  17.252  1.00 93.15           O
ATOM   4507  OD2 ASP A 296       3.373  -6.634  18.624  1.00 93.15           O
ATOM   4508  HN  ASP A 296       3.325 -10.248  16.716  1.00 93.15           H
ATOM   4509  N   ILE A 297       5.857  -9.696  14.875  1.00 93.42           N
ATOM   4510  CA  ILE A 297       7.030  -9.926  14.050  1.00 93.42           C
ATOM   4511  C   ILE A 297       6.589 -10.245  12.620  1.00 93.42           C
ATOM   4512  O   ILE A 297       7.140  -9.706  11.662  1.00 93.42           O
ATOM   4513  HA  ILE A 297       7.606  -9.000  14.035  1.00 93.42           H
ATOM   4514  CB  ILE A 297       7.921 -11.002  14.673  1.00 93.42           C
ATOM   4515  HB  ILE A 297       7.297 -11.861  14.921  1.00 93.42           H
ATOM   4516  CG1 ILE A 297       8.548 -10.507  15.978  1.00 93.42           C
ATOM   4517 1HG1 ILE A 297       9.251  -9.702  15.765  1.00 93.42           H
ATOM   4518 2HG1 ILE A 297       7.774 -10.092  16.623  1.00 93.42           H
ATOM   4519  CG2 ILE A 297       8.977 -11.485  13.677  1.00 93.42           C
ATOM   4520 1HG2 ILE A 297       8.485 -11.904  12.800  1.00 93.42           H
ATOM   4521 2HG2 ILE A 297       9.603 -10.645  13.376  1.00 93.42           H
ATOM   4522 3HG2 ILE A 297       9.597 -12.249  14.146  1.00 93.42           H
ATOM   4523  CD1 ILE A 297       9.271 -11.643  16.705  1.00 93.42           C
ATOM   4524 1HD1 ILE A 297       8.560 -12.436  16.938  1.00 93.42           H
ATOM   4525 2HD1 ILE A 297      10.060 -12.039  16.066  1.00 93.42           H
ATOM   4526 3HD1 ILE A 297       9.707 -11.264  17.629  1.00 93.42           H
ATOM   4527  HN  ILE A 297       5.724 -10.357  15.614  1.00 93.42           H
ATOM   4528  N   CYS A 298       5.599 -11.121  12.522  1.00 94.94           N
ATOM   4529  CA  CYS A 298       5.089 -11.531  11.225  1.00 94.94           C
ATOM   4530  C   CYS A 298       4.618 -10.282  10.477  1.00 94.94           C
ATOM   4531  O   CYS A 298       4.846 -10.152   9.275  1.00 94.94           O
ATOM   4532  HA  CYS A 298       5.916 -12.008  10.700  1.00 94.94           H
ATOM   4533  CB  CYS A 298       3.974 -12.570  11.359  1.00 94.94           C
ATOM   4534 1HB  CYS A 298       3.272 -12.265  12.136  1.00 94.94           H
ATOM   4535 2HB  CYS A 298       3.411 -12.634  10.428  1.00 94.94           H
ATOM   4536  SG  CYS A 298       4.688 -14.205  11.769  1.00 94.94           S
ATOM   4537  HG  CYS A 298       4.927 -13.935  13.050  1.00 94.94           H
ATOM   4538  HN  CYS A 298       5.149 -11.546  13.307  1.00 94.94           H
ATOM   4539  N   PHE A 299       3.970  -9.396  11.219  1.00 93.76           N
ATOM   4540  CA  PHE A 299       3.464  -8.163  10.640  1.00 93.76           C
ATOM   4541  C   PHE A 299       4.599  -7.337  10.032  1.00 93.76           C
ATOM   4542  O   PHE A 299       4.499  -6.880   8.894  1.00 93.76           O
ATOM   4543  HA  PHE A 299       2.758  -8.439   9.857  1.00 93.76           H
ATOM   4544  CB  PHE A 299       2.821  -7.366  11.777  1.00 93.76           C
ATOM   4545 1HB  PHE A 299       2.030  -7.966  12.226  1.00 93.76           H
ATOM   4546 2HB  PHE A 299       3.568  -7.193  12.553  1.00 93.76           H
ATOM   4547  CG  PHE A 299       2.238  -6.021  11.342  1.00 93.76           C
ATOM   4548  CD1 PHE A 299       2.958  -4.880  11.511  1.00 93.76           C
ATOM   4549  HD1 PHE A 299       3.952  -4.924  11.957  1.00 93.76           H
ATOM   4550  CD2 PHE A 299       0.998  -5.965  10.785  1.00 93.76           C
ATOM   4551  HD2 PHE A 299       0.420  -6.880  10.649  1.00 93.76           H
ATOM   4552  CE1 PHE A 299       2.416  -3.631  11.107  1.00 93.76           C
ATOM   4553  HE1 PHE A 299       2.994  -2.717  11.243  1.00 93.76           H
ATOM   4554  CE2 PHE A 299       0.456  -4.717  10.381  1.00 93.76           C
ATOM   4555  HE2 PHE A 299      -0.537  -4.672   9.935  1.00 93.76           H
ATOM   4556  CZ  PHE A 299       1.177  -3.576  10.550  1.00 93.76           C
ATOM   4557  HZ  PHE A 299       0.761  -2.617  10.240  1.00 93.76           H
ATOM   4558  HN  PHE A 299       3.789  -9.510  12.196  1.00 93.76           H
ATOM   4559  N   GLN A 300       5.653  -7.170  10.818  1.00 90.35           N
ATOM   4560  CA  GLN A 300       6.766  -6.331  10.407  1.00 90.35           C
ATOM   4561  C   GLN A 300       7.402  -6.881   9.129  1.00 90.35           C
ATOM   4562  O   GLN A 300       7.737  -6.121   8.222  1.00 90.35           O
ATOM   4563  HA  GLN A 300       6.334  -5.350  10.213  1.00 90.35           H
ATOM   4564  CB  GLN A 300       7.802  -6.209  11.527  1.00 90.35           C
ATOM   4565 1HB  GLN A 300       8.040  -7.199  11.917  1.00 90.35           H
ATOM   4566 2HB  GLN A 300       8.728  -5.794  11.127  1.00 90.35           H
ATOM   4567  CG  GLN A 300       7.285  -5.320  12.659  1.00 90.35           C
ATOM   4568 1HG  GLN A 300       7.066  -4.324  12.272  1.00 90.35           H
ATOM   4569 2HG  GLN A 300       6.349  -5.724  13.045  1.00 90.35           H
ATOM   4570  CD  GLN A 300       8.310  -5.220  13.790  1.00 90.35           C
ATOM   4571  OE1 GLN A 300       9.431  -5.691  13.690  1.00 90.35           O
ATOM   4572  NE2 GLN A 300       7.865  -4.580  14.868  1.00 90.35           N
ATOM   4573 1HE2 GLN A 300       6.933  -4.217  14.885  1.00 90.35           H
ATOM   4574 2HE2 GLN A 300       8.462  -4.464  15.662  1.00 90.35           H
ATOM   4575  HN  GLN A 300       5.753  -7.594  11.717  1.00 90.35           H
ATOM   4576  N   VAL A 301       7.550  -8.197   9.098  1.00 95.45           N
ATOM   4577  CA  VAL A 301       8.209  -8.851   7.980  1.00 95.45           C
ATOM   4578  C   VAL A 301       7.358  -8.677   6.720  1.00 95.45           C
ATOM   4579  O   VAL A 301       7.856  -8.229   5.688  1.00 95.45           O
ATOM   4580  HA  VAL A 301       9.167  -8.355   7.828  1.00 95.45           H
ATOM   4581  CB  VAL A 301       8.483 -10.317   8.319  1.00 95.45           C
ATOM   4582  HB  VAL A 301       7.538 -10.775   8.614  1.00 95.45           H
ATOM   4583  CG1 VAL A 301       9.010 -11.073   7.098  1.00 95.45           C
ATOM   4584 1HG1 VAL A 301       8.271 -11.031   6.297  1.00 95.45           H
ATOM   4585 2HG1 VAL A 301       9.939 -10.613   6.759  1.00 95.45           H
ATOM   4586 3HG1 VAL A 301       9.197 -12.113   7.366  1.00 95.45           H
ATOM   4587  CG2 VAL A 301       9.451 -10.436   9.498  1.00 95.45           C
ATOM   4588 1HG2 VAL A 301      10.394  -9.954   9.243  1.00 95.45           H
ATOM   4589 2HG2 VAL A 301       9.019  -9.950  10.373  1.00 95.45           H
ATOM   4590 3HG2 VAL A 301       9.628 -11.489   9.717  1.00 95.45           H
ATOM   4591  HN  VAL A 301       7.228  -8.813   9.818  1.00 95.45           H
ATOM   4592  N   THR A 302       6.090  -9.040   6.846  1.00 94.68           N
ATOM   4593  CA  THR A 302       5.204  -9.074   5.695  1.00 94.68           C
ATOM   4594  C   THR A 302       4.964  -7.659   5.165  1.00 94.68           C
ATOM   4595  O   THR A 302       4.804  -7.462   3.961  1.00 94.68           O
ATOM   4596  HA  THR A 302       5.695  -9.634   4.899  1.00 94.68           H
ATOM   4597  CB  THR A 302       3.919  -9.794   6.109  1.00 94.68           C
ATOM   4598  HB  THR A 302       3.207  -9.824   5.284  1.00 94.68           H
ATOM   4599  OG1 THR A 302       3.485  -9.090   7.270  1.00 94.68           O
ATOM   4600  HG1 THR A 302       3.705  -9.617   8.091  1.00 94.68           H
ATOM   4601  CG2 THR A 302       4.180 -11.215   6.610  1.00 94.68           C
ATOM   4602 1HG2 THR A 302       4.839 -11.179   7.478  1.00 94.68           H
ATOM   4603 2HG2 THR A 302       4.652 -11.799   5.820  1.00 94.68           H
ATOM   4604 3HG2 THR A 302       3.235 -11.681   6.891  1.00 94.68           H
ATOM   4605  HN  THR A 302       5.668  -9.307   7.712  1.00 94.68           H
ATOM   4606  N   GLN A 303       4.947  -6.710   6.090  1.00 91.63           N
ATOM   4607  CA  GLN A 303       4.800  -5.311   5.724  1.00 91.63           C
ATOM   4608  C   GLN A 303       5.981  -4.861   4.862  1.00 91.63           C
ATOM   4609  O   GLN A 303       5.800  -4.136   3.885  1.00 91.63           O
ATOM   4610  HA  GLN A 303       3.878  -5.258   5.145  1.00 91.63           H
ATOM   4611  CB  GLN A 303       4.663  -4.431   6.968  1.00 91.63           C
ATOM   4612 1HB  GLN A 303       3.804  -4.757   7.555  1.00 91.63           H
ATOM   4613 2HB  GLN A 303       5.543  -4.547   7.599  1.00 91.63           H
ATOM   4614  CG  GLN A 303       4.495  -2.960   6.582  1.00 91.63           C
ATOM   4615 1HG  GLN A 303       5.408  -2.597   6.110  1.00 91.63           H
ATOM   4616 2HG  GLN A 303       3.695  -2.861   5.848  1.00 91.63           H
ATOM   4617  CD  GLN A 303       4.175  -2.104   7.810  1.00 91.63           C
ATOM   4618  OE1 GLN A 303       4.993  -1.914   8.696  1.00 91.63           O
ATOM   4619  NE2 GLN A 303       2.944  -1.601   7.813  1.00 91.63           N
ATOM   4620 1HE2 GLN A 303       2.322  -1.796   7.055  1.00 91.63           H
ATOM   4621 2HE2 GLN A 303       2.640  -1.028   8.574  1.00 91.63           H
ATOM   4622  HN  GLN A 303       5.031  -6.884   7.071  1.00 91.63           H
ATOM   4623  N   THR A 304       7.164  -5.310   5.255  1.00 93.19           N
ATOM   4624  CA  THR A 304       8.379  -4.930   4.554  1.00 93.19           C
ATOM   4625  C   THR A 304       8.361  -5.469   3.123  1.00 93.19           C
ATOM   4626  O   THR A 304       8.729  -4.764   2.185  1.00 93.19           O
ATOM   4627  HA  THR A 304       8.410  -3.842   4.485  1.00 93.19           H
ATOM   4628  CB  THR A 304       9.572  -5.424   5.374  1.00 93.19           C
ATOM   4629  HB  THR A 304       9.610  -6.513   5.389  1.00 93.19           H
ATOM   4630  OG1 THR A 304       9.405  -4.797   6.643  1.00 93.19           O
ATOM   4631  HG1 THR A 304       9.032  -5.451   7.301  1.00 93.19           H
ATOM   4632  CG2 THR A 304      10.904  -4.874   4.860  1.00 93.19           C
ATOM   4633 1HG2 THR A 304      10.891  -3.785   4.909  1.00 93.19           H
ATOM   4634 2HG2 THR A 304      11.053  -5.190   3.827  1.00 93.19           H
ATOM   4635 3HG2 THR A 304      11.718  -5.256   5.477  1.00 93.19           H
ATOM   4636  HN  THR A 304       7.300  -5.921   6.034  1.00 93.19           H
ATOM   4637  N   ILE A 305       7.928  -6.716   3.000  1.00 92.92           N
ATOM   4638  CA  ILE A 305       7.827  -7.348   1.695  1.00 92.92           C
ATOM   4639  C   ILE A 305       6.899  -6.520   0.804  1.00 92.92           C
ATOM   4640  O   ILE A 305       7.161  -6.355  -0.387  1.00 92.92           O
ATOM   4641  HA  ILE A 305       8.823  -7.345   1.252  1.00 92.92           H
ATOM   4642  CB  ILE A 305       7.399  -8.809   1.839  1.00 92.92           C
ATOM   4643  HB  ILE A 305       6.507  -8.844   2.465  1.00 92.92           H
ATOM   4644  CG1 ILE A 305       8.479  -9.629   2.548  1.00 92.92           C
ATOM   4645 1HG1 ILE A 305       9.322  -9.787   1.874  1.00 92.92           H
ATOM   4646 2HG1 ILE A 305       8.858  -9.075   3.406  1.00 92.92           H
ATOM   4647  CG2 ILE A 305       7.023  -9.407   0.482  1.00 92.92           C
ATOM   4648 1HG2 ILE A 305       6.196  -8.842   0.053  1.00 92.92           H
ATOM   4649 2HG2 ILE A 305       7.883  -9.359  -0.187  1.00 92.92           H
ATOM   4650 3HG2 ILE A 305       6.723 -10.447   0.614  1.00 92.92           H
ATOM   4651  CD1 ILE A 305       7.928 -10.980   3.009  1.00 92.92           C
ATOM   4652 1HD1 ILE A 305       7.102 -10.818   3.701  1.00 92.92           H
ATOM   4653 2HD1 ILE A 305       7.573 -11.542   2.145  1.00 92.92           H
ATOM   4654 3HD1 ILE A 305       8.717 -11.543   3.509  1.00 92.92           H
ATOM   4655  HN  ILE A 305       7.651  -7.290   3.770  1.00 92.92           H
ATOM   4656  N   ALA A 306       5.833  -6.023   1.414  1.00 92.91           N
ATOM   4657  CA  ALA A 306       4.846  -5.247   0.682  1.00 92.91           C
ATOM   4658  C   ALA A 306       5.495  -3.963   0.163  1.00 92.91           C
ATOM   4659  O   ALA A 306       5.179  -3.503  -0.933  1.00 92.91           O
ATOM   4660  HA  ALA A 306       4.515  -5.846  -0.166  1.00 92.91           H
ATOM   4661  CB  ALA A 306       3.643  -4.968   1.586  1.00 92.91           C
ATOM   4662 1HB  ALA A 306       3.201  -5.913   1.904  1.00 92.91           H
ATOM   4663 2HB  ALA A 306       3.970  -4.407   2.462  1.00 92.91           H
ATOM   4664 3HB  ALA A 306       2.903  -4.387   1.037  1.00 92.91           H
ATOM   4665  HN  ALA A 306       5.640  -6.142   2.388  1.00 92.91           H
ATOM   4666  N   PHE A 307       6.391  -3.421   0.974  1.00 91.00           N
ATOM   4667  CA  PHE A 307       7.041  -2.165   0.640  1.00 91.00           C
ATOM   4668  C   PHE A 307       7.988  -2.338  -0.550  1.00 91.00           C
ATOM   4669  O   PHE A 307       8.168  -1.415  -1.343  1.00 91.00           O
ATOM   4670  HA  PHE A 307       6.257  -1.455   0.378  1.00 91.00           H
ATOM   4671  CB  PHE A 307       7.853  -1.741   1.865  1.00 91.00           C
ATOM   4672 1HB  PHE A 307       8.472  -2.580   2.186  1.00 91.00           H
ATOM   4673 2HB  PHE A 307       8.530  -0.937   1.579  1.00 91.00           H
ATOM   4674  CG  PHE A 307       7.000  -1.274   3.046  1.00 91.00           C
ATOM   4675  CD1 PHE A 307       5.649  -1.189   2.917  1.00 91.00           C
ATOM   4676  HD1 PHE A 307       5.174  -1.454   1.973  1.00 91.00           H
ATOM   4677  CD2 PHE A 307       7.593  -0.944   4.225  1.00 91.00           C
ATOM   4678  HD2 PHE A 307       8.676  -1.012   4.328  1.00 91.00           H
ATOM   4679  CE1 PHE A 307       4.857  -0.756   4.013  1.00 91.00           C
ATOM   4680  HE1 PHE A 307       3.774  -0.688   3.910  1.00 91.00           H
ATOM   4681  CE2 PHE A 307       6.801  -0.511   5.321  1.00 91.00           C
ATOM   4682  HE2 PHE A 307       7.276  -0.246   6.266  1.00 91.00           H
ATOM   4683  CZ  PHE A 307       5.450  -0.426   5.192  1.00 91.00           C
ATOM   4684  HZ  PHE A 307       4.842  -0.093   6.033  1.00 91.00           H
ATOM   4685  HN  PHE A 307       6.674  -3.824   1.845  1.00 91.00           H
ATOM   4686  N   PHE A 308       8.567  -3.526  -0.637  1.00 88.12           N
ATOM   4687  CA  PHE A 308       9.498  -3.828  -1.710  1.00 88.12           C
ATOM   4688  C   PHE A 308       8.817  -3.713  -3.076  1.00 88.12           C
ATOM   4689  O   PHE A 308       9.482  -3.501  -4.089  1.00 88.12           O
ATOM   4690  HA  PHE A 308      10.309  -3.103  -1.648  1.00 88.12           H
ATOM   4691  CB  PHE A 308       9.964  -5.271  -1.506  1.00 88.12           C
ATOM   4692 1HB  PHE A 308       9.172  -5.831  -1.008  1.00 88.12           H
ATOM   4693 2HB  PHE A 308      10.116  -5.734  -2.481  1.00 88.12           H
ATOM   4694  CG  PHE A 308      11.251  -5.400  -0.689  1.00 88.12           C
ATOM   4695  CD1 PHE A 308      12.452  -5.129  -1.266  1.00 88.12           C
ATOM   4696  HD1 PHE A 308      12.498  -4.820  -2.310  1.00 88.12           H
ATOM   4697  CD2 PHE A 308      11.194  -5.786   0.613  1.00 88.12           C
ATOM   4698  HD2 PHE A 308      10.231  -6.004   1.076  1.00 88.12           H
ATOM   4699  CE1 PHE A 308      13.647  -5.249  -0.508  1.00 88.12           C
ATOM   4700  HE1 PHE A 308      14.610  -5.032  -0.971  1.00 88.12           H
ATOM   4701  CE2 PHE A 308      12.389  -5.906   1.371  1.00 88.12           C
ATOM   4702  HE2 PHE A 308      12.343  -6.216   2.416  1.00 88.12           H
ATOM   4703  CZ  PHE A 308      13.590  -5.635   0.795  1.00 88.12           C
ATOM   4704  HZ  PHE A 308      14.507  -5.727   1.377  1.00 88.12           H
ATOM   4705  HN  PHE A 308       8.409  -4.274   0.009  1.00 88.12           H
ATOM   4706  N   HIS A 309       7.500  -3.857  -3.058  1.00 80.21           N
ATOM   4707  CA  HIS A 309       6.725  -3.795  -4.286  1.00 80.21           C
ATOM   4708  C   HIS A 309       6.929  -2.434  -4.954  1.00 80.21           C
ATOM   4709  O   HIS A 309       7.009  -2.345  -6.178  1.00 80.21           O
ATOM   4710  HA  HIS A 309       7.114  -4.574  -4.941  1.00 80.21           H
ATOM   4711  CB  HIS A 309       5.252  -4.107  -4.014  1.00 80.21           C
ATOM   4712 1HB  HIS A 309       5.179  -5.094  -3.557  1.00 80.21           H
ATOM   4713 2HB  HIS A 309       4.867  -3.391  -3.288  1.00 80.21           H
ATOM   4714  CG  HIS A 309       4.379  -4.073  -5.246  1.00 80.21           C
ATOM   4715  ND1 HIS A 309       4.499  -4.990  -6.275  1.00 80.21           N
ATOM   4716  HD1 HIS A 309       5.153  -5.746  -6.312  1.00 80.21           H
ATOM   4717  CD2 HIS A 309       3.373  -3.224  -5.602  1.00 80.21           C
ATOM   4718  HD2 HIS A 309       3.015  -2.379  -5.014  1.00 80.21           H
ATOM   4719  CE1 HIS A 309       3.601  -4.696  -7.204  1.00 80.21           C
ATOM   4720  HE1 HIS A 309       3.446  -5.235  -8.138  1.00 80.21           H
ATOM   4721  NE2 HIS A 309       2.904  -3.601  -6.785  1.00 80.21           N
ATOM   4722  HN  HIS A 309       6.966  -4.013  -2.228  1.00 80.21           H
ATOM   4723  N   SER A 310       7.007  -1.407  -4.120  1.00 85.57           N
ATOM   4724  CA  SER A 310       7.031  -0.041  -4.615  1.00 85.57           C
ATOM   4725  C   SER A 310       8.340   0.222  -5.361  1.00 85.57           C
ATOM   4726  O   SER A 310       8.402   1.096  -6.225  1.00 85.57           O
ATOM   4727  HA  SER A 310       6.182   0.034  -5.294  1.00 85.57           H
ATOM   4728  CB  SER A 310       6.860   0.962  -3.473  1.00 85.57           C
ATOM   4729 1HB  SER A 310       6.795   1.970  -3.882  1.00 85.57           H
ATOM   4730 2HB  SER A 310       5.919   0.767  -2.957  1.00 85.57           H
ATOM   4731  OG  SER A 310       7.935   0.897  -2.540  1.00 85.57           O
ATOM   4732  HG  SER A 310       7.760   0.179  -1.866  1.00 85.57           H
ATOM   4733  HN  SER A 310       7.054  -1.497  -3.125  1.00 85.57           H
ATOM   4734  N   CYS A 311       9.355  -0.550  -5.001  1.00 88.11           N
ATOM   4735  CA  CYS A 311      10.664  -0.400  -5.614  1.00 88.11           C
ATOM   4736  C   CYS A 311      10.769  -1.396  -6.771  1.00 88.11           C
ATOM   4737  O   CYS A 311      11.654  -1.278  -7.618  1.00 88.11           O
ATOM   4738  HA  CYS A 311      10.723   0.626  -5.980  1.00 88.11           H
ATOM   4739  CB  CYS A 311      11.790  -0.586  -4.596  1.00 88.11           C
ATOM   4740 1HB  CYS A 311      12.723  -0.190  -4.997  1.00 88.11           H
ATOM   4741 2HB  CYS A 311      11.569  -0.024  -3.689  1.00 88.11           H
ATOM   4742  SG  CYS A 311      11.987  -2.362  -4.199  1.00 88.11           S
ATOM   4743  HG  CYS A 311      13.027  -2.208  -3.384  1.00 88.11           H
ATOM   4744  HN  CYS A 311       9.294  -1.265  -4.305  1.00 88.11           H
ATOM   4745  N   LEU A 312       9.854  -2.354  -6.770  1.00 85.39           N
ATOM   4746  CA  LEU A 312       9.922  -3.454  -7.716  1.00 85.39           C
ATOM   4747  C   LEU A 312       9.344  -3.003  -9.059  1.00 85.39           C
ATOM   4748  O   LEU A 312       9.831  -3.405 -10.115  1.00 85.39           O
ATOM   4749  HA  LEU A 312      10.974  -3.699  -7.858  1.00 85.39           H
ATOM   4750  CB  LEU A 312       9.241  -4.698  -7.141  1.00 85.39           C
ATOM   4751 1HB  LEU A 312       8.318  -4.389  -6.651  1.00 85.39           H
ATOM   4752 2HB  LEU A 312       8.961  -5.350  -7.968  1.00 85.39           H
ATOM   4753  CG  LEU A 312      10.067  -5.513  -6.143  1.00 85.39           C
ATOM   4754  HG  LEU A 312      10.387  -4.848  -5.341  1.00 85.39           H
ATOM   4755  CD1 LEU A 312       9.221  -6.617  -5.504  1.00 85.39           C
ATOM   4756 1HD1 LEU A 312       8.378  -6.170  -4.978  1.00 85.39           H
ATOM   4757 2HD1 LEU A 312       8.851  -7.286  -6.281  1.00 85.39           H
ATOM   4758 3HD1 LEU A 312       9.832  -7.181  -4.800  1.00 85.39           H
ATOM   4759  CD2 LEU A 312      11.331  -6.069  -6.802  1.00 85.39           C
ATOM   4760 1HD2 LEU A 312      11.053  -6.714  -7.635  1.00 85.39           H
ATOM   4761 2HD2 LEU A 312      11.942  -5.244  -7.169  1.00 85.39           H
ATOM   4762 3HD2 LEU A 312      11.899  -6.644  -6.071  1.00 85.39           H
ATOM   4763  HN  LEU A 312       9.078  -2.386  -6.140  1.00 85.39           H
ATOM   4764  N   ASN A 313       8.314  -2.175  -8.976  1.00 81.07           N
ATOM   4765  CA  ASN A 313       7.556  -1.801 -10.158  1.00 81.07           C
ATOM   4766  C   ASN A 313       8.517  -1.290 -11.234  1.00 81.07           C
ATOM   4767  O   ASN A 313       8.519  -1.791 -12.357  1.00 81.07           O
ATOM   4768  HA  ASN A 313       7.034  -2.708 -10.462  1.00 81.07           H
ATOM   4769  CB  ASN A 313       6.561  -0.682  -9.843  1.00 81.07           C
ATOM   4770 1HB  ASN A 313       7.015   0.030  -9.154  1.00 81.07           H
ATOM   4771 2HB  ASN A 313       6.323  -0.135 -10.756  1.00 81.07           H
ATOM   4772  CG  ASN A 313       5.278  -1.246  -9.230  1.00 81.07           C
ATOM   4773  OD1 ASN A 313       4.890  -2.378  -9.469  1.00 81.07           O
ATOM   4774  ND2 ASN A 313       4.642  -0.396  -8.428  1.00 81.07           N
ATOM   4775 1HD2 ASN A 313       5.015   0.519  -8.274  1.00 81.07           H
ATOM   4776 2HD2 ASN A 313       3.793  -0.672  -7.979  1.00 81.07           H
ATOM   4777  HN  ASN A 313       7.996  -1.762  -8.122  1.00 81.07           H
ATOM   4778  N   PRO A 314       9.347  -0.289 -10.912  1.00 82.62           N
ATOM   4779  CA  PRO A 314      10.254   0.288 -11.907  1.00 82.62           C
ATOM   4780  C   PRO A 314      11.103  -0.769 -12.595  1.00 82.62           C
ATOM   4781  O   PRO A 314      11.311  -0.712 -13.806  1.00 82.62           O
ATOM   4782  HA  PRO A 314       9.683   0.759 -12.707  1.00 82.62           H
ATOM   4783  CB  PRO A 314      11.109   1.263 -11.095  1.00 82.62           C
ATOM   4784 1HB  PRO A 314      12.021   0.790 -10.731  1.00 82.62           H
ATOM   4785 2HB  PRO A 314      11.414   2.123 -11.692  1.00 82.62           H
ATOM   4786  CG  PRO A 314      10.190   1.670  -9.950  1.00 82.62           C
ATOM   4787 1HG  PRO A 314      10.749   2.074  -9.106  1.00 82.62           H
ATOM   4788 2HG  PRO A 314       9.487   2.447 -10.252  1.00 82.62           H
ATOM   4789  CD  PRO A 314       9.487   0.369  -9.600  1.00 82.62           C
ATOM   4790 1HD  PRO A 314      10.075  -0.236  -8.910  1.00 82.62           H
ATOM   4791 2HD  PRO A 314       8.523   0.545  -9.123  1.00 82.62           H
ATOM   4792  N   VAL A 315      11.576  -1.714 -11.796  1.00 83.23           N
ATOM   4793  CA  VAL A 315      12.461  -2.749 -12.304  1.00 83.23           C
ATOM   4794  C   VAL A 315      11.700  -3.616 -13.309  1.00 83.23           C
ATOM   4795  O   VAL A 315      12.249  -4.006 -14.338  1.00 83.23           O
ATOM   4796  HA  VAL A 315      13.284  -2.255 -12.819  1.00 83.23           H
ATOM   4797  CB  VAL A 315      13.045  -3.554 -11.141  1.00 83.23           C
ATOM   4798  HB  VAL A 315      12.218  -4.027 -10.612  1.00 83.23           H
ATOM   4799  CG1 VAL A 315      13.971  -4.661 -11.651  1.00 83.23           C
ATOM   4800 1HG1 VAL A 315      13.408  -5.336 -12.296  1.00 83.23           H
ATOM   4801 2HG1 VAL A 315      14.790  -4.217 -12.216  1.00 83.23           H
ATOM   4802 3HG1 VAL A 315      14.372  -5.218 -10.805  1.00 83.23           H
ATOM   4803  CG2 VAL A 315      13.775  -2.641 -10.154  1.00 83.23           C
ATOM   4804 1HG2 VAL A 315      14.588  -2.128 -10.666  1.00 83.23           H
ATOM   4805 2HG2 VAL A 315      13.076  -1.907  -9.754  1.00 83.23           H
ATOM   4806 3HG2 VAL A 315      14.180  -3.239  -9.338  1.00 83.23           H
ATOM   4807  HN  VAL A 315      11.365  -1.780 -10.821  1.00 83.23           H
ATOM   4808  N   LEU A 316      10.448  -3.893 -12.975  1.00 82.04           N
ATOM   4809  CA  LEU A 316       9.619  -4.740 -13.815  1.00 82.04           C
ATOM   4810  C   LEU A 316       9.514  -4.121 -15.210  1.00 82.04           C
ATOM   4811  O   LEU A 316       9.581  -4.829 -16.214  1.00 82.04           O
ATOM   4812  HA  LEU A 316      10.120  -5.704 -13.902  1.00 82.04           H
ATOM   4813  CB  LEU A 316       8.264  -4.993 -13.151  1.00 82.04           C
ATOM   4814 1HB  LEU A 316       7.807  -4.029 -12.926  1.00 82.04           H
ATOM   4815 2HB  LEU A 316       7.616  -5.492 -13.871  1.00 82.04           H
ATOM   4816  CG  LEU A 316       8.291  -5.825 -11.868  1.00 82.04           C
ATOM   4817  HG  LEU A 316       8.949  -5.330 -11.153  1.00 82.04           H
ATOM   4818  CD1 LEU A 316       6.902  -5.895 -11.230  1.00 82.04           C
ATOM   4819 1HD1 LEU A 316       6.563  -4.888 -10.986  1.00 82.04           H
ATOM   4820 2HD1 LEU A 316       6.204  -6.354 -11.930  1.00 82.04           H
ATOM   4821 3HD1 LEU A 316       6.950  -6.493 -10.320  1.00 82.04           H
ATOM   4822  CD2 LEU A 316       8.873  -7.216 -12.128  1.00 82.04           C
ATOM   4823 1HD2 LEU A 316       8.261  -7.733 -12.868  1.00 82.04           H
ATOM   4824 2HD2 LEU A 316       9.891  -7.120 -12.504  1.00 82.04           H
ATOM   4825 3HD2 LEU A 316       8.880  -7.787 -11.200  1.00 82.04           H
ATOM   4826  HN  LEU A 316      10.001  -3.550 -12.149  1.00 82.04           H
ATOM   4827  N   TYR A 317       9.352  -2.806 -15.229  1.00 75.09           N
ATOM   4828  CA  TYR A 317       9.203  -2.088 -16.483  1.00 75.09           C
ATOM   4829  C   TYR A 317      10.463  -2.217 -17.342  1.00 75.09           C
ATOM   4830  O   TYR A 317      10.378  -2.307 -18.565  1.00 75.09           O
ATOM   4831  HA  TYR A 317       8.360  -2.522 -17.021  1.00 75.09           H
ATOM   4832  CB  TYR A 317       9.005  -0.619 -16.107  1.00 75.09           C
ATOM   4833 1HB  TYR A 317       9.881  -0.273 -15.558  1.00 75.09           H
ATOM   4834 2HB  TYR A 317       8.946  -0.025 -17.019  1.00 75.09           H
ATOM   4835  CG  TYR A 317       7.756  -0.355 -15.263  1.00 75.09           C
ATOM   4836  CD1 TYR A 317       6.679  -1.215 -15.337  1.00 75.09           C
ATOM   4837  HD1 TYR A 317       6.718  -2.082 -15.997  1.00 75.09           H
ATOM   4838  CD2 TYR A 317       7.707   0.742 -14.427  1.00 75.09           C
ATOM   4839  HD2 TYR A 317       8.557   1.421 -14.368  1.00 75.09           H
ATOM   4840  CE1 TYR A 317       5.504  -0.968 -14.542  1.00 75.09           C
ATOM   4841  HE1 TYR A 317       4.646  -1.639 -14.591  1.00 75.09           H
ATOM   4842  CE2 TYR A 317       6.532   0.990 -13.633  1.00 75.09           C
ATOM   4843  HE2 TYR A 317       6.479   1.852 -12.969  1.00 75.09           H
ATOM   4844  CZ  TYR A 317       5.488   0.123 -13.729  1.00 75.09           C
ATOM   4845  OH  TYR A 317       4.378   0.357 -12.979  1.00 75.09           O
ATOM   4846  HH  TYR A 317       4.489   1.203 -12.459  1.00 75.09           H
ATOM   4847  HN  TYR A 317       9.321  -2.235 -14.409  1.00 75.09           H
ATOM   4848  N   VAL A 318      11.603  -2.222 -16.666  1.00 76.35           N
ATOM   4849  CA  VAL A 318      12.880  -2.289 -17.355  1.00 76.35           C
ATOM   4850  C   VAL A 318      12.998  -3.636 -18.071  1.00 76.35           C
ATOM   4851  O   VAL A 318      13.338  -3.688 -19.252  1.00 76.35           O
ATOM   4852  HA  VAL A 318      12.895  -1.494 -18.100  1.00 76.35           H
ATOM   4853  CB  VAL A 318      14.021  -2.035 -16.367  1.00 76.35           C
ATOM   4854  HB  VAL A 318      13.909  -2.735 -15.539  1.00 76.35           H
ATOM   4855  CG1 VAL A 318      15.380  -2.295 -17.021  1.00 76.35           C
ATOM   4856 1HG1 VAL A 318      15.431  -3.331 -17.355  1.00 76.35           H
ATOM   4857 2HG1 VAL A 318      15.504  -1.631 -17.877  1.00 76.35           H
ATOM   4858 3HG1 VAL A 318      16.173  -2.106 -16.297  1.00 76.35           H
ATOM   4859  CG2 VAL A 318      13.948  -0.617 -15.798  1.00 76.35           C
ATOM   4860 1HG2 VAL A 318      14.022   0.105 -16.612  1.00 76.35           H
ATOM   4861 2HG2 VAL A 318      12.999  -0.482 -15.279  1.00 76.35           H
ATOM   4862 3HG2 VAL A 318      14.770  -0.463 -15.100  1.00 76.35           H
ATOM   4863  HN  VAL A 318      11.662  -2.180 -15.669  1.00 76.35           H
ATOM   4864  N   PHE A 319      12.711  -4.694 -17.325  1.00 74.37           N
ATOM   4865  CA  PHE A 319      12.954  -6.041 -17.812  1.00 74.37           C
ATOM   4866  C   PHE A 319      11.840  -6.491 -18.759  1.00 74.37           C
ATOM   4867  O   PHE A 319      12.097  -7.188 -19.739  1.00 74.37           O
ATOM   4868  HA  PHE A 319      13.902  -6.024 -18.351  1.00 74.37           H
ATOM   4869  CB  PHE A 319      12.973  -6.962 -16.590  1.00 74.37           C
ATOM   4870 1HB  PHE A 319      12.162  -6.675 -15.920  1.00 74.37           H
ATOM   4871 2HB  PHE A 319      12.773  -7.983 -16.914  1.00 74.37           H
ATOM   4872  CG  PHE A 319      14.290  -6.938 -15.813  1.00 74.37           C
ATOM   4873  CD1 PHE A 319      15.408  -7.493 -16.353  1.00 74.37           C
ATOM   4874  HD1 PHE A 319      15.366  -7.954 -17.339  1.00 74.37           H
ATOM   4875  CD2 PHE A 319      14.344  -6.362 -14.582  1.00 74.37           C
ATOM   4876  HD2 PHE A 319      13.447  -5.917 -14.149  1.00 74.37           H
ATOM   4877  CE1 PHE A 319      16.631  -7.471 -15.631  1.00 74.37           C
ATOM   4878  HE1 PHE A 319      17.527  -7.916 -16.064  1.00 74.37           H
ATOM   4879  CE2 PHE A 319      15.566  -6.340 -13.861  1.00 74.37           C
ATOM   4880  HE2 PHE A 319      15.609  -5.878 -12.874  1.00 74.37           H
ATOM   4881  CZ  PHE A 319      16.685  -6.895 -14.401  1.00 74.37           C
ATOM   4882  HZ  PHE A 319      17.623  -6.878 -13.847  1.00 74.37           H
ATOM   4883  HN  PHE A 319      12.320  -4.641 -16.406  1.00 74.37           H
ATOM   4884  N   VAL A 320      10.625  -6.075 -18.432  1.00 76.93           N
ATOM   4885  CA  VAL A 320       9.447  -6.621 -19.082  1.00 76.93           C
ATOM   4886  C   VAL A 320       8.998  -5.673 -20.196  1.00 76.93           C
ATOM   4887  O   VAL A 320       8.408  -6.106 -21.185  1.00 76.93           O
ATOM   4888  HA  VAL A 320       9.729  -7.576 -19.527  1.00 76.93           H
ATOM   4889  CB  VAL A 320       8.352  -6.886 -18.046  1.00 76.93           C
ATOM   4890  HB  VAL A 320       8.005  -5.923 -17.672  1.00 76.93           H
ATOM   4891  CG1 VAL A 320       7.158  -7.601 -18.681  1.00 76.93           C
ATOM   4892 1HG1 VAL A 320       6.744  -6.982 -19.476  1.00 76.93           H
ATOM   4893 2HG1 VAL A 320       7.484  -8.555 -19.096  1.00 76.93           H
ATOM   4894 3HG1 VAL A 320       6.395  -7.777 -17.923  1.00 76.93           H
ATOM   4895  CG2 VAL A 320       8.901  -7.681 -16.860  1.00 76.93           C
ATOM   4896 1HG2 VAL A 320       9.288  -8.638 -17.212  1.00 76.93           H
ATOM   4897 2HG2 VAL A 320       9.704  -7.118 -16.385  1.00 76.93           H
ATOM   4898 3HG2 VAL A 320       8.103  -7.856 -16.139  1.00 76.93           H
ATOM   4899  HN  VAL A 320      10.441  -5.379 -17.738  1.00 76.93           H
ATOM   4900  N   GLY A 321       9.296  -4.397 -19.999  1.00 78.50           N
ATOM   4901  CA  GLY A 321       8.767  -3.362 -20.871  1.00 78.50           C
ATOM   4902  C   GLY A 321       9.724  -3.081 -22.031  1.00 78.50           C
ATOM   4903  O   GLY A 321      10.683  -2.326 -21.880  1.00 78.50           O
ATOM   4904 1HA  GLY A 321       7.797  -3.670 -21.261  1.00 78.50           H
ATOM   4905 2HA  GLY A 321       8.604  -2.448 -20.299  1.00 78.50           H
ATOM   4906  HN  GLY A 321       9.885  -4.068 -19.261  1.00 78.50           H
ATOM   4907  N   GLU A 322       9.429  -3.703 -23.163  1.00 68.76           N
ATOM   4908  CA  GLU A 322      10.130  -3.386 -24.396  1.00 68.76           C
ATOM   4909  C   GLU A 322       9.991  -1.897 -24.718  1.00 68.76           C
ATOM   4910  O   GLU A 322      10.974  -1.235 -25.048  1.00 68.76           O
ATOM   4911  HA  GLU A 322      11.175  -3.627 -24.204  1.00 68.76           H
ATOM   4912  CB  GLU A 322       9.621  -4.247 -25.553  1.00 68.76           C
ATOM   4913 1HB  GLU A 322       8.532  -4.299 -25.521  1.00 68.76           H
ATOM   4914 2HB  GLU A 322      10.006  -3.860 -26.496  1.00 68.76           H
ATOM   4915  CG  GLU A 322      10.134  -5.684 -25.435  1.00 68.76           C
ATOM   4916 1HG  GLU A 322      11.217  -5.678 -25.311  1.00 68.76           H
ATOM   4917 2HG  GLU A 322       9.714  -6.152 -24.545  1.00 68.76           H
ATOM   4918  CD  GLU A 322       9.761  -6.503 -26.672  1.00 68.76           C
ATOM   4919  OE1 GLU A 322      10.097  -7.707 -26.678  1.00 68.76           O
ATOM   4920  OE2 GLU A 322       9.149  -5.906 -27.584  1.00 68.76           O
ATOM   4921  HN  GLU A 322       8.726  -4.410 -23.246  1.00 68.76           H
ATOM   4922  N   ARG A 323       8.762  -1.413 -24.611  1.00 65.25           N
ATOM   4923  CA  ARG A 323       8.470  -0.030 -24.949  1.00 65.25           C
ATOM   4924  C   ARG A 323       9.224   0.916 -24.011  1.00 65.25           C
ATOM   4925  O   ARG A 323       9.808   1.902 -24.457  1.00 65.25           O
ATOM   4926  HA  ARG A 323       8.811   0.083 -25.978  1.00 65.25           H
ATOM   4927  CB  ARG A 323       6.970   0.255 -24.852  1.00 65.25           C
ATOM   4928 1HB  ARG A 323       6.422  -0.445 -25.483  1.00 65.25           H
ATOM   4929 2HB  ARG A 323       6.631   0.096 -23.829  1.00 65.25           H
ATOM   4930  CG  ARG A 323       6.657   1.690 -25.282  1.00 65.25           C
ATOM   4931 1HG  ARG A 323       7.179   2.391 -24.630  1.00 65.25           H
ATOM   4932 2HG  ARG A 323       7.025   1.860 -26.293  1.00 65.25           H
ATOM   4933  CD  ARG A 323       5.152   1.962 -25.229  1.00 65.25           C
ATOM   4934 1HD  ARG A 323       4.633   1.322 -25.943  1.00 65.25           H
ATOM   4935 2HD  ARG A 323       4.764   1.715 -24.241  1.00 65.25           H
ATOM   4936  NE  ARG A 323       4.883   3.384 -25.537  1.00 65.25           N
ATOM   4937  HE  ARG A 323       5.575   3.891 -26.052  1.00 65.25           H
ATOM   4938  CZ  ARG A 323       3.771   4.035 -25.170  1.00 65.25           C
ATOM   4939  NH1 ARG A 323       2.811   3.405 -24.479  1.00 65.25           N
ATOM   4940 1HH1 ARG A 323       2.922   2.442 -24.233  1.00 65.25           H
ATOM   4941 2HH1 ARG A 323       1.984   3.899 -24.209  1.00 65.25           H
ATOM   4942  NH2 ARG A 323       3.633   5.325 -25.504  1.00 65.25           N
ATOM   4943 1HH2 ARG A 323       2.810   5.826 -25.238  1.00 65.25           H
ATOM   4944 2HH2 ARG A 323       4.355   5.788 -26.020  1.00 65.25           H
ATOM   4945  HN  ARG A 323       7.976  -1.947 -24.301  1.00 65.25           H
ATOM   4946  N   PHE A 324       9.186   0.581 -22.730  1.00 78.92           N
ATOM   4947  CA  PHE A 324       9.794   1.428 -21.717  1.00 78.92           C
ATOM   4948  C   PHE A 324      11.315   1.465 -21.875  1.00 78.92           C
ATOM   4949  O   PHE A 324      11.931   2.521 -21.741  1.00 78.92           O
ATOM   4950  HA  PHE A 324       9.392   2.432 -21.852  1.00 78.92           H
ATOM   4951  CB  PHE A 324       9.448   0.818 -20.358  1.00 78.92           C
ATOM   4952 1HB  PHE A 324       8.368   0.686 -20.294  1.00 78.92           H
ATOM   4953 2HB  PHE A 324       9.895  -0.174 -20.292  1.00 78.92           H
ATOM   4954  CG  PHE A 324       9.916   1.653 -19.164  1.00 78.92           C
ATOM   4955  CD1 PHE A 324      11.090   1.356 -18.545  1.00 78.92           C
ATOM   4956  HD1 PHE A 324      11.698   0.523 -18.900  1.00 78.92           H
ATOM   4957  CD2 PHE A 324       9.158   2.692 -18.721  1.00 78.92           C
ATOM   4958  HD2 PHE A 324       8.217   2.930 -19.217  1.00 78.92           H
ATOM   4959  CE1 PHE A 324      11.525   2.130 -17.437  1.00 78.92           C
ATOM   4960  HE1 PHE A 324      12.466   1.892 -16.941  1.00 78.92           H
ATOM   4961  CE2 PHE A 324       9.593   3.466 -17.614  1.00 78.92           C
ATOM   4962  HE2 PHE A 324       8.985   4.299 -17.259  1.00 78.92           H
ATOM   4963  CZ  PHE A 324      10.767   3.169 -16.995  1.00 78.92           C
ATOM   4964  HZ  PHE A 324      11.101   3.764 -16.145  1.00 78.92           H
ATOM   4965  HN  PHE A 324       8.751  -0.249 -22.381  1.00 78.92           H
ATOM   4966  N   ARG A 325      11.877   0.298 -22.156  1.00 75.84           N
ATOM   4967  CA  ARG A 325      13.314   0.184 -22.338  1.00 75.84           C
ATOM   4968  C   ARG A 325      13.784   1.119 -23.455  1.00 75.84           C
ATOM   4969  O   ARG A 325      14.797   1.802 -23.312  1.00 75.84           O
ATOM   4970  HA  ARG A 325      13.740   0.476 -21.378  1.00 75.84           H
ATOM   4971  CB  ARG A 325      13.714  -1.252 -22.682  1.00 75.84           C
ATOM   4972 1HB  ARG A 325      12.999  -1.673 -23.388  1.00 75.84           H
ATOM   4973 2HB  ARG A 325      14.687  -1.255 -23.174  1.00 75.84           H
ATOM   4974  CG  ARG A 325      13.770  -2.121 -21.424  1.00 75.84           C
ATOM   4975 1HG  ARG A 325      14.360  -1.620 -20.657  1.00 75.84           H
ATOM   4976 2HG  ARG A 325      12.765  -2.249 -21.021  1.00 75.84           H
ATOM   4977  CD  ARG A 325      14.380  -3.491 -21.731  1.00 75.84           C
ATOM   4978 1HD  ARG A 325      15.263  -3.372 -22.359  1.00 75.84           H
ATOM   4979 2HD  ARG A 325      14.708  -3.967 -20.807  1.00 75.84           H
ATOM   4980  NE  ARG A 325      13.385  -4.346 -22.415  1.00 75.84           N
ATOM   4981  HE  ARG A 325      12.432  -4.043 -22.422  1.00 75.84           H
ATOM   4982  CZ  ARG A 325      13.681  -5.502 -23.025  1.00 75.84           C
ATOM   4983  NH1 ARG A 325      14.941  -5.956 -23.047  1.00 75.84           N
ATOM   4984 1HH1 ARG A 325      15.670  -5.432 -22.606  1.00 75.84           H
ATOM   4985 2HH1 ARG A 325      15.154  -6.819 -23.505  1.00 75.84           H
ATOM   4986  NH2 ARG A 325      12.698  -6.196 -23.614  1.00 75.84           N
ATOM   4987 1HH2 ARG A 325      12.902  -7.060 -24.074  1.00 75.84           H
ATOM   4988 2HH2 ARG A 325      11.760  -5.850 -23.593  1.00 75.84           H
ATOM   4989  HN  ARG A 325      11.369  -0.557 -22.261  1.00 75.84           H
ATOM   4990  N   ARG A 326      13.026   1.118 -24.541  1.00 68.62           N
ATOM   4991  CA  ARG A 326      13.353   1.956 -25.682  1.00 68.62           C
ATOM   4992  C   ARG A 326      13.280   3.434 -25.294  1.00 68.62           C
ATOM   4993  O   ARG A 326      14.194   4.203 -25.589  1.00 68.62           O
ATOM   4994  HA  ARG A 326      14.369   1.671 -25.955  1.00 68.62           H
ATOM   4995  CB  ARG A 326      12.398   1.694 -26.849  1.00 68.62           C
ATOM   4996 1HB  ARG A 326      11.371   1.671 -26.485  1.00 68.62           H
ATOM   4997 2HB  ARG A 326      12.464   2.512 -27.567  1.00 68.62           H
ATOM   4998  CG  ARG A 326      12.729   0.371 -27.542  1.00 68.62           C
ATOM   4999 1HG  ARG A 326      13.768   0.379 -27.872  1.00 68.62           H
ATOM   5000 2HG  ARG A 326      12.626  -0.451 -26.834  1.00 68.62           H
ATOM   5001  CD  ARG A 326      11.810   0.136 -28.742  1.00 68.62           C
ATOM   5002 1HD  ARG A 326      10.768   0.246 -28.440  1.00 68.62           H
ATOM   5003 2HD  ARG A 326      12.000   0.887 -29.509  1.00 68.62           H
ATOM   5004  NE  ARG A 326      12.035  -1.218 -29.295  1.00 68.62           N
ATOM   5005  HE  ARG A 326      12.621  -1.843 -28.779  1.00 68.62           H
ATOM   5006  CZ  ARG A 326      11.503  -1.660 -30.443  1.00 68.62           C
ATOM   5007  NH1 ARG A 326      10.710  -0.865 -31.174  1.00 68.62           N
ATOM   5008 1HH1 ARG A 326      10.511   0.065 -30.865  1.00 68.62           H
ATOM   5009 2HH1 ARG A 326      10.317  -1.202 -32.030  1.00 68.62           H
ATOM   5010  NH2 ARG A 326      11.776  -2.908 -30.848  1.00 68.62           N
ATOM   5011 1HH2 ARG A 326      11.386  -3.252 -31.702  1.00 68.62           H
ATOM   5012 2HH2 ARG A 326      12.368  -3.494 -30.296  1.00 68.62           H
ATOM   5013  HN  ARG A 326      12.203   0.561 -24.648  1.00 68.62           H
ATOM   5014  N   ASP A 327      12.184   3.788 -24.639  1.00 79.09           N
ATOM   5015  CA  ASP A 327      11.926   5.178 -24.307  1.00 79.09           C
ATOM   5016  C   ASP A 327      12.946   5.648 -23.268  1.00 79.09           C
ATOM   5017  O   ASP A 327      13.347   6.811 -23.269  1.00 79.09           O
ATOM   5018  HA  ASP A 327      12.013   5.718 -25.250  1.00 79.09           H
ATOM   5019  CB  ASP A 327      10.528   5.352 -23.710  1.00 79.09           C
ATOM   5020 1HB  ASP A 327      10.380   4.631 -22.907  1.00 79.09           H
ATOM   5021 2HB  ASP A 327      10.439   6.345 -23.268  1.00 79.09           H
ATOM   5022  CG  ASP A 327       9.449   5.165 -24.778  1.00 79.09           C
ATOM   5023  OD1 ASP A 327       9.823   5.168 -25.970  1.00 79.09           O
ATOM   5024  OD2 ASP A 327       8.273   5.022 -24.377  1.00 79.09           O
ATOM   5025  HN  ASP A 327      11.481   3.144 -24.336  1.00 79.09           H
ATOM   5026  N   LEU A 328      13.337   4.720 -22.407  1.00 80.94           N
ATOM   5027  CA  LEU A 328      14.350   5.006 -21.406  1.00 80.94           C
ATOM   5028  C   LEU A 328      15.655   5.395 -22.105  1.00 80.94           C
ATOM   5029  O   LEU A 328      16.202   6.467 -21.853  1.00 80.94           O
ATOM   5030  HA  LEU A 328      14.003   5.860 -20.824  1.00 80.94           H
ATOM   5031  CB  LEU A 328      14.497   3.829 -20.440  1.00 80.94           C
ATOM   5032 1HB  LEU A 328      13.557   3.707 -19.902  1.00 80.94           H
ATOM   5033 2HB  LEU A 328      14.650   2.922 -21.025  1.00 80.94           H
ATOM   5034  CG  LEU A 328      15.628   3.939 -19.416  1.00 80.94           C
ATOM   5035  HG  LEU A 328      16.568   4.055 -19.956  1.00 80.94           H
ATOM   5036  CD1 LEU A 328      15.455   5.181 -18.539  1.00 80.94           C
ATOM   5037 1HD1 LEU A 328      15.464   6.072 -19.166  1.00 80.94           H
ATOM   5038 2HD1 LEU A 328      14.506   5.120 -18.006  1.00 80.94           H
ATOM   5039 3HD1 LEU A 328      16.273   5.234 -17.820  1.00 80.94           H
ATOM   5040  CD2 LEU A 328      15.740   2.660 -18.584  1.00 80.94           C
ATOM   5041 1HD2 LEU A 328      14.804   2.489 -18.053  1.00 80.94           H
ATOM   5042 2HD2 LEU A 328      15.945   1.815 -19.241  1.00 80.94           H
ATOM   5043 3HD2 LEU A 328      16.552   2.765 -17.864  1.00 80.94           H
ATOM   5044  HN  LEU A 328      12.973   3.789 -22.386  1.00 80.94           H
ATOM   5045  N   VAL A 329      16.115   4.502 -22.969  1.00 81.20           N
ATOM   5046  CA  VAL A 329      17.397   4.689 -23.626  1.00 81.20           C
ATOM   5047  C   VAL A 329      17.348   5.956 -24.481  1.00 81.20           C
ATOM   5048  O   VAL A 329      18.339   6.677 -24.587  1.00 81.20           O
ATOM   5049  HA  VAL A 329      18.150   4.820 -22.848  1.00 81.20           H
ATOM   5050  CB  VAL A 329      17.760   3.439 -24.430  1.00 81.20           C
ATOM   5051  HB  VAL A 329      16.947   3.243 -25.130  1.00 81.20           H
ATOM   5052  CG1 VAL A 329      19.037   3.661 -25.243  1.00 81.20           C
ATOM   5053 1HG1 VAL A 329      18.887   4.490 -25.935  1.00 81.20           H
ATOM   5054 2HG1 VAL A 329      19.861   3.894 -24.569  1.00 81.20           H
ATOM   5055 3HG1 VAL A 329      19.272   2.757 -25.805  1.00 81.20           H
ATOM   5056  CG2 VAL A 329      17.897   2.219 -23.516  1.00 81.20           C
ATOM   5057 1HG2 VAL A 329      18.682   2.402 -22.782  1.00 81.20           H
ATOM   5058 2HG2 VAL A 329      16.953   2.042 -23.002  1.00 81.20           H
ATOM   5059 3HG2 VAL A 329      18.155   1.345 -24.113  1.00 81.20           H
ATOM   5060  HN  VAL A 329      15.628   3.666 -23.221  1.00 81.20           H
ATOM   5061  N   LYS A 330      16.184   6.189 -25.071  1.00 75.01           N
ATOM   5062  CA  LYS A 330      15.983   7.375 -25.886  1.00 75.01           C
ATOM   5063  C   LYS A 330      16.156   8.622 -25.017  1.00 75.01           C
[truncated: 117,478 more chars]
