# Supplementary material for: Noncanonical roles of chemokine regions in CCR9 activation revealed by structural modeling and mutational mapping
Source: Nat Commun. 2025 Aug 18;16:7695. doi: 10.1038/s41467-025-62321-9 (PMC12361432; doi:10.1038/s41467-025-62321-9)
Supplement: Supplementary file 7 — Supplementary Data 5 [file 41467_2025_62321_MOESM7_ESM.zip › CCR9_CCL25x1P6_19_rnk1.pdb]

ATOM      1  N   GLU A  20      -6.500  -5.504  58.715  1.00 48.84           N
ATOM      2  CA  GLU A  20      -6.415  -6.456  57.620  1.00 48.84           C
ATOM      3  C   GLU A  20      -6.985  -7.810  58.049  1.00 48.84           C
ATOM      4  O   GLU A  20      -6.269  -8.640  58.608  1.00 48.84           O
ATOM      5  HA  GLU A  20      -7.025  -6.034  56.821  1.00 48.84           H
ATOM      6  CB  GLU A  20      -4.973  -6.599  57.128  1.00 48.84           C
ATOM      7 1HB  GLU A  20      -4.286  -6.486  57.967  1.00 48.84           H
ATOM      8 2HB  GLU A  20      -4.857  -7.545  56.600  1.00 48.84           H
ATOM      9  CG  GLU A  20      -4.625  -5.499  56.123  1.00 48.84           C
ATOM     10 1HG  GLU A  20      -5.496  -5.277  55.506  1.00 48.84           H
ATOM     11 2HG  GLU A  20      -4.370  -4.583  56.655  1.00 48.84           H
ATOM     12  CD  GLU A  20      -3.456  -5.921  55.232  1.00 48.84           C
ATOM     13  OE1 GLU A  20      -3.358  -5.358  54.120  1.00 48.84           O
ATOM     14  OE2 GLU A  20      -2.686  -6.797  55.682  1.00 48.84           O
ATOM     15  HN  GLU A  20      -6.928  -5.855  59.547  1.00 48.84           H
ATOM     16  N   SER A  21      -8.267  -7.992  57.769  1.00 57.79           N
ATOM     17  CA  SER A  21      -8.917  -9.264  58.033  1.00 57.79           C
ATOM     18  C   SER A  21      -8.163 -10.394  57.329  1.00 57.79           C
ATOM     19  O   SER A  21      -7.709 -10.231  56.197  1.00 57.79           O
ATOM     20  HA  SER A  21      -8.874  -9.391  59.115  1.00 57.79           H
ATOM     21  CB  SER A  21     -10.379  -9.240  57.581  1.00 57.79           C
ATOM     22 1HB  SER A  21     -10.847 -10.195  57.817  1.00 57.79           H
ATOM     23 2HB  SER A  21     -10.918  -8.474  58.139  1.00 57.79           H
ATOM     24  OG  SER A  21     -10.502  -8.984  56.185  1.00 57.79           O
ATOM     25  HG  SER A  21     -10.790  -9.815  55.709  1.00 57.79           H
ATOM     26  HN  SER A  21      -8.857  -7.290  57.371  1.00 57.79           H
ATOM     27  N   THR A  22      -8.052 -11.514  58.028  1.00 58.28           N
ATOM     28  CA  THR A  22      -7.347 -12.665  57.490  1.00 58.28           C
ATOM     29  C   THR A  22      -7.868 -13.004  56.092  1.00 58.28           C
ATOM     30  O   THR A  22      -7.113 -13.473  55.241  1.00 58.28           O
ATOM     31  HA  THR A  22      -6.294 -12.404  57.384  1.00 58.28           H
ATOM     32  CB  THR A  22      -7.491 -13.816  58.488  1.00 58.28           C
ATOM     33  HB  THR A  22      -7.270 -14.772  58.013  1.00 58.28           H
ATOM     34  OG1 THR A  22      -8.815 -13.672  58.995  1.00 58.28           O
ATOM     35  HG1 THR A  22      -9.102 -14.518  59.444  1.00 58.28           H
ATOM     36  CG2 THR A  22      -6.599 -13.639  59.718  1.00 58.28           C
ATOM     37 1HG2 THR A  22      -6.866 -12.716  60.231  1.00 58.28           H
ATOM     38 2HG2 THR A  22      -5.555 -13.594  59.407  1.00 58.28           H
ATOM     39 3HG2 THR A  22      -6.740 -14.484  60.393  1.00 58.28           H
ATOM     40  HN  THR A  22      -8.433 -11.641  58.944  1.00 58.28           H
ATOM     41  N   SER A  23      -9.154 -12.753  55.897  1.00 62.79           N
ATOM     42  CA  SER A  23      -9.778 -12.998  54.608  1.00 62.79           C
ATOM     43  C   SER A  23      -9.092 -12.161  53.527  1.00 62.79           C
ATOM     44  O   SER A  23      -8.881 -12.634  52.411  1.00 62.79           O
ATOM     45  HA  SER A  23      -9.636 -14.062  54.417  1.00 62.79           H
ATOM     46  CB  SER A  23     -11.275 -12.684  54.652  1.00 62.79           C
ATOM     47 1HB  SER A  23     -11.733 -12.972  53.706  1.00 62.79           H
ATOM     48 2HB  SER A  23     -11.748 -13.283  55.431  1.00 62.79           H
ATOM     49  OG  SER A  23     -11.524 -11.303  54.899  1.00 62.79           O
ATOM     50  HG  SER A  23     -12.501 -11.111  54.812  1.00 62.79           H
ATOM     51  HN  SER A  23      -9.765 -12.389  56.600  1.00 62.79           H
ATOM     52  N   SER A  24      -8.762 -10.932  53.895  1.00 68.23           N
ATOM     53  CA  SER A  24      -8.184  -9.996  52.946  1.00 68.23           C
ATOM     54  C   SER A  24      -6.823 -10.508  52.469  1.00 68.23           C
ATOM     55  O   SER A  24      -6.434 -10.273  51.326  1.00 68.23           O
ATOM     56  HA  SER A  24      -8.889  -9.954  52.116  1.00 68.23           H
ATOM     57  CB  SER A  24      -8.041  -8.603  53.563  1.00 68.23           C
ATOM     58 1HB  SER A  24      -7.983  -7.859  52.769  1.00 68.23           H
ATOM     59 2HB  SER A  24      -8.929  -8.374  54.151  1.00 68.23           H
ATOM     60  OG  SER A  24      -6.885  -8.503  54.391  1.00 68.23           O
ATOM     61  HG  SER A  24      -6.987  -9.092  55.193  1.00 68.23           H
ATOM     62  HN  SER A  24      -8.884 -10.574  54.821  1.00 68.23           H
ATOM     63  N   MET A  25      -6.137 -11.197  53.369  1.00 65.74           N
ATOM     64  CA  MET A  25      -4.802 -11.688  53.077  1.00 65.74           C
ATOM     65  C   MET A  25      -4.859 -12.973  52.249  1.00 65.74           C
ATOM     66  O   MET A  25      -4.047 -13.171  51.346  1.00 65.74           O
ATOM     67  HA  MET A  25      -4.318 -10.898  52.502  1.00 65.74           H
ATOM     68  CB  MET A  25      -4.058 -11.957  54.387  1.00 65.74           C
ATOM     69 1HB  MET A  25      -4.317 -11.193  55.120  1.00 65.74           H
ATOM     70 2HB  MET A  25      -4.377 -12.915  54.799  1.00 65.74           H
ATOM     71  CG  MET A  25      -2.545 -11.969  54.166  1.00 65.74           C
ATOM     72 1HG  MET A  25      -2.249 -12.890  53.664  1.00 65.74           H
ATOM     73 2HG  MET A  25      -2.258 -11.144  53.514  1.00 65.74           H
ATOM     74  SD  MET A  25      -1.698 -11.830  55.732  1.00 65.74           S
ATOM     75  CE  MET A  25      -0.006 -11.773  55.165  1.00 65.74           C
ATOM     76 1HE  MET A  25       0.224 -12.686  54.617  1.00 65.74           H
ATOM     77 2HE  MET A  25       0.129 -10.912  54.511  1.00 65.74           H
ATOM     78 3HE  MET A  25       0.661 -11.686  56.023  1.00 65.74           H
ATOM     79  HN  MET A  25      -6.479 -11.420  54.282  1.00 65.74           H
ATOM     80  N   GLU A  26      -5.826 -13.814  52.585  1.00 61.80           N
ATOM     81  CA  GLU A  26      -6.050 -15.037  51.834  1.00 61.80           C
ATOM     82  C   GLU A  26      -6.426 -14.710  50.387  1.00 61.80           C
ATOM     83  O   GLU A  26      -5.946 -15.355  49.456  1.00 61.80           O
ATOM     84  HA  GLU A  26      -5.099 -15.569  51.857  1.00 61.80           H
ATOM     85  CB  GLU A  26      -7.125 -15.900  52.498  1.00 61.80           C
ATOM     86 1HB  GLU A  26      -7.927 -15.264  52.873  1.00 61.80           H
ATOM     87 2HB  GLU A  26      -7.469 -16.661  51.798  1.00 61.80           H
ATOM     88  CG  GLU A  26      -6.557 -16.650  53.704  1.00 61.80           C
ATOM     89 1HG  GLU A  26      -5.687 -17.232  53.399  1.00 61.80           H
ATOM     90 2HG  GLU A  26      -6.215 -15.936  54.454  1.00 61.80           H
ATOM     91  CD  GLU A  26      -7.608 -17.578  54.318  1.00 61.80           C
ATOM     92  OE1 GLU A  26      -7.188 -18.556  54.974  1.00 61.80           O
ATOM     93  OE2 GLU A  26      -8.807 -17.287  54.117  1.00 61.80           O
ATOM     94  HN  GLU A  26      -6.450 -13.670  53.354  1.00 61.80           H
ATOM     95  N   ASP A  27      -7.281 -13.708  50.244  1.00 68.80           N
ATOM     96  CA  ASP A  27      -7.782 -13.334  48.932  1.00 68.80           C
ATOM     97  C   ASP A  27      -6.605 -12.962  48.028  1.00 68.80           C
ATOM     98  O   ASP A  27      -6.607 -13.277  46.839  1.00 68.80           O
ATOM     99  HA  ASP A  27      -8.324 -14.209  48.572  1.00 68.80           H
ATOM    100  CB  ASP A  27      -8.711 -12.121  49.022  1.00 68.80           C
ATOM    101 1HB  ASP A  27      -8.260 -11.361  49.661  1.00 68.80           H
ATOM    102 2HB  ASP A  27      -8.832 -11.677  48.034  1.00 68.80           H
ATOM    103  CG  ASP A  27     -10.079 -12.518  49.580  1.00 68.80           C
ATOM    104  OD1 ASP A  27     -10.399 -13.724  49.494  1.00 68.80           O
ATOM    105  OD2 ASP A  27     -10.774 -11.608  50.080  1.00 68.80           O
ATOM    106  HN  ASP A  27      -7.630 -13.158  51.002  1.00 68.80           H
ATOM    107  N   TYR A  28      -5.628 -12.298  48.627  1.00 68.50           N
ATOM    108  CA  TYR A  28      -4.468 -11.840  47.881  1.00 68.50           C
ATOM    109  C   TYR A  28      -3.547 -13.009  47.527  1.00 68.50           C
ATOM    110  O   TYR A  28      -2.984 -13.052  46.434  1.00 68.50           O
ATOM    111  HA  TYR A  28      -4.822 -11.374  46.961  1.00 68.50           H
ATOM    112  CB  TYR A  28      -3.720 -10.881  48.810  1.00 68.50           C
ATOM    113 1HB  TYR A  28      -4.388 -10.065  49.087  1.00 68.50           H
ATOM    114 2HB  TYR A  28      -3.464 -11.408  49.729  1.00 68.50           H
ATOM    115  CG  TYR A  28      -2.445 -10.294  48.203  1.00 68.50           C
ATOM    116  CD1 TYR A  28      -1.216 -10.837  48.520  1.00 68.50           C
ATOM    117  HD1 TYR A  28      -1.155 -11.685  49.202  1.00 68.50           H
ATOM    118  CD2 TYR A  28      -2.523  -9.221  47.339  1.00 68.50           C
ATOM    119  HD2 TYR A  28      -3.493  -8.792  47.089  1.00 68.50           H
ATOM    120  CE1 TYR A  28      -0.016 -10.285  47.948  1.00 68.50           C
ATOM    121  HE1 TYR A  28       0.961 -10.704  48.190  1.00 68.50           H
ATOM    122  CE2 TYR A  28      -1.322  -8.668  46.768  1.00 68.50           C
ATOM    123  HE2 TYR A  28      -1.369  -7.821  46.084  1.00 68.50           H
ATOM    124  CZ  TYR A  28      -0.128  -9.227  47.100  1.00 68.50           C
ATOM    125  OH  TYR A  28       1.006  -8.705  46.561  1.00 68.50           O
ATOM    126  HH  TYR A  28       0.780  -7.923  45.981  1.00 68.50           H
ATOM    127  HN  TYR A  28      -5.620 -12.072  49.601  1.00 68.50           H
ATOM    128  N   VAL A  29      -3.422 -13.930  48.472  1.00 68.78           N
ATOM    129  CA  VAL A  29      -2.510 -15.049  48.310  1.00 68.78           C
ATOM    130  C   VAL A  29      -3.062 -16.003  47.249  1.00 68.78           C
ATOM    131  O   VAL A  29      -2.303 -16.578  46.470  1.00 68.78           O
ATOM    132  HA  VAL A  29      -1.558 -14.649  47.961  1.00 68.78           H
ATOM    133  CB  VAL A  29      -2.271 -15.729  49.660  1.00 68.78           C
ATOM    134  HB  VAL A  29      -3.244 -15.958  50.096  1.00 68.78           H
ATOM    135  CG1 VAL A  29      -1.513 -17.046  49.484  1.00 68.78           C
ATOM    136 1HG1 VAL A  29      -2.093 -17.718  48.852  1.00 68.78           H
ATOM    137 2HG1 VAL A  29      -0.548 -16.849  49.017  1.00 68.78           H
ATOM    138 3HG1 VAL A  29      -1.357 -17.508  50.459  1.00 68.78           H
ATOM    139  CG2 VAL A  29      -1.534 -14.795  50.622  1.00 68.78           C
ATOM    140 1HG2 VAL A  29      -0.570 -14.520  50.194  1.00 68.78           H
ATOM    141 2HG2 VAL A  29      -2.129 -13.896  50.783  1.00 68.78           H
ATOM    142 3HG2 VAL A  29      -1.378 -15.303  51.573  1.00 68.78           H
ATOM    143  HN  VAL A  29      -3.930 -13.920  49.333  1.00 68.78           H
ATOM    144  N   ASN A  30      -4.380 -16.143  47.253  1.00 63.76           N
ATOM    145  CA  ASN A  30      -5.032 -17.114  46.392  1.00 63.76           C
ATOM    146  C   ASN A  30      -5.273 -16.490  45.017  1.00 63.76           C
ATOM    147  O   ASN A  30      -5.716 -17.169  44.092  1.00 63.76           O
ATOM    148  HA  ASN A  30      -4.350 -17.964  46.351  1.00 63.76           H
ATOM    149  CB  ASN A  30      -6.387 -17.535  46.964  1.00 63.76           C
ATOM    150 1HB  ASN A  30      -6.977 -16.649  47.202  1.00 63.76           H
ATOM    151 2HB  ASN A  30      -6.944 -18.097  46.214  1.00 63.76           H
ATOM    152  CG  ASN A  30      -6.211 -18.389  48.222  1.00 63.76           C
ATOM    153  OD1 ASN A  30      -5.211 -19.061  48.411  1.00 63.76           O
ATOM    154  ND2 ASN A  30      -7.235 -18.324  49.068  1.00 63.76           N
ATOM    155 1HD2 ASN A  30      -8.027 -17.753  48.852  1.00 63.76           H
ATOM    156 2HD2 ASN A  30      -7.214 -18.848  49.919  1.00 63.76           H
ATOM    157  HN  ASN A  30      -4.997 -15.607  47.830  1.00 63.76           H
ATOM    158  N   PHE A  31      -4.970 -15.203  44.925  1.00 69.72           N
ATOM    159  CA  PHE A  31      -5.153 -14.478  43.679  1.00 69.72           C
ATOM    160  C   PHE A  31      -4.198 -14.994  42.600  1.00 69.72           C
ATOM    161  O   PHE A  31      -2.996 -15.108  42.833  1.00 69.72           O
ATOM    162  HA  PHE A  31      -6.182 -14.640  43.359  1.00 69.72           H
ATOM    163  CB  PHE A  31      -4.834 -13.009  43.965  1.00 69.72           C
ATOM    164 1HB  PHE A  31      -5.400 -12.689  44.840  1.00 69.72           H
ATOM    165 2HB  PHE A  31      -3.778 -12.920  44.219  1.00 69.72           H
ATOM    166  CG  PHE A  31      -5.146 -12.067  42.801  1.00 69.72           C
ATOM    167  CD1 PHE A  31      -4.146 -11.639  41.986  1.00 69.72           C
ATOM    168  HD1 PHE A  31      -3.121 -11.967  42.162  1.00 69.72           H
ATOM    169  CD2 PHE A  31      -6.424 -11.657  42.582  1.00 69.72           C
ATOM    170  HD2 PHE A  31      -7.227 -12.000  43.235  1.00 69.72           H
ATOM    171  CE1 PHE A  31      -4.435 -10.764  40.905  1.00 69.72           C
ATOM    172  HE1 PHE A  31      -3.633 -10.421  40.252  1.00 69.72           H
ATOM    173  CE2 PHE A  31      -6.714 -10.782  41.501  1.00 69.72           C
ATOM    174  HE2 PHE A  31      -7.738 -10.453  41.326  1.00 69.72           H
ATOM    175  CZ  PHE A  31      -5.713 -10.354  40.686  1.00 69.72           C
ATOM    176  HZ  PHE A  31      -5.936  -9.683  39.857  1.00 69.72           H
ATOM    177  HN  PHE A  31      -4.607 -14.659  45.681  1.00 69.72           H
ATOM    178  N   ASN A  32      -4.770 -15.292  41.442  1.00 62.95           N
ATOM    179  CA  ASN A  32      -3.983 -15.775  40.321  1.00 62.95           C
ATOM    180  C   ASN A  32      -3.382 -14.582  39.574  1.00 62.95           C
ATOM    181  O   ASN A  32      -4.062 -13.939  38.775  1.00 62.95           O
ATOM    182  HA  ASN A  32      -3.220 -16.417  40.762  1.00 62.95           H
ATOM    183  CB  ASN A  32      -4.851 -16.561  39.336  1.00 62.95           C
ATOM    184 1HB  ASN A  32      -5.444 -17.298  39.877  1.00 62.95           H
ATOM    185 2HB  ASN A  32      -5.551 -15.886  38.844  1.00 62.95           H
ATOM    186  CG  ASN A  32      -3.989 -17.264  38.286  1.00 62.95           C
ATOM    187  OD1 ASN A  32      -2.774 -17.154  38.268  1.00 62.95           O
ATOM    188  ND2 ASN A  32      -4.683 -17.989  37.414  1.00 62.95           N
ATOM    189 1HD2 ASN A  32      -5.679 -18.037  37.484  1.00 62.95           H
ATOM    190 2HD2 ASN A  32      -4.209 -18.487  36.688  1.00 62.95           H
ATOM    191  HN  ASN A  32      -5.751 -15.208  41.265  1.00 62.95           H
ATOM    192  N   PHE A  33      -2.115 -14.322  39.861  1.00 65.60           N
ATOM    193  CA  PHE A  33      -1.397 -13.258  39.180  1.00 65.60           C
ATOM    194  C   PHE A  33      -0.868 -13.734  37.825  1.00 65.60           C
ATOM    195  O   PHE A  33       0.330 -13.652  37.559  1.00 65.60           O
ATOM    196  HA  PHE A  33      -2.100 -12.440  39.026  1.00 65.60           H
ATOM    197  CB  PHE A  33      -0.213 -12.876  40.070  1.00 65.60           C
ATOM    198 1HB  PHE A  33       0.355 -13.776  40.309  1.00 65.60           H
ATOM    199 2HB  PHE A  33       0.452 -12.219  39.511  1.00 65.60           H
ATOM    200  CG  PHE A  33      -0.614 -12.183  41.374  1.00 65.60           C
ATOM    201  CD1 PHE A  33      -0.877 -10.849  41.382  1.00 65.60           C
ATOM    202  HD1 PHE A  33      -0.803 -10.273  40.459  1.00 65.60           H
ATOM    203  CD2 PHE A  33      -0.706 -12.901  42.526  1.00 65.60           C
ATOM    204  HD2 PHE A  33      -0.495 -13.971  42.519  1.00 65.60           H
ATOM    205  CE1 PHE A  33      -1.249 -10.206  42.592  1.00 65.60           C
ATOM    206  HE1 PHE A  33      -1.460  -9.136  42.598  1.00 65.60           H
ATOM    207  CE2 PHE A  33      -1.078 -12.258  43.736  1.00 65.60           C
ATOM    208  HE2 PHE A  33      -1.152 -12.834  44.658  1.00 65.60           H
ATOM    209  CZ  PHE A  33      -1.341 -10.924  43.743  1.00 65.60           C
ATOM    210  HZ  PHE A  33      -1.627 -10.430  44.672  1.00 65.60           H
ATOM    211  HN  PHE A  33      -1.582 -14.823  40.543  1.00 65.60           H
ATOM    212  N   THR A  34      -1.787 -14.220  37.004  1.00 64.32           N
ATOM    213  CA  THR A  34      -1.492 -14.448  35.600  1.00 64.32           C
ATOM    214  C   THR A  34      -0.964 -13.167  34.951  1.00 64.32           C
ATOM    215  O   THR A  34      -1.564 -12.103  35.092  1.00 64.32           O
ATOM    216  HA  THR A  34      -0.697 -15.192  35.532  1.00 64.32           H
ATOM    217  CB  THR A  34      -2.757 -14.991  34.933  1.00 64.32           C
ATOM    218  HB  THR A  34      -3.516 -14.214  34.848  1.00 64.32           H
ATOM    219  OG1 THR A  34      -3.115 -16.116  35.731  1.00 64.32           O
ATOM    220  HG1 THR A  34      -2.321 -16.709  35.862  1.00 64.32           H
ATOM    221  CG2 THR A  34      -2.480 -15.587  33.551  1.00 64.32           C
ATOM    222 1HG2 THR A  34      -1.771 -16.410  33.645  1.00 64.32           H
ATOM    223 2HG2 THR A  34      -2.061 -14.819  32.901  1.00 64.32           H
ATOM    224 3HG2 THR A  34      -3.412 -15.957  33.122  1.00 64.32           H
ATOM    225  HN  THR A  34      -2.718 -14.457  37.284  1.00 64.32           H
ATOM    226  N   ASP A  35       0.153 -13.312  34.254  1.00 68.63           N
ATOM    227  CA  ASP A  35       0.786 -12.173  33.611  1.00 68.63           C
ATOM    228  C   ASP A  35       0.134 -11.934  32.248  1.00 68.63           C
ATOM    229  O   ASP A  35       0.486 -12.584  31.265  1.00 68.63           O
ATOM    230  HA  ASP A  35       0.638 -11.338  34.296  1.00 68.63           H
ATOM    231  CB  ASP A  35       2.278 -12.428  33.382  1.00 68.63           C
ATOM    232 1HB  ASP A  35       2.709 -12.899  34.266  1.00 68.63           H
ATOM    233 2HB  ASP A  35       2.408 -13.125  32.554  1.00 68.63           H
ATOM    234  CG  ASP A  35       3.017 -11.124  33.080  1.00 68.63           C
ATOM    235  OD1 ASP A  35       2.344 -10.071  33.106  1.00 68.63           O
ATOM    236  OD2 ASP A  35       4.239 -11.209  32.830  1.00 68.63           O
ATOM    237  HN  ASP A  35       0.623 -14.185  34.125  1.00 68.63           H
ATOM    238  N   PHE A  36      -0.806 -11.000  32.233  1.00 81.98           N
ATOM    239  CA  PHE A  36      -1.456 -10.612  30.992  1.00 81.98           C
ATOM    240  C   PHE A  36      -0.743  -9.420  30.350  1.00 81.98           C
ATOM    241  O   PHE A  36      -1.081  -9.016  29.239  1.00 81.98           O
ATOM    242  HA  PHE A  36      -1.406 -11.468  30.319  1.00 81.98           H
ATOM    243  CB  PHE A  36      -2.888 -10.206  31.345  1.00 81.98           C
ATOM    244 1HB  PHE A  36      -2.858  -9.473  32.152  1.00 81.98           H
ATOM    245 2HB  PHE A  36      -3.338  -9.713  30.484  1.00 81.98           H
ATOM    246  CG  PHE A  36      -3.780 -11.375  31.770  1.00 81.98           C
ATOM    247  CD1 PHE A  36      -3.759 -12.537  31.063  1.00 81.98           C
ATOM    248  HD1 PHE A  36      -3.107 -12.636  30.196  1.00 81.98           H
ATOM    249  CD2 PHE A  36      -4.593 -11.251  32.852  1.00 81.98           C
ATOM    250  HD2 PHE A  36      -4.610 -10.320  33.418  1.00 81.98           H
ATOM    251  CE1 PHE A  36      -4.587 -13.621  31.457  1.00 81.98           C
ATOM    252  HE1 PHE A  36      -4.570 -14.553  30.891  1.00 81.98           H
ATOM    253  CE2 PHE A  36      -5.421 -12.336  33.246  1.00 81.98           C
ATOM    254  HE2 PHE A  36      -6.073 -12.237  34.114  1.00 81.98           H
ATOM    255  CZ  PHE A  36      -5.400 -13.498  32.540  1.00 81.98           C
ATOM    256  HZ  PHE A  36      -6.035 -14.331  32.842  1.00 81.98           H
ATOM    257  HN  PHE A  36      -1.124 -10.514  33.046  1.00 81.98           H
ATOM    258  N   TYR A  37       0.229  -8.890  31.078  1.00 86.54           N
ATOM    259  CA  TYR A  37       1.010  -7.770  30.582  1.00 86.54           C
ATOM    260  C   TYR A  37       2.205  -8.256  29.759  1.00 86.54           C
ATOM    261  O   TYR A  37       3.134  -8.853  30.301  1.00 86.54           O
ATOM    262  HA  TYR A  37       0.363  -7.164  29.947  1.00 86.54           H
ATOM    263  CB  TYR A  37       1.524  -7.033  31.820  1.00 86.54           C
ATOM    264 1HB  TYR A  37       0.685  -6.837  32.488  1.00 86.54           H
ATOM    265 2HB  TYR A  37       2.214  -7.684  32.358  1.00 86.54           H
ATOM    266  CG  TYR A  37       2.230  -5.712  31.509  1.00 86.54           C
ATOM    267  CD1 TYR A  37       3.607  -5.665  31.440  1.00 86.54           C
ATOM    268  HD1 TYR A  37       4.192  -6.570  31.606  1.00 86.54           H
ATOM    269  CD2 TYR A  37       1.489  -4.566  31.299  1.00 86.54           C
ATOM    270  HD2 TYR A  37       0.401  -4.603  31.354  1.00 86.54           H
ATOM    271  CE1 TYR A  37       4.272  -4.421  31.147  1.00 86.54           C
ATOM    272  HE1 TYR A  37       5.359  -4.371  31.089  1.00 86.54           H
ATOM    273  CE2 TYR A  37       2.154  -3.323  31.006  1.00 86.54           C
ATOM    274  HE2 TYR A  37       1.581  -2.411  30.838  1.00 86.54           H
ATOM    275  CZ  TYR A  37       3.512  -3.312  30.945  1.00 86.54           C
ATOM    276  OH  TYR A  37       4.140  -2.137  30.669  1.00 86.54           O
ATOM    277  HH  TYR A  37       3.480  -1.470  30.322  1.00 86.54           H
ATOM    278  HN  TYR A  37       0.485  -9.213  31.989  1.00 86.54           H
ATOM    279  N   CYS A  38       2.142  -7.983  28.464  1.00 89.89           N
ATOM    280  CA  CYS A  38       3.138  -8.500  27.541  1.00 89.89           C
ATOM    281  C   CYS A  38       4.144  -7.385  27.246  1.00 89.89           C
ATOM    282  O   CYS A  38       3.790  -6.364  26.660  1.00 89.89           O
ATOM    283  HA  CYS A  38       3.623  -9.338  28.042  1.00 89.89           H
ATOM    284  CB  CYS A  38       2.496  -9.042  26.263  1.00 89.89           C
ATOM    285 1HB  CYS A  38       1.731  -9.777  26.513  1.00 89.89           H
ATOM    286 2HB  CYS A  38       1.998  -8.235  25.725  1.00 89.89           H
ATOM    287  SG  CYS A  38       3.772  -9.807  25.198  1.00 89.89           S
ATOM    288  HN  CYS A  38       1.429  -7.421  28.046  1.00 89.89           H
ATOM    289  N   GLU A  39       5.378  -7.620  27.667  1.00 82.09           N
ATOM    290  CA  GLU A  39       6.475  -6.743  27.295  1.00 82.09           C
ATOM    291  C   GLU A  39       7.071  -7.178  25.955  1.00 82.09           C
ATOM    292  O   GLU A  39       7.446  -8.337  25.785  1.00 82.09           O
ATOM    293  HA  GLU A  39       6.033  -5.751  27.198  1.00 82.09           H
ATOM    294  CB  GLU A  39       7.546  -6.710  28.387  1.00 82.09           C
ATOM    295 1HB  GLU A  39       7.903  -7.721  28.582  1.00 82.09           H
ATOM    296 2HB  GLU A  39       8.340  -6.020  28.102  1.00 82.09           H
ATOM    297  CG  GLU A  39       6.971  -6.185  29.704  1.00 82.09           C
ATOM    298 1HG  GLU A  39       6.484  -5.224  29.534  1.00 82.09           H
ATOM    299 2HG  GLU A  39       6.205  -6.870  30.069  1.00 82.09           H
ATOM    300  CD  GLU A  39       8.068  -6.028  30.758  1.00 82.09           C
ATOM    301  OE1 GLU A  39       7.750  -5.468  31.829  1.00 82.09           O
ATOM    302  OE2 GLU A  39       9.200  -6.472  30.469  1.00 82.09           O
ATOM    303  HN  GLU A  39       5.633  -8.391  28.251  1.00 82.09           H
ATOM    304  N   LYS A  40       7.141  -6.225  25.037  1.00 88.64           N
ATOM    305  CA  LYS A  40       7.503  -6.534  23.664  1.00 88.64           C
ATOM    306  C   LYS A  40       8.886  -5.951  23.362  1.00 88.64           C
ATOM    307  O   LYS A  40       9.157  -5.540  22.236  1.00 88.64           O
ATOM    308  HA  LYS A  40       7.560  -7.619  23.577  1.00 88.64           H
ATOM    309  CB  LYS A  40       6.412  -6.059  22.702  1.00 88.64           C
ATOM    310 1HB  LYS A  40       6.215  -4.999  22.864  1.00 88.64           H
ATOM    311 2HB  LYS A  40       6.758  -6.164  21.674  1.00 88.64           H
ATOM    312  CG  LYS A  40       5.123  -6.859  22.898  1.00 88.64           C
ATOM    313 1HG  LYS A  40       5.332  -7.923  22.795  1.00 88.64           H
ATOM    314 2HG  LYS A  40       4.745  -6.704  23.908  1.00 88.64           H
ATOM    315  CD  LYS A  40       4.060  -6.442  21.880  1.00 88.64           C
ATOM    316 1HD  LYS A  40       3.813  -5.389  22.017  1.00 88.64           H
ATOM    317 2HD  LYS A  40       4.456  -6.547  20.870  1.00 88.64           H
ATOM    318  CE  LYS A  40       2.796  -7.291  22.028  1.00 88.64           C
ATOM    319 1HE  LYS A  40       3.042  -8.346  21.903  1.00 88.64           H
ATOM    320 2HE  LYS A  40       2.389  -7.176  23.032  1.00 88.64           H
ATOM    321  NZ  LYS A  40       1.782  -6.891  21.026  1.00 88.64           N
ATOM    322 1HZ  LYS A  40       1.063  -7.604  20.970  1.00 88.64           H
ATOM    323 2HZ  LYS A  40       1.364  -6.010  21.303  1.00 88.64           H
ATOM    324 3HZ  LYS A  40       2.225  -6.786  20.120  1.00 88.64           H
ATOM    325  HN  LYS A  40       6.955  -5.259  25.218  1.00 88.64           H
ATOM    326  N   ASN A  41       9.722  -5.934  24.390  1.00 82.60           N
ATOM    327  CA  ASN A  41      11.059  -5.379  24.257  1.00 82.60           C
ATOM    328  C   ASN A  41      11.799  -6.108  23.134  1.00 82.60           C
ATOM    329  O   ASN A  41      12.512  -5.484  22.349  1.00 82.60           O
ATOM    330  HA  ASN A  41      10.910  -4.321  24.040  1.00 82.60           H
ATOM    331  CB  ASN A  41      11.861  -5.560  25.547  1.00 82.60           C
ATOM    332 1HB  ASN A  41      11.794  -6.596  25.879  1.00 82.60           H
ATOM    333 2HB  ASN A  41      12.914  -5.354  25.357  1.00 82.60           H
ATOM    334  CG  ASN A  41      11.345  -4.632  26.649  1.00 82.60           C
ATOM    335  OD1 ASN A  41      10.851  -3.545  26.399  1.00 82.60           O
ATOM    336  ND2 ASN A  41      11.487  -5.119  27.878  1.00 82.60           N
ATOM    337 1HD2 ASN A  41      11.901  -6.019  28.014  1.00 82.60           H
ATOM    338 2HD2 ASN A  41      11.180  -4.586  28.666  1.00 82.60           H
ATOM    339  HN  ASN A  41       9.500  -6.289  25.298  1.00 82.60           H
ATOM    340  N   ASN A  42      11.605  -7.418  23.093  1.00 83.89           N
ATOM    341  CA  ASN A  42      12.299  -8.247  22.122  1.00 83.89           C
ATOM    342  C   ASN A  42      11.879  -7.833  20.711  1.00 83.89           C
ATOM    343  O   ASN A  42      12.689  -7.855  19.786  1.00 83.89           O
ATOM    344  HA  ASN A  42      13.360  -8.078  22.308  1.00 83.89           H
ATOM    345  CB  ASN A  42      11.945  -9.724  22.307  1.00 83.89           C
ATOM    346 1HB  ASN A  42      10.863  -9.850  22.271  1.00 83.89           H
ATOM    347 2HB  ASN A  42      12.361 -10.307  21.485  1.00 83.89           H
ATOM    348  CG  ASN A  42      12.482 -10.255  23.638  1.00 83.89           C
ATOM    349  OD1 ASN A  42      13.254  -9.608  24.327  1.00 83.89           O
ATOM    350  ND2 ASN A  42      12.032 -11.464  23.959  1.00 83.89           N
ATOM    351 1HD2 ASN A  42      11.400 -11.941  23.349  1.00 83.89           H
ATOM    352 2HD2 ASN A  42      12.326 -11.897  24.812  1.00 83.89           H
ATOM    353  HN  ASN A  42      10.989  -7.911  23.707  1.00 83.89           H
ATOM    354  N   VAL A  43      10.612  -7.465  20.589  1.00 91.31           N
ATOM    355  CA  VAL A  43      10.058  -7.105  19.295  1.00 91.31           C
ATOM    356  C   VAL A  43      10.699  -5.802  18.815  1.00 91.31           C
ATOM    357  O   VAL A  43      11.048  -5.672  17.643  1.00 91.31           O
ATOM    358  HA  VAL A  43      10.314  -7.900  18.595  1.00 91.31           H
ATOM    359  CB  VAL A  43       8.532  -7.024  19.383  1.00 91.31           C
ATOM    360  HB  VAL A  43       8.278  -6.189  20.036  1.00 91.31           H
ATOM    361  CG1 VAL A  43       7.918  -6.751  18.009  1.00 91.31           C
ATOM    362 1HG1 VAL A  43       8.296  -5.805  17.623  1.00 91.31           H
ATOM    363 2HG1 VAL A  43       8.186  -7.556  17.325  1.00 91.31           H
ATOM    364 3HG1 VAL A  43       6.833  -6.698  18.100  1.00 91.31           H
ATOM    365  CG2 VAL A  43       7.950  -8.297  20.002  1.00 91.31           C
ATOM    366 1HG2 VAL A  43       8.219  -9.155  19.386  1.00 91.31           H
ATOM    367 2HG2 VAL A  43       8.352  -8.429  21.006  1.00 91.31           H
ATOM    368 3HG2 VAL A  43       6.865  -8.212  20.052  1.00 91.31           H
ATOM    369  HN  VAL A  43       9.969  -7.411  21.354  1.00 91.31           H
ATOM    370  N   ARG A  44      10.834  -4.868  19.746  1.00 86.30           N
ATOM    371  CA  ARG A  44      11.410  -3.572  19.428  1.00 86.30           C
ATOM    372  C   ARG A  44      12.881  -3.726  19.039  1.00 86.30           C
ATOM    373  O   ARG A  44      13.372  -3.019  18.161  1.00 86.30           O
ATOM    374  HA  ARG A  44      10.819  -3.203  18.590  1.00 86.30           H
ATOM    375  CB  ARG A  44      11.301  -2.615  20.617  1.00 86.30           C
ATOM    376 1HB  ARG A  44      11.746  -3.074  21.500  1.00 86.30           H
ATOM    377 2HB  ARG A  44      11.867  -1.707  20.410  1.00 86.30           H
ATOM    378  CG  ARG A  44       9.840  -2.259  20.902  1.00 86.30           C
ATOM    379 1HG  ARG A  44       9.340  -1.988  19.973  1.00 86.30           H
ATOM    380 2HG  ARG A  44       9.321  -3.130  21.301  1.00 86.30           H
ATOM    381  CD  ARG A  44       9.743  -1.100  21.897  1.00 86.30           C
ATOM    382 1HD  ARG A  44      10.417  -0.297  21.599  1.00 86.30           H
ATOM    383 2HD  ARG A  44       8.734  -0.689  21.890  1.00 86.30           H
ATOM    384  NE  ARG A  44      10.087  -1.571  23.257  1.00 86.30           N
ATOM    385  HE  ARG A  44      11.054  -1.601  23.512  1.00 86.30           H
ATOM    386  CZ  ARG A  44       9.185  -1.959  24.169  1.00 86.30           C
ATOM    387  NH1 ARG A  44       7.876  -1.939  23.882  1.00 86.30           N
ATOM    388 1HH1 ARG A  44       7.567  -1.633  22.982  1.00 86.30           H
ATOM    389 2HH1 ARG A  44       7.210  -2.230  24.568  1.00 86.30           H
ATOM    390  NH2 ARG A  44       9.612  -2.367  25.372  1.00 86.30           N
ATOM    391 1HH2 ARG A  44       8.951  -2.660  26.064  1.00 86.30           H
ATOM    392 2HH2 ARG A  44      10.590  -2.379  25.578  1.00 86.30           H
ATOM    393  HN  ARG A  44      10.559  -4.986  20.700  1.00 86.30           H
ATOM    394  N   GLN A  45      13.544  -4.655  19.712  1.00 83.40           N
ATOM    395  CA  GLN A  45      14.956  -4.895  19.464  1.00 83.40           C
ATOM    396  C   GLN A  45      15.160  -5.450  18.053  1.00 83.40           C
ATOM    397  O   GLN A  45      16.073  -5.031  17.344  1.00 83.40           O
ATOM    398  HA  GLN A  45      15.435  -3.919  19.551  1.00 83.40           H
ATOM    399  CB  GLN A  45      15.545  -5.838  20.515  1.00 83.40           C
ATOM    400 1HB  GLN A  45      15.279  -5.488  21.513  1.00 83.40           H
ATOM    401 2HB  GLN A  45      15.113  -6.832  20.400  1.00 83.40           H
ATOM    402  CG  GLN A  45      17.067  -5.920  20.387  1.00 83.40           C
ATOM    403 1HG  GLN A  45      17.332  -6.322  19.409  1.00 83.40           H
ATOM    404 2HG  GLN A  45      17.495  -4.919  20.446  1.00 83.40           H
ATOM    405  CD  GLN A  45      17.664  -6.802  21.486  1.00 83.40           C
ATOM    406  OE1 GLN A  45      16.966  -7.491  22.211  1.00 83.40           O
ATOM    407  NE2 GLN A  45      18.990  -6.742  21.567  1.00 83.40           N
ATOM    408 1HE2 GLN A  45      19.503  -6.156  20.941  1.00 83.40           H
ATOM    409 2HE2 GLN A  45      19.473  -7.283  22.255  1.00 83.40           H
ATOM    410  HN  GLN A  45      13.134  -5.237  20.415  1.00 83.40           H
ATOM    411  N   PHE A  46      14.295  -6.384  17.689  1.00 92.19           N
ATOM    412  CA  PHE A  46      14.340  -6.969  16.359  1.00 92.19           C
ATOM    413  C   PHE A  46      14.177  -5.894  15.282  1.00 92.19           C
ATOM    414  O   PHE A  46      14.946  -5.849  14.324  1.00 92.19           O
ATOM    415  HA  PHE A  46      15.314  -7.446  16.249  1.00 92.19           H
ATOM    416  CB  PHE A  46      13.173  -7.953  16.263  1.00 92.19           C
ATOM    417 1HB  PHE A  46      13.354  -8.783  16.945  1.00 92.19           H
ATOM    418 2HB  PHE A  46      12.263  -7.456  16.600  1.00 92.19           H
ATOM    419  CG  PHE A  46      12.942  -8.508  14.856  1.00 92.19           C
ATOM    420  CD1 PHE A  46      11.962  -7.985  14.071  1.00 92.19           C
ATOM    421  HD1 PHE A  46      11.342  -7.170  14.444  1.00 92.19           H
ATOM    422  CD2 PHE A  46      13.716  -9.525  14.391  1.00 92.19           C
ATOM    423  HD2 PHE A  46      14.501  -9.945  15.020  1.00 92.19           H
ATOM    424  CE1 PHE A  46      11.748  -8.501  12.765  1.00 92.19           C
ATOM    425  HE1 PHE A  46      10.963  -8.082  12.136  1.00 92.19           H
ATOM    426  CE2 PHE A  46      13.502 -10.041  13.085  1.00 92.19           C
ATOM    427  HE2 PHE A  46      14.122 -10.856  12.712  1.00 92.19           H
ATOM    428  CZ  PHE A  46      12.522  -9.518  12.300  1.00 92.19           C
ATOM    429  HZ  PHE A  46      12.358  -9.914  11.298  1.00 92.19           H
ATOM    430  HN  PHE A  46      13.574  -6.741  18.283  1.00 92.19           H
ATOM    431  N   ALA A  47      13.169  -5.056  15.476  1.00 92.99           N
ATOM    432  CA  ALA A  47      12.847  -4.033  14.495  1.00 92.99           C
ATOM    433  C   ALA A  47      14.053  -3.110  14.313  1.00 92.99           C
ATOM    434  O   ALA A  47      14.358  -2.694  13.196  1.00 92.99           O
ATOM    435  HA  ALA A  47      12.638  -4.534  13.550  1.00 92.99           H
ATOM    436  CB  ALA A  47      11.595  -3.276  14.940  1.00 92.99           C
ATOM    437 1HB  ALA A  47      10.760  -3.972  15.026  1.00 92.99           H
ATOM    438 2HB  ALA A  47      11.778  -2.807  15.907  1.00 92.99           H
ATOM    439 3HB  ALA A  47      11.354  -2.509  14.204  1.00 92.99           H
ATOM    440  HN  ALA A  47      12.579  -5.068  16.283  1.00 92.99           H
ATOM    441  N   SER A  48      14.707  -2.816  15.427  1.00 91.40           N
ATOM    442  CA  SER A  48      15.760  -1.815  15.436  1.00 91.40           C
ATOM    443  C   SER A  48      16.938  -2.287  14.581  1.00 91.40           C
ATOM    444  O   SER A  48      17.708  -1.472  14.075  1.00 91.40           O
ATOM    445  HA  SER A  48      15.310  -0.920  15.006  1.00 91.40           H
ATOM    446  CB  SER A  48      16.225  -1.516  16.862  1.00 91.40           C
ATOM    447 1HB  SER A  48      16.851  -0.624  16.860  1.00 91.40           H
ATOM    448 2HB  SER A  48      15.359  -1.297  17.488  1.00 91.40           H
ATOM    449  OG  SER A  48      16.953  -2.604  17.425  1.00 91.40           O
ATOM    450  HG  SER A  48      16.552  -3.472  17.132  1.00 91.40           H
ATOM    451  HN  SER A  48      14.528  -3.249  16.311  1.00 91.40           H
ATOM    452  N   HIS A  49      17.041  -3.601  14.447  1.00 87.31           N
ATOM    453  CA  HIS A  49      18.164  -4.195  13.741  1.00 87.31           C
ATOM    454  C   HIS A  49      17.762  -4.488  12.294  1.00 87.31           C
ATOM    455  O   HIS A  49      18.544  -4.265  11.371  1.00 87.31           O
ATOM    456  HA  HIS A  49      18.963  -3.453  13.744  1.00 87.31           H
ATOM    457  CB  HIS A  49      18.675  -5.434  14.477  1.00 87.31           C
ATOM    458 1HB  HIS A  49      17.832  -6.094  14.684  1.00 87.31           H
ATOM    459 2HB  HIS A  49      19.353  -5.980  13.822  1.00 87.31           H
ATOM    460  CG  HIS A  49      19.386  -5.129  15.773  1.00 87.31           C
ATOM    461  ND1 HIS A  49      20.491  -4.298  15.844  1.00 87.31           N
ATOM    462  HD1 HIS A  49      20.921  -3.829  15.073  1.00 87.31           H
ATOM    463  CD2 HIS A  49      19.139  -5.550  17.047  1.00 87.31           C
ATOM    464  HD2 HIS A  49      18.335  -6.219  17.352  1.00 87.31           H
ATOM    465  CE1 HIS A  49      20.883  -4.231  17.108  1.00 87.31           C
ATOM    466  HE1 HIS A  49      21.728  -3.655  17.487  1.00 87.31           H
ATOM    467  NE2 HIS A  49      20.044  -5.007  17.852  1.00 87.31           N
ATOM    468  HN  HIS A  49      16.377  -4.254  14.810  1.00 87.31           H
ATOM    469  N   PHE A  50      16.543  -4.985  12.141  1.00 82.50           N
ATOM    470  CA  PHE A  50      16.144  -5.619  10.896  1.00 82.50           C
ATOM    471  C   PHE A  50      15.594  -4.589   9.908  1.00 82.50           C
ATOM    472  O   PHE A  50      15.909  -4.632   8.720  1.00 82.50           O
ATOM    473  HA  PHE A  50      17.033  -6.087  10.472  1.00 82.50           H
ATOM    474  CB  PHE A  50      15.040  -6.621  11.238  1.00 82.50           C
ATOM    475 1HB  PHE A  50      15.416  -7.319  11.986  1.00 82.50           H
ATOM    476 2HB  PHE A  50      14.206  -6.086  11.692  1.00 82.50           H
ATOM    477  CG  PHE A  50      14.524  -7.414  10.035  1.00 82.50           C
ATOM    478  CD1 PHE A  50      13.306  -7.127   9.503  1.00 82.50           C
ATOM    479  HD1 PHE A  50      12.697  -6.332   9.934  1.00 82.50           H
ATOM    480  CD2 PHE A  50      15.285  -8.405   9.497  1.00 82.50           C
ATOM    481  HD2 PHE A  50      16.261  -8.635   9.924  1.00 82.50           H
ATOM    482  CE1 PHE A  50      12.828  -7.862   8.386  1.00 82.50           C
ATOM    483  HE1 PHE A  50      11.851  -7.632   7.960  1.00 82.50           H
ATOM    484  CE2 PHE A  50      14.806  -9.141   8.381  1.00 82.50           C
ATOM    485  HE2 PHE A  50      15.415  -9.935   7.950  1.00 82.50           H
ATOM    486  CZ  PHE A  50      13.588  -8.854   7.849  1.00 82.50           C
ATOM    487  HZ  PHE A  50      13.221  -9.418   6.992  1.00 82.50           H
ATOM    488  HN  PHE A  50      15.836  -4.959  12.847  1.00 82.50           H
ATOM    489  N   LEU A  51      14.780  -3.686  10.435  1.00 93.65           N
ATOM    490  CA  LEU A  51      13.921  -2.870   9.594  1.00 93.65           C
ATOM    491  C   LEU A  51      14.762  -1.790   8.911  1.00 93.65           C
ATOM    492  O   LEU A  51      14.666  -1.597   7.699  1.00 93.65           O
ATOM    493  HA  LEU A  51      13.503  -3.520   8.825  1.00 93.65           H
ATOM    494  CB  LEU A  51      12.748  -2.315  10.404  1.00 93.65           C
ATOM    495 1HB  LEU A  51      13.147  -1.702  11.212  1.00 93.65           H
ATOM    496 2HB  LEU A  51      12.167  -1.655   9.760  1.00 93.65           H
ATOM    497  CG  LEU A  51      11.801  -3.353  11.010  1.00 93.65           C
ATOM    498  HG  LEU A  51      12.360  -3.945  11.735  1.00 93.65           H
ATOM    499  CD1 LEU A  51      10.656  -2.676  11.766  1.00 93.65           C
ATOM    500 1HD1 LEU A  51      11.064  -2.064  12.570  1.00 93.65           H
ATOM    501 2HD1 LEU A  51      10.091  -2.045  11.080  1.00 93.65           H
ATOM    502 3HD1 LEU A  51       9.998  -3.437  12.186  1.00 93.65           H
ATOM    503  CD2 LEU A  51      11.288  -4.319   9.939  1.00 93.65           C
ATOM    504 1HD2 LEU A  51      10.751  -3.759   9.173  1.00 93.65           H
ATOM    505 2HD2 LEU A  51      12.132  -4.838   9.484  1.00 93.65           H
ATOM    506 3HD2 LEU A  51      10.617  -5.046  10.396  1.00 93.65           H
ATOM    507  HN  LEU A  51      14.702  -3.509  11.416  1.00 93.65           H
ATOM    508  N   PRO A  52      15.597  -1.068   9.670  1.00 95.55           N
ATOM    509  CA  PRO A  52      16.248   0.134   9.143  1.00 95.55           C
ATOM    510  C   PRO A  52      16.979  -0.132   7.837  1.00 95.55           C
ATOM    511  O   PRO A  52      16.773   0.575   6.852  1.00 95.55           O
ATOM    512  HA  PRO A  52      15.501   0.890   8.903  1.00 95.55           H
ATOM    513  CB  PRO A  52      17.212   0.543  10.259  1.00 95.55           C
ATOM    514 1HB  PRO A  52      18.200   0.104  10.117  1.00 95.55           H
ATOM    515 2HB  PRO A  52      17.346   1.624  10.297  1.00 95.55           H
ATOM    516  CG  PRO A  52      16.537   0.014  11.519  1.00 95.55           C
ATOM    517 1HG  PRO A  52      17.243  -0.091  12.343  1.00 95.55           H
ATOM    518 2HG  PRO A  52      15.754   0.685  11.871  1.00 95.55           H
ATOM    519  CD  PRO A  52      15.981  -1.327  11.070  1.00 95.55           C
ATOM    520 1HD  PRO A  52      16.727  -2.119  11.140  1.00 95.55           H
ATOM    521 2HD  PRO A  52      15.132  -1.638  11.679  1.00 95.55           H
ATOM    522  N   PRO A  53      17.846  -1.153   7.797  1.00 95.68           N
ATOM    523  CA  PRO A  53      18.603  -1.453   6.580  1.00 95.68           C
ATOM    524  C   PRO A  53      17.703  -1.608   5.365  1.00 95.68           C
ATOM    525  O   PRO A  53      18.012  -1.097   4.289  1.00 95.68           O
ATOM    526  HA  PRO A  53      19.268  -0.624   6.338  1.00 95.68           H
ATOM    527  CB  PRO A  53      19.330  -2.756   6.917  1.00 95.68           C
ATOM    528 1HB  PRO A  53      18.751  -3.629   6.615  1.00 95.68           H
ATOM    529 2HB  PRO A  53      20.293  -2.822   6.409  1.00 95.68           H
ATOM    530  CG  PRO A  53      19.496  -2.687   8.431  1.00 95.68           C
ATOM    531 1HG  PRO A  53      19.671  -3.671   8.864  1.00 95.68           H
ATOM    532 2HG  PRO A  53      20.347  -2.069   8.717  1.00 95.68           H
ATOM    533  CD  PRO A  53      18.176  -2.087   8.889  1.00 95.68           C
ATOM    534 1HD  PRO A  53      17.406  -2.849   9.010  1.00 95.68           H
ATOM    535 2HD  PRO A  53      18.273  -1.581   9.849  1.00 95.68           H
ATOM    536  N   LEU A  54      16.602  -2.317   5.570  1.00 93.80           N
ATOM    537  CA  LEU A  54      15.718  -2.661   4.469  1.00 93.80           C
ATOM    538  C   LEU A  54      15.031  -1.394   3.957  1.00 93.80           C
ATOM    539  O   LEU A  54      14.890  -1.205   2.749  1.00 93.80           O
ATOM    540  HA  LEU A  54      16.336  -3.067   3.669  1.00 93.80           H
ATOM    541  CB  LEU A  54      14.743  -3.762   4.891  1.00 93.80           C
ATOM    542 1HB  LEU A  54      14.205  -3.425   5.777  1.00 93.80           H
ATOM    543 2HB  LEU A  54      14.004  -3.889   4.099  1.00 93.80           H
ATOM    544  CG  LEU A  54      15.363  -5.128   5.194  1.00 93.80           C
ATOM    545  HG  LEU A  54      16.089  -5.002   5.997  1.00 93.80           H
ATOM    546  CD1 LEU A  54      14.303  -6.112   5.694  1.00 93.80           C
ATOM    547 1HD1 LEU A  54      13.848  -5.725   6.605  1.00 93.80           H
ATOM    548 2HD1 LEU A  54      13.536  -6.239   4.930  1.00 93.80           H
ATOM    549 3HD1 LEU A  54      14.771  -7.074   5.902  1.00 93.80           H
ATOM    550  CD2 LEU A  54      16.120  -5.668   3.980  1.00 93.80           C
ATOM    551 1HD2 LEU A  54      15.432  -5.775   3.141  1.00 93.80           H
ATOM    552 2HD2 LEU A  54      16.917  -4.975   3.710  1.00 93.80           H
ATOM    553 3HD2 LEU A  54      16.551  -6.640   4.223  1.00 93.80           H
ATOM    554  HN  LEU A  54      16.312  -2.652   6.466  1.00 93.80           H
ATOM    555  N   TYR A  55      14.621  -0.559   4.900  1.00 94.26           N
ATOM    556  CA  TYR A  55      13.903   0.658   4.561  1.00 94.26           C
ATOM    557  C   TYR A  55      14.790   1.614   3.760  1.00 94.26           C
ATOM    558  O   TYR A  55      14.320   2.275   2.836  1.00 94.26           O
ATOM    559  HA  TYR A  55      13.040   0.382   3.956  1.00 94.26           H
ATOM    560  CB  TYR A  55      13.538   1.317   5.893  1.00 94.26           C
ATOM    561 1HB  TYR A  55      14.407   1.291   6.550  1.00 94.26           H
ATOM    562 2HB  TYR A  55      13.303   2.366   5.715  1.00 94.26           H
ATOM    563  CG  TYR A  55      12.356   0.659   6.608  1.00 94.26           C
ATOM    564  CD1 TYR A  55      11.758  -0.461   6.067  1.00 94.26           C
ATOM    565  HD1 TYR A  55      12.128  -0.877   5.130  1.00 94.26           H
ATOM    566  CD2 TYR A  55      11.888   1.186   7.795  1.00 94.26           C
ATOM    567  HD2 TYR A  55      12.360   2.071   8.222  1.00 94.26           H
ATOM    568  CE1 TYR A  55      10.646  -1.080   6.741  1.00 94.26           C
ATOM    569  HE1 TYR A  55      10.165  -1.965   6.324  1.00 94.26           H
ATOM    570  CE2 TYR A  55      10.776   0.567   8.468  1.00 94.26           C
ATOM    571  HE2 TYR A  55      10.396   0.973   9.406  1.00 94.26           H
ATOM    572  CZ  TYR A  55      10.210  -0.535   7.908  1.00 94.26           C
ATOM    573  OH  TYR A  55       9.159  -1.120   8.544  1.00 94.26           O
ATOM    574  HH  TYR A  55       8.811  -1.882   7.999  1.00 94.26           H
ATOM    575  HN  TYR A  55      14.773  -0.702   5.878  1.00 94.26           H
ATOM    576  N   TRP A  56      16.058   1.655   4.144  1.00 92.58           N
ATOM    577  CA  TRP A  56      17.026   2.478   3.440  1.00 92.58           C
ATOM    578  C   TRP A  56      17.195   1.907   2.030  1.00 92.58           C
ATOM    579  O   TRP A  56      17.262   2.657   1.057  1.00 92.58           O
ATOM    580  HA  TRP A  56      16.627   3.491   3.386  1.00 92.58           H
ATOM    581  CB  TRP A  56      18.344   2.559   4.214  1.00 92.58           C
ATOM    582 1HB  TRP A  56      18.554   1.584   4.655  1.00 92.58           H
ATOM    583 2HB  TRP A  56      19.152   2.773   3.515  1.00 92.58           H
ATOM    584  CG  TRP A  56      18.352   3.615   5.320  1.00 92.58           C
ATOM    585  CD1 TRP A  56      18.469   3.426   6.642  1.00 92.58           C
ATOM    586  HD1 TRP A  56      18.578   2.449   7.114  1.00 92.58           H
ATOM    587  CD2 TRP A  56      18.233   5.043   5.146  1.00 92.58           C
ATOM    588  NE1 TRP A  56      18.434   4.622   7.329  1.00 92.58           N
ATOM    589  HE1 TRP A  56      18.503   4.737   8.320  1.00 92.58           H
ATOM    590  CE2 TRP A  56      18.286   5.636   6.391  1.00 92.58           C
ATOM    591  CE3 TRP A  56      18.085   5.808   3.976  1.00 92.58           C
ATOM    592  HE3 TRP A  56      18.040   5.363   2.982  1.00 92.58           H
ATOM    593  CZ2 TRP A  56      18.198   7.020   6.585  1.00 92.58           C
ATOM    594  HZ2 TRP A  56      18.243   7.465   7.579  1.00 92.58           H
ATOM    595  CZ3 TRP A  56      17.999   7.189   4.187  1.00 92.58           C
ATOM    596  HZ3 TRP A  56      17.883   7.829   3.312  1.00 92.58           H
ATOM    597  CH2 TRP A  56      18.051   7.802   5.433  1.00 92.58           C
ATOM    598  HH2 TRP A  56      17.976   8.886   5.514  1.00 92.58           H
ATOM    599  HN  TRP A  56      16.424   1.141   4.919  1.00 92.58           H
ATOM    600  N   LEU A  57      17.260   0.586   1.965  1.00 92.50           N
ATOM    601  CA  LEU A  57      17.443  -0.093   0.694  1.00 92.50           C
ATOM    602  C   LEU A  57      16.254   0.215  -0.219  1.00 92.50           C
ATOM    603  O   LEU A  57      16.436   0.621  -1.366  1.00 92.50           O
ATOM    604  HA  LEU A  57      18.345   0.311   0.234  1.00 92.50           H
ATOM    605  CB  LEU A  57      17.678  -1.589   0.914  1.00 92.50           C
ATOM    606 1HB  LEU A  57      18.555  -1.709   1.549  1.00 92.50           H
ATOM    607 2HB  LEU A  57      16.828  -1.993   1.464  1.00 92.50           H
ATOM    608  CG  LEU A  57      17.879  -2.429  -0.349  1.00 92.50           C
ATOM    609  HG  LEU A  57      17.041  -2.241  -1.021  1.00 92.50           H
ATOM    610  CD1 LEU A  57      19.153  -2.013  -1.087  1.00 92.50           C
ATOM    611 1HD1 LEU A  57      19.081  -0.964  -1.373  1.00 92.50           H
ATOM    612 2HD1 LEU A  57      20.014  -2.153  -0.434  1.00 92.50           H
ATOM    613 3HD1 LEU A  57      19.271  -2.626  -1.981  1.00 92.50           H
ATOM    614  CD2 LEU A  57      17.868  -3.923  -0.021  1.00 92.50           C
ATOM    615 1HD2 LEU A  57      18.673  -4.147   0.680  1.00 92.50           H
ATOM    616 2HD2 LEU A  57      16.911  -4.190   0.428  1.00 92.50           H
ATOM    617 3HD2 LEU A  57      18.013  -4.497  -0.936  1.00 92.50           H
ATOM    618  HN  LEU A  57      17.190  -0.017   2.760  1.00 92.50           H
ATOM    619  N   VAL A  58      15.063   0.009   0.324  1.00 94.78           N
ATOM    620  CA  VAL A  58      13.847   0.187  -0.451  1.00 94.78           C
ATOM    621  C   VAL A  58      13.764   1.635  -0.937  1.00 94.78           C
ATOM    622  O   VAL A  58      13.400   1.889  -2.084  1.00 94.78           O
ATOM    623  HA  VAL A  58      13.909  -0.471  -1.318  1.00 94.78           H
ATOM    624  CB  VAL A  58      12.632  -0.235   0.378  1.00 94.78           C
ATOM    625  HB  VAL A  58      12.658   0.318   1.317  1.00 94.78           H
ATOM    626  CG1 VAL A  58      11.328   0.119  -0.340  1.00 94.78           C
ATOM    627 1HG1 VAL A  58      11.284   1.196  -0.502  1.00 94.78           H
ATOM    628 2HG1 VAL A  58      11.291  -0.395  -1.301  1.00 94.78           H
ATOM    629 3HG1 VAL A  58      10.481  -0.192   0.271  1.00 94.78           H
ATOM    630  CG2 VAL A  58      12.687  -1.728   0.710  1.00 94.78           C
ATOM    631 1HG2 VAL A  58      12.697  -2.305  -0.214  1.00 94.78           H
ATOM    632 2HG2 VAL A  58      13.591  -1.940   1.281  1.00 94.78           H
ATOM    633 3HG2 VAL A  58      11.812  -2.001   1.300  1.00 94.78           H
ATOM    634  HN  VAL A  58      14.922  -0.274   1.272  1.00 94.78           H
ATOM    635  N   PHE A  59      14.109   2.548  -0.040  1.00 95.70           N
ATOM    636  CA  PHE A  59      14.044   3.965  -0.352  1.00 95.70           C
ATOM    637  C   PHE A  59      14.933   4.304  -1.551  1.00 95.70           C
ATOM    638  O   PHE A  59      14.479   4.932  -2.506  1.00 95.70           O
ATOM    639  HA  PHE A  59      13.007   4.197  -0.594  1.00 95.70           H
ATOM    640  CB  PHE A  59      14.559   4.717   0.877  1.00 95.70           C
ATOM    641 1HB  PHE A  59      13.865   4.560   1.704  1.00 95.70           H
ATOM    642 2HB  PHE A  59      15.515   4.290   1.178  1.00 95.70           H
ATOM    643  CG  PHE A  59      14.734   6.221   0.658  1.00 95.70           C
ATOM    644  CD1 PHE A  59      15.982   6.762   0.617  1.00 95.70           C
ATOM    645  HD1 PHE A  59      16.856   6.123   0.741  1.00 95.70           H
ATOM    646  CD2 PHE A  59      13.643   7.018   0.504  1.00 95.70           C
ATOM    647  HD2 PHE A  59      12.643   6.585   0.537  1.00 95.70           H
ATOM    648  CE1 PHE A  59      16.145   8.157   0.414  1.00 95.70           C
ATOM    649  HE1 PHE A  59      17.145   8.590   0.381  1.00 95.70           H
ATOM    650  CE2 PHE A  59      13.806   8.414   0.301  1.00 95.70           C
ATOM    651  HE2 PHE A  59      12.931   9.053   0.178  1.00 95.70           H
ATOM    652  CZ  PHE A  59      15.053   8.954   0.260  1.00 95.70           C
ATOM    653  HZ  PHE A  59      15.179  10.026   0.104  1.00 95.70           H
ATOM    654  HN  PHE A  59      14.426   2.332   0.883  1.00 95.70           H
ATOM    655  N   ILE A  60      16.182   3.873  -1.461  1.00 93.55           N
ATOM    656  CA  ILE A  60      17.177   4.250  -2.451  1.00 93.55           C
ATOM    657  C   ILE A  60      16.747   3.728  -3.824  1.00 93.55           C
ATOM    658  O   ILE A  60      16.672   4.490  -4.786  1.00 93.55           O
ATOM    659  HA  ILE A  60      17.203   5.339  -2.489  1.00 93.55           H
ATOM    660  CB  ILE A  60      18.567   3.778  -2.021  1.00 93.55           C
ATOM    661  HB  ILE A  60      18.499   2.728  -1.739  1.00 93.55           H
ATOM    662  CG1 ILE A  60      19.050   4.547  -0.789  1.00 93.55           C
ATOM    663 1HG1 ILE A  60      19.299   5.571  -1.070  1.00 93.55           H
ATOM    664 2HG1 ILE A  60      18.248   4.603  -0.054  1.00 93.55           H
ATOM    665  CG2 ILE A  60      19.561   3.871  -3.181  1.00 93.55           C
ATOM    666 1HG2 ILE A  60      19.218   3.243  -4.004  1.00 93.55           H
ATOM    667 2HG2 ILE A  60      19.631   4.905  -3.517  1.00 93.55           H
ATOM    668 3HG2 ILE A  60      20.541   3.529  -2.848  1.00 93.55           H
ATOM    669  CD1 ILE A  60      20.274   3.872  -0.167  1.00 93.55           C
ATOM    670 1HD1 ILE A  60      20.015   2.856   0.134  1.00 93.55           H
ATOM    671 2HD1 ILE A  60      21.082   3.839  -0.898  1.00 93.55           H
ATOM    672 3HD1 ILE A  60      20.597   4.438   0.706  1.00 93.55           H
ATOM    673  HN  ILE A  60      16.518   3.279  -0.730  1.00 93.55           H
ATOM    674  N   VAL A  61      16.477   2.431  -3.870  1.00 93.19           N
ATOM    675  CA  VAL A  61      16.190   1.771  -5.132  1.00 93.19           C
ATOM    676  C   VAL A  61      14.881   2.320  -5.703  1.00 93.19           C
ATOM    677  O   VAL A  61      14.785   2.584  -6.901  1.00 93.19           O
ATOM    678  HA  VAL A  61      17.001   2.010  -5.820  1.00 93.19           H
ATOM    679  CB  VAL A  61      16.167   0.254  -4.935  1.00 93.19           C
ATOM    680  HB  VAL A  61      15.422   0.026  -4.173  1.00 93.19           H
ATOM    681  CG1 VAL A  61      15.755  -0.459  -6.225  1.00 93.19           C
ATOM    682 1HG1 VAL A  61      14.758  -0.130  -6.519  1.00 93.19           H
ATOM    683 2HG1 VAL A  61      16.466  -0.220  -7.016  1.00 93.19           H
ATOM    684 3HG1 VAL A  61      15.747  -1.537  -6.057  1.00 93.19           H
ATOM    685  CG2 VAL A  61      17.521  -0.255  -4.436  1.00 93.19           C
ATOM    686 1HG2 VAL A  61      18.293  -0.008  -5.165  1.00 93.19           H
ATOM    687 2HG2 VAL A  61      17.757   0.218  -3.482  1.00 93.19           H
ATOM    688 3HG2 VAL A  61      17.477  -1.336  -4.305  1.00 93.19           H
ATOM    689  HN  VAL A  61      16.453   1.836  -3.066  1.00 93.19           H
ATOM    690  N   GLY A  62      13.906   2.475  -4.820  1.00 94.92           N
ATOM    691  CA  GLY A  62      12.570   2.864  -5.240  1.00 94.92           C
ATOM    692  C   GLY A  62      12.553   4.307  -5.746  1.00 94.92           C
ATOM    693  O   GLY A  62      11.920   4.606  -6.758  1.00 94.92           O
ATOM    694 1HA  GLY A  62      12.223   2.194  -6.027  1.00 94.92           H
ATOM    695 2HA  GLY A  62      11.878   2.759  -4.405  1.00 94.92           H
ATOM    696  HN  GLY A  62      14.017   2.340  -3.835  1.00 94.92           H
ATOM    697  N   ALA A  63      13.256   5.164  -5.020  1.00 94.85           N
ATOM    698  CA  ALA A  63      13.286   6.578  -5.352  1.00 94.85           C
ATOM    699  C   ALA A  63      13.905   6.759  -6.740  1.00 94.85           C
ATOM    700  O   ALA A  63      13.385   7.512  -7.562  1.00 94.85           O
ATOM    701  HA  ALA A  63      12.257   6.936  -5.373  1.00 94.85           H
ATOM    702  CB  ALA A  63      14.051   7.341  -4.269  1.00 94.85           C
ATOM    703 1HB  ALA A  63      13.554   7.204  -3.308  1.00 94.85           H
ATOM    704 2HB  ALA A  63      15.071   6.961  -4.208  1.00 94.85           H
ATOM    705 3HB  ALA A  63      14.073   8.402  -4.518  1.00 94.85           H
ATOM    706  HN  ALA A  63      13.797   4.906  -4.220  1.00 94.85           H
ATOM    707  N   LEU A  64      15.007   6.056  -6.957  1.00 88.98           N
ATOM    708  CA  LEU A  64      15.705   6.133  -8.229  1.00 88.98           C
ATOM    709  C   LEU A  64      14.791   5.610  -9.340  1.00 88.98           C
ATOM    710  O   LEU A  64      14.658   6.240 -10.387  1.00 88.98           O
ATOM    711  HA  LEU A  64      15.916   7.185  -8.423  1.00 88.98           H
ATOM    712  CB  LEU A  64      17.050   5.409  -8.147  1.00 88.98           C
ATOM    713 1HB  LEU A  64      16.878   4.409  -7.749  1.00 88.98           H
ATOM    714 2HB  LEU A  64      17.437   5.288  -9.159  1.00 88.98           H
ATOM    715  CG  LEU A  64      18.126   6.088  -7.297  1.00 88.98           C
ATOM    716  HG  LEU A  64      17.711   6.277  -6.307  1.00 88.98           H
ATOM    717  CD1 LEU A  64      19.338   5.172  -7.113  1.00 88.98           C
ATOM    718 1HD1 LEU A  64      19.027   4.254  -6.615  1.00 88.98           H
ATOM    719 2HD1 LEU A  64      19.763   4.931  -8.087  1.00 88.98           H
ATOM    720 3HD1 LEU A  64      20.087   5.679  -6.505  1.00 88.98           H
ATOM    721  CD2 LEU A  64      18.517   7.444  -7.889  1.00 88.98           C
ATOM    722 1HD2 LEU A  64      18.906   7.302  -8.897  1.00 88.98           H
ATOM    723 2HD2 LEU A  64      17.641   8.091  -7.925  1.00 88.98           H
ATOM    724 3HD2 LEU A  64      19.284   7.905  -7.265  1.00 88.98           H
ATOM    725  HN  LEU A  64      15.422   5.444  -6.284  1.00 88.98           H
ATOM    726  N   GLY A  65      14.186   4.462  -9.072  1.00 91.91           N
ATOM    727  CA  GLY A  65      13.408   3.772 -10.087  1.00 91.91           C
ATOM    728  C   GLY A  65      12.201   4.609 -10.515  1.00 91.91           C
ATOM    729  O   GLY A  65      11.993   4.842 -11.705  1.00 91.91           O
ATOM    730 1HA  GLY A  65      14.036   3.564 -10.953  1.00 91.91           H
ATOM    731 2HA  GLY A  65      13.069   2.811  -9.700  1.00 91.91           H
ATOM    732  HN  GLY A  65      14.221   4.006  -8.183  1.00 91.91           H
ATOM    733  N   ASN A  66      11.436   5.039  -9.522  1.00 89.48           N
ATOM    734  CA  ASN A  66      10.184   5.726  -9.786  1.00 89.48           C
ATOM    735  C   ASN A  66      10.478   7.098 -10.397  1.00 89.48           C
ATOM    736  O   ASN A  66       9.744   7.565 -11.266  1.00 89.48           O
ATOM    737  HA  ASN A  66       9.637   5.075 -10.468  1.00 89.48           H
ATOM    738  CB  ASN A  66       9.393   5.944  -8.494  1.00 89.48           C
ATOM    739 1HB  ASN A  66      10.067   6.264  -7.700  1.00 89.48           H
ATOM    740 2HB  ASN A  66       8.668   6.745  -8.638  1.00 89.48           H
ATOM    741  CG  ASN A  66       8.669   4.664  -8.072  1.00 89.48           C
ATOM    742  OD1 ASN A  66       7.747   4.198  -8.722  1.00 89.48           O
ATOM    743  ND2 ASN A  66       9.136   4.123  -6.950  1.00 89.48           N
ATOM    744 1HD2 ASN A  66       9.895   4.557  -6.465  1.00 89.48           H
ATOM    745 2HD2 ASN A  66       8.728   3.284  -6.592  1.00 89.48           H
ATOM    746  HN  ASN A  66      11.660   4.924  -8.554  1.00 89.48           H
ATOM    747  N   SER A  67      11.554   7.705  -9.917  1.00 90.52           N
ATOM    748  CA  SER A  67      11.992   8.984 -10.450  1.00 90.52           C
ATOM    749  C   SER A  67      12.304   8.850 -11.942  1.00 90.52           C
ATOM    750  O   SER A  67      12.006   9.751 -12.725  1.00 90.52           O
ATOM    751  HA  SER A  67      11.154   9.663 -10.294  1.00 90.52           H
ATOM    752  CB  SER A  67      13.217   9.505  -9.696  1.00 90.52           C
ATOM    753 1HB  SER A  67      14.028   8.782  -9.780  1.00 90.52           H
ATOM    754 2HB  SER A  67      13.563  10.428 -10.161  1.00 90.52           H
ATOM    755  OG  SER A  67      12.935   9.743  -8.320  1.00 90.52           O
ATOM    756  HG  SER A  67      13.453   9.105  -7.749  1.00 90.52           H
ATOM    757  HN  SER A  67      12.122   7.337  -9.180  1.00 90.52           H
ATOM    758  N   LEU A  68      12.900   7.719 -12.290  1.00 84.71           N
ATOM    759  CA  LEU A  68      13.256   7.456 -13.674  1.00 84.71           C
ATOM    760  C   LEU A  68      11.980   7.324 -14.508  1.00 84.71           C
ATOM    761  O   LEU A  68      11.911   7.828 -15.628  1.00 84.71           O
ATOM    762  HA  LEU A  68      13.817   8.318 -14.036  1.00 84.71           H
ATOM    763  CB  LEU A  68      14.181   6.241 -13.768  1.00 84.71           C
ATOM    764 1HB  LEU A  68      14.933   6.320 -12.983  1.00 84.71           H
ATOM    765 2HB  LEU A  68      13.595   5.346 -13.559  1.00 84.71           H
ATOM    766  CG  LEU A  68      14.898   6.046 -15.105  1.00 84.71           C
ATOM    767  HG  LEU A  68      14.187   6.244 -15.907  1.00 84.71           H
ATOM    768  CD1 LEU A  68      16.047   7.045 -15.262  1.00 84.71           C
ATOM    769 1HD1 LEU A  68      15.653   8.060 -15.222  1.00 84.71           H
ATOM    770 2HD1 LEU A  68      16.766   6.901 -14.456  1.00 84.71           H
ATOM    771 3HD1 LEU A  68      16.539   6.884 -16.221  1.00 84.71           H
ATOM    772  CD2 LEU A  68      15.370   4.600 -15.268  1.00 84.71           C
ATOM    773 1HD2 LEU A  68      16.059   4.349 -14.462  1.00 84.71           H
ATOM    774 2HD2 LEU A  68      14.510   3.931 -15.232  1.00 84.71           H
ATOM    775 3HD2 LEU A  68      15.877   4.488 -16.227  1.00 84.71           H
ATOM    776  HN  LEU A  68      13.138   6.992 -11.647  1.00 84.71           H
ATOM    777  N   VAL A  69      11.001   6.643 -13.930  1.00 86.65           N
ATOM    778  CA  VAL A  69       9.736   6.426 -14.612  1.00 86.65           C
ATOM    779  C   VAL A  69       9.120   7.779 -14.975  1.00 86.65           C
ATOM    780  O   VAL A  69       8.715   7.995 -16.116  1.00 86.65           O
ATOM    781  HA  VAL A  69       9.947   5.879 -15.531  1.00 86.65           H
ATOM    782  CB  VAL A  69       8.817   5.563 -13.746  1.00 86.65           C
ATOM    783  HB  VAL A  69       8.753   6.025 -12.761  1.00 86.65           H
ATOM    784  CG1 VAL A  69       7.404   5.509 -14.332  1.00 86.65           C
ATOM    785 1HG1 VAL A  69       6.993   6.517 -14.381  1.00 86.65           H
ATOM    786 2HG1 VAL A  69       7.443   5.082 -15.334  1.00 86.65           H
ATOM    787 3HG1 VAL A  69       6.771   4.888 -13.697  1.00 86.65           H
ATOM    788  CG2 VAL A  69       9.392   4.156 -13.570  1.00 86.65           C
ATOM    789 1HG2 VAL A  69       9.499   3.682 -14.546  1.00 86.65           H
ATOM    790 2HG2 VAL A  69      10.367   4.220 -13.088  1.00 86.65           H
ATOM    791 3HG2 VAL A  69       8.718   3.563 -12.951  1.00 86.65           H
ATOM    792  HN  VAL A  69      11.062   6.243 -13.016  1.00 86.65           H
ATOM    793  N   ILE A  70       9.067   8.655 -13.982  1.00 88.08           N
ATOM    794  CA  ILE A  70       8.423   9.945 -14.156  1.00 88.08           C
ATOM    795  C   ILE A  70       9.143  10.725 -15.258  1.00 88.08           C
ATOM    796  O   ILE A  70       8.502  11.340 -16.108  1.00 88.08           O
ATOM    797  HA  ILE A  70       7.398   9.759 -14.478  1.00 88.08           H
ATOM    798  CB  ILE A  70       8.349  10.692 -12.822  1.00 88.08           C
ATOM    799  HB  ILE A  70       9.346  10.703 -12.381  1.00 88.08           H
ATOM    800  CG1 ILE A  70       7.428   9.967 -11.839  1.00 88.08           C
ATOM    801 1HG1 ILE A  70       6.389  10.106 -12.138  1.00 88.08           H
ATOM    802 2HG1 ILE A  70       7.628   8.896 -11.869  1.00 88.08           H
ATOM    803  CG2 ILE A  70       7.932  12.149 -13.031  1.00 88.08           C
ATOM    804 1HG2 ILE A  70       8.660  12.647 -13.671  1.00 88.08           H
ATOM    805 2HG2 ILE A  70       6.950  12.181 -13.505  1.00 88.08           H
ATOM    806 3HG2 ILE A  70       7.887  12.656 -12.068  1.00 88.08           H
ATOM    807  CD1 ILE A  70       7.629  10.488 -10.414  1.00 88.08           C
ATOM    808 1HD1 ILE A  70       8.662  10.325 -10.110  1.00 88.08           H
ATOM    809 2HD1 ILE A  70       7.404  11.554 -10.382  1.00 88.08           H
ATOM    810 3HD1 ILE A  70       6.962   9.956  -9.735  1.00 88.08           H
ATOM    811  HN  ILE A  70       9.453   8.494 -13.073  1.00 88.08           H
ATOM    812  N   LEU A  71      10.466  10.674 -15.207  1.00 83.68           N
ATOM    813  CA  LEU A  71      11.280  11.389 -16.175  1.00 83.68           C
ATOM    814  C   LEU A  71      10.929  10.908 -17.584  1.00 83.68           C
ATOM    815  O   LEU A  71      10.763  11.717 -18.496  1.00 83.68           O
ATOM    816  HA  LEU A  71      11.027  12.447 -16.098  1.00 83.68           H
ATOM    817  CB  LEU A  71      12.765  11.253 -15.831  1.00 83.68           C
ATOM    818 1HB  LEU A  71      12.918  10.289 -15.347  1.00 83.68           H
ATOM    819 2HB  LEU A  71      13.333  11.237 -16.761  1.00 83.68           H
ATOM    820  CG  LEU A  71      13.347  12.343 -14.929  1.00 83.68           C
ATOM    821  HG  LEU A  71      12.595  12.609 -14.186  1.00 83.68           H
ATOM    822  CD1 LEU A  71      14.572  11.830 -14.169  1.00 83.68           C
ATOM    823 1HD1 LEU A  71      14.285  10.980 -13.550  1.00 83.68           H
ATOM    824 2HD1 LEU A  71      15.337  11.519 -14.880  1.00 83.68           H
ATOM    825 3HD1 LEU A  71      14.966  12.625 -13.535  1.00 83.68           H
ATOM    826  CD2 LEU A  71      13.658  13.609 -15.729  1.00 83.68           C
ATOM    827 1HD2 LEU A  71      14.383  13.377 -16.509  1.00 83.68           H
ATOM    828 2HD2 LEU A  71      12.742  13.985 -16.185  1.00 83.68           H
ATOM    829 3HD2 LEU A  71      14.071  14.368 -15.064  1.00 83.68           H
ATOM    830  HN  LEU A  71      10.980  10.158 -14.522  1.00 83.68           H
ATOM    831  N   VAL A  72      10.826   9.594 -17.718  1.00 82.86           N
ATOM    832  CA  VAL A  72      10.620   8.989 -19.023  1.00 82.86           C
ATOM    833  C   VAL A  72       9.296   9.485 -19.608  1.00 82.86           C
ATOM    834  O   VAL A  72       9.231   9.856 -20.778  1.00 82.86           O
ATOM    835  HA  VAL A  72      11.434   9.317 -19.670  1.00 82.86           H
ATOM    836  CB  VAL A  72      10.690   7.465 -18.909  1.00 82.86           C
ATOM    837  HB  VAL A  72      10.007   7.156 -18.119  1.00 82.86           H
ATOM    838  CG1 VAL A  72      10.238   6.797 -20.209  1.00 82.86           C
ATOM    839 1HG1 VAL A  72       9.209   7.084 -20.427  1.00 82.86           H
ATOM    840 2HG1 VAL A  72      10.885   7.116 -21.026  1.00 82.86           H
ATOM    841 3HG1 VAL A  72      10.297   5.714 -20.101  1.00 82.86           H
ATOM    842  CG2 VAL A  72      12.097   7.008 -18.519  1.00 82.86           C
ATOM    843 1HG2 VAL A  72      12.809   7.335 -19.277  1.00 82.86           H
ATOM    844 2HG2 VAL A  72      12.367   7.443 -17.556  1.00 82.86           H
ATOM    845 3HG2 VAL A  72      12.119   5.921 -18.445  1.00 82.86           H
ATOM    846  HN  VAL A  72      10.880   8.949 -16.956  1.00 82.86           H
ATOM    847  N   TYR A  73       8.273   9.474 -18.765  1.00 78.90           N
ATOM    848  CA  TYR A  73       6.945   9.874 -19.197  1.00 78.90           C
ATOM    849  C   TYR A  73       6.896  11.371 -19.508  1.00 78.90           C
ATOM    850  O   TYR A  73       6.172  11.799 -20.405  1.00 78.90           O
ATOM    851  HA  TYR A  73       6.702   9.315 -20.100  1.00 78.90           H
ATOM    852  CB  TYR A  73       6.013   9.579 -18.020  1.00 78.90           C
ATOM    853 1HB  TYR A  73       6.575   9.676 -17.091  1.00 78.90           H
ATOM    854 2HB  TYR A  73       5.226  10.333 -17.995  1.00 78.90           H
ATOM    855  CG  TYR A  73       5.369   8.192 -18.067  1.00 78.90           C
ATOM    856  CD1 TYR A  73       4.456   7.889 -19.057  1.00 78.90           C
ATOM    857  HD1 TYR A  73       4.195   8.638 -19.805  1.00 78.90           H
ATOM    858  CD2 TYR A  73       5.701   7.245 -17.121  1.00 78.90           C
ATOM    859  HD2 TYR A  73       6.421   7.484 -16.339  1.00 78.90           H
ATOM    860  CE1 TYR A  73       3.850   6.583 -19.102  1.00 78.90           C
ATOM    861  HE1 TYR A  73       3.128   6.331 -19.879  1.00 78.90           H
ATOM    862  CE2 TYR A  73       5.095   5.939 -17.166  1.00 78.90           C
ATOM    863  HE2 TYR A  73       5.348   5.181 -16.424  1.00 78.90           H
ATOM    864  CZ  TYR A  73       4.200   5.673 -18.154  1.00 78.90           C
ATOM    865  OH  TYR A  73       3.627   4.440 -18.197  1.00 78.90           O
ATOM    866  HH  TYR A  73       3.057   4.356 -19.014  1.00 78.90           H
ATOM    867  HN  TYR A  73       8.342   9.200 -17.806  1.00 78.90           H
ATOM    868  N   TRP A  74       7.678  12.126 -18.750  1.00 70.87           N
ATOM    869  CA  TRP A  74       7.638  13.575 -18.844  1.00 70.87           C
ATOM    870  C   TRP A  74       8.206  13.977 -20.206  1.00 70.87           C
ATOM    871  O   TRP A  74       7.589  14.750 -20.937  1.00 70.87           O
ATOM    872  HA  TRP A  74       6.595  13.886 -18.769  1.00 70.87           H
ATOM    873  CB  TRP A  74       8.380  14.222 -17.672  1.00 70.87           C
ATOM    874 1HB  TRP A  74       8.016  13.788 -16.741  1.00 70.87           H
ATOM    875 2HB  TRP A  74       9.439  13.975 -17.746  1.00 70.87           H
ATOM    876  CG  TRP A  74       8.229  15.743 -17.603  1.00 70.87           C
ATOM    877  CD1 TRP A  74       8.999  16.676 -18.179  1.00 70.87           C
ATOM    878  HD1 TRP A  74       9.869  16.456 -18.797  1.00 70.87           H
ATOM    879  CD2 TRP A  74       7.208  16.473 -16.890  1.00 70.87           C
ATOM    880  NE1 TRP A  74       8.552  17.949 -17.890  1.00 70.87           N
ATOM    881  HE1 TRP A  74       8.961  18.806 -18.205  1.00 70.87           H
ATOM    882  CE2 TRP A  74       7.428  17.822 -17.082  1.00 70.87           C
ATOM    883  CE3 TRP A  74       6.135  16.010 -16.109  1.00 70.87           C
ATOM    884  HE3 TRP A  74       5.940  14.950 -15.943  1.00 70.87           H
ATOM    885  CZ2 TRP A  74       6.617  18.818 -16.526  1.00 70.87           C
ATOM    886  HZ2 TRP A  74       6.811  19.877 -16.692  1.00 70.87           H
ATOM    887  CZ3 TRP A  74       5.333  17.017 -15.560  1.00 70.87           C
ATOM    888  HZ3 TRP A  74       4.486  16.713 -14.945  1.00 70.87           H
ATOM    889  CH2 TRP A  74       5.541  18.379 -15.744  1.00 70.87           C
ATOM    890  HH2 TRP A  74       4.870  19.103 -15.281  1.00 70.87           H
ATOM    891  HN  TRP A  74       8.328  11.764 -18.082  1.00 70.87           H
ATOM    892  N   TYR A  75       9.377  13.433 -20.507  1.00 69.13           N
ATOM    893  CA  TYR A  75      10.186  13.954 -21.595  1.00 69.13           C
ATOM    894  C   TYR A  75       9.949  13.161 -22.883  1.00 69.13           C
ATOM    895  O   TYR A  75      10.123  13.688 -23.981  1.00 69.13           O
ATOM    896  HA  TYR A  75       9.901  14.993 -21.759  1.00 69.13           H
ATOM    897  CB  TYR A  75      11.642  13.774 -21.161  1.00 69.13           C
ATOM    898 1HB  TYR A  75      11.753  12.795 -20.694  1.00 69.13           H
ATOM    899 2HB  TYR A  75      12.278  13.778 -22.047  1.00 69.13           H
ATOM    900  CG  TYR A  75      12.139  14.846 -20.190  1.00 69.13           C
ATOM    901  CD1 TYR A  75      12.432  16.113 -20.651  1.00 69.13           C
ATOM    902  HD1 TYR A  75      12.310  16.350 -21.708  1.00 69.13           H
ATOM    903  CD2 TYR A  75      12.293  14.547 -18.851  1.00 69.13           C
ATOM    904  HD2 TYR A  75      12.062  13.546 -18.487  1.00 69.13           H
ATOM    905  CE1 TYR A  75      12.899  17.123 -19.737  1.00 69.13           C
ATOM    906  HE1 TYR A  75      13.135  18.127 -20.088  1.00 69.13           H
ATOM    907  CE2 TYR A  75      12.761  15.556 -17.937  1.00 69.13           C
ATOM    908  HE2 TYR A  75      12.887  15.333 -16.878  1.00 69.13           H
ATOM    909  CZ  TYR A  75      13.041  16.794 -18.425  1.00 69.13           C
ATOM    910  OH  TYR A  75      13.482  17.747 -17.561  1.00 69.13           O
ATOM    911  HH  TYR A  75      13.614  18.613 -18.045  1.00 69.13           H
ATOM    912  HN  TYR A  75       9.772  12.653 -20.022  1.00 69.13           H
ATOM    913  N   CYS A  76       9.555  11.909 -22.705  1.00 68.60           N
ATOM    914  CA  CYS A  76       9.608  10.946 -23.792  1.00 68.60           C
ATOM    915  C   CYS A  76       8.184  10.462 -24.075  1.00 68.60           C
ATOM    916  O   CYS A  76       7.606  10.792 -25.109  1.00 68.60           O
ATOM    917  HA  CYS A  76      10.016  11.471 -24.655  1.00 68.60           H
ATOM    918  CB  CYS A  76      10.552   9.786 -23.474  1.00 68.60           C
ATOM    919 1HB  CYS A  76      11.465  10.164 -23.015  1.00 68.60           H
ATOM    920 2HB  CYS A  76      10.087   9.114 -22.753  1.00 68.60           H
ATOM    921  SG  CYS A  76      10.957   8.871 -25.007  1.00 68.60           S
ATOM    922  HG  CYS A  76       9.752   8.333 -25.171  1.00 68.60           H
ATOM    923  HN  CYS A  76       9.205  11.550 -21.839  1.00 68.60           H
ATOM    924  N   THR A  77       7.659   9.688 -23.136  1.00 61.39           N
ATOM    925  CA  THR A  77       6.459   8.910 -23.393  1.00 61.39           C
ATOM    926  C   THR A  77       5.262   9.835 -23.618  1.00 61.39           C
ATOM    927  O   THR A  77       4.458   9.608 -24.521  1.00 61.39           O
ATOM    928  HA  THR A  77       6.605   8.346 -24.315  1.00 61.39           H
ATOM    929  CB  THR A  77       6.266   7.939 -22.226  1.00 61.39           C
ATOM    930  HB  THR A  77       5.963   8.471 -21.324  1.00 61.39           H
ATOM    931  OG1 THR A  77       7.508   7.245 -22.143  1.00 61.39           O
ATOM    932  HG1 THR A  77       7.611   6.633 -22.926  1.00 61.39           H
ATOM    933  CG2 THR A  77       5.247   6.842 -22.539  1.00 61.39           C
ATOM    934 1HG2 THR A  77       5.585   6.267 -23.402  1.00 61.39           H
ATOM    935 2HG2 THR A  77       4.281   7.296 -22.761  1.00 61.39           H
ATOM    936 3HG2 THR A  77       5.148   6.181 -21.678  1.00 61.39           H
ATOM    937  HN  THR A  77       8.039   9.587 -22.217  1.00 61.39           H
ATOM    938  N   ARG A  78       5.180  10.859 -22.781  1.00 55.55           N
ATOM    939  CA  ARG A  78       3.945  11.611 -22.636  1.00 55.55           C
ATOM    940  C   ARG A  78       2.771  10.661 -22.395  1.00 55.55           C
ATOM    941  O   ARG A  78       2.774   9.529 -22.876  1.00 55.55           O
ATOM    942  HA  ARG A  78       4.111  12.256 -21.773  1.00 55.55           H
ATOM    943  CB  ARG A  78       3.664  12.453 -23.882  1.00 55.55           C
ATOM    944 1HB  ARG A  78       3.573  11.802 -24.752  1.00 55.55           H
ATOM    945 2HB  ARG A  78       2.711  12.969 -23.769  1.00 55.55           H
ATOM    946  CG  ARG A  78       4.778  13.474 -24.117  1.00 55.55           C
ATOM    947 1HG  ARG A  78       4.951  14.046 -23.204  1.00 55.55           H
ATOM    948 2HG  ARG A  78       5.709  12.956 -24.349  1.00 55.55           H
ATOM    949  CD  ARG A  78       4.419  14.425 -25.260  1.00 55.55           C
ATOM    950 1HD  ARG A  78       4.302  13.864 -26.187  1.00 55.55           H
ATOM    951 2HD  ARG A  78       3.463  14.907 -25.056  1.00 55.55           H
ATOM    952  NE  ARG A  78       5.477  15.448 -25.419  1.00 55.55           N
ATOM    953  HE  ARG A  78       6.318  15.339 -24.889  1.00 55.55           H
ATOM    954  CZ  ARG A  78       5.378  16.511 -26.229  1.00 55.55           C
ATOM    955  NH1 ARG A  78       4.274  16.707 -26.962  1.00 55.55           N
ATOM    956 1HH1 ARG A  78       3.515  16.058 -26.908  1.00 55.55           H
ATOM    957 2HH1 ARG A  78       4.208  17.503 -27.564  1.00 55.55           H
ATOM    958  NH2 ARG A  78       6.400  17.375 -26.294  1.00 55.55           N
ATOM    959 1HH2 ARG A  78       6.342  18.174 -26.894  1.00 55.55           H
ATOM    960 2HH2 ARG A  78       7.220  17.222 -25.744  1.00 55.55           H
ATOM    961  HN  ARG A  78       5.937  11.175 -22.209  1.00 55.55           H
ATOM    962  N   VAL A  79       1.793  11.156 -21.650  1.00 71.03           N
ATOM    963  CA  VAL A  79       0.609  10.370 -21.349  1.00 71.03           C
ATOM    964  C   VAL A  79      -0.316  10.363 -22.568  1.00 71.03           C
ATOM    965  O   VAL A  79      -0.983  11.356 -22.851  1.00 71.03           O
ATOM    966  HA  VAL A  79       0.934   9.349 -21.149  1.00 71.03           H
ATOM    967  CB  VAL A  79      -0.069  10.907 -20.087  1.00 71.03           C
ATOM    968  HB  VAL A  79      -0.400  11.925 -20.291  1.00 71.03           H
ATOM    969  CG1 VAL A  79      -1.302  10.074 -19.731  1.00 71.03           C
ATOM    970 1HG1 VAL A  79      -2.016  10.112 -20.554  1.00 71.03           H
ATOM    971 2HG1 VAL A  79      -1.005   9.041 -19.555  1.00 71.03           H
ATOM    972 3HG1 VAL A  79      -1.765  10.477 -18.830  1.00 71.03           H
ATOM    973  CG2 VAL A  79       0.914  10.959 -18.916  1.00 71.03           C
ATOM    974 1HG2 VAL A  79       1.289   9.956 -18.712  1.00 71.03           H
ATOM    975 2HG2 VAL A  79       1.748  11.613 -19.170  1.00 71.03           H
ATOM    976 3HG2 VAL A  79       0.406  11.344 -18.032  1.00 71.03           H
ATOM    977  HN  VAL A  79       1.802  12.075 -21.255  1.00 71.03           H
ATOM    978  N   LYS A  80      -0.326   9.231 -23.256  1.00 64.22           N
ATOM    979  CA  LYS A  80      -1.093   9.109 -24.484  1.00 64.22           C
ATOM    980  C   LYS A  80      -2.306   8.210 -24.235  1.00 64.22           C
ATOM    981  O   LYS A  80      -3.323   8.330 -24.917  1.00 64.22           O
ATOM    982  HA  LYS A  80      -1.450  10.105 -24.747  1.00 64.22           H
ATOM    983  CB  LYS A  80      -0.199   8.631 -25.630  1.00 64.22           C
ATOM    984 1HB  LYS A  80       0.331   7.727 -25.330  1.00 64.22           H
ATOM    985 2HB  LYS A  80      -0.813   8.369 -26.491  1.00 64.22           H
ATOM    986  CG  LYS A  80       0.809   9.712 -26.026  1.00 64.22           C
ATOM    987 1HG  LYS A  80       0.281  10.631 -26.281  1.00 64.22           H
ATOM    988 2HG  LYS A  80       1.454   9.941 -25.178  1.00 64.22           H
ATOM    989  CD  LYS A  80       1.660   9.260 -27.214  1.00 64.22           C
ATOM    990 1HD  LYS A  80       2.171   8.330 -26.967  1.00 64.22           H
ATOM    991 2HD  LYS A  80       1.016   9.053 -28.069  1.00 64.22           H
ATOM    992  CE  LYS A  80       2.688  10.329 -27.591  1.00 64.22           C
ATOM    993 1HE  LYS A  80       2.179  11.259 -27.842  1.00 64.22           H
ATOM    994 2HE  LYS A  80       3.332  10.538 -26.737  1.00 64.22           H
ATOM    995  NZ  LYS A  80       3.506   9.879 -28.739  1.00 64.22           N
ATOM    996 1HZ  LYS A  80       4.177  10.601 -28.979  1.00 64.22           H
ATOM    997 2HZ  LYS A  80       3.999   9.029 -28.490  1.00 64.22           H
ATOM    998 3HZ  LYS A  80       2.904   9.700 -29.534  1.00 64.22           H
ATOM    999  HN  LYS A  80       0.177   8.409 -22.989  1.00 64.22           H
ATOM   1000  N   THR A  81      -2.159   7.329 -23.257  1.00 74.15           N
ATOM   1001  CA  THR A  81      -3.175   6.324 -22.995  1.00 74.15           C
ATOM   1002  C   THR A  81      -3.658   6.420 -21.546  1.00 74.15           C
ATOM   1003  O   THR A  81      -3.018   7.062 -20.715  1.00 74.15           O
ATOM   1004  HA  THR A  81      -4.035   6.531 -23.632  1.00 74.15           H
ATOM   1005  CB  THR A  81      -2.591   4.956 -23.352  1.00 74.15           C
ATOM   1006  HB  THR A  81      -3.376   4.203 -23.417  1.00 74.15           H
ATOM   1007  OG1 THR A  81      -1.602   4.729 -22.351  1.00 74.15           O
ATOM   1008  HG1 THR A  81      -1.306   3.774 -22.374  1.00 74.15           H
ATOM   1009  CG2 THR A  81      -1.799   4.981 -24.660  1.00 74.15           C
ATOM   1010 1HG2 THR A  81      -0.972   5.686 -24.571  1.00 74.15           H
ATOM   1011 2HG2 THR A  81      -2.453   5.290 -25.475  1.00 74.15           H
ATOM   1012 3HG2 THR A  81      -1.406   3.985 -24.867  1.00 74.15           H
ATOM   1013  HN  THR A  81      -1.364   7.294 -22.650  1.00 74.15           H
ATOM   1014  N   MET A  82      -4.784   5.770 -21.287  1.00 74.77           N
ATOM   1015  CA  MET A  82      -5.337   5.738 -19.944  1.00 74.77           C
ATOM   1016  C   MET A  82      -4.403   4.999 -18.984  1.00 74.77           C
ATOM   1017  O   MET A  82      -4.243   5.403 -17.833  1.00 74.77           O
ATOM   1018  HA  MET A  82      -5.431   6.781 -19.640  1.00 74.77           H
ATOM   1019  CB  MET A  82      -6.699   5.041 -19.969  1.00 74.77           C
ATOM   1020 1HB  MET A  82      -7.265   5.373 -20.840  1.00 74.77           H
ATOM   1021 2HB  MET A  82      -6.559   3.965 -20.071  1.00 74.77           H
ATOM   1022  CG  MET A  82      -7.492   5.340 -18.695  1.00 74.77           C
ATOM   1023 1HG  MET A  82      -7.019   4.855 -17.841  1.00 74.77           H
ATOM   1024 2HG  MET A  82      -7.486   6.412 -18.496  1.00 74.77           H
ATOM   1025  SD  MET A  82      -9.171   4.762 -18.871  1.00 74.77           S
ATOM   1026  CE  MET A  82      -9.836   5.254 -17.289  1.00 74.77           C
ATOM   1027 1HE  MET A  82      -9.279   4.761 -16.492  1.00 74.77           H
ATOM   1028 2HE  MET A  82      -9.749   6.335 -17.179  1.00 74.77           H
ATOM   1029 3HE  MET A  82     -10.885   4.966 -17.230  1.00 74.77           H
ATOM   1030  HN  MET A  82      -5.314   5.274 -21.975  1.00 74.77           H
ATOM   1031  N   THR A  83      -3.811   3.928 -19.492  1.00 75.48           N
ATOM   1032  CA  THR A  83      -2.857   3.159 -18.711  1.00 75.48           C
ATOM   1033  C   THR A  83      -1.672   4.037 -18.302  1.00 75.48           C
ATOM   1034  O   THR A  83      -1.221   3.983 -17.159  1.00 75.48           O
ATOM   1035  HA  THR A  83      -3.346   2.834 -17.793  1.00 75.48           H
ATOM   1036  CB  THR A  83      -2.450   1.935 -19.534  1.00 75.48           C
ATOM   1037  HB  THR A  83      -1.742   2.209 -20.316  1.00 75.48           H
ATOM   1038  OG1 THR A  83      -3.688   1.395 -19.988  1.00 75.48           O
ATOM   1039  HG1 THR A  83      -4.394   1.525 -19.291  1.00 75.48           H
ATOM   1040  CG2 THR A  83      -1.852   0.822 -18.671  1.00 75.48           C
ATOM   1041 1HG2 THR A  83      -2.586   0.501 -17.932  1.00 75.48           H
ATOM   1042 2HG2 THR A  83      -0.963   1.195 -18.163  1.00 75.48           H
ATOM   1043 3HG2 THR A  83      -1.581  -0.023 -19.304  1.00 75.48           H
ATOM   1044  HN  THR A  83      -3.973   3.586 -20.418  1.00 75.48           H
ATOM   1045  N   ASP A  84      -1.202   4.825 -19.258  1.00 78.06           N
ATOM   1046  CA  ASP A  84      -0.057   5.687 -19.022  1.00 78.06           C
ATOM   1047  C   ASP A  84      -0.367   6.632 -17.859  1.00 78.06           C
ATOM   1048  O   ASP A  84       0.503   6.915 -17.037  1.00 78.06           O
ATOM   1049  HA  ASP A  84       0.770   5.012 -18.802  1.00 78.06           H
ATOM   1050  CB  ASP A  84       0.254   6.540 -20.254  1.00 78.06           C
ATOM   1051 1HB  ASP A  84      -0.620   7.135 -20.518  1.00 78.06           H
ATOM   1052 2HB  ASP A  84       1.058   7.238 -20.023  1.00 78.06           H
ATOM   1053  CG  ASP A  84       0.658   5.662 -21.440  1.00 78.06           C
ATOM   1054  OD1 ASP A  84       1.245   4.590 -21.179  1.00 78.06           O
ATOM   1055  OD2 ASP A  84       0.371   6.084 -22.581  1.00 78.06           O
ATOM   1056  HN  ASP A  84      -1.589   4.879 -20.179  1.00 78.06           H
ATOM   1057  N   MET A  85      -1.608   7.092 -17.827  1.00 83.77           N
ATOM   1058  CA  MET A  85      -2.033   8.030 -16.802  1.00 83.77           C
ATOM   1059  C   MET A  85      -1.945   7.398 -15.411  1.00 83.77           C
ATOM   1060  O   MET A  85      -1.432   8.013 -14.477  1.00 83.77           O
ATOM   1061  HA  MET A  85      -1.343   8.872 -16.870  1.00 83.77           H
ATOM   1062  CB  MET A  85      -3.473   8.468 -17.074  1.00 83.77           C
ATOM   1063 1HB  MET A  85      -3.569   8.791 -18.111  1.00 83.77           H
ATOM   1064 2HB  MET A  85      -4.146   7.620 -16.941  1.00 83.77           H
ATOM   1065  CG  MET A  85      -3.887   9.606 -16.139  1.00 83.77           C
ATOM   1066 1HG  MET A  85      -4.959   9.783 -16.220  1.00 83.77           H
ATOM   1067 2HG  MET A  85      -3.687   9.328 -15.104  1.00 83.77           H
ATOM   1068  SD  MET A  85      -2.991  11.093 -16.554  1.00 83.77           S
ATOM   1069  CE  MET A  85      -3.483  12.140 -15.195  1.00 83.77           C
ATOM   1070 1HE  MET A  85      -4.566  12.259 -15.201  1.00 83.77           H
ATOM   1071 2HE  MET A  85      -3.173  11.685 -14.254  1.00 83.77           H
ATOM   1072 3HE  MET A  85      -3.009  13.117 -15.299  1.00 83.77           H
ATOM   1073  HN  MET A  85      -2.317   6.836 -18.485  1.00 83.77           H
ATOM   1074  N   PHE A  86      -2.454   6.179 -15.317  1.00 86.63           N
ATOM   1075  CA  PHE A  86      -2.484   5.476 -14.046  1.00 86.63           C
ATOM   1076  C   PHE A  86      -1.071   5.102 -13.593  1.00 86.63           C
ATOM   1077  O   PHE A  86      -0.754   5.181 -12.407  1.00 86.63           O
ATOM   1078  HA  PHE A  86      -2.932   6.149 -13.314  1.00 86.63           H
ATOM   1079  CB  PHE A  86      -3.292   4.195 -14.261  1.00 86.63           C
ATOM   1080 1HB  PHE A  86      -2.862   3.641 -15.095  1.00 86.63           H
ATOM   1081 2HB  PHE A  86      -3.198   3.565 -13.377  1.00 86.63           H
ATOM   1082  CG  PHE A  86      -4.777   4.436 -14.540  1.00 86.63           C
ATOM   1083  CD1 PHE A  86      -5.456   5.382 -13.838  1.00 86.63           C
ATOM   1084  HD1 PHE A  86      -4.943   5.968 -13.075  1.00 86.63           H
ATOM   1085  CD2 PHE A  86      -5.418   3.705 -15.492  1.00 86.63           C
ATOM   1086  HD2 PHE A  86      -4.873   2.947 -16.055  1.00 86.63           H
ATOM   1087  CE1 PHE A  86      -6.835   5.606 -14.097  1.00 86.63           C
ATOM   1088  HE1 PHE A  86      -7.379   6.364 -13.534  1.00 86.63           H
ATOM   1089  CE2 PHE A  86      -6.796   3.929 -15.751  1.00 86.63           C
ATOM   1090  HE2 PHE A  86      -7.309   3.343 -16.513  1.00 86.63           H
ATOM   1091  CZ  PHE A  86      -7.475   4.875 -15.048  1.00 86.63           C
ATOM   1092  HZ  PHE A  86      -8.533   5.047 -15.247  1.00 86.63           H
ATOM   1093  HN  PHE A  86      -2.841   5.673 -16.088  1.00 86.63           H
ATOM   1094  N   LEU A  87      -0.259   4.704 -14.562  1.00 81.30           N
ATOM   1095  CA  LEU A  87       1.096   4.269 -14.271  1.00 81.30           C
ATOM   1096  C   LEU A  87       1.904   5.453 -13.735  1.00 81.30           C
ATOM   1097  O   LEU A  87       2.752   5.286 -12.861  1.00 81.30           O
ATOM   1098  HA  LEU A  87       1.036   3.511 -13.490  1.00 81.30           H
ATOM   1099  CB  LEU A  87       1.721   3.604 -15.499  1.00 81.30           C
ATOM   1100 1HB  LEU A  87       1.595   4.271 -16.352  1.00 81.30           H
ATOM   1101 2HB  LEU A  87       2.793   3.504 -15.328  1.00 81.30           H
ATOM   1102  CG  LEU A  87       1.162   2.230 -15.875  1.00 81.30           C
ATOM   1103  HG  LEU A  87       0.089   2.330 -16.036  1.00 81.30           H
ATOM   1104  CD1 LEU A  87       1.772   1.731 -17.187  1.00 81.30           C
ATOM   1105 1HD1 LEU A  87       1.539   2.433 -17.987  1.00 81.30           H
ATOM   1106 2HD1 LEU A  87       2.853   1.650 -17.077  1.00 81.30           H
ATOM   1107 3HD1 LEU A  87       1.358   0.752 -17.430  1.00 81.30           H
ATOM   1108  CD2 LEU A  87       1.356   1.229 -14.735  1.00 81.30           C
ATOM   1109 1HD2 LEU A  87       2.420   1.127 -14.518  1.00 81.30           H
ATOM   1110 2HD2 LEU A  87       0.837   1.586 -13.846  1.00 81.30           H
ATOM   1111 3HD2 LEU A  87       0.951   0.261 -15.028  1.00 81.30           H
ATOM   1112  HN  LEU A  87      -0.514   4.675 -15.528  1.00 81.30           H
ATOM   1113  N   LEU A  88       1.611   6.624 -14.283  1.00 87.35           N
ATOM   1114  CA  LEU A  88       2.285   7.838 -13.857  1.00 87.35           C
ATOM   1115  C   LEU A  88       1.900   8.150 -12.410  1.00 87.35           C
ATOM   1116  O   LEU A  88       2.765   8.411 -11.576  1.00 87.35           O
ATOM   1117  HA  LEU A  88       3.358   7.647 -13.896  1.00 87.35           H
ATOM   1118  CB  LEU A  88       1.994   8.982 -14.831  1.00 87.35           C
ATOM   1119 1HB  LEU A  88       2.367   8.699 -15.815  1.00 87.35           H
ATOM   1120 2HB  LEU A  88       0.913   9.091 -14.919  1.00 87.35           H
ATOM   1121  CG  LEU A  88       2.588  10.343 -14.464  1.00 87.35           C
ATOM   1122  HG  LEU A  88       2.236  10.612 -13.468  1.00 87.35           H
ATOM   1123  CD1 LEU A  88       4.115  10.276 -14.401  1.00 87.35           C
ATOM   1124 1HD1 LEU A  88       4.416   9.549 -13.647  1.00 87.35           H
ATOM   1125 2HD1 LEU A  88       4.506   9.975 -15.373  1.00 87.35           H
ATOM   1126 3HD1 LEU A  88       4.511  11.257 -14.138  1.00 87.35           H
ATOM   1127  CD2 LEU A  88       2.101  11.431 -15.423  1.00 87.35           C
ATOM   1128 1HD2 LEU A  88       2.404  11.180 -16.440  1.00 87.35           H
ATOM   1129 2HD2 LEU A  88       1.014  11.499 -15.374  1.00 87.35           H
ATOM   1130 3HD2 LEU A  88       2.538  12.388 -15.140  1.00 87.35           H
ATOM   1131  HN  LEU A  88       0.929   6.749 -15.004  1.00 87.35           H
ATOM   1132  N   ASN A  89       0.600   8.112 -12.156  1.00 89.42           N
ATOM   1133  CA  ASN A  89       0.085   8.444 -10.838  1.00 89.42           C
ATOM   1134  C   ASN A  89       0.575   7.405  -9.827  1.00 89.42           C
ATOM   1135  O   ASN A  89       0.797   7.725  -8.661  1.00 89.42           O
ATOM   1136  HA  ASN A  89       0.465   9.443 -10.626  1.00 89.42           H
ATOM   1137  CB  ASN A  89      -1.445   8.431 -10.826  1.00 89.42           C
ATOM   1138 1HB  ASN A  89      -1.810   7.592 -11.419  1.00 89.42           H
ATOM   1139 2HB  ASN A  89      -1.802   8.280  -9.807  1.00 89.42           H
ATOM   1140  CG  ASN A  89      -2.009   9.740 -11.382  1.00 89.42           C
ATOM   1141  OD1 ASN A  89      -2.237  10.701 -10.666  1.00 89.42           O
ATOM   1142  ND2 ASN A  89      -2.220   9.723 -12.695  1.00 89.42           N
ATOM   1143 1HD2 ASN A  89      -2.011   8.901 -13.225  1.00 89.42           H
ATOM   1144 2HD2 ASN A  89      -2.587  10.533 -13.152  1.00 89.42           H
ATOM   1145  HN  ASN A  89      -0.094   7.860 -12.830  1.00 89.42           H
ATOM   1146  N   LEU A  90       0.730   6.181 -10.312  1.00 86.75           N
ATOM   1147  CA  LEU A  90       1.213   5.099  -9.472  1.00 86.75           C
ATOM   1148  C   LEU A  90       2.640   5.410  -9.017  1.00 86.75           C
ATOM   1149  O   LEU A  90       2.975   5.233  -7.846  1.00 86.75           O
ATOM   1150  HA  LEU A  90       0.571   5.057  -8.591  1.00 86.75           H
ATOM   1151  CB  LEU A  90       1.077   3.757 -10.195  1.00 86.75           C
ATOM   1152 1HB  LEU A  90       0.039   3.639 -10.507  1.00 86.75           H
ATOM   1153 2HB  LEU A  90       1.681   3.793 -11.101  1.00 86.75           H
ATOM   1154  CG  LEU A  90       1.483   2.519  -9.393  1.00 86.75           C
ATOM   1155  HG  LEU A  90       2.501   2.664  -9.033  1.00 86.75           H
ATOM   1156  CD1 LEU A  90       0.589   2.345  -8.163  1.00 86.75           C
ATOM   1157 1HD1 LEU A  90       0.679   3.222  -7.522  1.00 86.75           H
ATOM   1158 2HD1 LEU A  90      -0.447   2.232  -8.480  1.00 86.75           H
ATOM   1159 3HD1 LEU A  90       0.900   1.458  -7.611  1.00 86.75           H
ATOM   1160  CD2 LEU A  90       1.490   1.271 -10.278  1.00 86.75           C
ATOM   1161 1HD2 LEU A  90       0.492   1.111 -10.688  1.00 86.75           H
ATOM   1162 2HD2 LEU A  90       2.200   1.408 -11.093  1.00 86.75           H
ATOM   1163 3HD2 LEU A  90       1.782   0.406  -9.683  1.00 86.75           H
ATOM   1164  HN  LEU A  90       0.531   5.925 -11.258  1.00 86.75           H
ATOM   1165  N   ALA A  91       3.443   5.869  -9.966  1.00 90.86           N
ATOM   1166  CA  ALA A  91       4.835   6.176  -9.685  1.00 90.86           C
ATOM   1167  C   ALA A  91       4.906   7.334  -8.687  1.00 90.86           C
ATOM   1168  O   ALA A  91       5.768   7.350  -7.810  1.00 90.86           O
ATOM   1169  HA  ALA A  91       5.285   5.291  -9.234  1.00 90.86           H
ATOM   1170  CB  ALA A  91       5.563   6.488 -10.994  1.00 90.86           C
ATOM   1171 1HB  ALA A  91       5.508   5.623 -11.655  1.00 90.86           H
ATOM   1172 2HB  ALA A  91       5.093   7.345 -11.476  1.00 90.86           H
ATOM   1173 3HB  ALA A  91       6.608   6.718 -10.782  1.00 90.86           H
ATOM   1174  HN  ALA A  91       3.157   6.031 -10.910  1.00 90.86           H
ATOM   1175  N   ILE A  92       3.988   8.275  -8.855  1.00 90.84           N
ATOM   1176  CA  ILE A  92       3.924   9.424  -7.969  1.00 90.84           C
ATOM   1177  C   ILE A  92       3.585   8.953  -6.553  1.00 90.84           C
ATOM   1178  O   ILE A  92       4.207   9.389  -5.585  1.00 90.84           O
ATOM   1179  HA  ILE A  92       4.914   9.880  -7.953  1.00 90.84           H
ATOM   1180  CB  ILE A  92       2.953  10.471  -8.518  1.00 90.84           C
ATOM   1181  HB  ILE A  92       2.015   9.971  -8.763  1.00 90.84           H
ATOM   1182  CG1 ILE A  92       3.486  11.089  -9.812  1.00 90.84           C
ATOM   1183 1HG1 ILE A  92       4.328  11.744  -9.586  1.00 90.84           H
ATOM   1184 2HG1 ILE A  92       3.861  10.303 -10.467  1.00 90.84           H
ATOM   1185  CG2 ILE A  92       2.637  11.533  -7.463  1.00 90.84           C
ATOM   1186 1HG2 ILE A  92       2.184  11.058  -6.593  1.00 90.84           H
ATOM   1187 2HG2 ILE A  92       3.558  12.034  -7.165  1.00 90.84           H
ATOM   1188 3HG2 ILE A  92       1.944  12.264  -7.880  1.00 90.84           H
ATOM   1189  CD1 ILE A  92       2.394  11.883 -10.531  1.00 90.84           C
ATOM   1190 1HD1 ILE A  92       1.565  11.220 -10.777  1.00 90.84           H
ATOM   1191 2HD1 ILE A  92       2.039  12.683  -9.882  1.00 90.84           H
ATOM   1192 3HD1 ILE A  92       2.800  12.311 -11.448  1.00 90.84           H
ATOM   1193  HN  ILE A  92       3.298   8.260  -9.579  1.00 90.84           H
ATOM   1194  N   ALA A  93       2.600   8.071  -6.478  1.00 92.34           N
ATOM   1195  CA  ALA A  93       2.116   7.598  -5.192  1.00 92.34           C
ATOM   1196  C   ALA A  93       3.251   6.886  -4.454  1.00 92.34           C
ATOM   1197  O   ALA A  93       3.469   7.122  -3.267  1.00 92.34           O
ATOM   1198  HA  ALA A  93       1.808   8.469  -4.613  1.00 92.34           H
ATOM   1199  CB  ALA A  93       0.901   6.693  -5.405  1.00 92.34           C
ATOM   1200 1HB  ALA A  93       0.113   7.255  -5.906  1.00 92.34           H
ATOM   1201 2HB  ALA A  93       1.187   5.840  -6.021  1.00 92.34           H
ATOM   1202 3HB  ALA A  93       0.538   6.339  -4.440  1.00 92.34           H
ATOM   1203  HN  ALA A  93       2.137   7.680  -7.273  1.00 92.34           H
ATOM   1204  N   ASP A  94       3.945   6.029  -5.188  1.00 89.37           N
ATOM   1205  CA  ASP A  94       5.024   5.248  -4.607  1.00 89.37           C
ATOM   1206  C   ASP A  94       6.100   6.194  -4.070  1.00 89.37           C
ATOM   1207  O   ASP A  94       6.632   5.981  -2.982  1.00 89.37           O
ATOM   1208  HA  ASP A  94       4.558   4.657  -3.819  1.00 89.37           H
ATOM   1209  CB  ASP A  94       5.672   4.340  -5.654  1.00 89.37           C
ATOM   1210 1HB  ASP A  94       5.794   4.886  -6.589  1.00 89.37           H
ATOM   1211 2HB  ASP A  94       6.670   4.051  -5.322  1.00 89.37           H
ATOM   1212  CG  ASP A  94       4.826   3.088  -5.894  1.00 89.37           C
ATOM   1213  OD1 ASP A  94       4.137   2.677  -4.935  1.00 89.37           O
ATOM   1214  OD2 ASP A  94       4.887   2.571  -7.030  1.00 89.37           O
ATOM   1215  HN  ASP A  94       3.780   5.864  -6.160  1.00 89.37           H
ATOM   1216  N   LEU A  95       6.389   7.219  -4.859  1.00 90.46           N
ATOM   1217  CA  LEU A  95       7.447   8.153  -4.515  1.00 90.46           C
ATOM   1218  C   LEU A  95       7.097   8.852  -3.200  1.00 90.46           C
ATOM   1219  O   LEU A  95       7.960   9.038  -2.343  1.00 90.46           O
ATOM   1220  HA  LEU A  95       8.358   7.574  -4.366  1.00 90.46           H
ATOM   1221  CB  LEU A  95       7.707   9.118  -5.673  1.00 90.46           C
ATOM   1222 1HB  LEU A  95       7.774   8.539  -6.595  1.00 90.46           H
ATOM   1223 2HB  LEU A  95       6.845   9.777  -5.772  1.00 90.46           H
ATOM   1224  CG  LEU A  95       8.964   9.983  -5.556  1.00 90.46           C
ATOM   1225  HG  LEU A  95       8.966  10.451  -4.572  1.00 90.46           H
ATOM   1226  CD1 LEU A  95      10.229   9.128  -5.654  1.00 90.46           C
ATOM   1227 1HD1 LEU A  95      10.234   8.394  -4.848  1.00 90.46           H
ATOM   1228 2HD1 LEU A  95      10.247   8.614  -6.615  1.00 90.46           H
ATOM   1229 3HD1 LEU A  95      11.107   9.768  -5.567  1.00 90.46           H
ATOM   1230  CD2 LEU A  95       8.952  11.110  -6.591  1.00 90.46           C
ATOM   1231 1HD2 LEU A  95       8.914  10.682  -7.593  1.00 90.46           H
ATOM   1232 2HD2 LEU A  95       8.078  11.741  -6.432  1.00 90.46           H
ATOM   1233 3HD2 LEU A  95       9.857  11.709  -6.486  1.00 90.46           H
ATOM   1234  HN  LEU A  95       5.914   7.415  -5.717  1.00 90.46           H
ATOM   1235  N   LEU A  96       5.830   9.221  -3.081  1.00 87.77           N
ATOM   1236  CA  LEU A  96       5.363   9.925  -1.899  1.00 87.77           C
ATOM   1237  C   LEU A  96       5.595   9.050  -0.665  1.00 87.77           C
ATOM   1238  O   LEU A  96       6.019   9.544   0.379  1.00 87.77           O
ATOM   1239  HA  LEU A  96       5.963  10.829  -1.799  1.00 87.77           H
ATOM   1240  CB  LEU A  96       3.908  10.364  -2.077  1.00 87.77           C
ATOM   1241 1HB  LEU A  96       3.334   9.512  -2.442  1.00 87.77           H
ATOM   1242 2HB  LEU A  96       3.505  10.623  -1.098  1.00 87.77           H
ATOM   1243  CG  LEU A  96       3.674  11.544  -3.022  1.00 87.77           C
ATOM   1244  HG  LEU A  96       4.127  11.305  -3.985  1.00 87.77           H
ATOM   1245  CD1 LEU A  96       2.180  11.763  -3.267  1.00 87.77           C
ATOM   1246 1HD1 LEU A  96       1.750  10.867  -3.714  1.00 87.77           H
ATOM   1247 2HD1 LEU A  96       1.683  11.971  -2.319  1.00 87.77           H
ATOM   1248 3HD1 LEU A  96       2.042  12.607  -3.942  1.00 87.77           H
ATOM   1249  CD2 LEU A  96       4.361  12.808  -2.501  1.00 87.77           C
ATOM   1250 1HD2 LEU A  96       3.960  13.061  -1.520  1.00 87.77           H
ATOM   1251 2HD2 LEU A  96       5.434  12.632  -2.421  1.00 87.77           H
ATOM   1252 3HD2 LEU A  96       4.179  13.631  -3.192  1.00 87.77           H
ATOM   1253  HN  LEU A  96       5.130   9.046  -3.773  1.00 87.77           H
ATOM   1254  N   PHE A  97       5.306   7.767  -0.826  1.00 90.31           N
ATOM   1255  CA  PHE A  97       5.470   6.821   0.265  1.00 90.31           C
ATOM   1256  C   PHE A  97       6.942   6.694   0.664  1.00 90.31           C
ATOM   1257  O   PHE A  97       7.272   6.718   1.849  1.00 90.31           O
ATOM   1258  HA  PHE A  97       4.898   7.200   1.111  1.00 90.31           H
ATOM   1259  CB  PHE A  97       4.973   5.465  -0.241  1.00 90.31           C
ATOM   1260 1HB  PHE A  97       3.883   5.473  -0.259  1.00 90.31           H
ATOM   1261 2HB  PHE A  97       5.308   5.327  -1.268  1.00 90.31           H
ATOM   1262  CG  PHE A  97       5.445   4.277   0.599  1.00 90.31           C
ATOM   1263  CD1 PHE A  97       6.324   3.381   0.075  1.00 90.31           C
ATOM   1264  HD1 PHE A  97       6.693   3.510  -0.942  1.00 90.31           H
ATOM   1265  CD2 PHE A  97       4.986   4.116   1.869  1.00 90.31           C
ATOM   1266  HD2 PHE A  97       4.281   4.833   2.289  1.00 90.31           H
ATOM   1267  CE1 PHE A  97       6.763   2.278   0.855  1.00 90.31           C
ATOM   1268  HE1 PHE A  97       7.468   1.560   0.435  1.00 90.31           H
ATOM   1269  CE2 PHE A  97       5.424   3.013   2.648  1.00 90.31           C
ATOM   1270  HE2 PHE A  97       5.056   2.884   3.666  1.00 90.31           H
ATOM   1271  CZ  PHE A  97       6.304   2.117   2.125  1.00 90.31           C
ATOM   1272  HZ  PHE A  97       6.640   1.270   2.723  1.00 90.31           H
ATOM   1273  HN  PHE A  97       4.967   7.373  -1.680  1.00 90.31           H
ATOM   1274  N   LEU A  98       7.787   6.563  -0.348  1.00 93.03           N
ATOM   1275  CA  LEU A  98       9.184   6.232  -0.118  1.00 93.03           C
ATOM   1276  C   LEU A  98       9.828   7.325   0.738  1.00 93.03           C
ATOM   1277  O   LEU A  98      10.705   7.044   1.552  1.00 93.03           O
ATOM   1278  HA  LEU A  98       9.210   5.296   0.440  1.00 93.03           H
ATOM   1279  CB  LEU A  98       9.902   5.989  -1.447  1.00 93.03           C
ATOM   1280 1HB  LEU A  98       9.701   6.833  -2.106  1.00 93.03           H
ATOM   1281 2HB  LEU A  98      10.976   5.978  -1.260  1.00 93.03           H
ATOM   1282  CG  LEU A  98       9.529   4.701  -2.185  1.00 93.03           C
ATOM   1283  HG  LEU A  98       8.443   4.600  -2.167  1.00 93.03           H
ATOM   1284  CD1 LEU A  98       9.952   4.769  -3.653  1.00 93.03           C
ATOM   1285 1HD1 LEU A  98       9.452   5.607  -4.138  1.00 93.03           H
ATOM   1286 2HD1 LEU A  98      11.032   4.906  -3.714  1.00 93.03           H
ATOM   1287 3HD1 LEU A  98       9.675   3.842  -4.155  1.00 93.03           H
ATOM   1288  CD2 LEU A  98      10.108   3.475  -1.477  1.00 93.03           C
ATOM   1289 1HD2 LEU A  98      11.195   3.556  -1.442  1.00 93.03           H
ATOM   1290 2HD2 LEU A  98       9.715   3.423  -0.461  1.00 93.03           H
ATOM   1291 3HD2 LEU A  98       9.828   2.574  -2.022  1.00 93.03           H
ATOM   1292  HN  LEU A  98       7.533   6.678  -1.308  1.00 93.03           H
ATOM   1293  N   VAL A  99       9.367   8.549   0.524  1.00 90.27           N
ATOM   1294  CA  VAL A  99       9.917   9.690   1.234  1.00 90.27           C
ATOM   1295  C   VAL A  99       9.672   9.520   2.734  1.00 90.27           C
ATOM   1296  O   VAL A  99      10.336  10.155   3.552  1.00 90.27           O
ATOM   1297  HA  VAL A  99      10.992   9.703   1.053  1.00 90.27           H
ATOM   1298  CB  VAL A  99       9.328  10.987   0.675  1.00 90.27           C
ATOM   1299  HB  VAL A  99       8.242  10.905   0.712  1.00 90.27           H
ATOM   1300  CG1 VAL A  99       9.737  12.188   1.531  1.00 90.27           C
ATOM   1301 1HG1 VAL A  99       9.374  12.049   2.549  1.00 90.27           H
ATOM   1302 2HG1 VAL A  99      10.824  12.274   1.541  1.00 90.27           H
ATOM   1303 3HG1 VAL A  99       9.305  13.097   1.112  1.00 90.27           H
ATOM   1304  CG2 VAL A  99       9.735  11.190  -0.785  1.00 90.27           C
ATOM   1305 1HG2 VAL A  99      10.822  11.242  -0.856  1.00 90.27           H
ATOM   1306 2HG2 VAL A  99       9.371  10.355  -1.384  1.00 90.27           H
ATOM   1307 3HG2 VAL A  99       9.303  12.119  -1.157  1.00 90.27           H
ATOM   1308  HN  VAL A  99       8.632   8.765  -0.119  1.00 90.27           H
ATOM   1309  N   THR A 100       8.716   8.658   3.051  1.00 90.22           N
ATOM   1310  CA  THR A 100       8.343   8.431   4.436  1.00 90.22           C
ATOM   1311  C   THR A 100       9.281   7.409   5.081  1.00 90.22           C
ATOM   1312  O   THR A 100       9.404   7.358   6.304  1.00 90.22           O
ATOM   1313  HA  THR A 100       8.464   9.366   4.983  1.00 90.22           H
ATOM   1314  CB  THR A 100       6.872   8.009   4.466  1.00 90.22           C
ATOM   1315  HB  THR A 100       6.456   8.119   5.468  1.00 90.22           H
ATOM   1316  OG1 THR A 100       6.881   6.682   3.946  1.00 90.22           O
ATOM   1317  HG1 THR A 100       6.015   6.228   4.155  1.00 90.22           H
ATOM   1318  CG2 THR A 100       6.017   8.795   3.470  1.00 90.22           C
ATOM   1319 1HG2 THR A 100       6.393   8.630   2.460  1.00 90.22           H
ATOM   1320 2HG2 THR A 100       6.067   9.857   3.707  1.00 90.22           H
ATOM   1321 3HG2 THR A 100       4.983   8.456   3.532  1.00 90.22           H
ATOM   1322  HN  THR A 100       8.203   8.122   2.381  1.00 90.22           H
ATOM   1323  N   LEU A 101       9.919   6.619   4.230  1.00 92.65           N
ATOM   1324  CA  LEU A 101      10.663   5.461   4.696  1.00 92.65           C
ATOM   1325  C   LEU A 101      11.823   5.927   5.577  1.00 92.65           C
ATOM   1326  O   LEU A 101      12.119   5.309   6.599  1.00 92.65           O
ATOM   1327  HA  LEU A 101       9.986   4.862   5.305  1.00 92.65           H
ATOM   1328  CB  LEU A 101      11.098   4.592   3.514  1.00 92.65           C
ATOM   1329 1HB  LEU A 101      11.555   5.237   2.764  1.00 92.65           H
ATOM   1330 2HB  LEU A 101      11.872   3.907   3.859  1.00 92.65           H
ATOM   1331  CG  LEU A 101       9.994   3.775   2.840  1.00 92.65           C
ATOM   1332  HG  LEU A 101       9.265   4.467   2.419  1.00 92.65           H
ATOM   1333  CD1 LEU A 101      10.555   2.947   1.682  1.00 92.65           C
ATOM   1334 1HD1 LEU A 101      10.998   3.613   0.941  1.00 92.65           H
ATOM   1335 2HD1 LEU A 101      11.316   2.264   2.058  1.00 92.65           H
ATOM   1336 3HD1 LEU A 101       9.749   2.376   1.221  1.00 92.65           H
ATOM   1337  CD2 LEU A 101       9.255   2.906   3.860  1.00 92.65           C
ATOM   1338 1HD2 LEU A 101       9.960   2.221   4.332  1.00 92.65           H
ATOM   1339 2HD2 LEU A 101       8.804   3.543   4.621  1.00 92.65           H
ATOM   1340 3HD2 LEU A 101       8.477   2.335   3.355  1.00 92.65           H
ATOM   1341  HN  LEU A 101       9.933   6.760   3.240  1.00 92.65           H
ATOM   1342  N   PRO A 102      12.499   7.021   5.201  1.00 94.69           N
ATOM   1343  CA  PRO A 102      13.621   7.526   5.997  1.00 94.69           C
ATOM   1344  C   PRO A 102      13.245   7.735   7.455  1.00 94.69           C
ATOM   1345  O   PRO A 102      14.008   7.380   8.353  1.00 94.69           O
ATOM   1346  HA  PRO A 102      14.428   6.794   6.013  1.00 94.69           H
ATOM   1347  CB  PRO A 102      13.988   8.844   5.311  1.00 94.69           C
ATOM   1348 1HB  PRO A 102      13.462   9.688   5.757  1.00 94.69           H
ATOM   1349 2HB  PRO A 102      15.054   9.054   5.392  1.00 94.69           H
ATOM   1350  CG  PRO A 102      13.566   8.618   3.864  1.00 94.69           C
ATOM   1351 1HG  PRO A 102      13.432   9.559   3.330  1.00 94.69           H
ATOM   1352 2HG  PRO A 102      14.314   8.053   3.308  1.00 94.69           H
ATOM   1353  CD  PRO A 102      12.261   7.852   4.007  1.00 94.69           C
ATOM   1354 1HD  PRO A 102      11.412   8.521   4.148  1.00 94.69           H
ATOM   1355 2HD  PRO A 102      12.046   7.251   3.123  1.00 94.69           H
ATOM   1356  N   PHE A 103      12.068   8.310   7.654  1.00 93.34           N
ATOM   1357  CA  PHE A 103      11.605   8.622   8.995  1.00 93.34           C
ATOM   1358  C   PHE A 103      11.345   7.345   9.796  1.00 93.34           C
ATOM   1359  O   PHE A 103      11.680   7.270  10.977  1.00 93.34           O
ATOM   1360  HA  PHE A 103      12.389   9.201   9.482  1.00 93.34           H
ATOM   1361  CB  PHE A 103      10.291   9.393   8.846  1.00 93.34           C
ATOM   1362 1HB  PHE A 103       9.593   8.791   8.265  1.00 93.34           H
ATOM   1363 2HB  PHE A 103       9.849   9.530   9.833  1.00 93.34           H
ATOM   1364  CG  PHE A 103      10.445  10.760   8.176  1.00 93.34           C
ATOM   1365  CD1 PHE A 103      10.699  11.862   8.931  1.00 93.34           C
ATOM   1366  HD1 PHE A 103      10.794  11.771  10.013  1.00 93.34           H
ATOM   1367  CD2 PHE A 103      10.326  10.873   6.826  1.00 93.34           C
ATOM   1368  HD2 PHE A 103      10.122   9.990   6.221  1.00 93.34           H
ATOM   1369  CE1 PHE A 103      10.841  13.131   8.310  1.00 93.34           C
ATOM   1370  HE1 PHE A 103      11.045  14.014   8.915  1.00 93.34           H
ATOM   1371  CE2 PHE A 103      10.468  12.142   6.205  1.00 93.34           C
ATOM   1372  HE2 PHE A 103      10.373  12.232   5.123  1.00 93.34           H
ATOM   1373  CZ  PHE A 103      10.723  13.244   6.960  1.00 93.34           C
ATOM   1374  HZ  PHE A 103      10.832  14.218   6.483  1.00 93.34           H
ATOM   1375  HN  PHE A 103      11.438   8.562   6.919  1.00 93.34           H
ATOM   1376  N   TRP A 104      10.750   6.372   9.121  1.00 86.31           N
ATOM   1377  CA  TRP A 104      10.418   5.111   9.763  1.00 86.31           C
ATOM   1378  C   TRP A 104      11.727   4.408  10.130  1.00 86.31           C
ATOM   1379  O   TRP A 104      11.805   3.728  11.151  1.00 86.31           O
ATOM   1380  HA  TRP A 104       9.850   5.335  10.665  1.00 86.31           H
ATOM   1381  CB  TRP A 104       9.514   4.261   8.867  1.00 86.31           C
ATOM   1382 1HB  TRP A 104       9.960   4.197   7.874  1.00 86.31           H
ATOM   1383 2HB  TRP A 104       9.476   3.247   9.264  1.00 86.31           H
ATOM   1384  CG  TRP A 104       8.087   4.797   8.735  1.00 86.31           C
ATOM   1385  CD1 TRP A 104       7.421   5.104   7.614  1.00 86.31           C
ATOM   1386  HD1 TRP A 104       7.833   5.005   6.609  1.00 86.31           H
ATOM   1387  CD2 TRP A 104       7.172   5.078   9.815  1.00 86.31           C
ATOM   1388  NE1 TRP A 104       6.149   5.560   7.890  1.00 86.31           N
ATOM   1389  HE1 TRP A 104       5.465   5.850   7.220  1.00 86.31           H
ATOM   1390  CE2 TRP A 104       5.992   5.544   9.271  1.00 86.31           C
ATOM   1391  CE3 TRP A 104       7.335   4.943  11.205  1.00 86.31           C
ATOM   1392  HE3 TRP A 104       8.256   4.577  11.658  1.00 86.31           H
ATOM   1393  CZ2 TRP A 104       4.885   5.913  10.044  1.00 86.31           C
ATOM   1394  HZ2 TRP A 104       3.964   6.279   9.590  1.00 86.31           H
ATOM   1395  CZ3 TRP A 104       6.219   5.316  11.963  1.00 86.31           C
ATOM   1396  HZ3 TRP A 104       6.292   5.231  13.048  1.00 86.31           H
ATOM   1397  CH2 TRP A 104       5.024   5.787  11.431  1.00 86.31           C
ATOM   1398  HH2 TRP A 104       4.200   6.057  12.091  1.00 86.31           H
ATOM   1399  HN  TRP A 104      10.496   6.435   8.156  1.00 86.31           H
ATOM   1400  N   ALA A 105      12.722   4.598   9.276  1.00 95.17           N
ATOM   1401  CA  ALA A 105      14.016   3.968   9.483  1.00 95.17           C
ATOM   1402  C   ALA A 105      14.621   4.475  10.794  1.00 95.17           C
ATOM   1403  O   ALA A 105      15.111   3.687  11.601  1.00 95.17           O
ATOM   1404  HA  ALA A 105      13.853   2.893   9.560  1.00 95.17           H
ATOM   1405  CB  ALA A 105      14.917   4.246   8.279  1.00 95.17           C
ATOM   1406 1HB  ALA A 105      14.456   3.840   7.378  1.00 95.17           H
ATOM   1407 2HB  ALA A 105      15.051   5.322   8.165  1.00 95.17           H
ATOM   1408 3HB  ALA A 105      15.887   3.773   8.434  1.00 95.17           H
ATOM   1409  HN  ALA A 105      12.656   5.168   8.458  1.00 95.17           H
ATOM   1410  N   ILE A 106      14.566   5.788  10.965  1.00 91.81           N
ATOM   1411  CA  ILE A 106      15.120   6.411  12.155  1.00 91.81           C
ATOM   1412  C   ILE A 106      14.312   5.972  13.378  1.00 91.81           C
ATOM   1413  O   ILE A 106      14.882   5.619  14.409  1.00 91.81           O
ATOM   1414  HA  ILE A 106      16.142   6.049  12.268  1.00 91.81           H
ATOM   1415  CB  ILE A 106      15.194   7.929  11.980  1.00 91.81           C
ATOM   1416  HB  ILE A 106      14.220   8.282  11.640  1.00 91.81           H
ATOM   1417  CG1 ILE A 106      16.213   8.308  10.903  1.00 91.81           C
ATOM   1418 1HG1 ILE A 106      17.223   8.156  11.284  1.00 91.81           H
ATOM   1419 2HG1 ILE A 106      16.096   7.652  10.040  1.00 91.81           H
ATOM   1420  CG2 ILE A 106      15.485   8.621  13.313  1.00 91.81           C
ATOM   1421 1HG2 ILE A 106      14.692   8.390  14.024  1.00 91.81           H
ATOM   1422 2HG2 ILE A 106      16.439   8.268  13.705  1.00 91.81           H
ATOM   1423 3HG2 ILE A 106      15.533   9.699  13.160  1.00 91.81           H
ATOM   1424  CD1 ILE A 106      16.038   9.765  10.471  1.00 91.81           C
ATOM   1425 1HD1 ILE A 106      15.035   9.906  10.068  1.00 91.81           H
ATOM   1426 2HD1 ILE A 106      16.180  10.419  11.331  1.00 91.81           H
ATOM   1427 3HD1 ILE A 106      16.775  10.007   9.705  1.00 91.81           H
ATOM   1428  HN  ILE A 106      14.154   6.421  10.310  1.00 91.81           H
ATOM   1429  N   ALA A 107      12.997   6.008  13.223  1.00 93.38           N
ATOM   1430  CA  ALA A 107      12.104   5.712  14.330  1.00 93.38           C
ATOM   1431  C   ALA A 107      12.323   4.267  14.783  1.00 93.38           C
ATOM   1432  O   ALA A 107      12.219   3.962  15.970  1.00 93.38           O
ATOM   1433  HA  ALA A 107      12.358   6.383  15.151  1.00 93.38           H
ATOM   1434  CB  ALA A 107      10.658   5.978  13.906  1.00 93.38           C
ATOM   1435 1HB  ALA A 107      10.549   7.024  13.622  1.00 93.38           H
ATOM   1436 2HB  ALA A 107      10.406   5.343  13.057  1.00 93.38           H
ATOM   1437 3HB  ALA A 107       9.989   5.755  14.737  1.00 93.38           H
ATOM   1438  HN  ALA A 107      12.541   6.235  12.362  1.00 93.38           H
ATOM   1439  N   ALA A 108      12.621   3.415  13.813  1.00 92.75           N
ATOM   1440  CA  ALA A 108      12.813   2.002  14.091  1.00 92.75           C
ATOM   1441  C   ALA A 108      14.177   1.798  14.754  1.00 92.75           C
ATOM   1442  O   ALA A 108      14.342   0.900  15.578  1.00 92.75           O
ATOM   1443  HA  ALA A 108      12.032   1.690  14.784  1.00 92.75           H
ATOM   1444  CB  ALA A 108      12.670   1.203  12.794  1.00 92.75           C
ATOM   1445 1HB  ALA A 108      11.675   1.359  12.379  1.00 92.75           H
ATOM   1446 2HB  ALA A 108      13.420   1.537  12.077  1.00 92.75           H
ATOM   1447 3HB  ALA A 108      12.815   0.143  13.003  1.00 92.75           H
ATOM   1448  HN  ALA A 108      12.731   3.676  12.854  1.00 92.75           H
ATOM   1449  N   ALA A 109      15.119   2.647  14.370  1.00 91.34           N
ATOM   1450  CA  ALA A 109      16.491   2.497  14.823  1.00 91.34           C
ATOM   1451  C   ALA A 109      16.573   2.839  16.312  1.00 91.34           C
ATOM   1452  O   ALA A 109      17.337   2.222  17.053  1.00 91.34           O
ATOM   1453  HA  ALA A 109      16.775   1.453  14.682  1.00 91.34           H
ATOM   1454  CB  ALA A 109      17.409   3.376  13.971  1.00 91.34           C
ATOM   1455 1HB  ALA A 109      17.336   3.073  12.927  1.00 91.34           H
ATOM   1456 2HB  ALA A 109      17.107   4.418  14.069  1.00 91.34           H
ATOM   1457 3HB  ALA A 109      18.439   3.263  14.311  1.00 91.34           H
ATOM   1458  HN  ALA A 109      14.957   3.424  13.762  1.00 91.34           H
ATOM   1459  N   ASP A 110      15.776   3.821  16.705  1.00 82.61           N
ATOM   1460  CA  ASP A 110      15.869   4.368  18.048  1.00 82.61           C
ATOM   1461  C   ASP A 110      14.475   4.784  18.522  1.00 82.61           C
ATOM   1462  O   ASP A 110      13.748   3.982  19.107  1.00 82.61           O
ATOM   1463  HA  ASP A 110      16.293   3.567  18.655  1.00 82.61           H
ATOM   1464  CB  ASP A 110      16.768   5.605  18.079  1.00 82.61           C
ATOM   1465 1HB  ASP A 110      17.726   5.375  17.613  1.00 82.61           H
ATOM   1466 2HB  ASP A 110      16.313   6.404  17.494  1.00 82.61           H
ATOM   1467  CG  ASP A 110      16.995   6.082  19.515  1.00 82.61           C
ATOM   1468  OD1 ASP A 110      16.628   5.316  20.432  1.00 82.61           O
ATOM   1469  OD2 ASP A 110      17.531   7.202  19.663  1.00 82.61           O
ATOM   1470  HN  ASP A 110      15.079   4.242  16.125  1.00 82.61           H
ATOM   1471  N   GLN A 111      14.143   6.038  18.251  1.00 85.65           N
ATOM   1472  CA  GLN A 111      12.868   6.585  18.682  1.00 85.65           C
ATOM   1473  C   GLN A 111      12.405   7.678  17.717  1.00 85.65           C
ATOM   1474  O   GLN A 111      13.168   8.116  16.858  1.00 85.65           O
ATOM   1475  HA  GLN A 111      12.170   5.748  18.655  1.00 85.65           H
ATOM   1476  CB  GLN A 111      12.955   7.118  20.114  1.00 85.65           C
ATOM   1477 1HB  GLN A 111      11.997   7.549  20.404  1.00 85.65           H
ATOM   1478 2HB  GLN A 111      13.157   6.296  20.800  1.00 85.65           H
ATOM   1479  CG  GLN A 111      14.055   8.174  20.238  1.00 85.65           C
ATOM   1480 1HG  GLN A 111      15.018   7.735  19.976  1.00 85.65           H
ATOM   1481 2HG  GLN A 111      13.870   8.983  19.531  1.00 85.65           H
ATOM   1482  CD  GLN A 111      14.116   8.738  21.660  1.00 85.65           C
ATOM   1483  OE1 GLN A 111      13.163   8.679  22.419  1.00 85.65           O
ATOM   1484  NE2 GLN A 111      15.286   9.285  21.975  1.00 85.65           N
ATOM   1485 1HE2 GLN A 111      16.027   9.301  21.305  1.00 85.65           H
ATOM   1486 2HE2 GLN A 111      15.424   9.681  22.883  1.00 85.65           H
ATOM   1487  HN  GLN A 111      14.727   6.675  17.748  1.00 85.65           H
ATOM   1488  N   TRP A 112      11.157   8.088  17.892  1.00 91.01           N
ATOM   1489  CA  TRP A 112      10.605   9.167  17.091  1.00 91.01           C
ATOM   1490  C   TRP A 112      11.220  10.480  17.578  1.00 91.01           C
ATOM   1491  O   TRP A 112      10.994  10.891  18.715  1.00 91.01           O
ATOM   1492  HA  TRP A 112      10.883   8.988  16.052  1.00 91.01           H
ATOM   1493  CB  TRP A 112       9.076   9.165  17.148  1.00 91.01           C
ATOM   1494 1HB  TRP A 112       8.714   8.169  16.896  1.00 91.01           H
ATOM   1495 2HB  TRP A 112       8.761   9.369  18.172  1.00 91.01           H
ATOM   1496  CG  TRP A 112       8.417  10.183  16.215  1.00 91.01           C
ATOM   1497  CD1 TRP A 112       7.982  11.415  16.513  1.00 91.01           C
ATOM   1498  HD1 TRP A 112       8.047  11.866  17.503  1.00 91.01           H
ATOM   1499  CD2 TRP A 112       8.134  10.005  14.811  1.00 91.01           C
ATOM   1500  NE1 TRP A 112       7.442  12.042  15.408  1.00 91.01           N
ATOM   1501  HE1 TRP A 112       7.053  12.963  15.381  1.00 91.01           H
ATOM   1502  CE2 TRP A 112       7.537  11.157  14.341  1.00 91.01           C
ATOM   1503  CE3 TRP A 112       8.374   8.907  13.967  1.00 91.01           C
ATOM   1504  HE3 TRP A 112       8.844   7.987  14.314  1.00 91.01           H
ATOM   1505  CZ2 TRP A 112       7.130  11.322  13.011  1.00 91.01           C
ATOM   1506  HZ2 TRP A 112       6.661  12.242  12.664  1.00 91.01           H
ATOM   1507  CZ3 TRP A 112       7.962   9.087  12.641  1.00 91.01           C
ATOM   1508  HZ3 TRP A 112       8.125   8.266  11.943  1.00 91.01           H
ATOM   1509  CH2 TRP A 112       7.360  10.241  12.152  1.00 91.01           C
ATOM   1510  HH2 TRP A 112       7.067  10.303  11.104  1.00 91.01           H
ATOM   1511  HN  TRP A 112      10.529   7.696  18.564  1.00 91.01           H
ATOM   1512  N   LYS A 113      11.986  11.102  16.694  1.00 83.15           N
ATOM   1513  CA  LYS A 113      12.768  12.268  17.069  1.00 83.15           C
ATOM   1514  C   LYS A 113      12.146  13.517  16.443  1.00 83.15           C
ATOM   1515  O   LYS A 113      12.751  14.588  16.453  1.00 83.15           O
ATOM   1516  HA  LYS A 113      12.714  12.362  18.154  1.00 83.15           H
ATOM   1517  CB  LYS A 113      14.240  12.065  16.705  1.00 83.15           C
ATOM   1518 1HB  LYS A 113      14.336  11.916  15.630  1.00 83.15           H
ATOM   1519 2HB  LYS A 113      14.806  12.963  16.954  1.00 83.15           H
ATOM   1520  CG  LYS A 113      14.828  10.863  17.447  1.00 83.15           C
ATOM   1521 1HG  LYS A 113      14.638  10.962  18.516  1.00 83.15           H
ATOM   1522 2HG  LYS A 113      14.331   9.950  17.119  1.00 83.15           H
ATOM   1523  CD  LYS A 113      16.333  10.749  17.199  1.00 83.15           C
ATOM   1524 1HD  LYS A 113      16.522  10.630  16.132  1.00 83.15           H
ATOM   1525 2HD  LYS A 113      16.828  11.669  17.510  1.00 83.15           H
ATOM   1526  CE  LYS A 113      16.926   9.562  17.963  1.00 83.15           C
ATOM   1527 1HE  LYS A 113      16.739   9.679  19.030  1.00 83.15           H
ATOM   1528 2HE  LYS A 113      16.434   8.640  17.652  1.00 83.15           H
ATOM   1529  NZ  LYS A 113      18.382   9.462  17.716  1.00 83.15           N
ATOM   1530 1HZ  LYS A 113      18.752   8.653  18.202  1.00 83.15           H
ATOM   1531 2HZ  LYS A 113      18.550   9.365  16.720  1.00 83.15           H
ATOM   1532 3HZ  LYS A 113      18.841  10.300  18.056  1.00 83.15           H
ATOM   1533  HN  LYS A 113      12.076  10.823  15.738  1.00 83.15           H
ATOM   1534  N   PHE A 114      10.945  13.339  15.912  1.00 89.22           N
ATOM   1535  CA  PHE A 114      10.310  14.385  15.128  1.00 89.22           C
ATOM   1536  C   PHE A 114       9.079  14.939  15.848  1.00 89.22           C
ATOM   1537  O   PHE A 114       8.640  14.383  16.853  1.00 89.22           O
ATOM   1538  HA  PHE A 114      11.043  15.182  14.999  1.00 89.22           H
ATOM   1539  CB  PHE A 114       9.872  13.750  13.807  1.00 89.22           C
ATOM   1540 1HB  PHE A 114       9.074  13.034  14.007  1.00 89.22           H
ATOM   1541 2HB  PHE A 114       9.452  14.524  13.165  1.00 89.22           H
ATOM   1542  CG  PHE A 114      10.998  13.039  13.054  1.00 89.22           C
ATOM   1543  CD1 PHE A 114      11.906  13.763  12.348  1.00 89.22           C
ATOM   1544  HD1 PHE A 114      11.832  14.850  12.318  1.00 89.22           H
ATOM   1545  CD2 PHE A 114      11.090  11.683  13.091  1.00 89.22           C
ATOM   1546  HD2 PHE A 114      10.362  11.102  13.658  1.00 89.22           H
ATOM   1547  CE1 PHE A 114      12.952  13.103  11.649  1.00 89.22           C
ATOM   1548  HE1 PHE A 114      13.680  13.684  11.082  1.00 89.22           H
ATOM   1549  CE2 PHE A 114      12.136  11.023  12.393  1.00 89.22           C
ATOM   1550  HE2 PHE A 114      12.210   9.936  12.422  1.00 89.22           H
ATOM   1551  CZ  PHE A 114      13.044  11.747  11.686  1.00 89.22           C
ATOM   1552  HZ  PHE A 114      13.847  11.241  11.150  1.00 89.22           H
ATOM   1553  HN  PHE A 114      10.409  12.501  16.011  1.00 89.22           H
ATOM   1554  N   GLN A 115       8.556  16.029  15.305  1.00 81.86           N
ATOM   1555  CA  GLN A 115       7.411  16.690  15.907  1.00 81.86           C
ATOM   1556  C   GLN A 115       6.136  15.884  15.647  1.00 81.86           C
ATOM   1557  O   GLN A 115       6.112  15.018  14.774  1.00 81.86           O
ATOM   1558  HA  GLN A 115       7.621  16.716  16.976  1.00 81.86           H
ATOM   1559  CB  GLN A 115       7.269  18.122  15.389  1.00 81.86           C
ATOM   1560 1HB  GLN A 115       7.216  18.115  14.300  1.00 81.86           H
ATOM   1561 2HB  GLN A 115       6.336  18.553  15.750  1.00 81.86           H
ATOM   1562  CG  GLN A 115       8.447  18.988  15.842  1.00 81.86           C
ATOM   1563 1HG  GLN A 115       8.534  18.949  16.928  1.00 81.86           H
ATOM   1564 2HG  GLN A 115       9.375  18.590  15.433  1.00 81.86           H
ATOM   1565  CD  GLN A 115       8.266  20.439  15.391  1.00 81.86           C
ATOM   1566  OE1 GLN A 115       7.360  20.776  14.647  1.00 81.86           O
ATOM   1567  NE2 GLN A 115       9.176  21.276  15.882  1.00 81.86           N
ATOM   1568 1HE2 GLN A 115       9.894  20.934  16.488  1.00 81.86           H
ATOM   1569 2HE2 GLN A 115       9.142  22.246  15.645  1.00 81.86           H
ATOM   1570  HN  GLN A 115       8.902  16.459  14.470  1.00 81.86           H
ATOM   1571  N   THR A 116       5.108  16.198  16.421  1.00 88.47           N
ATOM   1572  CA  THR A 116       3.833  15.516  16.285  1.00 88.47           C
ATOM   1573  C   THR A 116       3.281  15.694  14.869  1.00 88.47           C
ATOM   1574  O   THR A 116       2.708  14.766  14.301  1.00 88.47           O
ATOM   1575  HA  THR A 116       3.997  14.448  16.432  1.00 88.47           H
ATOM   1576  CB  THR A 116       2.895  16.043  17.373  1.00 88.47           C
ATOM   1577  HB  THR A 116       2.561  17.054  17.142  1.00 88.47           H
ATOM   1578  OG1 THR A 116       3.646  15.903  18.576  1.00 88.47           O
ATOM   1579  HG1 THR A 116       3.236  16.455  19.302  1.00 88.47           H
ATOM   1580  CG2 THR A 116       1.679  15.140  17.586  1.00 88.47           C
ATOM   1581 1HG2 THR A 116       2.012  14.145  17.883  1.00 88.47           H
ATOM   1582 2HG2 THR A 116       1.111  15.071  16.659  1.00 88.47           H
ATOM   1583 3HG2 THR A 116       1.047  15.560  18.369  1.00 88.47           H
ATOM   1584  HN  THR A 116       5.136  16.903  17.130  1.00 88.47           H
ATOM   1585  N   PHE A 117       3.473  16.893  14.340  1.00 91.62           N
ATOM   1586  CA  PHE A 117       2.984  17.212  13.010  1.00 91.62           C
ATOM   1587  C   PHE A 117       3.514  16.215  11.977  1.00 91.62           C
ATOM   1588  O   PHE A 117       2.757  15.717  11.145  1.00 91.62           O
ATOM   1589  HA  PHE A 117       1.896  17.154  13.043  1.00 91.62           H
ATOM   1590  CB  PHE A 117       3.502  18.609  12.665  1.00 91.62           C
ATOM   1591 1HB  PHE A 117       3.123  19.319  13.400  1.00 91.62           H
ATOM   1592 2HB  PHE A 117       4.589  18.613  12.749  1.00 91.62           H
ATOM   1593  CG  PHE A 117       3.113  19.090  11.266  1.00 91.62           C
ATOM   1594  CD1 PHE A 117       4.043  19.125  10.275  1.00 91.62           C
ATOM   1595  HD1 PHE A 117       5.067  18.810  10.477  1.00 91.62           H
ATOM   1596  CD2 PHE A 117       1.835  19.482  11.013  1.00 91.62           C
ATOM   1597  HD2 PHE A 117       1.089  19.455  11.807  1.00 91.62           H
ATOM   1598  CE1 PHE A 117       3.682  19.571   8.976  1.00 91.62           C
ATOM   1599  HE1 PHE A 117       4.428  19.599   8.182  1.00 91.62           H
ATOM   1600  CE2 PHE A 117       1.473  19.929   9.714  1.00 91.62           C
ATOM   1601  HE2 PHE A 117       0.450  20.243   9.511  1.00 91.62           H
ATOM   1602  CZ  PHE A 117       2.404  19.963   8.723  1.00 91.62           C
ATOM   1603  HZ  PHE A 117       2.126  20.306   7.726  1.00 91.62           H
ATOM   1604  HN  PHE A 117       3.953  17.639  14.804  1.00 91.62           H
ATOM   1605  N   MET A 118       4.810  15.953  12.065  1.00 88.88           N
ATOM   1606  CA  MET A 118       5.453  15.039  11.137  1.00 88.88           C
ATOM   1607  C   MET A 118       4.900  13.621  11.292  1.00 88.88           C
ATOM   1608  O   MET A 118       4.827  12.870  10.321  1.00 88.88           O
ATOM   1609  HA  MET A 118       5.222  15.420  10.142  1.00 88.88           H
ATOM   1610  CB  MET A 118       6.962  15.030  11.392  1.00 88.88           C
ATOM   1611 1HB  MET A 118       7.153  14.884  12.455  1.00 88.88           H
ATOM   1612 2HB  MET A 118       7.418  14.190  10.868  1.00 88.88           H
ATOM   1613  CG  MET A 118       7.604  16.338  10.928  1.00 88.88           C
ATOM   1614 1HG  MET A 118       7.256  17.165  11.548  1.00 88.88           H
ATOM   1615 2HG  MET A 118       8.686  16.284  11.047  1.00 88.88           H
ATOM   1616  SD  MET A 118       7.195  16.646   9.218  1.00 88.88           S
ATOM   1617  CE  MET A 118       7.973  15.233   8.453  1.00 88.88           C
ATOM   1618 1HE  MET A 118       9.043  15.250   8.663  1.00 88.88           H
ATOM   1619 2HE  MET A 118       7.539  14.318   8.855  1.00 88.88           H
ATOM   1620 3HE  MET A 118       7.813  15.269   7.376  1.00 88.88           H
ATOM   1621  HN  MET A 118       5.415  16.353  12.753  1.00 88.88           H
ATOM   1622  N   CYS A 119       4.525  13.298  12.521  1.00 93.84           N
ATOM   1623  CA  CYS A 119       3.924  12.005  12.804  1.00 93.84           C
ATOM   1624  C   CYS A 119       2.619  11.899  12.014  1.00 93.84           C
ATOM   1625  O   CYS A 119       2.363  10.886  11.365  1.00 93.84           O
ATOM   1626  HA  CYS A 119       4.638  11.250  12.476  1.00 93.84           H
ATOM   1627  CB  CYS A 119       3.702  11.802  14.304  1.00 93.84           C
ATOM   1628 1HB  CYS A 119       4.660  11.778  14.823  1.00 93.84           H
ATOM   1629 2HB  CYS A 119       3.138  12.640  14.714  1.00 93.84           H
ATOM   1630  SG  CYS A 119       2.796  10.239  14.596  1.00 93.84           S
ATOM   1631  HN  CYS A 119       4.626  13.900  13.313  1.00 93.84           H
ATOM   1632  N   LYS A 120       1.828  12.958  12.094  1.00 92.15           N
ATOM   1633  CA  LYS A 120       0.544  12.987  11.414  1.00 92.15           C
ATOM   1634  C   LYS A 120       0.766  12.832   9.908  1.00 92.15           C
ATOM   1635  O   LYS A 120       0.094  12.034   9.257  1.00 92.15           O
ATOM   1636  HA  LYS A 120      -0.033  12.133  11.768  1.00 92.15           H
ATOM   1637  CB  LYS A 120      -0.235  14.248  11.793  1.00 92.15           C
ATOM   1638 1HB  LYS A 120       0.391  15.127  11.642  1.00 92.15           H
ATOM   1639 2HB  LYS A 120      -1.100  14.356  11.138  1.00 92.15           H
ATOM   1640  CG  LYS A 120      -0.697  14.189  13.251  1.00 92.15           C
ATOM   1641 1HG  LYS A 120      -1.377  13.348  13.387  1.00 92.15           H
ATOM   1642 2HG  LYS A 120       0.160  14.014  13.901  1.00 92.15           H
ATOM   1643  CD  LYS A 120      -1.396  15.488  13.658  1.00 92.15           C
ATOM   1644 1HD  LYS A 120      -0.716  16.328  13.524  1.00 92.15           H
ATOM   1645 2HD  LYS A 120      -2.252  15.664  13.006  1.00 92.15           H
ATOM   1646  CE  LYS A 120      -1.861  15.427  15.114  1.00 92.15           C
ATOM   1647 1HE  LYS A 120      -1.072  15.006  15.737  1.00 92.15           H
ATOM   1648 2HE  LYS A 120      -2.055  16.435  15.482  1.00 92.15           H
ATOM   1649  NZ  LYS A 120      -3.086  14.605  15.233  1.00 92.15           N
ATOM   1650 1HZ  LYS A 120      -3.531  14.788  16.126  1.00 92.15           H
ATOM   1651 2HZ  LYS A 120      -3.726  14.841  14.482  1.00 92.15           H
ATOM   1652 3HZ  LYS A 120      -2.842  13.623  15.173  1.00 92.15           H
ATOM   1653  HN  LYS A 120       2.050  13.785  12.611  1.00 92.15           H
ATOM   1654  N   VAL A 121       1.712  13.608   9.398  1.00 93.30           N
ATOM   1655  CA  VAL A 121       1.958  13.645   7.967  1.00 93.30           C
ATOM   1656  C   VAL A 121       2.402  12.259   7.494  1.00 93.30           C
ATOM   1657  O   VAL A 121       1.858  11.725   6.529  1.00 93.30           O
ATOM   1658  HA  VAL A 121       1.018  13.898   7.478  1.00 93.30           H
ATOM   1659  CB  VAL A 121       2.973  14.742   7.639  1.00 93.30           C
ATOM   1660  HB  VAL A 121       3.846  14.591   8.274  1.00 93.30           H
ATOM   1661  CG1 VAL A 121       3.430  14.649   6.182  1.00 93.30           C
ATOM   1662 1HG1 VAL A 121       3.896  13.679   6.009  1.00 93.30           H
ATOM   1663 2HG1 VAL A 121       2.569  14.761   5.524  1.00 93.30           H
ATOM   1664 3HG1 VAL A 121       4.151  15.440   5.976  1.00 93.30           H
ATOM   1665  CG2 VAL A 121       2.402  16.127   7.947  1.00 93.30           C
ATOM   1666 1HG2 VAL A 121       1.505  16.291   7.350  1.00 93.30           H
ATOM   1667 2HG2 VAL A 121       2.150  16.189   9.006  1.00 93.30           H
ATOM   1668 3HG2 VAL A 121       3.144  16.889   7.705  1.00 93.30           H
ATOM   1669  HN  VAL A 121       2.302  14.202   9.945  1.00 93.30           H
ATOM   1670  N   VAL A 122       3.386  11.717   8.196  1.00 92.39           N
ATOM   1671  CA  VAL A 122       4.037  10.495   7.753  1.00 92.39           C
ATOM   1672  C   VAL A 122       3.011   9.360   7.718  1.00 92.39           C
ATOM   1673  O   VAL A 122       2.943   8.610   6.745  1.00 92.39           O
ATOM   1674  HA  VAL A 122       4.404  10.667   6.741  1.00 92.39           H
ATOM   1675  CB  VAL A 122       5.239  10.188   8.648  1.00 92.39           C
ATOM   1676  HB  VAL A 122       4.906  10.236   9.685  1.00 92.39           H
ATOM   1677  CG1 VAL A 122       5.768   8.776   8.390  1.00 92.39           C
ATOM   1678 1HG1 VAL A 122       4.982   8.050   8.598  1.00 92.39           H
ATOM   1679 2HG1 VAL A 122       6.077   8.688   7.348  1.00 92.39           H
ATOM   1680 3HG1 VAL A 122       6.622   8.583   9.039  1.00 92.39           H
ATOM   1681  CG2 VAL A 122       6.343  11.230   8.460  1.00 92.39           C
ATOM   1682 1HG2 VAL A 122       6.672  11.228   7.421  1.00 92.39           H
ATOM   1683 2HG2 VAL A 122       5.959  12.217   8.718  1.00 92.39           H
ATOM   1684 3HG2 VAL A 122       7.185  10.988   9.108  1.00 92.39           H
ATOM   1685  HN  VAL A 122       3.738  12.096   9.052  1.00 92.39           H
ATOM   1686  N   ASN A 123       2.240   9.270   8.791  1.00 91.23           N
ATOM   1687  CA  ASN A 123       1.222   8.238   8.896  1.00 91.23           C
ATOM   1688  C   ASN A 123       0.196   8.424   7.777  1.00 91.23           C
ATOM   1689  O   ASN A 123      -0.241   7.452   7.163  1.00 91.23           O
ATOM   1690  HA  ASN A 123       1.761   7.294   8.814  1.00 91.23           H
ATOM   1691  CB  ASN A 123       0.484   8.326  10.234  1.00 91.23           C
ATOM   1692 1HB  ASN A 123       0.420   9.367  10.550  1.00 91.23           H
ATOM   1693 2HB  ASN A 123      -0.537   7.965  10.114  1.00 91.23           H
ATOM   1694  CG  ASN A 123       1.199   7.504  11.309  1.00 91.23           C
ATOM   1695  OD1 ASN A 123       2.038   6.664  11.030  1.00 91.23           O
ATOM   1696  ND2 ASN A 123       0.820   7.792  12.551  1.00 91.23           N
ATOM   1697 1HD2 ASN A 123       0.125   8.493  12.712  1.00 91.23           H
ATOM   1698 2HD2 ASN A 123       1.229   7.308  13.324  1.00 91.23           H
ATOM   1699  HN  ASN A 123       2.301   9.884   9.578  1.00 91.23           H
ATOM   1700  N   SER A 124      -0.160   9.680   7.547  1.00 91.92           N
ATOM   1701  CA  SER A 124      -1.182  10.000   6.565  1.00 91.92           C
ATOM   1702  C   SER A 124      -0.691   9.639   5.162  1.00 91.92           C
ATOM   1703  O   SER A 124      -1.437   9.068   4.367  1.00 91.92           O
ATOM   1704  HA  SER A 124      -2.044   9.391   6.837  1.00 91.92           H
ATOM   1705  CB  SER A 124      -1.563  11.480   6.630  1.00 91.92           C
ATOM   1706 1HB  SER A 124      -0.697  12.089   6.370  1.00 91.92           H
ATOM   1707 2HB  SER A 124      -2.333  11.689   5.887  1.00 91.92           H
ATOM   1708  OG  SER A 124      -2.036  11.854   7.921  1.00 91.92           O
ATOM   1709  HG  SER A 124      -1.371  12.453   8.368  1.00 91.92           H
ATOM   1710  HN  SER A 124       0.237  10.468   8.016  1.00 91.92           H
ATOM   1711  N   MET A 125       0.560   9.986   4.899  1.00 85.73           N
ATOM   1712  CA  MET A 125       1.146   9.743   3.592  1.00 85.73           C
ATOM   1713  C   MET A 125       1.159   8.248   3.266  1.00 85.73           C
ATOM   1714  O   MET A 125       0.866   7.852   2.139  1.00 85.73           O
ATOM   1715  HA  MET A 125       0.508  10.271   2.882  1.00 85.73           H
ATOM   1716  CB  MET A 125       2.576  10.285   3.565  1.00 85.73           C
ATOM   1717 1HB  MET A 125       3.102   9.979   4.469  1.00 85.73           H
ATOM   1718 2HB  MET A 125       3.116   9.854   2.721  1.00 85.73           H
ATOM   1719  CG  MET A 125       2.583  11.811   3.455  1.00 85.73           C
ATOM   1720 1HG  MET A 125       2.046  12.122   2.559  1.00 85.73           H
ATOM   1721 2HG  MET A 125       2.060  12.247   4.307  1.00 85.73           H
ATOM   1722  SD  MET A 125       4.262  12.412   3.399  1.00 85.73           S
ATOM   1723  CE  MET A 125       4.698  11.958   1.728  1.00 85.73           C
ATOM   1724 1HE  MET A 125       4.610  10.878   1.610  1.00 85.73           H
ATOM   1725 2HE  MET A 125       4.025  12.456   1.029  1.00 85.73           H
ATOM   1726 3HE  MET A 125       5.724  12.263   1.524  1.00 85.73           H
ATOM   1727  HN  MET A 125       1.169  10.425   5.560  1.00 85.73           H
ATOM   1728  N   TYR A 126       1.503   7.459   4.274  1.00 84.83           N
ATOM   1729  CA  TYR A 126       1.543   6.015   4.113  1.00 84.83           C
ATOM   1730  C   TYR A 126       0.165   5.468   3.735  1.00 84.83           C
ATOM   1731  O   TYR A 126       0.045   4.662   2.813  1.00 84.83           O
ATOM   1732  HA  TYR A 126       2.249   5.785   3.315  1.00 84.83           H
ATOM   1733  CB  TYR A 126       1.947   5.451   5.477  1.00 84.83           C
ATOM   1734 1HB  TYR A 126       3.000   5.669   5.652  1.00 84.83           H
ATOM   1735 2HB  TYR A 126       1.381   5.965   6.254  1.00 84.83           H
ATOM   1736  CG  TYR A 126       1.723   3.944   5.617  1.00 84.83           C
ATOM   1737  CD1 TYR A 126       0.703   3.469   6.417  1.00 84.83           C
ATOM   1738  HD1 TYR A 126       0.058   4.168   6.949  1.00 84.83           H
ATOM   1739  CD2 TYR A 126       2.540   3.059   4.943  1.00 84.83           C
ATOM   1740  HD2 TYR A 126       3.345   3.434   4.311  1.00 84.83           H
ATOM   1741  CE1 TYR A 126       0.493   2.051   6.549  1.00 84.83           C
ATOM   1742  HE1 TYR A 126      -0.308   1.662   7.178  1.00 84.83           H
ATOM   1743  CE2 TYR A 126       2.329   1.641   5.075  1.00 84.83           C
ATOM   1744  HE2 TYR A 126       2.968   0.931   4.549  1.00 84.83           H
ATOM   1745  CZ  TYR A 126       1.316   1.206   5.872  1.00 84.83           C
ATOM   1746  OH  TYR A 126       1.117  -0.133   5.996  1.00 84.83           O
ATOM   1747  HH  TYR A 126       1.652  -0.624   5.308  1.00 84.83           H
ATOM   1748  HN  TYR A 126       1.751   7.790   5.184  1.00 84.83           H
ATOM   1749  N   LYS A 127      -0.840   5.926   4.467  1.00 84.98           N
ATOM   1750  CA  LYS A 127      -2.195   5.443   4.263  1.00 84.98           C
ATOM   1751  C   LYS A 127      -2.669   5.840   2.864  1.00 84.98           C
ATOM   1752  O   LYS A 127      -3.299   5.044   2.169  1.00 84.98           O
ATOM   1753  HA  LYS A 127      -2.166   4.355   4.322  1.00 84.98           H
ATOM   1754  CB  LYS A 127      -3.112   5.932   5.386  1.00 84.98           C
ATOM   1755 1HB  LYS A 127      -2.838   6.948   5.668  1.00 84.98           H
ATOM   1756 2HB  LYS A 127      -4.142   5.968   5.029  1.00 84.98           H
ATOM   1757  CG  LYS A 127      -3.021   5.015   6.607  1.00 84.98           C
ATOM   1758 1HG  LYS A 127      -1.979   4.754   6.793  1.00 84.98           H
ATOM   1759 2HG  LYS A 127      -3.380   5.544   7.491  1.00 84.98           H
ATOM   1760  CD  LYS A 127      -3.843   3.741   6.399  1.00 84.98           C
ATOM   1761 1HD  LYS A 127      -4.838   4.001   6.038  1.00 84.98           H
ATOM   1762 2HD  LYS A 127      -3.376   3.124   5.632  1.00 84.98           H
ATOM   1763  CE  LYS A 127      -3.959   2.946   7.701  1.00 84.98           C
ATOM   1764 1HE  LYS A 127      -3.723   1.898   7.516  1.00 84.98           H
ATOM   1765 2HE  LYS A 127      -3.232   3.313   8.425  1.00 84.98           H
ATOM   1766  NZ  LYS A 127      -5.325   3.061   8.258  1.00 84.98           N
ATOM   1767 1HZ  LYS A 127      -5.362   2.599   9.160  1.00 84.98           H
ATOM   1768 2HZ  LYS A 127      -5.564   4.040   8.370  1.00 84.98           H
ATOM   1769 3HZ  LYS A 127      -5.986   2.622   7.627  1.00 84.98           H
ATOM   1770  HN  LYS A 127      -0.740   6.614   5.186  1.00 84.98           H
ATOM   1771  N   MET A 128      -2.348   7.071   2.493  1.00 85.98           N
ATOM   1772  CA  MET A 128      -2.764   7.596   1.203  1.00 85.98           C
ATOM   1773  C   MET A 128      -2.157   6.782   0.058  1.00 85.98           C
ATOM   1774  O   MET A 128      -2.833   6.491  -0.927  1.00 85.98           O
ATOM   1775  HA  MET A 128      -3.850   7.506   1.186  1.00 85.98           H
ATOM   1776  CB  MET A 128      -2.325   9.056   1.081  1.00 85.98           C
ATOM   1777 1HB  MET A 128      -2.570   9.592   1.998  1.00 85.98           H
ATOM   1778 2HB  MET A 128      -1.242   9.105   0.963  1.00 85.98           H
ATOM   1779  CG  MET A 128      -3.004   9.735  -0.111  1.00 85.98           C
ATOM   1780 1HG  MET A 128      -2.689   9.258  -1.039  1.00 85.98           H
ATOM   1781 2HG  MET A 128      -4.085   9.614  -0.041  1.00 85.98           H
ATOM   1782  SD  MET A 128      -2.586  11.470  -0.145  1.00 85.98           S
ATOM   1783  CE  MET A 128      -3.632  12.014  -1.485  1.00 85.98           C
ATOM   1784 1HE  MET A 128      -3.365  11.477  -2.395  1.00 85.98           H
ATOM   1785 2HE  MET A 128      -4.674  11.815  -1.236  1.00 85.98           H
ATOM   1786 3HE  MET A 128      -3.494  13.084  -1.641  1.00 85.98           H
ATOM   1787  HN  MET A 128      -1.815   7.704   3.055  1.00 85.98           H
ATOM   1788  N   ASN A 129      -0.889   6.438   0.227  1.00 81.15           N
ATOM   1789  CA  ASN A 129      -0.199   5.618  -0.755  1.00 81.15           C
ATOM   1790  C   ASN A 129      -0.880   4.251  -0.840  1.00 81.15           C
ATOM   1791  O   ASN A 129      -1.159   3.760  -1.933  1.00 81.15           O
ATOM   1792  HA  ASN A 129      -0.264   6.175  -1.689  1.00 81.15           H
ATOM   1793  CB  ASN A 129       1.261   5.395  -0.357  1.00 81.15           C
ATOM   1794 1HB  ASN A 129       1.765   6.356  -0.254  1.00 81.15           H
ATOM   1795 2HB  ASN A 129       1.306   4.905   0.615  1.00 81.15           H
ATOM   1796  CG  ASN A 129       1.988   4.541  -1.398  1.00 81.15           C
ATOM   1797  OD1 ASN A 129       2.068   4.877  -2.568  1.00 81.15           O
ATOM   1798  ND2 ASN A 129       2.513   3.421  -0.909  1.00 81.15           N
ATOM   1799 1HD2 ASN A 129       2.412   3.204   0.062  1.00 81.15           H
ATOM   1800 2HD2 ASN A 129       3.009   2.796  -1.512  1.00 81.15           H
ATOM   1801  HN  ASN A 129      -0.336   6.709   1.015  1.00 81.15           H
ATOM   1802  N   PHE A 130      -1.129   3.675   0.327  1.00 86.22           N
ATOM   1803  CA  PHE A 130      -1.653   2.322   0.397  1.00 86.22           C
ATOM   1804  C   PHE A 130      -2.915   2.178  -0.457  1.00 86.22           C
ATOM   1805  O   PHE A 130      -3.001   1.285  -1.298  1.00 86.22           O
ATOM   1806  HA  PHE A 130      -0.880   1.655   0.015  1.00 86.22           H
ATOM   1807  CB  PHE A 130      -2.009   2.055   1.861  1.00 86.22           C
ATOM   1808 1HB  PHE A 130      -1.104   2.125   2.463  1.00 86.22           H
ATOM   1809 2HB  PHE A 130      -2.684   2.838   2.208  1.00 86.22           H
ATOM   1810  CG  PHE A 130      -2.663   0.693   2.105  1.00 86.22           C
ATOM   1811  CD1 PHE A 130      -4.008   0.606   2.280  1.00 86.22           C
ATOM   1812  HD1 PHE A 130      -4.622   1.507   2.246  1.00 86.22           H
ATOM   1813  CD2 PHE A 130      -1.897  -0.430   2.146  1.00 86.22           C
ATOM   1814  HD2 PHE A 130      -0.819  -0.360   2.006  1.00 86.22           H
ATOM   1815  CE1 PHE A 130      -4.614  -0.658   2.506  1.00 86.22           C
ATOM   1816  HE1 PHE A 130      -5.693  -0.728   2.646  1.00 86.22           H
ATOM   1817  CE2 PHE A 130      -2.503  -1.694   2.372  1.00 86.22           C
ATOM   1818  HE2 PHE A 130      -1.890  -2.595   2.406  1.00 86.22           H
ATOM   1819  CZ  PHE A 130      -3.849  -1.781   2.547  1.00 86.22           C
ATOM   1820  HZ  PHE A 130      -4.314  -2.752   2.721  1.00 86.22           H
ATOM   1821  HN  PHE A 130      -0.978   4.116   1.211  1.00 86.22           H
ATOM   1822  N   TYR A 131      -3.862   3.070  -0.211  1.00 91.16           N
ATOM   1823  CA  TYR A 131      -5.143   3.010  -0.894  1.00 91.16           C
ATOM   1824  C   TYR A 131      -4.997   3.394  -2.368  1.00 91.16           C
ATOM   1825  O   TYR A 131      -5.570   2.746  -3.242  1.00 91.16           O
ATOM   1826  HA  TYR A 131      -5.512   1.987  -0.828  1.00 91.16           H
ATOM   1827  CB  TYR A 131      -6.041   4.036  -0.199  1.00 91.16           C
ATOM   1828 1HB  TYR A 131      -5.488   4.969  -0.085  1.00 91.16           H
ATOM   1829 2HB  TYR A 131      -6.896   4.249  -0.840  1.00 91.16           H
ATOM   1830  CG  TYR A 131      -6.549   3.589   1.173  1.00 91.16           C
ATOM   1831  CD1 TYR A 131      -7.268   2.418   1.295  1.00 91.16           C
ATOM   1832  HD1 TYR A 131      -7.473   1.810   0.414  1.00 91.16           H
ATOM   1833  CD2 TYR A 131      -6.289   4.359   2.289  1.00 91.16           C
ATOM   1834  HD2 TYR A 131      -5.721   5.284   2.193  1.00 91.16           H
ATOM   1835  CE1 TYR A 131      -7.746   1.997   2.587  1.00 91.16           C
ATOM   1836  HE1 TYR A 131      -8.315   1.074   2.697  1.00 91.16           H
ATOM   1837  CE2 TYR A 131      -6.767   3.939   3.581  1.00 91.16           C
ATOM   1838  HE2 TYR A 131      -6.569   4.537   4.470  1.00 91.16           H
ATOM   1839  CZ  TYR A 131      -7.472   2.779   3.666  1.00 91.16           C
ATOM   1840  OH  TYR A 131      -7.924   2.382   4.886  1.00 91.16           O
ATOM   1841  HH  TYR A 131      -7.778   3.108   5.557  1.00 91.16           H
ATOM   1842  HN  TYR A 131      -3.766   3.823   0.441  1.00 91.16           H
ATOM   1843  N   SER A 132      -4.225   4.446  -2.599  1.00 90.93           N
ATOM   1844  CA  SER A 132      -4.110   5.012  -3.932  1.00 90.93           C
ATOM   1845  C   SER A 132      -3.489   3.987  -4.883  1.00 90.93           C
ATOM   1846  O   SER A 132      -3.951   3.823  -6.012  1.00 90.93           O
ATOM   1847  HA  SER A 132      -5.131   5.246  -4.235  1.00 90.93           H
ATOM   1848  CB  SER A 132      -3.277   6.295  -3.916  1.00 90.93           C
ATOM   1849 1HB  SER A 132      -3.219   6.702  -4.925  1.00 90.93           H
ATOM   1850 2HB  SER A 132      -3.774   7.043  -3.298  1.00 90.93           H
ATOM   1851  OG  SER A 132      -1.960   6.069  -3.420  1.00 90.93           O
ATOM   1852  HG  SER A 132      -1.504   6.943  -3.251  1.00 90.93           H
ATOM   1853  HN  SER A 132      -3.686   4.909  -1.895  1.00 90.93           H
ATOM   1854  N   CYS A 133      -2.452   3.324  -4.393  1.00 87.80           N
ATOM   1855  CA  CYS A 133      -1.730   2.358  -5.204  1.00 87.80           C
ATOM   1856  C   CYS A 133      -2.703   1.249  -5.609  1.00 87.80           C
ATOM   1857  O   CYS A 133      -2.796   0.899  -6.785  1.00 87.80           O
ATOM   1858  HA  CYS A 133      -1.368   2.895  -6.080  1.00 87.80           H
ATOM   1859  CB  CYS A 133      -0.507   1.805  -4.469  1.00 87.80           C
ATOM   1860 1HB  CYS A 133      -0.769   1.566  -3.439  1.00 87.80           H
ATOM   1861 2HB  CYS A 133      -0.180   0.877  -4.938  1.00 87.80           H
ATOM   1862  SG  CYS A 133       0.849   3.033  -4.500  1.00 87.80           S
ATOM   1863  HG  CYS A 133       0.398   3.765  -3.486  1.00 87.80           H
ATOM   1864  HN  CYS A 133      -2.106   3.438  -3.462  1.00 87.80           H
ATOM   1865  N   VAL A 134      -3.402   0.725  -4.613  1.00 86.50           N
ATOM   1866  CA  VAL A 134      -4.245  -0.440  -4.821  1.00 86.50           C
ATOM   1867  C   VAL A 134      -5.373  -0.081  -5.790  1.00 86.50           C
ATOM   1868  O   VAL A 134      -5.715  -0.870  -6.670  1.00 86.50           O
ATOM   1869  HA  VAL A 134      -3.627  -1.216  -5.274  1.00 86.50           H
ATOM   1870  CB  VAL A 134      -4.755  -0.964  -3.477  1.00 86.50           C
ATOM   1871  HB  VAL A 134      -5.295  -0.155  -2.985  1.00 86.50           H
ATOM   1872  CG1 VAL A 134      -5.729  -2.127  -3.676  1.00 86.50           C
ATOM   1873 1HG1 VAL A 134      -6.581  -1.790  -4.266  1.00 86.50           H
ATOM   1874 2HG1 VAL A 134      -5.223  -2.939  -4.198  1.00 86.50           H
ATOM   1875 3HG1 VAL A 134      -6.076  -2.480  -2.705  1.00 86.50           H
ATOM   1876  CG2 VAL A 134      -3.591  -1.372  -2.571  1.00 86.50           C
ATOM   1877 1HG2 VAL A 134      -3.012  -2.158  -3.055  1.00 86.50           H
ATOM   1878 2HG2 VAL A 134      -2.952  -0.508  -2.389  1.00 86.50           H
ATOM   1879 3HG2 VAL A 134      -3.982  -1.741  -1.622  1.00 86.50           H
ATOM   1880  HN  VAL A 134      -3.399   1.083  -3.679  1.00 86.50           H
ATOM   1881  N   LEU A 135      -5.921   1.109  -5.595  1.00 91.54           N
ATOM   1882  CA  LEU A 135      -7.034   1.564  -6.411  1.00 91.54           C
ATOM   1883  C   LEU A 135      -6.551   1.784  -7.846  1.00 91.54           C
ATOM   1884  O   LEU A 135      -7.284   1.522  -8.799  1.00 91.54           O
ATOM   1885  HA  LEU A 135      -7.781   0.770  -6.417  1.00 91.54           H
ATOM   1886  CB  LEU A 135      -7.688   2.797  -5.787  1.00 91.54           C
ATOM   1887 1HB  LEU A 135      -6.912   3.538  -5.594  1.00 91.54           H
ATOM   1888 2HB  LEU A 135      -8.370   3.232  -6.518  1.00 91.54           H
ATOM   1889  CG  LEU A 135      -8.462   2.561  -4.488  1.00 91.54           C
ATOM   1890  HG  LEU A 135      -7.794   2.075  -3.777  1.00 91.54           H
ATOM   1891  CD1 LEU A 135      -8.901   3.886  -3.862  1.00 91.54           C
ATOM   1892 1HD1 LEU A 135      -8.022   4.492  -3.640  1.00 91.54           H
ATOM   1893 2HD1 LEU A 135      -9.545   4.422  -4.560  1.00 91.54           H
ATOM   1894 3HD1 LEU A 135      -9.448   3.689  -2.940  1.00 91.54           H
ATOM   1895  CD2 LEU A 135      -9.643   1.616  -4.717  1.00 91.54           C
ATOM   1896 1HD2 LEU A 135     -10.320   2.052  -5.452  1.00 91.54           H
ATOM   1897 2HD2 LEU A 135      -9.276   0.658  -5.085  1.00 91.54           H
ATOM   1898 3HD2 LEU A 135     -10.176   1.465  -3.778  1.00 91.54           H
ATOM   1899  HN  LEU A 135      -5.618   1.757  -4.896  1.00 91.54           H
ATOM   1900  N   LEU A 136      -5.321   2.264  -7.956  1.00 90.36           N
ATOM   1901  CA  LEU A 136      -4.736   2.535  -9.258  1.00 90.36           C
ATOM   1902  C   LEU A 136      -4.550   1.218 -10.013  1.00 90.36           C
ATOM   1903  O   LEU A 136      -4.884   1.121 -11.193  1.00 90.36           O
ATOM   1904  HA  LEU A 136      -5.444   3.153  -9.812  1.00 90.36           H
ATOM   1905  CB  LEU A 136      -3.448   3.347  -9.109  1.00 90.36           C
ATOM   1906 1HB  LEU A 136      -2.857   2.909  -8.304  1.00 90.36           H
ATOM   1907 2HB  LEU A 136      -2.867   3.240 -10.025  1.00 90.36           H
ATOM   1908  CG  LEU A 136      -3.624   4.839  -8.820  1.00 90.36           C
ATOM   1909  HG  LEU A 136      -4.336   4.947  -8.002  1.00 90.36           H
ATOM   1910  CD1 LEU A 136      -2.307   5.468  -8.361  1.00 90.36           C
ATOM   1911 1HD1 LEU A 136      -1.967   4.974  -7.451  1.00 90.36           H
ATOM   1912 2HD1 LEU A 136      -1.556   5.349  -9.141  1.00 90.36           H
ATOM   1913 3HD1 LEU A 136      -2.461   6.529  -8.163  1.00 90.36           H
ATOM   1914  CD2 LEU A 136      -4.215   5.565 -10.031  1.00 90.36           C
ATOM   1915 1HD2 LEU A 136      -3.547   5.451 -10.884  1.00 90.36           H
ATOM   1916 2HD2 LEU A 136      -5.188   5.138 -10.271  1.00 90.36           H
ATOM   1917 3HD2 LEU A 136      -4.330   6.624  -9.799  1.00 90.36           H
ATOM   1918  HN  LEU A 136      -4.728   2.467  -7.176  1.00 90.36           H
ATOM   1919  N   ILE A 137      -4.016   0.236  -9.301  1.00 84.33           N
ATOM   1920  CA  ILE A 137      -3.745  -1.061  -9.899  1.00 84.33           C
ATOM   1921  C   ILE A 137      -5.062  -1.691 -10.357  1.00 84.33           C
ATOM   1922  O   ILE A 137      -5.119  -2.322 -11.412  1.00 84.33           O
ATOM   1923  HA  ILE A 137      -3.120  -0.892 -10.776  1.00 84.33           H
ATOM   1924  CB  ILE A 137      -2.946  -1.939  -8.935  1.00 84.33           C
ATOM   1925  HB  ILE A 137      -3.405  -1.871  -7.949  1.00 84.33           H
ATOM   1926  CG1 ILE A 137      -1.507  -1.435  -8.799  1.00 84.33           C
ATOM   1927 1HG1 ILE A 137      -0.969  -1.606  -9.732  1.00 84.33           H
ATOM   1928 2HG1 ILE A 137      -1.510  -0.359  -8.625  1.00 84.33           H
ATOM   1929  CG2 ILE A 137      -3.001  -3.408  -9.358  1.00 84.33           C
ATOM   1930 1HG2 ILE A 137      -4.037  -3.747  -9.362  1.00 84.33           H
ATOM   1931 2HG2 ILE A 137      -2.581  -3.515 -10.358  1.00 84.33           H
ATOM   1932 3HG2 ILE A 137      -2.424  -4.011  -8.656  1.00 84.33           H
ATOM   1933  CD1 ILE A 137      -0.785  -2.142  -7.650  1.00 84.33           C
ATOM   1934 1HD1 ILE A 137      -1.313  -1.950  -6.716  1.00 84.33           H
ATOM   1935 2HD1 ILE A 137      -0.763  -3.215  -7.841  1.00 84.33           H
ATOM   1936 3HD1 ILE A 137       0.235  -1.765  -7.576  1.00 84.33           H
ATOM   1937  HN  ILE A 137      -3.770   0.315  -8.335  1.00 84.33           H
ATOM   1938  N   MET A 138      -6.089  -1.498  -9.542  1.00 87.33           N
ATOM   1939  CA  MET A 138      -7.417  -1.979  -9.884  1.00 87.33           C
ATOM   1940  C   MET A 138      -7.912  -1.342 -11.183  1.00 87.33           C
ATOM   1941  O   MET A 138      -8.449  -2.029 -12.051  1.00 87.33           O
ATOM   1942  HA  MET A 138      -7.314  -3.056 -10.016  1.00 87.33           H
ATOM   1943  CB  MET A 138      -8.388  -1.647  -8.749  1.00 87.33           C
ATOM   1944 1HB  MET A 138      -8.008  -2.050  -7.811  1.00 87.33           H
ATOM   1945 2HB  MET A 138      -8.455  -0.566  -8.628  1.00 87.33           H
ATOM   1946  CG  MET A 138      -9.778  -2.221  -9.032  1.00 87.33           C
ATOM   1947 1HG  MET A 138     -10.147  -1.849  -9.987  1.00 87.33           H
ATOM   1948 2HG  MET A 138      -9.722  -3.307  -9.112  1.00 87.33           H
ATOM   1949  SD  MET A 138     -10.904  -1.765  -7.724  1.00 87.33           S
ATOM   1950  CE  MET A 138     -11.083  -0.022  -8.064  1.00 87.33           C
ATOM   1951 1HE  MET A 138     -10.109   0.463  -7.999  1.00 87.33           H
ATOM   1952 2HE  MET A 138     -11.490   0.113  -9.066  1.00 87.33           H
ATOM   1953 3HE  MET A 138     -11.760   0.423  -7.334  1.00 87.33           H
ATOM   1954  HN  MET A 138      -6.024  -1.025  -8.663  1.00 87.33           H
ATOM   1955  N   CYS A 139      -7.715  -0.035 -11.277  1.00 89.82           N
ATOM   1956  CA  CYS A 139      -8.199   0.715 -12.424  1.00 89.82           C
ATOM   1957  C   CYS A 139      -7.427   0.251 -13.661  1.00 89.82           C
ATOM   1958  O   CYS A 139      -7.989   0.168 -14.752  1.00 89.82           O
ATOM   1959  HA  CYS A 139      -9.260   0.487 -12.522  1.00 89.82           H
ATOM   1960  CB  CYS A 139      -8.074   2.224 -12.207  1.00 89.82           C
ATOM   1961 1HB  CYS A 139      -7.080   2.465 -11.831  1.00 89.82           H
ATOM   1962 2HB  CYS A 139      -8.192   2.748 -13.155  1.00 89.82           H
ATOM   1963  SG  CYS A 139      -9.345   2.792 -11.018  1.00 89.82           S
ATOM   1964  HG  CYS A 139      -8.729   2.340  -9.930  1.00 89.82           H
ATOM   1965  HN  CYS A 139      -7.235   0.509 -10.589  1.00 89.82           H
ATOM   1966  N   ILE A 140      -6.152  -0.039 -13.450  1.00 83.15           N
ATOM   1967  CA  ILE A 140      -5.308  -0.530 -14.526  1.00 83.15           C
ATOM   1968  C   ILE A 140      -5.905  -1.821 -15.089  1.00 83.15           C
ATOM   1969  O   ILE A 140      -5.943  -2.014 -16.303  1.00 83.15           O
ATOM   1970  HA  ILE A 140      -5.311   0.224 -15.313  1.00 83.15           H
ATOM   1971  CB  ILE A 140      -3.862  -0.678 -14.048  1.00 83.15           C
ATOM   1972  HB  ILE A 140      -3.872  -1.175 -13.078  1.00 83.15           H
ATOM   1973  CG1 ILE A 140      -3.208   0.691 -13.848  1.00 83.15           C
ATOM   1974 1HG1 ILE A 140      -3.002   1.145 -14.817  1.00 83.15           H
ATOM   1975 2HG1 ILE A 140      -3.897   1.354 -13.325  1.00 83.15           H
ATOM   1976  CG2 ILE A 140      -3.057  -1.564 -15.001  1.00 83.15           C
ATOM   1977 1HG2 ILE A 140      -3.512  -2.553 -15.049  1.00 83.15           H
ATOM   1978 2HG2 ILE A 140      -3.052  -1.118 -15.995  1.00 83.15           H
ATOM   1979 3HG2 ILE A 140      -2.033  -1.652 -14.637  1.00 83.15           H
ATOM   1980  CD1 ILE A 140      -1.908   0.566 -13.050  1.00 83.15           C
ATOM   1981 1HD1 ILE A 140      -2.121   0.134 -12.073  1.00 83.15           H
ATOM   1982 2HD1 ILE A 140      -1.212  -0.079 -13.588  1.00 83.15           H
ATOM   1983 3HD1 ILE A 140      -1.464   1.553 -12.923  1.00 83.15           H
ATOM   1984  HN  ILE A 140      -5.696   0.055 -12.565  1.00 83.15           H
ATOM   1985  N   SER A 141      -6.356  -2.672 -14.179  1.00 84.30           N
ATOM   1986  CA  SER A 141      -6.881  -3.971 -14.565  1.00 84.30           C
ATOM   1987  C   SER A 141      -8.164  -3.796 -15.379  1.00 84.30           C
ATOM   1988  O   SER A 141      -8.368  -4.483 -16.379  1.00 84.30           O
ATOM   1989  HA  SER A 141      -6.101  -4.428 -15.174  1.00 84.30           H
ATOM   1990  CB  SER A 141      -7.146  -4.845 -13.337  1.00 84.30           C
ATOM   1991 1HB  SER A 141      -7.903  -4.372 -12.712  1.00 84.30           H
ATOM   1992 2HB  SER A 141      -7.550  -5.805 -13.656  1.00 84.30           H
ATOM   1993  OG  SER A 141      -5.965  -5.059 -12.569  1.00 84.30           O
ATOM   1994  HG  SER A 141      -5.839  -4.311 -11.918  1.00 84.30           H
ATOM   1995  HN  SER A 141      -6.367  -2.487 -13.196  1.00 84.30           H
ATOM   1996  N   VAL A 142      -8.997  -2.873 -14.920  1.00 86.74           N
ATOM   1997  CA  VAL A 142     -10.255  -2.599 -15.593  1.00 86.74           C
ATOM   1998  C   VAL A 142      -9.971  -2.058 -16.996  1.00 86.74           C
ATOM   1999  O   VAL A 142     -10.620  -2.457 -17.962  1.00 86.74           O
ATOM   2000  HA  VAL A 142     -10.792  -3.543 -15.683  1.00 86.74           H
ATOM   2001  CB  VAL A 142     -11.105  -1.649 -14.747  1.00 86.74           C
ATOM   2002  HB  VAL A 142     -10.523  -0.745 -14.570  1.00 86.74           H
ATOM   2003  CG1 VAL A 142     -12.382  -1.248 -15.488  1.00 86.74           C
ATOM   2004 1HG1 VAL A 142     -12.119  -0.746 -16.419  1.00 86.74           H
ATOM   2005 2HG1 VAL A 142     -12.969  -2.140 -15.709  1.00 86.74           H
ATOM   2006 3HG1 VAL A 142     -12.968  -0.573 -14.864  1.00 86.74           H
ATOM   2007  CG2 VAL A 142     -11.433  -2.270 -13.387  1.00 86.74           C
ATOM   2008 1HG2 VAL A 142     -11.987  -3.197 -13.535  1.00 86.74           H
ATOM   2009 2HG2 VAL A 142     -10.507  -2.481 -12.852  1.00 86.74           H
ATOM   2010 3HG2 VAL A 142     -12.037  -1.574 -12.806  1.00 86.74           H
ATOM   2011  HN  VAL A 142      -8.824  -2.319 -14.106  1.00 86.74           H
ATOM   2012  N   ASP A 143      -9.001  -1.159 -17.063  1.00 81.26           N
ATOM   2013  CA  ASP A 143      -8.680  -0.496 -18.316  1.00 81.26           C
ATOM   2014  C   ASP A 143      -8.210  -1.538 -19.333  1.00 81.26           C
ATOM   2015  O   ASP A 143      -8.608  -1.498 -20.496  1.00 81.26           O
ATOM   2016  HA  ASP A 143      -9.602  -0.001 -18.622  1.00 81.26           H
ATOM   2017  CB  ASP A 143      -7.554   0.523 -18.128  1.00 81.26           C
ATOM   2018 1HB  ASP A 143      -7.850   1.264 -17.386  1.00 81.26           H
ATOM   2019 2HB  ASP A 143      -6.667   0.022 -17.741  1.00 81.26           H
ATOM   2020  CG  ASP A 143      -7.219   1.219 -19.448  1.00 81.26           C
ATOM   2021  OD1 ASP A 143      -8.153   1.810 -20.031  1.00 81.26           O
ATOM   2022  OD2 ASP A 143      -6.036   1.144 -19.845  1.00 81.26           O
ATOM   2023  HN  ASP A 143      -8.439  -0.882 -16.283  1.00 81.26           H
ATOM   2024  N   ARG A 144      -7.370  -2.445 -18.858  1.00 71.54           N
ATOM   2025  CA  ARG A 144      -6.829  -3.486 -19.716  1.00 71.54           C
ATOM   2026  C   ARG A 144      -7.952  -4.392 -20.224  1.00 71.54           C
ATOM   2027  O   ARG A 144      -7.935  -4.819 -21.378  1.00 71.54           O
ATOM   2028  HA  ARG A 144      -6.354  -2.951 -20.538  1.00 71.54           H
ATOM   2029  CB  ARG A 144      -5.797  -4.334 -18.969  1.00 71.54           C
ATOM   2030 1HB  ARG A 144      -6.182  -4.596 -17.983  1.00 71.54           H
ATOM   2031 2HB  ARG A 144      -5.633  -5.269 -19.505  1.00 71.54           H
ATOM   2032  CG  ARG A 144      -4.472  -3.584 -18.822  1.00 71.54           C
ATOM   2033 1HG  ARG A 144      -4.183  -3.158 -19.783  1.00 71.54           H
ATOM   2034 2HG  ARG A 144      -4.596  -2.751 -18.129  1.00 71.54           H
ATOM   2035  CD  ARG A 144      -3.368  -4.514 -18.318  1.00 71.54           C
ATOM   2036 1HD  ARG A 144      -3.652  -4.941 -17.356  1.00 71.54           H
ATOM   2037 2HD  ARG A 144      -3.238  -5.346 -19.010  1.00 71.54           H
ATOM   2038  NE  ARG A 144      -2.098  -3.766 -18.183  1.00 71.54           N
ATOM   2039  HE  ARG A 144      -2.149  -2.776 -18.051  1.00 71.54           H
ATOM   2040  CZ  ARG A 144      -0.884  -4.332 -18.228  1.00 71.54           C
ATOM   2041  NH1 ARG A 144      -0.756  -5.655 -18.404  1.00 71.54           N
ATOM   2042 1HH1 ARG A 144      -1.571  -6.227 -18.503  1.00 71.54           H
ATOM   2043 2HH1 ARG A 144       0.153  -6.069 -18.436  1.00 71.54           H
ATOM   2044  NH2 ARG A 144       0.200  -3.556 -18.095  1.00 71.54           N
ATOM   2045 1HH2 ARG A 144       1.113  -3.963 -18.126  1.00 71.54           H
ATOM   2046 2HH2 ARG A 144       0.096  -2.570 -17.964  1.00 71.54           H
ATOM   2047  HN  ARG A 144      -7.059  -2.477 -17.908  1.00 71.54           H
ATOM   2048  N   TYR A 145      -8.901  -4.658 -19.339  1.00 82.84           N
ATOM   2049  CA  TYR A 145     -10.067  -5.444 -19.706  1.00 82.84           C
ATOM   2050  C   TYR A 145     -10.802  -4.814 -20.891  1.00 82.84           C
ATOM   2051  O   TYR A 145     -11.084  -5.488 -21.880  1.00 82.84           O
ATOM   2052  HA  TYR A 145      -9.727  -6.440 -19.987  1.00 82.84           H
ATOM   2053  CB  TYR A 145     -10.987  -5.428 -18.483  1.00 82.84           C
ATOM   2054 1HB  TYR A 145     -10.585  -6.104 -17.730  1.00 82.84           H
ATOM   2055 2HB  TYR A 145     -10.982  -4.428 -18.050  1.00 82.84           H
ATOM   2056  CG  TYR A 145     -12.433  -5.828 -18.787  1.00 82.84           C
ATOM   2057  CD1 TYR A 145     -13.424  -4.868 -18.806  1.00 82.84           C
ATOM   2058  HD1 TYR A 145     -13.178  -3.826 -18.604  1.00 82.84           H
ATOM   2059  CD2 TYR A 145     -12.744  -7.148 -19.043  1.00 82.84           C
ATOM   2060  HD2 TYR A 145     -11.960  -7.905 -19.028  1.00 82.84           H
ATOM   2061  CE1 TYR A 145     -14.785  -5.245 -19.092  1.00 82.84           C
ATOM   2062  HE1 TYR A 145     -15.578  -4.497 -19.110  1.00 82.84           H
ATOM   2063  CE2 TYR A 145     -14.104  -7.524 -19.329  1.00 82.84           C
ATOM   2064  HE2 TYR A 145     -14.364  -8.563 -19.532  1.00 82.84           H
ATOM   2065  CZ  TYR A 145     -15.057  -6.554 -19.340  1.00 82.84           C
ATOM   2066  OH  TYR A 145     -16.342  -6.909 -19.610  1.00 82.84           O
ATOM   2067  HH  TYR A 145     -16.394  -7.891 -19.793  1.00 82.84           H
ATOM   2068  HN  TYR A 145      -8.882  -4.348 -18.389  1.00 82.84           H
ATOM   2069  N   ILE A 146     -11.091  -3.528 -20.751  1.00 80.29           N
ATOM   2070  CA  ILE A 146     -11.865  -2.821 -21.758  1.00 80.29           C
ATOM   2071  C   ILE A 146     -11.082  -2.796 -23.072  1.00 80.29           C
ATOM   2072  O   ILE A 146     -11.664  -2.924 -24.148  1.00 80.29           O
ATOM   2073  HA  ILE A 146     -12.786  -3.383 -21.915  1.00 80.29           H
ATOM   2074  CB  ILE A 146     -12.261  -1.433 -21.252  1.00 80.29           C
ATOM   2075  HB  ILE A 146     -11.351  -0.884 -21.012  1.00 80.29           H
ATOM   2076  CG1 ILE A 146     -13.081  -1.532 -19.964  1.00 80.29           C
ATOM   2077 1HG1 ILE A 146     -14.087  -1.882 -20.195  1.00 80.29           H
ATOM   2078 2HG1 ILE A 146     -12.632  -2.271 -19.299  1.00 80.29           H
ATOM   2079  CG2 ILE A 146     -12.993  -0.642 -22.338  1.00 80.29           C
ATOM   2080 1HG2 ILE A 146     -12.342  -0.525 -23.204  1.00 80.29           H
ATOM   2081 2HG2 ILE A 146     -13.896  -1.178 -22.631  1.00 80.29           H
ATOM   2082 3HG2 ILE A 146     -13.264   0.341 -21.951  1.00 80.29           H
ATOM   2083  CD1 ILE A 146     -13.155  -0.178 -19.255  1.00 80.29           C
ATOM   2084 1HD1 ILE A 146     -12.149   0.156 -19.004  1.00 80.29           H
ATOM   2085 2HD1 ILE A 146     -13.626   0.551 -19.914  1.00 80.29           H
ATOM   2086 3HD1 ILE A 146     -13.744  -0.278 -18.343  1.00 80.29           H
ATOM   2087  HN  ILE A 146     -10.806  -2.973 -19.970  1.00 80.29           H
ATOM   2088  N   ALA A 147      -9.774  -2.631 -22.942  1.00 78.71           N
ATOM   2089  CA  ALA A 147      -8.918  -2.483 -24.107  1.00 78.71           C
ATOM   2090  C   ALA A 147      -8.933  -3.783 -24.913  1.00 78.71           C
ATOM   2091  O   ALA A 147      -8.775  -3.763 -26.133  1.00 78.71           O
ATOM   2092  HA  ALA A 147      -9.328  -1.680 -24.720  1.00 78.71           H
ATOM   2093  CB  ALA A 147      -7.509  -2.091 -23.659  1.00 78.71           C
ATOM   2094 1HB  ALA A 147      -7.549  -1.146 -23.116  1.00 78.71           H
ATOM   2095 2HB  ALA A 147      -7.105  -2.867 -23.008  1.00 78.71           H
ATOM   2096 3HB  ALA A 147      -6.867  -1.980 -24.533  1.00 78.71           H
ATOM   2097  HN  ALA A 147      -9.299  -2.597 -22.062  1.00 78.71           H
ATOM   2098  N   ILE A 148      -9.125  -4.883 -24.200  1.00 74.84           N
ATOM   2099  CA  ILE A 148      -9.004  -6.198 -24.805  1.00 74.84           C
ATOM   2100  C   ILE A 148     -10.386  -6.676 -25.256  1.00 74.84           C
ATOM   2101  O   ILE A 148     -10.554  -7.117 -26.392  1.00 74.84           O
ATOM   2102  HA  ILE A 148      -8.370  -6.096 -25.685  1.00 74.84           H
ATOM   2103  CB  ILE A 148      -8.301  -7.164 -23.849  1.00 74.84           C
ATOM   2104  HB  ILE A 148      -8.782  -7.091 -22.874  1.00 74.84           H
ATOM   2105  CG1 ILE A 148      -6.833  -6.777 -23.660  1.00 74.84           C
ATOM   2106 1HG1 ILE A 148      -6.287  -6.940 -24.589  1.00 74.84           H
ATOM   2107 2HG1 ILE A 148      -6.761  -5.714 -23.430  1.00 74.84           H
ATOM   2108  CG2 ILE A 148      -8.455  -8.612 -24.322  1.00 74.84           C
ATOM   2109 1HG2 ILE A 148      -9.513  -8.869 -24.363  1.00 74.84           H
ATOM   2110 2HG2 ILE A 148      -8.016  -8.719 -25.313  1.00 74.84           H
ATOM   2111 3HG2 ILE A 148      -7.946  -9.277 -23.625  1.00 74.84           H
ATOM   2112  CD1 ILE A 148      -6.191  -7.592 -22.535  1.00 74.84           C
ATOM   2113 1HD1 ILE A 148      -6.725  -7.407 -21.603  1.00 74.84           H
ATOM   2114 2HD1 ILE A 148      -6.244  -8.653 -22.780  1.00 74.84           H
ATOM   2115 3HD1 ILE A 148      -5.148  -7.296 -22.422  1.00 74.84           H
ATOM   2116  HN  ILE A 148      -9.359  -4.884 -23.227  1.00 74.84           H
ATOM   2117  N   ALA A 149     -11.340  -6.573 -24.342  1.00 74.83           N
ATOM   2118  CA  ALA A 149     -12.655  -7.148 -24.566  1.00 74.83           C
ATOM   2119  C   ALA A 149     -13.449  -6.244 -25.511  1.00 74.83           C
ATOM   2120  O   ALA A 149     -14.208  -6.730 -26.349  1.00 74.83           O
ATOM   2121  HA  ALA A 149     -12.516  -8.121 -25.038  1.00 74.83           H
ATOM   2122  CB  ALA A 149     -13.360  -7.349 -23.222  1.00 74.83           C
ATOM   2123 1HB  ALA A 149     -12.770  -8.021 -22.599  1.00 74.83           H
ATOM   2124 2HB  ALA A 149     -13.465  -6.387 -22.720  1.00 74.83           H
ATOM   2125 3HB  ALA A 149     -14.346  -7.781 -23.390  1.00 74.83           H
ATOM   2126  HN  ALA A 149     -11.226  -6.107 -23.465  1.00 74.83           H
ATOM   2127  N   GLN A 150     -13.247  -4.945 -25.345  1.00 66.46           N
ATOM   2128  CA  GLN A 150     -14.030  -3.967 -26.080  1.00 66.46           C
ATOM   2129  C   GLN A 150     -13.126  -3.146 -27.001  1.00 66.46           C
ATOM   2130  O   GLN A 150     -13.274  -1.929 -27.100  1.00 66.46           O
ATOM   2131  HA  GLN A 150     -14.736  -4.547 -26.674  1.00 66.46           H
ATOM   2132  CB  GLN A 150     -14.808  -3.058 -25.125  1.00 66.46           C
ATOM   2133 1HB  GLN A 150     -14.111  -2.483 -24.515  1.00 66.46           H
ATOM   2134 2HB  GLN A 150     -15.397  -2.342 -25.697  1.00 66.46           H
ATOM   2135  CG  GLN A 150     -15.731  -3.877 -24.219  1.00 66.46           C
ATOM   2136 1HG  GLN A 150     -16.345  -4.542 -24.826  1.00 66.46           H
ATOM   2137 2HG  GLN A 150     -15.134  -4.507 -23.560  1.00 66.46           H
ATOM   2138  CD  GLN A 150     -16.630  -2.963 -23.384  1.00 66.46           C
ATOM   2139  OE1 GLN A 150     -16.524  -1.748 -23.414  1.00 66.46           O
ATOM   2140  NE2 GLN A 150     -17.519  -3.614 -22.638  1.00 66.46           N
ATOM   2141 1HE2 GLN A 150     -17.553  -4.613 -22.660  1.00 66.46           H
ATOM   2142 2HE2 GLN A 150     -18.152  -3.104 -22.057  1.00 66.46           H
ATOM   2143  HN  GLN A 150     -12.565  -4.561 -24.723  1.00 66.46           H
ATOM   2144  N   ALA A 151     -12.208  -3.846 -27.652  1.00 66.91           N
ATOM   2145  CA  ALA A 151     -11.117  -3.185 -28.348  1.00 66.91           C
ATOM   2146  C   ALA A 151     -11.689  -2.161 -29.329  1.00 66.91           C
ATOM   2147  O   ALA A 151     -11.184  -1.044 -29.431  1.00 66.91           O
ATOM   2148  HA  ALA A 151     -10.515  -2.665 -27.602  1.00 66.91           H
ATOM   2149  CB  ALA A 151     -10.244  -4.233 -29.041  1.00 66.91           C
ATOM   2150 1HB  ALA A 151      -9.838  -4.918 -28.297  1.00 66.91           H
ATOM   2151 2HB  ALA A 151     -10.846  -4.791 -29.758  1.00 66.91           H
ATOM   2152 3HB  ALA A 151      -9.425  -3.737 -29.563  1.00 66.91           H
ATOM   2153  HN  ALA A 151     -12.202  -4.845 -27.709  1.00 66.91           H
ATOM   2154  N   MET A 152     -12.735  -2.578 -30.027  1.00 57.46           N
ATOM   2155  CA  MET A 152     -13.327  -1.743 -31.059  1.00 57.46           C
ATOM   2156  C   MET A 152     -13.830  -0.422 -30.474  1.00 57.46           C
ATOM   2157  O   MET A 152     -13.456   0.651 -30.945  1.00 57.46           O
ATOM   2158  HA  MET A 152     -12.528  -1.551 -31.775  1.00 57.46           H
ATOM   2159  CB  MET A 152     -14.493  -2.489 -31.712  1.00 57.46           C
ATOM   2160 1HB  MET A 152     -15.120  -2.937 -30.941  1.00 57.46           H
ATOM   2161 2HB  MET A 152     -15.118  -1.784 -32.261  1.00 57.46           H
ATOM   2162  CG  MET A 152     -13.986  -3.576 -32.661  1.00 57.46           C
ATOM   2163 1HG  MET A 152     -13.078  -3.239 -33.162  1.00 57.46           H
ATOM   2164 2HG  MET A 152     -13.724  -4.471 -32.096  1.00 57.46           H
ATOM   2165  SD  MET A 152     -15.240  -3.966 -33.870  1.00 57.46           S
ATOM   2166  CE  MET A 152     -15.001  -5.729 -34.008  1.00 57.46           C
ATOM   2167 1HE  MET A 152     -13.984  -5.932 -34.344  1.00 57.46           H
ATOM   2168 2HE  MET A 152     -15.162  -6.195 -33.036  1.00 57.46           H
ATOM   2169 3HE  MET A 152     -15.709  -6.137 -34.729  1.00 57.46           H
ATOM   2170  HN  MET A 152     -13.176  -3.466 -29.897  1.00 57.46           H
ATOM   2171  N   ARG A 153     -14.669  -0.543 -29.456  1.00 55.18           N
ATOM   2172  CA  ARG A 153     -15.264   0.627 -28.833  1.00 55.18           C
ATOM   2173  C   ARG A 153     -14.182   1.482 -28.169  1.00 55.18           C
ATOM   2174  O   ARG A 153     -14.319   2.701 -28.078  1.00 55.18           O
ATOM   2175  HA  ARG A 153     -15.742   1.165 -29.651  1.00 55.18           H
ATOM   2176  CB  ARG A 153     -16.302   0.225 -27.783  1.00 55.18           C
ATOM   2177 1HB  ARG A 153     -15.910  -0.590 -27.173  1.00 55.18           H
ATOM   2178 2HB  ARG A 153     -16.490   1.063 -27.113  1.00 55.18           H
ATOM   2179  CG  ARG A 153     -17.610  -0.210 -28.445  1.00 55.18           C
ATOM   2180 1HG  ARG A 153     -17.936   0.553 -29.152  1.00 55.18           H
ATOM   2181 2HG  ARG A 153     -17.447  -1.124 -29.017  1.00 55.18           H
ATOM   2182  CD  ARG A 153     -18.702  -0.445 -27.400  1.00 55.18           C
ATOM   2183 1HD  ARG A 153     -18.417  -1.266 -26.742  1.00 55.18           H
ATOM   2184 2HD  ARG A 153     -18.814   0.441 -26.774  1.00 55.18           H
ATOM   2185  NE  ARG A 153     -19.985  -0.756 -28.069  1.00 55.18           N
ATOM   2186  HE  ARG A 153     -20.008  -0.743 -29.068  1.00 55.18           H
ATOM   2187  CZ  ARG A 153     -21.119  -1.053 -27.418  1.00 55.18           C
ATOM   2188  NH1 ARG A 153     -21.146  -1.085 -26.079  1.00 55.18           N
ATOM   2189 1HH1 ARG A 153     -20.317  -0.886 -25.557  1.00 55.18           H
ATOM   2190 2HH1 ARG A 153     -21.996  -1.309 -25.602  1.00 55.18           H
ATOM   2191  NH2 ARG A 153     -22.224  -1.319 -28.128  1.00 55.18           N
ATOM   2192 1HH2 ARG A 153     -23.078  -1.543 -27.658  1.00 55.18           H
ATOM   2193 2HH2 ARG A 153     -22.195  -1.293 -29.127  1.00 55.18           H
ATOM   2194  HN  ARG A 153     -14.942  -1.419 -29.058  1.00 55.18           H
ATOM   2195  N   ALA A 154     -13.132   0.810 -27.723  1.00 60.54           N
ATOM   2196  CA  ALA A 154     -12.076   1.478 -26.981  1.00 60.54           C
ATOM   2197  C   ALA A 154     -11.381   2.492 -27.892  1.00 60.54           C
ATOM   2198  O   ALA A 154     -10.978   3.563 -27.441  1.00 60.54           O
ATOM   2199  HA  ALA A 154     -12.539   2.007 -26.148  1.00 60.54           H
ATOM   2200  CB  ALA A 154     -11.105   0.434 -26.423  1.00 60.54           C
ATOM   2201 1HB  ALA A 154     -11.642  -0.243 -25.760  1.00 60.54           H
ATOM   2202 2HB  ALA A 154     -10.669  -0.132 -27.246  1.00 60.54           H
ATOM   2203 3HB  ALA A 154     -10.313   0.936 -25.867  1.00 60.54           H
ATOM   2204  HN  ALA A 154     -12.997  -0.171 -27.860  1.00 60.54           H
ATOM   2205  N   HIS A 155     -11.263   2.118 -29.158  1.00 56.02           N
ATOM   2206  CA  HIS A 155     -10.461   2.888 -30.093  1.00 56.02           C
ATOM   2207  C   HIS A 155     -11.166   4.208 -30.409  1.00 56.02           C
ATOM   2208  O   HIS A 155     -10.520   5.249 -30.526  1.00 56.02           O
ATOM   2209  HA  HIS A 155      -9.516   3.101 -29.594  1.00 56.02           H
ATOM   2210  CB  HIS A 155     -10.151   2.067 -31.347  1.00 56.02           C
ATOM   2211 1HB  HIS A 155     -10.160   1.008 -31.087  1.00 56.02           H
ATOM   2212 2HB  HIS A 155     -10.945   2.223 -32.076  1.00 56.02           H
ATOM   2213  CG  HIS A 155      -8.825   2.402 -31.988  1.00 56.02           C
ATOM   2214  ND1 HIS A 155      -8.585   3.605 -32.629  1.00 56.02           N
ATOM   2215  HD1 HIS A 155      -9.240   4.353 -32.733  1.00 56.02           H
ATOM   2216  CD2 HIS A 155      -7.671   1.680 -32.079  1.00 56.02           C
ATOM   2217  HD2 HIS A 155      -7.512   0.680 -31.677  1.00 56.02           H
ATOM   2218  CE1 HIS A 155      -7.340   3.596 -33.083  1.00 56.02           C
ATOM   2219  HE1 HIS A 155      -6.853   4.401 -33.632  1.00 56.02           H
ATOM   2220  NE2 HIS A 155      -6.776   2.402 -32.741  1.00 56.02           N
ATOM   2221  HN  HIS A 155     -11.703   1.308 -29.545  1.00 56.02           H
ATOM   2222  N   THR A 156     -12.482   4.124 -30.538  1.00 62.58           N
ATOM   2223  CA  THR A 156     -13.267   5.268 -30.967  1.00 62.58           C
ATOM   2224  C   THR A 156     -13.270   6.349 -29.884  1.00 62.58           C
ATOM   2225  O   THR A 156     -13.329   7.539 -30.190  1.00 62.58           O
ATOM   2226  HA  THR A 156     -12.793   5.700 -31.848  1.00 62.58           H
ATOM   2227  CB  THR A 156     -14.667   4.771 -31.332  1.00 62.58           C
ATOM   2228  HB  THR A 156     -15.385   5.019 -30.549  1.00 62.58           H
ATOM   2229  OG1 THR A 156     -14.487   3.380 -31.584  1.00 62.58           O
ATOM   2230  HG1 THR A 156     -15.366   2.906 -31.530  1.00 62.58           H
ATOM   2231  CG2 THR A 156     -15.158   5.331 -32.669  1.00 62.58           C
ATOM   2232 1HG2 THR A 156     -14.475   5.027 -33.462  1.00 62.58           H
ATOM   2233 2HG2 THR A 156     -15.191   6.420 -32.616  1.00 62.58           H
ATOM   2234 3HG2 THR A 156     -16.155   4.947 -32.880  1.00 62.58           H
ATOM   2235  HN  THR A 156     -13.009   3.294 -30.355  1.00 62.58           H
ATOM   2236  N   TRP A 157     -13.205   5.896 -28.641  1.00 56.88           N
ATOM   2237  CA  TRP A 157     -13.438   6.779 -27.510  1.00 56.88           C
ATOM   2238  C   TRP A 157     -12.084   7.102 -26.875  1.00 56.88           C
ATOM   2239  O   TRP A 157     -12.007   7.397 -25.684  1.00 56.88           O
ATOM   2240  HA  TRP A 157     -13.899   7.691 -27.888  1.00 56.88           H
ATOM   2241  CB  TRP A 157     -14.427   6.155 -26.523  1.00 56.88           C
ATOM   2242 1HB  TRP A 157     -14.068   5.165 -26.241  1.00 56.88           H
ATOM   2243 2HB  TRP A 157     -14.446   6.757 -25.614  1.00 56.88           H
ATOM   2244  CG  TRP A 157     -15.852   6.030 -27.065  1.00 56.88           C
ATOM   2245  CD1 TRP A 157     -16.297   5.221 -28.036  1.00 56.88           C
ATOM   2246  HD1 TRP A 157     -15.670   4.519 -28.585  1.00 56.88           H
ATOM   2247  CD2 TRP A 157     -17.008   6.774 -26.624  1.00 56.88           C
ATOM   2248  NE1 TRP A 157     -17.650   5.388 -28.253  1.00 56.88           N
ATOM   2249  HE1 TRP A 157     -18.207   4.898 -28.924  1.00 56.88           H
ATOM   2250  CE2 TRP A 157     -18.095   6.362 -27.367  1.00 56.88           C
ATOM   2251  CE3 TRP A 157     -17.130   7.761 -25.631  1.00 56.88           C
ATOM   2252  HE3 TRP A 157     -16.286   8.103 -25.031  1.00 56.88           H
ATOM   2253  CZ2 TRP A 157     -19.383   6.885 -27.195  1.00 56.88           C
ATOM   2254  HZ2 TRP A 157     -20.226   6.543 -27.795  1.00 56.88           H
ATOM   2255  CZ3 TRP A 157     -18.423   8.273 -25.472  1.00 56.88           C
ATOM   2256  HZ3 TRP A 157     -18.573   9.043 -24.715  1.00 56.88           H
ATOM   2257  CH2 TRP A 157     -19.528   7.870 -26.212  1.00 56.88           C
ATOM   2258  HH2 TRP A 157     -20.504   8.319 -26.027  1.00 56.88           H
ATOM   2259  HN  TRP A 157     -12.998   4.948 -28.401  1.00 56.88           H
ATOM   2260  N   ARG A 158     -11.049   7.035 -27.700  1.00 58.01           N
ATOM   2261  CA  ARG A 158      -9.686   7.092 -27.198  1.00 58.01           C
ATOM   2262  C   ARG A 158      -9.462   8.390 -26.419  1.00 58.01           C
ATOM   2263  O   ARG A 158      -8.867   8.378 -25.343  1.00 58.01           O
ATOM   2264  HA  ARG A 158      -9.593   6.223 -26.546  1.00 58.01           H
ATOM   2265  CB  ARG A 158      -8.674   7.009 -28.341  1.00 58.01           C
ATOM   2266 1HB  ARG A 158      -8.932   6.181 -29.001  1.00 58.01           H
ATOM   2267 2HB  ARG A 158      -8.720   7.919 -28.939  1.00 58.01           H
ATOM   2268  CG  ARG A 158      -7.254   6.817 -27.804  1.00 58.01           C
ATOM   2269 1HG  ARG A 158      -6.962   7.689 -27.218  1.00 58.01           H
ATOM   2270 2HG  ARG A 158      -7.228   5.959 -27.133  1.00 58.01           H
ATOM   2271  CD  ARG A 158      -6.259   6.608 -28.947  1.00 58.01           C
ATOM   2272 1HD  ARG A 158      -6.543   5.734 -29.532  1.00 58.01           H
ATOM   2273 2HD  ARG A 158      -6.281   7.464 -29.621  1.00 58.01           H
ATOM   2274  NE  ARG A 158      -4.894   6.430 -28.403  1.00 58.01           N
ATOM   2275  HE  ARG A 158      -4.759   6.564 -27.421  1.00 58.01           H
ATOM   2276  CZ  ARG A 158      -3.827   6.101 -29.144  1.00 58.01           C
ATOM   2277  NH1 ARG A 158      -3.949   5.909 -30.464  1.00 58.01           N
ATOM   2278 1HH1 ARG A 158      -4.841   6.012 -30.904  1.00 58.01           H
ATOM   2279 2HH1 ARG A 158      -3.148   5.664 -31.010  1.00 58.01           H
ATOM   2280  NH2 ARG A 158      -2.636   5.966 -28.544  1.00 58.01           N
ATOM   2281 1HH2 ARG A 158      -1.830   5.720 -29.083  1.00 58.01           H
ATOM   2282 2HH2 ARG A 158      -2.554   6.110 -27.558  1.00 58.01           H
ATOM   2283  HN  ARG A 158     -11.129   6.944 -28.693  1.00 58.01           H
ATOM   2284  N   GLU A 159      -9.949   9.480 -26.995  1.00 63.91           N
ATOM   2285  CA  GLU A 159      -9.740  10.793 -26.410  1.00 63.91           C
ATOM   2286  C   GLU A 159     -10.537  10.928 -25.111  1.00 63.91           C
ATOM   2287  O   GLU A 159     -10.007  11.382 -24.098  1.00 63.91           O
ATOM   2288  HA  GLU A 159      -8.672  10.848 -26.196  1.00 63.91           H
ATOM   2289  CB  GLU A 159     -10.111  11.900 -27.398  1.00 63.91           C
ATOM   2290 1HB  GLU A 159     -11.082  11.683 -27.844  1.00 63.91           H
ATOM   2291 2HB  GLU A 159     -10.073  12.867 -26.898  1.00 63.91           H
ATOM   2292  CG  GLU A 159      -9.104  11.969 -28.548  1.00 63.91           C
ATOM   2293 1HG  GLU A 159      -8.090  11.984 -28.148  1.00 63.91           H
ATOM   2294 2HG  GLU A 159      -9.189  11.074 -29.165  1.00 63.91           H
ATOM   2295  CD  GLU A 159      -9.337  13.213 -29.408  1.00 63.91           C
ATOM   2296  OE1 GLU A 159      -8.395  13.580 -30.142  1.00 63.91           O
ATOM   2297  OE2 GLU A 159     -10.453  13.768 -29.311  1.00 63.91           O
ATOM   2298  HN  GLU A 159     -10.477   9.475 -27.844  1.00 63.91           H
ATOM   2299  N   LYS A 160     -11.797  10.526 -25.183  1.00 69.13           N
ATOM   2300  CA  LYS A 160     -12.680  10.620 -24.032  1.00 69.13           C
ATOM   2301  C   LYS A 160     -12.100   9.796 -22.881  1.00 69.13           C
ATOM   2302  O   LYS A 160     -12.225  10.174 -21.718  1.00 69.13           O
ATOM   2303  HA  LYS A 160     -12.708  11.666 -23.727  1.00 69.13           H
ATOM   2304  CB  LYS A 160     -14.106  10.222 -24.417  1.00 69.13           C
ATOM   2305 1HB  LYS A 160     -14.097   9.248 -24.906  1.00 69.13           H
ATOM   2306 2HB  LYS A 160     -14.714  10.122 -23.518  1.00 69.13           H
ATOM   2307  CG  LYS A 160     -14.732  11.260 -25.350  1.00 69.13           C
ATOM   2308 1HG  LYS A 160     -14.558  12.261 -24.955  1.00 69.13           H
ATOM   2309 2HG  LYS A 160     -14.250  11.215 -26.327  1.00 69.13           H
ATOM   2310  CD  LYS A 160     -16.235  11.022 -25.506  1.00 69.13           C
ATOM   2311 1HD  LYS A 160     -16.411  10.006 -25.860  1.00 69.13           H
ATOM   2312 2HD  LYS A 160     -16.724  11.110 -24.536  1.00 69.13           H
ATOM   2313  CE  LYS A 160     -16.851  12.023 -26.486  1.00 69.13           C
ATOM   2314 1HE  LYS A 160     -16.690  13.039 -26.126  1.00 69.13           H
ATOM   2315 2HE  LYS A 160     -16.355  11.945 -27.454  1.00 69.13           H
ATOM   2316  NZ  LYS A 160     -18.300  11.769 -26.644  1.00 69.13           N
ATOM   2317 1HZ  LYS A 160     -18.699  12.463 -27.266  1.00 69.13           H
ATOM   2318 2HZ  LYS A 160     -18.441  10.844 -27.034  1.00 69.13           H
ATOM   2319 3HZ  LYS A 160     -18.754  11.827 -25.738  1.00 69.13           H
ATOM   2320  HN  LYS A 160     -12.215  10.142 -26.006  1.00 69.13           H
ATOM   2321  N   ARG A 161     -11.479   8.684 -23.246  1.00 67.17           N
ATOM   2322  CA  ARG A 161     -10.885   7.799 -22.258  1.00 67.17           C
ATOM   2323  C   ARG A 161      -9.808   8.539 -21.463  1.00 67.17           C
ATOM   2324  O   ARG A 161      -9.661   8.325 -20.261  1.00 67.17           O
ATOM   2325  HA  ARG A 161     -11.714   7.504 -21.615  1.00 67.17           H
ATOM   2326  CB  ARG A 161     -10.265   6.569 -22.922  1.00 67.17           C
ATOM   2327 1HB  ARG A 161      -9.804   6.855 -23.868  1.00 67.17           H
ATOM   2328 2HB  ARG A 161      -9.472   6.170 -22.289  1.00 67.17           H
ATOM   2329  CG  ARG A 161     -11.320   5.488 -23.170  1.00 67.17           C
ATOM   2330 1HG  ARG A 161     -11.718   5.139 -22.217  1.00 67.17           H
ATOM   2331 2HG  ARG A 161     -12.155   5.912 -23.728  1.00 67.17           H
ATOM   2332  CD  ARG A 161     -10.727   4.310 -23.945  1.00 67.17           C
ATOM   2333 1HD  ARG A 161     -10.725   4.530 -25.012  1.00 67.17           H
ATOM   2334 2HD  ARG A 161      -9.689   4.155 -23.649  1.00 67.17           H
ATOM   2335  NE  ARG A 161     -11.514   3.085 -23.683  1.00 67.17           N
ATOM   2336  HE  ARG A 161     -12.509   3.169 -23.629  1.00 67.17           H
ATOM   2337  CZ  ARG A 161     -10.978   1.868 -23.514  1.00 67.17           C
ATOM   2338  NH1 ARG A 161      -9.650   1.696 -23.576  1.00 67.17           N
ATOM   2339 1HH1 ARG A 161      -9.052   2.478 -23.750  1.00 67.17           H
ATOM   2340 2HH1 ARG A 161      -9.258   0.785 -23.449  1.00 67.17           H
ATOM   2341  NH2 ARG A 161     -11.788   0.827 -23.282  1.00 67.17           N
ATOM   2342 1HH2 ARG A 161     -11.404  -0.087 -23.154  1.00 67.17           H
ATOM   2343 2HH2 ARG A 161     -12.778   0.964 -23.237  1.00 67.17           H
ATOM   2344  HN  ARG A 161     -11.379   8.385 -24.195  1.00 67.17           H
ATOM   2345  N   LEU A 162      -9.081   9.395 -22.167  1.00 78.21           N
ATOM   2346  CA  LEU A 162      -7.995  10.138 -21.551  1.00 78.21           C
ATOM   2347  C   LEU A 162      -8.573  11.137 -20.546  1.00 78.21           C
ATOM   2348  O   LEU A 162      -7.980  11.380 -19.496  1.00 78.21           O
ATOM   2349  HA  LEU A 162      -7.375   9.424 -21.010  1.00 78.21           H
ATOM   2350  CB  LEU A 162      -7.113  10.784 -22.621  1.00 78.21           C
ATOM   2351 1HB  LEU A 162      -6.832  10.017 -23.343  1.00 78.21           H
ATOM   2352 2HB  LEU A 162      -7.708  11.524 -23.157  1.00 78.21           H
ATOM   2353  CG  LEU A 162      -5.838  11.464 -22.119  1.00 78.21           C
ATOM   2354  HG  LEU A 162      -6.110  12.149 -21.316  1.00 78.21           H
ATOM   2355  CD1 LEU A 162      -4.866  10.439 -21.530  1.00 78.21           C
ATOM   2356 1HD1 LEU A 162      -5.341   9.926 -20.694  1.00 78.21           H
ATOM   2357 2HD1 LEU A 162      -4.596   9.712 -22.296  1.00 78.21           H
ATOM   2358 3HD1 LEU A 162      -3.968  10.949 -21.180  1.00 78.21           H
ATOM   2359  CD2 LEU A 162      -5.189  12.299 -23.225  1.00 78.21           C
ATOM   2360 1HD2 LEU A 162      -4.934  11.653 -24.065  1.00 78.21           H
ATOM   2361 2HD2 LEU A 162      -5.888  13.067 -23.556  1.00 78.21           H
ATOM   2362 3HD2 LEU A 162      -4.285  12.771 -22.841  1.00 78.21           H
ATOM   2363  HN  LEU A 162      -9.224   9.583 -23.139  1.00 78.21           H
ATOM   2364  N   LEU A 163      -9.723  11.689 -20.902  1.00 81.16           N
ATOM   2365  CA  LEU A 163     -10.406  12.628 -20.029  1.00 81.16           C
ATOM   2366  C   LEU A 163     -10.876  11.897 -18.769  1.00 81.16           C
ATOM   2367  O   LEU A 163     -10.634  12.356 -17.654  1.00 81.16           O
ATOM   2368  HA  LEU A 163      -9.681  13.388 -19.737  1.00 81.16           H
ATOM   2369  CB  LEU A 163     -11.531  13.340 -20.782  1.00 81.16           C
ATOM   2370 1HB  LEU A 163     -11.116  13.771 -21.693  1.00 81.16           H
ATOM   2371 2HB  LEU A 163     -12.265  12.595 -21.088  1.00 81.16           H
ATOM   2372  CG  LEU A 163     -12.257  14.446 -20.014  1.00 81.16           C
ATOM   2373  HG  LEU A 163     -12.600  14.034 -19.064  1.00 81.16           H
ATOM   2374  CD1 LEU A 163     -11.309  15.602 -19.689  1.00 81.16           C
ATOM   2375 1HD1 LEU A 163     -10.484  15.235 -19.078  1.00 81.16           H
ATOM   2376 2HD1 LEU A 163     -10.915  16.020 -20.616  1.00 81.16           H
ATOM   2377 3HD1 LEU A 163     -11.851  16.374 -19.143  1.00 81.16           H
ATOM   2378  CD2 LEU A 163     -13.498  14.919 -20.775  1.00 81.16           C
ATOM   2379 1HD2 LEU A 163     -13.200  15.307 -21.749  1.00 81.16           H
ATOM   2380 2HD2 LEU A 163     -14.181  14.081 -20.911  1.00 81.16           H
ATOM   2381 3HD2 LEU A 163     -13.995  15.705 -20.206  1.00 81.16           H
ATOM   2382  HN  LEU A 163     -10.187  11.504 -21.769  1.00 81.16           H
ATOM   2383  N   TYR A 164     -11.539  10.771 -18.990  1.00 74.60           N
ATOM   2384  CA  TYR A 164     -12.058   9.980 -17.887  1.00 74.60           C
ATOM   2385  C   TYR A 164     -10.927   9.504 -16.973  1.00 74.60           C
ATOM   2386  O   TYR A 164     -11.105   9.402 -15.761  1.00 74.60           O
ATOM   2387  HA  TYR A 164     -12.739  10.609 -17.313  1.00 74.60           H
ATOM   2388  CB  TYR A 164     -12.731   8.762 -18.522  1.00 74.60           C
ATOM   2389 1HB  TYR A 164     -12.056   8.331 -19.261  1.00 74.60           H
ATOM   2390 2HB  TYR A 164     -12.888   8.004 -17.754  1.00 74.60           H
ATOM   2391  CG  TYR A 164     -14.070   9.070 -19.195  1.00 74.60           C
ATOM   2392  CD1 TYR A 164     -15.044   9.764 -18.506  1.00 74.60           C
ATOM   2393  HD1 TYR A 164     -14.859  10.092 -17.483  1.00 74.60           H
ATOM   2394  CD2 TYR A 164     -14.304   8.655 -20.490  1.00 74.60           C
ATOM   2395  HD2 TYR A 164     -13.534   8.107 -21.034  1.00 74.60           H
ATOM   2396  CE1 TYR A 164     -16.305  10.055 -19.139  1.00 74.60           C
ATOM   2397  HE1 TYR A 164     -17.082  10.602 -18.607  1.00 74.60           H
ATOM   2398  CE2 TYR A 164     -15.564   8.946 -21.123  1.00 74.60           C
ATOM   2399  HE2 TYR A 164     -15.762   8.623 -22.145  1.00 74.60           H
ATOM   2400  CZ  TYR A 164     -16.502   9.631 -20.416  1.00 74.60           C
ATOM   2401  OH  TYR A 164     -17.693   9.906 -21.014  1.00 74.60           O
ATOM   2402  HH  TYR A 164     -18.287  10.402 -20.381  1.00 74.60           H
ATOM   2403  HN  TYR A 164     -11.723  10.399 -19.900  1.00 74.60           H
ATOM   2404  N   SER A 165      -9.788   9.226 -17.591  1.00 85.80           N
ATOM   2405  CA  SER A 165      -8.632   8.749 -16.850  1.00 85.80           C
ATOM   2406  C   SER A 165      -8.181   9.810 -15.844  1.00 85.80           C
ATOM   2407  O   SER A 165      -7.749   9.480 -14.740  1.00 85.80           O
ATOM   2408  HA  SER A 165      -8.971   7.852 -16.333  1.00 85.80           H
ATOM   2409  CB  SER A 165      -7.483   8.390 -17.794  1.00 85.80           C
ATOM   2410 1HB  SER A 165      -6.743   7.799 -17.255  1.00 85.80           H
ATOM   2411 2HB  SER A 165      -7.861   7.766 -18.604  1.00 85.80           H
ATOM   2412  OG  SER A 165      -6.858   9.549 -18.340  1.00 85.80           O
ATOM   2413  HG  SER A 165      -7.552  10.215 -18.612  1.00 85.80           H
ATOM   2414  HN  SER A 165      -9.648   9.322 -18.576  1.00 85.80           H
ATOM   2415  N   LYS A 166      -8.296  11.062 -16.261  1.00 82.92           N
ATOM   2416  CA  LYS A 166      -7.933  12.175 -15.400  1.00 82.92           C
ATOM   2417  C   LYS A 166      -8.902  12.236 -14.217  1.00 82.92           C
ATOM   2418  O   LYS A 166      -8.479  12.364 -13.069  1.00 82.92           O
ATOM   2419  HA  LYS A 166      -6.932  11.977 -15.016  1.00 82.92           H
ATOM   2420  CB  LYS A 166      -7.861  13.474 -16.204  1.00 82.92           C
ATOM   2421 1HB  LYS A 166      -8.775  13.598 -16.784  1.00 82.92           H
ATOM   2422 2HB  LYS A 166      -7.798  14.324 -15.524  1.00 82.92           H
ATOM   2423  CG  LYS A 166      -6.651  13.473 -17.141  1.00 82.92           C
ATOM   2424 1HG  LYS A 166      -5.738  13.338 -16.561  1.00 82.92           H
ATOM   2425 2HG  LYS A 166      -6.720  12.630 -17.828  1.00 82.92           H
ATOM   2426  CD  LYS A 166      -6.570  14.779 -17.933  1.00 82.92           C
ATOM   2427 1HD  LYS A 166      -7.473  14.903 -18.531  1.00 82.92           H
ATOM   2428 2HD  LYS A 166      -6.525  15.624 -17.246  1.00 82.92           H
ATOM   2429  CE  LYS A 166      -5.342  14.791 -18.846  1.00 82.92           C
ATOM   2430 1HE  LYS A 166      -4.444  14.600 -18.259  1.00 82.92           H
ATOM   2431 2HE  LYS A 166      -5.420  13.990 -19.581  1.00 82.92           H
ATOM   2432  NZ  LYS A 166      -5.223  16.095 -19.536  1.00 82.92           N
ATOM   2433 1HZ  LYS A 166      -4.412  16.082 -20.145  1.00 82.92           H
ATOM   2434 2HZ  LYS A 166      -6.057  16.263 -20.088  1.00 82.92           H
ATOM   2435 3HZ  LYS A 166      -5.117  16.833 -18.849  1.00 82.92           H
ATOM   2436  HN  LYS A 166      -8.630  11.321 -17.167  1.00 82.92           H
ATOM   2437  N   MET A 167     -10.184  12.142 -14.538  1.00 84.45           N
ATOM   2438  CA  MET A 167     -11.218  12.227 -13.521  1.00 84.45           C
ATOM   2439  C   MET A 167     -11.072  11.102 -12.495  1.00 84.45           C
ATOM   2440  O   MET A 167     -11.157  11.341 -11.291  1.00 84.45           O
ATOM   2441  HA  MET A 167     -11.074  13.192 -13.036  1.00 84.45           H
ATOM   2442  CB  MET A 167     -12.594  12.137 -14.184  1.00 84.45           C
ATOM   2443 1HB  MET A 167     -12.649  11.238 -14.798  1.00 84.45           H
ATOM   2444 2HB  MET A 167     -13.365  12.048 -13.419  1.00 84.45           H
ATOM   2445  CG  MET A 167     -12.867  13.369 -15.050  1.00 84.45           C
ATOM   2446 1HG  MET A 167     -12.838  14.269 -14.436  1.00 84.45           H
ATOM   2447 2HG  MET A 167     -12.088  13.473 -15.805  1.00 84.45           H
ATOM   2448  SD  MET A 167     -14.462  13.220 -15.838  1.00 84.45           S
ATOM   2449  CE  MET A 167     -15.528  13.431 -14.422  1.00 84.45           C
ATOM   2450 1HE  MET A 167     -15.321  12.650 -13.691  1.00 84.45           H
ATOM   2451 2HE  MET A 167     -15.346  14.407 -13.973  1.00 84.45           H
ATOM   2452 3HE  MET A 167     -16.569  13.366 -14.739  1.00 84.45           H
ATOM   2453  HN  MET A 167     -10.518  12.010 -15.471  1.00 84.45           H
ATOM   2454  N   VAL A 168     -10.853   9.900 -13.008  1.00 92.02           N
ATOM   2455  CA  VAL A 168     -10.750   8.729 -12.154  1.00 92.02           C
ATOM   2456  C   VAL A 168      -9.573   8.907 -11.192  1.00 92.02           C
ATOM   2457  O   VAL A 168      -9.686   8.603 -10.005  1.00 92.02           O
ATOM   2458  HA  VAL A 168     -11.670   8.663 -11.574  1.00 92.02           H
ATOM   2459  CB  VAL A 168     -10.636   7.466 -13.010  1.00 92.02           C
ATOM   2460  HB  VAL A 168      -9.828   7.617 -13.725  1.00 92.02           H
ATOM   2461  CG1 VAL A 168     -10.283   6.251 -12.149  1.00 92.02           C
ATOM   2462 1HG1 VAL A 168      -9.328   6.423 -11.652  1.00 92.02           H
ATOM   2463 2HG1 VAL A 168     -11.060   6.098 -11.401  1.00 92.02           H
ATOM   2464 3HG1 VAL A 168     -10.208   5.367 -12.783  1.00 92.02           H
ATOM   2465  CG2 VAL A 168     -11.923   7.222 -13.800  1.00 92.02           C
ATOM   2466 1HG2 VAL A 168     -12.757   7.102 -13.109  1.00 92.02           H
ATOM   2467 2HG2 VAL A 168     -12.114   8.072 -14.455  1.00 92.02           H
ATOM   2468 3HG2 VAL A 168     -11.816   6.318 -14.400  1.00 92.02           H
ATOM   2469  HN  VAL A 168     -10.747   9.721 -13.986  1.00 92.02           H
ATOM   2470  N   CYS A 169      -8.472   9.399 -11.739  1.00 93.51           N
ATOM   2471  CA  CYS A 169      -7.274   9.615 -10.946  1.00 93.51           C
ATOM   2472  C   CYS A 169      -7.617  10.584  -9.812  1.00 93.51           C
ATOM   2473  O   CYS A 169      -7.278  10.337  -8.656  1.00 93.51           O
ATOM   2474  HA  CYS A 169      -6.982   8.643 -10.549  1.00 93.51           H
ATOM   2475  CB  CYS A 169      -6.113  10.126 -11.801  1.00 93.51           C
ATOM   2476 1HB  CYS A 169      -6.450  10.946 -12.434  1.00 93.51           H
ATOM   2477 2HB  CYS A 169      -5.324  10.521 -11.161  1.00 93.51           H
ATOM   2478  SG  CYS A 169      -5.454   8.768 -12.837  1.00 93.51           S
ATOM   2479  HG  CYS A 169      -6.416   8.815 -13.755  1.00 93.51           H
ATOM   2480  HN  CYS A 169      -8.390   9.647 -12.704  1.00 93.51           H
ATOM   2481  N   PHE A 170      -8.285  11.666 -10.184  1.00 92.96           N
ATOM   2482  CA  PHE A 170      -8.649  12.689  -9.218  1.00 92.96           C
ATOM   2483  C   PHE A 170      -9.521  12.105  -8.104  1.00 92.96           C
ATOM   2484  O   PHE A 170      -9.287  12.367  -6.926  1.00 92.96           O
ATOM   2485  HA  PHE A 170      -7.724  13.073  -8.789  1.00 92.96           H
ATOM   2486  CB  PHE A 170      -9.451  13.751  -9.972  1.00 92.96           C
ATOM   2487 1HB  PHE A 170      -8.847  14.129 -10.798  1.00 92.96           H
ATOM   2488 2HB  PHE A 170     -10.332  13.284 -10.411  1.00 92.96           H
ATOM   2489  CG  PHE A 170      -9.895  14.930  -9.103  1.00 92.96           C
ATOM   2490  CD1 PHE A 170     -11.176  14.998  -8.654  1.00 92.96           C
ATOM   2491  HD1 PHE A 170     -11.887  14.213  -8.912  1.00 92.96           H
ATOM   2492  CD2 PHE A 170      -9.008  15.909  -8.780  1.00 92.96           C
ATOM   2493  HD2 PHE A 170      -7.980  15.854  -9.141  1.00 92.96           H
ATOM   2494  CE1 PHE A 170     -11.588  16.092  -7.847  1.00 92.96           C
ATOM   2495  HE1 PHE A 170     -12.616  16.146  -7.487  1.00 92.96           H
ATOM   2496  CE2 PHE A 170      -9.420  17.002  -7.974  1.00 92.96           C
ATOM   2497  HE2 PHE A 170      -8.709  17.787  -7.715  1.00 92.96           H
ATOM   2498  CZ  PHE A 170     -10.701  17.071  -7.524  1.00 92.96           C
ATOM   2499  HZ  PHE A 170     -11.018  17.910  -6.905  1.00 92.96           H
ATOM   2500  HN  PHE A 170      -8.575  11.849 -11.123  1.00 92.96           H
ATOM   2501  N   THR A 171     -10.509  11.324  -8.517  1.00 92.60           N
ATOM   2502  CA  THR A 171     -11.431  10.719  -7.571  1.00 92.60           C
ATOM   2503  C   THR A 171     -10.673   9.832  -6.582  1.00 92.60           C
ATOM   2504  O   THR A 171     -10.995   9.805  -5.395  1.00 92.60           O
ATOM   2505  HA  THR A 171     -11.900  11.515  -6.992  1.00 92.60           H
ATOM   2506  CB  THR A 171     -12.500   9.968  -8.367  1.00 92.60           C
ATOM   2507  HB  THR A 171     -12.074   9.097  -8.864  1.00 92.60           H
ATOM   2508  OG1 THR A 171     -13.053  10.959  -9.228  1.00 92.60           O
ATOM   2509  HG1 THR A 171     -12.574  10.955 -10.106  1.00 92.60           H
ATOM   2510  CG2 THR A 171     -13.680   9.532  -7.496  1.00 92.60           C
ATOM   2511 1HG2 THR A 171     -14.147  10.410  -7.051  1.00 92.60           H
ATOM   2512 2HG2 THR A 171     -13.323   8.871  -6.705  1.00 92.60           H
ATOM   2513 3HG2 THR A 171     -14.409   9.003  -8.110  1.00 92.60           H
ATOM   2514  HN  THR A 171     -10.683  11.103  -9.477  1.00 92.60           H
ATOM   2515  N   ILE A 172      -9.682   9.127  -7.107  1.00 93.53           N
ATOM   2516  CA  ILE A 172      -8.902   8.211  -6.293  1.00 93.53           C
ATOM   2517  C   ILE A 172      -8.159   9.001  -5.213  1.00 93.53           C
ATOM   2518  O   ILE A 172      -8.154   8.611  -4.047  1.00 93.53           O
ATOM   2519  HA  ILE A 172      -9.600   7.531  -5.804  1.00 93.53           H
ATOM   2520  CB  ILE A 172      -7.984   7.360  -7.173  1.00 93.53           C
ATOM   2521  HB  ILE A 172      -7.516   8.013  -7.910  1.00 93.53           H
ATOM   2522  CG1 ILE A 172      -8.785   6.309  -7.945  1.00 93.53           C
ATOM   2523 1HG1 ILE A 172      -9.145   5.544  -7.258  1.00 93.53           H
ATOM   2524 2HG1 ILE A 172      -9.662   6.773  -8.395  1.00 93.53           H
ATOM   2525  CG2 ILE A 172      -6.860   6.731  -6.347  1.00 93.53           C
ATOM   2526 1HG2 ILE A 172      -6.267   7.519  -5.882  1.00 93.53           H
ATOM   2527 2HG2 ILE A 172      -7.290   6.095  -5.573  1.00 93.53           H
ATOM   2528 3HG2 ILE A 172      -6.223   6.132  -6.998  1.00 93.53           H
ATOM   2529  CD1 ILE A 172      -7.929   5.660  -9.036  1.00 93.53           C
ATOM   2530 1HD1 ILE A 172      -7.591   6.425  -9.735  1.00 93.53           H
ATOM   2531 2HD1 ILE A 172      -7.066   5.177  -8.580  1.00 93.53           H
ATOM   2532 3HD1 ILE A 172      -8.523   4.918  -9.569  1.00 93.53           H
ATOM   2533  HN  ILE A 172      -9.411   9.174  -8.068  1.00 93.53           H
ATOM   2534  N   TRP A 173      -7.549  10.096  -5.641  1.00 92.01           N
ATOM   2535  CA  TRP A 173      -6.726  10.892  -4.747  1.00 92.01           C
ATOM   2536  C   TRP A 173      -7.628  11.450  -3.644  1.00 92.01           C
ATOM   2537  O   TRP A 173      -7.262  11.433  -2.470  1.00 92.01           O
ATOM   2538  HA  TRP A 173      -5.972  10.234  -4.315  1.00 92.01           H
ATOM   2539  CB  TRP A 173      -5.977  11.983  -5.516  1.00 92.01           C
ATOM   2540 1HB  TRP A 173      -6.660  12.443  -6.230  1.00 92.01           H
ATOM   2541 2HB  TRP A 173      -5.673  12.762  -4.817  1.00 92.01           H
ATOM   2542  CG  TRP A 173      -4.742  11.480  -6.265  1.00 92.01           C
ATOM   2543  CD1 TRP A 173      -4.563  11.382  -7.590  1.00 92.01           C
ATOM   2544  HD1 TRP A 173      -5.311  11.661  -8.332  1.00 92.01           H
ATOM   2545  CD2 TRP A 173      -3.512  11.007  -5.676  1.00 92.01           C
ATOM   2546  NE1 TRP A 173      -3.314  10.882  -7.896  1.00 92.01           N
ATOM   2547  HE1 TRP A 173      -2.949  10.719  -8.813  1.00 92.01           H
ATOM   2548  CE2 TRP A 173      -2.654  10.647  -6.695  1.00 92.01           C
ATOM   2549  CE3 TRP A 173      -3.137  10.887  -4.326  1.00 92.01           C
ATOM   2550  HE3 TRP A 173      -3.796  11.164  -3.503  1.00 92.01           H
ATOM   2551  CZ2 TRP A 173      -1.367  10.144  -6.472  1.00 92.01           C
ATOM   2552  HZ2 TRP A 173      -0.708   9.866  -7.294  1.00 92.01           H
ATOM   2553  CZ3 TRP A 173      -1.848  10.382  -4.119  1.00 92.01           C
ATOM   2554  HZ3 TRP A 173      -1.507  10.269  -3.090  1.00 92.01           H
ATOM   2555  CH2 TRP A 173      -0.972  10.015  -5.135  1.00 92.01           C
ATOM   2556  HH2 TRP A 173       0.018   9.630  -4.891  1.00 92.01           H
ATOM   2557  HN  TRP A 173      -7.611  10.441  -6.578  1.00 92.01           H
ATOM   2558  N   VAL A 174      -8.789  11.932  -4.062  1.00 95.24           N
ATOM   2559  CA  VAL A 174      -9.736  12.517  -3.127  1.00 95.24           C
ATOM   2560  C   VAL A 174     -10.162  11.457  -2.109  1.00 95.24           C
ATOM   2561  O   VAL A 174     -10.211  11.727  -0.910  1.00 95.24           O
ATOM   2562  HA  VAL A 174      -9.224  13.323  -2.601  1.00 95.24           H
ATOM   2563  CB  VAL A 174     -10.917  13.123  -3.889  1.00 95.24           C
ATOM   2564  HB  VAL A 174     -11.324  12.352  -4.544  1.00 95.24           H
ATOM   2565  CG1 VAL A 174     -12.025  13.556  -2.927  1.00 95.24           C
ATOM   2566 1HG1 VAL A 174     -12.378  12.691  -2.366  1.00 95.24           H
ATOM   2567 2HG1 VAL A 174     -11.635  14.303  -2.236  1.00 95.24           H
ATOM   2568 3HG1 VAL A 174     -12.852  13.983  -3.494  1.00 95.24           H
ATOM   2569  CG2 VAL A 174     -10.462  14.292  -4.764  1.00 95.24           C
ATOM   2570 1HG2 VAL A 174     -10.018  15.065  -4.137  1.00 95.24           H
ATOM   2571 2HG2 VAL A 174      -9.724  13.941  -5.486  1.00 95.24           H
ATOM   2572 3HG2 VAL A 174     -11.321  14.704  -5.294  1.00 95.24           H
ATOM   2573  HN  VAL A 174      -9.086  11.927  -5.016  1.00 95.24           H
ATOM   2574  N   LEU A 175     -10.459  10.273  -2.624  1.00 89.74           N
ATOM   2575  CA  LEU A 175     -10.950   9.193  -1.785  1.00 89.74           C
ATOM   2576  C   LEU A 175      -9.869   8.810  -0.771  1.00 89.74           C
ATOM   2577  O   LEU A 175     -10.152   8.662   0.417  1.00 89.74           O
ATOM   2578  HA  LEU A 175     -11.815   9.571  -1.240  1.00 89.74           H
ATOM   2579  CB  LEU A 175     -11.430   8.022  -2.644  1.00 89.74           C
ATOM   2580 1HB  LEU A 175     -12.204   8.387  -3.319  1.00 89.74           H
ATOM   2581 2HB  LEU A 175     -10.599   7.687  -3.264  1.00 89.74           H
ATOM   2582  CG  LEU A 175     -11.982   6.815  -1.884  1.00 89.74           C
ATOM   2583  HG  LEU A 175     -11.222   6.478  -1.179  1.00 89.74           H
ATOM   2584  CD1 LEU A 175     -13.217   7.199  -1.067  1.00 89.74           C
ATOM   2585 1HD1 LEU A 175     -12.950   7.973  -0.347  1.00 89.74           H
ATOM   2586 2HD1 LEU A 175     -13.992   7.576  -1.734  1.00 89.74           H
ATOM   2587 3HD1 LEU A 175     -13.589   6.323  -0.536  1.00 89.74           H
ATOM   2588  CD2 LEU A 175     -12.265   5.650  -2.835  1.00 89.74           C
ATOM   2589 1HD2 LEU A 175     -12.998   5.960  -3.580  1.00 89.74           H
ATOM   2590 2HD2 LEU A 175     -11.341   5.357  -3.334  1.00 89.74           H
ATOM   2591 3HD2 LEU A 175     -12.656   4.805  -2.269  1.00 89.74           H
ATOM   2592  HN  LEU A 175     -10.369  10.047  -3.594  1.00 89.74           H
ATOM   2593  N   ALA A 176      -8.654   8.660  -1.278  1.00 94.77           N
ATOM   2594  CA  ALA A 176      -7.546   8.221  -0.447  1.00 94.77           C
ATOM   2595  C   ALA A 176      -7.308   9.247   0.662  1.00 94.77           C
ATOM   2596  O   ALA A 176      -7.010   8.881   1.798  1.00 94.77           O
ATOM   2597  HA  ALA A 176      -7.827   7.269   0.005  1.00 94.77           H
ATOM   2598  CB  ALA A 176      -6.307   8.006  -1.319  1.00 94.77           C
ATOM   2599 1HB  ALA A 176      -6.520   7.247  -2.072  1.00 94.77           H
ATOM   2600 2HB  ALA A 176      -6.043   8.942  -1.811  1.00 94.77           H
ATOM   2601 3HB  ALA A 176      -5.476   7.677  -0.695  1.00 94.77           H
ATOM   2602  HN  ALA A 176      -8.422   8.832  -2.235  1.00 94.77           H
ATOM   2603  N   ALA A 177      -7.448  10.512   0.294  1.00 94.81           N
ATOM   2604  CA  ALA A 177      -7.223  11.595   1.236  1.00 94.81           C
ATOM   2605  C   ALA A 177      -8.227  11.482   2.385  1.00 94.81           C
ATOM   2606  O   ALA A 177      -7.857  11.605   3.552  1.00 94.81           O
ATOM   2607  HA  ALA A 177      -6.214  11.485   1.634  1.00 94.81           H
ATOM   2608  CB  ALA A 177      -7.321  12.936   0.506  1.00 94.81           C
ATOM   2609 1HB  ALA A 177      -6.568  12.977  -0.281  1.00 94.81           H
ATOM   2610 2HB  ALA A 177      -8.313  13.038   0.065  1.00 94.81           H
ATOM   2611 3HB  ALA A 177      -7.153  13.748   1.213  1.00 94.81           H
ATOM   2612  HN  ALA A 177      -7.710  10.801  -0.627  1.00 94.81           H
ATOM   2613  N   ALA A 178      -9.478  11.250   2.015  1.00 94.70           N
ATOM   2614  CA  ALA A 178     -10.548  11.180   2.996  1.00 94.70           C
ATOM   2615  C   ALA A 178     -10.288  10.008   3.945  1.00 94.70           C
ATOM   2616  O   ALA A 178     -10.584  10.092   5.136  1.00 94.70           O
ATOM   2617  HA  ALA A 178     -10.535  12.108   3.567  1.00 94.70           H
ATOM   2618  CB  ALA A 178     -11.893  11.061   2.277  1.00 94.70           C
ATOM   2619 1HB  ALA A 178     -12.042  11.932   1.638  1.00 94.70           H
ATOM   2620 2HB  ALA A 178     -11.900  10.157   1.667  1.00 94.70           H
ATOM   2621 3HB  ALA A 178     -12.695  11.009   3.013  1.00 94.70           H
ATOM   2622  HN  ALA A 178      -9.764  11.110   1.067  1.00 94.70           H
ATOM   2623  N   LEU A 179      -9.737   8.943   3.382  1.00 91.78           N
ATOM   2624  CA  LEU A 179      -9.507   7.728   4.145  1.00 91.78           C
ATOM   2625  C   LEU A 179      -8.316   7.938   5.082  1.00 91.78           C
ATOM   2626  O   LEU A 179      -8.007   7.074   5.902  1.00 91.78           O
ATOM   2627  HA  LEU A 179     -10.395   7.549   4.750  1.00 91.78           H
ATOM   2628  CB  LEU A 179      -9.348   6.529   3.208  1.00 91.78           C
ATOM   2629 1HB  LEU A 179      -8.566   6.760   2.484  1.00 91.78           H
ATOM   2630 2HB  LEU A 179      -8.999   5.679   3.794  1.00 91.78           H
ATOM   2631  CG  LEU A 179     -10.603   6.105   2.443  1.00 91.78           C
ATOM   2632  HG  LEU A 179     -11.007   6.981   1.937  1.00 91.78           H
ATOM   2633  CD1 LEU A 179     -10.266   5.074   1.364  1.00 91.78           C
ATOM   2634 1HD1 LEU A 179      -9.556   5.506   0.658  1.00 91.78           H
ATOM   2635 2HD1 LEU A 179      -9.825   4.192   1.829  1.00 91.78           H
ATOM   2636 3HD1 LEU A 179     -11.176   4.790   0.836  1.00 91.78           H
ATOM   2637  CD2 LEU A 179     -11.684   5.599   3.401  1.00 91.78           C
ATOM   2638 1HD2 LEU A 179     -11.305   4.740   3.955  1.00 91.78           H
ATOM   2639 2HD2 LEU A 179     -11.951   6.392   4.099  1.00 91.78           H
ATOM   2640 3HD2 LEU A 179     -12.565   5.304   2.832  1.00 91.78           H
ATOM   2641  HN  LEU A 179      -9.450   8.902   2.425  1.00 91.78           H
ATOM   2642  N   CYS A 180      -7.679   9.090   4.930  1.00 91.17           N
ATOM   2643  CA  CYS A 180      -6.504   9.406   5.724  1.00 91.17           C
ATOM   2644  C   CYS A 180      -6.942  10.271   6.908  1.00 91.17           C
ATOM   2645  O   CYS A 180      -6.124  10.633   7.752  1.00 91.17           O
ATOM   2646  HA  CYS A 180      -6.094   8.457   6.069  1.00 91.17           H
ATOM   2647  CB  CYS A 180      -5.423  10.092   4.886  1.00 91.17           C
ATOM   2648 1HB  CYS A 180      -5.822  11.002   4.437  1.00 91.17           H
ATOM   2649 2HB  CYS A 180      -4.591  10.389   5.523  1.00 91.17           H
ATOM   2650  SG  CYS A 180      -4.833   8.957   3.577  1.00 91.17           S
ATOM   2651  HG  CYS A 180      -6.009   8.820   2.971  1.00 91.17           H
ATOM   2652  HN  CYS A 180      -7.954   9.799   4.281  1.00 91.17           H
ATOM   2653  N   ILE A 181      -8.231  10.576   6.931  1.00 91.03           N
ATOM   2654  CA  ILE A 181      -8.771  11.466   7.945  1.00 91.03           C
ATOM   2655  C   ILE A 181      -8.451  10.905   9.332  1.00 91.03           C
ATOM   2656  O   ILE A 181      -7.972  11.630  10.204  1.00 91.03           O
ATOM   2657  HA  ILE A 181      -8.268  12.428   7.837  1.00 91.03           H
ATOM   2658  CB  ILE A 181     -10.263  11.706   7.708  1.00 91.03           C
ATOM   2659  HB  ILE A 181     -10.739  10.742   7.527  1.00 91.03           H
ATOM   2660  CG1 ILE A 181     -10.490  12.564   6.462  1.00 91.03           C
ATOM   2661 1HG1 ILE A 181     -10.091  13.565   6.628  1.00 91.03           H
ATOM   2662 2HG1 ILE A 181      -9.944  12.139   5.620  1.00 91.03           H
ATOM   2663  CG2 ILE A 181     -10.925  12.311   8.948  1.00 91.03           C
ATOM   2664 1HG2 ILE A 181     -10.810  11.628   9.791  1.00 91.03           H
ATOM   2665 2HG2 ILE A 181     -10.451  13.263   9.185  1.00 91.03           H
ATOM   2666 3HG2 ILE A 181     -11.985  12.471   8.753  1.00 91.03           H
ATOM   2667  CD1 ILE A 181     -11.978  12.652   6.120  1.00 91.03           C
ATOM   2668 1HD1 ILE A 181     -12.368  11.652   5.932  1.00 91.03           H
ATOM   2669 2HD1 ILE A 181     -12.517  13.100   6.955  1.00 91.03           H
ATOM   2670 3HD1 ILE A 181     -12.111  13.268   5.230  1.00 91.03           H
ATOM   2671  HN  ILE A 181      -8.900  10.228   6.275  1.00 91.03           H
ATOM   2672  N   PRO A 182      -8.707   9.610   9.562  1.00 92.72           N
ATOM   2673  CA  PRO A 182      -8.464   9.015  10.878  1.00 92.72           C
ATOM   2674  C   PRO A 182      -7.048   9.265  11.371  1.00 92.72           C
ATOM   2675  O   PRO A 182      -6.845   9.623  12.530  1.00 92.72           O
ATOM   2676  HA  PRO A 182      -9.111   9.476  11.624  1.00 92.72           H
ATOM   2677  CB  PRO A 182      -8.733   7.525  10.657  1.00 92.72           C
ATOM   2678 1HB  PRO A 182      -7.822   6.988  10.391  1.00 92.72           H
ATOM   2679 2HB  PRO A 182      -9.131   7.051  11.555  1.00 92.72           H
ATOM   2680  CG  PRO A 182      -9.746   7.514   9.518  1.00 92.72           C
ATOM   2681 1HG  PRO A 182      -9.775   6.550   9.011  1.00 92.72           H
ATOM   2682 2HG  PRO A 182     -10.758   7.703   9.875  1.00 92.72           H
ATOM   2683  CD  PRO A 182      -9.245   8.623   8.608  1.00 92.72           C
ATOM   2684 1HD  PRO A 182      -8.474   8.268   7.923  1.00 92.72           H
ATOM   2685 2HD  PRO A 182     -10.046   9.037   7.995  1.00 92.72           H
ATOM   2686  N   GLU A 183      -6.098   9.068  10.470  1.00 89.47           N
ATOM   2687  CA  GLU A 183      -4.693   9.187  10.824  1.00 89.47           C
ATOM   2688  C   GLU A 183      -4.375  10.620  11.254  1.00 89.47           C
ATOM   2689  O   GLU A 183      -3.593  10.835  12.179  1.00 89.47           O
ATOM   2690  HA  GLU A 183      -4.548   8.508  11.663  1.00 89.47           H
ATOM   2691  CB  GLU A 183      -3.796   8.750   9.664  1.00 89.47           C
ATOM   2692 1HB  GLU A 183      -4.213   9.108   8.722  1.00 89.47           H
ATOM   2693 2HB  GLU A 183      -2.776   9.091   9.840  1.00 89.47           H
ATOM   2694  CG  GLU A 183      -3.730   7.225   9.566  1.00 89.47           C
ATOM   2695 1HG  GLU A 183      -2.947   6.935   8.866  1.00 89.47           H
ATOM   2696 2HG  GLU A 183      -3.462   6.806  10.536  1.00 89.47           H
ATOM   2697  CD  GLU A 183      -5.071   6.647   9.107  1.00 89.47           C
ATOM   2698  OE1 GLU A 183      -5.269   5.432   9.326  1.00 89.47           O
ATOM   2699  OE2 GLU A 183      -5.866   7.432   8.548  1.00 89.47           O
ATOM   2700  HN  GLU A 183      -6.274   8.830   9.514  1.00 89.47           H
ATOM   2701  N   ILE A 184      -4.996  11.564  10.561  1.00 90.95           N
ATOM   2702  CA  ILE A 184      -4.746  12.971  10.823  1.00 90.95           C
ATOM   2703  C   ILE A 184      -5.168  13.302  12.255  1.00 90.95           C
ATOM   2704  O   ILE A 184      -4.493  14.065  12.945  1.00 90.95           O
ATOM   2705  HA  ILE A 184      -3.672  13.135  10.733  1.00 90.95           H
ATOM   2706  CB  ILE A 184      -5.426  13.842   9.764  1.00 90.95           C
ATOM   2707  HB  ILE A 184      -6.473  13.546   9.700  1.00 90.95           H
ATOM   2708  CG1 ILE A 184      -4.806  13.613   8.384  1.00 90.95           C
ATOM   2709 1HG1 ILE A 184      -3.800  14.032   8.359  1.00 90.95           H
ATOM   2710 2HG1 ILE A 184      -4.710  12.543   8.198  1.00 90.95           H
ATOM   2711  CG2 ILE A 184      -5.397  15.318  10.167  1.00 90.95           C
ATOM   2712 1HG2 ILE A 184      -5.921  15.446  11.115  1.00 90.95           H
ATOM   2713 2HG2 ILE A 184      -4.363  15.645  10.277  1.00 90.95           H
ATOM   2714 3HG2 ILE A 184      -5.887  15.914   9.398  1.00 90.95           H
ATOM   2715  CD1 ILE A 184      -5.659  14.252   7.287  1.00 90.95           C
ATOM   2716 1HD1 ILE A 184      -6.656  13.813   7.299  1.00 90.95           H
ATOM   2717 2HD1 ILE A 184      -5.733  15.325   7.463  1.00 90.95           H
ATOM   2718 3HD1 ILE A 184      -5.196  14.074   6.317  1.00 90.95           H
ATOM   2719  HN  ILE A 184      -5.658  11.380   9.835  1.00 90.95           H
ATOM   2720  N   LEU A 185      -6.283  12.712  12.661  1.00 91.12           N
ATOM   2721  CA  LEU A 185      -6.922  13.097  13.908  1.00 91.12           C
ATOM   2722  C   LEU A 185      -6.163  12.473  15.080  1.00 91.12           C
ATOM   2723  O   LEU A 185      -5.833  13.159  16.046  1.00 91.12           O
ATOM   2724  HA  LEU A 185      -6.852  14.182  13.989  1.00 91.12           H
ATOM   2725  CB  LEU A 185      -8.410  12.741  13.879  1.00 91.12           C
ATOM   2726 1HB  LEU A 185      -8.505  11.684  13.627  1.00 91.12           H
ATOM   2727 2HB  LEU A 185      -8.813  12.866  14.884  1.00 91.12           H
ATOM   2728  CG  LEU A 185      -9.275  13.548  12.909  1.00 91.12           C
ATOM   2729  HG  LEU A 185      -8.891  13.394  11.900  1.00 91.12           H
ATOM   2730  CD1 LEU A 185     -10.722  13.052  12.923  1.00 91.12           C
ATOM   2731 1HD1 LEU A 185     -10.750  12.003  12.626  1.00 91.12           H
ATOM   2732 2HD1 LEU A 185     -11.133  13.157  13.927  1.00 91.12           H
ATOM   2733 3HD1 LEU A 185     -11.315  13.643  12.224  1.00 91.12           H
ATOM   2734  CD2 LEU A 185      -9.179  15.046  13.205  1.00 91.12           C
ATOM   2735 1HD2 LEU A 185      -9.522  15.238  14.222  1.00 91.12           H
ATOM   2736 2HD2 LEU A 185      -8.144  15.371  13.104  1.00 91.12           H
ATOM   2737 3HD2 LEU A 185      -9.803  15.596  12.501  1.00 91.12           H
ATOM   2738  HN  LEU A 185      -6.747  11.985  12.155  1.00 91.12           H
ATOM   2739  N   TYR A 186      -5.906  11.179  14.956  1.00 91.29           N
ATOM   2740  CA  TYR A 186      -5.590  10.364  16.116  1.00 91.29           C
ATOM   2741  C   TYR A 186      -4.107   9.990  16.136  1.00 91.29           C
ATOM   2742  O   TYR A 186      -3.648   9.302  17.047  1.00 91.29           O
ATOM   2743  HA  TYR A 186      -5.822  10.945  17.009  1.00 91.29           H
ATOM   2744  CB  TYR A 186      -6.424   9.089  15.975  1.00 91.29           C
ATOM   2745 1HB  TYR A 186      -6.086   8.542  15.095  1.00 91.29           H
ATOM   2746 2HB  TYR A 186      -6.239   8.449  16.839  1.00 91.29           H
ATOM   2747  CG  TYR A 186      -7.928   9.339  15.856  1.00 91.29           C
ATOM   2748  CD1 TYR A 186      -8.564  10.167  16.759  1.00 91.29           C
ATOM   2749  HD1 TYR A 186      -7.994  10.642  17.557  1.00 91.29           H
ATOM   2750  CD2 TYR A 186      -8.650   8.737  14.846  1.00 91.29           C
ATOM   2751  HD2 TYR A 186      -8.148   8.083  14.132  1.00 91.29           H
ATOM   2752  CE1 TYR A 186      -9.980  10.402  16.647  1.00 91.29           C
ATOM   2753  HE1 TYR A 186     -10.494  11.054  17.354  1.00 91.29           H
ATOM   2754  CE2 TYR A 186     -10.066   8.973  14.734  1.00 91.29           C
ATOM   2755  HE2 TYR A 186     -10.648   8.503  13.940  1.00 91.29           H
ATOM   2756  CZ  TYR A 186     -10.661   9.794  15.640  1.00 91.29           C
ATOM   2757  OH  TYR A 186     -11.999  10.016  15.534  1.00 91.29           O
ATOM   2758  HH  TYR A 186     -12.377   9.474  14.784  1.00 91.29           H
ATOM   2759  HN  TYR A 186      -5.912  10.689  14.084  1.00 91.29           H
ATOM   2760  N   SER A 187      -3.397  10.459  15.120  1.00 92.39           N
ATOM   2761  CA  SER A 187      -1.949  10.349  15.105  1.00 92.39           C
ATOM   2762  C   SER A 187      -1.345  11.244  16.189  1.00 92.39           C
ATOM   2763  O   SER A 187      -1.562  12.455  16.191  1.00 92.39           O
ATOM   2764  HA  SER A 187      -1.736   9.301  15.312  1.00 92.39           H
ATOM   2765  CB  SER A 187      -1.382  10.722  13.733  1.00 92.39           C
ATOM   2766 1HB  SER A 187      -1.708  11.727  13.467  1.00 92.39           H
ATOM   2767 2HB  SER A 187      -0.294  10.743  13.784  1.00 92.39           H
ATOM   2768  OG  SER A 187      -1.792   9.807  12.720  1.00 92.39           O
ATOM   2769  HG  SER A 187      -2.311  10.289  12.014  1.00 92.39           H
ATOM   2770  HN  SER A 187      -3.796  10.906  14.319  1.00 92.39           H
ATOM   2771  N   GLN A 188      -0.599  10.614  17.084  1.00 85.22           N
ATOM   2772  CA  GLN A 188       0.011  11.332  18.190  1.00 85.22           C
ATOM   2773  C   GLN A 188       1.397  10.761  18.495  1.00 85.22           C
ATOM   2774  O   GLN A 188       1.731   9.663  18.052  1.00 85.22           O
ATOM   2775  HA  GLN A 188       0.102  12.364  17.850  1.00 85.22           H
ATOM   2776  CB  GLN A 188      -0.884  11.292  19.430  1.00 85.22           C
ATOM   2777 1HB  GLN A 188      -1.030  10.258  19.744  1.00 85.22           H
ATOM   2778 2HB  GLN A 188      -0.394  11.809  20.255  1.00 85.22           H
ATOM   2779  CG  GLN A 188      -2.241  11.941  19.149  1.00 85.22           C
ATOM   2780 1HG  GLN A 188      -2.092  12.918  18.690  1.00 85.22           H
ATOM   2781 2HG  GLN A 188      -2.797  11.334  18.434  1.00 85.22           H
ATOM   2782  CD  GLN A 188      -3.053  12.094  20.437  1.00 85.22           C
ATOM   2783  OE1 GLN A 188      -2.564  11.896  21.537  1.00 85.22           O
ATOM   2784  NE2 GLN A 188      -4.317  12.456  20.239  1.00 85.22           N
ATOM   2785 1HE2 GLN A 188      -4.656  12.603  19.310  1.00 85.22           H
ATOM   2786 2HE2 GLN A 188      -4.929  12.582  21.020  1.00 85.22           H
ATOM   2787  HN  GLN A 188      -0.409   9.632  17.062  1.00 85.22           H
ATOM   2788  N   ILE A 189       2.166  11.531  19.250  1.00 89.74           N
ATOM   2789  CA  ILE A 189       3.377  11.010  19.861  1.00 89.74           C
ATOM   2790  C   ILE A 189       3.050  10.471  21.255  1.00 89.74           C
ATOM   2791  O   ILE A 189       2.508  11.192  22.091  1.00 89.74           O
ATOM   2792  HA  ILE A 189       3.724  10.181  19.243  1.00 89.74           H
ATOM   2793  CB  ILE A 189       4.480  12.071  19.855  1.00 89.74           C
ATOM   2794  HB  ILE A 189       4.114  12.946  20.391  1.00 89.74           H
ATOM   2795  CG1 ILE A 189       4.803  12.518  18.428  1.00 89.74           C
ATOM   2796 1HG1 ILE A 189       5.195  11.674  17.859  1.00 89.74           H
ATOM   2797 2HG1 ILE A 189       3.890  12.842  17.929  1.00 89.74           H
ATOM   2798  CG2 ILE A 189       5.723  11.574  20.596  1.00 89.74           C
ATOM   2799 1HG2 ILE A 189       5.463  11.346  21.630  1.00 89.74           H
ATOM   2800 2HG2 ILE A 189       6.101  10.675  20.110  1.00 89.74           H
ATOM   2801 3HG2 ILE A 189       6.490  12.348  20.577  1.00 89.74           H
ATOM   2802  CD1 ILE A 189       5.824  13.657  18.429  1.00 89.74           C
ATOM   2803 1HD1 ILE A 189       5.419  14.507  18.978  1.00 89.74           H
ATOM   2804 2HD1 ILE A 189       6.744  13.321  18.907  1.00 89.74           H
ATOM   2805 3HD1 ILE A 189       6.036  13.955  17.402  1.00 89.74           H
ATOM   2806  HN  ILE A 189       1.974  12.493  19.447  1.00 89.74           H
ATOM   2807  N   LYS A 190       3.392   9.208  21.461  1.00 85.01           N
ATOM   2808  CA  LYS A 190       3.201   8.583  22.760  1.00 85.01           C
ATOM   2809  C   LYS A 190       4.562   8.182  23.332  1.00 85.01           C
ATOM   2810  O   LYS A 190       5.440   7.731  22.599  1.00 85.01           O
ATOM   2811  HA  LYS A 190       2.756   9.329  23.418  1.00 85.01           H
ATOM   2812  CB  LYS A 190       2.211   7.422  22.655  1.00 85.01           C
ATOM   2813 1HB  LYS A 190       1.280   7.771  22.208  1.00 85.01           H
ATOM   2814 2HB  LYS A 190       2.613   6.655  21.994  1.00 85.01           H
ATOM   2815  CG  LYS A 190       1.926   6.818  24.032  1.00 85.01           C
ATOM   2816 1HG  LYS A 190       2.861   6.499  24.493  1.00 85.01           H
ATOM   2817 2HG  LYS A 190       1.493   7.577  24.683  1.00 85.01           H
ATOM   2818  CD  LYS A 190       0.973   5.627  23.922  1.00 85.01           C
ATOM   2819 1HD  LYS A 190      -0.004   5.968  23.579  1.00 85.01           H
ATOM   2820 2HD  LYS A 190       1.346   4.926  23.175  1.00 85.01           H
ATOM   2821  CE  LYS A 190       0.827   4.915  25.269  1.00 85.01           C
ATOM   2822 1HE  LYS A 190       1.801   4.834  25.751  1.00 85.01           H
ATOM   2823 2HE  LYS A 190       0.192   5.504  25.930  1.00 85.01           H
ATOM   2824  NZ  LYS A 190       0.244   3.568  25.083  1.00 85.01           N
ATOM   2825 1HZ  LYS A 190       0.119   3.126  25.987  1.00 85.01           H
ATOM   2826 2HZ  LYS A 190      -0.654   3.649  24.619  1.00 85.01           H
ATOM   2827 3HZ  LYS A 190       0.868   3.005  24.514  1.00 85.01           H
ATOM   2828  HN  LYS A 190       3.792   8.615  20.762  1.00 85.01           H
ATOM   2829  N   GLU A 191       4.694   8.360  24.639  1.00 76.09           N
ATOM   2830  CA  GLU A 191       5.879   7.897  25.341  1.00 76.09           C
ATOM   2831  C   GLU A 191       5.632   6.513  25.944  1.00 76.09           C
ATOM   2832  O   GLU A 191       4.694   6.328  26.718  1.00 76.09           O
ATOM   2833  HA  GLU A 191       6.660   7.836  24.583  1.00 76.09           H
ATOM   2834  CB  GLU A 191       6.303   8.897  26.419  1.00 76.09           C
ATOM   2835 1HB  GLU A 191       6.331   9.902  25.997  1.00 76.09           H
ATOM   2836 2HB  GLU A 191       5.642   8.810  27.281  1.00 76.09           H
ATOM   2837  CG  GLU A 191       7.714   8.592  26.925  1.00 76.09           C
ATOM   2838 1HG  GLU A 191       7.732   7.607  27.392  1.00 76.09           H
ATOM   2839 2HG  GLU A 191       8.407   8.558  26.083  1.00 76.09           H
ATOM   2840  CD  GLU A 191       8.177   9.648  27.930  1.00 76.09           C
ATOM   2841  OE1 GLU A 191       9.262   9.440  28.514  1.00 76.09           O
ATOM   2842  OE2 GLU A 191       7.433  10.640  28.093  1.00 76.09           O
ATOM   2843  HN  GLU A 191       4.011   8.810  25.214  1.00 76.09           H
ATOM   2844  N   GLU A 192       6.490   5.577  25.567  1.00 75.30           N
ATOM   2845  CA  GLU A 192       6.363   4.210  26.044  1.00 75.30           C
ATOM   2846  C   GLU A 192       7.704   3.708  26.581  1.00 75.30           C
ATOM   2847  O   GLU A 192       8.675   3.600  25.834  1.00 75.30           O
ATOM   2848  HA  GLU A 192       5.632   4.251  26.852  1.00 75.30           H
ATOM   2849  CB  GLU A 192       5.836   3.291  24.939  1.00 75.30           C
ATOM   2850 1HB  GLU A 192       4.942   3.727  24.494  1.00 75.30           H
ATOM   2851 2HB  GLU A 192       6.627   3.097  24.215  1.00 75.30           H
ATOM   2852  CG  GLU A 192       5.428   1.930  25.506  1.00 75.30           C
ATOM   2853 1HG  GLU A 192       5.238   1.234  24.690  1.00 75.30           H
ATOM   2854 2HG  GLU A 192       6.247   1.516  26.094  1.00 75.30           H
ATOM   2855  CD  GLU A 192       4.177   2.053  26.380  1.00 75.30           C
ATOM   2856  OE1 GLU A 192       3.856   1.052  27.055  1.00 75.30           O
ATOM   2857  OE2 GLU A 192       3.571   3.146  26.352  1.00 75.30           O
ATOM   2858  HN  GLU A 192       7.259   5.739  24.949  1.00 75.30           H
ATOM   2859  N   SER A 193       7.716   3.415  27.873  1.00 75.28           N
ATOM   2860  CA  SER A 193       8.909   2.884  28.510  1.00 75.28           C
ATOM   2861  C   SER A 193      10.093   3.823  28.269  1.00 75.28           C
ATOM   2862  O   SER A 193      11.222   3.371  28.090  1.00 75.28           O
ATOM   2863  HA  SER A 193       8.671   2.834  29.573  1.00 75.28           H
ATOM   2864  CB  SER A 193       9.231   1.481  27.993  1.00 75.28           C
ATOM   2865 1HB  SER A 193       9.467   1.531  26.930  1.00 75.28           H
ATOM   2866 2HB  SER A 193      10.119   1.103  28.499  1.00 75.28           H
ATOM   2867  OG  SER A 193       8.149   0.576  28.196  1.00 75.28           O
ATOM   2868  HG  SER A 193       8.328  -0.285  27.720  1.00 75.28           H
ATOM   2869  HN  SER A 193       6.930   3.535  28.481  1.00 75.28           H
ATOM   2870  N   GLY A 194       9.793   5.114  28.271  1.00 82.90           N
ATOM   2871  CA  GLY A 194      10.827   6.122  28.112  1.00 82.90           C
ATOM   2872  C   GLY A 194      11.212   6.286  26.640  1.00 82.90           C
ATOM   2873  O   GLY A 194      12.165   6.993  26.319  1.00 82.90           O
ATOM   2874 1HA  GLY A 194      10.474   7.075  28.507  1.00 82.90           H
ATOM   2875 2HA  GLY A 194      11.706   5.842  28.692  1.00 82.90           H
ATOM   2876  HN  GLY A 194       8.866   5.473  28.378  1.00 82.90           H
ATOM   2877  N   ILE A 195      10.451   5.619  25.785  1.00 80.84           N
ATOM   2878  CA  ILE A 195      10.675   5.713  24.352  1.00 80.84           C
ATOM   2879  C   ILE A 195       9.500   6.445  23.703  1.00 80.84           C
ATOM   2880  O   ILE A 195       8.345   6.072  23.901  1.00 80.84           O
ATOM   2881  HA  ILE A 195      11.578   6.305  24.201  1.00 80.84           H
ATOM   2882  CB  ILE A 195      10.940   4.327  23.760  1.00 80.84           C
ATOM   2883  HB  ILE A 195      10.073   3.698  23.963  1.00 80.84           H
ATOM   2884  CG1 ILE A 195      12.146   3.665  24.429  1.00 80.84           C
ATOM   2885 1HG1 ILE A 195      13.037   4.268  24.259  1.00 80.84           H
ATOM   2886 2HG1 ILE A 195      11.990   3.624  25.508  1.00 80.84           H
ATOM   2887  CG2 ILE A 195      11.097   4.402  22.240  1.00 80.84           C
ATOM   2888 1HG2 ILE A 195      10.184   4.802  21.799  1.00 80.84           H
ATOM   2889 2HG2 ILE A 195      11.936   5.053  21.993  1.00 80.84           H
ATOM   2890 3HG2 ILE A 195      11.284   3.403  21.844  1.00 80.84           H
ATOM   2891  CD1 ILE A 195      12.367   2.252  23.886  1.00 80.84           C
ATOM   2892 1HD1 ILE A 195      11.483   1.645  24.080  1.00 80.84           H
ATOM   2893 2HD1 ILE A 195      12.546   2.300  22.812  1.00 80.84           H
ATOM   2894 3HD1 ILE A 195      13.230   1.805  24.379  1.00 80.84           H
ATOM   2895  HN  ILE A 195       9.693   5.025  26.056  1.00 80.84           H
ATOM   2896  N   ALA A 196       9.835   7.475  22.940  1.00 91.23           N
ATOM   2897  CA  ALA A 196       8.833   8.196  22.173  1.00 91.23           C
ATOM   2898  C   ALA A 196       8.482   7.394  20.918  1.00 91.23           C
ATOM   2899  O   ALA A 196       9.368   6.999  20.162  1.00 91.23           O
ATOM   2900  HA  ALA A 196       7.942   8.289  22.795  1.00 91.23           H
ATOM   2901  CB  ALA A 196       9.352   9.597  21.844  1.00 91.23           C
ATOM   2902 1HB  ALA A 196       9.557  10.135  22.769  1.00 91.23           H
ATOM   2903 2HB  ALA A 196      10.268   9.517  21.259  1.00 91.23           H
ATOM   2904 3HB  ALA A 196       8.599  10.137  21.269  1.00 91.23           H
ATOM   2905  HN  ALA A 196      10.769   7.818  22.841  1.00 91.23           H
ATOM   2906  N   ILE A 197       7.188   7.177  20.736  1.00 87.07           N
ATOM   2907  CA  ILE A 197       6.707   6.462  19.566  1.00 87.07           C
ATOM   2908  C   ILE A 197       5.619   7.291  18.879  1.00 87.07           C
ATOM   2909  O   ILE A 197       4.816   7.941  19.546  1.00 87.07           O
ATOM   2910  HA  ILE A 197       7.546   6.358  18.878  1.00 87.07           H
ATOM   2911  CB  ILE A 197       6.256   5.051  19.948  1.00 87.07           C
ATOM   2912  HB  ILE A 197       5.853   4.568  19.057  1.00 87.07           H
ATOM   2913  CG1 ILE A 197       5.133   5.096  20.985  1.00 87.07           C
ATOM   2914 1HG1 ILE A 197       5.521   5.477  21.930  1.00 87.07           H
ATOM   2915 2HG1 ILE A 197       4.357   5.787  20.657  1.00 87.07           H
ATOM   2916  CG2 ILE A 197       7.441   4.207  20.422  1.00 87.07           C
ATOM   2917 1HG2 ILE A 197       8.178   4.134  19.622  1.00 87.07           H
ATOM   2918 2HG2 ILE A 197       7.896   4.676  21.294  1.00 87.07           H
ATOM   2919 3HG2 ILE A 197       7.093   3.208  20.687  1.00 87.07           H
ATOM   2920  CD1 ILE A 197       4.528   3.707  21.199  1.00 87.07           C
ATOM   2921 1HD1 ILE A 197       4.120   3.339  20.258  1.00 87.07           H
ATOM   2922 2HD1 ILE A 197       5.302   3.024  21.551  1.00 87.07           H
ATOM   2923 3HD1 ILE A 197       3.732   3.767  21.941  1.00 87.07           H
ATOM   2924  HN  ILE A 197       6.475   7.479  21.369  1.00 87.07           H
ATOM   2925  N   CYS A 198       5.628   7.239  17.555  1.00 92.18           N
ATOM   2926  CA  CYS A 198       4.528   7.785  16.778  1.00 92.18           C
ATOM   2927  C   CYS A 198       3.514   6.666  16.530  1.00 92.18           C
ATOM   2928  O   CYS A 198       3.813   5.696  15.835  1.00 92.18           O
ATOM   2929  HA  CYS A 198       4.086   8.581  17.377  1.00 92.18           H
ATOM   2930  CB  CYS A 198       5.016   8.413  15.471  1.00 92.18           C
ATOM   2931 1HB  CYS A 198       5.587   9.317  15.684  1.00 92.18           H
ATOM   2932 2HB  CYS A 198       5.686   7.726  14.956  1.00 92.18           H
ATOM   2933  SG  CYS A 198       3.588   8.815  14.399  1.00 92.18           S
ATOM   2934  HN  CYS A 198       6.367   6.836  17.016  1.00 92.18           H
ATOM   2935  N   THR A 199       2.336   6.838  17.111  1.00 90.30           N
ATOM   2936  CA  THR A 199       1.298   5.826  17.015  1.00 90.30           C
ATOM   2937  C   THR A 199      -0.080   6.483  16.911  1.00 90.30           C
ATOM   2938  O   THR A 199      -0.223   7.678  17.165  1.00 90.30           O
ATOM   2939  HA  THR A 199       1.453   5.261  16.095  1.00 90.30           H
ATOM   2940  CB  THR A 199       1.437   4.891  18.218  1.00 90.30           C
ATOM   2941  HB  THR A 199       2.480   4.622  18.384  1.00 90.30           H
ATOM   2942  OG1 THR A 199       0.562   3.807  17.918  1.00 90.30           O
ATOM   2943  HG1 THR A 199       0.722   3.052  18.554  1.00 90.30           H
ATOM   2944  CG2 THR A 199       0.856   5.495  19.498  1.00 90.30           C
ATOM   2945 1HG2 THR A 199      -0.204   5.702  19.354  1.00 90.30           H
ATOM   2946 2HG2 THR A 199       1.379   6.422  19.732  1.00 90.30           H
ATOM   2947 3HG2 THR A 199       0.980   4.790  20.321  1.00 90.30           H
ATOM   2948  HN  THR A 199       2.087   7.650  17.639  1.00 90.30           H
ATOM   2949  N   MET A 200      -1.059   5.673  16.536  1.00 89.24           N
ATOM   2950  CA  MET A 200      -2.450   6.078  16.649  1.00 89.24           C
ATOM   2951  C   MET A 200      -2.950   5.926  18.087  1.00 89.24           C
ATOM   2952  O   MET A 200      -2.745   4.887  18.713  1.00 89.24           O
ATOM   2953  HA  MET A 200      -2.474   7.128  16.358  1.00 89.24           H
ATOM   2954  CB  MET A 200      -3.309   5.222  15.716  1.00 89.24           C
ATOM   2955 1HB  MET A 200      -3.196   4.170  15.976  1.00 89.24           H
ATOM   2956 2HB  MET A 200      -4.361   5.473  15.852  1.00 89.24           H
ATOM   2957  CG  MET A 200      -2.912   5.438  14.254  1.00 89.24           C
ATOM   2958 1HG  MET A 200      -1.827   5.409  14.155  1.00 89.24           H
ATOM   2959 2HG  MET A 200      -3.310   4.632  13.638  1.00 89.24           H
ATOM   2960  SD  MET A 200      -3.535   7.008  13.678  1.00 89.24           S
ATOM   2961  CE  MET A 200      -5.263   6.605  13.484  1.00 89.24           C
ATOM   2962 1HE  MET A 200      -5.368   5.795  12.762  1.00 89.24           H
ATOM   2963 2HE  MET A 200      -5.673   6.291  14.444  1.00 89.24           H
ATOM   2964 3HE  MET A 200      -5.803   7.482  13.128  1.00 89.24           H
ATOM   2965  HN  MET A 200      -0.915   4.757  16.162  1.00 89.24           H
ATOM   2966  N   VAL A 201      -3.597   6.977  18.569  1.00 91.43           N
ATOM   2967  CA  VAL A 201      -4.265   6.918  19.858  1.00 91.43           C
ATOM   2968  C   VAL A 201      -5.755   7.213  19.669  1.00 91.43           C
ATOM   2969  O   VAL A 201      -6.126   8.309  19.251  1.00 91.43           O
ATOM   2970  HA  VAL A 201      -4.155   5.903  20.240  1.00 91.43           H
ATOM   2971  CB  VAL A 201      -3.587   7.871  20.844  1.00 91.43           C
ATOM   2972  HB  VAL A 201      -3.718   8.887  20.471  1.00 91.43           H
ATOM   2973  CG1 VAL A 201      -4.241   7.789  22.224  1.00 91.43           C
ATOM   2974 1HG1 VAL A 201      -5.293   8.060  22.145  1.00 91.43           H
ATOM   2975 2HG1 VAL A 201      -4.155   6.772  22.607  1.00 91.43           H
ATOM   2976 3HG1 VAL A 201      -3.739   8.477  22.905  1.00 91.43           H
ATOM   2977  CG2 VAL A 201      -2.085   7.593  20.930  1.00 91.43           C
ATOM   2978 1HG2 VAL A 201      -1.924   6.569  21.268  1.00 91.43           H
ATOM   2979 2HG2 VAL A 201      -1.633   7.726  19.947  1.00 91.43           H
ATOM   2980 3HG2 VAL A 201      -1.627   8.285  21.638  1.00 91.43           H
ATOM   2981  HN  VAL A 201      -3.668   7.855  18.096  1.00 91.43           H
ATOM   2982  N   TYR A 202      -6.568   6.217  19.987  1.00 91.47           N
ATOM   2983  CA  TYR A 202      -8.007   6.349  19.838  1.00 91.47           C
ATOM   2984  C   TYR A 202      -8.648   6.858  21.130  1.00 91.47           C
ATOM   2985  O   TYR A 202      -8.204   6.514  22.225  1.00 91.47           O
ATOM   2986  HA  TYR A 202      -8.198   7.066  19.039  1.00 91.47           H
ATOM   2987  CB  TYR A 202      -8.531   4.942  19.543  1.00 91.47           C
ATOM   2988 1HB  TYR A 202      -8.229   4.275  20.350  1.00 91.47           H
ATOM   2989 2HB  TYR A 202      -9.621   4.964  19.540  1.00 91.47           H
ATOM   2990  CG  TYR A 202      -8.044   4.362  18.213  1.00 91.47           C
ATOM   2991  CD1 TYR A 202      -8.720   4.651  17.045  1.00 91.47           C
ATOM   2992  HD1 TYR A 202      -9.601   5.292  17.070  1.00 91.47           H
ATOM   2993  CD2 TYR A 202      -6.928   3.551  18.182  1.00 91.47           C
ATOM   2994  HD2 TYR A 202      -6.394   3.323  19.104  1.00 91.47           H
ATOM   2995  CE1 TYR A 202      -8.261   4.106  15.794  1.00 91.47           C
ATOM   2996  HE1 TYR A 202      -8.786   4.326  14.864  1.00 91.47           H
ATOM   2997  CE2 TYR A 202      -6.469   3.006  16.931  1.00 91.47           C
ATOM   2998  HE2 TYR A 202      -5.590   2.363  16.892  1.00 91.47           H
ATOM   2999  CZ  TYR A 202      -7.159   3.310  15.798  1.00 91.47           C
ATOM   3000  OH  TYR A 202      -6.725   2.795  14.617  1.00 91.47           O
ATOM   3001  HH  TYR A 202      -7.327   3.090  13.874  1.00 91.47           H
ATOM   3002  HN  TYR A 202      -6.259   5.333  20.339  1.00 91.47           H
ATOM   3003  N   PRO A 203      -9.698   7.683  21.029  1.00 85.86           N
ATOM   3004  CA  PRO A 203     -10.333   8.248  22.223  1.00 85.86           C
ATOM   3005  C   PRO A 203     -11.062   7.195  23.041  1.00 85.86           C
ATOM   3006  O   PRO A 203     -11.524   6.192  22.499  1.00 85.86           O
ATOM   3007  HA  PRO A 203      -9.576   8.655  22.894  1.00 85.86           H
ATOM   3008  CB  PRO A 203     -11.294   9.297  21.661  1.00 85.86           C
ATOM   3009 1HB  PRO A 203     -12.188   9.393  22.278  1.00 85.86           H
ATOM   3010 2HB  PRO A 203     -10.831  10.283  21.616  1.00 85.86           H
ATOM   3011  CG  PRO A 203     -11.623   8.779  20.290  1.00 85.86           C
ATOM   3012 1HG  PRO A 203     -12.439   8.058  20.326  1.00 85.86           H
ATOM   3013 2HG  PRO A 203     -11.941   9.586  19.630  1.00 85.86           H
ATOM   3014  CD  PRO A 203     -10.359   8.141  19.793  1.00 85.86           C
ATOM   3015 1HD  PRO A 203     -10.566   7.312  19.117  1.00 85.86           H
ATOM   3016 2HD  PRO A 203      -9.739   8.852  19.246  1.00 85.86           H
ATOM   3017  N   SER A 204     -11.147   7.453  24.338  1.00 77.45           N
ATOM   3018  CA  SER A 204     -11.597   6.438  25.275  1.00 77.45           C
ATOM   3019  C   SER A 204     -12.991   5.945  24.883  1.00 77.45           C
ATOM   3020  O   SER A 204     -13.288   4.757  24.999  1.00 77.45           O
ATOM   3021  HA  SER A 204     -10.869   5.630  25.197  1.00 77.45           H
ATOM   3022  CB  SER A 204     -11.608   6.977  26.707  1.00 77.45           C
ATOM   3023 1HB  SER A 204     -12.075   6.245  27.366  1.00 77.45           H
ATOM   3024 2HB  SER A 204     -10.582   7.108  27.053  1.00 77.45           H
ATOM   3025  OG  SER A 204     -12.303   8.217  26.806  1.00 77.45           O
ATOM   3026  HG  SER A 204     -13.281   8.051  26.937  1.00 77.45           H
ATOM   3027  HN  SER A 204     -10.915   8.335  24.749  1.00 77.45           H
ATOM   3028  N   ASP A 205     -13.809   6.882  24.427  1.00 72.86           N
ATOM   3029  CA  ASP A 205     -15.196   6.579  24.117  1.00 72.86           C
ATOM   3030  C   ASP A 205     -15.257   5.746  22.835  1.00 72.86           C
ATOM   3031  O   ASP A 205     -14.896   6.225  21.762  1.00 72.86           O
ATOM   3032  HA  ASP A 205     -15.571   6.036  24.985  1.00 72.86           H
ATOM   3033  CB  ASP A 205     -16.001   7.859  23.889  1.00 72.86           C
ATOM   3034 1HB  ASP A 205     -15.512   8.470  23.130  1.00 72.86           H
ATOM   3035 2HB  ASP A 205     -16.990   7.607  23.505  1.00 72.86           H
ATOM   3036  CG  ASP A 205     -16.140   8.659  25.186  1.00 72.86           C
ATOM   3037  OD1 ASP A 205     -15.946   8.042  26.256  1.00 72.86           O
ATOM   3038  OD2 ASP A 205     -16.436   9.868  25.077  1.00 72.86           O
ATOM   3039  HN  ASP A 205     -13.538   7.831  24.268  1.00 72.86           H
ATOM   3040  N   GLU A 206     -15.718   4.513  22.990  1.00 75.91           N
ATOM   3041  CA  GLU A 206     -15.896   3.632  21.848  1.00 75.91           C
ATOM   3042  C   GLU A 206     -14.573   3.460  21.099  1.00 75.91           C
ATOM   3043  O   GLU A 206     -14.566   3.197  19.898  1.00 75.91           O
ATOM   3044  HA  GLU A 206     -16.212   2.676  22.267  1.00 75.91           H
ATOM   3045  CB  GLU A 206     -16.990   4.157  20.916  1.00 75.91           C
ATOM   3046 1HB  GLU A 206     -16.681   5.111  20.488  1.00 75.91           H
ATOM   3047 2HB  GLU A 206     -17.225   3.403  20.164  1.00 75.91           H
ATOM   3048  CG  GLU A 206     -18.287   4.418  21.685  1.00 75.91           C
ATOM   3049 1HG  GLU A 206     -18.323   3.782  22.570  1.00 75.91           H
ATOM   3050 2HG  GLU A 206     -18.306   5.451  22.033  1.00 75.91           H
ATOM   3051  CD  GLU A 206     -19.509   4.147  20.805  1.00 75.91           C
ATOM   3052  OE1 GLU A 206     -20.429   3.466  21.306  1.00 75.91           O
ATOM   3053  OE2 GLU A 206     -19.496   4.628  19.651  1.00 75.91           O
ATOM   3054  HN  GLU A 206     -15.967   4.116  23.873  1.00 75.91           H
ATOM   3055  N   SER A 207     -13.486   3.614  21.841  1.00 87.83           N
ATOM   3056  CA  SER A 207     -12.160   3.480  21.261  1.00 87.83           C
ATOM   3057  C   SER A 207     -12.059   2.166  20.484  1.00 87.83           C
ATOM   3058  O   SER A 207     -11.485   2.126  19.397  1.00 87.83           O
ATOM   3059  HA  SER A 207     -12.051   4.331  20.589  1.00 87.83           H
ATOM   3060  CB  SER A 207     -11.078   3.542  22.341  1.00 87.83           C
ATOM   3061 1HB  SER A 207     -10.106   3.335  21.893  1.00 87.83           H
ATOM   3062 2HB  SER A 207     -11.032   4.551  22.751  1.00 87.83           H
ATOM   3063  OG  SER A 207     -11.322   2.614  23.395  1.00 87.83           O
ATOM   3064  HG  SER A 207     -10.735   2.823  24.177  1.00 87.83           H
ATOM   3065  HN  SER A 207     -13.501   3.827  22.818  1.00 87.83           H
ATOM   3066  N   THR A 208     -12.627   1.123  21.072  1.00 86.87           N
ATOM   3067  CA  THR A 208     -12.558  -0.201  20.476  1.00 86.87           C
ATOM   3068  C   THR A 208     -13.266  -0.213  19.120  1.00 86.87           C
ATOM   3069  O   THR A 208     -12.743  -0.754  18.147  1.00 86.87           O
ATOM   3070  HA  THR A 208     -11.511  -0.441  20.292  1.00 86.87           H
ATOM   3071  CB  THR A 208     -13.143  -1.200  21.476  1.00 86.87           C
ATOM   3072  HB  THR A 208     -14.218  -1.059  21.583  1.00 86.87           H
ATOM   3073  OG1 THR A 208     -12.375  -0.998  22.659  1.00 86.87           O
ATOM   3074  HG1 THR A 208     -11.406  -1.156  22.469  1.00 86.87           H
ATOM   3075  CG2 THR A 208     -12.855  -2.652  21.089  1.00 86.87           C
ATOM   3076 1HG2 THR A 208     -11.777  -2.811  21.048  1.00 86.87           H
ATOM   3077 2HG2 THR A 208     -13.291  -2.861  20.112  1.00 86.87           H
ATOM   3078 3HG2 THR A 208     -13.292  -3.320  21.832  1.00 86.87           H
ATOM   3079  HN  THR A 208     -13.125   1.171  21.937  1.00 86.87           H
ATOM   3080  N   LYS A 209     -14.446   0.390  19.099  1.00 82.63           N
ATOM   3081  CA  LYS A 209     -15.256   0.407  17.893  1.00 82.63           C
ATOM   3082  C   LYS A 209     -14.497   1.138  16.784  1.00 82.63           C
ATOM   3083  O   LYS A 209     -14.480   0.690  15.639  1.00 82.63           O
ATOM   3084  HA  LYS A 209     -15.406  -0.627  17.585  1.00 82.63           H
ATOM   3085  CB  LYS A 209     -16.638   0.997  18.185  1.00 82.63           C
ATOM   3086 1HB  LYS A 209     -16.529   1.971  18.661  1.00 82.63           H
ATOM   3087 2HB  LYS A 209     -17.173   1.159  17.249  1.00 82.63           H
ATOM   3088  CG  LYS A 209     -17.451   0.069  19.089  1.00 82.63           C
ATOM   3089 1HG  LYS A 209     -17.476  -0.932  18.659  1.00 82.63           H
ATOM   3090 2HG  LYS A 209     -16.966  -0.014  20.062  1.00 82.63           H
ATOM   3091  CD  LYS A 209     -18.878   0.590  19.268  1.00 82.63           C
ATOM   3092 1HD  LYS A 209     -18.853   1.647  19.533  1.00 82.63           H
ATOM   3093 2HD  LYS A 209     -19.419   0.511  18.324  1.00 82.63           H
ATOM   3094  CE  LYS A 209     -19.617  -0.197  20.352  1.00 82.63           C
ATOM   3095 1HE  LYS A 209     -19.827  -1.207  19.999  1.00 82.63           H
ATOM   3096 2HE  LYS A 209     -18.985  -0.293  21.235  1.00 82.63           H
ATOM   3097  NZ  LYS A 209     -20.882   0.481  20.713  1.00 82.63           N
ATOM   3098 1HZ  LYS A 209     -21.399  -0.095  21.368  1.00 82.63           H
ATOM   3099 2HZ  LYS A 209     -20.676   1.377  21.141  1.00 82.63           H
ATOM   3100 3HZ  LYS A 209     -21.439   0.625  19.878  1.00 82.63           H
ATOM   3101  HN  LYS A 209     -14.848   0.859  19.885  1.00 82.63           H
ATOM   3102  N   LEU A 210     -13.887   2.252  17.163  1.00 88.63           N
ATOM   3103  CA  LEU A 210     -13.229   3.112  16.194  1.00 88.63           C
ATOM   3104  C   LEU A 210     -12.076   2.347  15.540  1.00 88.63           C
ATOM   3105  O   LEU A 210     -11.957   2.325  14.316  1.00 88.63           O
ATOM   3106  HA  LEU A 210     -13.961   3.357  15.425  1.00 88.63           H
ATOM   3107  CB  LEU A 210     -12.801   4.427  16.849  1.00 88.63           C
ATOM   3108 1HB  LEU A 210     -13.662   4.847  17.370  1.00 88.63           H
ATOM   3109 2HB  LEU A 210     -12.048   4.206  17.604  1.00 88.63           H
ATOM   3110  CG  LEU A 210     -12.240   5.493  15.906  1.00 88.63           C
ATOM   3111  HG  LEU A 210     -11.399   5.062  15.364  1.00 88.63           H
ATOM   3112  CD1 LEU A 210     -13.283   5.910  14.866  1.00 88.63           C
ATOM   3113 1HD1 LEU A 210     -13.575   5.041  14.277  1.00 88.63           H
ATOM   3114 2HD1 LEU A 210     -14.158   6.316  15.372  1.00 88.63           H
ATOM   3115 3HD1 LEU A 210     -12.858   6.668  14.209  1.00 88.63           H
ATOM   3116  CD2 LEU A 210     -11.704   6.692  16.691  1.00 88.63           C
ATOM   3117 1HD2 LEU A 210     -12.510   7.133  17.277  1.00 88.63           H
ATOM   3118 2HD2 LEU A 210     -10.908   6.362  17.359  1.00 88.63           H
ATOM   3119 3HD2 LEU A 210     -11.311   7.435  15.997  1.00 88.63           H
ATOM   3120  HN  LEU A 210     -13.838   2.568  18.111  1.00 88.63           H
ATOM   3121  N   LYS A 211     -11.257   1.738  16.385  1.00 93.62           N
ATOM   3122  CA  LYS A 211     -10.119   0.974  15.905  1.00 93.62           C
ATOM   3123  C   LYS A 211     -10.608  -0.107  14.939  1.00 93.62           C
ATOM   3124  O   LYS A 211     -10.077  -0.247  13.838  1.00 93.62           O
ATOM   3125  HA  LYS A 211      -9.472   1.659  15.357  1.00 93.62           H
ATOM   3126  CB  LYS A 211      -9.306   0.426  17.080  1.00 93.62           C
ATOM   3127 1HB  LYS A 211      -8.947   1.252  17.694  1.00 93.62           H
ATOM   3128 2HB  LYS A 211      -9.946  -0.187  17.714  1.00 93.62           H
ATOM   3129  CG  LYS A 211      -8.120  -0.404  16.587  1.00 93.62           C
ATOM   3130 1HG  LYS A 211      -8.482  -1.321  16.122  1.00 93.62           H
ATOM   3131 2HG  LYS A 211      -7.577   0.150  15.820  1.00 93.62           H
ATOM   3132  CD  LYS A 211      -7.175  -0.749  17.739  1.00 93.62           C
ATOM   3133 1HD  LYS A 211      -6.842   0.167  18.228  1.00 93.62           H
ATOM   3134 2HD  LYS A 211      -7.708  -1.334  18.489  1.00 93.62           H
ATOM   3135  CE  LYS A 211      -5.962  -1.536  17.238  1.00 93.62           C
ATOM   3136 1HE  LYS A 211      -6.284  -2.502  16.848  1.00 93.62           H
ATOM   3137 2HE  LYS A 211      -5.490  -1.001  16.413  1.00 93.62           H
ATOM   3138  NZ  LYS A 211      -4.985  -1.735  18.331  1.00 93.62           N
ATOM   3139 1HZ  LYS A 211      -4.247  -2.356  18.017  1.00 93.62           H
ATOM   3140 2HZ  LYS A 211      -4.585  -0.841  18.595  1.00 93.62           H
ATOM   3141 3HZ  LYS A 211      -5.453  -2.145  19.132  1.00 93.62           H
ATOM   3142  HN  LYS A 211     -11.361   1.762  17.380  1.00 93.62           H
ATOM   3143  N   SER A 212     -11.613  -0.845  15.386  1.00 91.21           N
ATOM   3144  CA  SER A 212     -12.128  -1.959  14.608  1.00 91.21           C
ATOM   3145  C   SER A 212     -12.608  -1.466  13.242  1.00 91.21           C
ATOM   3146  O   SER A 212     -12.344  -2.100  12.221  1.00 91.21           O
ATOM   3147  HA  SER A 212     -11.288  -2.644  14.494  1.00 91.21           H
ATOM   3148  CB  SER A 212     -13.266  -2.667  15.346  1.00 91.21           C
ATOM   3149 1HB  SER A 212     -12.932  -2.944  16.346  1.00 91.21           H
ATOM   3150 2HB  SER A 212     -14.102  -1.979  15.469  1.00 91.21           H
ATOM   3151  OG  SER A 212     -13.708  -3.832  14.654  1.00 91.21           O
ATOM   3152  HG  SER A 212     -12.937  -4.446  14.490  1.00 91.21           H
ATOM   3153  HN  SER A 212     -12.073  -0.692  16.261  1.00 91.21           H
ATOM   3154  N   ALA A 213     -13.304  -0.339  13.266  1.00 94.26           N
ATOM   3155  CA  ALA A 213     -13.869   0.218  12.049  1.00 94.26           C
ATOM   3156  C   ALA A 213     -12.736   0.593  11.091  1.00 94.26           C
ATOM   3157  O   ALA A 213     -12.795   0.282   9.902  1.00 94.26           O
ATOM   3158  HA  ALA A 213     -14.485  -0.553  11.586  1.00 94.26           H
ATOM   3159  CB  ALA A 213     -14.757   1.414  12.399  1.00 94.26           C
ATOM   3160 1HB  ALA A 213     -15.562   1.089  13.057  1.00 94.26           H
ATOM   3161 2HB  ALA A 213     -14.160   2.174  12.903  1.00 94.26           H
ATOM   3162 3HB  ALA A 213     -15.181   1.832  11.485  1.00 94.26           H
ATOM   3163  HN  ALA A 213     -13.483   0.190  14.096  1.00 94.26           H
ATOM   3164  N   VAL A 214     -11.732   1.257  11.644  1.00 92.41           N
ATOM   3165  CA  VAL A 214     -10.623   1.742  10.841  1.00 92.41           C
ATOM   3166  C   VAL A 214      -9.933   0.557  10.162  1.00 92.41           C
ATOM   3167  O   VAL A 214      -9.618   0.614   8.975  1.00 92.41           O
ATOM   3168  HA  VAL A 214     -11.035   2.395  10.071  1.00 92.41           H
ATOM   3169  CB  VAL A 214      -9.673   2.572  11.707  1.00 92.41           C
ATOM   3170  HB  VAL A 214      -9.415   1.978  12.584  1.00 92.41           H
ATOM   3171  CG1 VAL A 214      -8.378   2.885  10.954  1.00 92.41           C
ATOM   3172 1HG1 VAL A 214      -7.881   1.954  10.683  1.00 92.41           H
ATOM   3173 2HG1 VAL A 214      -8.610   3.449  10.051  1.00 92.41           H
ATOM   3174 3HG1 VAL A 214      -7.720   3.475  11.593  1.00 92.41           H
ATOM   3175  CG2 VAL A 214     -10.350   3.855  12.190  1.00 92.41           C
ATOM   3176 1HG2 VAL A 214     -10.651   4.453  11.330  1.00 92.41           H
ATOM   3177 2HG2 VAL A 214     -11.230   3.601  12.781  1.00 92.41           H
ATOM   3178 3HG2 VAL A 214      -9.653   4.426  12.803  1.00 92.41           H
ATOM   3179  HN  VAL A 214     -11.668   1.464  12.621  1.00 92.41           H
ATOM   3180  N   LEU A 215      -9.718  -0.489  10.947  1.00 92.17           N
ATOM   3181  CA  LEU A 215      -8.993  -1.652  10.462  1.00 92.17           C
ATOM   3182  C   LEU A 215      -9.835  -2.366   9.402  1.00 92.17           C
ATOM   3183  O   LEU A 215      -9.317  -2.771   8.362  1.00 92.17           O
ATOM   3184  HA  LEU A 215      -8.078  -1.293   9.991  1.00 92.17           H
ATOM   3185  CB  LEU A 215      -8.581  -2.551  11.628  1.00 92.17           C
ATOM   3186 1HB  LEU A 215      -9.463  -2.750  12.237  1.00 92.17           H
ATOM   3187 2HB  LEU A 215      -8.250  -3.508  11.224  1.00 92.17           H
ATOM   3188  CG  LEU A 215      -7.479  -2.006  12.539  1.00 92.17           C
ATOM   3189  HG  LEU A 215      -7.835  -1.078  12.987  1.00 92.17           H
ATOM   3190  CD1 LEU A 215      -7.184  -2.976  13.684  1.00 92.17           C
ATOM   3191 1HD1 LEU A 215      -8.086  -3.124  14.277  1.00 92.17           H
ATOM   3192 2HD1 LEU A 215      -6.857  -3.932  13.275  1.00 92.17           H
ATOM   3193 3HD1 LEU A 215      -6.397  -2.564  14.316  1.00 92.17           H
ATOM   3194  CD2 LEU A 215      -6.222  -1.666  11.736  1.00 92.17           C
ATOM   3195 1HD2 LEU A 215      -5.853  -2.565  11.242  1.00 92.17           H
ATOM   3196 2HD2 LEU A 215      -6.462  -0.912  10.987  1.00 92.17           H
ATOM   3197 3HD2 LEU A 215      -5.455  -1.281  12.408  1.00 92.17           H
ATOM   3198  HN  LEU A 215     -10.029  -0.550  11.895  1.00 92.17           H
ATOM   3199  N   THR A 216     -11.118  -2.499   9.702  1.00 91.38           N
ATOM   3200  CA  THR A 216     -12.027  -3.196   8.808  1.00 91.38           C
ATOM   3201  C   THR A 216     -12.070  -2.504   7.444  1.00 91.38           C
ATOM   3202  O   THR A 216     -12.038  -3.165   6.407  1.00 91.38           O
ATOM   3203  HA  THR A 216     -11.643  -4.203   8.644  1.00 91.38           H
ATOM   3204  CB  THR A 216     -13.394  -3.275   9.492  1.00 91.38           C
ATOM   3205  HB  THR A 216     -13.807  -2.280   9.653  1.00 91.38           H
ATOM   3206  OG1 THR A 216     -13.149  -4.038  10.670  1.00 91.38           O
ATOM   3207  HG1 THR A 216     -13.051  -3.428  11.457  1.00 91.38           H
ATOM   3208  CG2 THR A 216     -14.395  -4.122   8.702  1.00 91.38           C
ATOM   3209 1HG2 THR A 216     -14.012  -5.137   8.600  1.00 91.38           H
ATOM   3210 2HG2 THR A 216     -14.539  -3.686   7.714  1.00 91.38           H
ATOM   3211 3HG2 THR A 216     -15.348  -4.145   9.231  1.00 91.38           H
ATOM   3212  HN  THR A 216     -11.538  -2.140  10.536  1.00 91.38           H
ATOM   3213  N   LEU A 217     -12.140  -1.182   7.489  1.00 88.29           N
ATOM   3214  CA  LEU A 217     -12.205  -0.394   6.270  1.00 88.29           C
ATOM   3215  C   LEU A 217     -10.940  -0.636   5.444  1.00 88.29           C
ATOM   3216  O   LEU A 217     -11.004  -0.740   4.220  1.00 88.29           O
ATOM   3217  HA  LEU A 217     -13.063  -0.747   5.698  1.00 88.29           H
ATOM   3218  CB  LEU A 217     -12.454   1.080   6.596  1.00 88.29           C
ATOM   3219 1HB  LEU A 217     -13.267   1.138   7.321  1.00 88.29           H
ATOM   3220 2HB  LEU A 217     -11.564   1.479   7.083  1.00 88.29           H
ATOM   3221  CG  LEU A 217     -12.801   1.981   5.409  1.00 88.29           C
ATOM   3222  HG  LEU A 217     -12.067   1.806   4.622  1.00 88.29           H
ATOM   3223  CD1 LEU A 217     -14.173   1.627   4.834  1.00 88.29           C
ATOM   3224 1HD1 LEU A 217     -14.170   0.590   4.497  1.00 88.29           H
ATOM   3225 2HD1 LEU A 217     -14.934   1.755   5.604  1.00 88.29           H
ATOM   3226 3HD1 LEU A 217     -14.395   2.282   3.992  1.00 88.29           H
ATOM   3227  CD2 LEU A 217     -12.705   3.458   5.796  1.00 88.29           C
ATOM   3228 1HD2 LEU A 217     -13.401   3.667   6.608  1.00 88.29           H
ATOM   3229 2HD2 LEU A 217     -11.689   3.683   6.121  1.00 88.29           H
ATOM   3230 3HD2 LEU A 217     -12.956   4.076   4.934  1.00 88.29           H
ATOM   3231  HN  LEU A 217     -12.153  -0.651   8.336  1.00 88.29           H
ATOM   3232  N   LYS A 218      -9.820  -0.717   6.146  1.00 85.73           N
ATOM   3233  CA  LYS A 218      -8.537  -0.905   5.490  1.00 85.73           C
ATOM   3234  C   LYS A 218      -8.536  -2.247   4.755  1.00 85.73           C
ATOM   3235  O   LYS A 218      -8.092  -2.332   3.611  1.00 85.73           O
ATOM   3236  HA  LYS A 218      -8.426  -0.108   4.754  1.00 85.73           H
ATOM   3237  CB  LYS A 218      -7.394  -0.754   6.496  1.00 85.73           C
ATOM   3238 1HB  LYS A 218      -7.521   0.169   7.062  1.00 85.73           H
ATOM   3239 2HB  LYS A 218      -7.425  -1.574   7.213  1.00 85.73           H
ATOM   3240  CG  LYS A 218      -6.038  -0.741   5.787  1.00 85.73           C
ATOM   3241 1HG  LYS A 218      -5.949  -1.620   5.148  1.00 85.73           H
ATOM   3242 2HG  LYS A 218      -5.972   0.132   5.138  1.00 85.73           H
ATOM   3243  CD  LYS A 218      -4.890  -0.720   6.798  1.00 85.73           C
ATOM   3244 1HD  LYS A 218      -4.948   0.187   7.400  1.00 85.73           H
ATOM   3245 2HD  LYS A 218      -4.988  -1.563   7.482  1.00 85.73           H
ATOM   3246  CE  LYS A 218      -3.535  -0.784   6.091  1.00 85.73           C
ATOM   3247 1HE  LYS A 218      -3.544  -1.580   5.346  1.00 85.73           H
ATOM   3248 2HE  LYS A 218      -3.351   0.149   5.559  1.00 85.73           H
ATOM   3249  NZ  LYS A 218      -2.451  -1.026   7.069  1.00 85.73           N
ATOM   3250 1HZ  LYS A 218      -1.605  -1.291   6.577  1.00 85.73           H
ATOM   3251 2HZ  LYS A 218      -2.281  -0.180   7.601  1.00 85.73           H
ATOM   3252 3HZ  LYS A 218      -2.724  -1.772   7.699  1.00 85.73           H
ATOM   3253  HN  LYS A 218      -9.779  -0.657   7.144  1.00 85.73           H
ATOM   3254  N   VAL A 219      -9.040  -3.262   5.442  1.00 90.36           N
ATOM   3255  CA  VAL A 219      -8.987  -4.617   4.922  1.00 90.36           C
ATOM   3256  C   VAL A 219      -9.904  -4.727   3.702  1.00 90.36           C
ATOM   3257  O   VAL A 219      -9.525  -5.305   2.685  1.00 90.36           O
ATOM   3258  HA  VAL A 219      -7.961  -4.809   4.607  1.00 90.36           H
ATOM   3259  CB  VAL A 219      -9.338  -5.616   6.026  1.00 90.36           C
ATOM   3260  HB  VAL A 219     -10.293  -5.316   6.458  1.00 90.36           H
ATOM   3261  CG1 VAL A 219      -9.502  -7.027   5.457  1.00 90.36           C
ATOM   3262 1HG1 VAL A 219     -10.302  -7.029   4.717  1.00 90.36           H
ATOM   3263 2HG1 VAL A 219      -8.570  -7.340   4.987  1.00 90.36           H
ATOM   3264 3HG1 VAL A 219      -9.751  -7.717   6.264  1.00 90.36           H
ATOM   3265  CG2 VAL A 219      -8.290  -5.592   7.140  1.00 90.36           C
ATOM   3266 1HG2 VAL A 219      -7.315  -5.855   6.728  1.00 90.36           H
ATOM   3267 2HG2 VAL A 219      -8.243  -4.593   7.574  1.00 90.36           H
ATOM   3268 3HG2 VAL A 219      -8.564  -6.311   7.912  1.00 90.36           H
ATOM   3269  HN  VAL A 219      -9.477  -3.169   6.337  1.00 90.36           H
ATOM   3270  N   ILE A 220     -11.095  -4.163   3.845  1.00 90.49           N
ATOM   3271  CA  ILE A 220     -12.112  -4.292   2.816  1.00 90.49           C
ATOM   3272  C   ILE A 220     -11.641  -3.581   1.546  1.00 90.49           C
ATOM   3273  O   ILE A 220     -11.534  -4.199   0.488  1.00 90.49           O
ATOM   3274  HA  ILE A 220     -12.222  -5.354   2.596  1.00 90.49           H
ATOM   3275  CB  ILE A 220     -13.464  -3.795   3.333  1.00 90.49           C
ATOM   3276  HB  ILE A 220     -13.314  -2.820   3.798  1.00 90.49           H
ATOM   3277  CG1 ILE A 220     -14.016  -4.730   4.411  1.00 90.49           C
ATOM   3278 1HG1 ILE A 220     -14.202  -5.714   3.983  1.00 90.49           H
ATOM   3279 2HG1 ILE A 220     -13.275  -4.860   5.199  1.00 90.49           H
ATOM   3280  CG2 ILE A 220     -14.453  -3.599   2.182  1.00 90.49           C
ATOM   3281 1HG2 ILE A 220     -14.055  -2.865   1.482  1.00 90.49           H
ATOM   3282 2HG2 ILE A 220     -14.603  -4.548   1.667  1.00 90.49           H
ATOM   3283 3HG2 ILE A 220     -15.405  -3.245   2.578  1.00 90.49           H
ATOM   3284  CD1 ILE A 220     -15.311  -4.174   5.008  1.00 90.49           C
ATOM   3285 1HD1 ILE A 220     -15.115  -3.200   5.456  1.00 90.49           H
ATOM   3286 2HD1 ILE A 220     -16.057  -4.068   4.221  1.00 90.49           H
ATOM   3287 3HD1 ILE A 220     -15.682  -4.858   5.771  1.00 90.49           H
ATOM   3288  HN  ILE A 220     -11.367  -3.626   4.644  1.00 90.49           H
ATOM   3289  N   LEU A 221     -11.371  -2.292   1.693  1.00 89.26           N
ATOM   3290  CA  LEU A 221     -11.105  -1.447   0.541  1.00 89.26           C
ATOM   3291  C   LEU A 221      -9.663  -1.662   0.078  1.00 89.26           C
ATOM   3292  O   LEU A 221      -9.344  -1.451  -1.091  1.00 89.26           O
ATOM   3293  HA  LEU A 221     -11.775  -1.764  -0.258  1.00 89.26           H
ATOM   3294  CB  LEU A 221     -11.438   0.012   0.859  1.00 89.26           C
ATOM   3295 1HB  LEU A 221     -10.861   0.314   1.733  1.00 89.26           H
ATOM   3296 2HB  LEU A 221     -11.103   0.630   0.026  1.00 89.26           H
ATOM   3297  CG  LEU A 221     -12.913   0.320   1.126  1.00 89.26           C
ATOM   3298  HG  LEU A 221     -13.226  -0.242   2.005  1.00 89.26           H
ATOM   3299  CD1 LEU A 221     -13.114   1.804   1.443  1.00 89.26           C
ATOM   3300 1HD1 LEU A 221     -12.536   2.068   2.328  1.00 89.26           H
ATOM   3301 2HD1 LEU A 221     -12.778   2.405   0.597  1.00 89.26           H
ATOM   3302 3HD1 LEU A 221     -14.171   1.995   1.628  1.00 89.26           H
ATOM   3303  CD2 LEU A 221     -13.789  -0.140  -0.041  1.00 89.26           C
ATOM   3304 1HD2 LEU A 221     -13.483   0.375  -0.951  1.00 89.26           H
ATOM   3305 2HD2 LEU A 221     -13.676  -1.216  -0.177  1.00 89.26           H
ATOM   3306 3HD2 LEU A 221     -14.832   0.091   0.175  1.00 89.26           H
ATOM   3307  HN  LEU A 221     -11.332  -1.826   2.577  1.00 89.26           H
ATOM   3308  N   GLY A 222      -8.829  -2.079   1.020  1.00 87.70           N
ATOM   3309  CA  GLY A 222      -7.396  -2.125   0.783  1.00 87.70           C
ATOM   3310  C   GLY A 222      -6.994  -3.436   0.104  1.00 87.70           C
ATOM   3311  O   GLY A 222      -5.930  -3.522  -0.506  1.00 87.70           O
ATOM   3312 1HA  GLY A 222      -7.099  -1.282   0.159  1.00 87.70           H
ATOM   3313 2HA  GLY A 222      -6.864  -2.024   1.729  1.00 87.70           H
ATOM   3314  HN  GLY A 222      -9.117  -2.381   1.928  1.00 87.70           H
ATOM   3315  N   PHE A 223      -7.868  -4.424   0.232  1.00 80.39           N
ATOM   3316  CA  PHE A 223      -7.558  -5.762  -0.241  1.00 80.39           C
ATOM   3317  C   PHE A 223      -8.744  -6.364  -0.997  1.00 80.39           C
ATOM   3318  O   PHE A 223      -8.676  -6.560  -2.210  1.00 80.39           O
ATOM   3319  HA  PHE A 223      -6.705  -5.678  -0.914  1.00 80.39           H
ATOM   3320  CB  PHE A 223      -7.270  -6.618   0.995  1.00 80.39           C
ATOM   3321 1HB  PHE A 223      -6.502  -6.127   1.593  1.00 80.39           H
ATOM   3322 2HB  PHE A 223      -8.169  -6.666   1.609  1.00 80.39           H
ATOM   3323  CG  PHE A 223      -6.812  -8.042   0.673  1.00 80.39           C
ATOM   3324  CD1 PHE A 223      -7.593  -9.101   1.017  1.00 80.39           C
ATOM   3325  HD1 PHE A 223      -8.545  -8.935   1.522  1.00 80.39           H
ATOM   3326  CD2 PHE A 223      -5.625  -8.248   0.043  1.00 80.39           C
ATOM   3327  HD2 PHE A 223      -4.999  -7.400  -0.233  1.00 80.39           H
ATOM   3328  CE1 PHE A 223      -7.169 -10.422   0.718  1.00 80.39           C
ATOM   3329  HE1 PHE A 223      -7.794 -11.271   0.993  1.00 80.39           H
ATOM   3330  CE2 PHE A 223      -5.201  -9.570  -0.256  1.00 80.39           C
ATOM   3331  HE2 PHE A 223      -4.249  -9.736  -0.761  1.00 80.39           H
ATOM   3332  CZ  PHE A 223      -5.981 -10.629   0.088  1.00 80.39           C
ATOM   3333  HZ  PHE A 223      -5.656 -11.644  -0.142  1.00 80.39           H
ATOM   3334  HN  PHE A 223      -8.771  -4.321   0.649  1.00 80.39           H
ATOM   3335  N   PHE A 224      -9.803  -6.641  -0.251  1.00 84.46           N
ATOM   3336  CA  PHE A 224     -10.855  -7.516  -0.738  1.00 84.46           C
ATOM   3337  C   PHE A 224     -11.471  -6.968  -2.027  1.00 84.46           C
ATOM   3338  O   PHE A 224     -11.534  -7.669  -3.036  1.00 84.46           O
ATOM   3339  HA  PHE A 224     -10.401  -8.487  -0.939  1.00 84.46           H
ATOM   3340  CB  PHE A 224     -11.933  -7.568   0.346  1.00 84.46           C
ATOM   3341 1HB  PHE A 224     -12.029  -6.580   0.796  1.00 84.46           H
ATOM   3342 2HB  PHE A 224     -12.891  -7.802  -0.118  1.00 84.46           H
ATOM   3343  CG  PHE A 224     -11.655  -8.590   1.451  1.00 84.46           C
ATOM   3344  CD1 PHE A 224     -11.813  -9.918   1.204  1.00 84.46           C
ATOM   3345  HD1 PHE A 224     -12.136 -10.254   0.219  1.00 84.46           H
ATOM   3346  CD2 PHE A 224     -11.252  -8.170   2.680  1.00 84.46           C
ATOM   3347  HD2 PHE A 224     -11.126  -7.105   2.878  1.00 84.46           H
ATOM   3348  CE1 PHE A 224     -11.555 -10.866   2.229  1.00 84.46           C
ATOM   3349  HE1 PHE A 224     -11.682 -11.930   2.031  1.00 84.46           H
ATOM   3350  CE2 PHE A 224     -10.994  -9.118   3.705  1.00 84.46           C
ATOM   3351  HE2 PHE A 224     -10.671  -8.781   4.690  1.00 84.46           H
ATOM   3352  CZ  PHE A 224     -11.152 -10.446   3.458  1.00 84.46           C
ATOM   3353  HZ  PHE A 224     -10.954 -11.174   4.245  1.00 84.46           H
ATOM   3354  HN  PHE A 224      -9.948  -6.278   0.670  1.00 84.46           H
ATOM   3355  N   LEU A 225     -11.910  -5.720  -1.951  1.00 89.15           N
ATOM   3356  CA  LEU A 225     -12.611  -5.105  -3.065  1.00 89.15           C
ATOM   3357  C   LEU A 225     -11.704  -5.106  -4.297  1.00 89.15           C
ATOM   3358  O   LEU A 225     -12.071  -5.641  -5.342  1.00 89.15           O
ATOM   3359  HA  LEU A 225     -13.486  -5.718  -3.280  1.00 89.15           H
ATOM   3360  CB  LEU A 225     -13.118  -3.714  -2.677  1.00 89.15           C
ATOM   3361 1HB  LEU A 225     -13.838  -3.825  -1.866  1.00 89.15           H
ATOM   3362 2HB  LEU A 225     -12.279  -3.141  -2.282  1.00 89.15           H
ATOM   3363  CG  LEU A 225     -13.773  -2.902  -3.796  1.00 89.15           C
ATOM   3364  HG  LEU A 225     -13.127  -2.946  -4.673  1.00 89.15           H
ATOM   3365  CD1 LEU A 225     -15.120  -3.507  -4.195  1.00 89.15           C
ATOM   3366 1HD1 LEU A 225     -14.970  -4.528  -4.546  1.00 89.15           H
ATOM   3367 2HD1 LEU A 225     -15.786  -3.514  -3.332  1.00 89.15           H
ATOM   3368 3HD1 LEU A 225     -15.564  -2.911  -4.992  1.00 89.15           H
ATOM   3369  CD2 LEU A 225     -13.901  -1.429  -3.402  1.00 89.15           C
ATOM   3370 1HD2 LEU A 225     -14.513  -1.345  -2.504  1.00 89.15           H
ATOM   3371 2HD2 LEU A 225     -12.910  -1.019  -3.206  1.00 89.15           H
ATOM   3372 3HD2 LEU A 225     -14.370  -0.875  -4.215  1.00 89.15           H
ATOM   3373  HN  LEU A 225     -11.794  -5.134  -1.149  1.00 89.15           H
ATOM   3374  N   PRO A 226     -10.507  -4.511  -4.198  1.00 89.25           N
ATOM   3375  CA  PRO A 226      -9.585  -4.478  -5.335  1.00 89.25           C
ATOM   3376  C   PRO A 226      -9.328  -5.861  -5.911  1.00 89.25           C
ATOM   3377  O   PRO A 226      -9.305  -6.036  -7.128  1.00 89.25           O
ATOM   3378  HA  PRO A 226     -10.020  -3.905  -6.154  1.00 89.25           H
ATOM   3379  CB  PRO A 226      -8.312  -3.861  -4.751  1.00 89.25           C
ATOM   3380 1HB  PRO A 226      -7.626  -4.626  -4.387  1.00 89.25           H
ATOM   3381 2HB  PRO A 226      -7.770  -3.278  -5.496  1.00 89.25           H
ATOM   3382  CG  PRO A 226      -8.832  -2.984  -3.619  1.00 89.25           C
ATOM   3383 1HG  PRO A 226      -8.052  -2.757  -2.892  1.00 89.25           H
ATOM   3384 2HG  PRO A 226      -9.198  -2.025  -3.985  1.00 89.25           H
ATOM   3385  CD  PRO A 226      -9.944  -3.828  -3.019  1.00 89.25           C
ATOM   3386 1HD  PRO A 226      -9.562  -4.541  -2.288  1.00 89.25           H
ATOM   3387 2HD  PRO A 226     -10.685  -3.216  -2.505  1.00 89.25           H
ATOM   3388  N   PHE A 227      -9.141  -6.816  -5.011  1.00 83.36           N
ATOM   3389  CA  PHE A 227      -8.763  -8.160  -5.414  1.00 83.36           C
ATOM   3390  C   PHE A 227      -9.869  -8.814  -6.245  1.00 83.36           C
ATOM   3391  O   PHE A 227      -9.597  -9.412  -7.285  1.00 83.36           O
ATOM   3392  HA  PHE A 227      -7.860  -8.075  -6.017  1.00 83.36           H
ATOM   3393  CB  PHE A 227      -8.558  -8.970  -4.132  1.00 83.36           C
ATOM   3394 1HB  PHE A 227      -7.818  -8.466  -3.511  1.00 83.36           H
ATOM   3395 2HB  PHE A 227      -9.492  -8.983  -3.570  1.00 83.36           H
ATOM   3396  CG  PHE A 227      -8.105 -10.411  -4.373  1.00 83.36           C
ATOM   3397  CD1 PHE A 227      -9.006 -11.428  -4.305  1.00 83.36           C
ATOM   3398  HD1 PHE A 227     -10.051 -11.216  -4.079  1.00 83.36           H
ATOM   3399  CD2 PHE A 227      -6.801 -10.676  -4.655  1.00 83.36           C
ATOM   3400  HD2 PHE A 227      -6.079  -9.861  -4.709  1.00 83.36           H
ATOM   3401  CE1 PHE A 227      -8.585 -12.765  -4.529  1.00 83.36           C
ATOM   3402  HE1 PHE A 227      -9.307 -13.580  -4.474  1.00 83.36           H
ATOM   3403  CE2 PHE A 227      -6.380 -12.013  -4.878  1.00 83.36           C
ATOM   3404  HE2 PHE A 227      -5.335 -12.226  -5.104  1.00 83.36           H
ATOM   3405  CZ  PHE A 227      -7.281 -13.030  -4.810  1.00 83.36           C
ATOM   3406  HZ  PHE A 227      -6.958 -14.057  -4.982  1.00 83.36           H
ATOM   3407  HN  PHE A 227      -9.243  -6.683  -4.025  1.00 83.36           H
ATOM   3408  N   VAL A 228     -11.093  -8.678  -5.756  1.00 91.29           N
ATOM   3409  CA  VAL A 228     -12.235  -9.284  -6.418  1.00 91.29           C
ATOM   3410  C   VAL A 228     -12.361  -8.715  -7.832  1.00 91.29           C
ATOM   3411  O   VAL A 228     -12.575  -9.459  -8.788  1.00 91.29           O
ATOM   3412  HA  VAL A 228     -12.045 -10.356  -6.487  1.00 91.29           H
ATOM   3413  CB  VAL A 228     -13.497  -9.080  -5.576  1.00 91.29           C
ATOM   3414  HB  VAL A 228     -13.574  -8.018  -5.342  1.00 91.29           H
ATOM   3415  CG1 VAL A 228     -14.748  -9.481  -6.359  1.00 91.29           C
ATOM   3416 1HG1 VAL A 228     -14.826  -8.871  -7.259  1.00 91.29           H
ATOM   3417 2HG1 VAL A 228     -14.681 -10.533  -6.638  1.00 91.29           H
ATOM   3418 3HG1 VAL A 228     -15.630  -9.326  -5.738  1.00 91.29           H
ATOM   3419  CG2 VAL A 228     -13.405  -9.848  -4.256  1.00 91.29           C
ATOM   3420 1HG2 VAL A 228     -13.291 -10.912  -4.462  1.00 91.29           H
ATOM   3421 2HG2 VAL A 228     -12.545  -9.494  -3.688  1.00 91.29           H
ATOM   3422 3HG2 VAL A 228     -14.315  -9.685  -3.678  1.00 91.29           H
ATOM   3423  HN  VAL A 228     -11.309  -8.166  -4.924  1.00 91.29           H
ATOM   3424  N   VAL A 229     -12.223  -7.400  -7.921  1.00 91.02           N
ATOM   3425  CA  VAL A 229     -12.388  -6.714  -9.191  1.00 91.02           C
ATOM   3426  C   VAL A 229     -11.317  -7.198 -10.170  1.00 91.02           C
ATOM   3427  O   VAL A 229     -11.617  -7.502 -11.323  1.00 91.02           O
ATOM   3428  HA  VAL A 229     -13.369  -6.982  -9.584  1.00 91.02           H
ATOM   3429  CB  VAL A 229     -12.361  -5.200  -8.975  1.00 91.02           C
ATOM   3430  HB  VAL A 229     -11.445  -4.954  -8.437  1.00 91.02           H
ATOM   3431  CG1 VAL A 229     -12.334  -4.456 -10.312  1.00 91.02           C
ATOM   3432 1HG1 VAL A 229     -11.444  -4.746 -10.871  1.00 91.02           H
ATOM   3433 2HG1 VAL A 229     -13.224  -4.711 -10.888  1.00 91.02           H
ATOM   3434 3HG1 VAL A 229     -12.315  -3.382 -10.130  1.00 91.02           H
ATOM   3435  CG2 VAL A 229     -13.545  -4.746  -8.119  1.00 91.02           C
ATOM   3436 1HG2 VAL A 229     -14.477  -5.011  -8.619  1.00 91.02           H
ATOM   3437 2HG2 VAL A 229     -13.501  -5.239  -7.148  1.00 91.02           H
ATOM   3438 3HG2 VAL A 229     -13.501  -3.666  -7.982  1.00 91.02           H
ATOM   3439  HN  VAL A 229     -12.002  -6.808  -7.146  1.00 91.02           H
ATOM   3440  N   MET A 230     -10.089  -7.254  -9.674  1.00 83.36           N
ATOM   3441  CA  MET A 230      -8.969  -7.681 -10.495  1.00 83.36           C
ATOM   3442  C   MET A 230      -9.171  -9.113 -10.996  1.00 83.36           C
ATOM   3443  O   MET A 230      -9.041  -9.381 -12.189  1.00 83.36           O
ATOM   3444  HA  MET A 230      -8.945  -6.994 -11.341  1.00 83.36           H
ATOM   3445  CB  MET A 230      -7.678  -7.604  -9.678  1.00 83.36           C
ATOM   3446 1HB  MET A 230      -7.840  -8.041  -8.693  1.00 83.36           H
ATOM   3447 2HB  MET A 230      -6.900  -8.192 -10.164  1.00 83.36           H
ATOM   3448  CG  MET A 230      -7.210  -6.155  -9.528  1.00 83.36           C
ATOM   3449 1HG  MET A 230      -7.194  -5.666 -10.502  1.00 83.36           H
ATOM   3450 2HG  MET A 230      -7.912  -5.600  -8.905  1.00 83.36           H
ATOM   3451  SD  MET A 230      -5.582  -6.111  -8.798  1.00 83.36           S
ATOM   3452  CE  MET A 230      -5.972  -6.635  -7.137  1.00 83.36           C
ATOM   3453 1HE  MET A 230      -6.677  -5.933  -6.691  1.00 83.36           H
ATOM   3454 2HE  MET A 230      -6.419  -7.629  -7.165  1.00 83.36           H
ATOM   3455 3HE  MET A 230      -5.060  -6.663  -6.541  1.00 83.36           H
ATOM   3456  HN  MET A 230      -9.855  -7.014  -8.732  1.00 83.36           H
ATOM   3457  N   ALA A 231      -9.486  -9.995 -10.059  1.00 88.99           N
ATOM   3458  CA  ALA A 231      -9.610 -11.408 -10.372  1.00 88.99           C
ATOM   3459  C   ALA A 231     -10.635 -11.590 -11.493  1.00 88.99           C
ATOM   3460  O   ALA A 231     -10.413 -12.363 -12.423  1.00 88.99           O
ATOM   3461  HA  ALA A 231      -8.638 -11.757 -10.720  1.00 88.99           H
ATOM   3462  CB  ALA A 231      -9.987 -12.181  -9.106  1.00 88.99           C
ATOM   3463 1HB  ALA A 231      -9.212 -12.043  -8.352  1.00 88.99           H
ATOM   3464 2HB  ALA A 231     -10.937 -11.809  -8.723  1.00 88.99           H
ATOM   3465 3HB  ALA A 231     -10.079 -13.241  -9.342  1.00 88.99           H
ATOM   3466  HN  ALA A 231      -9.655  -9.758  -9.102  1.00 88.99           H
ATOM   3467  N   CYS A 232     -11.737 -10.864 -11.367  1.00 88.70           N
ATOM   3468  CA  CYS A 232     -12.805 -10.949 -12.349  1.00 88.70           C
ATOM   3469  C   CYS A 232     -12.269 -10.437 -13.687  1.00 88.70           C
ATOM   3470  O   CYS A 232     -12.436 -11.090 -14.717  1.00 88.70           O
ATOM   3471  HA  CYS A 232     -13.083 -12.000 -12.419  1.00 88.70           H
ATOM   3472  CB  CYS A 232     -14.048 -10.178 -11.900  1.00 88.70           C
ATOM   3473 1HB  CYS A 232     -13.771  -9.165 -11.605  1.00 88.70           H
ATOM   3474 2HB  CYS A 232     -14.749 -10.088 -12.729  1.00 88.70           H
ATOM   3475  SG  CYS A 232     -14.847 -11.040 -10.497  1.00 88.70           S
ATOM   3476  HG  CYS A 232     -14.035 -10.561  -9.559  1.00 88.70           H
ATOM   3477  HN  CYS A 232     -11.904 -10.228 -10.614  1.00 88.70           H
ATOM   3478  N   CYS A 233     -11.636  -9.275 -13.630  1.00 86.84           N
ATOM   3479  CA  CYS A 233     -11.190  -8.605 -14.840  1.00 86.84           C
ATOM   3480  C   CYS A 233     -10.266  -9.557 -15.603  1.00 86.84           C
ATOM   3481  O   CYS A 233     -10.440  -9.768 -16.802  1.00 86.84           O
ATOM   3482  HA  CYS A 233     -12.083  -8.383 -15.423  1.00 86.84           H
ATOM   3483  CB  CYS A 233     -10.505  -7.273 -14.530  1.00 86.84           C
ATOM   3484 1HB  CYS A 233      -9.782  -7.405 -13.724  1.00 86.84           H
ATOM   3485 2HB  CYS A 233      -9.950  -6.928 -15.402  1.00 86.84           H
ATOM   3486  SG  CYS A 233     -11.754  -6.025 -14.049  1.00 86.84           S
ATOM   3487  HG  CYS A 233     -11.909  -6.456 -12.801  1.00 86.84           H
ATOM   3488  HN  CYS A 233     -11.429  -8.792 -12.779  1.00 86.84           H
ATOM   3489  N   TYR A 234      -9.305 -10.108 -14.876  1.00 73.64           N
ATOM   3490  CA  TYR A 234      -8.264 -10.910 -15.495  1.00 73.64           C
ATOM   3491  C   TYR A 234      -8.822 -12.249 -15.983  1.00 73.64           C
ATOM   3492  O   TYR A 234      -8.365 -12.785 -16.991  1.00 73.64           O
ATOM   3493  HA  TYR A 234      -7.874 -10.355 -16.348  1.00 73.64           H
ATOM   3494  CB  TYR A 234      -7.226 -11.172 -14.402  1.00 73.64           C
ATOM   3495 1HB  TYR A 234      -7.738 -11.264 -13.444  1.00 73.64           H
ATOM   3496 2HB  TYR A 234      -6.740 -12.128 -14.597  1.00 73.64           H
ATOM   3497  CG  TYR A 234      -6.155 -10.085 -14.289  1.00 73.64           C
ATOM   3498  CD1 TYR A 234      -4.911 -10.281 -14.855  1.00 73.64           C
ATOM   3499  HD1 TYR A 234      -4.693 -11.209 -15.382  1.00 73.64           H
ATOM   3500  CD2 TYR A 234      -6.432  -8.910 -13.621  1.00 73.64           C
ATOM   3501  HD2 TYR A 234      -7.414  -8.756 -13.174  1.00 73.64           H
ATOM   3502  CE1 TYR A 234      -3.903  -9.259 -14.748  1.00 73.64           C
ATOM   3503  HE1 TYR A 234      -2.917  -9.400 -15.190  1.00 73.64           H
ATOM   3504  CE2 TYR A 234      -5.424  -7.888 -13.514  1.00 73.64           C
ATOM   3505  HE2 TYR A 234      -5.629  -6.955 -12.989  1.00 73.64           H
ATOM   3506  CZ  TYR A 234      -4.209  -8.112 -14.083  1.00 73.64           C
ATOM   3507  OH  TYR A 234      -3.257  -7.147 -13.983  1.00 73.64           O
ATOM   3508  HH  TYR A 234      -3.620  -6.359 -13.485  1.00 73.64           H
ATOM   3509  HN  TYR A 234      -9.230 -10.012 -13.883  1.00 73.64           H
ATOM   3510  N   THR A 235      -9.801 -12.750 -15.244  1.00 84.29           N
ATOM   3511  CA  THR A 235     -10.466 -13.986 -15.622  1.00 84.29           C
ATOM   3512  C   THR A 235     -11.075 -13.857 -17.020  1.00 84.29           C
ATOM   3513  O   THR A 235     -10.941 -14.760 -17.844  1.00 84.29           O
ATOM   3514  HA  THR A 235      -9.719 -14.778 -15.670  1.00 84.29           H
ATOM   3515  CB  THR A 235     -11.495 -14.319 -14.540  1.00 84.29           C
ATOM   3516  HB  THR A 235     -12.274 -13.557 -14.495  1.00 84.29           H
ATOM   3517  OG1 THR A 235     -10.717 -14.472 -13.356  1.00 84.29           O
ATOM   3518  HG1 THR A 235     -10.861 -13.692 -12.748  1.00 84.29           H
ATOM   3519  CG2 THR A 235     -12.137 -15.692 -14.745  1.00 84.29           C
ATOM   3520 1HG2 THR A 235     -11.365 -16.461 -14.722  1.00 84.29           H
ATOM   3521 2HG2 THR A 235     -12.645 -15.716 -15.709  1.00 84.29           H
ATOM   3522 3HG2 THR A 235     -12.859 -15.878 -13.949  1.00 84.29           H
ATOM   3523  HN  THR A 235     -10.139 -12.328 -14.403  1.00 84.29           H
ATOM   3524  N   ILE A 236     -11.731 -12.728 -17.244  1.00 83.08           N
ATOM   3525  CA  ILE A 236     -12.385 -12.482 -18.518  1.00 83.08           C
ATOM   3526  C   ILE A 236     -11.323 -12.258 -19.596  1.00 83.08           C
ATOM   3527  O   ILE A 236     -11.475 -12.719 -20.727  1.00 83.08           O
ATOM   3528  HA  ILE A 236     -12.952 -13.377 -18.772  1.00 83.08           H
ATOM   3529  CB  ILE A 236     -13.386 -11.332 -18.393  1.00 83.08           C
ATOM   3530  HB  ILE A 236     -12.851 -10.450 -18.041  1.00 83.08           H
ATOM   3531  CG1 ILE A 236     -14.463 -11.653 -17.354  1.00 83.08           C
ATOM   3532 1HG1 ILE A 236     -15.154 -12.392 -17.758  1.00 83.08           H
ATOM   3533 2HG1 ILE A 236     -14.001 -12.096 -16.472  1.00 83.08           H
ATOM   3534  CG2 ILE A 236     -13.990 -10.980 -19.754  1.00 83.08           C
ATOM   3535 1HG2 ILE A 236     -13.195 -10.679 -20.437  1.00 83.08           H
ATOM   3536 2HG2 ILE A 236     -14.506 -11.851 -20.159  1.00 83.08           H
ATOM   3537 3HG2 ILE A 236     -14.698 -10.160 -19.637  1.00 83.08           H
ATOM   3538  CD1 ILE A 236     -15.232 -10.392 -16.955  1.00 83.08           C
ATOM   3539 1HD1 ILE A 236     -14.542  -9.664 -16.530  1.00 83.08           H
ATOM   3540 2HD1 ILE A 236     -15.712  -9.965 -17.836  1.00 83.08           H
ATOM   3541 3HD1 ILE A 236     -15.991 -10.648 -16.216  1.00 83.08           H
ATOM   3542  HN  ILE A 236     -11.819 -11.990 -16.574  1.00 83.08           H
ATOM   3543  N   ILE A 237     -10.271 -11.552 -19.209  1.00 78.67           N
ATOM   3544  CA  ILE A 237      -9.185 -11.260 -20.129  1.00 78.67           C
ATOM   3545  C   ILE A 237      -8.630 -12.572 -20.688  1.00 78.67           C
ATOM   3546  O   ILE A 237      -8.517 -12.736 -21.902  1.00 78.67           O
ATOM   3547  HA  ILE A 237      -9.601 -10.683 -20.954  1.00 78.67           H
ATOM   3548  CB  ILE A 237      -8.129 -10.385 -19.451  1.00 78.67           C
ATOM   3549  HB  ILE A 237      -7.962 -10.769 -18.445  1.00 78.67           H
ATOM   3550  CG1 ILE A 237      -8.620  -8.943 -19.310  1.00 78.67           C
ATOM   3551 1HG1 ILE A 237      -8.605  -8.454 -20.284  1.00 78.67           H
ATOM   3552 2HG1 ILE A 237      -9.654  -8.939 -18.967  1.00 78.67           H
ATOM   3553  CG2 ILE A 237      -6.792 -10.466 -20.192  1.00 78.67           C
ATOM   3554 1HG2 ILE A 237      -6.441 -11.498 -20.196  1.00 78.67           H
ATOM   3555 2HG2 ILE A 237      -6.924 -10.123 -21.218  1.00 78.67           H
ATOM   3556 3HG2 ILE A 237      -6.060  -9.835 -19.689  1.00 78.67           H
ATOM   3557  CD1 ILE A 237      -7.747  -8.160 -18.327  1.00 78.67           C
ATOM   3558 1HD1 ILE A 237      -7.784  -8.639 -17.349  1.00 78.67           H
ATOM   3559 2HD1 ILE A 237      -6.718  -8.146 -18.686  1.00 78.67           H
ATOM   3560 3HD1 ILE A 237      -8.118  -7.139 -18.246  1.00 78.67           H
ATOM   3561  HN  ILE A 237     -10.155 -11.181 -18.287  1.00 78.67           H
ATOM   3562  N   ILE A 238      -8.299 -13.474 -19.775  1.00 76.75           N
ATOM   3563  CA  ILE A 238      -7.678 -14.731 -20.156  1.00 76.75           C
ATOM   3564  C   ILE A 238      -8.599 -15.478 -21.123  1.00 76.75           C
ATOM   3565  O   ILE A 238      -8.150 -15.977 -22.153  1.00 76.75           O
ATOM   3566  HA  ILE A 238      -6.751 -14.493 -20.678  1.00 76.75           H
ATOM   3567  CB  ILE A 238      -7.303 -15.542 -18.914  1.00 76.75           C
ATOM   3568  HB  ILE A 238      -8.162 -15.555 -18.243  1.00 76.75           H
ATOM   3569  CG1 ILE A 238      -6.148 -14.882 -18.157  1.00 76.75           C
ATOM   3570 1HG1 ILE A 238      -5.213 -15.056 -18.690  1.00 76.75           H
ATOM   3571 2HG1 ILE A 238      -6.300 -13.804 -18.122  1.00 76.75           H
ATOM   3572  CG2 ILE A 238      -6.993 -16.994 -19.280  1.00 76.75           C
ATOM   3573 1HG2 ILE A 238      -7.870 -17.448 -19.742  1.00 76.75           H
ATOM   3574 2HG2 ILE A 238      -6.158 -17.022 -19.981  1.00 76.75           H
ATOM   3575 3HG2 ILE A 238      -6.729 -17.548 -18.379  1.00 76.75           H
ATOM   3576  CD1 ILE A 238      -6.040 -15.434 -16.734  1.00 76.75           C
ATOM   3577 1HD1 ILE A 238      -6.968 -15.237 -16.196  1.00 76.75           H
ATOM   3578 2HD1 ILE A 238      -5.864 -16.509 -16.773  1.00 76.75           H
ATOM   3579 3HD1 ILE A 238      -5.212 -14.948 -16.218  1.00 76.75           H
ATOM   3580  HN  ILE A 238      -8.447 -13.357 -18.793  1.00 76.75           H
ATOM   3581  N   HIS A 239      -9.871 -15.530 -20.756  1.00 76.44           N
ATOM   3582  CA  HIS A 239     -10.846 -16.271 -21.539  1.00 76.44           C
ATOM   3583  C   HIS A 239     -10.887 -15.717 -22.964  1.00 76.44           C
ATOM   3584  O   HIS A 239     -10.901 -16.479 -23.930  1.00 76.44           O
ATOM   3585  HA  HIS A 239     -10.502 -17.305 -21.569  1.00 76.44           H
ATOM   3586  CB  HIS A 239     -12.215 -16.255 -20.857  1.00 76.44           C
ATOM   3587 1HB  HIS A 239     -12.095 -16.551 -19.815  1.00 76.44           H
ATOM   3588 2HB  HIS A 239     -12.598 -15.234 -20.856  1.00 76.44           H
ATOM   3589  CG  HIS A 239     -13.236 -17.159 -21.507  1.00 76.44           C
ATOM   3590  ND1 HIS A 239     -13.207 -18.536 -21.378  1.00 76.44           N
ATOM   3591  HD1 HIS A 239     -12.533 -19.061 -20.859  1.00 76.44           H
ATOM   3592  CD2 HIS A 239     -14.313 -16.868 -22.291  1.00 76.44           C
ATOM   3593  HD2 HIS A 239     -14.630 -15.870 -22.594  1.00 76.44           H
ATOM   3594  CE1 HIS A 239     -14.226 -19.041 -22.058  1.00 76.44           C
ATOM   3595  HE1 HIS A 239     -14.474 -20.099 -22.149  1.00 76.44           H
ATOM   3596  NE2 HIS A 239     -14.910 -18.006 -22.624  1.00 76.44           N
ATOM   3597  HN  HIS A 239     -10.238 -15.079 -19.942  1.00 76.44           H
ATOM   3598  N   THR A 240     -10.904 -14.395 -23.052  1.00 78.01           N
ATOM   3599  CA  THR A 240     -11.015 -13.732 -24.339  1.00 78.01           C
ATOM   3600  C   THR A 240      -9.779 -14.017 -25.195  1.00 78.01           C
ATOM   3601  O   THR A 240      -9.889 -14.212 -26.405  1.00 78.01           O
ATOM   3602  HA  THR A 240     -11.873 -14.148 -24.868  1.00 78.01           H
ATOM   3603  CB  THR A 240     -11.246 -12.241 -24.085  1.00 78.01           C
ATOM   3604  HB  THR A 240     -10.348 -11.771 -23.683  1.00 78.01           H
ATOM   3605  OG1 THR A 240     -12.390 -12.207 -23.236  1.00 78.01           O
ATOM   3606  HG1 THR A 240     -12.106 -12.094 -22.284  1.00 78.01           H
ATOM   3607  CG2 THR A 240     -11.694 -11.494 -25.343  1.00 78.01           C
ATOM   3608 1HG2 THR A 240     -12.629 -11.922 -25.706  1.00 78.01           H
ATOM   3609 2HG2 THR A 240     -10.928 -11.588 -26.113  1.00 78.01           H
ATOM   3610 3HG2 THR A 240     -11.844 -10.441 -25.106  1.00 78.01           H
ATOM   3611  HN  THR A 240     -10.843 -13.782 -22.264  1.00 78.01           H
ATOM   3612  N   LEU A 241      -8.631 -14.034 -24.533  1.00 73.26           N
ATOM   3613  CA  LEU A 241      -7.365 -14.161 -25.234  1.00 73.26           C
ATOM   3614  C   LEU A 241      -7.224 -15.588 -25.768  1.00 73.26           C
ATOM   3615  O   LEU A 241      -6.699 -15.797 -26.861  1.00 73.26           O
ATOM   3616  HA  LEU A 241      -7.391 -13.476 -26.082  1.00 73.26           H
ATOM   3617  CB  LEU A 241      -6.208 -13.725 -24.334  1.00 73.26           C
ATOM   3618 1HB  LEU A 241      -6.340 -14.188 -23.356  1.00 73.26           H
ATOM   3619 2HB  LEU A 241      -5.281 -14.118 -24.751  1.00 73.26           H
ATOM   3620  CG  LEU A 241      -6.045 -12.216 -24.135  1.00 73.26           C
ATOM   3621  HG  LEU A 241      -6.985 -11.819 -23.751  1.00 73.26           H
ATOM   3622  CD1 LEU A 241      -4.968 -11.914 -23.091  1.00 73.26           C
ATOM   3623 1HD1 LEU A 241      -5.248 -12.364 -22.139  1.00 73.26           H
ATOM   3624 2HD1 LEU A 241      -4.015 -12.328 -23.422  1.00 73.26           H
ATOM   3625 3HD1 LEU A 241      -4.873 -10.835 -22.969  1.00 73.26           H
ATOM   3626  CD2 LEU A 241      -5.767 -11.514 -25.466  1.00 73.26           C
ATOM   3627 1HD2 LEU A 241      -4.850 -11.911 -25.901  1.00 73.26           H
ATOM   3628 2HD2 LEU A 241      -6.598 -11.689 -26.149  1.00 73.26           H
ATOM   3629 3HD2 LEU A 241      -5.656 -10.444 -25.295  1.00 73.26           H
ATOM   3630  HN  LEU A 241      -8.558 -13.962 -23.539  1.00 73.26           H
ATOM   3631  N   ILE A 242      -7.702 -16.534 -24.973  1.00 74.21           N
ATOM   3632  CA  ILE A 242      -7.667 -17.932 -25.367  1.00 74.21           C
ATOM   3633  C   ILE A 242      -8.482 -18.117 -26.648  1.00 74.21           C
ATOM   3634  O   ILE A 242      -8.050 -18.807 -27.569  1.00 74.21           O
ATOM   3635  HA  ILE A 242      -6.628 -18.185 -25.579  1.00 74.21           H
ATOM   3636  CB  ILE A 242      -8.124 -18.826 -24.212  1.00 74.21           C
ATOM   3637  HB  ILE A 242      -9.044 -18.409 -23.802  1.00 74.21           H
ATOM   3638  CG1 ILE A 242      -7.091 -18.836 -23.084  1.00 74.21           C
ATOM   3639 1HG1 ILE A 242      -6.198 -19.370 -23.410  1.00 74.21           H
ATOM   3640 2HG1 ILE A 242      -6.786 -17.815 -22.856  1.00 74.21           H
ATOM   3641  CG2 ILE A 242      -8.448 -20.237 -24.707  1.00 74.21           C
ATOM   3642 1HG2 ILE A 242      -9.246 -20.188 -25.448  1.00 74.21           H
ATOM   3643 2HG2 ILE A 242      -7.559 -20.677 -25.158  1.00 74.21           H
ATOM   3644 3HG2 ILE A 242      -8.771 -20.851 -23.866  1.00 74.21           H
ATOM   3645  CD1 ILE A 242      -7.658 -19.499 -21.827  1.00 74.21           C
ATOM   3646 1HD1 ILE A 242      -8.536 -18.948 -21.491  1.00 74.21           H
ATOM   3647 2HD1 ILE A 242      -7.938 -20.528 -22.054  1.00 74.21           H
ATOM   3648 3HD1 ILE A 242      -6.902 -19.493 -21.042  1.00 74.21           H
ATOM   3649  HN  ILE A 242      -8.107 -16.358 -24.075  1.00 74.21           H
ATOM   3650  N   GLN A 243      -9.648 -17.487 -26.665  1.00 70.16           N
ATOM   3651  CA  GLN A 243     -10.552 -17.617 -27.796  1.00 70.16           C
ATOM   3652  C   GLN A 243      -9.948 -16.956 -29.037  1.00 70.16           C
ATOM   3653  O   GLN A 243     -10.180 -17.404 -30.158  1.00 70.16           O
ATOM   3654  HA  GLN A 243     -10.657 -18.689 -27.962  1.00 70.16           H
ATOM   3655  CB  GLN A 243     -11.924 -17.023 -27.472  1.00 70.16           C
ATOM   3656 1HB  GLN A 243     -11.803 -16.025 -27.052  1.00 70.16           H
ATOM   3657 2HB  GLN A 243     -12.503 -16.915 -28.389  1.00 70.16           H
ATOM   3658  CG  GLN A 243     -12.685 -17.909 -26.483  1.00 70.16           C
ATOM   3659 1HG  GLN A 243     -12.731 -18.930 -26.865  1.00 70.16           H
ATOM   3660 2HG  GLN A 243     -12.149 -17.947 -25.535  1.00 70.16           H
ATOM   3661  CD  GLN A 243     -14.103 -17.381 -26.253  1.00 70.16           C
ATOM   3662  OE1 GLN A 243     -14.466 -16.297 -26.678  1.00 70.16           O
ATOM   3663  NE2 GLN A 243     -14.881 -18.206 -25.558  1.00 70.16           N
ATOM   3664 1HE2 GLN A 243     -14.521 -19.083 -25.238  1.00 70.16           H
ATOM   3665 2HE2 GLN A 243     -15.826 -17.950 -25.355  1.00 70.16           H
ATOM   3666  HN  GLN A 243      -9.977 -16.899 -25.927  1.00 70.16           H
ATOM   3667  N   ALA A 244      -9.184 -15.901 -28.793  1.00 70.68           N
ATOM   3668  CA  ALA A 244      -8.707 -15.057 -29.876  1.00 70.68           C
ATOM   3669  C   ALA A 244      -7.643 -15.811 -30.674  1.00 70.68           C
ATOM   3670  O   ALA A 244      -7.327 -15.438 -31.803  1.00 70.68           O
ATOM   3671  HA  ALA A 244      -9.554 -14.843 -30.527  1.00 70.68           H
ATOM   3672  CB  ALA A 244      -8.181 -13.740 -29.302  1.00 70.68           C
ATOM   3673 1HB  ALA A 244      -8.983 -13.229 -28.769  1.00 70.68           H
ATOM   3674 2HB  ALA A 244      -7.361 -13.945 -28.613  1.00 70.68           H
ATOM   3675 3HB  ALA A 244      -7.824 -13.107 -30.114  1.00 70.68           H
ATOM   3676  HN  ALA A 244      -8.892 -15.621 -27.879  1.00 70.68           H
ATOM   3677  N   LYS A 245      -7.118 -16.860 -30.057  1.00 59.15           N
ATOM   3678  CA  LYS A 245      -6.106 -17.679 -30.702  1.00 59.15           C
ATOM   3679  C   LYS A 245      -5.021 -16.773 -31.288  1.00 59.15           C
ATOM   3680  O   LYS A 245      -4.095 -17.250 -31.942  1.00 59.15           O
ATOM   3681  HA  LYS A 245      -5.654 -18.306 -29.934  1.00 59.15           H
ATOM   3682  CB  LYS A 245      -6.747 -18.613 -31.730  1.00 59.15           C
ATOM   3683 1HB  LYS A 245      -7.419 -18.046 -32.374  1.00 59.15           H
ATOM   3684 2HB  LYS A 245      -5.975 -19.039 -32.371  1.00 59.15           H
ATOM   3685  CG  LYS A 245      -7.522 -19.738 -31.040  1.00 59.15           C
ATOM   3686 1HG  LYS A 245      -6.912 -20.170 -30.246  1.00 59.15           H
ATOM   3687 2HG  LYS A 245      -8.417 -19.332 -30.570  1.00 59.15           H
ATOM   3688  CD  LYS A 245      -7.914 -20.827 -32.040  1.00 59.15           C
ATOM   3689 1HD  LYS A 245      -8.612 -20.420 -32.772  1.00 59.15           H
ATOM   3690 2HD  LYS A 245      -7.031 -21.156 -32.590  1.00 59.15           H
ATOM   3691  CE  LYS A 245      -8.551 -22.022 -31.328  1.00 59.15           C
ATOM   3692 1HE  LYS A 245      -7.900 -22.363 -30.524  1.00 59.15           H
ATOM   3693 2HE  LYS A 245      -9.493 -21.719 -30.870  1.00 59.15           H
ATOM   3694  NZ  LYS A 245      -8.791 -23.127 -32.283  1.00 59.15           N
ATOM   3695 1HZ  LYS A 245      -9.233 -23.901 -31.800  1.00 59.15           H
ATOM   3696 2HZ  LYS A 245      -9.396 -22.804 -33.029  1.00 59.15           H
ATOM   3697 3HZ  LYS A 245      -7.907 -23.434 -32.674  1.00 59.15           H
ATOM   3698  HN  LYS A 245      -7.374 -17.152 -29.136  1.00 59.15           H
ATOM   3699  N   LYS A 246      -5.171 -15.482 -31.031  1.00 51.68           N
ATOM   3700  CA  LYS A 246      -4.290 -14.493 -31.628  1.00 51.68           C
ATOM   3701  C   LYS A 246      -3.006 -14.394 -30.802  1.00 51.68           C
ATOM   3702  O   LYS A 246      -3.034 -13.945 -29.657  1.00 51.68           O
ATOM   3703  HA  LYS A 246      -4.031 -14.846 -32.627  1.00 51.68           H
ATOM   3704  CB  LYS A 246      -5.017 -13.157 -31.795  1.00 51.68           C
ATOM   3705 1HB  LYS A 246      -5.579 -12.929 -30.889  1.00 51.68           H
ATOM   3706 2HB  LYS A 246      -4.290 -12.356 -31.928  1.00 51.68           H
ATOM   3707  CG  LYS A 246      -5.966 -13.196 -32.995  1.00 51.68           C
ATOM   3708 1HG  LYS A 246      -5.460 -13.646 -33.849  1.00 51.68           H
ATOM   3709 2HG  LYS A 246      -6.825 -13.827 -32.764  1.00 51.68           H
ATOM   3710  CD  LYS A 246      -6.445 -11.790 -33.361  1.00 51.68           C
ATOM   3711 1HD  LYS A 246      -7.024 -11.373 -32.538  1.00 51.68           H
ATOM   3712 2HD  LYS A 246      -5.585 -11.136 -33.509  1.00 51.68           H
ATOM   3713  CE  LYS A 246      -7.297 -11.814 -34.631  1.00 51.68           C
ATOM   3714 1HE  LYS A 246      -6.781 -12.373 -35.412  1.00 51.68           H
ATOM   3715 2HE  LYS A 246      -8.236 -12.332 -34.437  1.00 51.68           H
ATOM   3716  NZ  LYS A 246      -7.572 -10.437 -35.098  1.00 51.68           N
ATOM   3717 1HZ  LYS A 246      -8.158 -10.470 -35.925  1.00 51.68           H
ATOM   3718 2HZ  LYS A 246      -8.049  -9.921 -34.366  1.00 51.68           H
ATOM   3719 3HZ  LYS A 246      -6.697  -9.975 -35.322  1.00 51.68           H
ATOM   3720  HN  LYS A 246      -5.878 -15.109 -30.430  1.00 51.68           H
ATOM   3721  N   SER A 247      -1.911 -14.822 -31.414  1.00 55.01           N
ATOM   3722  CA  SER A 247      -0.664 -14.989 -30.687  1.00 55.01           C
ATOM   3723  C   SER A 247      -0.235 -13.656 -30.070  1.00 55.01           C
ATOM   3724  O   SER A 247       0.171 -13.607 -28.910  1.00 55.01           O
ATOM   3725  HA  SER A 247      -0.881 -15.719 -29.907  1.00 55.01           H
ATOM   3726  CB  SER A 247       0.437 -15.530 -31.600  1.00 55.01           C
ATOM   3727 1HB  SER A 247       0.130 -16.494 -32.007  1.00 55.01           H
ATOM   3728 2HB  SER A 247       0.571 -14.856 -32.446  1.00 55.01           H
ATOM   3729  OG  SER A 247       1.676 -15.680 -30.912  1.00 55.01           O
ATOM   3730  HG  SER A 247       2.379 -16.012 -31.541  1.00 55.01           H
ATOM   3731  HN  SER A 247      -1.868 -15.052 -32.386  1.00 55.01           H
ATOM   3732  N   SER A 248      -0.340 -12.608 -30.874  1.00 56.20           N
ATOM   3733  CA  SER A 248       0.220 -11.320 -30.501  1.00 56.20           C
ATOM   3734  C   SER A 248      -0.333 -10.882 -29.144  1.00 56.20           C
ATOM   3735  O   SER A 248       0.304 -10.108 -28.431  1.00 56.20           O
ATOM   3736  HA  SER A 248       1.297 -11.480 -30.442  1.00 56.20           H
ATOM   3737  CB  SER A 248      -0.080 -10.261 -31.563  1.00 56.20           C
ATOM   3738 1HB  SER A 248       0.441  -9.337 -31.312  1.00 56.20           H
ATOM   3739 2HB  SER A 248       0.308 -10.593 -32.527  1.00 56.20           H
ATOM   3740  OG  SER A 248      -1.476 -10.001 -31.679  1.00 56.20           O
ATOM   3741  HG  SER A 248      -1.637  -9.295 -32.368  1.00 56.20           H
ATOM   3742  HN  SER A 248      -0.797 -12.629 -31.763  1.00 56.20           H
ATOM   3743  N   LYS A 249      -1.512 -11.396 -28.827  1.00 52.24           N
ATOM   3744  CA  LYS A 249      -2.201 -10.996 -27.611  1.00 52.24           C
ATOM   3745  C   LYS A 249      -1.566 -11.705 -26.414  1.00 52.24           C
ATOM   3746  O   LYS A 249      -1.767 -11.300 -25.270  1.00 52.24           O
ATOM   3747  HA  LYS A 249      -2.057  -9.922 -27.493  1.00 52.24           H
ATOM   3748  CB  LYS A 249      -3.706 -11.240 -27.743  1.00 52.24           C
ATOM   3749 1HB  LYS A 249      -3.884 -12.255 -28.097  1.00 52.24           H
ATOM   3750 2HB  LYS A 249      -4.178 -11.155 -26.765  1.00 52.24           H
ATOM   3751  CG  LYS A 249      -4.340 -10.238 -28.711  1.00 52.24           C
ATOM   3752 1HG  LYS A 249      -4.020  -9.228 -28.456  1.00 52.24           H
ATOM   3753 2HG  LYS A 249      -3.993 -10.436 -29.725  1.00 52.24           H
ATOM   3754  CD  LYS A 249      -5.867 -10.323 -28.664  1.00 52.24           C
ATOM   3755 1HD  LYS A 249      -6.194 -11.285 -29.058  1.00 52.24           H
ATOM   3756 2HD  LYS A 249      -6.206 -10.271 -27.629  1.00 52.24           H
ATOM   3757  CE  LYS A 249      -6.504  -9.191 -29.472  1.00 52.24           C
ATOM   3758 1HE  LYS A 249      -6.061  -8.237 -29.186  1.00 52.24           H
ATOM   3759 2HE  LYS A 249      -6.297  -9.333 -30.533  1.00 52.24           H
ATOM   3760  NZ  LYS A 249      -7.967  -9.153 -29.247  1.00 52.24           N
ATOM   3761 1HZ  LYS A 249      -8.377  -8.421 -29.816  1.00 52.24           H
ATOM   3762 2HZ  LYS A 249      -8.371 -10.047 -29.503  1.00 52.24           H
ATOM   3763 3HZ  LYS A 249      -8.153  -8.965 -28.268  1.00 52.24           H
ATOM   3764  HN  LYS A 249      -1.995 -12.073 -29.383  1.00 52.24           H
ATOM   3765  N   HIS A 250      -0.812 -12.751 -26.717  1.00 52.22           N
ATOM   3766  CA  HIS A 250      -0.251 -13.597 -25.677  1.00 52.22           C
ATOM   3767  C   HIS A 250       0.801 -12.812 -24.890  1.00 52.22           C
ATOM   3768  O   HIS A 250       0.934 -12.988 -23.680  1.00 52.22           O
ATOM   3769  HA  HIS A 250      -1.072 -13.858 -25.010  1.00 52.22           H
ATOM   3770  CB  HIS A 250       0.300 -14.895 -26.271  1.00 52.22           C
ATOM   3771 1HB  HIS A 250       0.851 -14.662 -27.181  1.00 52.22           H
ATOM   3772 2HB  HIS A 250       1.012 -15.330 -25.569  1.00 52.22           H
ATOM   3773  CG  HIS A 250      -0.760 -15.922 -26.590  1.00 52.22           C
ATOM   3774  ND1 HIS A 250      -1.623 -16.431 -25.635  1.00 52.22           N
ATOM   3775  HD1 HIS A 250      -1.636 -16.182 -24.666  1.00 52.22           H
ATOM   3776  CD2 HIS A 250      -1.088 -16.529 -27.767  1.00 52.22           C
ATOM   3777  HD2 HIS A 250      -0.604 -16.357 -28.728  1.00 52.22           H
ATOM   3778  CE1 HIS A 250      -2.429 -17.304 -26.222  1.00 52.22           C
ATOM   3779  HE1 HIS A 250      -3.219 -17.875 -25.734  1.00 52.22           H
ATOM   3780  NE2 HIS A 250      -2.095 -17.364 -27.543  1.00 52.22           N
ATOM   3781  HN  HIS A 250      -0.583 -13.023 -27.652  1.00 52.22           H
ATOM   3782  N   LYS A 251       1.521 -11.964 -25.608  1.00 56.12           N
ATOM   3783  CA  LYS A 251       2.544 -11.139 -24.989  1.00 56.12           C
ATOM   3784  C   LYS A 251       1.898 -10.233 -23.939  1.00 56.12           C
ATOM   3785  O   LYS A 251       2.363 -10.163 -22.803  1.00 56.12           O
ATOM   3786  HA  LYS A 251       3.242 -11.808 -24.485  1.00 56.12           H
ATOM   3787  CB  LYS A 251       3.337 -10.378 -26.054  1.00 56.12           C
ATOM   3788 1HB  LYS A 251       2.737 -10.281 -26.959  1.00 56.12           H
ATOM   3789 2HB  LYS A 251       3.548  -9.368 -25.703  1.00 56.12           H
ATOM   3790  CG  LYS A 251       4.648 -11.096 -26.379  1.00 56.12           C
ATOM   3791 1HG  LYS A 251       5.164 -11.355 -25.454  1.00 56.12           H
ATOM   3792 2HG  LYS A 251       4.436 -12.031 -26.898  1.00 56.12           H
ATOM   3793  CD  LYS A 251       5.553 -10.219 -27.246  1.00 56.12           C
ATOM   3794 1HD  LYS A 251       5.092 -10.067 -28.222  1.00 56.12           H
ATOM   3795 2HD  LYS A 251       5.660  -9.235 -26.788  1.00 56.12           H
ATOM   3796  CE  LYS A 251       6.932 -10.858 -27.421  1.00 56.12           C
ATOM   3797 1HE  LYS A 251       7.341 -11.126 -26.447  1.00 56.12           H
ATOM   3798 2HE  LYS A 251       6.842 -11.781 -27.994  1.00 56.12           H
ATOM   3799  NZ  LYS A 251       7.851  -9.926 -28.112  1.00 56.12           N
ATOM   3800 1HZ  LYS A 251       8.758 -10.366 -28.222  1.00 56.12           H
ATOM   3801 2HZ  LYS A 251       7.475  -9.695 -29.025  1.00 56.12           H
ATOM   3802 3HZ  LYS A 251       7.950  -9.079 -27.563  1.00 56.12           H
ATOM   3803  HN  LYS A 251       1.414 -11.835 -26.594  1.00 56.12           H
ATOM   3804  N   ALA A 252       0.834  -9.563 -24.357  1.00 63.18           N
ATOM   3805  CA  ALA A 252       0.155  -8.618 -23.487  1.00 63.18           C
ATOM   3806  C   ALA A 252      -0.376  -9.356 -22.256  1.00 63.18           C
ATOM   3807  O   ALA A 252      -0.426  -8.793 -21.164  1.00 63.18           O
ATOM   3808  HA  ALA A 252       0.887  -7.876 -23.167  1.00 63.18           H
ATOM   3809  CB  ALA A 252      -0.955  -7.911 -24.267  1.00 63.18           C
ATOM   3810 1HB  ALA A 252      -0.522  -7.378 -25.113  1.00 63.18           H
ATOM   3811 2HB  ALA A 252      -1.670  -8.649 -24.630  1.00 63.18           H
ATOM   3812 3HB  ALA A 252      -1.464  -7.203 -23.613  1.00 63.18           H
ATOM   3813  HN  ALA A 252       0.437  -9.656 -25.271  1.00 63.18           H
ATOM   3814  N   LEU A 253      -0.759 -10.606 -22.475  1.00 61.90           N
ATOM   3815  CA  LEU A 253      -1.298 -11.422 -21.400  1.00 61.90           C
ATOM   3816  C   LEU A 253      -0.209 -11.662 -20.353  1.00 61.90           C
ATOM   3817  O   LEU A 253      -0.421 -11.419 -19.165  1.00 61.90           O
ATOM   3818  HA  LEU A 253      -2.106 -10.858 -20.935  1.00 61.90           H
ATOM   3819  CB  LEU A 253      -1.907 -12.709 -21.959  1.00 61.90           C
ATOM   3820 1HB  LEU A 253      -2.620 -12.442 -22.739  1.00 61.90           H
ATOM   3821 2HB  LEU A 253      -1.115 -13.286 -22.436  1.00 61.90           H
ATOM   3822  CG  LEU A 253      -2.617 -13.610 -20.947  1.00 61.90           C
ATOM   3823  HG  LEU A 253      -1.918 -13.835 -20.141  1.00 61.90           H
ATOM   3824  CD1 LEU A 253      -3.815 -12.894 -20.320  1.00 61.90           C
ATOM   3825 1HD1 LEU A 253      -3.473 -11.994 -19.808  1.00 61.90           H
ATOM   3826 2HD1 LEU A 253      -4.524 -12.620 -21.101  1.00 61.90           H
ATOM   3827 3HD1 LEU A 253      -4.301 -13.557 -19.604  1.00 61.90           H
ATOM   3828  CD2 LEU A 253      -3.015 -14.943 -21.583  1.00 61.90           C
ATOM   3829 1HD2 LEU A 253      -3.689 -14.759 -22.420  1.00 61.90           H
ATOM   3830 2HD2 LEU A 253      -2.122 -15.456 -21.942  1.00 61.90           H
ATOM   3831 3HD2 LEU A 253      -3.517 -15.565 -20.842  1.00 61.90           H
ATOM   3832  HN  LEU A 253      -0.707 -11.059 -23.364  1.00 61.90           H
ATOM   3833  N   LYS A 254       0.933 -12.135 -20.830  1.00 62.96           N
ATOM   3834  CA  LYS A 254       2.027 -12.487 -19.941  1.00 62.96           C
ATOM   3835  C   LYS A 254       2.349 -11.294 -19.039  1.00 62.96           C
ATOM   3836  O   LYS A 254       2.473 -11.446 -17.824  1.00 62.96           O
ATOM   3837  HA  LYS A 254       1.687 -13.312 -19.315  1.00 62.96           H
ATOM   3838  CB  LYS A 254       3.227 -12.993 -20.743  1.00 62.96           C
ATOM   3839 1HB  LYS A 254       3.390 -12.349 -21.608  1.00 62.96           H
ATOM   3840 2HB  LYS A 254       4.128 -12.937 -20.131  1.00 62.96           H
ATOM   3841  CG  LYS A 254       3.008 -14.434 -21.208  1.00 62.96           C
ATOM   3842 1HG  LYS A 254       2.754 -15.061 -20.353  1.00 62.96           H
ATOM   3843 2HG  LYS A 254       2.163 -14.474 -21.895  1.00 62.96           H
ATOM   3844  CD  LYS A 254       4.259 -14.985 -21.896  1.00 62.96           C
ATOM   3845 1HD  LYS A 254       4.487 -14.385 -22.777  1.00 62.96           H
ATOM   3846 2HD  LYS A 254       5.114 -14.904 -21.225  1.00 62.96           H
ATOM   3847  CE  LYS A 254       4.061 -16.446 -22.305  1.00 62.96           C
ATOM   3848 1HE  LYS A 254       3.775 -17.038 -21.435  1.00 62.96           H
ATOM   3849 2HE  LYS A 254       3.246 -16.521 -23.024  1.00 62.96           H
ATOM   3850  NZ  LYS A 254       5.304 -16.991 -22.896  1.00 62.96           N
ATOM   3851 1HZ  LYS A 254       5.150 -17.953 -23.179  1.00 62.96           H
ATOM   3852 2HZ  LYS A 254       5.564 -16.438 -23.705  1.00 62.96           H
ATOM   3853 3HZ  LYS A 254       6.048 -16.957 -22.208  1.00 62.96           H
ATOM   3854  HN  LYS A 254       1.116 -12.278 -21.803  1.00 62.96           H
ATOM   3855  N   VAL A 255       2.476 -10.135 -19.667  1.00 63.73           N
ATOM   3856  CA  VAL A 255       2.773  -8.915 -18.935  1.00 63.73           C
ATOM   3857  C   VAL A 255       1.783  -8.767 -17.777  1.00 63.73           C
ATOM   3858  O   VAL A 255       2.187  -8.550 -16.635  1.00 63.73           O
ATOM   3859  HA  VAL A 255       3.778  -9.013 -18.526  1.00 63.73           H
ATOM   3860  CB  VAL A 255       2.762  -7.718 -19.887  1.00 63.73           C
ATOM   3861  HB  VAL A 255       1.809  -7.718 -20.416  1.00 63.73           H
ATOM   3862  CG1 VAL A 255       2.871  -6.402 -19.114  1.00 63.73           C
ATOM   3863 1HG1 VAL A 255       2.027  -6.312 -18.430  1.00 63.73           H
ATOM   3864 2HG1 VAL A 255       3.801  -6.389 -18.547  1.00 63.73           H
ATOM   3865 3HG1 VAL A 255       2.861  -5.567 -19.815  1.00 63.73           H
ATOM   3866  CG2 VAL A 255       3.877  -7.835 -20.928  1.00 63.73           C
ATOM   3867 1HG2 VAL A 255       4.843  -7.872 -20.424  1.00 63.73           H
ATOM   3868 2HG2 VAL A 255       3.736  -8.746 -21.510  1.00 63.73           H
ATOM   3869 3HG2 VAL A 255       3.847  -6.971 -21.592  1.00 63.73           H
ATOM   3870  HN  VAL A 255       2.379 -10.021 -20.656  1.00 63.73           H
ATOM   3871  N   THR A 256       0.507  -8.890 -18.112  1.00 61.61           N
ATOM   3872  CA  THR A 256      -0.549  -8.528 -17.181  1.00 61.61           C
ATOM   3873  C   THR A 256      -0.572  -9.498 -15.998  1.00 61.61           C
ATOM   3874  O   THR A 256      -0.734  -9.082 -14.852  1.00 61.61           O
ATOM   3875  HA  THR A 256      -0.329  -7.539 -16.779  1.00 61.61           H
ATOM   3876  CB  THR A 256      -1.867  -8.483 -17.956  1.00 61.61           C
ATOM   3877  HB  THR A 256      -2.199  -9.488 -18.219  1.00 61.61           H
ATOM   3878  OG1 THR A 256      -1.594  -7.619 -19.056  1.00 61.61           O
ATOM   3879  HG1 THR A 256      -1.591  -8.141 -19.909  1.00 61.61           H
ATOM   3880  CG2 THR A 256      -2.976  -7.765 -17.185  1.00 61.61           C
ATOM   3881 1HG2 THR A 256      -2.671  -6.738 -16.981  1.00 61.61           H
ATOM   3882 2HG2 THR A 256      -3.157  -8.283 -16.243  1.00 61.61           H
ATOM   3883 3HG2 THR A 256      -3.889  -7.761 -17.780  1.00 61.61           H
ATOM   3884  HN  THR A 256       0.192  -9.229 -18.998  1.00 61.61           H
ATOM   3885  N   ILE A 257      -0.409 -10.774 -16.317  1.00 70.82           N
ATOM   3886  CA  ILE A 257      -0.400 -11.806 -15.294  1.00 70.82           C
ATOM   3887  C   ILE A 257       0.743 -11.536 -14.313  1.00 70.82           C
ATOM   3888  O   ILE A 257       0.551 -11.594 -13.099  1.00 70.82           O
ATOM   3889  HA  ILE A 257      -1.343 -11.737 -14.752  1.00 70.82           H
ATOM   3890  CB  ILE A 257      -0.346 -13.195 -15.934  1.00 70.82           C
ATOM   3891  HB  ILE A 257       0.458 -13.201 -16.669  1.00 70.82           H
ATOM   3892  CG1 ILE A 257      -1.645 -13.504 -16.682  1.00 70.82           C
ATOM   3893 1HG1 ILE A 257      -2.471 -13.565 -15.974  1.00 70.82           H
ATOM   3894 2HG1 ILE A 257      -1.875 -12.691 -17.370  1.00 70.82           H
ATOM   3895  CG2 ILE A 257      -0.016 -14.266 -14.892  1.00 70.82           C
ATOM   3896 1HG2 ILE A 257       0.954 -14.050 -14.444  1.00 70.82           H
ATOM   3897 2HG2 ILE A 257      -0.782 -14.267 -14.117  1.00 70.82           H
ATOM   3898 3HG2 ILE A 257       0.016 -15.243 -15.374  1.00 70.82           H
ATOM   3899  CD1 ILE A 257      -1.531 -14.818 -17.457  1.00 70.82           C
ATOM   3900 1HD1 ILE A 257      -0.719 -14.744 -18.181  1.00 70.82           H
ATOM   3901 2HD1 ILE A 257      -1.325 -15.633 -16.762  1.00 70.82           H
ATOM   3902 3HD1 ILE A 257      -2.467 -15.014 -17.979  1.00 70.82           H
ATOM   3903  HN  ILE A 257      -0.284 -11.105 -17.252  1.00 70.82           H
ATOM   3904  N   THR A 258       1.907 -11.247 -14.876  1.00 75.01           N
ATOM   3905  CA  THR A 258       3.104 -11.069 -14.071  1.00 75.01           C
ATOM   3906  C   THR A 258       2.887  -9.971 -13.028  1.00 75.01           C
ATOM   3907  O   THR A 258       3.193 -10.159 -11.851  1.00 75.01           O
ATOM   3908  HA  THR A 258       3.292 -11.995 -13.527  1.00 75.01           H
ATOM   3909  CB  THR A 258       4.272 -10.786 -15.017  1.00 75.01           C
ATOM   3910  HB  THR A 258       4.137  -9.832 -15.528  1.00 75.01           H
ATOM   3911  OG1 THR A 258       4.322 -11.933 -15.861  1.00 75.01           O
ATOM   3912  HG1 THR A 258       3.740 -11.794 -16.663  1.00 75.01           H
ATOM   3913  CG2 THR A 258       5.623 -10.793 -14.299  1.00 75.01           C
ATOM   3914 1HG2 THR A 258       5.788 -11.771 -13.845  1.00 75.01           H
ATOM   3915 2HG2 THR A 258       5.626 -10.028 -13.523  1.00 75.01           H
ATOM   3916 3HG2 THR A 258       6.417 -10.587 -15.016  1.00 75.01           H
ATOM   3917  HN  THR A 258       2.039 -11.133 -15.861  1.00 75.01           H
ATOM   3918  N   VAL A 259       2.361  -8.849 -13.496  1.00 71.03           N
ATOM   3919  CA  VAL A 259       2.148  -7.703 -12.629  1.00 71.03           C
ATOM   3920  C   VAL A 259       1.181  -8.091 -11.508  1.00 71.03           C
ATOM   3921  O   VAL A 259       1.404  -7.754 -10.347  1.00 71.03           O
ATOM   3922  HA  VAL A 259       3.109  -7.441 -12.188  1.00 71.03           H
ATOM   3923  CB  VAL A 259       1.662  -6.508 -13.451  1.00 71.03           C
ATOM   3924  HB  VAL A 259       0.786  -6.825 -14.018  1.00 71.03           H
ATOM   3925  CG1 VAL A 259       1.240  -5.352 -12.542  1.00 71.03           C
ATOM   3926 1HG1 VAL A 259       0.431  -5.680 -11.889  1.00 71.03           H
ATOM   3927 2HG1 VAL A 259       2.090  -5.038 -11.936  1.00 71.03           H
ATOM   3928 3HG1 VAL A 259       0.899  -4.516 -13.152  1.00 71.03           H
ATOM   3929  CG2 VAL A 259       2.730  -6.059 -14.450  1.00 71.03           C
ATOM   3930 1HG2 VAL A 259       3.632  -5.768 -13.910  1.00 71.03           H
ATOM   3931 2HG2 VAL A 259       2.961  -6.879 -15.129  1.00 71.03           H
ATOM   3932 3HG2 VAL A 259       2.359  -5.208 -15.021  1.00 71.03           H
ATOM   3933  HN  VAL A 259       2.084  -8.716 -14.448  1.00 71.03           H
ATOM   3934  N   LEU A 260       0.126  -8.793 -11.896  1.00 70.48           N
ATOM   3935  CA  LEU A 260      -0.886  -9.212 -10.942  1.00 70.48           C
ATOM   3936  C   LEU A 260      -0.247 -10.125  -9.894  1.00 70.48           C
ATOM   3937  O   LEU A 260      -0.425  -9.919  -8.695  1.00 70.48           O
ATOM   3938  HA  LEU A 260      -1.254  -8.316 -10.442  1.00 70.48           H
ATOM   3939  CB  LEU A 260      -2.075  -9.846 -11.667  1.00 70.48           C
ATOM   3940 1HB  LEU A 260      -2.474  -9.120 -12.375  1.00 70.48           H
ATOM   3941 2HB  LEU A 260      -1.711 -10.693 -12.249  1.00 70.48           H
ATOM   3942  CG  LEU A 260      -3.222 -10.331 -10.777  1.00 70.48           C
ATOM   3943  HG  LEU A 260      -2.796 -10.899  -9.950  1.00 70.48           H
ATOM   3944  CD1 LEU A 260      -3.982  -9.150 -10.170  1.00 70.48           C
ATOM   3945 1HD1 LEU A 260      -3.300  -8.551  -9.566  1.00 70.48           H
ATOM   3946 2HD1 LEU A 260      -4.395  -8.534 -10.969  1.00 70.48           H
ATOM   3947 3HD1 LEU A 260      -4.791  -9.522  -9.542  1.00 70.48           H
ATOM   3948  CD2 LEU A 260      -4.150 -11.275 -11.544  1.00 70.48           C
ATOM   3949 1HD2 LEU A 260      -4.570 -10.753 -12.403  1.00 70.48           H
ATOM   3950 2HD2 LEU A 260      -3.583 -12.141 -11.887  1.00 70.48           H
ATOM   3951 3HD2 LEU A 260      -4.956 -11.605 -10.888  1.00 70.48           H
ATOM   3952  HN  LEU A 260      -0.041  -9.075 -12.841  1.00 70.48           H
ATOM   3953  N   THR A 261       0.485 -11.114 -10.385  1.00 81.05           N
ATOM   3954  CA  THR A 261       1.019 -12.151  -9.518  1.00 81.05           C
ATOM   3955  C   THR A 261       1.963 -11.543  -8.479  1.00 81.05           C
ATOM   3956  O   THR A 261       1.905 -11.895  -7.301  1.00 81.05           O
ATOM   3957  HA  THR A 261       0.191 -12.603  -8.973  1.00 81.05           H
ATOM   3958  CB  THR A 261       1.687 -13.208 -10.401  1.00 81.05           C
ATOM   3959  HB  THR A 261       2.546 -12.790 -10.926  1.00 81.05           H
ATOM   3960  OG1 THR A 261       0.631 -13.684 -11.231  1.00 81.05           O
ATOM   3961  HG1 THR A 261       0.557 -13.115 -12.050  1.00 81.05           H
ATOM   3962  CG2 THR A 261       2.123 -14.442  -9.609  1.00 81.05           C
ATOM   3963 1HG2 THR A 261       1.252 -14.898  -9.139  1.00 81.05           H
ATOM   3964 2HG2 THR A 261       2.837 -14.146  -8.840  1.00 81.05           H
ATOM   3965 3HG2 THR A 261       2.591 -15.159 -10.283  1.00 81.05           H
ATOM   3966  HN  THR A 261       0.713 -11.214 -11.353  1.00 81.05           H
ATOM   3967  N   VAL A 262       2.811 -10.642  -8.952  1.00 83.83           N
ATOM   3968  CA  VAL A 262       3.799 -10.019  -8.088  1.00 83.83           C
ATOM   3969  C   VAL A 262       3.085  -9.247  -6.976  1.00 83.83           C
ATOM   3970  O   VAL A 262       3.464  -9.340  -5.810  1.00 83.83           O
ATOM   3971  HA  VAL A 262       4.391 -10.815  -7.637  1.00 83.83           H
ATOM   3972  CB  VAL A 262       4.739  -9.140  -8.917  1.00 83.83           C
ATOM   3973  HB  VAL A 262       4.127  -8.463  -9.511  1.00 83.83           H
ATOM   3974  CG1 VAL A 262       5.636  -8.292  -8.013  1.00 83.83           C
ATOM   3975 1HG1 VAL A 262       5.017  -7.649  -7.387  1.00 83.83           H
ATOM   3976 2HG1 VAL A 262       6.236  -8.946  -7.380  1.00 83.83           H
ATOM   3977 3HG1 VAL A 262       6.294  -7.678  -8.627  1.00 83.83           H
ATOM   3978  CG2 VAL A 262       5.574  -9.987  -9.879  1.00 83.83           C
ATOM   3979 1HG2 VAL A 262       6.172 -10.700  -9.311  1.00 83.83           H
ATOM   3980 2HG2 VAL A 262       4.912 -10.527 -10.556  1.00 83.83           H
ATOM   3981 3HG2 VAL A 262       6.233  -9.338 -10.456  1.00 83.83           H
ATOM   3982  HN  VAL A 262       2.829 -10.336  -9.904  1.00 83.83           H
ATOM   3983  N   PHE A 263       2.065  -8.503  -7.377  1.00 75.75           N
ATOM   3984  CA  PHE A 263       1.317  -7.688  -6.435  1.00 75.75           C
ATOM   3985  C   PHE A 263       0.659  -8.556  -5.361  1.00 75.75           C
ATOM   3986  O   PHE A 263       0.800  -8.289  -4.169  1.00 75.75           O
ATOM   3987  HA  PHE A 263       2.026  -7.006  -5.964  1.00 75.75           H
ATOM   3988  CB  PHE A 263       0.227  -6.969  -7.232  1.00 75.75           C
ATOM   3989 1HB  PHE A 263       0.698  -6.349  -7.995  1.00 75.75           H
ATOM   3990 2HB  PHE A 263      -0.377  -7.712  -7.753  1.00 75.75           H
ATOM   3991  CG  PHE A 263      -0.692  -6.092  -6.379  1.00 75.75           C
ATOM   3992  CD1 PHE A 263      -1.945  -6.520  -6.070  1.00 75.75           C
ATOM   3993  HD1 PHE A 263      -2.295  -7.487  -6.429  1.00 75.75           H
ATOM   3994  CD2 PHE A 263      -0.255  -4.885  -5.930  1.00 75.75           C
ATOM   3995  HD2 PHE A 263       0.750  -4.542  -6.178  1.00 75.75           H
ATOM   3996  CE1 PHE A 263      -2.798  -5.706  -5.278  1.00 75.75           C
ATOM   3997  HE1 PHE A 263      -3.802  -6.049  -5.030  1.00 75.75           H
ATOM   3998  CE2 PHE A 263      -1.108  -4.071  -5.139  1.00 75.75           C
ATOM   3999  HE2 PHE A 263      -0.758  -3.103  -4.779  1.00 75.75           H
ATOM   4000  CZ  PHE A 263      -2.361  -4.499  -4.829  1.00 75.75           C
ATOM   4001  HZ  PHE A 263      -3.015  -3.874  -4.221  1.00 75.75           H
ATOM   4002  HN  PHE A 263       1.748  -8.453  -8.324  1.00 75.75           H
ATOM   4003  N   VAL A 264      -0.047  -9.578  -5.822  1.00 83.35           N
ATOM   4004  CA  VAL A 264      -0.819 -10.421  -4.924  1.00 83.35           C
ATOM   4005  C   VAL A 264       0.128 -11.110  -3.939  1.00 83.35           C
ATOM   4006  O   VAL A 264      -0.150 -11.166  -2.742  1.00 83.35           O
ATOM   4007  HA  VAL A 264      -1.495  -9.774  -4.366  1.00 83.35           H
ATOM   4008  CB  VAL A 264      -1.665 -11.408  -5.731  1.00 83.35           C
ATOM   4009  HB  VAL A 264      -1.002 -11.933  -6.419  1.00 83.35           H
ATOM   4010  CG1 VAL A 264      -2.312 -12.450  -4.816  1.00 83.35           C
ATOM   4011 1HG1 VAL A 264      -1.535 -13.004  -4.290  1.00 83.35           H
ATOM   4012 2HG1 VAL A 264      -2.955 -11.949  -4.093  1.00 83.35           H
ATOM   4013 3HG1 VAL A 264      -2.908 -13.139  -5.415  1.00 83.35           H
ATOM   4014  CG2 VAL A 264      -2.720 -10.675  -6.561  1.00 83.35           C
ATOM   4015 1HG2 VAL A 264      -3.377 -10.112  -5.898  1.00 83.35           H
ATOM   4016 2HG2 VAL A 264      -2.229  -9.990  -7.252  1.00 83.35           H
ATOM   4017 3HG2 VAL A 264      -3.308 -11.400  -7.124  1.00 83.35           H
ATOM   4018  HN  VAL A 264      -0.097  -9.833  -6.788  1.00 83.35           H
ATOM   4019  N   LEU A 265       1.226 -11.617  -4.480  1.00 86.88           N
ATOM   4020  CA  LEU A 265       2.158 -12.400  -3.686  1.00 86.88           C
ATOM   4021  C   LEU A 265       2.772 -11.510  -2.604  1.00 86.88           C
ATOM   4022  O   LEU A 265       3.068 -11.977  -1.505  1.00 86.88           O
ATOM   4023  HA  LEU A 265       1.588 -13.192  -3.200  1.00 86.88           H
ATOM   4024  CB  LEU A 265       3.193 -13.076  -4.587  1.00 86.88           C
ATOM   4025 1HB  LEU A 265       3.589 -12.330  -5.276  1.00 86.88           H
ATOM   4026 2HB  LEU A 265       4.024 -13.409  -3.966  1.00 86.88           H
ATOM   4027  CG  LEU A 265       2.694 -14.270  -5.404  1.00 86.88           C
ATOM   4028  HG  LEU A 265       1.848 -13.940  -6.008  1.00 86.88           H
ATOM   4029  CD1 LEU A 265       3.773 -14.764  -6.369  1.00 86.88           C
ATOM   4030 1HD1 LEU A 265       4.044 -13.960  -7.054  1.00 86.88           H
ATOM   4031 2HD1 LEU A 265       4.653 -15.071  -5.804  1.00 86.88           H
ATOM   4032 3HD1 LEU A 265       3.392 -15.612  -6.938  1.00 86.88           H
ATOM   4033  CD2 LEU A 265       2.187 -15.387  -4.490  1.00 86.88           C
ATOM   4034 1HD2 LEU A 265       2.998 -15.721  -3.842  1.00 86.88           H
ATOM   4035 2HD2 LEU A 265       1.365 -15.013  -3.880  1.00 86.88           H
ATOM   4036 3HD2 LEU A 265       1.838 -16.223  -5.096  1.00 86.88           H
ATOM   4037  HN  LEU A 265       1.482 -11.501  -5.439  1.00 86.88           H
ATOM   4038  N   SER A 266       2.947 -10.244  -2.953  1.00 88.81           N
ATOM   4039  CA  SER A 266       3.593  -9.303  -2.054  1.00 88.81           C
ATOM   4040  C   SER A 266       2.598  -8.820  -0.997  1.00 88.81           C
ATOM   4041  O   SER A 266       2.966  -8.610   0.157  1.00 88.81           O
ATOM   4042  HA  SER A 266       4.406  -9.860  -1.588  1.00 88.81           H
ATOM   4043  CB  SER A 266       4.168  -8.112  -2.824  1.00 88.81           C
ATOM   4044 1HB  SER A 266       4.637  -7.420  -2.125  1.00 88.81           H
ATOM   4045 2HB  SER A 266       4.950  -8.460  -3.500  1.00 88.81           H
ATOM   4046  OG  SER A 266       3.167  -7.426  -3.572  1.00 88.81           O
ATOM   4047  HG  SER A 266       3.134  -7.782  -4.506  1.00 88.81           H
ATOM   4048  HN  SER A 266       2.656  -9.860  -3.829  1.00 88.81           H
ATOM   4049  N   GLN A 267       1.356  -8.659  -1.430  1.00 83.93           N
ATOM   4050  CA  GLN A 267       0.355  -8.003  -0.606  1.00 83.93           C
ATOM   4051  C   GLN A 267      -0.361  -9.027   0.276  1.00 83.93           C
ATOM   4052  O   GLN A 267      -0.793  -8.705   1.382  1.00 83.93           O
ATOM   4053  HA  GLN A 267       0.909  -7.300   0.018  1.00 83.93           H
ATOM   4054  CB  GLN A 267      -0.643  -7.228  -1.468  1.00 83.93           C
ATOM   4055 1HB  GLN A 267      -1.073  -7.892  -2.218  1.00 83.93           H
ATOM   4056 2HB  GLN A 267      -1.466  -6.873  -0.848  1.00 83.93           H
ATOM   4057  CG  GLN A 267       0.032  -6.041  -2.157  1.00 83.93           C
ATOM   4058 1HG  GLN A 267       0.894  -6.388  -2.726  1.00 83.93           H
ATOM   4059 2HG  GLN A 267      -0.658  -5.587  -2.868  1.00 83.93           H
ATOM   4060  CD  GLN A 267       0.478  -4.994  -1.133  1.00 83.93           C
ATOM   4061  OE1 GLN A 267      -0.093  -4.851  -0.065  1.00 83.93           O
ATOM   4062  NE2 GLN A 267       1.528  -4.274  -1.519  1.00 83.93           N
ATOM   4063 1HE2 GLN A 267       1.950  -4.443  -2.409  1.00 83.93           H
ATOM   4064 2HE2 GLN A 267       1.894  -3.564  -0.918  1.00 83.93           H
ATOM   4065  HN  GLN A 267       1.031  -8.967  -2.324  1.00 83.93           H
ATOM   4066  N   PHE A 268      -0.465 -10.240  -0.246  1.00 90.27           N
ATOM   4067  CA  PHE A 268      -1.326 -11.243   0.357  1.00 90.27           C
ATOM   4068  C   PHE A 268      -0.884 -11.557   1.788  1.00 90.27           C
ATOM   4069  O   PHE A 268      -1.685 -11.485   2.719  1.00 90.27           O
ATOM   4070  HA  PHE A 268      -2.336 -10.835   0.372  1.00 90.27           H
ATOM   4071  CB  PHE A 268      -1.200 -12.510  -0.492  1.00 90.27           C
ATOM   4072 1HB  PHE A 268      -1.448 -12.268  -1.526  1.00 90.27           H
ATOM   4073 2HB  PHE A 268      -0.161 -12.840  -0.482  1.00 90.27           H
ATOM   4074  CG  PHE A 268      -2.090 -13.663  -0.025  1.00 90.27           C
ATOM   4075  CD1 PHE A 268      -1.560 -14.679   0.708  1.00 90.27           C
ATOM   4076  HD1 PHE A 268      -0.500 -14.671   0.963  1.00 90.27           H
ATOM   4077  CD2 PHE A 268      -3.413 -13.673  -0.343  1.00 90.27           C
ATOM   4078  HD2 PHE A 268      -3.838 -12.859  -0.931  1.00 90.27           H
ATOM   4079  CE1 PHE A 268      -2.387 -15.749   1.141  1.00 90.27           C
ATOM   4080  HE1 PHE A 268      -1.961 -16.563   1.728  1.00 90.27           H
ATOM   4081  CE2 PHE A 268      -4.239 -14.743   0.090  1.00 90.27           C
ATOM   4082  HE2 PHE A 268      -5.299 -14.751  -0.165  1.00 90.27           H
ATOM   4083  CZ  PHE A 268      -3.709 -15.759   0.823  1.00 90.27           C
ATOM   4084  HZ  PHE A 268      -4.343 -16.580   1.155  1.00 90.27           H
ATOM   4085  HN  PHE A 268       0.026 -10.541  -1.064  1.00 90.27           H
ATOM   4086  N   PRO A 269       0.393 -11.909   1.989  1.00 94.33           N
ATOM   4087  CA  PRO A 269       0.874 -12.274   3.324  1.00 94.33           C
ATOM   4088  C   PRO A 269       0.554 -11.212   4.363  1.00 94.33           C
ATOM   4089  O   PRO A 269       0.113 -11.531   5.466  1.00 94.33           O
ATOM   4090  HA  PRO A 269       0.367 -13.175   3.671  1.00 94.33           H
ATOM   4091  CB  PRO A 269       2.382 -12.444   3.132  1.00 94.33           C
ATOM   4092 1HB  PRO A 269       2.920 -11.518   3.336  1.00 94.33           H
ATOM   4093 2HB  PRO A 269       2.790 -13.201   3.802  1.00 94.33           H
ATOM   4094  CG  PRO A 269       2.508 -12.858   1.671  1.00 94.33           C
ATOM   4095 1HG  PRO A 269       3.511 -12.679   1.284  1.00 94.33           H
ATOM   4096 2HG  PRO A 269       2.312 -13.922   1.533  1.00 94.33           H
ATOM   4097  CD  PRO A 269       1.466 -11.992   0.982  1.00 94.33           C
ATOM   4098 1HD  PRO A 269       1.859 -11.006   0.734  1.00 94.33           H
ATOM   4099 2HD  PRO A 269       1.122 -12.438   0.049  1.00 94.33           H
ATOM   4100  N   TYR A 270       0.786  -9.965   3.979  1.00 91.55           N
ATOM   4101  CA  TYR A 270       0.583  -8.852   4.890  1.00 91.55           C
ATOM   4102  C   TYR A 270      -0.888  -8.733   5.292  1.00 91.55           C
ATOM   4103  O   TYR A 270      -1.203  -8.570   6.470  1.00 91.55           O
ATOM   4104  HA  TYR A 270       1.182  -9.033   5.782  1.00 91.55           H
ATOM   4105  CB  TYR A 270       0.991  -7.595   4.118  1.00 91.55           C
ATOM   4106 1HB  TYR A 270       2.063  -7.633   3.923  1.00 91.55           H
ATOM   4107 2HB  TYR A 270       0.492  -7.598   3.149  1.00 91.55           H
ATOM   4108  CG  TYR A 270       0.664  -6.287   4.841  1.00 91.55           C
ATOM   4109  CD1 TYR A 270      -0.282  -5.429   4.319  1.00 91.55           C
ATOM   4110  HD1 TYR A 270      -0.796  -5.683   3.392  1.00 91.55           H
ATOM   4111  CD2 TYR A 270       1.316  -5.966   6.014  1.00 91.55           C
ATOM   4112  HD2 TYR A 270       2.064  -6.644   6.426  1.00 91.55           H
ATOM   4113  CE1 TYR A 270      -0.590  -4.197   4.999  1.00 91.55           C
ATOM   4114  HE1 TYR A 270      -1.335  -3.510   4.598  1.00 91.55           H
ATOM   4115  CE2 TYR A 270       1.008  -4.734   6.694  1.00 91.55           C
ATOM   4116  HE2 TYR A 270       1.516  -4.468   7.621  1.00 91.55           H
ATOM   4117  CZ  TYR A 270       0.071  -3.911   6.153  1.00 91.55           C
ATOM   4118  OH  TYR A 270      -0.220  -2.748   6.796  1.00 91.55           O
ATOM   4119  HH  TYR A 270       0.303  -2.687   7.646  1.00 91.55           H
ATOM   4120  HN  TYR A 270       1.107  -9.712   3.066  1.00 91.55           H
ATOM   4121  N   ASN A 271      -1.751  -8.820   4.290  1.00 89.22           N
ATOM   4122  CA  ASN A 271      -3.174  -8.622   4.508  1.00 89.22           C
ATOM   4123  C   ASN A 271      -3.725  -9.784   5.337  1.00 89.22           C
ATOM   4124  O   ASN A 271      -4.728  -9.635   6.032  1.00 89.22           O
ATOM   4125  HA  ASN A 271      -3.254  -7.666   5.025  1.00 89.22           H
ATOM   4126  CB  ASN A 271      -3.935  -8.586   3.181  1.00 89.22           C
ATOM   4127 1HB  ASN A 271      -3.557  -9.365   2.519  1.00 89.22           H
ATOM   4128 2HB  ASN A 271      -4.989  -8.800   3.356  1.00 89.22           H
ATOM   4129  CG  ASN A 271      -3.792  -7.221   2.505  1.00 89.22           C
ATOM   4130  OD1 ASN A 271      -4.387  -6.235   2.907  1.00 89.22           O
ATOM   4131  ND2 ASN A 271      -2.973  -7.219   1.457  1.00 89.22           N
ATOM   4132 1HD2 ASN A 271      -2.515  -8.064   1.179  1.00 89.22           H
ATOM   4133 2HD2 ASN A 271      -2.814  -6.373   0.948  1.00 89.22           H
ATOM   4134  HN  ASN A 271      -1.492  -9.021   3.345  1.00 89.22           H
ATOM   4135  N   CYS A 272      -3.044 -10.917   5.236  1.00 94.44           N
ATOM   4136  CA  CYS A 272      -3.389 -12.072   6.046  1.00 94.44           C
ATOM   4137  C   CYS A 272      -3.219 -11.694   7.519  1.00 94.44           C
ATOM   4138  O   CYS A 272      -4.117 -11.920   8.329  1.00 94.44           O
ATOM   4139  HA  CYS A 272      -4.429 -12.310   5.825  1.00 94.44           H
ATOM   4140  CB  CYS A 272      -2.552 -13.297   5.671  1.00 94.44           C
ATOM   4141 1HB  CYS A 272      -1.496 -13.027   5.631  1.00 94.44           H
ATOM   4142 2HB  CYS A 272      -2.655 -14.066   6.436  1.00 94.44           H
ATOM   4143  SG  CYS A 272      -3.091 -13.951   4.049  1.00 94.44           S
ATOM   4144  HG  CYS A 272      -2.533 -12.989   3.319  1.00 94.44           H
ATOM   4145  HN  CYS A 272      -2.271 -11.051   4.616  1.00 94.44           H
ATOM   4146  N   ILE A 273      -2.061 -11.125   7.821  1.00 93.55           N
ATOM   4147  CA  ILE A 273      -1.749 -10.744   9.188  1.00 93.55           C
ATOM   4148  C   ILE A 273      -2.668  -9.599   9.616  1.00 93.55           C
ATOM   4149  O   ILE A 273      -3.140  -9.568  10.752  1.00 93.55           O
ATOM   4150  HA  ILE A 273      -1.953 -11.607   9.823  1.00 93.55           H
ATOM   4151  CB  ILE A 273      -0.259 -10.422   9.327  1.00 93.55           C
ATOM   4152  HB  ILE A 273      -0.014  -9.629   8.621  1.00 93.55           H
ATOM   4153  CG1 ILE A 273       0.600 -11.634   8.963  1.00 93.55           C
ATOM   4154 1HG1 ILE A 273       0.415 -11.918   7.927  1.00 93.55           H
ATOM   4155 2HG1 ILE A 273       1.655 -11.372   9.037  1.00 93.55           H
ATOM   4156  CG2 ILE A 273       0.059  -9.894  10.728  1.00 93.55           C
ATOM   4157 1HG2 ILE A 273      -0.514  -8.985  10.912  1.00 93.55           H
ATOM   4158 2HG2 ILE A 273      -0.207 -10.648  11.469  1.00 93.55           H
ATOM   4159 3HG2 ILE A 273       1.124  -9.673  10.799  1.00 93.55           H
ATOM   4160  CD1 ILE A 273       0.297 -12.818   9.883  1.00 93.55           C
ATOM   4161 1HD1 ILE A 273       0.507 -12.539  10.916  1.00 93.55           H
ATOM   4162 2HD1 ILE A 273      -0.753 -13.093   9.788  1.00 93.55           H
ATOM   4163 3HD1 ILE A 273       0.922 -13.666   9.602  1.00 93.55           H
ATOM   4164  HN  ILE A 273      -1.345 -10.925   7.152  1.00 93.55           H
ATOM   4165  N   LEU A 274      -2.896  -8.685   8.685  1.00 90.08           N
ATOM   4166  CA  LEU A 274      -3.731  -7.528   8.959  1.00 90.08           C
ATOM   4167  C   LEU A 274      -5.135  -7.997   9.344  1.00 90.08           C
ATOM   4168  O   LEU A 274      -5.779  -7.400  10.205  1.00 90.08           O
ATOM   4169  HA  LEU A 274      -3.295  -7.006   9.812  1.00 90.08           H
ATOM   4170  CB  LEU A 274      -3.709  -6.558   7.776  1.00 90.08           C
ATOM   4171 1HB  LEU A 274      -2.670  -6.347   7.524  1.00 90.08           H
ATOM   4172 2HB  LEU A 274      -4.150  -7.059   6.914  1.00 90.08           H
ATOM   4173  CG  LEU A 274      -4.435  -5.228   7.985  1.00 90.08           C
ATOM   4174  HG  LEU A 274      -5.444  -5.441   8.336  1.00 90.08           H
ATOM   4175  CD1 LEU A 274      -3.747  -4.393   9.067  1.00 90.08           C
ATOM   4176 1HD1 LEU A 274      -3.749  -4.943  10.007  1.00 90.08           H
ATOM   4177 2HD1 LEU A 274      -2.719  -4.187   8.768  1.00 90.08           H
ATOM   4178 3HD1 LEU A 274      -4.283  -3.452   9.195  1.00 90.08           H
ATOM   4179  CD2 LEU A 274      -4.567  -4.462   6.667  1.00 90.08           C
ATOM   4180 1HD2 LEU A 274      -3.575  -4.260   6.263  1.00 90.08           H
ATOM   4181 2HD2 LEU A 274      -5.134  -5.061   5.954  1.00 90.08           H
ATOM   4182 3HD2 LEU A 274      -5.087  -3.521   6.845  1.00 90.08           H
ATOM   4183  HN  LEU A 274      -2.522  -8.726   7.758  1.00 90.08           H
ATOM   4184  N   LEU A 275      -5.569  -9.063   8.687  1.00 92.26           N
ATOM   4185  CA  LEU A 275      -6.882  -9.624   8.954  1.00 92.26           C
ATOM   4186  C   LEU A 275      -6.932 -10.129  10.398  1.00 92.26           C
ATOM   4187  O   LEU A 275      -7.888  -9.857  11.122  1.00 92.26           O
ATOM   4188  HA  LEU A 275      -7.610  -8.820   8.845  1.00 92.26           H
ATOM   4189  CB  LEU A 275      -7.230 -10.693   7.917  1.00 92.26           C
ATOM   4190 1HB  LEU A 275      -7.187 -10.239   6.927  1.00 92.26           H
ATOM   4191 2HB  LEU A 275      -6.459 -11.464   7.947  1.00 92.26           H
ATOM   4192  CG  LEU A 275      -8.593 -11.368   8.080  1.00 92.26           C
ATOM   4193  HG  LEU A 275      -8.650 -11.786   9.085  1.00 92.26           H
ATOM   4194  CD1 LEU A 275      -9.728 -10.350   7.949  1.00 92.26           C
ATOM   4195 1HD1 LEU A 275      -9.621  -9.586   8.719  1.00 92.26           H
ATOM   4196 2HD1 LEU A 275      -9.684  -9.882   6.965  1.00 92.26           H
ATOM   4197 3HD1 LEU A 275     -10.686 -10.856   8.068  1.00 92.26           H
ATOM   4198  CD2 LEU A 275      -8.750 -12.531   7.098  1.00 92.26           C
ATOM   4199 1HD2 LEU A 275      -8.664 -12.159   6.077  1.00 92.26           H
ATOM   4200 2HD2 LEU A 275      -7.971 -13.270   7.282  1.00 92.26           H
ATOM   4201 3HD2 LEU A 275      -9.728 -12.992   7.235  1.00 92.26           H
ATOM   4202  HN  LEU A 275      -5.041  -9.540   7.984  1.00 92.26           H
ATOM   4203  N   VAL A 276      -5.889 -10.855  10.773  1.00 94.48           N
ATOM   4204  CA  VAL A 276      -5.802 -11.402  12.117  1.00 94.48           C
ATOM   4205  C   VAL A 276      -5.886 -10.261  13.133  1.00 94.48           C
ATOM   4206  O   VAL A 276      -6.627 -10.350  14.111  1.00 94.48           O
ATOM   4207  HA  VAL A 276      -6.658 -12.062  12.259  1.00 94.48           H
ATOM   4208  CB  VAL A 276      -4.530 -12.238  12.260  1.00 94.48           C
ATOM   4209  HB  VAL A 276      -3.683 -11.610  11.985  1.00 94.48           H
ATOM   4210  CG1 VAL A 276      -4.330 -12.688  13.709  1.00 94.48           C
ATOM   4211 1HG1 VAL A 276      -4.247 -11.813  14.353  1.00 94.48           H
ATOM   4212 2HG1 VAL A 276      -5.182 -13.292  14.023  1.00 94.48           H
ATOM   4213 3HG1 VAL A 276      -3.418 -13.281  13.783  1.00 94.48           H
ATOM   4214  CG2 VAL A 276      -4.552 -13.438  11.311  1.00 94.48           C
ATOM   4215 1HG2 VAL A 276      -5.412 -14.068  11.542  1.00 94.48           H
ATOM   4216 2HG2 VAL A 276      -4.625 -13.087  10.282  1.00 94.48           H
ATOM   4217 3HG2 VAL A 276      -3.636 -14.016  11.434  1.00 94.48           H
ATOM   4218  HN  VAL A 276      -5.114 -11.070  10.179  1.00 94.48           H
ATOM   4219  N   GLN A 277      -5.116  -9.216  12.867  1.00 90.78           N
ATOM   4220  CA  GLN A 277      -5.070  -8.073  13.763  1.00 90.78           C
ATOM   4221  C   GLN A 277      -6.451  -7.423  13.866  1.00 90.78           C
ATOM   4222  O   GLN A 277      -6.835  -6.939  14.929  1.00 90.78           O
ATOM   4223  HA  GLN A 277      -4.777  -8.477  14.733  1.00 90.78           H
ATOM   4224  CB  GLN A 277      -4.019  -7.060  13.305  1.00 90.78           C
ATOM   4225 1HB  GLN A 277      -4.131  -6.873  12.236  1.00 90.78           H
ATOM   4226 2HB  GLN A 277      -4.180  -6.109  13.813  1.00 90.78           H
ATOM   4227  CG  GLN A 277      -2.605  -7.566  13.594  1.00 90.78           C
ATOM   4228 1HG  GLN A 277      -2.527  -7.858  14.642  1.00 90.78           H
ATOM   4229 2HG  GLN A 277      -2.405  -8.457  12.999  1.00 90.78           H
ATOM   4230  CD  GLN A 277      -1.563  -6.491  13.280  1.00 90.78           C
ATOM   4231  OE1 GLN A 277      -1.784  -5.587  12.492  1.00 90.78           O
ATOM   4232  NE2 GLN A 277      -0.417  -6.640  13.939  1.00 90.78           N
ATOM   4233 1HE2 GLN A 277      -0.300  -7.405  14.572  1.00 90.78           H
ATOM   4234 2HE2 GLN A 277       0.328  -5.987  13.800  1.00 90.78           H
ATOM   4235  HN  GLN A 277      -4.532  -9.144  12.059  1.00 90.78           H
ATOM   4236  N   THR A 278      -7.159  -7.434  12.747  1.00 91.95           N
ATOM   4237  CA  THR A 278      -8.471  -6.812  12.685  1.00 91.95           C
ATOM   4238  C   THR A 278      -9.463  -7.571  13.568  1.00 91.95           C
ATOM   4239  O   THR A 278     -10.240  -6.961  14.301  1.00 91.95           O
ATOM   4240  HA  THR A 278      -8.392  -5.802  13.088  1.00 91.95           H
ATOM   4241  CB  THR A 278      -8.894  -6.743  11.216  1.00 91.95           C
ATOM   4242  HB  THR A 278      -9.041  -7.743  10.807  1.00 91.95           H
ATOM   4243  OG1 THR A 278      -7.870  -5.970  10.596  1.00 91.95           O
ATOM   4244  HG1 THR A 278      -7.198  -6.573  10.166  1.00 91.95           H
ATOM   4245  CG2 THR A 278     -10.163  -5.915  11.010  1.00 91.95           C
ATOM   4246 1HG2 THR A 278      -9.993  -4.896  11.358  1.00 91.95           H
ATOM   4247 2HG2 THR A 278     -10.983  -6.360  11.575  1.00 91.95           H
ATOM   4248 3HG2 THR A 278     -10.419  -5.899   9.951  1.00 91.95           H
ATOM   4249  HN  THR A 278      -6.852  -7.857  11.894  1.00 91.95           H
ATOM   4250  N   ILE A 279      -9.405  -8.891  13.469  1.00 92.11           N
ATOM   4251  CA  ILE A 279     -10.294  -9.739  14.245  1.00 92.11           C
ATOM   4252  C   ILE A 279      -9.956  -9.601  15.731  1.00 92.11           C
ATOM   4253  O   ILE A 279     -10.851  -9.495  16.567  1.00 92.11           O
ATOM   4254  HA  ILE A 279     -11.310  -9.378  14.087  1.00 92.11           H
ATOM   4255  CB  ILE A 279     -10.240 -11.180  13.733  1.00 92.11           C
ATOM   4256  HB  ILE A 279      -9.199 -11.502  13.728  1.00 92.11           H
ATOM   4257  CG1 ILE A 279     -10.748 -11.270  12.293  1.00 92.11           C
ATOM   4258 1HG1 ILE A 279     -11.830 -11.141  12.277  1.00 92.11           H
ATOM   4259 2HG1 ILE A 279     -10.322 -10.459  11.702  1.00 92.11           H
ATOM   4260  CG2 ILE A 279     -11.000 -12.123  14.669  1.00 92.11           C
ATOM   4261 1HG2 ILE A 279     -10.552 -12.088  15.662  1.00 92.11           H
ATOM   4262 2HG2 ILE A 279     -12.043 -11.812  14.729  1.00 92.11           H
ATOM   4263 3HG2 ILE A 279     -10.946 -13.140  14.282  1.00 92.11           H
ATOM   4264  CD1 ILE A 279     -10.380 -12.615  11.664  1.00 92.11           C
ATOM   4265 1HD1 ILE A 279      -9.296 -12.730  11.661  1.00 92.11           H
ATOM   4266 2HD1 ILE A 279     -10.829 -13.422  12.244  1.00 92.11           H
ATOM   4267 3HD1 ILE A 279     -10.753 -12.652  10.641  1.00 92.11           H
ATOM   4268  HN  ILE A 279      -8.767  -9.379  12.874  1.00 92.11           H
ATOM   4269  N   ASP A 280      -8.661  -9.607  16.013  1.00 91.72           N
ATOM   4270  CA  ASP A 280      -8.195  -9.540  17.388  1.00 91.72           C
ATOM   4271  C   ASP A 280      -8.602  -8.196  17.995  1.00 91.72           C
ATOM   4272  O   ASP A 280      -8.911  -8.116  19.183  1.00 91.72           O
ATOM   4273  HA  ASP A 280      -8.666 -10.385  17.892  1.00 91.72           H
ATOM   4274  CB  ASP A 280      -6.671  -9.649  17.459  1.00 91.72           C
ATOM   4275 1HB  ASP A 280      -6.342 -10.549  16.938  1.00 91.72           H
ATOM   4276 2HB  ASP A 280      -6.218  -8.801  16.946  1.00 91.72           H
ATOM   4277  CG  ASP A 280      -6.191  -9.689  18.911  1.00 91.72           C
ATOM   4278  OD1 ASP A 280      -6.764 -10.495  19.676  1.00 91.72           O
ATOM   4279  OD2 ASP A 280      -5.261  -8.914  19.223  1.00 91.72           O
ATOM   4280  HN  ASP A 280      -7.939  -9.656  15.324  1.00 91.72           H
ATOM   4281  N   ALA A 281      -8.589  -7.174  17.152  1.00 91.01           N
ATOM   4282  CA  ALA A 281      -8.965  -5.840  17.588  1.00 91.01           C
ATOM   4283  C   ALA A 281     -10.406  -5.863  18.102  1.00 91.01           C
ATOM   4284  O   ALA A 281     -10.772  -5.071  18.969  1.00 91.01           O
ATOM   4285  HA  ALA A 281      -8.301  -5.559  18.406  1.00 91.01           H
ATOM   4286  CB  ALA A 281      -8.772  -4.853  16.435  1.00 91.01           C
ATOM   4287 1HB  ALA A 281      -7.727  -4.853  16.127  1.00 91.01           H
ATOM   4288 2HB  ALA A 281      -9.399  -5.150  15.594  1.00 91.01           H
ATOM   4289 3HB  ALA A 281      -9.054  -3.852  16.763  1.00 91.01           H
ATOM   4290  HN  ALA A 281      -8.329  -7.247  16.190  1.00 91.01           H
ATOM   4291  N   TYR A 282     -11.185  -6.779  17.545  1.00 79.02           N
ATOM   4292  CA  TYR A 282     -12.588  -6.888  17.905  1.00 79.02           C
ATOM   4293  C   TYR A 282     -12.791  -7.932  19.005  1.00 79.02           C
ATOM   4294  O   TYR A 282     -13.480  -7.674  19.991  1.00 79.02           O
ATOM   4295  HA  TYR A 282     -12.918  -5.916  18.272  1.00 79.02           H
ATOM   4296  CB  TYR A 282     -13.314  -7.349  16.640  1.00 79.02           C
ATOM   4297 1HB  TYR A 282     -13.077  -6.663  15.827  1.00 79.02           H
ATOM   4298 2HB  TYR A 282     -12.933  -8.329  16.351  1.00 79.02           H
ATOM   4299  CG  TYR A 282     -14.834  -7.434  16.791  1.00 79.02           C
ATOM   4300  CD1 TYR A 282     -15.444  -8.661  16.953  1.00 79.02           C
ATOM   4301  HD1 TYR A 282     -14.843  -9.570  16.973  1.00 79.02           H
ATOM   4302  CD2 TYR A 282     -15.595  -6.283  16.765  1.00 79.02           C
ATOM   4303  HD2 TYR A 282     -15.113  -5.314  16.638  1.00 79.02           H
ATOM   4304  CE1 TYR A 282     -16.875  -8.741  17.094  1.00 79.02           C
ATOM   4305  HE1 TYR A 282     -17.369  -9.704  17.223  1.00 79.02           H
ATOM   4306  CE2 TYR A 282     -17.026  -6.363  16.907  1.00 79.02           C
ATOM   4307  HE2 TYR A 282     -17.639  -5.462  16.889  1.00 79.02           H
ATOM   4308  CZ  TYR A 282     -17.595  -7.588  17.065  1.00 79.02           C
ATOM   4309  OH  TYR A 282     -18.946  -7.663  17.199  1.00 79.02           O
ATOM   4310  HH  TYR A 282     -19.344  -6.746  17.172  1.00 79.02           H
ATOM   4311  HN  TYR A 282     -10.872  -7.437  16.860  1.00 79.02           H
ATOM   4312  N   ALA A 283     -12.180  -9.089  18.799  1.00 88.58           N
ATOM   4313  CA  ALA A 283     -12.495 -10.256  19.605  1.00 88.58           C
ATOM   4314  C   ALA A 283     -11.531 -10.327  20.791  1.00 88.58           C
ATOM   4315  O   ALA A 283     -11.826 -10.968  21.799  1.00 88.58           O
ATOM   4316  HA  ALA A 283     -13.511 -10.136  19.981  1.00 88.58           H
ATOM   4317  CB  ALA A 283     -12.438 -11.511  18.732  1.00 88.58           C
ATOM   4318 1HB  ALA A 283     -13.162 -11.423  17.922  1.00 88.58           H
ATOM   4319 2HB  ALA A 283     -11.437 -11.618  18.314  1.00 88.58           H
ATOM   4320 3HB  ALA A 283     -12.674 -12.386  19.337  1.00 88.58           H
ATOM   4321  HN  ALA A 283     -11.482  -9.236  18.098  1.00 88.58           H
ATOM   4322  N   MET A 284     -10.397  -9.659  20.632  1.00 81.57           N
ATOM   4323  CA  MET A 284      -9.384  -9.645  21.673  1.00 81.57           C
ATOM   4324  C   MET A 284      -9.105 -11.059  22.185  1.00 81.57           C
ATOM   4325  O   MET A 284      -9.040 -11.284  23.393  1.00 81.57           O
ATOM   4326  HA  MET A 284      -8.488  -9.237  21.205  1.00 81.57           H
ATOM   4327  CB  MET A 284      -9.856  -8.766  22.833  1.00 81.57           C
ATOM   4328 1HB  MET A 284     -10.750  -9.199  23.282  1.00 81.57           H
ATOM   4329 2HB  MET A 284      -9.091  -8.739  23.608  1.00 81.57           H
ATOM   4330  CG  MET A 284     -10.156  -7.343  22.355  1.00 81.57           C
ATOM   4331 1HG  MET A 284      -9.256  -6.893  21.938  1.00 81.57           H
ATOM   4332 2HG  MET A 284     -10.899  -7.367  21.558  1.00 81.57           H
ATOM   4333  SD  MET A 284     -10.756  -6.356  23.717  1.00 81.57           S
ATOM   4334  CE  MET A 284     -11.105  -4.829  22.862  1.00 81.57           C
ATOM   4335 1HE  MET A 284     -10.189  -4.449  22.409  1.00 81.57           H
ATOM   4336 2HE  MET A 284     -11.847  -5.008  22.084  1.00 81.57           H
ATOM   4337 3HE  MET A 284     -11.491  -4.096  23.570  1.00 81.57           H
ATOM   4338  HN  MET A 284     -10.167  -9.136  19.811  1.00 81.57           H
ATOM   4339  N   PHE A 285      -8.947 -11.976  21.242  1.00 84.27           N
ATOM   4340  CA  PHE A 285      -8.859 -13.387  21.576  1.00 84.27           C
ATOM   4341  C   PHE A 285      -7.416 -13.787  21.892  1.00 84.27           C
ATOM   4342  O   PHE A 285      -7.171 -14.864  22.434  1.00 84.27           O
ATOM   4343  HA  PHE A 285      -9.480 -13.550  22.456  1.00 84.27           H
ATOM   4344  CB  PHE A 285      -9.335 -14.168  20.349  1.00 84.27           C
ATOM   4345 1HB  PHE A 285      -9.450 -15.217  20.621  1.00 84.27           H
ATOM   4346 2HB  PHE A 285     -10.320 -13.804  20.060  1.00 84.27           H
ATOM   4347  CG  PHE A 285      -8.396 -14.068  19.145  1.00 84.27           C
ATOM   4348  CD1 PHE A 285      -8.584 -13.094  18.215  1.00 84.27           C
ATOM   4349  HD1 PHE A 285      -9.404 -12.384  18.328  1.00 84.27           H
ATOM   4350  CD2 PHE A 285      -7.373 -14.953  19.005  1.00 84.27           C
ATOM   4351  HD2 PHE A 285      -7.222 -15.734  19.751  1.00 84.27           H
ATOM   4352  CE1 PHE A 285      -7.713 -13.001  17.098  1.00 84.27           C
ATOM   4353  HE1 PHE A 285      -7.863 -12.220  16.352  1.00 84.27           H
ATOM   4354  CE2 PHE A 285      -6.502 -14.861  17.888  1.00 84.27           C
ATOM   4355  HE2 PHE A 285      -5.682 -15.571  17.776  1.00 84.27           H
ATOM   4356  CZ  PHE A 285      -6.690 -13.887  16.958  1.00 84.27           C
ATOM   4357  HZ  PHE A 285      -6.021 -13.816  16.100  1.00 84.27           H
ATOM   4358  HN  PHE A 285      -8.879 -11.768  20.266  1.00 84.27           H
ATOM   4359  N   ILE A 286      -6.499 -12.898  21.541  1.00 86.04           N
ATOM   4360  CA  ILE A 286      -5.088 -13.140  21.789  1.00 86.04           C
ATOM   4361  C   ILE A 286      -4.737 -12.678  23.205  1.00 86.04           C
ATOM   4362  O   ILE A 286      -4.626 -11.480  23.461  1.00 86.04           O
ATOM   4363  HA  ILE A 286      -4.925 -14.216  21.727  1.00 86.04           H
ATOM   4364  CB  ILE A 286      -4.233 -12.489  20.700  1.00 86.04           C
ATOM   4365  HB  ILE A 286      -4.434 -11.418  20.702  1.00 86.04           H
ATOM   4366  CG1 ILE A 286      -4.612 -13.019  19.316  1.00 86.04           C
ATOM   4367 1HG1 ILE A 286      -4.384 -14.083  19.254  1.00 86.04           H
ATOM   4368 2HG1 ILE A 286      -5.687 -12.914  19.165  1.00 86.04           H
ATOM   4369  CG2 ILE A 286      -2.742 -12.669  20.993  1.00 86.04           C
ATOM   4370 1HG2 ILE A 286      -2.501 -12.205  21.950  1.00 86.04           H
ATOM   4371 2HG2 ILE A 286      -2.505 -13.732  21.035  1.00 86.04           H
ATOM   4372 3HG2 ILE A 286      -2.157 -12.197  20.204  1.00 86.04           H
ATOM   4373  CD1 ILE A 286      -3.861 -12.266  18.216  1.00 86.04           C
ATOM   4374 1HD1 ILE A 286      -4.111 -11.206  18.266  1.00 86.04           H
ATOM   4375 2HD1 ILE A 286      -2.788 -12.393  18.357  1.00 86.04           H
ATOM   4376 3HD1 ILE A 286      -4.149 -12.662  17.242  1.00 86.04           H
ATOM   4377  HN  ILE A 286      -6.706 -12.027  21.095  1.00 86.04           H
ATOM   4378  N   SER A 287      -4.572 -13.652  24.088  1.00 84.44           N
ATOM   4379  CA  SER A 287      -4.240 -13.360  25.472  1.00 84.44           C
ATOM   4380  C   SER A 287      -2.801 -13.785  25.766  1.00 84.44           C
ATOM   4381  O   SER A 287      -2.224 -13.380  26.774  1.00 84.44           O
ATOM   4382  HA  SER A 287      -4.348 -12.280  25.572  1.00 84.44           H
ATOM   4383  CB  SER A 287      -5.207 -14.059  26.429  1.00 84.44           C
ATOM   4384 1HB  SER A 287      -4.918 -13.844  27.458  1.00 84.44           H
ATOM   4385 2HB  SER A 287      -6.210 -13.657  26.290  1.00 84.44           H
ATOM   4386  OG  SER A 287      -5.230 -15.470  26.229  1.00 84.44           O
ATOM   4387  HG  SER A 287      -5.901 -15.892  26.838  1.00 84.44           H
ATOM   4388  HN  SER A 287      -4.661 -14.624  23.871  1.00 84.44           H
ATOM   4389  N   ASN A 288      -2.262 -14.597  24.868  1.00 85.87           N
ATOM   4390  CA  ASN A 288      -0.935 -15.155  25.064  1.00 85.87           C
ATOM   4391  C   ASN A 288       0.110 -14.182  24.513  1.00 85.87           C
ATOM   4392  O   ASN A 288       0.082 -13.840  23.332  1.00 85.87           O
ATOM   4393  HA  ASN A 288      -0.842 -15.301  26.140  1.00 85.87           H
ATOM   4394  CB  ASN A 288      -0.781 -16.484  24.322  1.00 85.87           C
ATOM   4395 1HB  ASN A 288      -1.617 -17.140  24.566  1.00 85.87           H
ATOM   4396 2HB  ASN A 288      -0.816 -16.310  23.246  1.00 85.87           H
ATOM   4397  CG  ASN A 288       0.536 -17.169  24.691  1.00 85.87           C
ATOM   4398  OD1 ASN A 288       1.551 -16.535  24.925  1.00 85.87           O
ATOM   4399  ND2 ASN A 288       0.463 -18.497  24.730  1.00 85.87           N
ATOM   4400 1HD2 ASN A 288      -0.402 -18.956  24.528  1.00 85.87           H
ATOM   4401 2HD2 ASN A 288       1.273 -19.035  24.962  1.00 85.87           H
ATOM   4402  HN  ASN A 288      -2.715 -14.872  24.020  1.00 85.87           H
ATOM   4403  N   CYS A 289       1.006 -13.765  25.395  1.00 90.96           N
ATOM   4404  CA  CYS A 289       2.001 -12.769  25.036  1.00 90.96           C
ATOM   4405  C   CYS A 289       2.886 -13.349  23.931  1.00 90.96           C
ATOM   4406  O   CYS A 289       3.268 -12.641  23.001  1.00 90.96           O
ATOM   4407  HA  CYS A 289       1.455 -11.896  24.677  1.00 90.96           H
ATOM   4408  CB  CYS A 289       2.821 -12.325  26.250  1.00 90.96           C
ATOM   4409 1HB  CYS A 289       2.158 -11.948  27.028  1.00 90.96           H
ATOM   4410 2HB  CYS A 289       3.353 -13.178  26.670  1.00 90.96           H
ATOM   4411  SG  CYS A 289       4.012 -11.026  25.759  1.00 90.96           S
ATOM   4412  HN  CYS A 289       1.060 -14.095  26.337  1.00 90.96           H
ATOM   4413  N   ALA A 290       3.186 -14.632  24.070  1.00 93.13           N
ATOM   4414  CA  ALA A 290       4.088 -15.294  23.143  1.00 93.13           C
ATOM   4415  C   ALA A 290       3.497 -15.234  21.732  1.00 93.13           C
ATOM   4416  O   ALA A 290       4.213 -14.974  20.766  1.00 93.13           O
ATOM   4417  HA  ALA A 290       5.033 -14.752  23.155  1.00 93.13           H
ATOM   4418  CB  ALA A 290       4.337 -16.730  23.610  1.00 93.13           C
ATOM   4419 1HB  ALA A 290       4.784 -16.716  24.604  1.00 93.13           H
ATOM   4420 2HB  ALA A 290       3.390 -17.270  23.644  1.00 93.13           H
ATOM   4421 3HB  ALA A 290       5.013 -17.226  22.914  1.00 93.13           H
ATOM   4422  HN  ALA A 290       2.825 -15.215  24.798  1.00 93.13           H
ATOM   4423  N   VAL A 291       2.197 -15.478  21.659  1.00 93.26           N
ATOM   4424  CA  VAL A 291       1.504 -15.465  20.382  1.00 93.26           C
ATOM   4425  C   VAL A 291       1.501 -14.041  19.823  1.00 93.26           C
ATOM   4426  O   VAL A 291       1.735 -13.837  18.633  1.00 93.26           O
ATOM   4427  HA  VAL A 291       2.059 -16.108  19.700  1.00 93.26           H
ATOM   4428  CB  VAL A 291       0.098 -16.046  20.544  1.00 93.26           C
ATOM   4429  HB  VAL A 291      -0.429 -15.449  21.288  1.00 93.26           H
ATOM   4430  CG1 VAL A 291      -0.685 -15.960  19.232  1.00 93.26           C
ATOM   4431 1HG1 VAL A 291      -0.772 -14.917  18.928  1.00 93.26           H
ATOM   4432 2HG1 VAL A 291      -0.162 -16.522  18.459  1.00 93.26           H
ATOM   4433 3HG1 VAL A 291      -1.681 -16.380  19.375  1.00 93.26           H
ATOM   4434  CG2 VAL A 291       0.156 -17.488  21.054  1.00 93.26           C
ATOM   4435 1HG2 VAL A 291       0.709 -18.103  20.344  1.00 93.26           H
ATOM   4436 2HG2 VAL A 291       0.657 -17.511  22.022  1.00 93.26           H
ATOM   4437 3HG2 VAL A 291      -0.857 -17.877  21.160  1.00 93.26           H
ATOM   4438  HN  VAL A 291       1.620 -15.682  22.451  1.00 93.26           H
ATOM   4439  N   SER A 292       1.234 -13.092  20.708  1.00 93.49           N
ATOM   4440  CA  SER A 292       1.157 -11.697  20.310  1.00 93.49           C
ATOM   4441  C   SER A 292       2.502 -11.239  19.744  1.00 93.49           C
ATOM   4442  O   SER A 292       2.549 -10.534  18.737  1.00 93.49           O
ATOM   4443  HA  SER A 292       0.385 -11.658  19.541  1.00 93.49           H
ATOM   4444  CB  SER A 292       0.747 -10.810  21.487  1.00 93.49           C
ATOM   4445 1HB  SER A 292      -0.156 -11.212  21.947  1.00 93.49           H
ATOM   4446 2HB  SER A 292       1.528 -10.831  22.247  1.00 93.49           H
ATOM   4447  OG  SER A 292       0.514  -9.463  21.085  1.00 93.49           O
ATOM   4448  HG  SER A 292      -0.336  -9.404  20.562  1.00 93.49           H
ATOM   4449  HN  SER A 292       1.071 -13.264  21.680  1.00 93.49           H
ATOM   4450  N   THR A 293       3.564 -11.659  20.416  1.00 90.37           N
ATOM   4451  CA  THR A 293       4.905 -11.262  20.020  1.00 90.37           C
ATOM   4452  C   THR A 293       5.214 -11.761  18.607  1.00 90.37           C
ATOM   4453  O   THR A 293       5.727 -11.010  17.779  1.00 90.37           O
ATOM   4454  HA  THR A 293       4.947 -10.174  19.992  1.00 90.37           H
ATOM   4455  CB  THR A 293       5.883 -11.784  21.075  1.00 90.37           C
ATOM   4456  HB  THR A 293       5.837 -12.870  21.146  1.00 90.37           H
ATOM   4457  OG1 THR A 293       5.527 -11.075  22.259  1.00 90.37           O
ATOM   4458  HG1 THR A 293       4.851 -11.596  22.780  1.00 90.37           H
ATOM   4459  CG2 THR A 293       7.325 -11.352  20.802  1.00 90.37           C
ATOM   4460 1HG2 THR A 293       7.384 -10.263  20.798  1.00 90.37           H
ATOM   4461 2HG2 THR A 293       7.641 -11.736  19.832  1.00 90.37           H
ATOM   4462 3HG2 THR A 293       7.977 -11.748  21.580  1.00 90.37           H
ATOM   4463  HN  THR A 293       3.520 -12.258  21.216  1.00 90.37           H
ATOM   4464  N   ASN A 294       4.888 -13.024  18.375  1.00 92.05           N
ATOM   4465  CA  ASN A 294       5.188 -13.652  17.100  1.00 92.05           C
ATOM   4466  C   ASN A 294       4.387 -12.961  15.995  1.00 92.05           C
ATOM   4467  O   ASN A 294       4.887 -12.771  14.887  1.00 92.05           O
ATOM   4468  HA  ASN A 294       6.264 -13.537  16.970  1.00 92.05           H
ATOM   4469  CB  ASN A 294       4.799 -15.132  17.110  1.00 92.05           C
ATOM   4470 1HB  ASN A 294       3.798 -15.246  17.524  1.00 92.05           H
ATOM   4471 2HB  ASN A 294       4.767 -15.510  16.088  1.00 92.05           H
ATOM   4472  CG  ASN A 294       5.794 -15.954  17.932  1.00 92.05           C
ATOM   4473  OD1 ASN A 294       6.922 -15.555  18.171  1.00 92.05           O
ATOM   4474  ND2 ASN A 294       5.314 -17.122  18.351  1.00 92.05           N
ATOM   4475 1HD2 ASN A 294       4.379 -17.390  18.121  1.00 92.05           H
ATOM   4476 2HD2 ASN A 294       5.889 -17.732  18.897  1.00 92.05           H
ATOM   4477  HN  ASN A 294       4.428 -13.614  19.039  1.00 92.05           H
ATOM   4478  N   ILE A 295       3.157 -12.603  16.334  1.00 91.82           N
ATOM   4479  CA  ILE A 295       2.272 -11.964  15.375  1.00 91.82           C
ATOM   4480  C   ILE A 295       2.861 -10.612  14.967  1.00 91.82           C
ATOM   4481  O   ILE A 295       2.844 -10.253  13.790  1.00 91.82           O
ATOM   4482  HA  ILE A 295       2.230 -12.603  14.493  1.00 91.82           H
ATOM   4483  CB  ILE A 295       0.852 -11.872  15.936  1.00 91.82           C
ATOM   4484  HB  ILE A 295       0.915 -11.542  16.973  1.00 91.82           H
ATOM   4485  CG1 ILE A 295       0.173 -13.243  15.937  1.00 91.82           C
ATOM   4486 1HG1 ILE A 295      -0.003 -13.566  14.912  1.00 91.82           H
ATOM   4487 2HG1 ILE A 295       0.834 -13.979  16.395  1.00 91.82           H
ATOM   4488  CG2 ILE A 295       0.030 -10.826  15.179  1.00 91.82           C
ATOM   4489 1HG2 ILE A 295       0.508  -9.851  15.274  1.00 91.82           H
ATOM   4490 2HG2 ILE A 295      -0.027 -11.102  14.126  1.00 91.82           H
ATOM   4491 3HG2 ILE A 295      -0.975 -10.781  15.598  1.00 91.82           H
ATOM   4492  CD1 ILE A 295      -1.154 -13.197  16.699  1.00 91.82           C
ATOM   4493 1HD1 ILE A 295      -0.970 -12.896  17.730  1.00 91.82           H
ATOM   4494 2HD1 ILE A 295      -1.820 -12.477  16.223  1.00 91.82           H
ATOM   4495 3HD1 ILE A 295      -1.615 -14.184  16.684  1.00 91.82           H
ATOM   4496  HN  ILE A 295       2.765 -12.743  17.243  1.00 91.82           H
ATOM   4497  N   ASP A 296       3.369  -9.899  15.962  1.00 93.26           N
ATOM   4498  CA  ASP A 296       3.913  -8.572  15.729  1.00 93.26           C
ATOM   4499  C   ASP A 296       5.118  -8.676  14.793  1.00 93.26           C
ATOM   4500  O   ASP A 296       5.281  -7.856  13.891  1.00 93.26           O
ATOM   4501  HA  ASP A 296       3.094  -7.999  15.293  1.00 93.26           H
ATOM   4502  CB  ASP A 296       4.383  -7.933  17.037  1.00 93.26           C
ATOM   4503 1HB  ASP A 296       4.884  -8.681  17.653  1.00 93.26           H
ATOM   4504 2HB  ASP A 296       5.116  -7.155  16.823  1.00 93.26           H
ATOM   4505  CG  ASP A 296       3.206  -7.334  17.810  1.00 93.26           C
ATOM   4506  OD1 ASP A 296       2.059  -7.685  17.458  1.00 93.26           O
ATOM   4507  OD2 ASP A 296       3.480  -6.538  18.734  1.00 93.26           O
ATOM   4508  HN  ASP A 296       3.411 -10.213  16.910  1.00 93.26           H
ATOM   4509  N   ILE A 297       5.933  -9.691  15.041  1.00 93.31           N
ATOM   4510  CA  ILE A 297       7.108  -9.925  14.219  1.00 93.31           C
ATOM   4511  C   ILE A 297       6.668 -10.262  12.792  1.00 93.31           C
ATOM   4512  O   ILE A 297       7.217  -9.730  11.828  1.00 93.31           O
ATOM   4513  HA  ILE A 297       7.680  -8.998  14.194  1.00 93.31           H
ATOM   4514  CB  ILE A 297       8.003 -10.992  14.854  1.00 93.31           C
ATOM   4515  HB  ILE A 297       7.381 -11.849  15.112  1.00 93.31           H
ATOM   4516  CG1 ILE A 297       8.628 -10.479  16.153  1.00 93.31           C
ATOM   4517 1HG1 ILE A 297       9.334  -9.679  15.930  1.00 93.31           H
ATOM   4518 2HG1 ILE A 297       7.854 -10.053  16.790  1.00 93.31           H
ATOM   4519  CG2 ILE A 297       9.060 -11.482  13.863  1.00 93.31           C
ATOM   4520 1HG2 ILE A 297       8.568 -11.913  12.990  1.00 93.31           H
ATOM   4521 2HG2 ILE A 297       9.683 -10.643  13.551  1.00 93.31           H
ATOM   4522 3HG2 ILE A 297       9.682 -12.239  14.340  1.00 93.31           H
ATOM   4523  CD1 ILE A 297       9.347 -11.607  16.897  1.00 93.31           C
ATOM   4524 1HD1 ILE A 297       8.633 -12.394  17.140  1.00 93.31           H
ATOM   4525 2HD1 ILE A 297      10.136 -12.014  16.266  1.00 93.31           H
ATOM   4526 3HD1 ILE A 297       9.782 -11.216  17.817  1.00 93.31           H
ATOM   4527  HN  ILE A 297       5.801 -10.345  15.785  1.00 93.31           H
ATOM   4528  N   CYS A 298       5.683 -11.143  12.703  1.00 94.81           N
ATOM   4529  CA  CYS A 298       5.173 -11.567  11.410  1.00 94.81           C
ATOM   4530  C   CYS A 298       4.695 -10.327  10.652  1.00 94.81           C
ATOM   4531  O   CYS A 298       4.912 -10.210   9.447  1.00 94.81           O
ATOM   4532  HA  CYS A 298       6.002 -12.045  10.888  1.00 94.81           H
ATOM   4533  CB  CYS A 298       4.064 -12.611  11.555  1.00 94.81           C
ATOM   4534 1HB  CYS A 298       3.355 -12.297  12.321  1.00 94.81           H
ATOM   4535 2HB  CYS A 298       3.507 -12.693  10.621  1.00 94.81           H
ATOM   4536  SG  CYS A 298       4.785 -14.234  11.997  1.00 94.81           S
ATOM   4537  HG  CYS A 298       5.001 -13.945  13.278  1.00 94.81           H
ATOM   4538  HN  CYS A 298       5.236 -11.563  13.493  1.00 94.81           H
ATOM   4539  N   PHE A 299       4.053  -9.433  11.389  1.00 93.70           N
ATOM   4540  CA  PHE A 299       3.538  -8.209  10.800  1.00 93.70           C
ATOM   4541  C   PHE A 299       4.666  -7.379  10.184  1.00 93.70           C
ATOM   4542  O   PHE A 299       4.558  -6.925   9.046  1.00 93.70           O
ATOM   4543  HA  PHE A 299       2.833  -8.497  10.019  1.00 93.70           H
ATOM   4544  CB  PHE A 299       2.890  -7.407  11.930  1.00 93.70           C
ATOM   4545 1HB  PHE A 299       2.107  -8.011  12.389  1.00 93.70           H
ATOM   4546 2HB  PHE A 299       3.637  -7.215  12.700  1.00 93.70           H
ATOM   4547  CG  PHE A 299       2.287  -6.074  11.481  1.00 93.70           C
ATOM   4548  CD1 PHE A 299       2.995  -4.923  11.633  1.00 93.70           C
ATOM   4549  HD1 PHE A 299       3.992  -4.949  12.073  1.00 93.70           H
ATOM   4550  CD2 PHE A 299       1.044  -6.040  10.931  1.00 93.70           C
ATOM   4551  HD2 PHE A 299       0.477  -6.963  10.810  1.00 93.70           H
ATOM   4552  CE1 PHE A 299       2.437  -3.685  11.216  1.00 93.70           C
ATOM   4553  HE1 PHE A 299       3.004  -2.763  11.337  1.00 93.70           H
ATOM   4554  CE2 PHE A 299       0.485  -4.803  10.515  1.00 93.70           C
ATOM   4555  HE2 PHE A 299      -0.511  -4.776  10.074  1.00 93.70           H
ATOM   4556  CZ  PHE A 299       1.193  -3.652  10.666  1.00 93.70           C
ATOM   4557  HZ  PHE A 299       0.764  -2.702  10.346  1.00 93.70           H
ATOM   4558  HN  PHE A 299       3.883  -9.534  12.369  1.00 93.70           H
ATOM   4559  N   GLN A 300       5.724  -7.207  10.963  1.00 90.36           N
ATOM   4560  CA  GLN A 300       6.832  -6.365  10.545  1.00 90.36           C
ATOM   4561  C   GLN A 300       7.469  -6.920   9.270  1.00 90.36           C
ATOM   4562  O   GLN A 300       7.810  -6.164   8.362  1.00 90.36           O
ATOM   4563  HA  GLN A 300       6.393  -5.387  10.345  1.00 90.36           H
ATOM   4564  CB  GLN A 300       7.869  -6.230  11.662  1.00 90.36           C
ATOM   4565 1HB  GLN A 300       8.112  -7.215  12.059  1.00 90.36           H
ATOM   4566 2HB  GLN A 300       8.791  -5.813  11.258  1.00 90.36           H
ATOM   4567  CG  GLN A 300       7.349  -5.335  12.788  1.00 90.36           C
ATOM   4568 1HG  GLN A 300       7.105  -4.349  12.391  1.00 90.36           H
ATOM   4569 2HG  GLN A 300       6.426  -5.752  13.193  1.00 90.36           H
ATOM   4570  CD  GLN A 300       8.386  -5.199  13.905  1.00 90.36           C
ATOM   4571  OE1 GLN A 300       9.528  -5.611  13.780  1.00 90.36           O
ATOM   4572  NE2 GLN A 300       7.927  -4.600  15.000  1.00 90.36           N
ATOM   4573 1HE2 GLN A 300       6.979  -4.285  15.037  1.00 90.36           H
ATOM   4574 2HE2 GLN A 300       8.530  -4.464  15.786  1.00 90.36           H
ATOM   4575  HN  GLN A 300       5.830  -7.630  11.863  1.00 90.36           H
ATOM   4576  N   VAL A 301       7.609  -8.237   9.242  1.00 95.19           N
ATOM   4577  CA  VAL A 301       8.268  -8.896   8.127  1.00 95.19           C
ATOM   4578  C   VAL A 301       7.419  -8.727   6.866  1.00 95.19           C
ATOM   4579  O   VAL A 301       7.916  -8.284   5.832  1.00 95.19           O
ATOM   4580  HA  VAL A 301       9.227  -8.401   7.972  1.00 95.19           H
ATOM   4581  CB  VAL A 301       8.542 -10.361   8.472  1.00 95.19           C
ATOM   4582  HB  VAL A 301       7.596 -10.819   8.763  1.00 95.19           H
ATOM   4583  CG1 VAL A 301       9.076 -11.120   7.256  1.00 95.19           C
ATOM   4584 1HG1 VAL A 301       8.342 -11.082   6.452  1.00 95.19           H
ATOM   4585 2HG1 VAL A 301      10.006 -10.661   6.921  1.00 95.19           H
ATOM   4586 3HG1 VAL A 301       9.262 -12.159   7.529  1.00 95.19           H
ATOM   4587  CG2 VAL A 301       9.504 -10.475   9.656  1.00 95.19           C
ATOM   4588 1HG2 VAL A 301      10.449  -9.994   9.404  1.00 95.19           H
ATOM   4589 2HG2 VAL A 301       9.068  -9.987  10.527  1.00 95.19           H
ATOM   4590 3HG2 VAL A 301       9.681 -11.527   9.880  1.00 95.19           H
ATOM   4591  HN  VAL A 301       7.283  -8.850   9.961  1.00 95.19           H
ATOM   4592  N   THR A 302       6.151  -9.090   6.992  1.00 94.32           N
ATOM   4593  CA  THR A 302       5.266  -9.134   5.840  1.00 94.32           C
ATOM   4594  C   THR A 302       5.020  -7.722   5.304  1.00 94.32           C
ATOM   4595  O   THR A 302       4.844  -7.533   4.101  1.00 94.32           O
ATOM   4596  HA  THR A 302       5.761  -9.695   5.048  1.00 94.32           H
ATOM   4597  CB  THR A 302       3.984  -9.858   6.256  1.00 94.32           C
ATOM   4598  HB  THR A 302       3.273  -9.894   5.431  1.00 94.32           H
ATOM   4599  OG1 THR A 302       3.547  -9.153   7.414  1.00 94.32           O
ATOM   4600  HG1 THR A 302       2.633  -9.463   7.679  1.00 94.32           H
ATOM   4601  CG2 THR A 302       4.251 -11.277   6.761  1.00 94.32           C
ATOM   4602 1HG2 THR A 302       4.909 -11.236   7.629  1.00 94.32           H
ATOM   4603 2HG2 THR A 302       4.726 -11.861   5.973  1.00 94.32           H
ATOM   4604 3HG2 THR A 302       3.308 -11.746   7.043  1.00 94.32           H
ATOM   4605  HN  THR A 302       5.728  -9.351   7.860  1.00 94.32           H
ATOM   4606  N   GLN A 303       5.014  -6.767   6.222  1.00 91.42           N
ATOM   4607  CA  GLN A 303       4.858  -5.371   5.849  1.00 91.42           C
ATOM   4608  C   GLN A 303       6.030  -4.921   4.976  1.00 91.42           C
ATOM   4609  O   GLN A 303       5.838  -4.204   3.994  1.00 91.42           O
ATOM   4610  HA  GLN A 303       3.931  -5.326   5.277  1.00 91.42           H
ATOM   4611  CB  GLN A 303       4.725  -4.484   7.089  1.00 91.42           C
ATOM   4612 1HB  GLN A 303       3.892  -4.830   7.701  1.00 91.42           H
ATOM   4613 2HB  GLN A 303       5.625  -4.569   7.699  1.00 91.42           H
ATOM   4614  CG  GLN A 303       4.504  -3.022   6.696  1.00 91.42           C
ATOM   4615 1HG  GLN A 303       5.380  -2.648   6.166  1.00 91.42           H
ATOM   4616 2HG  GLN A 303       3.661  -2.950   6.009  1.00 91.42           H
ATOM   4617  CD  GLN A 303       4.240  -2.157   7.930  1.00 91.42           C
ATOM   4618  OE1 GLN A 303       5.065  -2.028   8.818  1.00 91.42           O
ATOM   4619  NE2 GLN A 303       3.045  -1.573   7.934  1.00 91.42           N
ATOM   4620 1HE2 GLN A 303       2.413  -1.720   7.173  1.00 91.42           H
ATOM   4621 2HE2 GLN A 303       2.778  -0.986   8.699  1.00 91.42           H
ATOM   4622  HN  GLN A 303       5.114  -6.934   7.203  1.00 91.42           H
ATOM   4623  N   THR A 304       7.219  -5.359   5.364  1.00 92.83           N
ATOM   4624  CA  THR A 304       8.427  -4.972   4.655  1.00 92.83           C
ATOM   4625  C   THR A 304       8.398  -5.505   3.222  1.00 92.83           C
ATOM   4626  O   THR A 304       8.753  -4.793   2.283  1.00 92.83           O
ATOM   4627  HA  THR A 304       8.455  -3.884   4.591  1.00 92.83           H
ATOM   4628  CB  THR A 304       9.628  -5.467   5.464  1.00 92.83           C
ATOM   4629  HB  THR A 304       9.667  -6.556   5.475  1.00 92.83           H
ATOM   4630  OG1 THR A 304       9.471  -4.844   6.736  1.00 92.83           O
ATOM   4631  HG1 THR A 304       9.091  -5.496   7.391  1.00 92.83           H
ATOM   4632  CG2 THR A 304      10.955  -4.914   4.939  1.00 92.83           C
ATOM   4633 1HG2 THR A 304      10.941  -3.826   4.991  1.00 92.83           H
ATOM   4634 2HG2 THR A 304      11.095  -5.227   3.904  1.00 92.83           H
ATOM   4635 3HG2 THR A 304      11.774  -5.297   5.548  1.00 92.83           H
ATOM   4636  HN  THR A 304       7.363  -5.966   6.145  1.00 92.83           H
ATOM   4637  N   ILE A 305       7.972  -6.753   3.097  1.00 92.34           N
ATOM   4638  CA  ILE A 305       7.869  -7.382   1.791  1.00 92.34           C
ATOM   4639  C   ILE A 305       6.935  -6.556   0.904  1.00 92.34           C
ATOM   4640  O   ILE A 305       7.192  -6.387  -0.287  1.00 92.34           O
ATOM   4641  HA  ILE A 305       8.863  -7.375   1.345  1.00 92.34           H
ATOM   4642  CB  ILE A 305       7.447  -8.846   1.932  1.00 92.34           C
ATOM   4643  HB  ILE A 305       6.552  -8.885   2.554  1.00 92.34           H
ATOM   4644  CG1 ILE A 305       8.528  -9.661   2.645  1.00 92.34           C
ATOM   4645 1HG1 ILE A 305       9.374  -9.813   1.975  1.00 92.34           H
ATOM   4646 2HG1 ILE A 305       8.899  -9.106   3.506  1.00 92.34           H
ATOM   4647  CG2 ILE A 305       7.080  -9.445   0.573  1.00 92.34           C
ATOM   4648 1HG2 ILE A 305       6.252  -8.883   0.140  1.00 92.34           H
ATOM   4649 2HG2 ILE A 305       7.942  -9.392  -0.092  1.00 92.34           H
ATOM   4650 3HG2 ILE A 305       6.784 -10.486   0.703  1.00 92.34           H
ATOM   4651  CD1 ILE A 305       7.982 -11.016   3.101  1.00 92.34           C
ATOM   4652 1HD1 ILE A 305       7.151 -10.859   3.790  1.00 92.34           H
ATOM   4653 2HD1 ILE A 305       7.634 -11.578   2.234  1.00 92.34           H
ATOM   4654 3HD1 ILE A 305       8.771 -11.575   3.604  1.00 92.34           H
ATOM   4655  HN  ILE A 305       7.700  -7.331   3.866  1.00 92.34           H
ATOM   4656  N   ALA A 306       5.869  -6.064   1.519  1.00 92.03           N
ATOM   4657  CA  ALA A 306       4.867  -5.305   0.789  1.00 92.03           C
ATOM   4658  C   ALA A 306       5.499  -4.020   0.251  1.00 92.03           C
ATOM   4659  O   ALA A 306       5.149  -3.559  -0.834  1.00 92.03           O
ATOM   4660  HA  ALA A 306       4.536  -5.916  -0.051  1.00 92.03           H
ATOM   4661  CB  ALA A 306       3.671  -5.029   1.701  1.00 92.03           C
ATOM   4662 1HB  ALA A 306       3.240  -5.975   2.032  1.00 92.03           H
ATOM   4663 2HB  ALA A 306       3.999  -4.457   2.569  1.00 92.03           H
ATOM   4664 3HB  ALA A 306       2.920  -4.461   1.154  1.00 92.03           H
ATOM   4665  HN  ALA A 306       5.685  -6.176   2.496  1.00 92.03           H
ATOM   4666  N   PHE A 307       6.419  -3.477   1.036  1.00 90.42           N
ATOM   4667  CA  PHE A 307       7.052  -2.217   0.686  1.00 90.42           C
ATOM   4668  C   PHE A 307       7.977  -2.385  -0.521  1.00 90.42           C
ATOM   4669  O   PHE A 307       8.171  -1.448  -1.294  1.00 90.42           O
ATOM   4670  HA  PHE A 307       6.258  -1.514   0.437  1.00 90.42           H
ATOM   4671  CB  PHE A 307       7.884  -1.784   1.894  1.00 90.42           C
ATOM   4672 1HB  PHE A 307       8.524  -2.612   2.198  1.00 90.42           H
ATOM   4673 2HB  PHE A 307       8.541  -0.967   1.596  1.00 90.42           H
ATOM   4674  CG  PHE A 307       7.050  -1.336   3.096  1.00 90.42           C
ATOM   4675  CD1 PHE A 307       5.699  -1.224   2.982  1.00 90.42           C
ATOM   4676  HD1 PHE A 307       5.211  -1.453   2.035  1.00 90.42           H
ATOM   4677  CD2 PHE A 307       7.659  -1.049   4.278  1.00 90.42           C
ATOM   4678  HD2 PHE A 307       8.741  -1.139   4.369  1.00 90.42           H
ATOM   4679  CE1 PHE A 307       4.925  -0.808   4.097  1.00 90.42           C
ATOM   4680  HE1 PHE A 307       3.842  -0.718   4.006  1.00 90.42           H
ATOM   4681  CE2 PHE A 307       6.884  -0.634   5.393  1.00 90.42           C
ATOM   4682  HE2 PHE A 307       7.372  -0.404   6.340  1.00 90.42           H
ATOM   4683  CZ  PHE A 307       5.534  -0.522   5.279  1.00 90.42           C
ATOM   4684  HZ  PHE A 307       4.939  -0.202   6.135  1.00 90.42           H
ATOM   4685  HN  PHE A 307       6.732  -3.883   1.895  1.00 90.42           H
ATOM   4686  N   PHE A 308       8.524  -3.586  -0.646  1.00 86.97           N
ATOM   4687  CA  PHE A 308       9.410  -3.894  -1.755  1.00 86.97           C
ATOM   4688  C   PHE A 308       8.675  -3.781  -3.092  1.00 86.97           C
ATOM   4689  O   PHE A 308       9.300  -3.591  -4.134  1.00 86.97           O
ATOM   4690  HA  PHE A 308      10.225  -3.170  -1.728  1.00 86.97           H
ATOM   4691  CB  PHE A 308       9.880  -5.337  -1.565  1.00 86.97           C
ATOM   4692 1HB  PHE A 308       9.091  -5.904  -1.071  1.00 86.97           H
ATOM   4693 2HB  PHE A 308      10.033  -5.791  -2.544  1.00 86.97           H
ATOM   4694  CG  PHE A 308      11.169  -5.470  -0.751  1.00 86.97           C
ATOM   4695  CD1 PHE A 308      12.372  -5.231  -1.338  1.00 86.97           C
ATOM   4696  HD1 PHE A 308      12.418  -4.946  -2.389  1.00 86.97           H
ATOM   4697  CD2 PHE A 308      11.112  -5.826   0.561  1.00 86.97           C
ATOM   4698  HD2 PHE A 308      10.147  -6.017   1.032  1.00 86.97           H
ATOM   4699  CE1 PHE A 308      13.568  -5.354  -0.583  1.00 86.97           C
ATOM   4700  HE1 PHE A 308      14.532  -5.163  -1.054  1.00 86.97           H
ATOM   4701  CE2 PHE A 308      12.308  -5.949   1.316  1.00 86.97           C
ATOM   4702  HE2 PHE A 308      12.261  -6.234   2.367  1.00 86.97           H
ATOM   4703  CZ  PHE A 308      13.511  -5.710   0.729  1.00 86.97           C
ATOM   4704  HZ  PHE A 308      14.429  -5.804   1.309  1.00 86.97           H
ATOM   4705  HN  PHE A 308       8.369  -4.339  -0.006  1.00 86.97           H
ATOM   4706  N   HIS A 309       7.358  -3.904  -3.019  1.00 77.64           N
ATOM   4707  CA  HIS A 309       6.532  -3.838  -4.213  1.00 77.64           C
ATOM   4708  C   HIS A 309       6.717  -2.479  -4.890  1.00 77.64           C
ATOM   4709  O   HIS A 309       6.728  -2.389  -6.117  1.00 77.64           O
ATOM   4710  HA  HIS A 309       6.889  -4.620  -4.883  1.00 77.64           H
ATOM   4711  CB  HIS A 309       5.070  -4.140  -3.880  1.00 77.64           C
ATOM   4712 1HB  HIS A 309       5.003  -5.146  -3.466  1.00 77.64           H
ATOM   4713 2HB  HIS A 309       4.735  -3.453  -3.103  1.00 77.64           H
ATOM   4714  CG  HIS A 309       4.136  -4.034  -5.062  1.00 77.64           C
ATOM   4715  ND1 HIS A 309       3.406  -2.892  -5.340  1.00 77.64           N
ATOM   4716  HD1 HIS A 309       3.419  -2.046  -4.808  1.00 77.64           H
ATOM   4717  CD2 HIS A 309       3.822  -4.939  -6.034  1.00 77.64           C
ATOM   4718  HD2 HIS A 309       4.222  -5.949  -6.116  1.00 77.64           H
ATOM   4719  CE1 HIS A 309       2.688  -3.111  -6.432  1.00 77.64           C
ATOM   4720  HE1 HIS A 309       2.010  -2.401  -6.906  1.00 77.64           H
ATOM   4721  NE2 HIS A 309       2.947  -4.380  -6.860  1.00 77.64           N
ATOM   4722  HN  HIS A 309       6.856  -4.045  -2.165  1.00 77.64           H
ATOM   4723  N   SER A 310       6.859  -1.455  -4.062  1.00 83.60           N
ATOM   4724  CA  SER A 310       6.900  -0.090  -4.559  1.00 83.60           C
ATOM   4725  C   SER A 310       8.192   0.142  -5.346  1.00 83.60           C
ATOM   4726  O   SER A 310       8.246   1.012  -6.214  1.00 83.60           O
ATOM   4727  HA  SER A 310       6.032   0.005  -5.211  1.00 83.60           H
ATOM   4728  CB  SER A 310       6.789   0.917  -3.413  1.00 83.60           C
ATOM   4729 1HB  SER A 310       7.578   0.727  -2.685  1.00 83.60           H
ATOM   4730 2HB  SER A 310       6.946   1.924  -3.799  1.00 83.60           H
ATOM   4731  OG  SER A 310       5.521   0.851  -2.765  1.00 83.60           O
ATOM   4732  HG  SER A 310       4.824   1.290  -3.332  1.00 83.60           H
ATOM   4733  HN  SER A 310       6.945  -1.546  -3.070  1.00 83.60           H
ATOM   4734  N   CYS A 311       9.200  -0.652  -5.014  1.00 86.18           N
ATOM   4735  CA  CYS A 311      10.490  -0.538  -5.673  1.00 86.18           C
ATOM   4736  C   CYS A 311      10.524  -1.532  -6.836  1.00 86.18           C
ATOM   4737  O   CYS A 311      11.374  -1.429  -7.719  1.00 86.18           O
ATOM   4738  HA  CYS A 311      10.566   0.486  -6.037  1.00 86.18           H
ATOM   4739  CB  CYS A 311      11.646  -0.762  -4.696  1.00 86.18           C
ATOM   4740 1HB  CYS A 311      12.582  -0.436  -5.147  1.00 86.18           H
ATOM   4741 2HB  CYS A 311      11.497  -0.161  -3.799  1.00 86.18           H
ATOM   4742  SG  CYS A 311      11.752  -2.534  -4.249  1.00 86.18           S
ATOM   4743  HG  CYS A 311      12.799  -2.409  -3.437  1.00 86.18           H
ATOM   4744  HN  CYS A 311       9.145  -1.361  -4.311  1.00 86.18           H
ATOM   4745  N   LEU A 312       9.590  -2.471  -6.798  1.00 82.96           N
ATOM   4746  CA  LEU A 312       9.574  -3.550  -7.771  1.00 82.96           C
ATOM   4747  C   LEU A 312       8.898  -3.064  -9.054  1.00 82.96           C
ATOM   4748  O   LEU A 312       9.260  -3.488 -10.150  1.00 82.96           O
ATOM   4749  HA  LEU A 312      10.610  -3.799  -8.000  1.00 82.96           H
ATOM   4750  CB  LEU A 312       8.929  -4.802  -7.172  1.00 82.96           C
ATOM   4751 1HB  LEU A 312       8.035  -4.500  -6.626  1.00 82.96           H
ATOM   4752 2HB  LEU A 312       8.601  -5.444  -7.990  1.00 82.96           H
ATOM   4753  CG  LEU A 312       9.812  -5.628  -6.234  1.00 82.96           C
ATOM   4754  HG  LEU A 312      10.172  -4.974  -5.440  1.00 82.96           H
ATOM   4755  CD1 LEU A 312       9.008  -6.747  -5.569  1.00 82.96           C
ATOM   4756 1HD1 LEU A 312       8.192  -6.314  -4.990  1.00 82.96           H
ATOM   4757 2HD1 LEU A 312       8.599  -7.406  -6.335  1.00 82.96           H
ATOM   4758 3HD1 LEU A 312       9.659  -7.318  -4.908  1.00 82.96           H
ATOM   4759  CD2 LEU A 312      11.041  -6.165  -6.970  1.00 82.96           C
ATOM   4760 1HD2 LEU A 312      10.722  -6.798  -7.797  1.00 82.96           H
ATOM   4761 2HD2 LEU A 312      11.627  -5.330  -7.356  1.00 82.96           H
ATOM   4762 3HD2 LEU A 312      11.651  -6.748  -6.280  1.00 82.96           H
ATOM   4763  HN  LEU A 312       8.856  -2.502  -6.120  1.00 82.96           H
ATOM   4764  N   ASN A 313       7.927  -2.180  -8.875  1.00 76.54           N
ATOM   4765  CA  ASN A 313       7.103  -1.737  -9.987  1.00 76.54           C
ATOM   4766  C   ASN A 313       8.006  -1.251 -11.123  1.00 76.54           C
ATOM   4767  O   ASN A 313       7.911  -1.738 -12.248  1.00 76.54           O
ATOM   4768  HA  ASN A 313       6.511  -2.608 -10.269  1.00 76.54           H
ATOM   4769  CB  ASN A 313       6.197  -0.576  -9.573  1.00 76.54           C
ATOM   4770 1HB  ASN A 313       6.758   0.126  -8.957  1.00 76.54           H
ATOM   4771 2HB  ASN A 313       5.869  -0.032 -10.459  1.00 76.54           H
ATOM   4772  CG  ASN A 313       4.978  -1.082  -8.799  1.00 76.54           C
ATOM   4773  OD1 ASN A 313       4.539  -2.210  -8.949  1.00 76.54           O
ATOM   4774  ND2 ASN A 313       4.456  -0.186  -7.966  1.00 76.54           N
ATOM   4775 1HD2 ASN A 313       4.865   0.724  -7.891  1.00 76.54           H
ATOM   4776 2HD2 ASN A 313       3.656  -0.422  -7.415  1.00 76.54           H
ATOM   4777  HN  ASN A 313       7.701  -1.769  -7.992  1.00 76.54           H
ATOM   4778  N   PRO A 314       8.894  -0.285 -10.851  1.00 76.55           N
ATOM   4779  CA  PRO A 314       9.746   0.275 -11.903  1.00 76.55           C
ATOM   4780  C   PRO A 314      10.502  -0.801 -12.666  1.00 76.55           C
ATOM   4781  O   PRO A 314      10.613  -0.737 -13.889  1.00 76.55           O
ATOM   4782  HA  PRO A 314       9.135   0.779 -12.651  1.00 76.55           H
ATOM   4783  CB  PRO A 314      10.694   1.206 -11.145  1.00 76.55           C
ATOM   4784 1HB  PRO A 314      11.613   0.694 -10.856  1.00 76.55           H
ATOM   4785 2HB  PRO A 314      10.985   2.063 -11.751  1.00 76.55           H
ATOM   4786  CG  PRO A 314       9.878   1.627  -9.929  1.00 76.55           C
ATOM   4787 1HG  PRO A 314      10.512   1.997  -9.123  1.00 76.55           H
ATOM   4788 2HG  PRO A 314       9.184   2.433 -10.167  1.00 76.55           H
ATOM   4789  CD  PRO A 314       9.155   0.346  -9.544  1.00 76.55           C
ATOM   4790 1HD  PRO A 314       9.770  -0.290  -8.908  1.00 76.55           H
ATOM   4791 2HD  PRO A 314       8.236   0.549  -8.994  1.00 76.55           H
ATOM   4792  N   VAL A 315      11.008  -1.769 -11.916  1.00 77.95           N
ATOM   4793  CA  VAL A 315      11.830  -2.815 -12.499  1.00 77.95           C
ATOM   4794  C   VAL A 315      10.985  -3.639 -13.473  1.00 77.95           C
ATOM   4795  O   VAL A 315      11.453  -4.007 -14.549  1.00 77.95           O
ATOM   4796  HA  VAL A 315      12.633  -2.331 -13.055  1.00 77.95           H
ATOM   4797  CB  VAL A 315      12.462  -3.662 -11.392  1.00 77.95           C
ATOM   4798  HB  VAL A 315      11.656  -4.124 -10.822  1.00 77.95           H
ATOM   4799  CG1 VAL A 315      13.322  -4.781 -11.982  1.00 77.95           C
ATOM   4800 1HG1 VAL A 315      12.702  -5.426 -12.605  1.00 77.95           H
ATOM   4801 2HG1 VAL A 315      14.118  -4.347 -12.588  1.00 77.95           H
ATOM   4802 3HG1 VAL A 315      13.760  -5.368 -11.174  1.00 77.95           H
ATOM   4803  CG2 VAL A 315      13.277  -2.791 -10.434  1.00 77.95           C
ATOM   4804 1HG2 VAL A 315      14.071  -2.288 -10.986  1.00 77.95           H
ATOM   4805 2HG2 VAL A 315      12.625  -2.047  -9.976  1.00 77.95           H
ATOM   4806 3HG2 VAL A 315      13.715  -3.418  -9.657  1.00 77.95           H
ATOM   4807  HN  VAL A 315      10.864  -1.845 -10.929  1.00 77.95           H
ATOM   4808  N   LEU A 316       9.754  -3.905 -13.060  1.00 75.08           N
ATOM   4809  CA  LEU A 316       8.847  -4.697 -13.872  1.00 75.08           C
ATOM   4810  C   LEU A 316       8.683  -4.033 -15.241  1.00 75.08           C
ATOM   4811  O   LEU A 316       8.697  -4.709 -16.269  1.00 75.08           O
ATOM   4812  HA  LEU A 316       9.306  -5.675 -14.016  1.00 75.08           H
ATOM   4813  CB  LEU A 316       7.525  -4.921 -13.136  1.00 75.08           C
ATOM   4814 1HB  LEU A 316       7.141  -3.952 -12.815  1.00 75.08           H
ATOM   4815 2HB  LEU A 316       6.803  -5.332 -13.842  1.00 75.08           H
ATOM   4816  CG  LEU A 316       7.585  -5.843 -11.916  1.00 75.08           C
ATOM   4817  HG  LEU A 316       8.333  -5.451 -11.228  1.00 75.08           H
ATOM   4818  CD1 LEU A 316       6.248  -5.855 -11.171  1.00 75.08           C
ATOM   4819 1HD1 LEU A 316       6.011  -4.846 -10.835  1.00 75.08           H
ATOM   4820 2HD1 LEU A 316       5.463  -6.209 -11.840  1.00 75.08           H
ATOM   4821 3HD1 LEU A 316       6.318  -6.518 -10.309  1.00 75.08           H
ATOM   4822  CD2 LEU A 316       8.031  -7.251 -12.315  1.00 75.08           C
ATOM   4823 1HD2 LEU A 316       7.324  -7.667 -13.033  1.00 75.08           H
ATOM   4824 2HD2 LEU A 316       9.022  -7.204 -12.766  1.00 75.08           H
ATOM   4825 3HD2 LEU A 316       8.065  -7.886 -11.429  1.00 75.08           H
ATOM   4826  HN  LEU A 316       9.376  -3.589 -12.190  1.00 75.08           H
ATOM   4827  N   TYR A 317       8.531  -2.717 -15.211  1.00 63.74           N
ATOM   4828  CA  TYR A 317       8.296  -1.963 -16.430  1.00 63.74           C
ATOM   4829  C   TYR A 317       9.499  -2.054 -17.372  1.00 63.74           C
ATOM   4830  O   TYR A 317       9.337  -2.076 -18.591  1.00 63.74           O
ATOM   4831  HA  TYR A 317       7.423  -2.388 -16.926  1.00 63.74           H
ATOM   4832  CB  TYR A 317       8.112  -0.507 -15.997  1.00 63.74           C
ATOM   4833 1HB  TYR A 317       9.034  -0.158 -15.532  1.00 63.74           H
ATOM   4834 2HB  TYR A 317       7.948   0.107 -16.882  1.00 63.74           H
ATOM   4835  CG  TYR A 317       6.953  -0.291 -15.021  1.00 63.74           C
ATOM   4836  CD1 TYR A 317       5.871  -1.147 -15.034  1.00 63.74           C
ATOM   4837  HD1 TYR A 317       5.843  -1.979 -15.738  1.00 63.74           H
ATOM   4838  CD2 TYR A 317       6.989   0.762 -14.129  1.00 63.74           C
ATOM   4839  HD2 TYR A 317       7.844   1.439 -14.120  1.00 63.74           H
ATOM   4840  CE1 TYR A 317       4.781  -0.944 -14.116  1.00 63.74           C
ATOM   4841  HE1 TYR A 317       3.920  -1.613 -14.115  1.00 63.74           H
ATOM   4842  CE2 TYR A 317       5.899   0.966 -13.212  1.00 63.74           C
ATOM   4843  HE2 TYR A 317       5.915   1.793 -12.502  1.00 63.74           H
ATOM   4844  CZ  TYR A 317       4.848   0.103 -13.250  1.00 63.74           C
ATOM   4845  OH  TYR A 317       3.818   0.296 -12.383  1.00 63.74           O
ATOM   4846  HH  TYR A 317       3.199  -0.489 -12.408  1.00 63.74           H
ATOM   4847  HN  TYR A 317       8.567  -2.169 -14.375  1.00 63.74           H
ATOM   4848  N   VAL A 318      10.678  -2.104 -16.770  1.00 66.63           N
ATOM   4849  CA  VAL A 318      11.909  -2.160 -17.540  1.00 66.63           C
ATOM   4850  C   VAL A 318      11.950  -3.468 -18.334  1.00 66.63           C
ATOM   4851  O   VAL A 318      12.196  -3.459 -19.539  1.00 66.63           O
ATOM   4852  HA  VAL A 318      11.898  -1.325 -18.241  1.00 66.63           H
ATOM   4853  CB  VAL A 318      13.114  -1.985 -16.614  1.00 66.63           C
ATOM   4854  HB  VAL A 318      13.034  -2.724 -15.816  1.00 66.63           H
ATOM   4855  CG1 VAL A 318      14.423  -2.243 -17.363  1.00 66.63           C
ATOM   4856 1HG1 VAL A 318      14.425  -3.262 -17.750  1.00 66.63           H
ATOM   4857 2HG1 VAL A 318      14.514  -1.539 -18.190  1.00 66.63           H
ATOM   4858 3HG1 VAL A 318      15.264  -2.112 -16.681  1.00 66.63           H
ATOM   4859  CG2 VAL A 318      13.115  -0.597 -15.971  1.00 66.63           C
ATOM   4860 1HG2 VAL A 318      13.160   0.164 -16.750  1.00 66.63           H
ATOM   4861 2HG2 VAL A 318      12.204  -0.466 -15.387  1.00 66.63           H
ATOM   4862 3HG2 VAL A 318      13.982  -0.499 -15.318  1.00 66.63           H
ATOM   4863  HN  VAL A 318      10.800  -2.106 -15.778  1.00 66.63           H
ATOM   4864  N   PHE A 319      11.704  -4.560 -17.625  1.00 65.91           N
ATOM   4865  CA  PHE A 319      11.857  -5.881 -18.211  1.00 65.91           C
ATOM   4866  C   PHE A 319      10.696  -6.201 -19.153  1.00 65.91           C
ATOM   4867  O   PHE A 319      10.877  -6.890 -20.156  1.00 65.91           O
ATOM   4868  HA  PHE A 319      12.790  -5.879 -18.774  1.00 65.91           H
ATOM   4869  CB  PHE A 319      11.853  -6.885 -17.056  1.00 65.91           C
ATOM   4870 1HB  PHE A 319      11.091  -6.590 -16.334  1.00 65.91           H
ATOM   4871 2HB  PHE A 319      11.566  -7.864 -17.440  1.00 65.91           H
ATOM   4872  CG  PHE A 319      13.197  -7.011 -16.335  1.00 65.91           C
ATOM   4873  CD1 PHE A 319      14.251  -7.599 -16.960  1.00 65.91           C
ATOM   4874  HD1 PHE A 319      14.139  -7.982 -17.975  1.00 65.91           H
ATOM   4875  CD2 PHE A 319      13.336  -6.534 -15.069  1.00 65.91           C
ATOM   4876  HD2 PHE A 319      12.491  -6.062 -14.568  1.00 65.91           H
ATOM   4877  CE1 PHE A 319      15.498  -7.716 -16.291  1.00 65.91           C
ATOM   4878  HE1 PHE A 319      16.344  -8.188 -16.792  1.00 65.91           H
ATOM   4879  CE2 PHE A 319      14.584  -6.650 -14.400  1.00 65.91           C
ATOM   4880  HE2 PHE A 319      14.696  -6.268 -13.386  1.00 65.91           H
ATOM   4881  CZ  PHE A 319      15.638  -7.239 -15.026  1.00 65.91           C
ATOM   4882  HZ  PHE A 319      16.596  -7.328 -14.512  1.00 65.91           H
ATOM   4883  HN  PHE A 319      11.407  -4.553 -16.671  1.00 65.91           H
ATOM   4884  N   VAL A 320       9.528  -5.686 -18.798  1.00 68.75           N
ATOM   4885  CA  VAL A 320       8.288  -6.166 -19.385  1.00 68.75           C
ATOM   4886  C   VAL A 320       7.865  -5.222 -20.513  1.00 68.75           C
ATOM   4887  O   VAL A 320       7.197  -5.639 -21.458  1.00 68.75           O
ATOM   4888  HA  VAL A 320       8.484  -7.151 -19.808  1.00 68.75           H
ATOM   4889  CB  VAL A 320       7.220  -6.319 -18.301  1.00 68.75           C
ATOM   4890  HB  VAL A 320       6.995  -5.327 -17.909  1.00 68.75           H
ATOM   4891  CG1 VAL A 320       5.928  -6.898 -18.882  1.00 68.75           C
ATOM   4892 1HG1 VAL A 320       5.548  -6.232 -19.656  1.00 68.75           H
ATOM   4893 2HG1 VAL A 320       6.132  -7.878 -19.313  1.00 68.75           H
ATOM   4894 3HG1 VAL A 320       5.186  -6.996 -18.090  1.00 68.75           H
ATOM   4895  CG2 VAL A 320       7.733  -7.176 -17.142  1.00 68.75           C
ATOM   4896 1HG2 VAL A 320       7.999  -8.166 -17.513  1.00 68.75           H
ATOM   4897 2HG2 VAL A 320       8.612  -6.705 -16.703  1.00 68.75           H
ATOM   4898 3HG2 VAL A 320       6.954  -7.269 -16.386  1.00 68.75           H
ATOM   4899  HN  VAL A 320       9.421  -4.956 -18.123  1.00 68.75           H
ATOM   4900  N   GLY A 321       8.271  -3.968 -20.376  1.00 70.70           N
ATOM   4901  CA  GLY A 321       7.812  -2.930 -21.282  1.00 70.70           C
ATOM   4902  C   GLY A 321       8.832  -2.683 -22.395  1.00 70.70           C
ATOM   4903  O   GLY A 321       9.807  -1.959 -22.199  1.00 70.70           O
ATOM   4904 1HA  GLY A 321       6.856  -3.219 -21.718  1.00 70.70           H
ATOM   4905 2HA  GLY A 321       7.643  -2.007 -20.728  1.00 70.70           H
ATOM   4906  HN  GLY A 321       8.901  -3.659 -19.663  1.00 70.70           H
ATOM   4907  N   GLU A 322       8.573  -3.299 -23.539  1.00 62.83           N
ATOM   4908  CA  GLU A 322       9.356  -3.022 -24.732  1.00 62.83           C
ATOM   4909  C   GLU A 322       9.287  -1.533 -25.079  1.00 62.83           C
ATOM   4910  O   GLU A 322      10.286  -0.939 -25.479  1.00 62.83           O
ATOM   4911  HA  GLU A 322      10.379  -3.295 -24.477  1.00 62.83           H
ATOM   4912  CB  GLU A 322       8.885  -3.881 -25.908  1.00 62.83           C
ATOM   4913 1HB  GLU A 322       7.798  -3.851 -25.973  1.00 62.83           H
ATOM   4914 2HB  GLU A 322       9.381  -3.555 -26.822  1.00 62.83           H
ATOM   4915  CG  GLU A 322       9.274  -5.347 -25.706  1.00 62.83           C
ATOM   4916 1HG  GLU A 322      10.351  -5.423 -25.552  1.00 62.83           H
ATOM   4917 2HG  GLU A 322       8.796  -5.733 -24.806  1.00 62.83           H
ATOM   4918  CD  GLU A 322       8.864  -6.194 -26.912  1.00 62.83           C
ATOM   4919  OE1 GLU A 322       9.082  -7.423 -26.843  1.00 62.83           O
ATOM   4920  OE2 GLU A 322       8.342  -5.593 -27.876  1.00 62.83           O
ATOM   4921  HN  GLU A 322       7.846  -3.974 -23.658  1.00 62.83           H
ATOM   4922  N   ARG A 323       8.097  -0.974 -24.911  1.00 60.97           N
ATOM   4923  CA  ARG A 323       7.881   0.430 -25.218  1.00 60.97           C
ATOM   4924  C   ARG A 323       8.670   1.312 -24.249  1.00 60.97           C
ATOM   4925  O   ARG A 323       9.330   2.263 -24.667  1.00 60.97           O
ATOM   4926  HA  ARG A 323       8.240   0.551 -26.240  1.00 60.97           H
ATOM   4927  CB  ARG A 323       6.396   0.790 -25.131  1.00 60.97           C
ATOM   4928 1HB  ARG A 323       5.822   0.145 -25.796  1.00 60.97           H
ATOM   4929 2HB  ARG A 323       6.033   0.609 -24.119  1.00 60.97           H
ATOM   4930  CG  ARG A 323       6.164   2.255 -25.507  1.00 60.97           C
ATOM   4931 1HG  ARG A 323       6.693   2.902 -24.807  1.00 60.97           H
ATOM   4932 2HG  ARG A 323       6.578   2.450 -26.496  1.00 60.97           H
ATOM   4933  CD  ARG A 323       4.672   2.594 -25.496  1.00 60.97           C
ATOM   4934 1HD  ARG A 323       4.159   2.036 -26.279  1.00 60.97           H
ATOM   4935 2HD  ARG A 323       4.229   2.293 -24.547  1.00 60.97           H
ATOM   4936  NE  ARG A 323       4.482   4.047 -25.703  1.00 60.97           N
ATOM   4937  HE  ARG A 323       5.208   4.553 -26.169  1.00 60.97           H
ATOM   4938  CZ  ARG A 323       3.398   4.727 -25.306  1.00 60.97           C
ATOM   4939  NH1 ARG A 323       2.395   4.100 -24.677  1.00 60.97           N
ATOM   4940 1HH1 ARG A 323       2.452   3.118 -24.501  1.00 60.97           H
ATOM   4941 2HH1 ARG A 323       1.590   4.615 -24.383  1.00 60.97           H
ATOM   4942  NH2 ARG A 323       3.333   6.044 -25.547  1.00 60.97           N
ATOM   4943 1HH2 ARG A 323       2.531   6.566 -25.256  1.00 60.97           H
ATOM   4944 2HH2 ARG A 323       4.086   6.504 -26.017  1.00 60.97           H
ATOM   4945  HN  ARG A 323       7.292  -1.462 -24.574  1.00 60.97           H
ATOM   4946  N   PHE A 324       8.576   0.967 -22.973  1.00 72.02           N
ATOM   4947  CA  PHE A 324       9.211   1.760 -21.935  1.00 72.02           C
ATOM   4948  C   PHE A 324      10.735   1.705 -22.057  1.00 72.02           C
ATOM   4949  O   PHE A 324      11.414   2.714 -21.871  1.00 72.02           O
ATOM   4950  HA  PHE A 324       8.875   2.789 -22.062  1.00 72.02           H
ATOM   4951  CB  PHE A 324       8.797   1.153 -20.593  1.00 72.02           C
ATOM   4952 1HB  PHE A 324       7.710   1.098 -20.550  1.00 72.02           H
ATOM   4953 2HB  PHE A 324       9.170   0.130 -20.537  1.00 72.02           H
ATOM   4954  CG  PHE A 324       9.303   1.931 -19.376  1.00 72.02           C
ATOM   4955  CD1 PHE A 324      10.455   1.554 -18.758  1.00 72.02           C
ATOM   4956  HD1 PHE A 324      11.018   0.699 -19.131  1.00 72.02           H
ATOM   4957  CD2 PHE A 324       8.600   2.998 -18.911  1.00 72.02           C
ATOM   4958  HD2 PHE A 324       7.676   3.300 -19.406  1.00 72.02           H
ATOM   4959  CE1 PHE A 324      10.923   2.276 -17.629  1.00 72.02           C
ATOM   4960  HE1 PHE A 324      11.847   1.975 -17.134  1.00 72.02           H
ATOM   4961  CE2 PHE A 324       9.068   3.720 -17.782  1.00 72.02           C
ATOM   4962  HE2 PHE A 324       8.505   4.576 -17.409  1.00 72.02           H
ATOM   4963  CZ  PHE A 324      10.220   3.344 -17.164  1.00 72.02           C
ATOM   4964  HZ  PHE A 324      10.580   3.898 -16.298  1.00 72.02           H
ATOM   4965  HN  PHE A 324       8.078   0.163 -22.647  1.00 72.02           H
ATOM   4966  N   ARG A 325      11.229   0.516 -22.370  1.00 70.58           N
ATOM   4967  CA  ARG A 325      12.661   0.315 -22.518  1.00 70.58           C
ATOM   4968  C   ARG A 325      13.219   1.248 -23.594  1.00 70.58           C
ATOM   4969  O   ARG A 325      14.239   1.904 -23.384  1.00 70.58           O
ATOM   4970  HA  ARG A 325      13.078   0.552 -21.539  1.00 70.58           H
ATOM   4971  CB  ARG A 325      12.978  -1.133 -22.894  1.00 70.58           C
ATOM   4972 1HB  ARG A 325      12.247  -1.494 -23.618  1.00 70.58           H
ATOM   4973 2HB  ARG A 325      13.955  -1.182 -23.376  1.00 70.58           H
ATOM   4974  CG  ARG A 325      12.968  -2.036 -21.658  1.00 70.58           C
ATOM   4975 1HG  ARG A 325      13.563  -1.580 -20.866  1.00 70.58           H
ATOM   4976 2HG  ARG A 325      11.950  -2.128 -21.280  1.00 70.58           H
ATOM   4977  CD  ARG A 325      13.524  -3.423 -21.988  1.00 70.58           C
ATOM   4978 1HD  ARG A 325      14.456  -3.327 -22.543  1.00 70.58           H
ATOM   4979 2HD  ARG A 325      13.754  -3.959 -21.067  1.00 70.58           H
ATOM   4980  NE  ARG A 325      12.537  -4.187 -22.783  1.00 70.58           N
ATOM   4981  HE  ARG A 325      11.661  -3.751 -22.989  1.00 70.58           H
ATOM   4982  CZ  ARG A 325      12.745  -5.427 -23.246  1.00 70.58           C
ATOM   4983  NH1 ARG A 325      13.900  -6.060 -23.001  1.00 70.58           N
ATOM   4984 1HH1 ARG A 325      14.616  -5.607 -22.469  1.00 70.58           H
ATOM   4985 2HH1 ARG A 325      14.047  -6.986 -23.350  1.00 70.58           H
ATOM   4986  NH2 ARG A 325      11.780  -6.025 -23.958  1.00 70.58           N
ATOM   4987 1HH2 ARG A 325      11.918  -6.951 -24.310  1.00 70.58           H
ATOM   4988 2HH2 ARG A 325      10.920  -5.546 -24.136  1.00 70.58           H
ATOM   4989  HN  ARG A 325      10.671  -0.300 -22.522  1.00 70.58           H
ATOM   4990  N   ARG A 326      12.527   1.279 -24.723  1.00 66.69           N
ATOM   4991  CA  ARG A 326      12.950   2.107 -25.839  1.00 66.69           C
ATOM   4992  C   ARG A 326      12.932   3.584 -25.440  1.00 66.69           C
ATOM   4993  O   ARG A 326      13.874   4.321 -25.730  1.00 66.69           O
ATOM   4994  HA  ARG A 326      13.963   1.774 -26.065  1.00 66.69           H
ATOM   4995  CB  ARG A 326      12.042   1.903 -27.053  1.00 66.69           C
ATOM   4996 1HB  ARG A 326      11.011   1.773 -26.723  1.00 66.69           H
ATOM   4997 2HB  ARG A 326      12.064   2.793 -27.683  1.00 66.69           H
ATOM   4998  CG  ARG A 326      12.480   0.684 -27.867  1.00 66.69           C
ATOM   4999 1HG  ARG A 326      13.549   0.744 -28.071  1.00 66.69           H
ATOM   5000 2HG  ARG A 326      12.317  -0.224 -27.286  1.00 66.69           H
ATOM   5001  CD  ARG A 326      11.708   0.598 -29.185  1.00 66.69           C
ATOM   5002 1HD  ARG A 326      11.736   1.561 -29.696  1.00 66.69           H
ATOM   5003 2HD  ARG A 326      12.180  -0.128 -29.847  1.00 66.69           H
ATOM   5004  NE  ARG A 326      10.305   0.206 -28.925  1.00 66.69           N
ATOM   5005  HE  ARG A 326      10.100  -0.257 -28.063  1.00 66.69           H
ATOM   5006  CZ  ARG A 326       9.292   0.433 -29.772  1.00 66.69           C
ATOM   5007  NH1 ARG A 326       9.508   1.051 -30.942  1.00 66.69           N
ATOM   5008 1HH1 ARG A 326      10.432   1.346 -31.188  1.00 66.69           H
ATOM   5009 2HH1 ARG A 326       8.747   1.216 -31.568  1.00 66.69           H
ATOM   5010  NH2 ARG A 326       8.058   0.034 -29.432  1.00 66.69           N
ATOM   5011 1HH2 ARG A 326       7.292   0.196 -30.053  1.00 66.69           H
ATOM   5012 2HH2 ARG A 326       7.905  -0.426 -28.558  1.00 66.69           H
ATOM   5013  HN  ARG A 326      11.692   0.751 -24.882  1.00 66.69           H
ATOM   5014  N   ASP A 327      11.851   3.973 -24.781  1.00 76.66           N
ATOM   5015  CA  ASP A 327      11.653   5.367 -24.423  1.00 76.66           C
ATOM   5016  C   ASP A 327      12.678   5.766 -23.359  1.00 76.66           C
ATOM   5017  O   ASP A 327      13.138   6.907 -23.332  1.00 76.66           O
ATOM   5018  HA  ASP A 327      11.780   5.922 -25.353  1.00 76.66           H
ATOM   5019  CB  ASP A 327      10.256   5.595 -23.842  1.00 76.66           C
ATOM   5020 1HB  ASP A 327      10.064   4.867 -23.053  1.00 76.66           H
ATOM   5021 2HB  ASP A 327      10.205   6.582 -23.384  1.00 76.66           H
ATOM   5022  CG  ASP A 327       9.185   5.474 -24.928  1.00 76.66           C
ATOM   5023  OD1 ASP A 327       9.575   5.492 -26.115  1.00 76.66           O
ATOM   5024  OD2 ASP A 327       8.000   5.365 -24.545  1.00 76.66           O
ATOM   5025  HN  ASP A 327      11.119   3.355 -24.493  1.00 76.66           H
ATOM   5026  N   LEU A 328      13.006   4.805 -22.509  1.00 78.30           N
ATOM   5027  CA  LEU A 328      14.010   5.024 -21.482  1.00 78.30           C
ATOM   5028  C   LEU A 328      15.352   5.342 -22.146  1.00 78.30           C
ATOM   5029  O   LEU A 328      15.959   6.373 -21.863  1.00 78.30           O
ATOM   5030  HA  LEU A 328      13.699   5.892 -20.901  1.00 78.30           H
ATOM   5031  CB  LEU A 328      14.065   3.833 -20.523  1.00 78.30           C
ATOM   5032 1HB  LEU A 328      13.117   3.778 -19.989  1.00 78.30           H
ATOM   5033 2HB  LEU A 328      14.152   2.921 -21.113  1.00 78.30           H
ATOM   5034  CG  LEU A 328      15.198   3.852 -19.495  1.00 78.30           C
ATOM   5035  HG  LEU A 328      16.145   3.910 -20.031  1.00 78.30           H
ATOM   5036  CD1 LEU A 328      15.107   5.090 -18.601  1.00 78.30           C
ATOM   5037 1HD1 LEU A 328      15.178   5.988 -19.216  1.00 78.30           H
ATOM   5038 2HD1 LEU A 328      14.154   5.087 -18.072  1.00 78.30           H
ATOM   5039 3HD1 LEU A 328      15.923   5.078 -17.879  1.00 78.30           H
ATOM   5040  CD2 LEU A 328      15.219   2.557 -18.679  1.00 78.30           C
ATOM   5041 1HD2 LEU A 328      14.271   2.443 -18.153  1.00 78.30           H
ATOM   5042 2HD2 LEU A 328      15.368   1.709 -19.348  1.00 78.30           H
ATOM   5043 3HD2 LEU A 328      16.034   2.597 -17.956  1.00 78.30           H
ATOM   5044  HN  LEU A 328      12.599   3.891 -22.514  1.00 78.30           H
ATOM   5045  N   VAL A 329      15.774   4.436 -23.015  1.00 79.51           N
ATOM   5046  CA  VAL A 329      17.076   4.558 -23.650  1.00 79.51           C
ATOM   5047  C   VAL A 329      17.128   5.862 -24.449  1.00 79.51           C
ATOM   5048  O   VAL A 329      18.168   6.516 -24.509  1.00 79.51           O
ATOM   5049  HA  VAL A 329      17.825   4.601 -22.860  1.00 79.51           H
ATOM   5050  CB  VAL A 329      17.359   3.321 -24.505  1.00 79.51           C
ATOM   5051  HB  VAL A 329      16.537   3.206 -25.212  1.00 79.51           H
ATOM   5052  CG1 VAL A 329      18.649   3.495 -25.310  1.00 79.51           C
ATOM   5053 1HG1 VAL A 329      18.554   4.359 -25.967  1.00 79.51           H
ATOM   5054 2HG1 VAL A 329      19.485   3.647 -24.628  1.00 79.51           H
ATOM   5055 3HG1 VAL A 329      18.826   2.601 -25.909  1.00 79.51           H
ATOM   5056  CG2 VAL A 329      17.416   2.059 -23.642  1.00 79.51           C
ATOM   5057 1HG2 VAL A 329      18.210   2.161 -22.902  1.00 79.51           H
ATOM   5058 2HG2 VAL A 329      16.462   1.922 -23.135  1.00 79.51           H
ATOM   5059 3HG2 VAL A 329      17.619   1.195 -24.275  1.00 79.51           H
ATOM   5060  HN  VAL A 329      15.246   3.631 -23.287  1.00 79.51           H
ATOM   5061  N   LYS A 330      15.993   6.200 -25.043  1.00 73.86           N
ATOM   5062  CA  LYS A 330      15.890   7.425 -25.818  1.00 73.86           C
ATOM   5063  C   LYS A 330      16.136   8.625 -24.901  1.00 73.86           C
[truncated: 117,478 more chars]
