# Supplementary material for: Noncanonical roles of chemokine regions in CCR9 activation revealed by structural modeling and mutational mapping
Source: Nat Commun. 2025 Aug 18;16:7695. doi: 10.1038/s41467-025-62321-9 (PMC12361432; doi:10.1038/s41467-025-62321-9)
Supplement: Supplementary file 7 — Supplementary Data 5 [file 41467_2025_62321_MOESM7_ESM.zip › CCR9_CCL25x1P6_19_rnk2.pdb]

ATOM      1  N   GLU A  20      -6.898  -5.837  59.229  1.00 48.55           N
ATOM      2  CA  GLU A  20      -6.747  -6.659  58.040  1.00 48.55           C
ATOM      3  C   GLU A  20      -7.208  -8.090  58.322  1.00 48.55           C
ATOM      4  O   GLU A  20      -6.450  -8.894  58.863  1.00 48.55           O
ATOM      5  HA  GLU A  20      -7.394  -6.204  57.289  1.00 48.55           H
ATOM      6  CB  GLU A  20      -5.302  -6.637  57.537  1.00 48.55           C
ATOM      7 1HB  GLU A  20      -4.619  -6.746  58.379  1.00 48.55           H
ATOM      8 2HB  GLU A  20      -5.168  -7.400  56.771  1.00 48.55           H
ATOM      9  CG  GLU A  20      -4.973  -5.298  56.874  1.00 48.55           C
ATOM     10 1HG  GLU A  20      -5.850  -4.926  56.343  1.00 48.55           H
ATOM     11 2HG  GLU A  20      -4.726  -4.560  57.637  1.00 48.55           H
ATOM     12  CD  GLU A  20      -3.803  -5.442  55.898  1.00 48.55           C
ATOM     13  OE1 GLU A  20      -3.763  -4.643  54.938  1.00 48.55           O
ATOM     14  OE2 GLU A  20      -2.976  -6.349  56.135  1.00 48.55           O
ATOM     15  HN  GLU A  20      -7.294  -6.305  60.019  1.00 48.55           H
ATOM     16  N   SER A  21      -8.447  -8.365  57.943  1.00 57.53           N
ATOM     17  CA  SER A  21      -9.004  -9.697  58.112  1.00 57.53           C
ATOM     18  C   SER A  21      -8.125 -10.725  57.397  1.00 57.53           C
ATOM     19  O   SER A  21      -7.643 -10.475  56.293  1.00 57.53           O
ATOM     20  HA  SER A  21      -9.004  -9.875  59.187  1.00 57.53           H
ATOM     21  CB  SER A  21     -10.438  -9.765  57.583  1.00 57.53           C
ATOM     22 1HB  SER A  21     -10.865 -10.740  57.820  1.00 57.53           H
ATOM     23 2HB  SER A  21     -11.048  -9.018  58.091  1.00 57.53           H
ATOM     24  OG  SER A  21     -10.499  -9.550  56.176  1.00 57.53           O
ATOM     25  HG  SER A  21     -10.658 -10.417  55.704  1.00 57.53           H
ATOM     26  HN  SER A  21      -9.066  -7.698  57.529  1.00 57.53           H
ATOM     27  N   THR A  22      -7.942 -11.860  58.056  1.00 58.16           N
ATOM     28  CA  THR A  22      -7.146 -12.935  57.489  1.00 58.16           C
ATOM     29  C   THR A  22      -7.619 -13.257  56.070  1.00 58.16           C
ATOM     30  O   THR A  22      -6.821 -13.648  55.219  1.00 58.16           O
ATOM     31  HA  THR A  22      -6.113 -12.594  57.412  1.00 58.16           H
ATOM     32  CB  THR A  22      -7.220 -14.131  58.440  1.00 58.16           C
ATOM     33  HB  THR A  22      -7.000 -15.060  57.915  1.00 58.16           H
ATOM     34  OG1 THR A  22      -8.522 -14.040  59.011  1.00 58.16           O
ATOM     35  HG1 THR A  22      -8.769 -14.909  59.440  1.00 58.16           H
ATOM     36  CG2 THR A  22      -6.277 -13.986  59.637  1.00 58.16           C
ATOM     37 1HG2 THR A  22      -6.541 -13.091  60.201  1.00 58.16           H
ATOM     38 2HG2 THR A  22      -5.250 -13.902  59.282  1.00 58.16           H
ATOM     39 3HG2 THR A  22      -6.369 -14.861  60.280  1.00 58.16           H
ATOM     40  HN  THR A  22      -8.326 -12.050  58.960  1.00 58.16           H
ATOM     41  N   SER A  23      -8.915 -13.082  55.858  1.00 62.06           N
ATOM     42  CA  SER A  23      -9.500 -13.326  54.551  1.00 62.06           C
ATOM     43  C   SER A  23      -8.817 -12.450  53.500  1.00 62.06           C
ATOM     44  O   SER A  23      -8.557 -12.901  52.385  1.00 62.06           O
ATOM     45  HA  SER A  23      -9.319 -14.382  54.347  1.00 62.06           H
ATOM     46  CB  SER A  23     -11.007 -13.062  54.564  1.00 62.06           C
ATOM     47 1HB  SER A  23     -11.445 -13.415  53.630  1.00 62.06           H
ATOM     48 2HB  SER A  23     -11.469 -13.635  55.368  1.00 62.06           H
ATOM     49  OG  SER A  23     -11.305 -11.679  54.735  1.00 62.06           O
ATOM     50  HG  SER A  23     -12.274 -11.512  54.548  1.00 62.06           H
ATOM     51  HN  SER A  23      -9.560 -12.778  56.560  1.00 62.06           H
ATOM     52  N   SER A  24      -8.544 -11.214  53.892  1.00 68.16           N
ATOM     53  CA  SER A  24      -8.014 -10.233  52.960  1.00 68.16           C
ATOM     54  C   SER A  24      -6.618 -10.653  52.496  1.00 68.16           C
ATOM     55  O   SER A  24      -6.228 -10.379  51.362  1.00 68.16           O
ATOM     56  HA  SER A  24      -8.710 -10.227  52.121  1.00 68.16           H
ATOM     57  CB  SER A  24      -7.967  -8.841  53.593  1.00 68.16           C
ATOM     58 1HB  SER A  24      -7.977  -8.085  52.808  1.00 68.16           H
ATOM     59 2HB  SER A  24      -8.863  -8.686  54.195  1.00 68.16           H
ATOM     60  OG  SER A  24      -6.812  -8.664  54.408  1.00 68.16           O
ATOM     61  HG  SER A  24      -6.873  -9.246  55.219  1.00 68.16           H
ATOM     62  HN  SER A  24      -8.680 -10.881  54.825  1.00 68.16           H
ATOM     63  N   MET A  25      -5.903 -11.311  53.397  1.00 65.12           N
ATOM     64  CA  MET A  25      -4.560 -11.774  53.093  1.00 65.12           C
ATOM     65  C   MET A  25      -4.598 -13.034  52.225  1.00 65.12           C
ATOM     66  O   MET A  25      -3.794 -13.183  51.307  1.00 65.12           O
ATOM     67  HA  MET A  25      -4.086 -10.961  52.544  1.00 65.12           H
ATOM     68  CB  MET A  25      -3.816 -12.074  54.396  1.00 65.12           C
ATOM     69 1HB  MET A  25      -3.999 -11.276  55.115  1.00 65.12           H
ATOM     70 2HB  MET A  25      -4.203 -12.994  54.836  1.00 65.12           H
ATOM     71  CG  MET A  25      -2.313 -12.213  54.150  1.00 65.12           C
ATOM     72 1HG  MET A  25      -1.836 -12.681  55.011  1.00 65.12           H
ATOM     73 2HG  MET A  25      -2.134 -12.864  53.294  1.00 65.12           H
ATOM     74  SD  MET A  25      -1.592 -10.607  53.853  1.00 65.12           S
ATOM     75  CE  MET A  25       0.140 -11.013  53.997  1.00 65.12           C
ATOM     76 1HE  MET A  25       0.339 -11.411  54.992  1.00 65.12           H
ATOM     77 2HE  MET A  25       0.401 -11.761  53.248  1.00 65.12           H
ATOM     78 3HE  MET A  25       0.738 -10.115  53.838  1.00 65.12           H
ATOM     79  HN  MET A  25      -6.226 -11.527  54.318  1.00 65.12           H
ATOM     80  N   GLU A  26      -5.541 -13.907  52.547  1.00 61.42           N
ATOM     81  CA  GLU A  26      -5.703 -15.142  51.799  1.00 61.42           C
ATOM     82  C   GLU A  26      -6.094 -14.838  50.351  1.00 61.42           C
ATOM     83  O   GLU A  26      -5.575 -15.455  49.422  1.00 61.42           O
ATOM     84  HA  GLU A  26      -4.728 -15.627  51.825  1.00 61.42           H
ATOM     85  CB  GLU A  26      -6.735 -16.055  52.465  1.00 61.42           C
ATOM     86 1HB  GLU A  26      -7.179 -15.545  53.320  1.00 61.42           H
ATOM     87 2HB  GLU A  26      -7.469 -16.379  51.728  1.00 61.42           H
ATOM     88  CG  GLU A  26      -6.075 -17.326  53.004  1.00 61.42           C
ATOM     89 1HG  GLU A  26      -5.669 -17.908  52.176  1.00 61.42           H
ATOM     90 2HG  GLU A  26      -5.238 -17.061  53.649  1.00 61.42           H
ATOM     91  CD  GLU A  26      -7.079 -18.176  53.786  1.00 61.42           C
ATOM     92  OE1 GLU A  26      -6.709 -19.319  54.129  1.00 61.42           O
ATOM     93  OE2 GLU A  26      -8.194 -17.662  54.023  1.00 61.42           O
ATOM     94  HN  GLU A  26      -6.185 -13.782  53.302  1.00 61.42           H
ATOM     95  N   ASP A  27      -7.006 -13.889  50.205  1.00 68.47           N
ATOM     96  CA  ASP A  27      -7.526 -13.546  48.892  1.00 68.47           C
ATOM     97  C   ASP A  27      -6.368 -13.128  47.983  1.00 68.47           C
ATOM     98  O   ASP A  27      -6.350 -13.465  46.801  1.00 68.47           O
ATOM     99  HA  ASP A  27      -8.029 -14.446  48.539  1.00 68.47           H
ATOM    100  CB  ASP A  27      -8.508 -12.375  48.976  1.00 68.47           C
ATOM    101 1HB  ASP A  27      -8.077 -11.578  49.582  1.00 68.47           H
ATOM    102 2HB  ASP A  27      -8.675 -11.964  47.981  1.00 68.47           H
ATOM    103  CG  ASP A  27      -9.841 -12.820  49.582  1.00 68.47           C
ATOM    104  OD1 ASP A  27     -10.121 -14.036  49.504  1.00 68.47           O
ATOM    105  OD2 ASP A  27     -10.548 -11.935  50.108  1.00 68.47           O
ATOM    106  HN  ASP A  27      -7.388 -13.359  50.962  1.00 68.47           H
ATOM    107  N   TYR A  28      -5.431 -12.398  48.570  1.00 67.69           N
ATOM    108  CA  TYR A  28      -4.299 -11.886  47.816  1.00 67.69           C
ATOM    109  C   TYR A  28      -3.325 -13.011  47.459  1.00 67.69           C
ATOM    110  O   TYR A  28      -2.768 -13.029  46.362  1.00 67.69           O
ATOM    111  HA  TYR A  28      -4.681 -11.441  46.898  1.00 67.69           H
ATOM    112  CB  TYR A  28      -3.594 -10.891  48.739  1.00 67.69           C
ATOM    113 1HB  TYR A  28      -4.296 -10.102  49.011  1.00 67.69           H
ATOM    114 2HB  TYR A  28      -3.314 -11.400  49.661  1.00 67.69           H
ATOM    115  CG  TYR A  28      -2.345 -10.253  48.127  1.00 67.69           C
ATOM    116  CD1 TYR A  28      -1.097 -10.773  48.406  1.00 67.69           C
ATOM    117  HD1 TYR A  28      -1.002 -11.638  49.062  1.00 67.69           H
ATOM    118  CD2 TYR A  28      -2.466  -9.157  47.297  1.00 67.69           C
ATOM    119  HD2 TYR A  28      -3.451  -8.746  47.077  1.00 67.69           H
ATOM    120  CE1 TYR A  28       0.078 -10.173  47.830  1.00 67.69           C
ATOM    121  HE1 TYR A  28       1.069 -10.574  48.042  1.00 67.69           H
ATOM    122  CE2 TYR A  28      -1.290  -8.557  46.721  1.00 67.69           C
ATOM    123  HE2 TYR A  28      -1.372  -7.691  46.064  1.00 67.69           H
ATOM    124  CZ  TYR A  28      -0.076  -9.094  47.016  1.00 67.69           C
ATOM    125  OH  TYR A  28       1.034  -8.527  46.472  1.00 67.69           O
ATOM    126  HH  TYR A  28       0.773  -7.766  45.879  1.00 67.69           H
ATOM    127  HN  TYR A  28      -5.436 -12.157  49.541  1.00 67.69           H
ATOM    128  N   VAL A  29      -3.149 -13.921  48.405  1.00 68.26           N
ATOM    129  CA  VAL A  29      -2.186 -14.997  48.239  1.00 68.26           C
ATOM    130  C   VAL A  29      -2.707 -15.985  47.194  1.00 68.26           C
ATOM    131  O   VAL A  29      -1.935 -16.513  46.394  1.00 68.26           O
ATOM    132  HA  VAL A  29      -1.259 -14.555  47.873  1.00 68.26           H
ATOM    133  CB  VAL A  29      -1.897 -15.654  49.591  1.00 68.26           C
ATOM    134  HB  VAL A  29      -2.851 -15.936  50.037  1.00 68.26           H
ATOM    135  CG1 VAL A  29      -1.065 -16.925  49.415  1.00 68.26           C
ATOM    136 1HG1 VAL A  29      -1.611 -17.634  48.792  1.00 68.26           H
ATOM    137 2HG1 VAL A  29      -0.117 -16.677  48.938  1.00 68.26           H
ATOM    138 3HG1 VAL A  29      -0.874 -17.372  50.391  1.00 68.26           H
ATOM    139  CG2 VAL A  29      -1.207 -14.673  50.540  1.00 68.26           C
ATOM    140 1HG2 VAL A  29      -0.264 -14.346  50.102  1.00 68.26           H
ATOM    141 2HG2 VAL A  29      -1.851 -13.809  50.702  1.00 68.26           H
ATOM    142 3HG2 VAL A  29      -1.013 -15.165  51.493  1.00 68.26           H
ATOM    143  HN  VAL A  29      -3.650 -13.932  49.271  1.00 68.26           H
ATOM    144  N   ASN A  30      -4.013 -16.205  47.233  1.00 63.06           N
ATOM    145  CA  ASN A  30      -4.627 -17.215  46.387  1.00 63.06           C
ATOM    146  C   ASN A  30      -4.946 -16.604  45.021  1.00 63.06           C
ATOM    147  O   ASN A  30      -5.387 -17.305  44.112  1.00 63.06           O
ATOM    148  HA  ASN A  30      -3.895 -18.020  46.324  1.00 63.06           H
ATOM    149  CB  ASN A  30      -5.937 -17.721  46.996  1.00 63.06           C
ATOM    150 1HB  ASN A  30      -6.577 -16.875  47.246  1.00 63.06           H
ATOM    151 2HB  ASN A  30      -6.474 -18.322  46.263  1.00 63.06           H
ATOM    152  CG  ASN A  30      -5.671 -18.555  48.251  1.00 63.06           C
ATOM    153  OD1 ASN A  30      -4.611 -19.130  48.433  1.00 63.06           O
ATOM    154  ND2 ASN A  30      -6.691 -18.588  49.104  1.00 63.06           N
ATOM    155 1HD2 ASN A  30      -7.535 -18.094  48.894  1.00 63.06           H
ATOM    156 2HD2 ASN A  30      -6.615 -19.108  49.955  1.00 63.06           H
ATOM    157  HN  ASN A  30      -4.646 -15.710  47.827  1.00 63.06           H
ATOM    158  N   PHE A  31      -4.710 -15.304  44.920  1.00 69.24           N
ATOM    159  CA  PHE A  31      -4.962 -14.593  43.678  1.00 69.24           C
ATOM    160  C   PHE A  31      -4.047 -15.098  42.561  1.00 69.24           C
ATOM    161  O   PHE A  31      -2.832 -15.178  42.738  1.00 69.24           O
ATOM    162  HA  PHE A  31      -6.001 -14.776  43.405  1.00 69.24           H
ATOM    163  CB  PHE A  31      -4.659 -13.116  43.940  1.00 69.24           C
ATOM    164 1HB  PHE A  31      -5.198 -12.797  44.832  1.00 69.24           H
ATOM    165 2HB  PHE A  31      -3.596 -13.006  44.154  1.00 69.24           H
ATOM    166  CG  PHE A  31      -5.029 -12.190  42.780  1.00 69.24           C
ATOM    167  CD1 PHE A  31      -4.066 -11.750  41.927  1.00 69.24           C
ATOM    168  HD1 PHE A  31      -3.030 -12.058  42.069  1.00 69.24           H
ATOM    169  CD2 PHE A  31      -6.322 -11.806  42.602  1.00 69.24           C
ATOM    170  HD2 PHE A  31      -7.094 -12.158  43.286  1.00 69.24           H
ATOM    171  CE1 PHE A  31      -4.409 -10.890  40.850  1.00 69.24           C
ATOM    172  HE1 PHE A  31      -3.637 -10.538  40.166  1.00 69.24           H
ATOM    173  CE2 PHE A  31      -6.665 -10.946  41.526  1.00 69.24           C
ATOM    174  HE2 PHE A  31      -7.701 -10.638  41.383  1.00 69.24           H
ATOM    175  CZ  PHE A  31      -5.702 -10.506  40.672  1.00 69.24           C
ATOM    176  HZ  PHE A  31      -5.966  -9.847  39.846  1.00 69.24           H
ATOM    177  HN  PHE A  31      -4.355 -14.741  45.666  1.00 69.24           H
ATOM    178  N   ASN A  32      -4.665 -15.427  41.437  1.00 62.52           N
ATOM    179  CA  ASN A  32      -3.921 -15.923  40.291  1.00 62.52           C
ATOM    180  C   ASN A  32      -3.350 -14.738  39.509  1.00 62.52           C
ATOM    181  O   ASN A  32      -4.056 -14.114  38.718  1.00 62.52           O
ATOM    182  HA  ASN A  32      -3.143 -16.561  40.709  1.00 62.52           H
ATOM    183  CB  ASN A  32      -4.827 -16.719  39.349  1.00 62.52           C
ATOM    184 1HB  ASN A  32      -5.396 -17.452  39.920  1.00 62.52           H
ATOM    185 2HB  ASN A  32      -5.548 -16.050  38.880  1.00 62.52           H
ATOM    186  CG  ASN A  32      -4.006 -17.429  38.271  1.00 62.52           C
ATOM    187  OD1 ASN A  32      -2.791 -17.335  38.216  1.00 62.52           O
ATOM    188  ND2 ASN A  32      -4.736 -18.144  37.419  1.00 62.52           N
ATOM    189 1HD2 ASN A  32      -5.730 -18.179  37.519  1.00 62.52           H
ATOM    190 2HD2 ASN A  32      -4.291 -18.645  36.677  1.00 62.52           H
ATOM    191  HN  ASN A  32      -5.654 -15.360  41.302  1.00 62.52           H
ATOM    192  N   PHE A  33      -2.077 -14.465  39.757  1.00 65.28           N
ATOM    193  CA  PHE A  33      -1.381 -13.418  39.029  1.00 65.28           C
ATOM    194  C   PHE A  33      -0.898 -13.923  37.668  1.00 65.28           C
ATOM    195  O   PHE A  33       0.299 -13.909  37.386  1.00 65.28           O
ATOM    196  HA  PHE A  33      -2.089 -12.602  38.881  1.00 65.28           H
ATOM    197  CB  PHE A  33      -0.169 -13.018  39.872  1.00 65.28           C
ATOM    198 1HB  PHE A  33       0.403 -13.913  40.116  1.00 65.28           H
ATOM    199 2HB  PHE A  33       0.481 -12.378  39.274  1.00 65.28           H
ATOM    200  CG  PHE A  33      -0.525 -12.288  41.168  1.00 65.28           C
ATOM    201  CD1 PHE A  33      -0.760 -10.949  41.153  1.00 65.28           C
ATOM    202  HD1 PHE A  33      -0.694 -10.395  40.216  1.00 65.28           H
ATOM    203  CD2 PHE A  33      -0.607 -12.980  42.337  1.00 65.28           C
ATOM    204  HD2 PHE A  33      -0.419 -14.053  42.349  1.00 65.28           H
ATOM    205  CE1 PHE A  33      -1.090 -10.272  42.357  1.00 65.28           C
ATOM    206  HE1 PHE A  33      -1.278  -9.199  42.344  1.00 65.28           H
ATOM    207  CE2 PHE A  33      -0.938 -12.303  43.541  1.00 65.28           C
ATOM    208  HE2 PHE A  33      -1.003 -12.857  44.477  1.00 65.28           H
ATOM    209  CZ  PHE A  33      -1.172 -10.963  43.525  1.00 65.28           C
ATOM    210  HZ  PHE A  33      -1.426 -10.444  44.449  1.00 65.28           H
ATOM    211  HN  PHE A  33      -1.525 -14.944  40.439  1.00 65.28           H
ATOM    212  N   THR A  34      -1.854 -14.359  36.861  1.00 63.90           N
ATOM    213  CA  THR A  34      -1.595 -14.589  35.450  1.00 63.90           C
ATOM    214  C   THR A  34      -1.049 -13.319  34.794  1.00 63.90           C
ATOM    215  O   THR A  34      -1.625 -12.242  34.943  1.00 63.90           O
ATOM    216  HA  THR A  34      -0.821 -15.352  35.362  1.00 63.90           H
ATOM    217  CB  THR A  34      -2.887 -15.097  34.808  1.00 63.90           C
ATOM    218  HB  THR A  34      -3.604 -14.285  34.681  1.00 63.90           H
ATOM    219  OG1 THR A  34      -3.305 -16.158  35.662  1.00 63.90           O
ATOM    220  HG1 THR A  34      -2.548 -16.792  35.815  1.00 63.90           H
ATOM    221  CG2 THR A  34      -2.644 -15.777  33.460  1.00 63.90           C
ATOM    222 1HG2 THR A  34      -1.980 -16.631  33.598  1.00 63.90           H
ATOM    223 2HG2 THR A  34      -2.184 -15.067  32.772  1.00 63.90           H
ATOM    224 3HG2 THR A  34      -3.593 -16.119  33.048  1.00 63.90           H
ATOM    225  HN  THR A  34      -2.789 -14.554  37.156  1.00 63.90           H
ATOM    226  N   ASP A  35       0.056 -13.486  34.083  1.00 68.46           N
ATOM    227  CA  ASP A  35       0.729 -12.355  33.467  1.00 68.46           C
ATOM    228  C   ASP A  35       0.080 -12.056  32.114  1.00 68.46           C
ATOM    229  O   ASP A  35       0.474 -12.621  31.095  1.00 68.46           O
ATOM    230  HA  ASP A  35       0.614 -11.534  34.175  1.00 68.46           H
ATOM    231  CB  ASP A  35       2.209 -12.659  33.225  1.00 68.46           C
ATOM    232 1HB  ASP A  35       2.609 -13.227  34.065  1.00 68.46           H
ATOM    233 2HB  ASP A  35       2.315 -13.284  32.339  1.00 68.46           H
ATOM    234  CG  ASP A  35       3.011 -11.369  33.046  1.00 68.46           C
ATOM    235  OD1 ASP A  35       2.387 -10.292  33.160  1.00 68.46           O
ATOM    236  OD2 ASP A  35       4.231 -11.488  32.799  1.00 68.46           O
ATOM    237  HN  ASP A  35       0.490 -14.373  33.924  1.00 68.46           H
ATOM    238  N   PHE A  36      -0.903 -11.169  32.148  1.00 82.01           N
ATOM    239  CA  PHE A  36      -1.571 -10.744  30.929  1.00 82.01           C
ATOM    240  C   PHE A  36      -0.869  -9.532  30.313  1.00 82.01           C
ATOM    241  O   PHE A  36      -1.211  -9.106  29.211  1.00 82.01           O
ATOM    242  HA  PHE A  36      -1.529 -11.580  30.230  1.00 82.01           H
ATOM    243  CB  PHE A  36      -2.998 -10.352  31.315  1.00 82.01           C
ATOM    244 1HB  PHE A  36      -2.959  -9.653  32.150  1.00 82.01           H
ATOM    245 2HB  PHE A  36      -3.457  -9.823  30.479  1.00 82.01           H
ATOM    246  CG  PHE A  36      -3.887 -11.536  31.700  1.00 82.01           C
ATOM    247  CD1 PHE A  36      -3.864 -12.674  30.955  1.00 82.01           C
ATOM    248  HD1 PHE A  36      -3.212 -12.742  30.085  1.00 82.01           H
ATOM    249  CD2 PHE A  36      -4.701 -11.450  32.786  1.00 82.01           C
ATOM    250  HD2 PHE A  36      -4.719 -10.538  33.382  1.00 82.01           H
ATOM    251  CE1 PHE A  36      -4.689 -13.773  31.313  1.00 82.01           C
ATOM    252  HE1 PHE A  36      -4.670 -14.685  30.716  1.00 82.01           H
ATOM    253  CE2 PHE A  36      -5.526 -12.550  33.144  1.00 82.01           C
ATOM    254  HE2 PHE A  36      -6.178 -12.481  34.014  1.00 82.01           H
ATOM    255  CZ  PHE A  36      -5.502 -13.688  32.399  1.00 82.01           C
ATOM    256  HZ  PHE A  36      -6.135 -14.531  32.674  1.00 82.01           H
ATOM    257  HN  PHE A  36      -1.243 -10.743  32.986  1.00 82.01           H
ATOM    258  N   TYR A  37       0.099  -9.010  31.052  1.00 86.55           N
ATOM    259  CA  TYR A  37       0.873  -7.875  30.578  1.00 86.55           C
ATOM    260  C   TYR A  37       2.080  -8.338  29.760  1.00 86.55           C
ATOM    261  O   TYR A  37       3.008  -8.937  30.301  1.00 86.55           O
ATOM    262  HA  TYR A  37       0.226  -7.268  29.946  1.00 86.55           H
ATOM    263  CB  TYR A  37       1.368  -7.150  31.831  1.00 86.55           C
ATOM    264 1HB  TYR A  37       0.520  -6.964  32.490  1.00 86.55           H
ATOM    265 2HB  TYR A  37       2.053  -7.805  32.371  1.00 86.55           H
ATOM    266  CG  TYR A  37       2.074  -5.824  31.544  1.00 86.55           C
ATOM    267  CD1 TYR A  37       3.451  -5.779  31.458  1.00 86.55           C
ATOM    268  HD1 TYR A  37       4.035  -6.689  31.595  1.00 86.55           H
ATOM    269  CD2 TYR A  37       1.334  -4.672  31.371  1.00 86.55           C
ATOM    270  HD2 TYR A  37       0.247  -4.707  31.439  1.00 86.55           H
ATOM    271  CE1 TYR A  37       4.115  -4.531  31.188  1.00 86.55           C
ATOM    272  HE1 TYR A  37       5.202  -4.481  31.117  1.00 86.55           H
ATOM    273  CE2 TYR A  37       1.999  -3.423  31.101  1.00 86.55           C
ATOM    274  HE2 TYR A  37       1.427  -2.506  30.963  1.00 86.55           H
ATOM    275  CZ  TYR A  37       3.357  -3.414  31.023  1.00 86.55           C
ATOM    276  OH  TYR A  37       3.984  -2.235  30.768  1.00 86.55           O
ATOM    277  HH  TYR A  37       3.320  -1.554  30.459  1.00 86.55           H
ATOM    278  HN  TYR A  37       0.356  -9.349  31.957  1.00 86.55           H
ATOM    279  N   CYS A  38       2.028  -8.043  28.470  1.00 89.89           N
ATOM    280  CA  CYS A  38       3.042  -8.530  27.549  1.00 89.89           C
ATOM    281  C   CYS A  38       4.051  -7.406  27.307  1.00 89.89           C
ATOM    282  O   CYS A  38       3.703  -6.363  26.754  1.00 89.89           O
ATOM    283  HA  CYS A  38       3.520  -9.382  28.033  1.00 89.89           H
ATOM    284  CB  CYS A  38       2.424  -9.034  26.243  1.00 89.89           C
ATOM    285 1HB  CYS A  38       1.636  -9.755  26.459  1.00 89.89           H
ATOM    286 2HB  CYS A  38       1.961  -8.206  25.707  1.00 89.89           H
ATOM    287  SG  CYS A  38       3.712  -9.810  25.201  1.00 89.89           S
ATOM    288  HN  CYS A  38       1.313  -7.482  28.052  1.00 89.89           H
ATOM    289  N   GLU A  39       5.281  -7.656  27.732  1.00 82.12           N
ATOM    290  CA  GLU A  39       6.383  -6.772  27.395  1.00 82.12           C
ATOM    291  C   GLU A  39       6.987  -7.168  26.046  1.00 82.12           C
ATOM    292  O   GLU A  39       7.357  -8.323  25.842  1.00 82.12           O
ATOM    293  HA  GLU A  39       5.946  -5.776  27.326  1.00 82.12           H
ATOM    294  CB  GLU A  39       7.447  -6.778  28.494  1.00 82.12           C
ATOM    295 1HB  GLU A  39       7.816  -7.793  28.643  1.00 82.12           H
ATOM    296 2HB  GLU A  39       8.235  -6.066  28.247  1.00 82.12           H
ATOM    297  CG  GLU A  39       6.857  -6.322  29.830  1.00 82.12           C
ATOM    298 1HG  GLU A  39       6.346  -5.369  29.699  1.00 82.12           H
ATOM    299 2HG  GLU A  39       6.110  -7.041  30.166  1.00 82.12           H
ATOM    300  CD  GLU A  39       7.950  -6.179  30.892  1.00 82.12           C
ATOM    301  OE1 GLU A  39       7.623  -5.647  31.975  1.00 82.12           O
ATOM    302  OE2 GLU A  39       9.087  -6.606  30.596  1.00 82.12           O
ATOM    303  HN  GLU A  39       5.528  -8.443  28.296  1.00 82.12           H
ATOM    304  N   LYS A  40       7.067  -6.187  25.159  1.00 88.59           N
ATOM    305  CA  LYS A  40       7.431  -6.455  23.777  1.00 88.59           C
ATOM    306  C   LYS A  40       8.800  -5.837  23.486  1.00 88.59           C
ATOM    307  O   LYS A  40       9.072  -5.424  22.360  1.00 88.59           O
ATOM    308  HA  LYS A  40       7.509  -7.536  23.664  1.00 88.59           H
ATOM    309  CB  LYS A  40       6.328  -5.978  22.831  1.00 88.59           C
ATOM    310 1HB  LYS A  40       6.108  -4.928  23.021  1.00 88.59           H
ATOM    311 2HB  LYS A  40       6.673  -6.050  21.799  1.00 88.59           H
ATOM    312  CG  LYS A  40       5.056  -6.811  23.008  1.00 88.59           C
ATOM    313 1HG  LYS A  40       5.294  -7.870  22.911  1.00 88.59           H
ATOM    314 2HG  LYS A  40       4.658  -6.664  24.012  1.00 88.59           H
ATOM    315  CD  LYS A  40       3.999  -6.423  21.972  1.00 88.59           C
ATOM    316 1HD  LYS A  40       3.728  -5.375  22.099  1.00 88.59           H
ATOM    317 2HD  LYS A  40       4.412  -6.527  20.969  1.00 88.59           H
ATOM    318  CE  LYS A  40       2.751  -7.298  22.109  1.00 88.59           C
ATOM    319 1HE  LYS A  40       3.017  -8.346  21.966  1.00 88.59           H
ATOM    320 2HE  LYS A  40       2.344  -7.207  23.116  1.00 88.59           H
ATOM    321  NZ  LYS A  40       1.728  -6.901  21.116  1.00 88.59           N
ATOM    322 1HZ  LYS A  40       1.013  -7.618  21.062  1.00 88.59           H
ATOM    323 2HZ  LYS A  40       1.306  -6.023  21.399  1.00 88.59           H
ATOM    324 3HZ  LYS A  40       2.164  -6.789  20.208  1.00 88.59           H
ATOM    325  HN  LYS A  40       6.890  -5.226  25.370  1.00 88.59           H
ATOM    326  N   ASN A  41       9.627  -5.794  24.521  1.00 82.74           N
ATOM    327  CA  ASN A  41      10.959  -5.228  24.392  1.00 82.74           C
ATOM    328  C   ASN A  41      11.714  -5.960  23.281  1.00 82.74           C
ATOM    329  O   ASN A  41      12.438  -5.339  22.504  1.00 82.74           O
ATOM    330  HA  ASN A  41      10.801  -4.174  24.164  1.00 82.74           H
ATOM    331  CB  ASN A  41      11.754  -5.389  25.689  1.00 82.74           C
ATOM    332 1HB  ASN A  41      11.698  -6.424  26.028  1.00 82.74           H
ATOM    333 2HB  ASN A  41      12.806  -5.171  25.505  1.00 82.74           H
ATOM    334  CG  ASN A  41      11.218  -4.460  26.780  1.00 82.74           C
ATOM    335  OD1 ASN A  41      10.670  -3.402  26.516  1.00 82.74           O
ATOM    336  ND2 ASN A  41      11.405  -4.912  28.016  1.00 82.74           N
ATOM    337 1HD2 ASN A  41      11.862  -5.789  28.164  1.00 82.74           H
ATOM    338 2HD2 ASN A  41      11.089  -4.375  28.798  1.00 82.74           H
ATOM    339  HN  ASN A  41       9.400  -6.137  25.433  1.00 82.74           H
ATOM    340  N   ASN A  42      11.519  -7.270  23.240  1.00 83.88           N
ATOM    341  CA  ASN A  42      12.227  -8.103  22.283  1.00 83.88           C
ATOM    342  C   ASN A  42      11.812  -7.707  20.864  1.00 83.88           C
ATOM    343  O   ASN A  42      12.631  -7.727  19.946  1.00 83.88           O
ATOM    344  HA  ASN A  42      13.285  -7.922  22.474  1.00 83.88           H
ATOM    345  CB  ASN A  42      11.886  -9.581  22.480  1.00 83.88           C
ATOM    346 1HB  ASN A  42      10.806  -9.719  22.429  1.00 83.88           H
ATOM    347 2HB  ASN A  42      12.321 -10.170  21.672  1.00 83.88           H
ATOM    348  CG  ASN A  42      12.407 -10.089  23.826  1.00 83.88           C
ATOM    349  OD1 ASN A  42      13.160  -9.426  24.520  1.00 83.88           O
ATOM    350  ND2 ASN A  42      11.965 -11.300  24.155  1.00 83.88           N
ATOM    351 1HD2 ASN A  42      11.348 -11.791  23.540  1.00 83.88           H
ATOM    352 2HD2 ASN A  42      12.250 -11.719  25.017  1.00 83.88           H
ATOM    353  HN  ASN A  42      10.892  -7.761  23.845  1.00 83.88           H
ATOM    354  N   VAL A  43      10.542  -7.357  20.730  1.00 91.15           N
ATOM    355  CA  VAL A  43       9.993  -7.016  19.428  1.00 91.15           C
ATOM    356  C   VAL A  43      10.621  -5.708  18.942  1.00 91.15           C
ATOM    357  O   VAL A  43      10.975  -5.584  17.770  1.00 91.15           O
ATOM    358  HA  VAL A  43      10.265  -7.814  18.737  1.00 91.15           H
ATOM    359  CB  VAL A  43       8.466  -6.954  19.504  1.00 91.15           C
ATOM    360  HB  VAL A  43       8.196  -6.111  20.139  1.00 91.15           H
ATOM    361  CG1 VAL A  43       7.858  -6.713  18.120  1.00 91.15           C
ATOM    362 1HG1 VAL A  43       8.227  -5.768  17.721  1.00 91.15           H
ATOM    363 2HG1 VAL A  43       8.143  -7.526  17.452  1.00 91.15           H
ATOM    364 3HG1 VAL A  43       6.772  -6.673  18.203  1.00 91.15           H
ATOM    365  CG2 VAL A  43       7.897  -8.224  20.139  1.00 91.15           C
ATOM    366 1HG2 VAL A  43       8.182  -9.089  19.541  1.00 91.15           H
ATOM    367 2HG2 VAL A  43       8.293  -8.334  21.149  1.00 91.15           H
ATOM    368 3HG2 VAL A  43       6.810  -8.153  20.181  1.00 91.15           H
ATOM    369  HN  VAL A  43       9.893  -7.304  21.489  1.00 91.15           H
ATOM    370  N   ARG A  44      10.740  -4.766  19.866  1.00 86.27           N
ATOM    371  CA  ARG A  44      11.304  -3.467  19.541  1.00 86.27           C
ATOM    372  C   ARG A  44      12.777  -3.609  19.153  1.00 86.27           C
ATOM    373  O   ARG A  44      13.259  -2.908  18.265  1.00 86.27           O
ATOM    374  HA  ARG A  44      10.710  -3.107  18.702  1.00 86.27           H
ATOM    375  CB  ARG A  44      11.187  -2.505  20.725  1.00 86.27           C
ATOM    376 1HB  ARG A  44      11.631  -2.957  21.612  1.00 86.27           H
ATOM    377 2HB  ARG A  44      11.749  -1.595  20.516  1.00 86.27           H
ATOM    378  CG  ARG A  44       9.724  -2.154  21.004  1.00 86.27           C
ATOM    379 1HG  ARG A  44       9.224  -1.895  20.071  1.00 86.27           H
ATOM    380 2HG  ARG A  44       9.209  -3.025  21.411  1.00 86.27           H
ATOM    381  CD  ARG A  44       9.617  -0.987  21.987  1.00 86.27           C
ATOM    382 1HD  ARG A  44      10.297  -0.188  21.690  1.00 86.27           H
ATOM    383 2HD  ARG A  44       8.609  -0.573  21.965  1.00 86.27           H
ATOM    384  NE  ARG A  44       9.945  -1.445  23.356  1.00 86.27           N
ATOM    385  HE  ARG A  44      10.908  -1.472  23.623  1.00 86.27           H
ATOM    386  CZ  ARG A  44       9.032  -1.827  24.259  1.00 86.27           C
ATOM    387  NH1 ARG A  44       7.727  -1.812  23.955  1.00 86.27           N
ATOM    388 1HH1 ARG A  44       7.428  -1.513  23.048  1.00 86.27           H
ATOM    389 2HH1 ARG A  44       7.052  -2.098  24.634  1.00 86.27           H
ATOM    390  NH2 ARG A  44       9.443  -2.225  25.470  1.00 86.27           N
ATOM    391 1HH2 ARG A  44       8.774  -2.513  26.156  1.00 86.27           H
ATOM    392 2HH2 ARG A  44      10.419  -2.234  25.689  1.00 86.27           H
ATOM    393  HN  ARG A  44      10.460  -4.879  20.819  1.00 86.27           H
ATOM    394  N   GLN A  45      13.451  -4.522  19.837  1.00 83.34           N
ATOM    395  CA  GLN A  45      14.865  -4.747  19.592  1.00 83.34           C
ATOM    396  C   GLN A  45      15.077  -5.325  18.191  1.00 83.34           C
ATOM    397  O   GLN A  45      16.000  -4.924  17.484  1.00 83.34           O
ATOM    398  HA  GLN A  45      15.331  -3.764  19.662  1.00 83.34           H
ATOM    399  CB  GLN A  45      15.467  -5.664  20.660  1.00 83.34           C
ATOM    400 1HB  GLN A  45      15.191  -5.304  21.651  1.00 83.34           H
ATOM    401 2HB  GLN A  45      15.054  -6.667  20.558  1.00 83.34           H
ATOM    402  CG  GLN A  45      16.991  -5.720  20.538  1.00 83.34           C
ATOM    403 1HG  GLN A  45      17.268  -6.101  19.555  1.00 83.34           H
ATOM    404 2HG  GLN A  45      17.403  -4.714  20.617  1.00 83.34           H
ATOM    405  CD  GLN A  45      17.596  -6.611  21.625  1.00 83.34           C
ATOM    406  OE1 GLN A  45      16.904  -7.317  22.341  1.00 83.34           O
ATOM    407  NE2 GLN A  45      18.921  -6.538  21.709  1.00 83.34           N
ATOM    408 1HE2 GLN A  45      19.429  -5.938  21.091  1.00 83.34           H
ATOM    409 2HE2 GLN A  45      19.409  -7.084  22.390  1.00 83.34           H
ATOM    410  HN  GLN A  45      13.047  -5.101  20.546  1.00 83.34           H
ATOM    411  N   PHE A  46      14.205  -6.256  17.832  1.00 92.19           N
ATOM    412  CA  PHE A  46      14.252  -6.855  16.509  1.00 92.19           C
ATOM    413  C   PHE A  46      14.089  -5.792  15.420  1.00 92.19           C
ATOM    414  O   PHE A  46      14.862  -5.754  14.465  1.00 92.19           O
ATOM    415  HA  PHE A  46      15.227  -7.332  16.405  1.00 92.19           H
ATOM    416  CB  PHE A  46      13.086  -7.841  16.423  1.00 92.19           C
ATOM    417 1HB  PHE A  46      13.263  -8.660  17.120  1.00 92.19           H
ATOM    418 2HB  PHE A  46      12.174  -7.338  16.746  1.00 92.19           H
ATOM    419  CG  PHE A  46      12.863  -8.420  15.024  1.00 92.19           C
ATOM    420  CD1 PHE A  46      11.895  -7.904  14.221  1.00 92.19           C
ATOM    421  HD1 PHE A  46      11.277  -7.077  14.573  1.00 92.19           H
ATOM    422  CD2 PHE A  46      13.633  -9.451  14.584  1.00 92.19           C
ATOM    423  HD2 PHE A  46      14.409  -9.864  15.228  1.00 92.19           H
ATOM    424  CE1 PHE A  46      11.688  -8.441  12.923  1.00 92.19           C
ATOM    425  HE1 PHE A  46      10.912  -8.028  12.279  1.00 92.19           H
ATOM    426  CE2 PHE A  46      13.427  -9.988  13.286  1.00 92.19           C
ATOM    427  HE2 PHE A  46      14.044 -10.815  12.934  1.00 92.19           H
ATOM    428  CZ  PHE A  46      12.458  -9.472  12.483  1.00 92.19           C
ATOM    429  HZ  PHE A  46      12.300  -9.885  11.487  1.00 92.19           H
ATOM    430  HN  PHE A  46      13.479  -6.601  18.427  1.00 92.19           H
ATOM    431  N   ALA A  47      13.077  -4.956  15.602  1.00 92.90           N
ATOM    432  CA  ALA A  47      12.745  -3.955  14.602  1.00 92.90           C
ATOM    433  C   ALA A  47      13.941  -3.021  14.405  1.00 92.90           C
ATOM    434  O   ALA A  47      14.238  -2.616  13.282  1.00 92.90           O
ATOM    435  HA  ALA A  47      12.544  -4.476  13.666  1.00 92.90           H
ATOM    436  CB  ALA A  47      11.483  -3.204  15.031  1.00 92.90           C
ATOM    437 1HB  ALA A  47      10.657  -3.908  15.128  1.00 92.90           H
ATOM    438 2HB  ALA A  47      11.659  -2.716  15.989  1.00 92.90           H
ATOM    439 3HB  ALA A  47      11.234  -2.454  14.280  1.00 92.90           H
ATOM    440  HN  ALA A  47      12.491  -4.954  16.412  1.00 92.90           H
ATOM    441  N   SER A  48      14.595  -2.706  15.514  1.00 91.44           N
ATOM    442  CA  SER A  48      15.637  -1.694  15.506  1.00 91.44           C
ATOM    443  C   SER A  48      16.817  -2.165  14.653  1.00 91.44           C
ATOM    444  O   SER A  48      17.584  -1.349  14.144  1.00 91.44           O
ATOM    445  HA  SER A  48      15.177  -0.809  15.067  1.00 91.44           H
ATOM    446  CB  SER A  48      16.104  -1.374  16.928  1.00 91.44           C
ATOM    447 1HB  SER A  48      16.727  -0.480  16.911  1.00 91.44           H
ATOM    448 2HB  SER A  48      15.239  -1.148  17.551  1.00 91.44           H
ATOM    449  OG  SER A  48      16.836  -2.452  17.505  1.00 91.44           O
ATOM    450  HG  SER A  48      16.368  -3.318  17.326  1.00 91.44           H
ATOM    451  HN  SER A  48      14.422  -3.129  16.403  1.00 91.44           H
ATOM    452  N   HIS A  49      16.926  -3.479  14.524  1.00 87.31           N
ATOM    453  CA  HIS A  49      18.052  -4.071  13.823  1.00 87.31           C
ATOM    454  C   HIS A  49      17.648  -4.397  12.384  1.00 87.31           C
ATOM    455  O   HIS A  49      18.421  -4.176  11.453  1.00 87.31           O
ATOM    456  HA  HIS A  49      18.842  -3.320  13.808  1.00 87.31           H
ATOM    457  CB  HIS A  49      18.583  -5.290  14.580  1.00 87.31           C
ATOM    458 1HB  HIS A  49      17.751  -5.958  14.801  1.00 87.31           H
ATOM    459 2HB  HIS A  49      19.268  -5.837  13.933  1.00 87.31           H
ATOM    460  CG  HIS A  49      19.293  -4.951  15.869  1.00 87.31           C
ATOM    461  ND1 HIS A  49      18.626  -4.775  17.069  1.00 87.31           N
ATOM    462  HD1 HIS A  49      17.639  -4.851  17.206  1.00 87.31           H
ATOM    463  CD2 HIS A  49      20.618  -4.758  16.133  1.00 87.31           C
ATOM    464  HD2 HIS A  49      21.428  -4.823  15.407  1.00 87.31           H
ATOM    465  CE1 HIS A  49      19.519  -4.489  18.006  1.00 87.31           C
ATOM    466  HE1 HIS A  49      19.305  -4.295  19.057  1.00 87.31           H
ATOM    467  NE2 HIS A  49      20.752  -4.478  17.424  1.00 87.31           N
ATOM    468  HN  HIS A  49      16.262  -4.133  14.887  1.00 87.31           H
ATOM    469  N   PHE A  50      16.437  -4.918  12.247  1.00 82.78           N
ATOM    470  CA  PHE A  50      16.038  -5.569  11.011  1.00 82.78           C
ATOM    471  C   PHE A  50      15.480  -4.553  10.012  1.00 82.78           C
ATOM    472  O   PHE A  50      15.791  -4.610   8.823  1.00 82.78           O
ATOM    473  HA  PHE A  50      16.928  -6.038  10.590  1.00 82.78           H
ATOM    474  CB  PHE A  50      14.939  -6.572  11.368  1.00 82.78           C
ATOM    475 1HB  PHE A  50      15.316  -7.251  12.133  1.00 82.78           H
ATOM    476 2HB  PHE A  50      14.099  -6.034  11.806  1.00 82.78           H
ATOM    477  CG  PHE A  50      14.437  -7.394  10.179  1.00 82.78           C
ATOM    478  CD1 PHE A  50      13.221  -7.126   9.633  1.00 82.78           C
ATOM    479  HD1 PHE A  50      12.604  -6.325  10.042  1.00 82.78           H
ATOM    480  CD2 PHE A  50      15.206  -8.393   9.669  1.00 82.78           C
ATOM    481  HD2 PHE A  50      16.181  -8.608  10.108  1.00 82.78           H
ATOM    482  CE1 PHE A  50      12.754  -7.889   8.530  1.00 82.78           C
ATOM    483  HE1 PHE A  50      11.779  -7.674   8.092  1.00 82.78           H
ATOM    484  CE2 PHE A  50      14.740  -9.156   8.566  1.00 82.78           C
ATOM    485  HE2 PHE A  50      15.357  -9.956   8.158  1.00 82.78           H
ATOM    486  CZ  PHE A  50      13.524  -8.888   8.020  1.00 82.78           C
ATOM    487  HZ  PHE A  50      13.166  -9.473   7.173  1.00 82.78           H
ATOM    488  HN  PHE A  50      15.737  -4.900  12.960  1.00 82.78           H
ATOM    489  N   LEU A  51      14.664  -3.647  10.531  1.00 93.63           N
ATOM    490  CA  LEU A  51      13.805  -2.839   9.682  1.00 93.63           C
ATOM    491  C   LEU A  51      14.647  -1.771   8.982  1.00 93.63           C
ATOM    492  O   LEU A  51      14.549  -1.594   7.769  1.00 93.63           O
ATOM    493  HA  LEU A  51      13.383  -3.498   8.923  1.00 93.63           H
ATOM    494  CB  LEU A  51      12.636  -2.271  10.488  1.00 93.63           C
ATOM    495 1HB  LEU A  51      13.040  -1.660  11.296  1.00 93.63           H
ATOM    496 2HB  LEU A  51      12.064  -1.605   9.842  1.00 93.63           H
ATOM    497  CG  LEU A  51      11.676  -3.297  11.093  1.00 93.63           C
ATOM    498  HG  LEU A  51      12.226  -3.887  11.827  1.00 93.63           H
ATOM    499  CD1 LEU A  51      10.531  -2.606  11.836  1.00 93.63           C
ATOM    500 1HD1 LEU A  51      10.937  -1.991  12.639  1.00 93.63           H
ATOM    501 2HD1 LEU A  51       9.976  -1.975  11.141  1.00 93.63           H
ATOM    502 3HD1 LEU A  51       9.864  -3.358  12.256  1.00 93.63           H
ATOM    503  CD2 LEU A  51      11.165  -4.266  10.025  1.00 93.63           C
ATOM    504 1HD2 LEU A  51      10.638  -3.708   9.251  1.00 93.63           H
ATOM    505 2HD2 LEU A  51      12.008  -4.795   9.581  1.00 93.63           H
ATOM    506 3HD2 LEU A  51      10.485  -4.985  10.482  1.00 93.63           H
ATOM    507  HN  LEU A  51      14.584  -3.463  11.511  1.00 93.63           H
ATOM    508  N   PRO A  52      15.487  -1.042   9.730  1.00 95.49           N
ATOM    509  CA  PRO A  52      16.145   0.148   9.184  1.00 95.49           C
ATOM    510  C   PRO A  52      16.874  -0.143   7.883  1.00 95.49           C
ATOM    511  O   PRO A  52      16.672   0.549   6.886  1.00 95.49           O
ATOM    512  HA  PRO A  52      15.403   0.904   8.932  1.00 95.49           H
ATOM    513  CB  PRO A  52      17.111   0.569  10.294  1.00 95.49           C
ATOM    514 1HB  PRO A  52      18.096   0.123  10.159  1.00 95.49           H
ATOM    515 2HB  PRO A  52      17.251   1.650  10.315  1.00 95.49           H
ATOM    516  CG  PRO A  52      16.433   0.064  11.562  1.00 95.49           C
ATOM    517 1HG  PRO A  52      17.139  -0.031  12.388  1.00 95.49           H
ATOM    518 2HG  PRO A  52      15.653   0.746  11.903  1.00 95.49           H
ATOM    519  CD  PRO A  52      15.869  -1.281  11.134  1.00 95.49           C
ATOM    520 1HD  PRO A  52      16.611  -2.075  11.217  1.00 95.49           H
ATOM    521 2HD  PRO A  52      15.019  -1.577  11.748  1.00 95.49           H
ATOM    522  N   PRO A  53      17.736  -1.169   7.860  1.00 95.66           N
ATOM    523  CA  PRO A  53      18.495  -1.490   6.648  1.00 95.66           C
ATOM    524  C   PRO A  53      17.597  -1.658   5.433  1.00 95.66           C
ATOM    525  O   PRO A  53      17.912  -1.164   4.352  1.00 95.66           O
ATOM    526  HA  PRO A  53      19.165  -0.668   6.397  1.00 95.66           H
ATOM    527  CB  PRO A  53      19.215  -2.792   7.006  1.00 95.66           C
ATOM    528 1HB  PRO A  53      18.632  -3.666   6.715  1.00 95.66           H
ATOM    529 2HB  PRO A  53      20.178  -2.870   6.502  1.00 95.66           H
ATOM    530  CG  PRO A  53      19.376  -2.702   8.519  1.00 95.66           C
ATOM    531 1HG  PRO A  53      19.545  -3.681   8.967  1.00 95.66           H
ATOM    532 2HG  PRO A  53      20.230  -2.085   8.799  1.00 95.66           H
ATOM    533  CD  PRO A  53      18.058  -2.090   8.965  1.00 95.66           C
ATOM    534 1HD  PRO A  53      17.284  -2.846   9.095  1.00 95.66           H
ATOM    535 2HD  PRO A  53      18.156  -1.570   9.919  1.00 95.66           H
ATOM    536  N   LEU A  54      16.492  -2.357   5.645  1.00 93.71           N
ATOM    537  CA  LEU A  54      15.609  -2.712   4.548  1.00 93.71           C
ATOM    538  C   LEU A  54      14.933  -1.447   4.014  1.00 93.71           C
ATOM    539  O   LEU A  54      14.804  -1.272   2.803  1.00 93.71           O
ATOM    540  HA  LEU A  54      16.226  -3.134   3.755  1.00 93.71           H
ATOM    541  CB  LEU A  54      14.624  -3.799   4.982  1.00 93.71           C
ATOM    542 1HB  LEU A  54      14.077  -3.438   5.854  1.00 93.71           H
ATOM    543 2HB  LEU A  54      13.895  -3.941   4.185  1.00 93.71           H
ATOM    544  CG  LEU A  54      15.235  -5.159   5.325  1.00 93.71           C
ATOM    545  HG  LEU A  54      15.955  -5.017   6.131  1.00 93.71           H
ATOM    546  CD1 LEU A  54      14.166  -6.126   5.839  1.00 93.71           C
ATOM    547 1HD1 LEU A  54      13.705  -5.714   6.737  1.00 93.71           H
ATOM    548 2HD1 LEU A  54      13.405  -6.268   5.072  1.00 93.71           H
ATOM    549 3HD1 LEU A  54      14.627  -7.085   6.075  1.00 93.71           H
ATOM    550  CD2 LEU A  54      16.000  -5.733   4.131  1.00 93.71           C
ATOM    551 1HD2 LEU A  54      15.319  -5.858   3.289  1.00 93.71           H
ATOM    552 2HD2 LEU A  54      16.802  -5.050   3.851  1.00 93.71           H
ATOM    553 3HD2 LEU A  54      16.424  -6.700   4.402  1.00 93.71           H
ATOM    554  HN  LEU A  54      16.198  -2.679   6.545  1.00 93.71           H
ATOM    555  N   TYR A  55      14.518  -0.599   4.943  1.00 94.08           N
ATOM    556  CA  TYR A  55      13.807   0.616   4.583  1.00 94.08           C
ATOM    557  C   TYR A  55      14.703   1.557   3.775  1.00 94.08           C
ATOM    558  O   TYR A  55      14.240   2.210   2.841  1.00 94.08           O
ATOM    559  HA  TYR A  55      12.946   0.335   3.976  1.00 94.08           H
ATOM    560  CB  TYR A  55      13.436   1.294   5.904  1.00 94.08           C
ATOM    561 1HB  TYR A  55      14.298   1.267   6.569  1.00 94.08           H
ATOM    562 2HB  TYR A  55      13.214   2.344   5.712  1.00 94.08           H
ATOM    563  CG  TYR A  55      12.240   0.657   6.616  1.00 94.08           C
ATOM    564  CD1 TYR A  55      11.670  -0.494   6.111  1.00 94.08           C
ATOM    565  HD1 TYR A  55      12.071  -0.949   5.206  1.00 94.08           H
ATOM    566  CD2 TYR A  55      11.733   1.234   7.762  1.00 94.08           C
ATOM    567  HD2 TYR A  55      12.183   2.143   8.161  1.00 94.08           H
ATOM    568  CE1 TYR A  55      10.545  -1.094   6.781  1.00 94.08           C
ATOM    569  HE1 TYR A  55      10.085  -2.003   6.394  1.00 94.08           H
ATOM    570  CE2 TYR A  55      10.608   0.634   8.432  1.00 94.08           C
ATOM    571  HE2 TYR A  55      10.197   1.079   9.339  1.00 94.08           H
ATOM    572  CZ  TYR A  55      10.070  -0.500   7.909  1.00 94.08           C
ATOM    573  OH  TYR A  55       9.008  -1.066   8.542  1.00 94.08           O
ATOM    574  HH  TYR A  55       8.691  -1.865   8.030  1.00 94.08           H
ATOM    575  HN  TYR A  55      14.661  -0.730   5.924  1.00 94.08           H
ATOM    576  N   TRP A  56      15.969   1.596   4.164  1.00 92.54           N
ATOM    577  CA  TRP A  56      16.944   2.409   3.456  1.00 92.54           C
ATOM    578  C   TRP A  56      17.120   1.822   2.054  1.00 92.54           C
ATOM    579  O   TRP A  56      17.201   2.561   1.074  1.00 92.54           O
ATOM    580  HA  TRP A  56      16.548   3.422   3.390  1.00 92.54           H
ATOM    581  CB  TRP A  56      18.257   2.494   4.238  1.00 92.54           C
ATOM    582 1HB  TRP A  56      18.469   1.519   4.678  1.00 92.54           H
ATOM    583 2HB  TRP A  56      19.068   2.713   3.543  1.00 92.54           H
ATOM    584  CG  TRP A  56      18.254   3.549   5.346  1.00 92.54           C
ATOM    585  CD1 TRP A  56      18.381   3.359   6.666  1.00 92.54           C
ATOM    586  HD1 TRP A  56      18.507   2.384   7.136  1.00 92.54           H
ATOM    587  CD2 TRP A  56      18.113   4.975   5.174  1.00 92.54           C
ATOM    588  NE1 TRP A  56      18.331   4.553   7.356  1.00 92.54           N
ATOM    589  HE1 TRP A  56      18.403   4.668   8.347  1.00 92.54           H
ATOM    590  CE2 TRP A  56      18.164   5.567   6.420  1.00 92.54           C
ATOM    591  CE3 TRP A  56      17.949   5.739   4.006  1.00 92.54           C
ATOM    592  HE3 TRP A  56      17.906   5.295   3.011  1.00 92.54           H
ATOM    593  CZ2 TRP A  56      18.057   6.949   6.616  1.00 92.54           C
ATOM    594  HZ2 TRP A  56      18.100   7.393   7.611  1.00 92.54           H
ATOM    595  CZ3 TRP A  56      17.843   7.119   4.219  1.00 92.54           C
ATOM    596  HZ3 TRP A  56      17.714   7.758   3.346  1.00 92.54           H
ATOM    597  CH2 TRP A  56      17.892   7.730   5.466  1.00 92.54           C
ATOM    598  HH2 TRP A  56      17.802   8.814   5.549  1.00 92.54           H
ATOM    599  HN  TRP A  56      16.330   1.087   4.945  1.00 92.54           H
ATOM    600  N   LEU A  57      17.174   0.500   2.003  1.00 92.39           N
ATOM    601  CA  LEU A  57      17.356  -0.194   0.739  1.00 92.39           C
ATOM    602  C   LEU A  57      16.174   0.115  -0.182  1.00 92.39           C
ATOM    603  O   LEU A  57      16.365   0.516  -1.329  1.00 92.39           O
ATOM    604  HA  LEU A  57      18.263   0.198   0.280  1.00 92.39           H
ATOM    605  CB  LEU A  57      17.577  -1.689   0.975  1.00 92.39           C
ATOM    606 1HB  LEU A  57      18.455  -1.811   1.609  1.00 92.39           H
ATOM    607 2HB  LEU A  57      16.725  -2.078   1.533  1.00 92.39           H
ATOM    608  CG  LEU A  57      17.765  -2.545  -0.279  1.00 92.39           C
ATOM    609  HG  LEU A  57      16.929  -2.353  -0.952  1.00 92.39           H
ATOM    610  CD1 LEU A  57      19.043  -2.155  -1.023  1.00 92.39           C
ATOM    611 1HD1 LEU A  57      18.986  -1.108  -1.320  1.00 92.39           H
ATOM    612 2HD1 LEU A  57      19.903  -2.300  -0.369  1.00 92.39           H
ATOM    613 3HD1 LEU A  57      19.153  -2.779  -1.910  1.00 92.39           H
ATOM    614  CD2 LEU A  57      17.734  -4.036   0.066  1.00 92.39           C
ATOM    615 1HD2 LEU A  57      18.537  -4.263   0.767  1.00 92.39           H
ATOM    616 2HD2 LEU A  57      16.774  -4.285   0.518  1.00 92.39           H
ATOM    617 3HD2 LEU A  57      17.870  -4.622  -0.844  1.00 92.39           H
ATOM    618  HN  LEU A  57      17.095  -0.095   2.803  1.00 92.39           H
ATOM    619  N   VAL A  58      14.979  -0.083   0.354  1.00 94.63           N
ATOM    620  CA  VAL A  58      13.768   0.100  -0.428  1.00 94.63           C
ATOM    621  C   VAL A  58      13.700   1.545  -0.925  1.00 94.63           C
ATOM    622  O   VAL A  58      13.345   1.793  -2.077  1.00 94.63           O
ATOM    623  HA  VAL A  58      13.829  -0.565  -1.289  1.00 94.63           H
ATOM    624  CB  VAL A  58      12.546  -0.306   0.398  1.00 94.63           C
ATOM    625  HB  VAL A  58      12.572   0.253   1.333  1.00 94.63           H
ATOM    626  CG1 VAL A  58      11.249   0.055  -0.328  1.00 94.63           C
ATOM    627 1HG1 VAL A  58      11.215   1.131  -0.497  1.00 94.63           H
ATOM    628 2HG1 VAL A  58      11.212  -0.465  -1.286  1.00 94.63           H
ATOM    629 3HG1 VAL A  58      10.396  -0.244   0.281  1.00 94.63           H
ATOM    630  CG2 VAL A  58      12.586  -1.797   0.740  1.00 94.63           C
ATOM    631 1HG2 VAL A  58      12.595  -2.381  -0.180  1.00 94.63           H
ATOM    632 2HG2 VAL A  58      13.485  -2.014   1.317  1.00 94.63           H
ATOM    633 3HG2 VAL A  58      11.705  -2.059   1.328  1.00 94.63           H
ATOM    634  HN  VAL A  58      14.831  -0.363   1.303  1.00 94.63           H
ATOM    635  N   PHE A  59      14.046   2.461  -0.033  1.00 95.59           N
ATOM    636  CA  PHE A  59      13.990   3.877  -0.354  1.00 95.59           C
ATOM    637  C   PHE A  59      14.886   4.204  -1.550  1.00 95.59           C
ATOM    638  O   PHE A  59      14.437   4.817  -2.517  1.00 95.59           O
ATOM    639  HA  PHE A  59      12.955   4.112  -0.603  1.00 95.59           H
ATOM    640  CB  PHE A  59      14.502   4.634   0.873  1.00 95.59           C
ATOM    641 1HB  PHE A  59      13.808   4.477   1.699  1.00 95.59           H
ATOM    642 2HB  PHE A  59      15.459   4.211   1.176  1.00 95.59           H
ATOM    643  CG  PHE A  59      14.673   6.138   0.649  1.00 95.59           C
ATOM    644  CD1 PHE A  59      15.919   6.683   0.614  1.00 95.59           C
ATOM    645  HD1 PHE A  59      16.795   6.048   0.745  1.00 95.59           H
ATOM    646  CD2 PHE A  59      13.580   6.930   0.486  1.00 95.59           C
ATOM    647  HD2 PHE A  59      12.581   6.494   0.515  1.00 95.59           H
ATOM    648  CE1 PHE A  59      16.078   8.078   0.406  1.00 95.59           C
ATOM    649  HE1 PHE A  59      17.076   8.515   0.378  1.00 95.59           H
ATOM    650  CE2 PHE A  59      13.739   8.326   0.278  1.00 95.59           C
ATOM    651  HE2 PHE A  59      12.863   8.961   0.147  1.00 95.59           H
ATOM    652  CZ  PHE A  59      14.985   8.871   0.243  1.00 95.59           C
ATOM    653  HZ  PHE A  59      15.107   9.942   0.083  1.00 95.59           H
ATOM    654  HN  PHE A  59      14.360   2.250   0.893  1.00 95.59           H
ATOM    655  N   ILE A  60      16.137   3.779  -1.446  1.00 93.37           N
ATOM    656  CA  ILE A  60      17.139   4.152  -2.430  1.00 93.37           C
ATOM    657  C   ILE A  60      16.719   3.625  -3.804  1.00 93.37           C
ATOM    658  O   ILE A  60      16.661   4.382  -4.772  1.00 93.37           O
ATOM    659  HA  ILE A  60      17.166   5.241  -2.472  1.00 93.37           H
ATOM    660  CB  ILE A  60      18.525   3.681  -1.988  1.00 93.37           C
ATOM    661  HB  ILE A  60      18.454   2.632  -1.702  1.00 93.37           H
ATOM    662  CG1 ILE A  60      19.001   4.454  -0.756  1.00 93.37           C
ATOM    663 1HG1 ILE A  60      19.256   5.475  -1.039  1.00 93.37           H
ATOM    664 2HG1 ILE A  60      18.192   4.518  -0.028  1.00 93.37           H
ATOM    665  CG2 ILE A  60      19.527   3.768  -3.141  1.00 93.37           C
ATOM    666 1HG2 ILE A  60      19.190   3.138  -3.964  1.00 93.37           H
ATOM    667 2HG2 ILE A  60      19.601   4.801  -3.481  1.00 93.37           H
ATOM    668 3HG2 ILE A  60      20.505   3.427  -2.800  1.00 93.37           H
ATOM    669  CD1 ILE A  60      20.216   3.777  -0.119  1.00 93.37           C
ATOM    670 1HD1 ILE A  60      19.950   2.764   0.185  1.00 93.37           H
ATOM    671 2HD1 ILE A  60      21.030   3.737  -0.842  1.00 93.37           H
ATOM    672 3HD1 ILE A  60      20.533   4.347   0.754  1.00 93.37           H
ATOM    673  HN  ILE A  60      16.468   3.192  -0.707  1.00 93.37           H
ATOM    674  N   VAL A  61      16.436   2.331  -3.844  1.00 93.16           N
ATOM    675  CA  VAL A  61      16.159   1.665  -5.106  1.00 93.16           C
ATOM    676  C   VAL A  61      14.854   2.211  -5.689  1.00 93.16           C
ATOM    677  O   VAL A  61      14.766   2.468  -6.889  1.00 93.16           O
ATOM    678  HA  VAL A  61      16.974   1.902  -5.789  1.00 93.16           H
ATOM    679  CB  VAL A  61      16.135   0.149  -4.903  1.00 93.16           C
ATOM    680  HB  VAL A  61      15.378  -0.077  -4.152  1.00 93.16           H
ATOM    681  CG1 VAL A  61      15.746  -0.571  -6.195  1.00 93.16           C
ATOM    682 1HG1 VAL A  61      14.754  -0.245  -6.508  1.00 93.16           H
ATOM    683 2HG1 VAL A  61      16.469  -0.334  -6.975  1.00 93.16           H
ATOM    684 3HG1 VAL A  61      15.737  -1.647  -6.023  1.00 93.16           H
ATOM    685  CG2 VAL A  61      17.481  -0.355  -4.378  1.00 93.16           C
ATOM    686 1HG2 VAL A  61      18.265  -0.110  -5.095  1.00 93.16           H
ATOM    687 2HG2 VAL A  61      17.701   0.122  -3.423  1.00 93.16           H
ATOM    688 3HG2 VAL A  61      17.437  -1.435  -4.243  1.00 93.16           H
ATOM    689  HN  VAL A  61      16.395   1.742  -3.037  1.00 93.16           H
ATOM    690  N   GLY A  62      13.873   2.371  -4.814  1.00 94.83           N
ATOM    691  CA  GLY A  62      12.539   2.755  -5.246  1.00 94.83           C
ATOM    692  C   GLY A  62      12.522   4.196  -5.758  1.00 94.83           C
ATOM    693  O   GLY A  62      11.896   4.491  -6.774  1.00 94.83           O
ATOM    694 1HA  GLY A  62      12.200   2.081  -6.033  1.00 94.83           H
ATOM    695 2HA  GLY A  62      11.840   2.652  -4.416  1.00 94.83           H
ATOM    696  HN  GLY A  62      13.977   2.244  -3.827  1.00 94.83           H
ATOM    697  N   ALA A  63      13.219   5.057  -5.030  1.00 94.82           N
ATOM    698  CA  ALA A  63      13.246   6.471  -5.365  1.00 94.82           C
ATOM    699  C   ALA A  63      13.864   6.649  -6.754  1.00 94.82           C
ATOM    700  O   ALA A  63      13.338   7.394  -7.579  1.00 94.82           O
ATOM    701  HA  ALA A  63      12.216   6.827  -5.387  1.00 94.82           H
ATOM    702  CB  ALA A  63      14.010   7.238  -4.284  1.00 94.82           C
ATOM    703 1HB  ALA A  63      13.514   7.102  -3.323  1.00 94.82           H
ATOM    704 2HB  ALA A  63      15.030   6.859  -4.223  1.00 94.82           H
ATOM    705 3HB  ALA A  63      14.030   8.298  -4.536  1.00 94.82           H
ATOM    706  HN  ALA A  63      13.756   4.803  -4.226  1.00 94.82           H
ATOM    707  N   LEU A  64      14.970   5.953  -6.968  1.00 89.04           N
ATOM    708  CA  LEU A  64      15.670   6.032  -8.239  1.00 89.04           C
ATOM    709  C   LEU A  64      14.763   5.499  -9.349  1.00 89.04           C
ATOM    710  O   LEU A  64      14.627   6.125 -10.399  1.00 89.04           O
ATOM    711  HA  LEU A  64      15.873   7.085  -8.435  1.00 89.04           H
ATOM    712  CB  LEU A  64      17.021   5.319  -8.152  1.00 89.04           C
ATOM    713 1HB  LEU A  64      16.856   4.318  -7.754  1.00 89.04           H
ATOM    714 2HB  LEU A  64      17.412   5.200  -9.162  1.00 89.04           H
ATOM    715  CG  LEU A  64      18.089   6.006  -7.299  1.00 89.04           C
ATOM    716  HG  LEU A  64      17.668   6.194  -6.311  1.00 89.04           H
ATOM    717  CD1 LEU A  64      19.306   5.099  -7.108  1.00 89.04           C
ATOM    718 1HD1 LEU A  64      18.999   4.180  -6.609  1.00 89.04           H
ATOM    719 2HD1 LEU A  64      19.736   4.859  -8.080  1.00 89.04           H
ATOM    720 3HD1 LEU A  64      20.049   5.612  -6.498  1.00 89.04           H
ATOM    721  CD2 LEU A  64      18.473   7.364  -7.891  1.00 89.04           C
ATOM    722 1HD2 LEU A  64      18.867   7.223  -8.897  1.00 89.04           H
ATOM    723 2HD2 LEU A  64      17.593   8.005  -7.932  1.00 89.04           H
ATOM    724 3HD2 LEU A  64      19.234   7.831  -7.265  1.00 89.04           H
ATOM    725  HN  LEU A  64      15.388   5.345  -6.293  1.00 89.04           H
ATOM    726  N   GLY A  65      14.166   4.347  -9.080  1.00 91.96           N
ATOM    727  CA  GLY A  65      13.396   3.648 -10.095  1.00 91.96           C
ATOM    728  C   GLY A  65      12.185   4.474 -10.530  1.00 91.96           C
ATOM    729  O   GLY A  65      11.982   4.705 -11.721  1.00 91.96           O
ATOM    730 1HA  GLY A  65      14.029   3.440 -10.958  1.00 91.96           H
ATOM    731 2HA  GLY A  65      13.064   2.686  -9.705  1.00 91.96           H
ATOM    732  HN  GLY A  65      14.203   3.893  -8.190  1.00 91.96           H
ATOM    733  N   ASN A  66      11.411   4.898  -9.541  1.00 89.42           N
ATOM    734  CA  ASN A  66      10.153   5.572  -9.812  1.00 89.42           C
ATOM    735  C   ASN A  66      10.436   6.949 -10.416  1.00 89.42           C
ATOM    736  O   ASN A  66       9.693   7.418 -11.277  1.00 89.42           O
ATOM    737  HA  ASN A  66       9.619   4.916 -10.499  1.00 89.42           H
ATOM    738  CB  ASN A  66       9.350   5.777  -8.525  1.00 89.42           C
ATOM    739 1HB  ASN A  66      10.013   6.114  -7.728  1.00 89.42           H
ATOM    740 2HB  ASN A  66       8.608   6.561  -8.676  1.00 89.42           H
ATOM    741  CG  ASN A  66       8.653   4.482  -8.102  1.00 89.42           C
ATOM    742  OD1 ASN A  66       7.766   3.977  -8.771  1.00 89.42           O
ATOM    743  ND2 ASN A  66       9.101   3.976  -6.957  1.00 89.42           N
ATOM    744 1HD2 ASN A  66       9.832   4.440  -6.457  1.00 89.42           H
ATOM    745 2HD2 ASN A  66       8.708   3.130  -6.596  1.00 89.42           H
ATOM    746  HN  ASN A  66      11.632   4.787  -8.572  1.00 89.42           H
ATOM    747  N   SER A  67      11.513   7.557  -9.942  1.00 90.52           N
ATOM    748  CA  SER A  67      11.941   8.841 -10.471  1.00 90.52           C
ATOM    749  C   SER A  67      12.245   8.717 -11.966  1.00 90.52           C
ATOM    750  O   SER A  67      11.945   9.623 -12.741  1.00 90.52           O
ATOM    751  HA  SER A  67      11.100   9.516 -10.307  1.00 90.52           H
ATOM    752  CB  SER A  67      13.168   9.365  -9.722  1.00 90.52           C
ATOM    753 1HB  SER A  67      13.979   8.641  -9.804  1.00 90.52           H
ATOM    754 2HB  SER A  67      13.514  10.286 -10.191  1.00 90.52           H
ATOM    755  OG  SER A  67      12.889   9.610  -8.346  1.00 90.52           O
ATOM    756  HG  SER A  67      13.412   8.979  -7.773  1.00 90.52           H
ATOM    757  HN  SER A  67      12.088   7.189  -9.212  1.00 90.52           H
ATOM    758  N   LEU A  68      12.837   7.587 -12.324  1.00 84.68           N
ATOM    759  CA  LEU A  68      13.190   7.335 -13.711  1.00 84.68           C
ATOM    760  C   LEU A  68      11.912   7.177 -14.538  1.00 84.68           C
ATOM    761  O   LEU A  68      11.832   7.666 -15.663  1.00 84.68           O
ATOM    762  HA  LEU A  68      13.730   8.209 -14.075  1.00 84.68           H
ATOM    763  CB  LEU A  68      14.140   6.140 -13.813  1.00 84.68           C
ATOM    764 1HB  LEU A  68      14.882   6.222 -13.018  1.00 84.68           H
ATOM    765 2HB  LEU A  68      13.570   5.230 -13.624  1.00 84.68           H
ATOM    766  CG  LEU A  68      14.876   5.980 -15.145  1.00 84.68           C
ATOM    767  HG  LEU A  68      14.163   6.149 -15.952  1.00 84.68           H
ATOM    768  CD1 LEU A  68      15.980   7.028 -15.290  1.00 84.68           C
ATOM    769 1HD1 LEU A  68      15.542   8.026 -15.251  1.00 84.68           H
ATOM    770 2HD1 LEU A  68      16.699   6.915 -14.478  1.00 84.68           H
ATOM    771 3HD1 LEU A  68      16.487   6.892 -16.246  1.00 84.68           H
ATOM    772  CD2 LEU A  68      15.412   4.556 -15.307  1.00 84.68           C
ATOM    773 1HD2 LEU A  68      16.105   4.334 -14.496  1.00 84.68           H
ATOM    774 2HD2 LEU A  68      14.582   3.850 -15.280  1.00 84.68           H
ATOM    775 3HD2 LEU A  68      15.931   4.470 -16.262  1.00 84.68           H
ATOM    776  HN  LEU A  68      13.074   6.853 -11.688  1.00 84.68           H
ATOM    777  N   VAL A  69      10.944   6.492 -13.947  1.00 86.75           N
ATOM    778  CA  VAL A  69       9.676   6.259 -14.617  1.00 86.75           C
ATOM    779  C   VAL A  69       9.040   7.603 -14.978  1.00 86.75           C
ATOM    780  O   VAL A  69       8.626   7.811 -16.117  1.00 86.75           O
ATOM    781  HA  VAL A  69       9.885   5.711 -15.536  1.00 86.75           H
ATOM    782  CB  VAL A  69       8.774   5.387 -13.741  1.00 86.75           C
ATOM    783  HB  VAL A  69       8.710   5.853 -12.757  1.00 86.75           H
ATOM    784  CG1 VAL A  69       7.358   5.311 -14.317  1.00 86.75           C
ATOM    785 1HG1 VAL A  69       6.933   6.313 -14.368  1.00 86.75           H
ATOM    786 2HG1 VAL A  69       7.396   4.880 -15.317  1.00 86.75           H
ATOM    787 3HG1 VAL A  69       6.738   4.685 -13.675  1.00 86.75           H
ATOM    788  CG2 VAL A  69       9.369   3.989 -13.561  1.00 86.75           C
ATOM    789 1HG2 VAL A  69       9.476   3.512 -14.536  1.00 86.75           H
ATOM    790 2HG2 VAL A  69      10.346   4.068 -13.086  1.00 86.75           H
ATOM    791 3HG2 VAL A  69       8.708   3.390 -12.935  1.00 86.75           H
ATOM    792  HN  VAL A  69      11.016   6.100 -13.029  1.00 86.75           H
ATOM    793  N   ILE A  70       8.983   8.480 -13.987  1.00 88.05           N
ATOM    794  CA  ILE A  70       8.321   9.762 -14.159  1.00 88.05           C
ATOM    795  C   ILE A  70       9.027  10.551 -15.264  1.00 88.05           C
ATOM    796  O   ILE A  70       8.374  11.163 -16.107  1.00 88.05           O
ATOM    797  HA  ILE A  70       7.298   9.561 -14.477  1.00 88.05           H
ATOM    798  CB  ILE A  70       8.243  10.507 -12.825  1.00 88.05           C
ATOM    799  HB  ILE A  70       9.241  10.530 -12.387  1.00 88.05           H
ATOM    800  CG1 ILE A  70       7.333   9.773 -11.839  1.00 88.05           C
ATOM    801 1HG1 ILE A  70       6.292   9.902 -12.134  1.00 88.05           H
ATOM    802 2HG1 ILE A  70       7.543   8.704 -11.872  1.00 88.05           H
ATOM    803  CG2 ILE A  70       7.808  11.960 -13.034  1.00 88.05           C
ATOM    804 1HG2 ILE A  70       8.529  12.466 -13.675  1.00 88.05           H
ATOM    805 2HG2 ILE A  70       6.825  11.981 -13.504  1.00 88.05           H
ATOM    806 3HG2 ILE A  70       7.761  12.466 -12.070  1.00 88.05           H
ATOM    807  CD1 ILE A  70       7.534  10.294 -10.414  1.00 88.05           C
ATOM    808 1HD1 ILE A  70       8.571  10.140 -10.114  1.00 88.05           H
ATOM    809 2HD1 ILE A  70       7.300  11.358 -10.380  1.00 88.05           H
ATOM    810 3HD1 ILE A  70       6.875   9.754  -9.734  1.00 88.05           H
ATOM    811  HN  ILE A  70       9.379   8.326 -13.081  1.00 88.05           H
ATOM    812  N   LEU A  71      10.350  10.510 -15.223  1.00 83.50           N
ATOM    813  CA  LEU A  71      11.151  11.230 -16.199  1.00 83.50           C
ATOM    814  C   LEU A  71      10.790  10.748 -17.605  1.00 83.50           C
ATOM    815  O   LEU A  71      10.606  11.556 -18.514  1.00 83.50           O
ATOM    816  HA  LEU A  71      10.892  12.286 -16.118  1.00 83.50           H
ATOM    817  CB  LEU A  71      12.640  11.103 -15.868  1.00 83.50           C
ATOM    818 1HB  LEU A  71      12.782  10.208 -15.263  1.00 83.50           H
ATOM    819 2HB  LEU A  71      13.186  10.949 -16.799  1.00 83.50           H
ATOM    820  CG  LEU A  71      13.267  12.288 -15.131  1.00 83.50           C
ATOM    821  HG  LEU A  71      12.516  12.711 -14.463  1.00 83.50           H
ATOM    822  CD1 LEU A  71      14.441  11.834 -14.261  1.00 83.50           C
ATOM    823 1HD1 LEU A  71      14.089  11.111 -13.525  1.00 83.50           H
ATOM    824 2HD1 LEU A  71      15.201  11.372 -14.890  1.00 83.50           H
ATOM    825 3HD1 LEU A  71      14.868  12.696 -13.748  1.00 83.50           H
ATOM    826  CD2 LEU A  71      13.673  13.391 -16.111  1.00 83.50           C
ATOM    827 1HD2 LEU A  71      14.400  12.997 -16.820  1.00 83.50           H
ATOM    828 2HD2 LEU A  71      12.792  13.741 -16.649  1.00 83.50           H
ATOM    829 3HD2 LEU A  71      14.115  14.221 -15.560  1.00 83.50           H
ATOM    830  HN  LEU A  71      10.874   9.998 -14.542  1.00 83.50           H
ATOM    831  N   VAL A  72      10.700   9.433 -17.740  1.00 82.67           N
ATOM    832  CA  VAL A  72      10.484   8.828 -19.043  1.00 82.67           C
ATOM    833  C   VAL A  72       9.151   9.318 -19.614  1.00 82.67           C
ATOM    834  O   VAL A  72       9.074   9.698 -20.781  1.00 82.67           O
ATOM    835  HA  VAL A  72      11.289   9.160 -19.698  1.00 82.67           H
ATOM    836  CB  VAL A  72      10.562   7.304 -18.931  1.00 82.67           C
ATOM    837  HB  VAL A  72       9.883   6.990 -18.138  1.00 82.67           H
ATOM    838  CG1 VAL A  72      10.107   6.635 -20.230  1.00 82.67           C
ATOM    839 1HG1 VAL A  72       9.076   6.917 -20.443  1.00 82.67           H
ATOM    840 2HG1 VAL A  72      10.749   6.959 -21.050  1.00 82.67           H
ATOM    841 3HG1 VAL A  72      10.173   5.552 -20.124  1.00 82.67           H
ATOM    842  CG2 VAL A  72      11.973   6.854 -18.548  1.00 82.67           C
ATOM    843 1HG2 VAL A  72      12.679   7.185 -19.308  1.00 82.67           H
ATOM    844 2HG2 VAL A  72      12.244   7.289 -17.586  1.00 82.67           H
ATOM    845 3HG2 VAL A  72      12.000   5.766 -18.475  1.00 82.67           H
ATOM    846  HN  VAL A  72      10.772   8.787 -16.980  1.00 82.67           H
ATOM    847  N   TYR A  73       8.135   9.293 -18.764  1.00 78.81           N
ATOM    848  CA  TYR A  73       6.796   9.663 -19.187  1.00 78.81           C
ATOM    849  C   TYR A  73       6.709  11.162 -19.484  1.00 78.81           C
ATOM    850  O   TYR A  73       5.980  11.580 -20.382  1.00 78.81           O
ATOM    851  HA  TYR A  73       6.565   9.107 -20.096  1.00 78.81           H
ATOM    852  CB  TYR A  73       5.875   9.334 -18.011  1.00 78.81           C
ATOM    853 1HB  TYR A  73       6.441   9.424 -17.084  1.00 78.81           H
ATOM    854 2HB  TYR A  73       5.076  10.074 -17.970  1.00 78.81           H
ATOM    855  CG  TYR A  73       5.254   7.937 -18.079  1.00 78.81           C
ATOM    856  CD1 TYR A  73       4.335   7.638 -19.063  1.00 78.81           C
ATOM    857  HD1 TYR A  73       4.051   8.396 -19.793  1.00 78.81           H
ATOM    858  CD2 TYR A  73       5.613   6.977 -17.155  1.00 78.81           C
ATOM    859  HD2 TYR A  73       6.339   7.214 -16.377  1.00 78.81           H
ATOM    860  CE1 TYR A  73       3.750   6.323 -19.127  1.00 78.81           C
ATOM    861  HE1 TYR A  73       3.023   6.074 -19.900  1.00 78.81           H
ATOM    862  CE2 TYR A  73       5.029   5.663 -17.218  1.00 78.81           C
ATOM    863  HE2 TYR A  73       5.303   4.895 -16.495  1.00 78.81           H
ATOM    864  CZ  TYR A  73       4.126   5.401 -18.202  1.00 78.81           C
ATOM    865  OH  TYR A  73       3.574   4.159 -18.262  1.00 78.81           O
ATOM    866  HH  TYR A  73       2.960   4.096 -19.048  1.00 78.81           H
ATOM    867  HN  TYR A  73       8.216   9.027 -17.803  1.00 78.81           H
ATOM    868  N   TRP A  74       7.464  11.930 -18.711  1.00 70.25           N
ATOM    869  CA  TRP A  74       7.381  13.379 -18.788  1.00 70.25           C
ATOM    870  C   TRP A  74       7.949  13.814 -20.140  1.00 70.25           C
ATOM    871  O   TRP A  74       7.316  14.578 -20.866  1.00 70.25           O
ATOM    872  HA  TRP A  74       6.330  13.657 -18.718  1.00 70.25           H
ATOM    873  CB  TRP A  74       8.094  14.032 -17.602  1.00 70.25           C
ATOM    874 1HB  TRP A  74       7.767  13.547 -16.682  1.00 70.25           H
ATOM    875 2HB  TRP A  74       9.166  13.853 -17.692  1.00 70.25           H
ATOM    876  CG  TRP A  74       7.851  15.537 -17.482  1.00 70.25           C
ATOM    877  CD1 TRP A  74       8.531  16.532 -18.068  1.00 70.25           C
ATOM    878  HD1 TRP A  74       9.381  16.385 -18.735  1.00 70.25           H
ATOM    879  CD2 TRP A  74       6.825  16.183 -16.700  1.00 70.25           C
ATOM    880  NE1 TRP A  74       8.020  17.767 -17.723  1.00 70.25           N
ATOM    881  HE1 TRP A  74       8.358  18.655 -18.033  1.00 70.25           H
ATOM    882  CE2 TRP A  74       6.949  17.547 -16.864  1.00 70.25           C
ATOM    883  CE3 TRP A  74       5.824  15.632 -15.880  1.00 70.25           C
ATOM    884  HE3 TRP A  74       5.704  14.558 -15.735  1.00 70.25           H
ATOM    885  CZ2 TRP A  74       6.106  18.475 -16.240  1.00 70.25           C
ATOM    886  HZ2 TRP A  74       6.225  19.548 -16.386  1.00 70.25           H
ATOM    887  CZ3 TRP A  74       4.989  16.572 -15.264  1.00 70.25           C
ATOM    888  HZ3 TRP A  74       4.195  16.198 -14.618  1.00 70.25           H
ATOM    889  CH2 TRP A  74       5.101  17.949 -15.419  1.00 70.25           C
ATOM    890  HH2 TRP A  74       4.410  18.616 -14.904  1.00 70.25           H
ATOM    891  HN  TRP A  74       8.121  11.579 -18.044  1.00 70.25           H
ATOM    892  N   TYR A  75       9.137  13.308 -20.438  1.00 68.58           N
ATOM    893  CA  TYR A  75       9.927  13.846 -21.532  1.00 68.58           C
ATOM    894  C   TYR A  75       9.670  13.072 -22.826  1.00 68.58           C
ATOM    895  O   TYR A  75       9.724  13.640 -23.916  1.00 68.58           O
ATOM    896  HA  TYR A  75       9.636  14.887 -21.677  1.00 68.58           H
ATOM    897  CB  TYR A  75      11.390  13.665 -21.126  1.00 68.58           C
ATOM    898 1HB  TYR A  75      11.501  12.703 -20.626  1.00 68.58           H
ATOM    899 2HB  TYR A  75      12.005  13.630 -22.025  1.00 68.58           H
ATOM    900  CG  TYR A  75      11.922  14.766 -20.205  1.00 68.58           C
ATOM    901  CD1 TYR A  75      12.325  15.974 -20.736  1.00 68.58           C
ATOM    902  HD1 TYR A  75      12.265  16.144 -21.811  1.00 68.58           H
ATOM    903  CD2 TYR A  75      11.997  14.550 -18.844  1.00 68.58           C
ATOM    904  HD2 TYR A  75      11.679  13.596 -18.425  1.00 68.58           H
ATOM    905  CE1 TYR A  75      12.825  17.010 -19.870  1.00 68.58           C
ATOM    906  HE1 TYR A  75      13.147  17.969 -20.276  1.00 68.58           H
ATOM    907  CE2 TYR A  75      12.497  15.586 -17.978  1.00 68.58           C
ATOM    908  HE2 TYR A  75      12.563  15.429 -16.901  1.00 68.58           H
ATOM    909  CZ  TYR A  75      12.886  16.765 -18.534  1.00 68.58           C
ATOM    910  OH  TYR A  75      13.358  17.744 -17.716  1.00 68.58           O
ATOM    911  HH  TYR A  75      13.589  18.556 -18.252  1.00 68.58           H
ATOM    912  HN  TYR A  75       9.560  12.547 -19.946  1.00 68.58           H
ATOM    913  N   CYS A  76       9.394  11.786 -22.664  1.00 67.42           N
ATOM    914  CA  CYS A  76       9.467  10.858 -23.780  1.00 67.42           C
ATOM    915  C   CYS A  76       8.046  10.406 -24.122  1.00 67.42           C
ATOM    916  O   CYS A  76       7.518  10.752 -25.178  1.00 67.42           O
ATOM    917  HA  CYS A  76       9.911  11.404 -24.612  1.00 67.42           H
ATOM    918  CB  CYS A  76      10.385   9.673 -23.471  1.00 67.42           C
ATOM    919 1HB  CYS A  76      11.294  10.024 -22.984  1.00 67.42           H
ATOM    920 2HB  CYS A  76       9.893   8.993 -22.776  1.00 67.42           H
ATOM    921  SG  CYS A  76      10.806   8.789 -25.017  1.00 67.42           S
ATOM    922  HG  CYS A  76       9.608   8.241 -25.195  1.00 67.42           H
ATOM    923  HN  CYS A  76       9.126  11.377 -21.791  1.00 67.42           H
ATOM    924  N   THR A  77       7.468   9.639 -23.210  1.00 59.89           N
ATOM    925  CA  THR A  77       6.261   8.890 -23.517  1.00 59.89           C
ATOM    926  C   THR A  77       5.082   9.842 -23.730  1.00 59.89           C
ATOM    927  O   THR A  77       4.273   9.642 -24.634  1.00 59.89           O
ATOM    928  HA  THR A  77       6.416   8.359 -24.456  1.00 59.89           H
ATOM    929  CB  THR A  77       6.031   7.881 -22.391  1.00 59.89           C
ATOM    930  HB  THR A  77       5.726   8.384 -21.474  1.00 59.89           H
ATOM    931  OG1 THR A  77       7.256   7.157 -22.317  1.00 59.89           O
ATOM    932  HG1 THR A  77       7.351   6.563 -23.116  1.00 59.89           H
ATOM    933  CG2 THR A  77       4.993   6.819 -22.760  1.00 59.89           C
ATOM    934 1HG2 THR A  77       5.331   6.270 -23.638  1.00 59.89           H
ATOM    935 2HG2 THR A  77       4.040   7.302 -22.977  1.00 59.89           H
ATOM    936 3HG2 THR A  77       4.868   6.128 -21.926  1.00 59.89           H
ATOM    937  HN  THR A  77       7.809   9.525 -22.277  1.00 59.89           H
ATOM    938  N   ARG A  78       5.023  10.859 -22.882  1.00 54.17           N
ATOM    939  CA  ARG A  78       3.789  11.600 -22.687  1.00 54.17           C
ATOM    940  C   ARG A  78       2.622  10.637 -22.460  1.00 54.17           C
ATOM    941  O   ARG A  78       2.638   9.510 -22.951  1.00 54.17           O
ATOM    942  HA  ARG A  78       3.969  12.214 -21.804  1.00 54.17           H
ATOM    943  CB  ARG A  78       3.482  12.486 -23.896  1.00 54.17           C
ATOM    944 1HB  ARG A  78       3.429  11.874 -24.796  1.00 54.17           H
ATOM    945 2HB  ARG A  78       2.505  12.953 -23.770  1.00 54.17           H
ATOM    946  CG  ARG A  78       4.551  13.567 -24.069  1.00 54.17           C
ATOM    947 1HG  ARG A  78       4.690  14.101 -23.129  1.00 54.17           H
ATOM    948 2HG  ARG A  78       5.506  13.102 -24.315  1.00 54.17           H
ATOM    949  CD  ARG A  78       4.160  14.554 -25.171  1.00 54.17           C
ATOM    950 1HD  ARG A  78       4.074  14.033 -26.124  1.00 54.17           H
ATOM    951 2HD  ARG A  78       3.182  14.985 -24.954  1.00 54.17           H
ATOM    952  NE  ARG A  78       5.174  15.627 -25.272  1.00 54.17           N
ATOM    953  HE  ARG A  78       6.001  15.545 -24.716  1.00 54.17           H
ATOM    954  CZ  ARG A  78       5.053  16.703 -26.062  1.00 54.17           C
ATOM    955  NH1 ARG A  78       3.966  16.865 -26.829  1.00 54.17           N
ATOM    956 1HH1 ARG A  78       3.237  16.180 -26.814  1.00 54.17           H
ATOM    957 2HH1 ARG A  78       3.883  17.670 -27.416  1.00 54.17           H
ATOM    958  NH2 ARG A  78       6.035  17.614 -26.075  1.00 54.17           N
ATOM    959 1HH2 ARG A  78       5.961  18.422 -26.659  1.00 54.17           H
ATOM    960 2HH2 ARG A  78       6.843  17.486 -25.499  1.00 54.17           H
ATOM    961  HN  ARG A  78       5.798  11.176 -22.335  1.00 54.17           H
ATOM    962  N   VAL A  79       1.637  11.117 -21.715  1.00 70.02           N
ATOM    963  CA  VAL A  79       0.471  10.308 -21.404  1.00 70.02           C
ATOM    964  C   VAL A  79      -0.448  10.255 -22.627  1.00 70.02           C
ATOM    965  O   VAL A  79      -1.168  11.211 -22.909  1.00 70.02           O
ATOM    966  HA  VAL A  79       0.820   9.299 -21.184  1.00 70.02           H
ATOM    967  CB  VAL A  79      -0.226  10.852 -20.156  1.00 70.02           C
ATOM    968  HB  VAL A  79      -0.591  11.853 -20.385  1.00 70.02           H
ATOM    969  CG1 VAL A  79      -1.431   9.987 -19.780  1.00 70.02           C
ATOM    970 1HG1 VAL A  79      -2.145   9.981 -20.604  1.00 70.02           H
ATOM    971 2HG1 VAL A  79      -1.099   8.969 -19.579  1.00 70.02           H
ATOM    972 3HG1 VAL A  79      -1.908  10.397 -18.889  1.00 70.02           H
ATOM    973  CG2 VAL A  79       0.754  10.965 -18.986  1.00 70.02           C
ATOM    974 1HG2 VAL A  79       1.162   9.980 -18.758  1.00 70.02           H
ATOM    975 2HG2 VAL A  79       1.565  11.641 -19.256  1.00 70.02           H
ATOM    976 3HG2 VAL A  79       0.232  11.354 -18.112  1.00 70.02           H
ATOM    977  HN  VAL A  79       1.627  12.039 -21.328  1.00 70.02           H
ATOM    978  N   LYS A  80      -0.393   9.126 -23.319  1.00 63.85           N
ATOM    979  CA  LYS A  80      -1.132   8.975 -24.562  1.00 63.85           C
ATOM    980  C   LYS A  80      -2.356   8.091 -24.317  1.00 63.85           C
ATOM    981  O   LYS A  80      -3.356   8.198 -25.026  1.00 63.85           O
ATOM    982  HA  LYS A  80      -1.475   9.965 -24.861  1.00 63.85           H
ATOM    983  CB  LYS A  80      -0.213   8.460 -25.672  1.00 63.85           C
ATOM    984 1HB  LYS A  80       0.311   7.567 -25.330  1.00 63.85           H
ATOM    985 2HB  LYS A  80      -0.809   8.168 -26.536  1.00 63.85           H
ATOM    986  CG  LYS A  80       0.802   9.528 -26.083  1.00 63.85           C
ATOM    987 1HG  LYS A  80       0.278  10.421 -26.422  1.00 63.85           H
ATOM    988 2HG  LYS A  80       1.400   9.818 -25.218  1.00 63.85           H
ATOM    989  CD  LYS A  80       1.719   9.014 -27.194  1.00 63.85           C
ATOM    990 1HD  LYS A  80       2.212   8.098 -26.870  1.00 63.85           H
ATOM    991 2HD  LYS A  80       1.126   8.762 -28.073  1.00 63.85           H
ATOM    992  CE  LYS A  80       2.771  10.061 -27.566  1.00 63.85           C
ATOM    993 1HE  LYS A  80       2.282  10.959 -27.944  1.00 63.85           H
ATOM    994 2HE  LYS A  80       3.331  10.354 -26.677  1.00 63.85           H
ATOM    995  NZ  LYS A  80       3.697   9.526 -28.589  1.00 63.85           N
ATOM    996 1HZ  LYS A  80       4.377  10.237 -28.834  1.00 63.85           H
ATOM    997 2HZ  LYS A  80       4.177   8.713 -28.218  1.00 63.85           H
ATOM    998 3HZ  LYS A  80       3.172   9.261 -29.414  1.00 63.85           H
ATOM    999  HN  LYS A  80       0.142   8.327 -23.045  1.00 63.85           H
ATOM   1000  N   THR A  81      -2.238   7.236 -23.312  1.00 74.18           N
ATOM   1001  CA  THR A  81      -3.273   6.254 -23.039  1.00 74.18           C
ATOM   1002  C   THR A  81      -3.737   6.357 -21.585  1.00 74.18           C
ATOM   1003  O   THR A  81      -3.070   6.979 -20.759  1.00 74.18           O
ATOM   1004  HA  THR A  81      -4.136   6.480 -23.667  1.00 74.18           H
ATOM   1005  CB  THR A  81      -2.724   4.873 -23.405  1.00 74.18           C
ATOM   1006  HB  THR A  81      -3.527   4.139 -23.470  1.00 74.18           H
ATOM   1007  OG1 THR A  81      -1.736   4.618 -22.409  1.00 74.18           O
ATOM   1008  HG1 THR A  81      -1.479   3.652 -22.422  1.00 74.18           H
ATOM   1009  CG2 THR A  81      -1.936   4.885 -24.716  1.00 74.18           C
ATOM   1010 1HG2 THR A  81      -1.092   5.570 -24.627  1.00 74.18           H
ATOM   1011 2HG2 THR A  81      -2.586   5.213 -25.527  1.00 74.18           H
ATOM   1012 3HG2 THR A  81      -1.568   3.881 -24.928  1.00 74.18           H
ATOM   1013  HN  THR A  81      -1.455   7.208 -22.691  1.00 74.18           H
ATOM   1014  N   MET A  82      -4.878   5.739 -21.315  1.00 74.84           N
ATOM   1015  CA  MET A  82      -5.419   5.720 -19.967  1.00 74.84           C
ATOM   1016  C   MET A  82      -4.481   4.979 -19.011  1.00 74.84           C
ATOM   1017  O   MET A  82      -4.323   5.378 -17.858  1.00 74.84           O
ATOM   1018  HA  MET A  82      -5.500   6.765 -19.669  1.00 74.84           H
ATOM   1019  CB  MET A  82      -6.786   5.035 -19.975  1.00 74.84           C
ATOM   1020 1HB  MET A  82      -7.342   5.334 -20.864  1.00 74.84           H
ATOM   1021 2HB  MET A  82      -6.655   3.954 -20.029  1.00 74.84           H
ATOM   1022  CG  MET A  82      -7.587   5.395 -18.721  1.00 74.84           C
ATOM   1023 1HG  MET A  82      -7.100   4.983 -17.838  1.00 74.84           H
ATOM   1024 2HG  MET A  82      -7.614   6.477 -18.595  1.00 74.84           H
ATOM   1025  SD  MET A  82      -9.249   4.756 -18.854  1.00 74.84           S
ATOM   1026  CE  MET A  82      -9.954   5.412 -17.351  1.00 74.84           C
ATOM   1027 1HE  MET A  82      -9.400   5.031 -16.493  1.00 74.84           H
ATOM   1028 2HE  MET A  82      -9.895   6.501 -17.368  1.00 74.84           H
ATOM   1029 3HE  MET A  82     -10.997   5.106 -17.276  1.00 74.84           H
ATOM   1030  HN  MET A  82      -5.428   5.258 -21.998  1.00 74.84           H
ATOM   1031  N   THR A  83      -3.885   3.913 -19.525  1.00 75.76           N
ATOM   1032  CA  THR A  83      -2.940   3.135 -18.743  1.00 75.76           C
ATOM   1033  C   THR A  83      -1.743   3.998 -18.340  1.00 75.76           C
ATOM   1034  O   THR A  83      -1.278   3.928 -17.203  1.00 75.76           O
ATOM   1035  HA  THR A  83      -3.432   2.820 -17.823  1.00 75.76           H
ATOM   1036  CB  THR A  83      -2.552   1.902 -19.562  1.00 75.76           C
ATOM   1037  HB  THR A  83      -1.797   2.152 -20.308  1.00 75.76           H
ATOM   1038  OG1 THR A  83      -3.791   1.423 -20.077  1.00 75.76           O
ATOM   1039  HG1 THR A  83      -4.498   1.477 -19.372  1.00 75.76           H
ATOM   1040  CG2 THR A  83      -2.043   0.754 -18.688  1.00 75.76           C
ATOM   1041 1HG2 THR A  83      -2.823   0.459 -17.986  1.00 75.76           H
ATOM   1042 2HG2 THR A  83      -1.162   1.081 -18.135  1.00 75.76           H
ATOM   1043 3HG2 THR A  83      -1.782  -0.095 -19.319  1.00 75.76           H
ATOM   1044  HN  THR A  83      -4.039   3.581 -20.456  1.00 75.76           H
ATOM   1045  N   ASP A  84      -1.278   4.791 -19.293  1.00 78.12           N
ATOM   1046  CA  ASP A  84      -0.126   5.645 -19.060  1.00 78.12           C
ATOM   1047  C   ASP A  84      -0.427   6.596 -17.900  1.00 78.12           C
ATOM   1048  O   ASP A  84       0.450   6.889 -17.089  1.00 78.12           O
ATOM   1049  HA  ASP A  84       0.696   4.964 -18.838  1.00 78.12           H
ATOM   1050  CB  ASP A  84       0.191   6.492 -20.295  1.00 78.12           C
ATOM   1051 1HB  ASP A  84      -0.661   7.128 -20.533  1.00 78.12           H
ATOM   1052 2HB  ASP A  84       1.032   7.152 -20.082  1.00 78.12           H
ATOM   1053  CG  ASP A  84       0.524   5.605 -21.497  1.00 78.12           C
ATOM   1054  OD1 ASP A  84       1.071   4.507 -21.258  1.00 78.12           O
ATOM   1055  OD2 ASP A  84       0.223   6.046 -22.627  1.00 78.12           O
ATOM   1056  HN  ASP A  84      -1.674   4.856 -20.209  1.00 78.12           H
ATOM   1057  N   MET A  85      -1.671   7.051 -17.858  1.00 83.69           N
ATOM   1058  CA  MET A  85      -2.091   7.983 -16.826  1.00 83.69           C
ATOM   1059  C   MET A  85      -1.998   7.345 -15.439  1.00 83.69           C
ATOM   1060  O   MET A  85      -1.471   7.951 -14.507  1.00 83.69           O
ATOM   1061  HA  MET A  85      -1.403   8.826 -16.893  1.00 83.69           H
ATOM   1062  CB  MET A  85      -3.533   8.421 -17.090  1.00 83.69           C
ATOM   1063 1HB  MET A  85      -3.631   8.760 -18.122  1.00 83.69           H
ATOM   1064 2HB  MET A  85      -4.204   7.570 -16.969  1.00 83.69           H
ATOM   1065  CG  MET A  85      -3.949   9.544 -16.138  1.00 83.69           C
ATOM   1066 1HG  MET A  85      -5.018   9.734 -16.231  1.00 83.69           H
ATOM   1067 2HG  MET A  85      -3.767   9.243 -15.106  1.00 83.69           H
ATOM   1068  SD  MET A  85      -3.032  11.030 -16.510  1.00 83.69           S
ATOM   1069  CE  MET A  85      -3.535  12.056 -15.138  1.00 83.69           C
ATOM   1070 1HE  MET A  85      -4.617  12.186 -15.159  1.00 83.69           H
ATOM   1071 2HE  MET A  85      -3.245  11.579 -14.202  1.00 83.69           H
ATOM   1072 3HE  MET A  85      -3.051  13.029 -15.215  1.00 83.69           H
ATOM   1073  HN  MET A  85      -2.383   6.794 -18.511  1.00 83.69           H
ATOM   1074  N   PHE A  86      -2.518   6.130 -15.345  1.00 86.75           N
ATOM   1075  CA  PHE A  86      -2.545   5.423 -14.076  1.00 86.75           C
ATOM   1076  C   PHE A  86      -1.132   5.044 -13.629  1.00 86.75           C
ATOM   1077  O   PHE A  86      -0.809   5.124 -12.445  1.00 86.75           O
ATOM   1078  HA  PHE A  86      -2.989   6.094 -13.342  1.00 86.75           H
ATOM   1079  CB  PHE A  86      -3.358   4.145 -14.293  1.00 86.75           C
ATOM   1080 1HB  PHE A  86      -2.938   3.598 -15.137  1.00 86.75           H
ATOM   1081 2HB  PHE A  86      -3.255   3.507 -13.416  1.00 86.75           H
ATOM   1082  CG  PHE A  86      -4.846   4.391 -14.554  1.00 86.75           C
ATOM   1083  CD1 PHE A  86      -5.517   5.328 -13.832  1.00 86.75           C
ATOM   1084  HD1 PHE A  86      -4.995   5.904 -13.068  1.00 86.75           H
ATOM   1085  CD2 PHE A  86      -5.497   3.672 -15.508  1.00 86.75           C
ATOM   1086  HD2 PHE A  86      -4.959   2.921 -16.087  1.00 86.75           H
ATOM   1087  CE1 PHE A  86      -6.897   5.556 -14.074  1.00 86.75           C
ATOM   1088  HE1 PHE A  86      -7.435   6.307 -13.496  1.00 86.75           H
ATOM   1089  CE2 PHE A  86      -6.877   3.901 -15.750  1.00 86.75           C
ATOM   1090  HE2 PHE A  86      -7.399   3.325 -16.515  1.00 86.75           H
ATOM   1091  CZ  PHE A  86      -7.548   4.837 -15.028  1.00 86.75           C
ATOM   1092  HZ  PHE A  86      -8.608   5.013 -15.214  1.00 86.75           H
ATOM   1093  HN  PHE A  86      -2.914   5.630 -16.116  1.00 86.75           H
ATOM   1094  N   LEU A  87      -0.327   4.639 -14.600  1.00 81.83           N
ATOM   1095  CA  LEU A  87       1.028   4.198 -14.315  1.00 81.83           C
ATOM   1096  C   LEU A  87       1.847   5.381 -13.796  1.00 81.83           C
ATOM   1097  O   LEU A  87       2.707   5.214 -12.932  1.00 81.83           O
ATOM   1098  HA  LEU A  87       0.967   3.447 -13.526  1.00 81.83           H
ATOM   1099  CB  LEU A  87       1.639   3.517 -15.541  1.00 81.83           C
ATOM   1100 1HB  LEU A  87       1.506   4.174 -16.401  1.00 81.83           H
ATOM   1101 2HB  LEU A  87       2.713   3.418 -15.379  1.00 81.83           H
ATOM   1102  CG  LEU A  87       1.075   2.140 -15.895  1.00 81.83           C
ATOM   1103  HG  LEU A  87      -0.001   2.238 -16.039  1.00 81.83           H
ATOM   1104  CD1 LEU A  87       1.663   1.628 -17.212  1.00 81.83           C
ATOM   1105 1HD1 LEU A  87       1.416   2.324 -18.014  1.00 81.83           H
ATOM   1106 2HD1 LEU A  87       2.746   1.550 -17.120  1.00 81.83           H
ATOM   1107 3HD1 LEU A  87       1.245   0.648 -17.440  1.00 81.83           H
ATOM   1108  CD2 LEU A  87       1.289   1.149 -14.749  1.00 81.83           C
ATOM   1109 1HD2 LEU A  87       2.356   1.049 -14.549  1.00 81.83           H
ATOM   1110 2HD2 LEU A  87       0.785   1.514 -13.854  1.00 81.83           H
ATOM   1111 3HD2 LEU A  87       0.879   0.178 -15.027  1.00 81.83           H
ATOM   1112  HN  LEU A  87      -0.586   4.611 -15.566  1.00 81.83           H
ATOM   1113  N   LEU A  88       1.551   6.550 -14.344  1.00 87.28           N
ATOM   1114  CA  LEU A  88       2.227   7.766 -13.925  1.00 87.28           C
ATOM   1115  C   LEU A  88       1.857   8.076 -12.473  1.00 87.28           C
ATOM   1116  O   LEU A  88       2.732   8.334 -11.648  1.00 87.28           O
ATOM   1117  HA  LEU A  88       3.300   7.577 -13.976  1.00 87.28           H
ATOM   1118  CB  LEU A  88       1.923   8.910 -14.895  1.00 87.28           C
ATOM   1119 1HB  LEU A  88       2.285   8.628 -15.884  1.00 87.28           H
ATOM   1120 2HB  LEU A  88       0.841   9.018 -14.970  1.00 87.28           H
ATOM   1121  CG  LEU A  88       2.519  10.272 -14.534  1.00 87.28           C
ATOM   1122  HG  LEU A  88       2.175  10.542 -13.536  1.00 87.28           H
ATOM   1123  CD1 LEU A  88       4.047  10.205 -14.482  1.00 87.28           C
ATOM   1124 1HD1 LEU A  88       4.354   9.479 -13.730  1.00 87.28           H
ATOM   1125 2HD1 LEU A  88       4.431   9.903 -15.457  1.00 87.28           H
ATOM   1126 3HD1 LEU A  88       4.445  11.186 -14.224  1.00 87.28           H
ATOM   1127  CD2 LEU A  88       2.025  11.358 -15.491  1.00 87.28           C
ATOM   1128 1HD2 LEU A  88       2.320  11.106 -16.510  1.00 87.28           H
ATOM   1129 2HD2 LEU A  88       0.939  11.426 -15.434  1.00 87.28           H
ATOM   1130 3HD2 LEU A  88       2.464  12.316 -15.212  1.00 87.28           H
ATOM   1131  HN  LEU A  88       0.865   6.674 -15.061  1.00 87.28           H
ATOM   1132  N   ASN A  89       0.560   8.040 -12.206  1.00 89.41           N
ATOM   1133  CA  ASN A  89       0.059   8.376 -10.884  1.00 89.41           C
ATOM   1134  C   ASN A  89       0.553   7.337  -9.876  1.00 89.41           C
ATOM   1135  O   ASN A  89       0.799   7.661  -8.716  1.00 89.41           O
ATOM   1136  HA  ASN A  89       0.445   9.374 -10.677  1.00 89.41           H
ATOM   1137  CB  ASN A  89      -1.471   8.371 -10.858  1.00 89.41           C
ATOM   1138 1HB  ASN A  89      -1.845   7.530 -11.442  1.00 89.41           H
ATOM   1139 2HB  ASN A  89      -1.820   8.228  -9.835  1.00 89.41           H
ATOM   1140  CG  ASN A  89      -2.034   9.679 -11.417  1.00 89.41           C
ATOM   1141  OD1 ASN A  89      -2.271  10.638 -10.702  1.00 89.41           O
ATOM   1142  ND2 ASN A  89      -2.235   9.663 -12.731  1.00 89.41           N
ATOM   1143 1HD2 ASN A  89      -2.019   8.843 -13.260  1.00 89.41           H
ATOM   1144 2HD2 ASN A  89      -2.601  10.473 -13.191  1.00 89.41           H
ATOM   1145  HN  ASN A  89      -0.141   7.787 -12.872  1.00 89.41           H
ATOM   1146  N   LEU A  90       0.683   6.109 -10.357  1.00 86.98           N
ATOM   1147  CA  LEU A  90       1.166   5.025  -9.518  1.00 86.98           C
ATOM   1148  C   LEU A  90       2.597   5.330  -9.071  1.00 86.98           C
ATOM   1149  O   LEU A  90       2.938   5.148  -7.903  1.00 86.98           O
ATOM   1150  HA  LEU A  90       0.528   4.987  -8.635  1.00 86.98           H
ATOM   1151  CB  LEU A  90       1.020   3.683 -10.240  1.00 86.98           C
ATOM   1152 1HB  LEU A  90      -0.020   3.570 -10.547  1.00 86.98           H
ATOM   1153 2HB  LEU A  90       1.619   3.716 -11.150  1.00 86.98           H
ATOM   1154  CG  LEU A  90       1.425   2.444  -9.440  1.00 86.98           C
ATOM   1155  HG  LEU A  90       2.441   2.590  -9.075  1.00 86.98           H
ATOM   1156  CD1 LEU A  90       0.526   2.264  -8.214  1.00 86.98           C
ATOM   1157 1HD1 LEU A  90       0.611   3.139  -7.570  1.00 86.98           H
ATOM   1158 2HD1 LEU A  90      -0.509   2.150  -8.537  1.00 86.98           H
ATOM   1159 3HD1 LEU A  90       0.836   1.376  -7.664  1.00 86.98           H
ATOM   1160  CD2 LEU A  90       1.438   1.198 -10.328  1.00 86.98           C
ATOM   1161 1HD2 LEU A  90       0.443   1.037 -10.743  1.00 86.98           H
ATOM   1162 2HD2 LEU A  90       2.152   1.339 -11.140  1.00 86.98           H
ATOM   1163 3HD2 LEU A  90       1.729   0.332  -9.735  1.00 86.98           H
ATOM   1164  HN  LEU A  90       0.466   5.851 -11.298  1.00 86.98           H
ATOM   1165  N   ALA A  91       3.396   5.788 -10.023  1.00 90.94           N
ATOM   1166  CA  ALA A  91       4.793   6.080  -9.752  1.00 90.94           C
ATOM   1167  C   ALA A  91       4.883   7.248  -8.768  1.00 90.94           C
ATOM   1168  O   ALA A  91       5.750   7.264  -7.895  1.00 90.94           O
ATOM   1169  HA  ALA A  91       5.234   5.195  -9.293  1.00 90.94           H
ATOM   1170  CB  ALA A  91       5.520   6.368 -11.067  1.00 90.94           C
ATOM   1171 1HB  ALA A  91       5.451   5.496 -11.718  1.00 90.94           H
ATOM   1172 2HB  ALA A  91       5.058   7.225 -11.557  1.00 90.94           H
ATOM   1173 3HB  ALA A  91       6.568   6.587 -10.863  1.00 90.94           H
ATOM   1174  HN  ALA A  91       3.103   5.958 -10.964  1.00 90.94           H
ATOM   1175  N   ILE A  92       3.976   8.198  -8.942  1.00 90.73           N
ATOM   1176  CA  ILE A  92       3.931   9.358  -8.068  1.00 90.73           C
ATOM   1177  C   ILE A  92       3.598   8.907  -6.645  1.00 90.73           C
ATOM   1178  O   ILE A  92       4.230   9.347  -5.686  1.00 90.73           O
ATOM   1179  HA  ILE A  92       4.925   9.804  -8.065  1.00 90.73           H
ATOM   1180  CB  ILE A  92       2.965  10.408  -8.622  1.00 90.73           C
ATOM   1181  HB  ILE A  92       2.025   9.914  -8.864  1.00 90.73           H
ATOM   1182  CG1 ILE A  92       3.502  11.017  -9.919  1.00 90.73           C
ATOM   1183 1HG1 ILE A  92       4.347  11.669  -9.696  1.00 90.73           H
ATOM   1184 2HG1 ILE A  92       3.873  10.225 -10.570  1.00 90.73           H
ATOM   1185  CG2 ILE A  92       2.657  11.477  -7.572  1.00 90.73           C
ATOM   1186 1HG2 ILE A  92       2.200  11.009  -6.700  1.00 90.73           H
ATOM   1187 2HG2 ILE A  92       3.581  11.974  -7.276  1.00 90.73           H
ATOM   1188 3HG2 ILE A  92       1.968  12.211  -7.992  1.00 90.73           H
ATOM   1189  CD1 ILE A  92       2.414  11.813 -10.643  1.00 90.73           C
ATOM   1190 1HD1 ILE A  92       1.582  11.152 -10.885  1.00 90.73           H
ATOM   1191 2HD1 ILE A  92       2.063  12.618  -9.998  1.00 90.73           H
ATOM   1192 3HD1 ILE A  92       2.823  12.234 -11.561  1.00 90.73           H
ATOM   1193  HN  ILE A  92       3.283   8.184  -9.662  1.00 90.73           H
ATOM   1194  N   ALA A  93       2.605   8.034  -6.552  1.00 92.37           N
ATOM   1195  CA  ALA A  93       2.130   7.575  -5.258  1.00 92.37           C
ATOM   1196  C   ALA A  93       3.270   6.866  -4.523  1.00 92.37           C
ATOM   1197  O   ALA A  93       3.530   7.146  -3.354  1.00 92.37           O
ATOM   1198  HA  ALA A  93       1.831   8.452  -4.684  1.00 92.37           H
ATOM   1199  CB  ALA A  93       0.911   6.672  -5.451  1.00 92.37           C
ATOM   1200 1HB  ALA A  93       0.120   7.232  -5.950  1.00 92.37           H
ATOM   1201 2HB  ALA A  93       1.188   5.813  -6.062  1.00 92.37           H
ATOM   1202 3HB  ALA A  93       0.555   6.328  -4.480  1.00 92.37           H
ATOM   1203  HN  ALA A  93       2.129   7.643  -7.340  1.00 92.37           H
ATOM   1204  N   ASP A  94       3.921   5.961  -5.240  1.00 89.28           N
ATOM   1205  CA  ASP A  94       4.996   5.177  -4.658  1.00 89.28           C
ATOM   1206  C   ASP A  94       6.082   6.119  -4.133  1.00 89.28           C
ATOM   1207  O   ASP A  94       6.625   5.904  -3.050  1.00 89.28           O
ATOM   1208  HA  ASP A  94       4.529   4.596  -3.863  1.00 89.28           H
ATOM   1209  CB  ASP A  94       5.633   4.256  -5.700  1.00 89.28           C
ATOM   1210 1HB  ASP A  94       5.736   4.787  -6.647  1.00 89.28           H
ATOM   1211 2HB  ASP A  94       6.638   3.979  -5.381  1.00 89.28           H
ATOM   1212  CG  ASP A  94       4.791   2.995  -5.906  1.00 89.28           C
ATOM   1213  OD1 ASP A  94       4.121   2.595  -4.929  1.00 89.28           O
ATOM   1214  OD2 ASP A  94       4.836   2.460  -7.034  1.00 89.28           O
ATOM   1215  HN  ASP A  94       3.724   5.761  -6.200  1.00 89.28           H
ATOM   1216  N   LEU A  95       6.366   7.143  -4.925  1.00 90.27           N
ATOM   1217  CA  LEU A  95       7.430   8.074  -4.591  1.00 90.27           C
ATOM   1218  C   LEU A  95       7.090   8.783  -3.279  1.00 90.27           C
ATOM   1219  O   LEU A  95       7.956   8.968  -2.426  1.00 90.27           O
ATOM   1220  HA  LEU A  95       8.339   7.491  -4.443  1.00 90.27           H
ATOM   1221  CB  LEU A  95       7.691   9.029  -5.757  1.00 90.27           C
ATOM   1222 1HB  LEU A  95       7.759   8.443  -6.674  1.00 90.27           H
ATOM   1223 2HB  LEU A  95       6.828   9.687  -5.863  1.00 90.27           H
ATOM   1224  CG  LEU A  95       8.947   9.896  -5.646  1.00 90.27           C
ATOM   1225  HG  LEU A  95       8.944  10.378  -4.669  1.00 90.27           H
ATOM   1226  CD1 LEU A  95      10.213   9.040  -5.724  1.00 90.27           C
ATOM   1227 1HD1 LEU A  95      10.214   8.317  -4.908  1.00 90.27           H
ATOM   1228 2HD1 LEU A  95      10.236   8.512  -6.678  1.00 90.27           H
ATOM   1229 3HD1 LEU A  95      11.091   9.681  -5.643  1.00 90.27           H
ATOM   1230  CD2 LEU A  95       8.941  11.007  -6.698  1.00 90.27           C
ATOM   1231 1HD2 LEU A  95       8.908  10.565  -7.694  1.00 90.27           H
ATOM   1232 2HD2 LEU A  95       8.065  11.640  -6.553  1.00 90.27           H
ATOM   1233 3HD2 LEU A  95       9.845  11.608  -6.597  1.00 90.27           H
ATOM   1234  HN  LEU A  95       5.884   7.340  -5.778  1.00 90.27           H
ATOM   1235  N   LEU A  96       5.826   9.162  -3.159  1.00 87.55           N
ATOM   1236  CA  LEU A  96       5.367   9.878  -1.981  1.00 87.55           C
ATOM   1237  C   LEU A  96       5.585   9.007  -0.743  1.00 87.55           C
ATOM   1238  O   LEU A  96       6.006   9.500   0.302  1.00 87.55           O
ATOM   1239  HA  LEU A  96       5.981  10.774  -1.885  1.00 87.55           H
ATOM   1240  CB  LEU A  96       3.920  10.338  -2.163  1.00 87.55           C
ATOM   1241 1HB  LEU A  96       3.335   9.495  -2.532  1.00 87.55           H
ATOM   1242 2HB  LEU A  96       3.517  10.602  -1.185  1.00 87.55           H
ATOM   1243  CG  LEU A  96       3.706  11.523  -3.108  1.00 87.55           C
ATOM   1244  HG  LEU A  96       4.167  11.283  -4.066  1.00 87.55           H
ATOM   1245  CD1 LEU A  96       2.216  11.754  -3.368  1.00 87.55           C
ATOM   1246 1HD1 LEU A  96       1.784  10.862  -3.823  1.00 87.55           H
ATOM   1247 2HD1 LEU A  96       1.710  11.963  -2.426  1.00 87.55           H
ATOM   1248 3HD1 LEU A  96       2.092  12.601  -4.043  1.00 87.55           H
ATOM   1249  CD2 LEU A  96       4.396  12.780  -2.576  1.00 87.55           C
ATOM   1250 1HD2 LEU A  96       3.986  13.034  -1.598  1.00 87.55           H
ATOM   1251 2HD2 LEU A  96       5.466  12.595  -2.484  1.00 87.55           H
ATOM   1252 3HD2 LEU A  96       4.228  13.606  -3.266  1.00 87.55           H
ATOM   1253  HN  LEU A  96       5.122   8.987  -3.848  1.00 87.55           H
ATOM   1254  N   PHE A  97       5.287   7.725  -0.901  1.00 89.98           N
ATOM   1255  CA  PHE A  97       5.446   6.780   0.191  1.00 89.98           C
ATOM   1256  C   PHE A  97       6.915   6.657   0.600  1.00 89.98           C
ATOM   1257  O   PHE A  97       7.237   6.684   1.787  1.00 89.98           O
ATOM   1258  HA  PHE A  97       4.867   7.158   1.033  1.00 89.98           H
ATOM   1259  CB  PHE A  97       4.955   5.423  -0.317  1.00 89.98           C
ATOM   1260 1HB  PHE A  97       3.866   5.427  -0.340  1.00 89.98           H
ATOM   1261 2HB  PHE A  97       5.295   5.286  -1.344  1.00 89.98           H
ATOM   1262  CG  PHE A  97       5.429   4.235   0.524  1.00 89.98           C
ATOM   1263  CD1 PHE A  97       6.295   3.330  -0.005  1.00 89.98           C
ATOM   1264  HD1 PHE A  97       6.652   3.450  -1.028  1.00 89.98           H
ATOM   1265  CD2 PHE A  97       4.983   4.085   1.800  1.00 89.98           C
ATOM   1266  HD2 PHE A  97       4.289   4.811   2.224  1.00 89.98           H
ATOM   1267  CE1 PHE A  97       6.734   2.228   0.775  1.00 89.98           C
ATOM   1268  HE1 PHE A  97       7.428   1.502   0.351  1.00 89.98           H
ATOM   1269  CE2 PHE A  97       5.422   2.983   2.580  1.00 89.98           C
ATOM   1270  HE2 PHE A  97       5.065   2.862   3.603  1.00 89.98           H
ATOM   1271  CZ  PHE A  97       6.288   2.077   2.051  1.00 89.98           C
ATOM   1272  HZ  PHE A  97       6.626   1.232   2.650  1.00 89.98           H
ATOM   1273  HN  PHE A  97       4.944   7.332  -1.754  1.00 89.98           H
ATOM   1274  N   LEU A  98       7.768   6.524  -0.405  1.00 92.80           N
ATOM   1275  CA  LEU A  98       9.164   6.201  -0.166  1.00 92.80           C
ATOM   1276  C   LEU A  98       9.798   7.302   0.687  1.00 92.80           C
ATOM   1277  O   LEU A  98      10.679   7.031   1.502  1.00 92.80           O
ATOM   1278  HA  LEU A  98       9.191   5.269   0.398  1.00 92.80           H
ATOM   1279  CB  LEU A  98       9.891   5.952  -1.488  1.00 92.80           C
ATOM   1280 1HB  LEU A  98       9.691   6.792  -2.154  1.00 92.80           H
ATOM   1281 2HB  LEU A  98      10.964   5.948  -1.295  1.00 92.80           H
ATOM   1282  CG  LEU A  98       9.528   4.659  -2.221  1.00 92.80           C
ATOM   1283  HG  LEU A  98       8.443   4.551  -2.206  1.00 92.80           H
ATOM   1284  CD1 LEU A  98       9.956   4.720  -3.688  1.00 92.80           C
ATOM   1285 1HD1 LEU A  98       9.453   5.553  -4.179  1.00 92.80           H
ATOM   1286 2HD1 LEU A  98      11.035   4.863  -3.746  1.00 92.80           H
ATOM   1287 3HD1 LEU A  98       9.686   3.789  -4.185  1.00 92.80           H
ATOM   1288  CD2 LEU A  98      10.112   3.440  -1.503  1.00 92.80           C
ATOM   1289 1HD2 LEU A  98      11.198   3.527  -1.466  1.00 92.80           H
ATOM   1290 2HD2 LEU A  98       9.716   3.391  -0.489  1.00 92.80           H
ATOM   1291 3HD2 LEU A  98       9.838   2.534  -2.045  1.00 92.80           H
ATOM   1292  HN  LEU A  98       7.519   6.633  -1.368  1.00 92.80           H
ATOM   1293  N   VAL A  99       9.326   8.521   0.470  1.00 90.13           N
ATOM   1294  CA  VAL A  99       9.868   9.670   1.176  1.00 90.13           C
ATOM   1295  C   VAL A  99       9.613   9.508   2.676  1.00 90.13           C
ATOM   1296  O   VAL A  99      10.277  10.143   3.493  1.00 90.13           O
ATOM   1297  HA  VAL A  99      10.943   9.685   1.002  1.00 90.13           H
ATOM   1298  CB  VAL A  99       9.276  10.960   0.605  1.00 90.13           C
ATOM   1299  HB  VAL A  99       8.190  10.875   0.638  1.00 90.13           H
ATOM   1300  CG1 VAL A  99       9.679  12.169   1.452  1.00 90.13           C
ATOM   1301 1HG1 VAL A  99       9.313  12.037   2.470  1.00 90.13           H
ATOM   1302 2HG1 VAL A  99      10.765  12.258   1.466  1.00 90.13           H
ATOM   1303 3HG1 VAL A  99       9.245  13.073   1.025  1.00 90.13           H
ATOM   1304  CG2 VAL A  99       9.688  11.153  -0.856  1.00 90.13           C
ATOM   1305 1HG2 VAL A  99      10.775  11.207  -0.923  1.00 90.13           H
ATOM   1306 2HG2 VAL A  99       9.329  10.312  -1.449  1.00 90.13           H
ATOM   1307 3HG2 VAL A  99       9.255  12.078  -1.237  1.00 90.13           H
ATOM   1308  HN  VAL A  99       8.589   8.729  -0.173  1.00 90.13           H
ATOM   1309  N   THR A 100       8.651   8.653   2.991  1.00 89.99           N
ATOM   1310  CA  THR A 100       8.270   8.434   4.376  1.00 89.99           C
ATOM   1311  C   THR A 100       9.211   7.422   5.034  1.00 89.99           C
ATOM   1312  O   THR A 100       9.339   7.392   6.257  1.00 89.99           O
ATOM   1313  HA  THR A 100       8.383   9.373   4.917  1.00 89.99           H
ATOM   1314  CB  THR A 100       6.802   8.004   4.400  1.00 89.99           C
ATOM   1315  HB  THR A 100       6.386   8.095   5.404  1.00 89.99           H
ATOM   1316  OG1 THR A 100       6.817   6.686   3.858  1.00 89.99           O
ATOM   1317  HG1 THR A 100       6.740   6.725   2.862  1.00 89.99           H
ATOM   1318  CG2 THR A 100       5.942   8.801   3.418  1.00 89.99           C
ATOM   1319 1HG2 THR A 100       6.318   8.655   2.405  1.00 89.99           H
ATOM   1320 2HG2 THR A 100       5.986   9.860   3.673  1.00 89.99           H
ATOM   1321 3HG2 THR A 100       4.910   8.455   3.475  1.00 89.99           H
ATOM   1322  HN  THR A 100       8.137   8.118   2.322  1.00 89.99           H
ATOM   1323  N   LEU A 101       9.844   6.617   4.193  1.00 92.52           N
ATOM   1324  CA  LEU A 101      10.591   5.468   4.676  1.00 92.52           C
ATOM   1325  C   LEU A 101      11.746   5.949   5.556  1.00 92.52           C
ATOM   1326  O   LEU A 101      12.032   5.352   6.592  1.00 92.52           O
ATOM   1327  HA  LEU A 101       9.914   4.873   5.289  1.00 92.52           H
ATOM   1328  CB  LEU A 101      11.034   4.587   3.506  1.00 92.52           C
ATOM   1329 1HB  LEU A 101      11.482   5.226   2.745  1.00 92.52           H
ATOM   1330 2HB  LEU A 101      11.816   3.915   3.859  1.00 92.52           H
ATOM   1331  CG  LEU A 101       9.938   3.747   2.846  1.00 92.52           C
ATOM   1332  HG  LEU A 101       9.197   4.425   2.422  1.00 92.52           H
ATOM   1333  CD1 LEU A 101      10.503   2.917   1.692  1.00 92.52           C
ATOM   1334 1HD1 LEU A 101      10.933   3.581   0.943  1.00 92.52           H
ATOM   1335 2HD1 LEU A 101      11.276   2.248   2.071  1.00 92.52           H
ATOM   1336 3HD1 LEU A 101       9.704   2.330   1.241  1.00 92.52           H
ATOM   1337  CD2 LEU A 101       9.217   2.878   3.878  1.00 92.52           C
ATOM   1338 1HD2 LEU A 101       9.933   2.208   4.353  1.00 92.52           H
ATOM   1339 2HD2 LEU A 101       8.760   3.516   4.635  1.00 92.52           H
ATOM   1340 3HD2 LEU A 101       8.443   2.292   3.383  1.00 92.52           H
ATOM   1341  HN  LEU A 101       9.853   6.740   3.201  1.00 92.52           H
ATOM   1342  N   PRO A 102      12.429   7.032   5.161  1.00 94.56           N
ATOM   1343  CA  PRO A 102      13.557   7.540   5.945  1.00 94.56           C
ATOM   1344  C   PRO A 102      13.189   7.773   7.401  1.00 94.56           C
ATOM   1345  O   PRO A 102      13.952   7.423   8.301  1.00 94.56           O
ATOM   1346  HA  PRO A 102      14.360   6.803   5.968  1.00 94.56           H
ATOM   1347  CB  PRO A 102      13.931   8.845   5.238  1.00 94.56           C
ATOM   1348 1HB  PRO A 102      13.414   9.700   5.674  1.00 94.56           H
ATOM   1349 2HB  PRO A 102      14.999   9.049   5.312  1.00 94.56           H
ATOM   1350  CG  PRO A 102      13.502   8.602   3.797  1.00 94.56           C
ATOM   1351 1HG  PRO A 102      13.373   9.536   3.249  1.00 94.56           H
ATOM   1352 2HG  PRO A 102      14.243   8.023   3.245  1.00 94.56           H
ATOM   1353  CD  PRO A 102      12.192   7.847   3.956  1.00 94.56           C
ATOM   1354 1HD  PRO A 102      11.348   8.525   4.090  1.00 94.56           H
ATOM   1355 2HD  PRO A 102      11.968   7.235   3.082  1.00 94.56           H
ATOM   1356  N   PHE A 103      12.019   8.363   7.596  1.00 93.15           N
ATOM   1357  CA  PHE A 103      11.564   8.700   8.934  1.00 93.15           C
ATOM   1358  C   PHE A 103      11.297   7.437   9.756  1.00 93.15           C
ATOM   1359  O   PHE A 103      11.639   7.376  10.936  1.00 93.15           O
ATOM   1360  HA  PHE A 103      12.356   9.279   9.409  1.00 93.15           H
ATOM   1361  CB  PHE A 103      10.257   9.480   8.779  1.00 93.15           C
ATOM   1362 1HB  PHE A 103       9.556   8.882   8.196  1.00 93.15           H
ATOM   1363 2HB  PHE A 103       9.812   9.622   9.764  1.00 93.15           H
ATOM   1364  CG  PHE A 103      10.423  10.845   8.108  1.00 93.15           C
ATOM   1365  CD1 PHE A 103      10.698  11.944   8.861  1.00 93.15           C
ATOM   1366  HD1 PHE A 103      10.800  11.852   9.942  1.00 93.15           H
ATOM   1367  CD2 PHE A 103      10.296  10.959   6.759  1.00 93.15           C
ATOM   1368  HD2 PHE A 103      10.075  10.078   6.156  1.00 93.15           H
ATOM   1369  CE1 PHE A 103      10.851  13.210   8.238  1.00 93.15           C
ATOM   1370  HE1 PHE A 103      11.071  14.091   8.841  1.00 93.15           H
ATOM   1371  CE2 PHE A 103      10.449  12.226   6.136  1.00 93.15           C
ATOM   1372  HE2 PHE A 103      10.347  12.317   5.054  1.00 93.15           H
ATOM   1373  CZ  PHE A 103      10.724  13.325   6.888  1.00 93.15           C
ATOM   1374  HZ  PHE A 103      10.842  14.297   6.410  1.00 93.15           H
ATOM   1375  HN  PHE A 103      11.388   8.610   6.860  1.00 93.15           H
ATOM   1376  N   TRP A 104      10.687   6.461   9.100  1.00 86.23           N
ATOM   1377  CA  TRP A 104      10.344   5.214   9.763  1.00 86.23           C
ATOM   1378  C   TRP A 104      11.647   4.501  10.131  1.00 86.23           C
ATOM   1379  O   TRP A 104      11.723   3.832  11.161  1.00 86.23           O
ATOM   1380  HA  TRP A 104       9.785   5.459  10.666  1.00 86.23           H
ATOM   1381  CB  TRP A 104       9.424   4.362   8.886  1.00 86.23           C
ATOM   1382 1HB  TRP A 104       9.865   4.273   7.894  1.00 86.23           H
ATOM   1383 2HB  TRP A 104       9.371   3.357   9.303  1.00 86.23           H
ATOM   1384  CG  TRP A 104       8.005   4.918   8.750  1.00 86.23           C
ATOM   1385  CD1 TRP A 104       7.336   5.206   7.626  1.00 86.23           C
ATOM   1386  HD1 TRP A 104       7.738   5.073   6.621  1.00 86.23           H
ATOM   1387  CD2 TRP A 104       7.102   5.243   9.828  1.00 86.23           C
ATOM   1388  NE1 TRP A 104       6.073   5.691   7.898  1.00 86.23           N
ATOM   1389  HE1 TRP A 104       5.389   5.973   7.226  1.00 86.23           H
ATOM   1390  CE2 TRP A 104       5.926   5.714   9.280  1.00 86.23           C
ATOM   1391  CE3 TRP A 104       7.273   5.143  11.220  1.00 86.23           C
ATOM   1392  HE3 TRP A 104       8.191   4.774  11.677  1.00 86.23           H
ATOM   1393  CZ2 TRP A 104       4.831   6.122  10.051  1.00 86.23           C
ATOM   1394  HZ2 TRP A 104       3.913   6.491   9.594  1.00 86.23           H
ATOM   1395  CZ3 TRP A 104       6.169   5.555  11.976  1.00 86.23           C
ATOM   1396  HZ3 TRP A 104       6.249   5.498  13.062  1.00 86.23           H
ATOM   1397  CH2 TRP A 104       4.979   6.031  11.440  1.00 86.23           C
ATOM   1398  HH2 TRP A 104       4.164   6.333  12.098  1.00 86.23           H
ATOM   1399  HN  TRP A 104      10.429   6.511   8.135  1.00 86.23           H
ATOM   1400  N   ALA A 105      12.640   4.668   9.270  1.00 95.13           N
ATOM   1401  CA  ALA A 105      13.926   4.025   9.477  1.00 95.13           C
ATOM   1402  C   ALA A 105      14.544   4.537  10.780  1.00 95.13           C
ATOM   1403  O   ALA A 105      15.031   3.751  11.591  1.00 95.13           O
ATOM   1404  HA  ALA A 105      13.751   2.952   9.565  1.00 95.13           H
ATOM   1405  CB  ALA A 105      14.826   4.280   8.266  1.00 95.13           C
ATOM   1406 1HB  ALA A 105      14.355   3.871   7.372  1.00 95.13           H
ATOM   1407 2HB  ALA A 105      14.972   5.353   8.142  1.00 95.13           H
ATOM   1408 3HB  ALA A 105      15.791   3.798   8.422  1.00 95.13           H
ATOM   1409  HN  ALA A 105      12.576   5.229   8.445  1.00 95.13           H
ATOM   1410  N   ILE A 106      14.502   5.851  10.941  1.00 91.73           N
ATOM   1411  CA  ILE A 106      15.067   6.479  12.123  1.00 91.73           C
ATOM   1412  C   ILE A 106      14.261   6.057  13.354  1.00 91.73           C
ATOM   1413  O   ILE A 106      14.834   5.708  14.385  1.00 91.73           O
ATOM   1414  HA  ILE A 106      16.086   6.109  12.234  1.00 91.73           H
ATOM   1415  CB  ILE A 106      15.153   7.995  11.936  1.00 91.73           C
ATOM   1416  HB  ILE A 106      14.181   8.353  11.596  1.00 91.73           H
ATOM   1417  CG1 ILE A 106      16.172   8.356  10.852  1.00 91.73           C
ATOM   1418 1HG1 ILE A 106      17.182   8.209  11.234  1.00 91.73           H
ATOM   1419 2HG1 ILE A 106      16.053   7.688   9.999  1.00 91.73           H
ATOM   1420  CG2 ILE A 106      15.455   8.695  13.262  1.00 91.73           C
ATOM   1421 1HG2 ILE A 106      14.661   8.476  13.977  1.00 91.73           H
ATOM   1422 2HG2 ILE A 106      16.406   8.337  13.654  1.00 91.73           H
ATOM   1423 3HG2 ILE A 106      15.511   9.772  13.100  1.00 91.73           H
ATOM   1424  CD1 ILE A 106      15.999   9.807  10.399  1.00 91.73           C
ATOM   1425 1HD1 ILE A 106      14.996   9.945   9.996  1.00 91.73           H
ATOM   1426 2HD1 ILE A 106      16.143  10.473  11.250  1.00 91.73           H
ATOM   1427 3HD1 ILE A 106      16.735  10.038   9.629  1.00 91.73           H
ATOM   1428  HN  ILE A 106      14.093   6.483  10.282  1.00 91.73           H
ATOM   1429  N   ALA A 107      12.946   6.102  13.204  1.00 93.14           N
ATOM   1430  CA  ALA A 107      12.056   5.827  14.320  1.00 93.14           C
ATOM   1431  C   ALA A 107      12.262   4.385  14.787  1.00 93.14           C
ATOM   1432  O   ALA A 107      12.177   4.097  15.980  1.00 93.14           O
ATOM   1433  HA  ALA A 107      12.322   6.504  15.131  1.00 93.14           H
ATOM   1434  CB  ALA A 107      10.611   6.102  13.900  1.00 93.14           C
ATOM   1435 1HB  ALA A 107      10.511   7.147  13.605  1.00 93.14           H
ATOM   1436 2HB  ALA A 107      10.348   5.461  13.059  1.00 93.14           H
ATOM   1437 3HB  ALA A 107       9.944   5.896  14.737  1.00 93.14           H
ATOM   1438  HN  ALA A 107      12.488   6.322  12.343  1.00 93.14           H
ATOM   1439  N   ALA A 108      12.530   3.516  13.823  1.00 92.58           N
ATOM   1440  CA  ALA A 108      12.710   2.104  14.116  1.00 92.58           C
ATOM   1441  C   ALA A 108      14.073   1.894  14.777  1.00 92.58           C
ATOM   1442  O   ALA A 108      14.236   0.996  15.601  1.00 92.58           O
ATOM   1443  HA  ALA A 108      11.927   1.808  14.814  1.00 92.58           H
ATOM   1444  CB  ALA A 108      12.554   1.292  12.828  1.00 92.58           C
ATOM   1445 1HB  ALA A 108      11.559   1.454  12.415  1.00 92.58           H
ATOM   1446 2HB  ALA A 108      13.304   1.611  12.105  1.00 92.58           H
ATOM   1447 3HB  ALA A 108      12.689   0.233  13.049  1.00 92.58           H
ATOM   1448  HN  ALA A 108      12.624   3.763  12.858  1.00 92.58           H
ATOM   1449  N   ALA A 109      15.019   2.738  14.390  1.00 91.24           N
ATOM   1450  CA  ALA A 109      16.392   2.578  14.836  1.00 91.24           C
ATOM   1451  C   ALA A 109      16.482   2.908  16.328  1.00 91.24           C
ATOM   1452  O   ALA A 109      17.229   2.267  17.065  1.00 91.24           O
ATOM   1453  HA  ALA A 109      16.671   1.535  14.686  1.00 91.24           H
ATOM   1454  CB  ALA A 109      17.311   3.461  13.988  1.00 91.24           C
ATOM   1455 1HB  ALA A 109      17.232   3.167  12.942  1.00 91.24           H
ATOM   1456 2HB  ALA A 109      17.013   4.504  14.096  1.00 91.24           H
ATOM   1457 3HB  ALA A 109      18.341   3.341  14.323  1.00 91.24           H
ATOM   1458  HN  ALA A 109      14.859   3.518  13.785  1.00 91.24           H
ATOM   1459  N   ASP A 110      15.708   3.906  16.728  1.00 82.68           N
ATOM   1460  CA  ASP A 110      15.824   4.452  18.070  1.00 82.68           C
ATOM   1461  C   ASP A 110      14.441   4.879  18.563  1.00 82.68           C
ATOM   1462  O   ASP A 110      13.723   4.087  19.171  1.00 82.68           O
ATOM   1463  HA  ASP A 110      16.251   3.648  18.669  1.00 82.68           H
ATOM   1464  CB  ASP A 110      16.734   5.682  18.087  1.00 82.68           C
ATOM   1465 1HB  ASP A 110      17.678   5.448  17.596  1.00 82.68           H
ATOM   1466 2HB  ASP A 110      16.270   6.489  17.520  1.00 82.68           H
ATOM   1467  CG  ASP A 110      17.000   6.146  19.521  1.00 82.68           C
ATOM   1468  OD1 ASP A 110      16.639   5.381  20.441  1.00 82.68           O
ATOM   1469  OD2 ASP A 110      17.558   7.256  19.664  1.00 82.68           O
ATOM   1470  HN  ASP A 110      15.014   4.341  16.154  1.00 82.68           H
ATOM   1471  N   GLN A 111      14.109   6.131  18.284  1.00 85.70           N
ATOM   1472  CA  GLN A 111      12.836   6.682  18.718  1.00 85.70           C
ATOM   1473  C   GLN A 111      12.366   7.763  17.743  1.00 85.70           C
ATOM   1474  O   GLN A 111      13.119   8.184  16.867  1.00 85.70           O
ATOM   1475  HA  GLN A 111      12.139   5.845  18.707  1.00 85.70           H
ATOM   1476  CB  GLN A 111      12.935   7.233  20.142  1.00 85.70           C
ATOM   1477 1HB  GLN A 111      11.973   7.649  20.442  1.00 85.70           H
ATOM   1478 2HB  GLN A 111      13.162   6.423  20.835  1.00 85.70           H
ATOM   1479  CG  GLN A 111      14.015   8.313  20.239  1.00 85.70           C
ATOM   1480 1HG  GLN A 111      14.982   7.890  19.966  1.00 85.70           H
ATOM   1481 2HG  GLN A 111      13.803   9.110  19.525  1.00 85.70           H
ATOM   1482  CD  GLN A 111      14.086   8.892  21.653  1.00 85.70           C
ATOM   1483  OE1 GLN A 111      13.147   8.822  22.428  1.00 85.70           O
ATOM   1484  NE2 GLN A 111      15.249   9.468  21.944  1.00 85.70           N
ATOM   1485 1HE2 GLN A 111      15.980   9.492  21.261  1.00 85.70           H
ATOM   1486 2HE2 GLN A 111      15.393   9.876  22.845  1.00 85.70           H
ATOM   1487  HN  GLN A 111      14.690   6.763  17.772  1.00 85.70           H
ATOM   1488  N   TRP A 112      11.122   8.181  17.928  1.00 91.14           N
ATOM   1489  CA  TRP A 112      10.565   9.252  17.120  1.00 91.14           C
ATOM   1490  C   TRP A 112      11.193  10.569  17.582  1.00 91.14           C
ATOM   1491  O   TRP A 112      10.946  11.020  18.699  1.00 91.14           O
ATOM   1492  HA  TRP A 112      10.829   9.058  16.080  1.00 91.14           H
ATOM   1493  CB  TRP A 112       9.037   9.260  17.197  1.00 91.14           C
ATOM   1494 1HB  TRP A 112       8.667   8.261  16.963  1.00 91.14           H
ATOM   1495 2HB  TRP A 112       8.736   9.479  18.222  1.00 91.14           H
ATOM   1496  CG  TRP A 112       8.371  10.268  16.259  1.00 91.14           C
ATOM   1497  CD1 TRP A 112       7.923  11.497  16.552  1.00 91.14           C
ATOM   1498  HD1 TRP A 112       7.981  11.951  17.541  1.00 91.14           H
ATOM   1499  CD2 TRP A 112       8.094  10.083  14.855  1.00 91.14           C
ATOM   1500  NE1 TRP A 112       7.380  12.114  15.444  1.00 91.14           N
ATOM   1501  HE1 TRP A 112       6.982  13.031  15.413  1.00 91.14           H
ATOM   1502  CE2 TRP A 112       7.487  11.227  14.379  1.00 91.14           C
ATOM   1503  CE3 TRP A 112       8.348   8.985  14.014  1.00 91.14           C
ATOM   1504  HE3 TRP A 112       8.826   8.070  14.366  1.00 91.14           H
ATOM   1505  CZ2 TRP A 112       7.084  11.384  13.048  1.00 91.14           C
ATOM   1506  HZ2 TRP A 112       6.606  12.299  12.696  1.00 91.14           H
ATOM   1507  CZ3 TRP A 112       7.939   9.157  12.687  1.00 91.14           C
ATOM   1508  HZ3 TRP A 112       8.112   8.335  11.992  1.00 91.14           H
ATOM   1509  CH2 TRP A 112       7.326  10.303  12.192  1.00 91.14           C
ATOM   1510  HH2 TRP A 112       7.037  10.360  11.143  1.00 91.14           H
ATOM   1511  HN  TRP A 112      10.500   7.801  18.613  1.00 91.14           H
ATOM   1512  N   LYS A 113      11.993  11.147  16.699  1.00 83.51           N
ATOM   1513  CA  LYS A 113      12.797  12.303  17.061  1.00 83.51           C
ATOM   1514  C   LYS A 113      12.165  13.564  16.468  1.00 83.51           C
ATOM   1515  O   LYS A 113      12.770  14.635  16.490  1.00 83.51           O
ATOM   1516  HA  LYS A 113      12.778  12.386  18.148  1.00 83.51           H
ATOM   1517  CB  LYS A 113      14.255  12.092  16.649  1.00 83.51           C
ATOM   1518 1HB  LYS A 113      14.315  11.947  15.570  1.00 83.51           H
ATOM   1519 2HB  LYS A 113      14.835  12.985  16.882  1.00 83.51           H
ATOM   1520  CG  LYS A 113      14.858  10.883  17.366  1.00 83.51           C
ATOM   1521 1HG  LYS A 113      14.722  10.989  18.442  1.00 83.51           H
ATOM   1522 2HG  LYS A 113      14.332   9.977  17.065  1.00 83.51           H
ATOM   1523  CD  LYS A 113      16.348  10.744  17.046  1.00 83.51           C
ATOM   1524 1HD  LYS A 113      16.483  10.616  15.972  1.00 83.51           H
ATOM   1525 2HD  LYS A 113      16.871  11.658  17.327  1.00 83.51           H
ATOM   1526  CE  LYS A 113      16.959   9.553  17.788  1.00 83.51           C
ATOM   1527 1HE  LYS A 113      16.812   9.671  18.862  1.00 83.51           H
ATOM   1528 2HE  LYS A 113      16.449   8.635  17.496  1.00 83.51           H
ATOM   1529  NZ  LYS A 113      18.404   9.441  17.488  1.00 83.51           N
ATOM   1530 1HZ  LYS A 113      18.792   8.647  17.985  1.00 83.51           H
ATOM   1531 2HZ  LYS A 113      18.533   9.312  16.491  1.00 83.51           H
ATOM   1532 3HZ  LYS A 113      18.876  10.288  17.783  1.00 83.51           H
ATOM   1533  HN  LYS A 113      12.098  10.840  15.753  1.00 83.51           H
ATOM   1534  N   PHE A 114      10.957  13.395  15.950  1.00 89.01           N
ATOM   1535  CA  PHE A 114      10.307  14.459  15.205  1.00 89.01           C
ATOM   1536  C   PHE A 114       9.088  14.992  15.959  1.00 89.01           C
ATOM   1537  O   PHE A 114       8.672  14.413  16.962  1.00 89.01           O
ATOM   1538  HA  PHE A 114      11.036  15.261  15.083  1.00 89.01           H
ATOM   1539  CB  PHE A 114       9.847  13.857  13.876  1.00 89.01           C
ATOM   1540 1HB  PHE A 114       9.045  13.144  14.070  1.00 89.01           H
ATOM   1541 2HB  PHE A 114       9.426  14.649  13.256  1.00 89.01           H
ATOM   1542  CG  PHE A 114      10.957  13.152  13.093  1.00 89.01           C
ATOM   1543  CD1 PHE A 114      11.867  13.884  12.397  1.00 89.01           C
ATOM   1544  HD1 PHE A 114      11.806  14.972  12.396  1.00 89.01           H
ATOM   1545  CD2 PHE A 114      11.033  11.795  13.095  1.00 89.01           C
ATOM   1546  HD2 PHE A 114      10.303  11.208  13.653  1.00 89.01           H
ATOM   1547  CE1 PHE A 114      12.898  13.230  11.671  1.00 89.01           C
ATOM   1548  HE1 PHE A 114      13.628  13.817  11.113  1.00 89.01           H
ATOM   1549  CE2 PHE A 114      12.064  11.141  12.369  1.00 89.01           C
ATOM   1550  HE2 PHE A 114      12.125  10.052  12.370  1.00 89.01           H
ATOM   1551  CZ  PHE A 114      12.974  11.872  11.672  1.00 89.01           C
ATOM   1552  HZ  PHE A 114      13.766  11.370  11.115  1.00 89.01           H
ATOM   1553  HN  PHE A 114      10.426  12.552  16.034  1.00 89.01           H
ATOM   1554  N   GLN A 115       8.549  16.090  15.449  1.00 81.89           N
ATOM   1555  CA  GLN A 115       7.405  16.725  16.081  1.00 81.89           C
ATOM   1556  C   GLN A 115       6.131  15.927  15.798  1.00 81.89           C
ATOM   1557  O   GLN A 115       6.109  15.081  14.906  1.00 81.89           O
ATOM   1558  HA  GLN A 115       7.621  16.713  17.149  1.00 81.89           H
ATOM   1559  CB  GLN A 115       7.258  18.176  15.617  1.00 81.89           C
ATOM   1560 1HB  GLN A 115       7.206  18.209  14.528  1.00 81.89           H
ATOM   1561 2HB  GLN A 115       6.323  18.589  15.993  1.00 81.89           H
ATOM   1562  CG  GLN A 115       8.431  19.029  16.103  1.00 81.89           C
ATOM   1563 1HG  GLN A 115       8.541  18.921  17.182  1.00 81.89           H
ATOM   1564 2HG  GLN A 115       9.357  18.672  15.651  1.00 81.89           H
ATOM   1565  CD  GLN A 115       8.221  20.503  15.751  1.00 81.89           C
ATOM   1566  OE1 GLN A 115       7.291  20.874  15.054  1.00 81.89           O
ATOM   1567  NE2 GLN A 115       9.134  21.319  16.270  1.00 81.89           N
ATOM   1568 1HE2 GLN A 115       9.873  20.949  16.833  1.00 81.89           H
ATOM   1569 2HE2 GLN A 115       9.082  22.302  16.096  1.00 81.89           H
ATOM   1570  HN  GLN A 115       8.880  16.542  14.621  1.00 81.89           H
ATOM   1571  N   THR A 116       5.100  16.225  16.576  1.00 88.48           N
ATOM   1572  CA  THR A 116       3.826  15.543  16.423  1.00 88.48           C
ATOM   1573  C   THR A 116       3.277  15.749  15.009  1.00 88.48           C
ATOM   1574  O   THR A 116       2.721  14.827  14.415  1.00 88.48           O
ATOM   1575  HA  THR A 116       3.992  14.473  16.548  1.00 88.48           H
ATOM   1576  CB  THR A 116       2.886  16.046  17.519  1.00 88.48           C
ATOM   1577  HB  THR A 116       2.546  17.060  17.306  1.00 88.48           H
ATOM   1578  OG1 THR A 116       3.637  15.889  18.720  1.00 88.48           O
ATOM   1579  HG1 THR A 116       3.218  16.419  19.457  1.00 88.48           H
ATOM   1580  CG2 THR A 116       1.674  15.133  17.716  1.00 88.48           C
ATOM   1581 1HG2 THR A 116       2.012  14.135  17.996  1.00 88.48           H
ATOM   1582 2HG2 THR A 116       1.106  15.077  16.787  1.00 88.48           H
ATOM   1583 3HG2 THR A 116       1.039  15.536  18.506  1.00 88.48           H
ATOM   1584  HN  THR A 116       5.125  16.916  17.298  1.00 88.48           H
ATOM   1585  N   PHE A 117       3.452  16.965  14.513  1.00 91.59           N
ATOM   1586  CA  PHE A 117       2.963  17.310  13.189  1.00 91.59           C
ATOM   1587  C   PHE A 117       3.499  16.339  12.135  1.00 91.59           C
ATOM   1588  O   PHE A 117       2.750  15.867  11.282  1.00 91.59           O
ATOM   1589  HA  PHE A 117       1.875  17.245  13.219  1.00 91.59           H
ATOM   1590  CB  PHE A 117       3.475  18.717  12.875  1.00 91.59           C
ATOM   1591 1HB  PHE A 117       3.074  19.411  13.614  1.00 91.59           H
ATOM   1592 2HB  PHE A 117       4.560  18.730  12.981  1.00 91.59           H
ATOM   1593  CG  PHE A 117       3.107  19.216  11.477  1.00 91.59           C
ATOM   1594  CD1 PHE A 117       4.053  19.263  10.501  1.00 91.59           C
ATOM   1595  HD1 PHE A 117       5.073  18.945  10.715  1.00 91.59           H
ATOM   1596  CD2 PHE A 117       1.834  19.613  11.209  1.00 91.59           C
ATOM   1597  HD2 PHE A 117       1.076  19.576  11.991  1.00 91.59           H
ATOM   1598  CE1 PHE A 117       3.712  19.726   9.202  1.00 91.59           C
ATOM   1599  HE1 PHE A 117       4.470  19.763   8.420  1.00 91.59           H
ATOM   1600  CE2 PHE A 117       1.492  20.076   9.911  1.00 91.59           C
ATOM   1601  HE2 PHE A 117       0.472  20.394   9.696  1.00 91.59           H
ATOM   1602  CZ  PHE A 117       2.439  20.123   8.935  1.00 91.59           C
ATOM   1603  HZ  PHE A 117       2.176  20.478   7.938  1.00 91.59           H
ATOM   1604  HN  PHE A 117       3.918  17.705  14.997  1.00 91.59           H
ATOM   1605  N   MET A 118       4.793  16.068  12.230  1.00 88.70           N
ATOM   1606  CA  MET A 118       5.447  15.192  11.273  1.00 88.70           C
ATOM   1607  C   MET A 118       4.913  13.762  11.385  1.00 88.70           C
ATOM   1608  O   MET A 118       4.844  13.042  10.391  1.00 88.70           O
ATOM   1609  HA  MET A 118       5.208  15.600  10.291  1.00 88.70           H
ATOM   1610  CB  MET A 118       6.956  15.196  11.525  1.00 88.70           C
ATOM   1611 1HB  MET A 118       7.303  16.220  11.661  1.00 88.70           H
ATOM   1612 2HB  MET A 118       7.175  14.660  12.449  1.00 88.70           H
ATOM   1613  CG  MET A 118       7.707  14.546  10.361  1.00 88.70           C
ATOM   1614 1HG  MET A 118       8.778  14.537  10.569  1.00 88.70           H
ATOM   1615 2HG  MET A 118       7.395  13.508  10.250  1.00 88.70           H
ATOM   1616  SD  MET A 118       7.388  15.443   8.852  1.00 88.70           S
ATOM   1617  CE  MET A 118       8.387  16.894   9.135  1.00 88.70           C
ATOM   1618 1HE  MET A 118       8.042  17.403  10.035  1.00 88.70           H
ATOM   1619 2HE  MET A 118       9.429  16.599   9.263  1.00 88.70           H
ATOM   1620 3HE  MET A 118       8.302  17.566   8.282  1.00 88.70           H
ATOM   1621  HN  MET A 118       5.390  16.436  12.943  1.00 88.70           H
ATOM   1622  N   CYS A 119       4.550  13.395  12.605  1.00 93.70           N
ATOM   1623  CA  CYS A 119       3.962  12.089  12.849  1.00 93.70           C
ATOM   1624  C   CYS A 119       2.655  11.995  12.058  1.00 93.70           C
ATOM   1625  O   CYS A 119       2.404  10.997  11.383  1.00 93.70           O
ATOM   1626  HA  CYS A 119       4.682  11.350  12.496  1.00 93.70           H
ATOM   1627  CB  CYS A 119       3.744  11.836  14.342  1.00 93.70           C
ATOM   1628 1HB  CYS A 119       4.705  11.785  14.854  1.00 93.70           H
ATOM   1629 2HB  CYS A 119       3.191  12.665  14.783  1.00 93.70           H
ATOM   1630  SG  CYS A 119       2.825  10.272  14.585  1.00 93.70           S
ATOM   1631  HN  CYS A 119       4.651  13.971  13.416  1.00 93.70           H
ATOM   1632  N   LYS A 120       1.858  13.047  12.168  1.00 92.05           N
ATOM   1633  CA  LYS A 120       0.573  13.086  11.490  1.00 92.05           C
ATOM   1634  C   LYS A 120       0.793  12.956   9.981  1.00 92.05           C
ATOM   1635  O   LYS A 120       0.119  12.169   9.318  1.00 92.05           O
ATOM   1636  HA  LYS A 120      -0.002  12.225  11.830  1.00 92.05           H
ATOM   1637  CB  LYS A 120      -0.207  14.340  11.891  1.00 92.05           C
ATOM   1638 1HB  LYS A 120       0.422  15.221  11.764  1.00 92.05           H
ATOM   1639 2HB  LYS A 120      -1.066  14.465  11.233  1.00 92.05           H
ATOM   1640  CG  LYS A 120      -0.679  14.250  13.344  1.00 92.05           C
ATOM   1641 1HG  LYS A 120      -1.366  13.410  13.455  1.00 92.05           H
ATOM   1642 2HG  LYS A 120       0.172  14.054  13.996  1.00 92.05           H
ATOM   1643  CD  LYS A 120      -1.373  15.543  13.776  1.00 92.05           C
ATOM   1644 1HD  LYS A 120      -0.683  16.381  13.676  1.00 92.05           H
ATOM   1645 2HD  LYS A 120      -2.217  15.745  13.117  1.00 92.05           H
ATOM   1646  CE  LYS A 120      -1.860  15.447  15.223  1.00 92.05           C
ATOM   1647 1HE  LYS A 120      -1.084  15.000  15.845  1.00 92.05           H
ATOM   1648 2HE  LYS A 120      -2.049  16.446  15.617  1.00 92.05           H
ATOM   1649  NZ  LYS A 120      -3.095  14.635  15.301  1.00 92.05           N
ATOM   1650 1HZ  LYS A 120      -3.551  14.799  16.192  1.00 92.05           H
ATOM   1651 2HZ  LYS A 120      -3.721  14.898  14.548  1.00 92.05           H
ATOM   1652 3HZ  LYS A 120      -2.860  13.652  15.218  1.00 92.05           H
ATOM   1653  HN  LYS A 120       2.076  13.861  12.706  1.00 92.05           H
ATOM   1654  N   VAL A 121       1.739  13.739   9.484  1.00 93.19           N
ATOM   1655  CA  VAL A 121       1.984  13.799   8.053  1.00 93.19           C
ATOM   1656  C   VAL A 121       2.427  12.421   7.557  1.00 93.19           C
ATOM   1657  O   VAL A 121       1.885  11.906   6.580  1.00 93.19           O
ATOM   1658  HA  VAL A 121       1.043  14.061   7.568  1.00 93.19           H
ATOM   1659  CB  VAL A 121       2.999  14.901   7.742  1.00 93.19           C
ATOM   1660  HB  VAL A 121       3.873  14.740   8.374  1.00 93.19           H
ATOM   1661  CG1 VAL A 121       3.456  14.830   6.283  1.00 93.19           C
ATOM   1662 1HG1 VAL A 121       3.921  13.863   6.095  1.00 93.19           H
ATOM   1663 2HG1 VAL A 121       2.595  14.953   5.627  1.00 93.19           H
ATOM   1664 3HG1 VAL A 121       4.177  15.624   6.090  1.00 93.19           H
ATOM   1665  CG2 VAL A 121       2.429  16.282   8.072  1.00 93.19           C
ATOM   1666 1HG2 VAL A 121       1.532  16.455   7.477  1.00 93.19           H
ATOM   1667 2HG2 VAL A 121       2.177  16.327   9.131  1.00 93.19           H
ATOM   1668 3HG2 VAL A 121       3.171  17.046   7.841  1.00 93.19           H
ATOM   1669  HN  VAL A 121       2.330  14.324  10.039  1.00 93.19           H
ATOM   1670  N   VAL A 122       3.407  11.864   8.253  1.00 92.29           N
ATOM   1671  CA  VAL A 122       4.059  10.652   7.788  1.00 92.29           C
ATOM   1672  C   VAL A 122       3.041   9.510   7.757  1.00 92.29           C
ATOM   1673  O   VAL A 122       2.973   8.761   6.783  1.00 92.29           O
ATOM   1674  HA  VAL A 122       4.411  10.836   6.773  1.00 92.29           H
ATOM   1675  CB  VAL A 122       5.276  10.344   8.664  1.00 92.29           C
ATOM   1676  HB  VAL A 122       4.952  10.355   9.704  1.00 92.29           H
ATOM   1677  CG1 VAL A 122       5.831   8.951   8.360  1.00 92.29           C
ATOM   1678 1HG1 VAL A 122       5.062   8.203   8.554  1.00 92.29           H
ATOM   1679 2HG1 VAL A 122       6.131   8.900   7.313  1.00 92.29           H
ATOM   1680 3HG1 VAL A 122       6.695   8.757   8.996  1.00 92.29           H
ATOM   1681  CG2 VAL A 122       6.357  11.413   8.496  1.00 92.29           C
ATOM   1682 1HG2 VAL A 122       6.675  11.448   7.454  1.00 92.29           H
ATOM   1683 2HG2 VAL A 122       5.955  12.384   8.785  1.00 92.29           H
ATOM   1684 3HG2 VAL A 122       7.210  11.170   9.129  1.00 92.29           H
ATOM   1685  HN  VAL A 122       3.754  12.226   9.118  1.00 92.29           H
ATOM   1686  N   ASN A 123       2.275   9.412   8.833  1.00 91.15           N
ATOM   1687  CA  ASN A 123       1.256   8.382   8.936  1.00 91.15           C
ATOM   1688  C   ASN A 123       0.226   8.577   7.821  1.00 91.15           C
ATOM   1689  O   ASN A 123      -0.200   7.611   7.189  1.00 91.15           O
ATOM   1690  HA  ASN A 123       1.793   7.438   8.847  1.00 91.15           H
ATOM   1691  CB  ASN A 123       0.522   8.464  10.276  1.00 91.15           C
ATOM   1692 1HB  ASN A 123       0.500   9.498  10.620  1.00 91.15           H
ATOM   1693 2HB  ASN A 123      -0.513   8.149  10.148  1.00 91.15           H
ATOM   1694  CG  ASN A 123       1.203   7.586  11.328  1.00 91.15           C
ATOM   1695  OD1 ASN A 123       2.030   6.740  11.028  1.00 91.15           O
ATOM   1696  ND2 ASN A 123       0.810   7.832  12.575  1.00 91.15           N
ATOM   1697 1HD2 ASN A 123       0.127   8.540  12.753  1.00 91.15           H
ATOM   1698 2HD2 ASN A 123       1.198   7.309  13.334  1.00 91.15           H
ATOM   1699  HN  ASN A 123       2.343  10.020   9.624  1.00 91.15           H
ATOM   1700  N   SER A 124      -0.144   9.832   7.613  1.00 91.98           N
ATOM   1701  CA  SER A 124      -1.175  10.158   6.643  1.00 91.98           C
ATOM   1702  C   SER A 124      -0.691   9.818   5.232  1.00 91.98           C
ATOM   1703  O   SER A 124      -1.436   9.243   4.438  1.00 91.98           O
ATOM   1704  HA  SER A 124      -2.031   9.540   6.913  1.00 91.98           H
ATOM   1705  CB  SER A 124      -1.565  11.635   6.728  1.00 91.98           C
ATOM   1706 1HB  SER A 124      -0.704  12.253   6.476  1.00 91.98           H
ATOM   1707 2HB  SER A 124      -2.338  11.849   5.990  1.00 91.98           H
ATOM   1708  OG  SER A 124      -2.039  11.987   8.025  1.00 91.98           O
ATOM   1709  HG  SER A 124      -1.378  12.585   8.480  1.00 91.98           H
ATOM   1710  HN  SER A 124       0.247  10.617   8.094  1.00 91.98           H
ATOM   1711  N   MET A 125       0.552  10.186   4.962  1.00 85.45           N
ATOM   1712  CA  MET A 125       1.131   9.962   3.648  1.00 85.45           C
ATOM   1713  C   MET A 125       1.155   8.470   3.307  1.00 85.45           C
ATOM   1714  O   MET A 125       0.818   8.080   2.191  1.00 85.45           O
ATOM   1715  HA  MET A 125       0.485  10.491   2.948  1.00 85.45           H
ATOM   1716  CB  MET A 125       2.557  10.516   3.617  1.00 85.45           C
ATOM   1717 1HB  MET A 125       3.086  10.221   4.523  1.00 85.45           H
ATOM   1718 2HB  MET A 125       3.100  10.084   2.776  1.00 85.45           H
ATOM   1719  CG  MET A 125       2.550  12.041   3.497  1.00 85.45           C
ATOM   1720 1HG  MET A 125       1.976  12.343   2.620  1.00 85.45           H
ATOM   1721 2HG  MET A 125       2.059  12.480   4.366  1.00 85.45           H
ATOM   1722  SD  MET A 125       4.222  12.651   3.370  1.00 85.45           S
ATOM   1723  CE  MET A 125       4.604  12.163   1.696  1.00 85.45           C
ATOM   1724 1HE  MET A 125       4.520  11.080   1.605  1.00 85.45           H
ATOM   1725 2HE  MET A 125       3.905  12.641   1.010  1.00 85.45           H
ATOM   1726 3HE  MET A 125       5.621  12.470   1.451  1.00 85.45           H
ATOM   1727  HN  MET A 125       1.160  10.630   5.621  1.00 85.45           H
ATOM   1728  N   TYR A 126       1.557   7.678   4.290  1.00 85.06           N
ATOM   1729  CA  TYR A 126       1.613   6.236   4.114  1.00 85.06           C
ATOM   1730  C   TYR A 126       0.232   5.672   3.773  1.00 85.06           C
ATOM   1731  O   TYR A 126       0.095   4.871   2.850  1.00 85.06           O
ATOM   1732  HA  TYR A 126       2.297   6.024   3.292  1.00 85.06           H
ATOM   1733  CB  TYR A 126       2.067   5.664   5.458  1.00 85.06           C
ATOM   1734 1HB  TYR A 126       3.120   5.905   5.607  1.00 85.06           H
ATOM   1735 2HB  TYR A 126       1.512   6.156   6.257  1.00 85.06           H
ATOM   1736  CG  TYR A 126       1.882   4.151   5.585  1.00 85.06           C
ATOM   1737  CD1 TYR A 126       0.878   3.643   6.384  1.00 85.06           C
ATOM   1738  HD1 TYR A 126       0.217   4.321   6.924  1.00 85.06           H
ATOM   1739  CD2 TYR A 126       2.719   3.294   4.900  1.00 85.06           C
ATOM   1740  HD2 TYR A 126       3.513   3.695   4.269  1.00 85.06           H
ATOM   1741  CE1 TYR A 126       0.703   2.219   6.503  1.00 85.06           C
ATOM   1742  HE1 TYR A 126      -0.086   1.805   7.131  1.00 85.06           H
ATOM   1743  CE2 TYR A 126       2.545   1.869   5.020  1.00 85.06           C
ATOM   1744  HE2 TYR A 126       3.199   1.181   4.485  1.00 85.06           H
ATOM   1745  CZ  TYR A 126       1.546   1.402   5.815  1.00 85.06           C
ATOM   1746  OH  TYR A 126       1.381   0.057   5.928  1.00 85.06           O
ATOM   1747  HH  TYR A 126       1.722  -0.399   5.106  1.00 85.06           H
ATOM   1748  HN  TYR A 126       1.841   8.004   5.191  1.00 85.06           H
ATOM   1749  N   LYS A 127      -0.757   6.112   4.538  1.00 84.89           N
ATOM   1750  CA  LYS A 127      -2.099   5.571   4.410  1.00 84.89           C
ATOM   1751  C   LYS A 127      -2.664   5.936   3.036  1.00 84.89           C
ATOM   1752  O   LYS A 127      -3.292   5.108   2.379  1.00 84.89           O
ATOM   1753  HA  LYS A 127      -2.021   4.485   4.474  1.00 84.89           H
ATOM   1754  CB  LYS A 127      -2.975   6.030   5.578  1.00 84.89           C
ATOM   1755 1HB  LYS A 127      -2.438   5.893   6.516  1.00 84.89           H
ATOM   1756 2HB  LYS A 127      -3.183   7.096   5.483  1.00 84.89           H
ATOM   1757  CG  LYS A 127      -4.290   5.249   5.617  1.00 84.89           C
ATOM   1758 1HG  LYS A 127      -5.045   5.827   6.150  1.00 84.89           H
ATOM   1759 2HG  LYS A 127      -4.660   5.102   4.602  1.00 84.89           H
ATOM   1760  CD  LYS A 127      -4.102   3.892   6.298  1.00 84.89           C
ATOM   1761 1HD  LYS A 127      -3.539   3.227   5.644  1.00 84.89           H
ATOM   1762 2HD  LYS A 127      -3.515   4.017   7.208  1.00 84.89           H
ATOM   1763  CE  LYS A 127      -5.452   3.258   6.639  1.00 84.89           C
ATOM   1764 1HE  LYS A 127      -6.261   3.905   6.298  1.00 84.89           H
ATOM   1765 2HE  LYS A 127      -5.558   2.310   6.112  1.00 84.89           H
ATOM   1766  NZ  LYS A 127      -5.568   3.038   8.098  1.00 84.89           N
ATOM   1767 1HZ  LYS A 127      -6.435   2.552   8.299  1.00 84.89           H
ATOM   1768 2HZ  LYS A 127      -4.785   2.478   8.418  1.00 84.89           H
ATOM   1769 3HZ  LYS A 127      -5.562   3.932   8.577  1.00 84.89           H
ATOM   1770  HN  LYS A 127      -0.652   6.824   5.232  1.00 84.89           H
ATOM   1771  N   MET A 128      -2.420   7.178   2.643  1.00 85.96           N
ATOM   1772  CA  MET A 128      -2.919   7.672   1.371  1.00 85.96           C
ATOM   1773  C   MET A 128      -2.314   6.891   0.203  1.00 85.96           C
ATOM   1774  O   MET A 128      -3.011   6.560  -0.754  1.00 85.96           O
ATOM   1775  HA  MET A 128      -3.998   7.518   1.400  1.00 85.96           H
ATOM   1776  CB  MET A 128      -2.573   9.155   1.228  1.00 85.96           C
ATOM   1777 1HB  MET A 128      -2.872   9.691   2.129  1.00 85.96           H
ATOM   1778 2HB  MET A 128      -1.493   9.273   1.131  1.00 85.96           H
ATOM   1779  CG  MET A 128      -3.268   9.766   0.009  1.00 85.96           C
ATOM   1780 1HG  MET A 128      -2.882   9.314  -0.904  1.00 85.96           H
ATOM   1781 2HG  MET A 128      -4.336   9.551   0.045  1.00 85.96           H
ATOM   1782  SD  MET A 128      -3.003  11.531  -0.025  1.00 85.96           S
ATOM   1783  CE  MET A 128      -1.260  11.575  -0.405  1.00 85.96           C
ATOM   1784 1HE  MET A 128      -0.704  11.059   0.378  1.00 85.96           H
ATOM   1785 2HE  MET A 128      -1.084  11.082  -1.361  1.00 85.96           H
ATOM   1786 3HE  MET A 128      -0.927  12.611  -0.463  1.00 85.96           H
ATOM   1787  HN  MET A 128      -1.892   7.840   3.176  1.00 85.96           H
ATOM   1788  N   ASN A 129      -1.022   6.619   0.321  1.00 81.15           N
ATOM   1789  CA  ASN A 129      -0.319   5.867  -0.704  1.00 81.15           C
ATOM   1790  C   ASN A 129      -0.911   4.460  -0.795  1.00 81.15           C
ATOM   1791  O   ASN A 129      -1.175   3.962  -1.889  1.00 81.15           O
ATOM   1792  HA  ASN A 129      -0.457   6.438  -1.623  1.00 81.15           H
ATOM   1793  CB  ASN A 129       1.168   5.734  -0.368  1.00 81.15           C
ATOM   1794 1HB  ASN A 129       1.592   6.721  -0.183  1.00 81.15           H
ATOM   1795 2HB  ASN A 129       1.286   5.160   0.551  1.00 81.15           H
ATOM   1796  CG  ASN A 129       1.928   5.050  -1.505  1.00 81.15           C
ATOM   1797  OD1 ASN A 129       1.912   5.483  -2.646  1.00 81.15           O
ATOM   1798  ND2 ASN A 129       2.594   3.961  -1.133  1.00 81.15           N
ATOM   1799 1HD2 ASN A 129       2.566   3.659  -0.179  1.00 81.15           H
ATOM   1800 2HD2 ASN A 129       3.122   3.443  -1.805  1.00 81.15           H
ATOM   1801  HN  ASN A 129      -0.460   6.902   1.098  1.00 81.15           H
ATOM   1802  N   PHE A 130      -1.103   3.857   0.369  1.00 86.28           N
ATOM   1803  CA  PHE A 130      -1.574   2.483   0.432  1.00 86.28           C
ATOM   1804  C   PHE A 130      -2.836   2.298  -0.412  1.00 86.28           C
ATOM   1805  O   PHE A 130      -2.900   1.400  -1.251  1.00 86.28           O
ATOM   1806  HA  PHE A 130      -0.779   1.850   0.038  1.00 86.28           H
ATOM   1807  CB  PHE A 130      -1.906   2.191   1.897  1.00 86.28           C
ATOM   1808 1HB  PHE A 130      -0.995   2.276   2.489  1.00 86.28           H
ATOM   1809 2HB  PHE A 130      -2.596   2.953   2.261  1.00 86.28           H
ATOM   1810  CG  PHE A 130      -2.523   0.811   2.131  1.00 86.28           C
ATOM   1811  CD1 PHE A 130      -3.867   0.687   2.304  1.00 86.28           C
ATOM   1812  HD1 PHE A 130      -4.503   1.571   2.276  1.00 86.28           H
ATOM   1813  CD2 PHE A 130      -1.729  -0.292   2.167  1.00 86.28           C
ATOM   1814  HD2 PHE A 130      -0.652  -0.193   2.029  1.00 86.28           H
ATOM   1815  CE1 PHE A 130      -4.439  -0.594   2.522  1.00 86.28           C
ATOM   1816  HE1 PHE A 130      -5.516  -0.693   2.661  1.00 86.28           H
ATOM   1817  CE2 PHE A 130      -2.301  -1.573   2.385  1.00 86.28           C
ATOM   1818  HE2 PHE A 130      -1.665  -2.457   2.414  1.00 86.28           H
ATOM   1819  CZ  PHE A 130      -3.645  -1.697   2.558  1.00 86.28           C
ATOM   1820  HZ  PHE A 130      -4.084  -2.680   2.725  1.00 86.28           H
ATOM   1821  HN  PHE A 130      -0.942   4.289   1.256  1.00 86.28           H
ATOM   1822  N   TYR A 131      -3.810   3.160  -0.160  1.00 91.36           N
ATOM   1823  CA  TYR A 131      -5.092   3.060  -0.837  1.00 91.36           C
ATOM   1824  C   TYR A 131      -4.967   3.451  -2.311  1.00 91.36           C
ATOM   1825  O   TYR A 131      -5.537   2.796  -3.181  1.00 91.36           O
ATOM   1826  HA  TYR A 131      -5.427   2.025  -0.771  1.00 91.36           H
ATOM   1827  CB  TYR A 131      -6.018   4.055  -0.134  1.00 91.36           C
ATOM   1828 1HB  TYR A 131      -5.479   4.988   0.024  1.00 91.36           H
ATOM   1829 2HB  TYR A 131      -6.858   4.280  -0.792  1.00 91.36           H
ATOM   1830  CG  TYR A 131      -6.559   3.560   1.209  1.00 91.36           C
ATOM   1831  CD1 TYR A 131      -7.257   2.371   1.276  1.00 91.36           C
ATOM   1832  HD1 TYR A 131      -7.423   1.785   0.372  1.00 91.36           H
ATOM   1833  CD2 TYR A 131      -6.348   4.303   2.353  1.00 91.36           C
ATOM   1834  HD2 TYR A 131      -5.797   5.242   2.300  1.00 91.36           H
ATOM   1835  CE1 TYR A 131      -7.765   1.906   2.540  1.00 91.36           C
ATOM   1836  HE1 TYR A 131      -8.318   0.969   2.608  1.00 91.36           H
ATOM   1837  CE2 TYR A 131      -6.857   3.837   3.617  1.00 91.36           C
ATOM   1838  HE2 TYR A 131      -6.698   4.414   4.528  1.00 91.36           H
ATOM   1839  CZ  TYR A 131      -7.540   2.662   3.648  1.00 91.36           C
ATOM   1840  OH  TYR A 131      -8.021   2.222   4.842  1.00 91.36           O
ATOM   1841  HH  TYR A 131      -8.125   2.991   5.473  1.00 91.36           H
ATOM   1842  HN  TYR A 131      -3.734   3.916   0.491  1.00 91.36           H
ATOM   1843  N   SER A 132      -4.217   4.518  -2.545  1.00 90.99           N
ATOM   1844  CA  SER A 132      -4.115   5.083  -3.879  1.00 90.99           C
ATOM   1845  C   SER A 132      -3.480   4.067  -4.831  1.00 90.99           C
ATOM   1846  O   SER A 132      -3.940   3.895  -5.959  1.00 90.99           O
ATOM   1847  HA  SER A 132      -5.140   5.300  -4.180  1.00 90.99           H
ATOM   1848  CB  SER A 132      -3.302   6.380  -3.868  1.00 90.99           C
ATOM   1849 1HB  SER A 132      -3.240   6.777  -4.882  1.00 90.99           H
ATOM   1850 2HB  SER A 132      -3.818   7.126  -3.265  1.00 90.99           H
ATOM   1851  OG  SER A 132      -1.988   6.181  -3.355  1.00 90.99           O
ATOM   1852  HG  SER A 132      -1.496   7.052  -3.329  1.00 90.99           H
ATOM   1853  HN  SER A 132      -3.686   4.994  -1.843  1.00 90.99           H
ATOM   1854  N   CYS A 133      -2.433   3.419  -4.341  1.00 87.83           N
ATOM   1855  CA  CYS A 133      -1.714   2.444  -5.142  1.00 87.83           C
ATOM   1856  C   CYS A 133      -2.684   1.321  -5.516  1.00 87.83           C
ATOM   1857  O   CYS A 133      -2.796   0.956  -6.685  1.00 87.83           O
ATOM   1858  HA  CYS A 133      -1.365   2.966  -6.033  1.00 87.83           H
ATOM   1859  CB  CYS A 133      -0.479   1.912  -4.413  1.00 87.83           C
ATOM   1860 1HB  CYS A 133      -0.728   1.685  -3.376  1.00 87.83           H
ATOM   1861 2HB  CYS A 133      -0.148   0.980  -4.872  1.00 87.83           H
ATOM   1862  SG  CYS A 133       0.867   3.151  -4.475  1.00 87.83           S
ATOM   1863  HG  CYS A 133       0.381   3.932  -3.515  1.00 87.83           H
ATOM   1864  HN  CYS A 133      -2.076   3.552  -3.416  1.00 87.83           H
ATOM   1865  N   VAL A 134      -3.360   0.804  -4.500  1.00 87.07           N
ATOM   1866  CA  VAL A 134      -4.204  -0.365  -4.681  1.00 87.07           C
ATOM   1867  C   VAL A 134      -5.332  -0.028  -5.659  1.00 87.07           C
ATOM   1868  O   VAL A 134      -5.655  -0.825  -6.537  1.00 87.07           O
ATOM   1869  HA  VAL A 134      -3.588  -1.152  -5.114  1.00 87.07           H
ATOM   1870  CB  VAL A 134      -4.716  -0.855  -3.325  1.00 87.07           C
ATOM   1871  HB  VAL A 134      -5.180  -0.010  -2.816  1.00 87.07           H
ATOM   1872  CG1 VAL A 134      -5.780  -1.940  -3.500  1.00 87.07           C
ATOM   1873 1HG1 VAL A 134      -6.620  -1.537  -4.066  1.00 87.07           H
ATOM   1874 2HG1 VAL A 134      -5.352  -2.786  -4.039  1.00 87.07           H
ATOM   1875 3HG1 VAL A 134      -6.127  -2.271  -2.521  1.00 87.07           H
ATOM   1876  CG2 VAL A 134      -3.563  -1.354  -2.451  1.00 87.07           C
ATOM   1877 1HG2 VAL A 134      -3.058  -2.179  -2.953  1.00 87.07           H
ATOM   1878 2HG2 VAL A 134      -2.856  -0.541  -2.285  1.00 87.07           H
ATOM   1879 3HG2 VAL A 134      -3.955  -1.696  -1.494  1.00 87.07           H
ATOM   1880  HN  VAL A 134      -3.337   1.169  -3.570  1.00 87.07           H
ATOM   1881  N   LEU A 135      -5.899   1.155  -5.473  1.00 91.86           N
ATOM   1882  CA  LEU A 135      -7.029   1.579  -6.283  1.00 91.86           C
ATOM   1883  C   LEU A 135      -6.567   1.784  -7.727  1.00 91.86           C
ATOM   1884  O   LEU A 135      -7.310   1.504  -8.666  1.00 91.86           O
ATOM   1885  HA  LEU A 135      -7.763   0.773  -6.267  1.00 91.86           H
ATOM   1886  CB  LEU A 135      -7.695   2.812  -5.670  1.00 91.86           C
ATOM   1887 1HB  LEU A 135      -6.928   3.566  -5.495  1.00 91.86           H
ATOM   1888 2HB  LEU A 135      -8.390   3.226  -6.400  1.00 91.86           H
ATOM   1889  CG  LEU A 135      -8.453   2.583  -4.360  1.00 91.86           C
ATOM   1890  HG  LEU A 135      -7.772   2.115  -3.649  1.00 91.86           H
ATOM   1891  CD1 LEU A 135      -8.905   3.910  -3.749  1.00 91.86           C
ATOM   1892 1HD1 LEU A 135      -8.033   4.531  -3.544  1.00 91.86           H
ATOM   1893 2HD1 LEU A 135      -9.563   4.427  -4.448  1.00 91.86           H
ATOM   1894 3HD1 LEU A 135      -9.441   3.718  -2.819  1.00 91.86           H
ATOM   1895  CD2 LEU A 135      -9.623   1.618  -4.566  1.00 91.86           C
ATOM   1896 1HD2 LEU A 135     -10.313   2.035  -5.300  1.00 91.86           H
ATOM   1897 2HD2 LEU A 135      -9.246   0.660  -4.924  1.00 91.86           H
ATOM   1898 3HD2 LEU A 135     -10.145   1.473  -3.620  1.00 91.86           H
ATOM   1899  HN  LEU A 135      -5.600   1.817  -4.786  1.00 91.86           H
ATOM   1900  N   LEU A 136      -5.342   2.273  -7.859  1.00 90.75           N
ATOM   1901  CA  LEU A 136      -4.778   2.533  -9.173  1.00 90.75           C
ATOM   1902  C   LEU A 136      -4.595   1.208  -9.916  1.00 90.75           C
ATOM   1903  O   LEU A 136      -4.942   1.099 -11.091  1.00 90.75           O
ATOM   1904  HA  LEU A 136      -5.496   3.141  -9.722  1.00 90.75           H
ATOM   1905  CB  LEU A 136      -3.491   3.352  -9.050  1.00 90.75           C
ATOM   1906 1HB  LEU A 136      -2.894   2.935  -8.239  1.00 90.75           H
ATOM   1907 2HB  LEU A 136      -2.915   3.225  -9.967  1.00 90.75           H
ATOM   1908  CG  LEU A 136      -3.670   4.850  -8.797  1.00 90.75           C
ATOM   1909  HG  LEU A 136      -4.379   4.975  -7.978  1.00 90.75           H
ATOM   1910  CD1 LEU A 136      -2.354   5.493  -8.357  1.00 90.75           C
ATOM   1911 1HD1 LEU A 136      -2.008   5.022  -7.437  1.00 90.75           H
ATOM   1912 2HD1 LEU A 136      -1.605   5.358  -9.138  1.00 90.75           H
ATOM   1913 3HD1 LEU A 136      -2.510   6.558  -8.184  1.00 90.75           H
ATOM   1914  CD2 LEU A 136      -4.268   5.545 -10.021  1.00 90.75           C
ATOM   1915 1HD2 LEU A 136      -3.603   5.413 -10.875  1.00 90.75           H
ATOM   1916 2HD2 LEU A 136      -5.241   5.110 -10.248  1.00 90.75           H
ATOM   1917 3HD2 LEU A 136      -4.385   6.609  -9.814  1.00 90.75           H
ATOM   1918  HN  LEU A 136      -4.740   2.490  -7.090  1.00 90.75           H
ATOM   1919  N   ILE A 137      -4.052   0.235  -9.200  1.00 85.18           N
ATOM   1920  CA  ILE A 137      -3.792  -1.069  -9.786  1.00 85.18           C
ATOM   1921  C   ILE A 137      -5.114  -1.694 -10.238  1.00 85.18           C
ATOM   1922  O   ILE A 137      -5.184  -2.302 -11.305  1.00 85.18           O
ATOM   1923  HA  ILE A 137      -3.166  -0.914 -10.665  1.00 85.18           H
ATOM   1924  CB  ILE A 137      -2.999  -1.945  -8.814  1.00 85.18           C
ATOM   1925  HB  ILE A 137      -3.460  -1.866  -7.830  1.00 85.18           H
ATOM   1926  CG1 ILE A 137      -1.558  -1.449  -8.680  1.00 85.18           C
ATOM   1927 1HG1 ILE A 137      -1.018  -1.632  -9.609  1.00 85.18           H
ATOM   1928 2HG1 ILE A 137      -1.554  -0.371  -8.516  1.00 85.18           H
ATOM   1929  CG2 ILE A 137      -3.062  -3.417  -9.226  1.00 85.18           C
ATOM   1930 1HG2 ILE A 137      -4.100  -3.750  -9.228  1.00 85.18           H
ATOM   1931 2HG2 ILE A 137      -2.641  -3.534 -10.224  1.00 85.18           H
ATOM   1932 3HG2 ILE A 137      -2.490  -4.017  -8.518  1.00 85.18           H
ATOM   1933  CD1 ILE A 137      -0.843  -2.148  -7.522  1.00 85.18           C
ATOM   1934 1HD1 ILE A 137      -1.371  -1.943  -6.591  1.00 85.18           H
ATOM   1935 2HD1 ILE A 137      -0.827  -3.223  -7.702  1.00 85.18           H
ATOM   1936 3HD1 ILE A 137       0.180  -1.777  -7.449  1.00 85.18           H
ATOM   1937  HN  ILE A 137      -3.792   0.325  -8.239  1.00 85.18           H
ATOM   1938  N   MET A 138      -6.129  -1.521  -9.404  1.00 87.96           N
ATOM   1939  CA  MET A 138      -7.456  -2.014  -9.729  1.00 87.96           C
ATOM   1940  C   MET A 138      -7.978  -1.376 -11.018  1.00 87.96           C
ATOM   1941  O   MET A 138      -8.538  -2.062 -11.871  1.00 87.96           O
ATOM   1942  HA  MET A 138      -7.344  -3.090  -9.867  1.00 87.96           H
ATOM   1943  CB  MET A 138      -8.414  -1.698  -8.578  1.00 87.96           C
ATOM   1944 1HB  MET A 138      -8.011  -2.094  -7.646  1.00 87.96           H
ATOM   1945 2HB  MET A 138      -8.497  -0.618  -8.456  1.00 87.96           H
ATOM   1946  CG  MET A 138      -9.798  -2.296  -8.837  1.00 87.96           C
ATOM   1947 1HG  MET A 138     -10.195  -1.921  -9.780  1.00 87.96           H
ATOM   1948 2HG  MET A 138      -9.723  -3.380  -8.931  1.00 87.96           H
ATOM   1949  SD  MET A 138     -10.904  -1.876  -7.501  1.00 87.96           S
ATOM   1950  CE  MET A 138     -11.105  -0.128  -7.802  1.00 87.96           C
ATOM   1951 1HE  MET A 138     -10.134   0.364  -7.745  1.00 87.96           H
ATOM   1952 2HE  MET A 138     -11.531   0.023  -8.794  1.00 87.96           H
ATOM   1953 3HE  MET A 138     -11.772   0.296  -7.052  1.00 87.96           H
ATOM   1954  HN  MET A 138      -6.055  -1.055  -8.522  1.00 87.96           H
ATOM   1955  N   CYS A 139      -7.776  -0.071 -11.118  1.00 90.60           N
ATOM   1956  CA  CYS A 139      -8.283   0.680 -12.254  1.00 90.60           C
ATOM   1957  C   CYS A 139      -7.538   0.217 -13.507  1.00 90.60           C
ATOM   1958  O   CYS A 139      -8.119   0.148 -14.589  1.00 90.60           O
ATOM   1959  HA  CYS A 139      -9.347   0.453 -12.329  1.00 90.60           H
ATOM   1960  CB  CYS A 139      -8.154   2.189 -12.038  1.00 90.60           C
ATOM   1961 1HB  CYS A 139      -7.157   2.427 -11.666  1.00 90.60           H
ATOM   1962 2HB  CYS A 139      -8.273   2.712 -12.987  1.00 90.60           H
ATOM   1963  SG  CYS A 139      -9.418   2.762 -10.846  1.00 90.60           S
ATOM   1964  HG  CYS A 139      -8.807   2.297  -9.760  1.00 90.60           H
ATOM   1965  HN  CYS A 139      -7.278   0.472 -10.441  1.00 90.60           H
ATOM   1966  N   ILE A 140      -6.263  -0.089 -13.319  1.00 83.72           N
ATOM   1967  CA  ILE A 140      -5.445  -0.592 -14.410  1.00 83.72           C
ATOM   1968  C   ILE A 140      -6.072  -1.873 -14.963  1.00 83.72           C
ATOM   1969  O   ILE A 140      -6.166  -2.049 -16.176  1.00 83.72           O
ATOM   1970  HA  ILE A 140      -5.450   0.163 -15.197  1.00 83.72           H
ATOM   1971  CB  ILE A 140      -3.994  -0.763 -13.957  1.00 83.72           C
ATOM   1972  HB  ILE A 140      -3.995  -1.257 -12.986  1.00 83.72           H
ATOM   1973  CG1 ILE A 140      -3.313   0.595 -13.772  1.00 83.72           C
ATOM   1974 1HG1 ILE A 140      -3.113   1.041 -14.746  1.00 83.72           H
ATOM   1975 2HG1 ILE A 140      -3.983   1.272 -13.243  1.00 83.72           H
ATOM   1976  CG2 ILE A 140      -3.221  -1.665 -14.922  1.00 83.72           C
ATOM   1977 1HG2 ILE A 140      -3.694  -2.646 -14.959  1.00 83.72           H
ATOM   1978 2HG2 ILE A 140      -3.226  -1.221 -15.917  1.00 83.72           H
ATOM   1979 3HG2 ILE A 140      -2.193  -1.770 -14.576  1.00 83.72           H
ATOM   1980  CD1 ILE A 140      -2.005   0.450 -12.992  1.00 83.72           C
ATOM   1981 1HD1 ILE A 140      -2.212   0.026 -12.010  1.00 83.72           H
ATOM   1982 2HD1 ILE A 140      -1.328  -0.209 -13.537  1.00 83.72           H
ATOM   1983 3HD1 ILE A 140      -1.541   1.430 -12.875  1.00 83.72           H
ATOM   1984  HN  ILE A 140      -5.789   0.003 -12.443  1.00 83.72           H
ATOM   1985  N   SER A 141      -6.485  -2.735 -14.045  1.00 84.99           N
ATOM   1986  CA  SER A 141      -7.040  -4.023 -14.425  1.00 84.99           C
ATOM   1987  C   SER A 141      -8.327  -3.823 -15.227  1.00 84.99           C
ATOM   1988  O   SER A 141      -8.546  -4.496 -16.234  1.00 84.99           O
ATOM   1989  HA  SER A 141      -6.275  -4.497 -15.040  1.00 84.99           H
ATOM   1990  CB  SER A 141      -7.312  -4.890 -13.194  1.00 84.99           C
ATOM   1991 1HB  SER A 141      -8.060  -4.405 -12.567  1.00 84.99           H
ATOM   1992 2HB  SER A 141      -7.731  -5.846 -13.509  1.00 84.99           H
ATOM   1993  OG  SER A 141      -6.130  -5.119 -12.431  1.00 84.99           O
ATOM   1994  HG  SER A 141      -5.999  -4.377 -11.773  1.00 84.99           H
ATOM   1995  HN  SER A 141      -6.446  -2.566 -13.061  1.00 84.99           H
ATOM   1996  N   VAL A 142      -9.145  -2.895 -14.752  1.00 87.32           N
ATOM   1997  CA  VAL A 142     -10.413  -2.612 -15.402  1.00 87.32           C
ATOM   1998  C   VAL A 142     -10.150  -2.045 -16.798  1.00 87.32           C
ATOM   1999  O   VAL A 142     -10.841  -2.395 -17.754  1.00 87.32           O
ATOM   2000  HA  VAL A 142     -10.950  -3.555 -15.501  1.00 87.32           H
ATOM   2001  CB  VAL A 142     -11.252  -1.679 -14.526  1.00 87.32           C
ATOM   2002  HB  VAL A 142     -10.669  -0.776 -14.344  1.00 87.32           H
ATOM   2003  CG1 VAL A 142     -12.542  -1.269 -15.241  1.00 87.32           C
ATOM   2004 1HG1 VAL A 142     -12.295  -0.750 -16.167  1.00 87.32           H
ATOM   2005 2HG1 VAL A 142     -13.130  -2.158 -15.468  1.00 87.32           H
ATOM   2006 3HG1 VAL A 142     -13.119  -0.606 -14.596  1.00 87.32           H
ATOM   2007  CG2 VAL A 142     -11.557  -2.324 -13.173  1.00 87.32           C
ATOM   2008 1HG2 VAL A 142     -12.111  -3.249 -13.328  1.00 87.32           H
ATOM   2009 2HG2 VAL A 142     -10.622  -2.541 -12.656  1.00 87.32           H
ATOM   2010 3HG2 VAL A 142     -12.154  -1.639 -12.570  1.00 87.32           H
ATOM   2011  HN  VAL A 142      -8.953  -2.343 -13.940  1.00 87.32           H
ATOM   2012  N   ASP A 143      -9.150  -1.179 -16.873  1.00 81.80           N
ATOM   2013  CA  ASP A 143      -8.820  -0.522 -18.126  1.00 81.80           C
ATOM   2014  C   ASP A 143      -8.421  -1.576 -19.160  1.00 81.80           C
ATOM   2015  O   ASP A 143      -8.827  -1.500 -20.318  1.00 81.80           O
ATOM   2016  HA  ASP A 143      -9.722   0.021 -18.410  1.00 81.80           H
ATOM   2017  CB  ASP A 143      -7.642   0.439 -17.951  1.00 81.80           C
ATOM   2018 1HB  ASP A 143      -7.899   1.205 -17.220  1.00 81.80           H
ATOM   2019 2HB  ASP A 143      -6.783  -0.103 -17.556  1.00 81.80           H
ATOM   2020  CG  ASP A 143      -7.270   1.098 -19.280  1.00 81.80           C
ATOM   2021  OD1 ASP A 143      -8.147   1.800 -19.830  1.00 81.80           O
ATOM   2022  OD2 ASP A 143      -6.119   0.885 -19.717  1.00 81.80           O
ATOM   2023  HN  ASP A 143      -8.571  -0.926 -16.098  1.00 81.80           H
ATOM   2024  N   ARG A 144      -7.629  -2.536 -18.704  1.00 72.03           N
ATOM   2025  CA  ARG A 144      -7.145  -3.587 -19.583  1.00 72.03           C
ATOM   2026  C   ARG A 144      -8.313  -4.436 -20.088  1.00 72.03           C
ATOM   2027  O   ARG A 144      -8.354  -4.807 -21.261  1.00 72.03           O
ATOM   2028  HA  ARG A 144      -6.658  -3.062 -20.404  1.00 72.03           H
ATOM   2029  CB  ARG A 144      -6.142  -4.490 -18.861  1.00 72.03           C
ATOM   2030 1HB  ARG A 144      -6.558  -4.811 -17.906  1.00 72.03           H
ATOM   2031 2HB  ARG A 144      -5.967  -5.390 -19.451  1.00 72.03           H
ATOM   2032  CG  ARG A 144      -4.818  -3.761 -18.628  1.00 72.03           C
ATOM   2033 1HG  ARG A 144      -4.992  -2.865 -18.032  1.00 72.03           H
ATOM   2034 2HG  ARG A 144      -4.143  -4.399 -18.056  1.00 72.03           H
ATOM   2035  CD  ARG A 144      -4.162  -3.377 -19.956  1.00 72.03           C
ATOM   2036 1HD  ARG A 144      -3.931  -4.275 -20.530  1.00 72.03           H
ATOM   2037 2HD  ARG A 144      -4.853  -2.784 -20.555  1.00 72.03           H
ATOM   2038  NE  ARG A 144      -2.923  -2.607 -19.705  1.00 72.03           N
ATOM   2039  HE  ARG A 144      -2.629  -2.488 -18.756  1.00 72.03           H
ATOM   2040  CZ  ARG A 144      -2.171  -2.058 -20.668  1.00 72.03           C
ATOM   2041  NH1 ARG A 144      -2.517  -2.186 -21.957  1.00 72.03           N
ATOM   2042 1HH1 ARG A 144      -3.342  -2.693 -22.205  1.00 72.03           H
ATOM   2043 2HH1 ARG A 144      -1.950  -1.773 -22.670  1.00 72.03           H
ATOM   2044  NH2 ARG A 144      -1.067  -1.381 -20.325  1.00 72.03           N
ATOM   2045 1HH2 ARG A 144      -0.495  -0.965 -21.032  1.00 72.03           H
ATOM   2046 2HH2 ARG A 144      -0.816  -1.290 -19.361  1.00 72.03           H
ATOM   2047  HN  ARG A 144      -7.320  -2.603 -17.756  1.00 72.03           H
ATOM   2048  N   TYR A 145      -9.235  -4.719 -19.179  1.00 82.90           N
ATOM   2049  CA  TYR A 145     -10.435  -5.457 -19.534  1.00 82.90           C
ATOM   2050  C   TYR A 145     -11.187  -4.766 -20.674  1.00 82.90           C
ATOM   2051  O   TYR A 145     -11.533  -5.401 -21.669  1.00 82.90           O
ATOM   2052  HA  TYR A 145     -10.134  -6.453 -19.860  1.00 82.90           H
ATOM   2053  CB  TYR A 145     -11.316  -5.456 -18.284  1.00 82.90           C
ATOM   2054 1HB  TYR A 145     -10.872  -6.117 -17.539  1.00 82.90           H
ATOM   2055 2HB  TYR A 145     -11.323  -4.453 -17.857  1.00 82.90           H
ATOM   2056  CG  TYR A 145     -12.759  -5.896 -18.539  1.00 82.90           C
ATOM   2057  CD1 TYR A 145     -13.773  -4.960 -18.559  1.00 82.90           C
ATOM   2058  HD1 TYR A 145     -13.545  -3.907 -18.392  1.00 82.90           H
ATOM   2059  CD2 TYR A 145     -13.047  -7.230 -18.749  1.00 82.90           C
ATOM   2060  HD2 TYR A 145     -12.247  -7.969 -18.734  1.00 82.90           H
ATOM   2061  CE1 TYR A 145     -15.131  -5.374 -18.799  1.00 82.90           C
ATOM   2062  HE1 TYR A 145     -15.941  -4.645 -18.817  1.00 82.90           H
ATOM   2063  CE2 TYR A 145     -14.405  -7.643 -18.989  1.00 82.90           C
ATOM   2064  HE2 TYR A 145     -14.647  -8.693 -19.157  1.00 82.90           H
ATOM   2065  CZ  TYR A 145     -15.380  -6.695 -19.002  1.00 82.90           C
ATOM   2066  OH  TYR A 145     -16.663  -7.086 -19.229  1.00 82.90           O
ATOM   2067  HH  TYR A 145     -16.699  -8.076 -19.369  1.00 82.90           H
ATOM   2068  HN  TYR A 145      -9.171  -4.454 -18.217  1.00 82.90           H
ATOM   2069  N   ILE A 146     -11.416  -3.474 -20.490  1.00 80.04           N
ATOM   2070  CA  ILE A 146     -12.181  -2.705 -21.457  1.00 80.04           C
ATOM   2071  C   ILE A 146     -11.440  -2.695 -22.795  1.00 80.04           C
ATOM   2072  O   ILE A 146     -12.055  -2.836 -23.851  1.00 80.04           O
ATOM   2073  HA  ILE A 146     -13.136  -3.212 -21.595  1.00 80.04           H
ATOM   2074  CB  ILE A 146     -12.485  -1.308 -20.911  1.00 80.04           C
ATOM   2075  HB  ILE A 146     -11.550  -0.865 -20.567  1.00 80.04           H
ATOM   2076  CG1 ILE A 146     -13.421  -1.383 -19.703  1.00 80.04           C
ATOM   2077 1HG1 ILE A 146     -14.424  -1.655 -20.032  1.00 80.04           H
ATOM   2078 2HG1 ILE A 146     -13.084  -2.167 -19.026  1.00 80.04           H
ATOM   2079  CG2 ILE A 146     -13.038  -0.399 -22.010  1.00 80.04           C
ATOM   2080 1HG2 ILE A 146     -12.304  -0.309 -22.811  1.00 80.04           H
ATOM   2081 2HG2 ILE A 146     -13.959  -0.827 -22.407  1.00 80.04           H
ATOM   2082 3HG2 ILE A 146     -13.245   0.588 -21.595  1.00 80.04           H
ATOM   2083  CD1 ILE A 146     -13.466  -0.045 -18.962  1.00 80.04           C
ATOM   2084 1HD1 ILE A 146     -12.466   0.211 -18.613  1.00 80.04           H
ATOM   2085 2HD1 ILE A 146     -13.827   0.732 -19.636  1.00 80.04           H
ATOM   2086 3HD1 ILE A 146     -14.139  -0.126 -18.108  1.00 80.04           H
ATOM   2087  HN  ILE A 146     -11.091  -2.955 -19.700  1.00 80.04           H
ATOM   2088  N   ALA A 147     -10.129  -2.526 -22.708  1.00 78.84           N
ATOM   2089  CA  ALA A 147      -9.313  -2.369 -23.900  1.00 78.84           C
ATOM   2090  C   ALA A 147      -9.395  -3.645 -24.740  1.00 78.84           C
ATOM   2091  O   ALA A 147      -9.245  -3.600 -25.960  1.00 78.84           O
ATOM   2092  HA  ALA A 147      -9.723  -1.538 -24.475  1.00 78.84           H
ATOM   2093  CB  ALA A 147      -7.878  -2.028 -23.496  1.00 78.84           C
ATOM   2094 1HB  ALA A 147      -7.872  -1.098 -22.926  1.00 78.84           H
ATOM   2095 2HB  ALA A 147      -7.472  -2.832 -22.882  1.00 78.84           H
ATOM   2096 3HB  ALA A 147      -7.266  -1.910 -24.390  1.00 78.84           H
ATOM   2097  HN  ALA A 147      -9.625  -2.496 -21.844  1.00 78.84           H
ATOM   2098  N   ILE A 148      -9.631  -4.753 -24.054  1.00 75.01           N
ATOM   2099  CA  ILE A 148      -9.605  -6.054 -24.701  1.00 75.01           C
ATOM   2100  C   ILE A 148     -11.022  -6.431 -25.136  1.00 75.01           C
ATOM   2101  O   ILE A 148     -11.235  -6.856 -26.270  1.00 75.01           O
ATOM   2102  HA  ILE A 148      -8.983  -5.964 -25.591  1.00 75.01           H
ATOM   2103  CB  ILE A 148      -8.945  -7.092 -23.791  1.00 75.01           C
ATOM   2104  HB  ILE A 148      -9.387  -7.007 -22.798  1.00 75.01           H
ATOM   2105  CG1 ILE A 148      -7.447  -6.816 -23.642  1.00 75.01           C
ATOM   2106 1HG1 ILE A 148      -6.944  -7.001 -24.591  1.00 75.01           H
ATOM   2107 2HG1 ILE A 148      -7.289  -5.766 -23.396  1.00 75.01           H
ATOM   2108  CG2 ILE A 148      -9.220  -8.512 -24.288  1.00 75.01           C
ATOM   2109 1HG2 ILE A 148     -10.295  -8.691 -24.299  1.00 75.01           H
ATOM   2110 2HG2 ILE A 148      -8.822  -8.627 -25.296  1.00 75.01           H
ATOM   2111 3HG2 ILE A 148      -8.739  -9.229 -23.623  1.00 75.01           H
ATOM   2112  CD1 ILE A 148      -6.833  -7.699 -22.553  1.00 75.01           C
ATOM   2113 1HD1 ILE A 148      -7.322  -7.494 -21.601  1.00 75.01           H
ATOM   2114 2HD1 ILE A 148      -6.971  -8.748 -22.815  1.00 75.01           H
ATOM   2115 3HD1 ILE A 148      -5.768  -7.483 -22.469  1.00 75.01           H
ATOM   2116  HN  ILE A 148      -9.838  -4.772 -23.076  1.00 75.01           H
ATOM   2117  N   ALA A 149     -11.956  -6.262 -24.211  1.00 74.26           N
ATOM   2118  CA  ALA A 149     -13.317  -6.722 -24.428  1.00 74.26           C
ATOM   2119  C   ALA A 149     -14.025  -5.768 -25.392  1.00 74.26           C
ATOM   2120  O   ALA A 149     -14.789  -6.203 -26.252  1.00 74.26           O
ATOM   2121  HA  ALA A 149     -13.265  -7.711 -24.883  1.00 74.26           H
ATOM   2122  CB  ALA A 149     -14.039  -6.835 -23.084  1.00 74.26           C
ATOM   2123 1HB  ALA A 149     -13.513  -7.546 -22.448  1.00 74.26           H
ATOM   2124 2HB  ALA A 149     -14.059  -5.859 -22.599  1.00 74.26           H
ATOM   2125 3HB  ALA A 149     -15.060  -7.180 -23.248  1.00 74.26           H
ATOM   2126  HN  ALA A 149     -11.795  -5.821 -23.328  1.00 74.26           H
ATOM   2127  N   GLN A 150     -13.746  -4.485 -25.216  1.00 65.59           N
ATOM   2128  CA  GLN A 150     -14.452  -3.456 -25.961  1.00 65.59           C
ATOM   2129  C   GLN A 150     -13.478  -2.685 -26.855  1.00 65.59           C
ATOM   2130  O   GLN A 150     -13.549  -1.460 -26.945  1.00 65.59           O
ATOM   2131  HA  GLN A 150     -15.176  -3.990 -26.577  1.00 65.59           H
ATOM   2132  CB  GLN A 150     -15.197  -2.510 -25.017  1.00 65.59           C
ATOM   2133 1HB  GLN A 150     -14.481  -1.980 -24.389  1.00 65.59           H
ATOM   2134 2HB  GLN A 150     -15.730  -1.757 -25.598  1.00 65.59           H
ATOM   2135  CG  GLN A 150     -16.185  -3.278 -24.138  1.00 65.59           C
ATOM   2136 1HG  GLN A 150     -16.822  -3.904 -24.763  1.00 65.59           H
ATOM   2137 2HG  GLN A 150     -15.641  -3.944 -23.469  1.00 65.59           H
ATOM   2138  CD  GLN A 150     -17.051  -2.319 -23.319  1.00 65.59           C
ATOM   2139  OE1 GLN A 150     -16.905  -1.109 -23.375  1.00 65.59           O
ATOM   2140  NE2 GLN A 150     -17.957  -2.925 -22.557  1.00 65.59           N
ATOM   2141 1HE2 GLN A 150     -18.024  -3.922 -22.557  1.00 65.59           H
ATOM   2142 2HE2 GLN A 150     -18.571  -2.382 -21.983  1.00 65.59           H
ATOM   2143  HN  GLN A 150     -13.053  -4.145 -24.580  1.00 65.59           H
ATOM   2144  N   ALA A 151     -12.590  -3.434 -27.493  1.00 65.98           N
ATOM   2145  CA  ALA A 151     -11.464  -2.832 -28.186  1.00 65.98           C
ATOM   2146  C   ALA A 151     -11.982  -1.809 -29.199  1.00 65.98           C
ATOM   2147  O   ALA A 151     -11.383  -0.751 -29.379  1.00 65.98           O
ATOM   2148  HA  ALA A 151     -10.853  -2.319 -27.444  1.00 65.98           H
ATOM   2149  CB  ALA A 151     -10.624  -3.929 -28.843  1.00 65.98           C
ATOM   2150 1HB  ALA A 151     -10.256  -4.613 -28.078  1.00 65.98           H
ATOM   2151 2HB  ALA A 151     -11.238  -4.479 -29.557  1.00 65.98           H
ATOM   2152 3HB  ALA A 151      -9.780  -3.478 -29.364  1.00 65.98           H
ATOM   2153  HN  ALA A 151     -12.632  -4.432 -27.540  1.00 65.98           H
ATOM   2154  N   MET A 152     -13.091  -2.162 -29.834  1.00 56.23           N
ATOM   2155  CA  MET A 152     -13.646  -1.330 -30.888  1.00 56.23           C
ATOM   2156  C   MET A 152     -14.056   0.041 -30.345  1.00 56.23           C
ATOM   2157  O   MET A 152     -13.691   1.071 -30.911  1.00 56.23           O
ATOM   2158  HA  MET A 152     -12.849  -1.214 -31.622  1.00 56.23           H
ATOM   2159  CB  MET A 152     -14.866  -2.023 -31.497  1.00 56.23           C
ATOM   2160 1HB  MET A 152     -15.491  -2.431 -30.702  1.00 56.23           H
ATOM   2161 2HB  MET A 152     -15.472  -1.295 -32.036  1.00 56.23           H
ATOM   2162  CG  MET A 152     -14.442  -3.145 -32.447  1.00 56.23           C
ATOM   2163 1HG  MET A 152     -13.418  -2.981 -32.781  1.00 56.23           H
ATOM   2164 2HG  MET A 152     -14.457  -4.101 -31.923  1.00 56.23           H
ATOM   2165  SD  MET A 152     -15.540  -3.203 -33.852  1.00 56.23           S
ATOM   2166  CE  MET A 152     -16.887  -4.144 -33.156  1.00 56.23           C
ATOM   2167 1HE  MET A 152     -16.522  -5.121 -32.839  1.00 56.23           H
ATOM   2168 2HE  MET A 152     -17.295  -3.613 -32.296  1.00 56.23           H
ATOM   2169 3HE  MET A 152     -17.667  -4.274 -33.906  1.00 56.23           H
ATOM   2170  HN  MET A 152     -13.605  -2.997 -29.639  1.00 56.23           H
ATOM   2171  N   ARG A 153     -14.808   0.010 -29.255  1.00 54.37           N
ATOM   2172  CA  ARG A 153     -15.315   1.235 -28.661  1.00 54.37           C
ATOM   2173  C   ARG A 153     -14.166   2.057 -28.076  1.00 54.37           C
ATOM   2174  O   ARG A 153     -14.244   3.283 -28.012  1.00 54.37           O
ATOM   2175  HA  ARG A 153     -15.798   1.764 -29.483  1.00 54.37           H
ATOM   2176  CB  ARG A 153     -16.330   0.932 -27.557  1.00 54.37           C
ATOM   2177 1HB  ARG A 153     -15.987   0.083 -26.966  1.00 54.37           H
ATOM   2178 2HB  ARG A 153     -16.401   1.784 -26.880  1.00 54.37           H
ATOM   2179  CG  ARG A 153     -17.708   0.626 -28.147  1.00 54.37           C
ATOM   2180 1HG  ARG A 153     -17.998   1.421 -28.834  1.00 54.37           H
ATOM   2181 2HG  ARG A 153     -17.663  -0.296 -28.727  1.00 54.37           H
ATOM   2182  CD  ARG A 153     -18.759   0.490 -27.044  1.00 54.37           C
ATOM   2183 1HD  ARG A 153     -18.536  -0.376 -26.422  1.00 54.37           H
ATOM   2184 2HD  ARG A 153     -18.732   1.365 -26.394  1.00 54.37           H
ATOM   2185  NE  ARG A 153     -20.106   0.348 -27.642  1.00 54.37           N
ATOM   2186  HE  ARG A 153     -20.184   0.398 -28.638  1.00 54.37           H
ATOM   2187  CZ  ARG A 153     -21.227   0.158 -26.933  1.00 54.37           C
ATOM   2188  NH1 ARG A 153     -21.181   0.084 -25.596  1.00 54.37           N
ATOM   2189 1HH1 ARG A 153     -20.306   0.171 -25.120  1.00 54.37           H
ATOM   2190 2HH1 ARG A 153     -22.022  -0.059 -25.074  1.00 54.37           H
ATOM   2191  NH2 ARG A 153     -22.394   0.042 -27.581  1.00 54.37           N
ATOM   2192 1HH2 ARG A 153     -23.239  -0.100 -27.067  1.00 54.37           H
ATOM   2193 2HH2 ARG A 153     -22.419   0.099 -28.579  1.00 54.37           H
ATOM   2194  HN  ARG A 153     -15.070  -0.830 -28.781  1.00 54.37           H
ATOM   2195  N   ALA A 154     -13.124   1.350 -27.664  1.00 59.38           N
ATOM   2196  CA  ALA A 154     -12.027   1.979 -26.949  1.00 59.38           C
ATOM   2197  C   ALA A 154     -11.287   2.929 -27.893  1.00 59.38           C
ATOM   2198  O   ALA A 154     -10.744   3.944 -27.459  1.00 59.38           O
ATOM   2199  HA  ALA A 154     -12.453   2.556 -26.128  1.00 59.38           H
ATOM   2200  CB  ALA A 154     -11.110   0.901 -26.369  1.00 59.38           C
ATOM   2201 1HB  ALA A 154     -11.677   0.272 -25.683  1.00 59.38           H
ATOM   2202 2HB  ALA A 154     -10.712   0.289 -27.178  1.00 59.38           H
ATOM   2203 3HB  ALA A 154     -10.287   1.374 -25.833  1.00 59.38           H
ATOM   2204  HN  ALA A 154     -13.023   0.366 -27.811  1.00 59.38           H
ATOM   2205  N   HIS A 155     -11.288   2.565 -29.167  1.00 55.45           N
ATOM   2206  CA  HIS A 155     -10.512   3.295 -30.155  1.00 55.45           C
ATOM   2207  C   HIS A 155     -11.174   4.648 -30.428  1.00 55.45           C
ATOM   2208  O   HIS A 155     -10.492   5.666 -30.534  1.00 55.45           O
ATOM   2209  HA  HIS A 155      -9.528   3.464 -29.718  1.00 55.45           H
ATOM   2210  CB  HIS A 155     -10.323   2.461 -31.423  1.00 55.45           C
ATOM   2211 1HB  HIS A 155     -10.773   1.480 -31.271  1.00 55.45           H
ATOM   2212 2HB  HIS A 155     -10.864   2.935 -32.242  1.00 55.45           H
ATOM   2213  CG  HIS A 155      -8.880   2.279 -31.829  1.00 55.45           C
ATOM   2214  ND1 HIS A 155      -8.101   3.317 -32.310  1.00 55.45           N
ATOM   2215  HD1 HIS A 155      -8.399   4.263 -32.435  1.00 55.45           H
ATOM   2216  CD2 HIS A 155      -8.084   1.172 -31.821  1.00 55.45           C
ATOM   2217  HD2 HIS A 155      -8.383   0.175 -31.498  1.00 55.45           H
ATOM   2218  CE1 HIS A 155      -6.892   2.844 -32.576  1.00 55.45           C
ATOM   2219  HE1 HIS A 155      -6.052   3.416 -32.969  1.00 55.45           H
ATOM   2220  NE2 HIS A 155      -6.884   1.514 -32.273  1.00 55.45           N
ATOM   2221  HN  HIS A 155     -11.805   1.788 -29.526  1.00 55.45           H
ATOM   2222  N   THR A 156     -12.494   4.614 -30.535  1.00 62.47           N
ATOM   2223  CA  THR A 156     -13.238   5.775 -30.995  1.00 62.47           C
ATOM   2224  C   THR A 156     -13.193   6.887 -29.944  1.00 62.47           C
ATOM   2225  O   THR A 156     -13.197   8.068 -30.286  1.00 62.47           O
ATOM   2226  HA  THR A 156     -12.752   6.162 -31.890  1.00 62.47           H
ATOM   2227  CB  THR A 156     -14.657   5.321 -31.339  1.00 62.47           C
ATOM   2228  HB  THR A 156     -15.343   5.531 -30.518  1.00 62.47           H
ATOM   2229  OG1 THR A 156     -14.509   3.945 -31.680  1.00 62.47           O
ATOM   2230  HG1 THR A 156     -15.393   3.481 -31.622  1.00 62.47           H
ATOM   2231  CG2 THR A 156     -15.184   5.968 -32.622  1.00 62.47           C
ATOM   2232 1HG2 THR A 156     -14.535   5.702 -33.456  1.00 62.47           H
ATOM   2233 2HG2 THR A 156     -15.198   7.051 -32.503  1.00 62.47           H
ATOM   2234 3HG2 THR A 156     -16.195   5.612 -32.820  1.00 62.47           H
ATOM   2235  HN  THR A 156     -13.053   3.814 -30.315  1.00 62.47           H
ATOM   2236  N   TRP A 157     -13.152   6.468 -28.688  1.00 56.88           N
ATOM   2237  CA  TRP A 157     -13.366   7.390 -27.585  1.00 56.88           C
ATOM   2238  C   TRP A 157     -12.023   7.612 -26.887  1.00 56.88           C
ATOM   2239  O   TRP A 157     -11.972   7.777 -25.669  1.00 56.88           O
ATOM   2240  HA  TRP A 157     -13.729   8.329 -28.002  1.00 56.88           H
ATOM   2241  CB  TRP A 157     -14.452   6.872 -26.641  1.00 56.88           C
ATOM   2242 1HB  TRP A 157     -14.264   5.819 -26.430  1.00 56.88           H
ATOM   2243 2HB  TRP A 157     -14.380   7.405 -25.692  1.00 56.88           H
ATOM   2244  CG  TRP A 157     -15.874   7.022 -27.186  1.00 56.88           C
ATOM   2245  CD1 TRP A 157     -16.278   6.970 -28.462  1.00 56.88           C
ATOM   2246  HD1 TRP A 157     -15.613   6.808 -29.310  1.00 56.88           H
ATOM   2247  CD2 TRP A 157     -17.071   7.251 -26.413  1.00 56.88           C
ATOM   2248  NE1 TRP A 157     -17.642   7.149 -28.569  1.00 56.88           N
ATOM   2249  HE1 TRP A 157     -18.175   7.151 -29.415  1.00 56.88           H
ATOM   2250  CE2 TRP A 157     -18.140   7.325 -27.283  1.00 56.88           C
ATOM   2251  CE3 TRP A 157     -17.246   7.390 -25.025  1.00 56.88           C
ATOM   2252  HE3 TRP A 157     -16.418   7.336 -24.317  1.00 56.88           H
ATOM   2253  CZ2 TRP A 157     -19.458   7.541 -26.862  1.00 56.88           C
ATOM   2254  HZ2 TRP A 157     -20.285   7.596 -27.569  1.00 56.88           H
ATOM   2255  CZ3 TRP A 157     -18.568   7.606 -24.620  1.00 56.88           C
ATOM   2256  HZ3 TRP A 157     -18.759   7.722 -23.553  1.00 56.88           H
ATOM   2257  CH2 TRP A 157     -19.655   7.684 -25.483  1.00 56.88           C
ATOM   2258  HH2 TRP A 157     -20.657   7.854 -25.088  1.00 56.88           H
ATOM   2259  HN  TRP A 157     -12.976   5.521 -28.419  1.00 56.88           H
ATOM   2260  N   ARG A 158     -10.968   7.609 -27.688  1.00 58.69           N
ATOM   2261  CA  ARG A 158      -9.619   7.664 -27.150  1.00 58.69           C
ATOM   2262  C   ARG A 158      -9.443   8.913 -26.284  1.00 58.69           C
ATOM   2263  O   ARG A 158      -8.905   8.837 -25.181  1.00 58.69           O
ATOM   2264  HA  ARG A 158      -9.520   6.757 -26.555  1.00 58.69           H
ATOM   2265  CB  ARG A 158      -8.579   7.679 -28.272  1.00 58.69           C
ATOM   2266 1HB  ARG A 158      -8.808   6.897 -28.996  1.00 58.69           H
ATOM   2267 2HB  ARG A 158      -8.626   8.629 -28.804  1.00 58.69           H
ATOM   2268  CG  ARG A 158      -7.169   7.468 -27.716  1.00 58.69           C
ATOM   2269 1HG  ARG A 158      -6.903   8.301 -27.065  1.00 58.69           H
ATOM   2270 2HG  ARG A 158      -7.147   6.566 -27.104  1.00 58.69           H
ATOM   2271  CD  ARG A 158      -6.145   7.350 -28.846  1.00 58.69           C
ATOM   2272 1HD  ARG A 158      -6.409   6.520 -29.501  1.00 58.69           H
ATOM   2273 2HD  ARG A 158      -6.159   8.254 -29.456  1.00 58.69           H
ATOM   2274  NE  ARG A 158      -4.793   7.140 -28.284  1.00 58.69           N
ATOM   2275  HE  ARG A 158      -4.680   7.212 -27.293  1.00 58.69           H
ATOM   2276  CZ  ARG A 158      -3.709   6.859 -29.020  1.00 58.69           C
ATOM   2277  NH1 ARG A 158      -3.801   6.751 -30.352  1.00 58.69           N
ATOM   2278 1HH1 ARG A 158      -4.683   6.880 -30.805  1.00 58.69           H
ATOM   2279 2HH1 ARG A 158      -2.987   6.541 -30.894  1.00 58.69           H
ATOM   2280  NH2 ARG A 158      -2.531   6.688 -28.403  1.00 58.69           N
ATOM   2281 1HH2 ARG A 158      -1.713   6.478 -28.938  1.00 58.69           H
ATOM   2282 2HH2 ARG A 158      -2.471   6.771 -27.409  1.00 58.69           H
ATOM   2283  HN  ARG A 158     -11.024   7.571 -28.686  1.00 58.69           H
ATOM   2284  N   GLU A 159      -9.908  10.034 -26.817  1.00 64.30           N
ATOM   2285  CA  GLU A 159      -9.762  11.306 -26.129  1.00 64.30           C
ATOM   2286  C   GLU A 159     -10.617  11.324 -24.861  1.00 64.30           C
ATOM   2287  O   GLU A 159     -10.145  11.718 -23.796  1.00 64.30           O
ATOM   2288  HA  GLU A 159      -8.707  11.373 -25.866  1.00 64.30           H
ATOM   2289  CB  GLU A 159     -10.125  12.472 -27.051  1.00 64.30           C
ATOM   2290 1HB  GLU A 159     -11.062  12.257 -27.564  1.00 64.30           H
ATOM   2291 2HB  GLU A 159     -10.149  13.399 -26.479  1.00 64.30           H
ATOM   2292  CG  GLU A 159      -9.063  12.663 -28.136  1.00 64.30           C
ATOM   2293 1HG  GLU A 159      -8.072  12.675 -27.682  1.00 64.30           H
ATOM   2294 2HG  GLU A 159      -9.088  11.821 -28.827  1.00 64.30           H
ATOM   2295  CD  GLU A 159      -9.293  13.966 -28.904  1.00 64.30           C
ATOM   2296  OE1 GLU A 159      -8.314  14.444 -29.517  1.00 64.30           O
ATOM   2297  OE2 GLU A 159     -10.442  14.455 -28.861  1.00 64.30           O
ATOM   2298  HN  GLU A 159     -10.375  10.082 -27.700  1.00 64.30           H
ATOM   2299  N   LYS A 160     -11.860  10.892 -25.017  1.00 69.22           N
ATOM   2300  CA  LYS A 160     -12.790  10.870 -23.901  1.00 69.22           C
ATOM   2301  C   LYS A 160     -12.221   9.992 -22.785  1.00 69.22           C
ATOM   2302  O   LYS A 160     -12.333  10.328 -21.607  1.00 69.22           O
ATOM   2303  HA  LYS A 160     -12.876  11.890 -23.527  1.00 69.22           H
ATOM   2304  CB  LYS A 160     -14.182  10.442 -24.371  1.00 69.22           C
ATOM   2305 1HB  LYS A 160     -14.106   9.525 -24.956  1.00 69.22           H
ATOM   2306 2HB  LYS A 160     -14.808  10.217 -23.508  1.00 69.22           H
ATOM   2307  CG  LYS A 160     -14.838  11.538 -25.213  1.00 69.22           C
ATOM   2308 1HG  LYS A 160     -14.752  12.496 -24.700  1.00 69.22           H
ATOM   2309 2HG  LYS A 160     -14.311  11.637 -26.162  1.00 69.22           H
ATOM   2310  CD  LYS A 160     -16.312  11.222 -25.472  1.00 69.22           C
ATOM   2311 1HD  LYS A 160     -16.397  10.272 -26.001  1.00 69.22           H
ATOM   2312 2HD  LYS A 160     -16.835  11.107 -24.523  1.00 69.22           H
ATOM   2313  CE  LYS A 160     -16.974  12.330 -26.295  1.00 69.22           C
ATOM   2314 1HE  LYS A 160     -16.886  13.282 -25.771  1.00 69.22           H
ATOM   2315 2HE  LYS A 160     -16.457  12.442 -27.248  1.00 69.22           H
ATOM   2316  NZ  LYS A 160     -18.401  12.017 -26.532  1.00 69.22           N
ATOM   2317 1HZ  LYS A 160     -18.824  12.763 -27.073  1.00 69.22           H
ATOM   2318 2HZ  LYS A 160     -18.475  11.144 -27.042  1.00 69.22           H
ATOM   2319 3HZ  LYS A 160     -18.880  11.931 -25.642  1.00 69.22           H
ATOM   2320  HN  LYS A 160     -12.233  10.561 -25.884  1.00 69.22           H
ATOM   2321  N   ARG A 161     -11.622   8.883 -23.195  1.00 67.25           N
ATOM   2322  CA  ARG A 161     -11.061   7.940 -22.243  1.00 67.25           C
ATOM   2323  C   ARG A 161      -9.941   8.601 -21.438  1.00 67.25           C
ATOM   2324  O   ARG A 161      -9.768   8.313 -20.255  1.00 67.25           O
ATOM   2325  HA  ARG A 161     -11.896   7.663 -21.599  1.00 67.25           H
ATOM   2326  CB  ARG A 161     -10.508   6.703 -22.954  1.00 67.25           C
ATOM   2327 1HB  ARG A 161      -9.881   7.010 -23.791  1.00 67.25           H
ATOM   2328 2HB  ARG A 161      -9.874   6.139 -22.270  1.00 67.25           H
ATOM   2329  CG  ARG A 161     -11.642   5.809 -23.461  1.00 67.25           C
ATOM   2330 1HG  ARG A 161     -12.329   5.589 -22.644  1.00 67.25           H
ATOM   2331 2HG  ARG A 161     -12.212   6.337 -24.225  1.00 67.25           H
ATOM   2332  CD  ARG A 161     -11.093   4.503 -24.038  1.00 67.25           C
ATOM   2333 1HD  ARG A 161     -11.853   4.020 -24.653  1.00 67.25           H
ATOM   2334 2HD  ARG A 161     -10.243   4.711 -24.688  1.00 67.25           H
ATOM   2335  NE  ARG A 161     -10.681   3.598 -22.942  1.00 67.25           N
ATOM   2336  HE  ARG A 161     -11.045   3.774 -22.027  1.00 67.25           H
ATOM   2337  CZ  ARG A 161      -9.850   2.558 -23.098  1.00 67.25           C
ATOM   2338  NH1 ARG A 161      -9.333   2.276 -24.301  1.00 67.25           N
ATOM   2339 1HH1 ARG A 161      -9.566   2.843 -25.091  1.00 67.25           H
ATOM   2340 2HH1 ARG A 161      -8.714   1.498 -24.409  1.00 67.25           H
ATOM   2341  NH2 ARG A 161      -9.545   1.805 -22.032  1.00 67.25           N
ATOM   2342 1HH2 ARG A 161      -8.927   1.025 -22.132  1.00 67.25           H
ATOM   2343 2HH2 ARG A 161      -9.936   2.023 -21.138  1.00 67.25           H
ATOM   2344  HN  ARG A 161     -11.518   8.626 -24.156  1.00 67.25           H
ATOM   2345  N   LEU A 162      -9.207   9.474 -22.112  1.00 78.21           N
ATOM   2346  CA  LEU A 162      -8.109  10.179 -21.474  1.00 78.21           C
ATOM   2347  C   LEU A 162      -8.669  11.162 -20.443  1.00 78.21           C
ATOM   2348  O   LEU A 162      -8.095  11.333 -19.369  1.00 78.21           O
ATOM   2349  HA  LEU A 162      -7.504   9.438 -20.952  1.00 78.21           H
ATOM   2350  CB  LEU A 162      -7.211  10.836 -22.525  1.00 78.21           C
ATOM   2351 1HB  LEU A 162      -6.947  10.085 -23.269  1.00 78.21           H
ATOM   2352 2HB  LEU A 162      -7.790  11.604 -23.039  1.00 78.21           H
ATOM   2353  CG  LEU A 162      -5.922  11.472 -22.003  1.00 78.21           C
ATOM   2354  HG  LEU A 162      -6.177  12.131 -21.174  1.00 78.21           H
ATOM   2355  CD1 LEU A 162      -4.967  10.408 -21.457  1.00 78.21           C
ATOM   2356 1HD1 LEU A 162      -5.449   9.873 -20.639  1.00 78.21           H
ATOM   2357 2HD1 LEU A 162      -4.714   9.706 -22.251  1.00 78.21           H
ATOM   2358 3HD1 LEU A 162      -4.059  10.887 -21.093  1.00 78.21           H
ATOM   2359  CD2 LEU A 162      -5.262  12.336 -23.080  1.00 78.21           C
ATOM   2360 1HD2 LEU A 162      -5.021  11.718 -23.945  1.00 78.21           H
ATOM   2361 2HD2 LEU A 162      -5.946  13.130 -23.379  1.00 78.21           H
ATOM   2362 3HD2 LEU A 162      -4.347  12.776 -22.682  1.00 78.21           H
ATOM   2363  HN  LEU A 162      -9.354   9.703 -23.075  1.00 78.21           H
ATOM   2364  N   LEU A 163      -9.782  11.781 -20.807  1.00 81.26           N
ATOM   2365  CA  LEU A 163     -10.441  12.720 -19.916  1.00 81.26           C
ATOM   2366  C   LEU A 163     -10.916  11.980 -18.664  1.00 81.26           C
ATOM   2367  O   LEU A 163     -10.646  12.411 -17.544  1.00 81.26           O
ATOM   2368  HA  LEU A 163      -9.701  13.463 -19.618  1.00 81.26           H
ATOM   2369  CB  LEU A 163     -11.558  13.463 -20.652  1.00 81.26           C
ATOM   2370 1HB  LEU A 163     -11.137  13.911 -21.552  1.00 81.26           H
ATOM   2371 2HB  LEU A 163     -12.301  12.735 -20.975  1.00 81.26           H
ATOM   2372  CG  LEU A 163     -12.271  14.559 -19.857  1.00 81.26           C
ATOM   2373  HG  LEU A 163     -12.609  14.132 -18.913  1.00 81.26           H
ATOM   2374  CD1 LEU A 163     -11.313  15.703 -19.518  1.00 81.26           C
ATOM   2375 1HD1 LEU A 163     -10.486  15.319 -18.920  1.00 81.26           H
ATOM   2376 2HD1 LEU A 163     -10.924  16.136 -20.440  1.00 81.26           H
ATOM   2377 3HD1 LEU A 163     -11.845  16.468 -18.953  1.00 81.26           H
ATOM   2378  CD2 LEU A 163     -13.514  15.054 -20.599  1.00 81.26           C
ATOM   2379 1HD2 LEU A 163     -13.222  15.459 -21.568  1.00 81.26           H
ATOM   2380 2HD2 LEU A 163     -14.204  14.223 -20.746  1.00 81.26           H
ATOM   2381 3HD2 LEU A 163     -14.002  15.832 -20.012  1.00 81.26           H
ATOM   2382  HN  LEU A 163     -10.232  11.650 -21.691  1.00 81.26           H
ATOM   2383  N   TYR A 164     -11.616  10.879 -18.895  1.00 74.47           N
ATOM   2384  CA  TYR A 164     -12.141  10.081 -17.800  1.00 74.47           C
ATOM   2385  C   TYR A 164     -11.011   9.573 -16.902  1.00 74.47           C
ATOM   2386  O   TYR A 164     -11.183   9.457 -15.689  1.00 74.47           O
ATOM   2387  HA  TYR A 164     -12.806  10.713 -17.212  1.00 74.47           H
ATOM   2388  CB  TYR A 164     -12.839   8.884 -18.447  1.00 74.47           C
ATOM   2389 1HB  TYR A 164     -12.197   8.482 -19.231  1.00 74.47           H
ATOM   2390 2HB  TYR A 164     -12.959   8.099 -17.701  1.00 74.47           H
ATOM   2391  CG  TYR A 164     -14.208   9.211 -19.047  1.00 74.47           C
ATOM   2392  CD1 TYR A 164     -15.167   9.837 -18.277  1.00 74.47           C
ATOM   2393  HD1 TYR A 164     -14.949  10.098 -17.241  1.00 74.47           H
ATOM   2394  CD2 TYR A 164     -14.484   8.880 -20.359  1.00 74.47           C
ATOM   2395  HD2 TYR A 164     -13.726   8.386 -20.967  1.00 74.47           H
ATOM   2396  CE1 TYR A 164     -16.455  10.145 -18.842  1.00 74.47           C
ATOM   2397  HE1 TYR A 164     -17.222  10.639 -18.244  1.00 74.47           H
ATOM   2398  CE2 TYR A 164     -15.772   9.188 -20.923  1.00 74.47           C
ATOM   2399  HE2 TYR A 164     -16.003   8.933 -21.957  1.00 74.47           H
ATOM   2400  CZ  TYR A 164     -16.694   9.806 -20.137  1.00 74.47           C
ATOM   2401  OH  TYR A 164     -17.911  10.097 -20.670  1.00 74.47           O
ATOM   2402  HH  TYR A 164     -18.486  10.544 -19.985  1.00 74.47           H
ATOM   2403  HN  TYR A 164     -11.825  10.531 -19.809  1.00 74.47           H
ATOM   2404  N   SER A 165      -9.882   9.285 -17.531  1.00 85.68           N
ATOM   2405  CA  SER A 165      -8.728   8.780 -16.805  1.00 85.68           C
ATOM   2406  C   SER A 165      -8.249   9.824 -15.795  1.00 85.68           C
ATOM   2407  O   SER A 165      -7.810   9.477 -14.699  1.00 85.68           O
ATOM   2408  HA  SER A 165      -9.079   7.885 -16.293  1.00 85.68           H
ATOM   2409  CB  SER A 165      -7.595   8.408 -17.763  1.00 85.68           C
ATOM   2410 1HB  SER A 165      -6.858   7.803 -17.235  1.00 85.68           H
ATOM   2411 2HB  SER A 165      -7.990   7.794 -18.572  1.00 85.68           H
ATOM   2412  OG  SER A 165      -6.958   9.560 -18.310  1.00 85.68           O
ATOM   2413  HG  SER A 165      -7.643  10.250 -18.545  1.00 85.68           H
ATOM   2414  HN  SER A 165      -9.748   9.390 -18.517  1.00 85.68           H
ATOM   2415  N   LYS A 166      -8.348  11.082 -16.199  1.00 82.81           N
ATOM   2416  CA  LYS A 166      -7.962  12.180 -15.330  1.00 82.81           C
ATOM   2417  C   LYS A 166      -8.927  12.249 -14.144  1.00 82.81           C
ATOM   2418  O   LYS A 166      -8.499  12.365 -12.997  1.00 82.81           O
ATOM   2419  HA  LYS A 166      -6.964  11.962 -14.950  1.00 82.81           H
ATOM   2420  CB  LYS A 166      -7.869  13.485 -16.123  1.00 82.81           C
ATOM   2421 1HB  LYS A 166      -8.783  13.632 -16.698  1.00 82.81           H
ATOM   2422 2HB  LYS A 166      -7.786  14.327 -15.437  1.00 82.81           H
ATOM   2423  CG  LYS A 166      -6.664  13.468 -17.066  1.00 82.81           C
ATOM   2424 1HG  LYS A 166      -5.751  13.307 -16.493  1.00 82.81           H
ATOM   2425 2HG  LYS A 166      -6.755  12.634 -17.763  1.00 82.81           H
ATOM   2426  CD  LYS A 166      -6.559  14.781 -17.845  1.00 82.81           C
ATOM   2427 1HD  LYS A 166      -7.456  14.924 -18.447  1.00 82.81           H
ATOM   2428 2HD  LYS A 166      -6.506  15.618 -17.149  1.00 82.81           H
ATOM   2429  CE  LYS A 166      -5.325  14.784 -18.750  1.00 82.81           C
ATOM   2430 1HE  LYS A 166      -4.434  14.572 -18.160  1.00 82.81           H
ATOM   2431 2HE  LYS A 166      -5.411  13.993 -19.495  1.00 82.81           H
ATOM   2432  NZ  LYS A 166      -5.180  16.094 -19.424  1.00 82.81           N
ATOM   2433 1HZ  LYS A 166      -4.365  16.076 -20.026  1.00 82.81           H
ATOM   2434 2HZ  LYS A 166      -6.007  16.282 -19.979  1.00 82.81           H
ATOM   2435 3HZ  LYS A 166      -5.069  16.822 -18.727  1.00 82.81           H
ATOM   2436  HN  LYS A 166      -8.684  11.355 -17.101  1.00 82.81           H
ATOM   2437  N   MET A 167     -10.211  12.176 -14.462  1.00 84.45           N
ATOM   2438  CA  MET A 167     -11.241  12.264 -13.441  1.00 84.45           C
ATOM   2439  C   MET A 167     -11.101  11.131 -12.422  1.00 84.45           C
ATOM   2440  O   MET A 167     -11.180  11.363 -11.216  1.00 84.45           O
ATOM   2441  HA  MET A 167     -11.086  13.225 -12.950  1.00 84.45           H
ATOM   2442  CB  MET A 167     -12.620  12.192 -14.099  1.00 84.45           C
ATOM   2443 1HB  MET A 167     -12.681  11.302 -14.726  1.00 84.45           H
ATOM   2444 2HB  MET A 167     -13.388  12.095 -13.332  1.00 84.45           H
ATOM   2445  CG  MET A 167     -12.890  13.438 -14.945  1.00 84.45           C
ATOM   2446 1HG  MET A 167     -12.857  14.328 -14.316  1.00 84.45           H
ATOM   2447 2HG  MET A 167     -12.112  13.551 -15.699  1.00 84.45           H
ATOM   2448  SD  MET A 167     -14.487  13.308 -15.732  1.00 84.45           S
ATOM   2449  CE  MET A 167     -15.549  13.485 -14.309  1.00 84.45           C
ATOM   2450 1HE  MET A 167     -15.340  12.686 -13.597  1.00 84.45           H
ATOM   2451 2HE  MET A 167     -15.366  14.449 -13.836  1.00 84.45           H
ATOM   2452 3HE  MET A 167     -16.591  13.426 -14.623  1.00 84.45           H
ATOM   2453  HN  MET A 167     -10.550  12.058 -15.395  1.00 84.45           H
ATOM   2454  N   VAL A 168     -10.897   9.931 -12.944  1.00 91.91           N
ATOM   2455  CA  VAL A 168     -10.793   8.755 -12.097  1.00 91.91           C
ATOM   2456  C   VAL A 168      -9.610   8.923 -11.140  1.00 91.91           C
ATOM   2457  O   VAL A 168      -9.715   8.606  -9.957  1.00 91.91           O
ATOM   2458  HA  VAL A 168     -11.710   8.688 -11.512  1.00 91.91           H
ATOM   2459  CB  VAL A 168     -10.689   7.496 -12.960  1.00 91.91           C
ATOM   2460  HB  VAL A 168      -9.885   7.649 -13.681  1.00 91.91           H
ATOM   2461  CG1 VAL A 168     -10.330   6.276 -12.109  1.00 91.91           C
ATOM   2462 1HG1 VAL A 168      -9.371   6.444 -11.619  1.00 91.91           H
ATOM   2463 2HG1 VAL A 168     -11.101   6.119 -11.355  1.00 91.91           H
ATOM   2464 3HG1 VAL A 168     -10.263   5.395 -12.748  1.00 91.91           H
ATOM   2465  CG2 VAL A 168     -11.982   7.259 -13.742  1.00 91.91           C
ATOM   2466 1HG2 VAL A 168     -12.811   7.136 -13.044  1.00 91.91           H
ATOM   2467 2HG2 VAL A 168     -12.177   8.112 -14.391  1.00 91.91           H
ATOM   2468 3HG2 VAL A 168     -11.881   6.358 -14.347  1.00 91.91           H
ATOM   2469  HN  VAL A 168     -10.802   9.756 -13.924  1.00 91.91           H
ATOM   2470  N   CYS A 169      -8.513   9.422 -11.689  1.00 93.35           N
ATOM   2471  CA  CYS A 169      -7.309   9.627 -10.902  1.00 93.35           C
ATOM   2472  C   CYS A 169      -7.635  10.602  -9.770  1.00 93.35           C
ATOM   2473  O   CYS A 169      -7.284  10.360  -8.616  1.00 93.35           O
ATOM   2474  HA  CYS A 169      -7.026   8.652 -10.504  1.00 93.35           H
ATOM   2475  CB  CYS A 169      -6.146  10.122 -11.765  1.00 93.35           C
ATOM   2476 1HB  CYS A 169      -6.473  10.956 -12.386  1.00 93.35           H
ATOM   2477 2HB  CYS A 169      -5.343  10.495 -11.128  1.00 93.35           H
ATOM   2478  SG  CYS A 169      -5.526   8.762 -12.820  1.00 93.35           S
ATOM   2479  HG  CYS A 169      -6.506   8.824 -13.717  1.00 93.35           H
ATOM   2480  HN  CYS A 169      -8.438   9.684 -12.652  1.00 93.35           H
ATOM   2481  N   PHE A 170      -8.304  11.685 -10.139  1.00 92.96           N
ATOM   2482  CA  PHE A 170      -8.654  12.714  -9.174  1.00 92.96           C
ATOM   2483  C   PHE A 170      -9.525  12.141  -8.054  1.00 92.96           C
ATOM   2484  O   PHE A 170      -9.282  12.405  -6.878  1.00 92.96           O
ATOM   2485  HA  PHE A 170      -7.723  13.091  -8.751  1.00 92.96           H
ATOM   2486  CB  PHE A 170      -9.450  13.781  -9.928  1.00 92.96           C
ATOM   2487 1HB  PHE A 170      -8.851  14.145 -10.763  1.00 92.96           H
ATOM   2488 2HB  PHE A 170     -10.343  13.323 -10.352  1.00 92.96           H
ATOM   2489  CG  PHE A 170      -9.868  14.972  -9.063  1.00 92.96           C
ATOM   2490  CD1 PHE A 170     -11.148  15.071  -8.614  1.00 92.96           C
ATOM   2491  HD1 PHE A 170     -11.876  14.302  -8.871  1.00 92.96           H
ATOM   2492  CD2 PHE A 170      -8.959  15.932  -8.742  1.00 92.96           C
ATOM   2493  HD2 PHE A 170      -7.933  15.853  -9.102  1.00 92.96           H
ATOM   2494  CE1 PHE A 170     -11.536  16.176  -7.811  1.00 92.96           C
ATOM   2495  HE1 PHE A 170     -12.562  16.255  -7.452  1.00 92.96           H
ATOM   2496  CE2 PHE A 170      -9.347  17.037  -7.939  1.00 92.96           C
ATOM   2497  HE2 PHE A 170      -8.618  17.806  -7.683  1.00 92.96           H
ATOM   2498  CZ  PHE A 170     -10.627  17.136  -7.491  1.00 92.96           C
ATOM   2499  HZ  PHE A 170     -10.924  17.984  -6.874  1.00 92.96           H
ATOM   2500  HN  PHE A 170      -8.604  11.864 -11.076  1.00 92.96           H
ATOM   2501  N   THR A 171     -10.522  11.368  -8.459  1.00 92.63           N
ATOM   2502  CA  THR A 171     -11.441  10.771  -7.506  1.00 92.63           C
ATOM   2503  C   THR A 171     -10.683   9.882  -6.518  1.00 92.63           C
ATOM   2504  O   THR A 171     -10.998   9.859  -5.329  1.00 92.63           O
ATOM   2505  HA  THR A 171     -11.903  11.571  -6.927  1.00 92.63           H
ATOM   2506  CB  THR A 171     -12.519  10.023  -8.293  1.00 92.63           C
ATOM   2507  HB  THR A 171     -12.102   9.146  -8.788  1.00 92.63           H
ATOM   2508  OG1 THR A 171     -13.069  11.014  -9.157  1.00 92.63           O
ATOM   2509  HG1 THR A 171     -12.591  11.005 -10.036  1.00 92.63           H
ATOM   2510  CG2 THR A 171     -13.698   9.599  -7.415  1.00 92.63           C
ATOM   2511 1HG2 THR A 171     -14.158  10.483  -6.973  1.00 92.63           H
ATOM   2512 2HG2 THR A 171     -13.343   8.940  -6.623  1.00 92.63           H
ATOM   2513 3HG2 THR A 171     -14.434   9.073  -8.023  1.00 92.63           H
ATOM   2514  HN  THR A 171     -10.705  11.148  -9.418  1.00 92.63           H
ATOM   2515  N   ILE A 172      -9.698   9.171  -7.047  1.00 93.40           N
ATOM   2516  CA  ILE A 172      -8.917   8.254  -6.235  1.00 93.40           C
ATOM   2517  C   ILE A 172      -8.166   9.043  -5.160  1.00 93.40           C
ATOM   2518  O   ILE A 172      -8.154   8.654  -3.994  1.00 93.40           O
ATOM   2519  HA  ILE A 172      -9.616   7.578  -5.741  1.00 93.40           H
ATOM   2520  CB  ILE A 172      -8.007   7.398  -7.118  1.00 93.40           C
ATOM   2521  HB  ILE A 172      -7.538   8.048  -7.857  1.00 93.40           H
ATOM   2522  CG1 ILE A 172      -8.815   6.350  -7.885  1.00 93.40           C
ATOM   2523 1HG1 ILE A 172      -9.176   5.587  -7.195  1.00 93.40           H
ATOM   2524 2HG1 ILE A 172      -9.692   6.817  -8.332  1.00 93.40           H
ATOM   2525  CG2 ILE A 172      -6.882   6.765  -6.295  1.00 93.40           C
ATOM   2526 1HG2 ILE A 172      -6.284   7.551  -5.834  1.00 93.40           H
ATOM   2527 2HG2 ILE A 172      -7.312   6.132  -5.519  1.00 93.40           H
ATOM   2528 3HG2 ILE A 172      -6.250   6.162  -6.947  1.00 93.40           H
ATOM   2529  CD1 ILE A 172      -7.967   5.696  -8.978  1.00 93.40           C
ATOM   2530 1HD1 ILE A 172      -7.628   6.458  -9.679  1.00 93.40           H
ATOM   2531 2HD1 ILE A 172      -7.103   5.209  -8.525  1.00 93.40           H
ATOM   2532 3HD1 ILE A 172      -8.566   4.955  -9.508  1.00 93.40           H
ATOM   2533  HN  ILE A 172      -9.432   9.214  -8.010  1.00 93.40           H
ATOM   2534  N   TRP A 173      -7.558  10.138  -5.593  1.00 91.77           N
ATOM   2535  CA  TRP A 173      -6.733  10.937  -4.703  1.00 91.77           C
ATOM   2536  C   TRP A 173      -7.632  11.494  -3.597  1.00 91.77           C
ATOM   2537  O   TRP A 173      -7.269  11.465  -2.423  1.00 91.77           O
ATOM   2538  HA  TRP A 173      -5.976  10.281  -4.272  1.00 91.77           H
ATOM   2539  CB  TRP A 173      -5.990  12.028  -5.476  1.00 91.77           C
ATOM   2540 1HB  TRP A 173      -6.675  12.483  -6.191  1.00 91.77           H
ATOM   2541 2HB  TRP A 173      -5.689  12.812  -4.780  1.00 91.77           H
ATOM   2542  CG  TRP A 173      -4.752  11.528  -6.223  1.00 91.77           C
ATOM   2543  CD1 TRP A 173      -4.566  11.442  -7.547  1.00 91.77           C
ATOM   2544  HD1 TRP A 173      -5.309  11.732  -8.291  1.00 91.77           H
ATOM   2545  CD2 TRP A 173      -3.527  11.045  -5.632  1.00 91.77           C
ATOM   2546  NE1 TRP A 173      -3.317  10.942  -7.852  1.00 91.77           N
ATOM   2547  HE1 TRP A 173      -2.949  10.786  -8.768  1.00 91.77           H
ATOM   2548  CE2 TRP A 173      -2.665  10.692  -6.650  1.00 91.77           C
ATOM   2549  CE3 TRP A 173      -3.160  10.911  -4.281  1.00 91.77           C
ATOM   2550  HE3 TRP A 173      -3.823  11.183  -3.459  1.00 91.77           H
ATOM   2551  CZ2 TRP A 173      -1.381  10.182  -6.424  1.00 91.77           C
ATOM   2552  HZ2 TRP A 173      -0.718   9.911  -7.246  1.00 91.77           H
ATOM   2553  CZ3 TRP A 173      -1.874  10.400  -4.073  1.00 91.77           C
ATOM   2554  HZ3 TRP A 173      -1.539  10.275  -3.043  1.00 91.77           H
ATOM   2555  CH2 TRP A 173      -0.994  10.040  -5.087  1.00 91.77           C
ATOM   2556  HH2 TRP A 173      -0.006   9.648  -4.841  1.00 91.77           H
ATOM   2557  HN  TRP A 173      -7.622  10.480  -6.530  1.00 91.77           H
ATOM   2558  N   VAL A 174      -8.789  11.989  -4.013  1.00 95.32           N
ATOM   2559  CA  VAL A 174      -9.729  12.583  -3.077  1.00 95.32           C
ATOM   2560  C   VAL A 174     -10.159  11.528  -2.056  1.00 95.32           C
ATOM   2561  O   VAL A 174     -10.204  11.802  -0.857  1.00 95.32           O
ATOM   2562  HA  VAL A 174      -9.209  13.386  -2.554  1.00 95.32           H
ATOM   2563  CB  VAL A 174     -10.907  13.196  -3.837  1.00 95.32           C
ATOM   2564  HB  VAL A 174     -11.321  12.428  -4.490  1.00 95.32           H
ATOM   2565  CG1 VAL A 174     -12.011  13.637  -2.873  1.00 95.32           C
ATOM   2566 1HG1 VAL A 174     -12.368  12.774  -2.311  1.00 95.32           H
ATOM   2567 2HG1 VAL A 174     -11.614  14.382  -2.183  1.00 95.32           H
ATOM   2568 3HG1 VAL A 174     -12.836  14.069  -3.439  1.00 95.32           H
ATOM   2569  CG2 VAL A 174     -10.447  14.362  -4.714  1.00 95.32           C
ATOM   2570 1HG2 VAL A 174      -9.996  15.132  -4.088  1.00 95.32           H
ATOM   2571 2HG2 VAL A 174      -9.713  14.006  -5.436  1.00 95.32           H
ATOM   2572 3HG2 VAL A 174     -11.304  14.779  -5.242  1.00 95.32           H
ATOM   2573  HN  VAL A 174      -9.087  11.990  -4.968  1.00 95.32           H
ATOM   2574  N   LEU A 175     -10.465  10.345  -2.568  1.00 89.81           N
ATOM   2575  CA  LEU A 175     -10.959   9.270  -1.724  1.00 89.81           C
ATOM   2576  C   LEU A 175      -9.877   8.881  -0.715  1.00 89.81           C
ATOM   2577  O   LEU A 175     -10.156   8.734   0.474  1.00 89.81           O
ATOM   2578  HA  LEU A 175     -11.820   9.653  -1.177  1.00 89.81           H
ATOM   2579  CB  LEU A 175     -11.450   8.100  -2.580  1.00 89.81           C
ATOM   2580 1HB  LEU A 175     -12.214   8.471  -3.263  1.00 89.81           H
ATOM   2581 2HB  LEU A 175     -10.619   7.749  -3.191  1.00 89.81           H
ATOM   2582  CG  LEU A 175     -12.026   6.906  -1.816  1.00 89.81           C
ATOM   2583  HG  LEU A 175     -11.283   6.574  -1.091  1.00 89.81           H
ATOM   2584  CD1 LEU A 175     -13.275   7.308  -1.030  1.00 89.81           C
ATOM   2585 1HD1 LEU A 175     -13.019   8.090  -0.315  1.00 89.81           H
ATOM   2586 2HD1 LEU A 175     -14.033   7.681  -1.719  1.00 89.81           H
ATOM   2587 3HD1 LEU A 175     -13.664   6.441  -0.497  1.00 89.81           H
ATOM   2588  CD2 LEU A 175     -12.295   5.731  -2.758  1.00 89.81           C
ATOM   2589 1HD2 LEU A 175     -13.010   6.034  -3.523  1.00 89.81           H
ATOM   2590 2HD2 LEU A 175     -11.363   5.425  -3.234  1.00 89.81           H
ATOM   2591 3HD2 LEU A 175     -12.704   4.896  -2.190  1.00 89.81           H
ATOM   2592  HN  LEU A 175     -10.381  10.117  -3.538  1.00 89.81           H
ATOM   2593  N   ALA A 176      -8.664   8.727  -1.226  1.00 94.81           N
ATOM   2594  CA  ALA A 176      -7.555   8.280  -0.400  1.00 94.81           C
ATOM   2595  C   ALA A 176      -7.303   9.307   0.706  1.00 94.81           C
ATOM   2596  O   ALA A 176      -7.005   8.940   1.842  1.00 94.81           O
ATOM   2597  HA  ALA A 176      -7.841   7.332   0.055  1.00 94.81           H
ATOM   2598  CB  ALA A 176      -6.322   8.055  -1.278  1.00 94.81           C
ATOM   2599 1HB  ALA A 176      -6.545   7.296  -2.029  1.00 94.81           H
ATOM   2600 2HB  ALA A 176      -6.054   8.988  -1.773  1.00 94.81           H
ATOM   2601 3HB  ALA A 176      -5.491   7.720  -0.658  1.00 94.81           H
ATOM   2602  HN  ALA A 176      -8.434   8.901  -2.184  1.00 94.81           H
ATOM   2603  N   ALA A 177      -7.432  10.573   0.336  1.00 94.92           N
ATOM   2604  CA  ALA A 177      -7.194  11.655   1.275  1.00 94.92           C
ATOM   2605  C   ALA A 177      -8.193  11.551   2.430  1.00 94.92           C
ATOM   2606  O   ALA A 177      -7.815  11.672   3.594  1.00 94.92           O
ATOM   2607  HA  ALA A 177      -6.184  11.538   1.668  1.00 94.92           H
ATOM   2608  CB  ALA A 177      -7.286  12.996   0.543  1.00 94.92           C
ATOM   2609 1HB  ALA A 177      -6.537  13.030  -0.248  1.00 94.92           H
ATOM   2610 2HB  ALA A 177      -8.280  13.104   0.108  1.00 94.92           H
ATOM   2611 3HB  ALA A 177      -7.108  13.808   1.248  1.00 94.92           H
ATOM   2612  HN  ALA A 177      -7.693  10.862  -0.585  1.00 94.92           H
ATOM   2613  N   ALA A 178      -9.447  11.329   2.067  1.00 95.00           N
ATOM   2614  CA  ALA A 178     -10.512  11.264   3.053  1.00 95.00           C
ATOM   2615  C   ALA A 178     -10.254  10.090   4.000  1.00 95.00           C
ATOM   2616  O   ALA A 178     -10.547  10.172   5.191  1.00 95.00           O
ATOM   2617  HA  ALA A 178     -10.490  12.192   3.625  1.00 95.00           H
ATOM   2618  CB  ALA A 178     -11.862  11.155   2.342  1.00 95.00           C
ATOM   2619 1HB  ALA A 178     -12.009  12.027   1.705  1.00 95.00           H
ATOM   2620 2HB  ALA A 178     -11.878  10.252   1.731  1.00 95.00           H
ATOM   2621 3HB  ALA A 178     -12.660  11.106   3.083  1.00 95.00           H
ATOM   2622  HN  ALA A 178      -9.740  11.194   1.120  1.00 95.00           H
ATOM   2623  N   LEU A 179      -9.708   9.024   3.433  1.00 91.98           N
ATOM   2624  CA  LEU A 179      -9.479   7.807   4.194  1.00 91.98           C
ATOM   2625  C   LEU A 179      -8.286   8.013   5.129  1.00 91.98           C
ATOM   2626  O   LEU A 179      -7.974   7.145   5.943  1.00 91.98           O
ATOM   2627  HA  LEU A 179     -10.367   7.629   4.800  1.00 91.98           H
ATOM   2628  CB  LEU A 179      -9.325   6.609   3.254  1.00 91.98           C
ATOM   2629 1HB  LEU A 179      -8.540   6.837   2.533  1.00 91.98           H
ATOM   2630 2HB  LEU A 179      -8.983   5.756   3.839  1.00 91.98           H
ATOM   2631  CG  LEU A 179     -10.581   6.194   2.485  1.00 91.98           C
ATOM   2632  HG  LEU A 179     -10.984   7.077   1.989  1.00 91.98           H
ATOM   2633  CD1 LEU A 179     -10.244   5.176   1.394  1.00 91.98           C
ATOM   2634 1HD1 LEU A 179      -9.534   5.616   0.693  1.00 91.98           H
ATOM   2635 2HD1 LEU A 179      -9.803   4.289   1.848  1.00 91.98           H
ATOM   2636 3HD1 LEU A 179     -11.154   4.899   0.863  1.00 91.98           H
ATOM   2637  CD2 LEU A 179     -11.661   5.678   3.437  1.00 91.98           C
ATOM   2638 1HD2 LEU A 179     -11.283   4.812   3.981  1.00 91.98           H
ATOM   2639 2HD2 LEU A 179     -11.928   6.463   4.144  1.00 91.98           H
ATOM   2640 3HD2 LEU A 179     -12.543   5.390   2.864  1.00 91.98           H
ATOM   2641  HN  LEU A 179      -9.425   8.983   2.475  1.00 91.98           H
ATOM   2642  N   CYS A 180      -7.650   9.166   4.981  1.00 91.28           N
ATOM   2643  CA  CYS A 180      -6.473   9.479   5.774  1.00 91.28           C
ATOM   2644  C   CYS A 180      -6.909  10.338   6.962  1.00 91.28           C
ATOM   2645  O   CYS A 180      -6.092  10.688   7.813  1.00 91.28           O
ATOM   2646  HA  CYS A 180      -6.063   8.528   6.113  1.00 91.28           H
ATOM   2647  CB  CYS A 180      -5.394  10.168   4.936  1.00 91.28           C
ATOM   2648 1HB  CYS A 180      -5.787  11.093   4.512  1.00 91.28           H
ATOM   2649 2HB  CYS A 180      -4.550  10.441   5.569  1.00 91.28           H
ATOM   2650  SG  CYS A 180      -4.836   9.055   3.596  1.00 91.28           S
ATOM   2651  HG  CYS A 180      -5.713   9.477   2.690  1.00 91.28           H
ATOM   2652  HN  CYS A 180      -7.927   9.878   4.336  1.00 91.28           H
ATOM   2653  N   ILE A 181      -8.196  10.654   6.983  1.00 91.21           N
ATOM   2654  CA  ILE A 181      -8.733  11.537   8.004  1.00 91.21           C
ATOM   2655  C   ILE A 181      -8.411  10.967   9.387  1.00 91.21           C
ATOM   2656  O   ILE A 181      -7.940  11.688  10.265  1.00 91.21           O
ATOM   2657  HA  ILE A 181      -8.230  12.499   7.902  1.00 91.21           H
ATOM   2658  CB  ILE A 181     -10.226  11.780   7.771  1.00 91.21           C
ATOM   2659  HB  ILE A 181     -10.704  10.817   7.592  1.00 91.21           H
ATOM   2660  CG1 ILE A 181     -10.454  12.637   6.524  1.00 91.21           C
ATOM   2661 1HG1 ILE A 181     -10.058  13.638   6.689  1.00 91.21           H
ATOM   2662 2HG1 ILE A 181      -9.907  12.212   5.682  1.00 91.21           H
ATOM   2663  CG2 ILE A 181     -10.883  12.388   9.012  1.00 91.21           C
ATOM   2664 1HG2 ILE A 181     -10.767  11.707   9.855  1.00 91.21           H
ATOM   2665 2HG2 ILE A 181     -10.406  13.340   9.246  1.00 91.21           H
ATOM   2666 3HG2 ILE A 181     -11.943  12.550   8.819  1.00 91.21           H
ATOM   2667  CD1 ILE A 181     -11.943  12.721   6.182  1.00 91.21           C
ATOM   2668 1HD1 ILE A 181     -12.330  11.720   5.993  1.00 91.21           H
ATOM   2669 2HD1 ILE A 181     -12.483  13.168   7.016  1.00 91.21           H
ATOM   2670 3HD1 ILE A 181     -12.077  13.336   5.291  1.00 91.21           H
ATOM   2671  HN  ILE A 181      -8.865  10.318   6.320  1.00 91.21           H
ATOM   2672  N   PRO A 182      -8.658   9.668   9.604  1.00 92.75           N
ATOM   2673  CA  PRO A 182      -8.408   9.062  10.914  1.00 92.75           C
ATOM   2674  C   PRO A 182      -6.993   9.317  11.407  1.00 92.75           C
ATOM   2675  O   PRO A 182      -6.792   9.688  12.562  1.00 92.75           O
ATOM   2676  HA  PRO A 182      -9.057   9.512  11.666  1.00 92.75           H
ATOM   2677  CB  PRO A 182      -8.667   7.572  10.680  1.00 92.75           C
ATOM   2678 1HB  PRO A 182      -7.754   7.044  10.407  1.00 92.75           H
ATOM   2679 2HB  PRO A 182      -9.060   7.087  11.573  1.00 92.75           H
ATOM   2680  CG  PRO A 182      -9.683   7.565   9.543  1.00 92.75           C
ATOM   2681 1HG  PRO A 182      -9.706   6.606   9.027  1.00 92.75           H
ATOM   2682 2HG  PRO A 182     -10.696   7.744   9.904  1.00 92.75           H
ATOM   2683  CD  PRO A 182      -9.191   8.687   8.642  1.00 92.75           C
ATOM   2684 1HD  PRO A 182      -8.420   8.343   7.952  1.00 92.75           H
ATOM   2685 2HD  PRO A 182      -9.996   9.100   8.035  1.00 92.75           H
ATOM   2686  N   GLU A 183      -6.041   9.109  10.509  1.00 89.52           N
ATOM   2687  CA  GLU A 183      -4.638   9.243  10.861  1.00 89.52           C
ATOM   2688  C   GLU A 183      -4.333  10.681  11.288  1.00 89.52           C
ATOM   2689  O   GLU A 183      -3.560  10.905  12.218  1.00 89.52           O
ATOM   2690  HA  GLU A 183      -4.484   8.567  11.702  1.00 89.52           H
ATOM   2691  CB  GLU A 183      -3.738   8.813   9.700  1.00 89.52           C
ATOM   2692 1HB  GLU A 183      -4.172   9.144   8.757  1.00 89.52           H
ATOM   2693 2HB  GLU A 183      -2.726   9.185   9.863  1.00 89.52           H
ATOM   2694  CG  GLU A 183      -3.631   7.289   9.625  1.00 89.52           C
ATOM   2695 1HG  GLU A 183      -2.813   7.011   8.960  1.00 89.52           H
ATOM   2696 2HG  GLU A 183      -3.390   6.889  10.610  1.00 89.52           H
ATOM   2697  CD  GLU A 183      -4.937   6.671   9.123  1.00 89.52           C
ATOM   2698  OE1 GLU A 183      -5.068   5.435   9.255  1.00 89.52           O
ATOM   2699  OE2 GLU A 183      -5.776   7.449   8.619  1.00 89.52           O
ATOM   2700  HN  GLU A 183      -6.216   8.854   9.558  1.00 89.52           H
ATOM   2701  N   ILE A 184      -4.956  11.617  10.587  1.00 91.02           N
ATOM   2702  CA  ILE A 184      -4.717  13.027  10.845  1.00 91.02           C
ATOM   2703  C   ILE A 184      -5.133  13.357  12.279  1.00 91.02           C
ATOM   2704  O   ILE A 184      -4.462  14.129  12.962  1.00 91.02           O
ATOM   2705  HA  ILE A 184      -3.645  13.200  10.748  1.00 91.02           H
ATOM   2706  CB  ILE A 184      -5.412  13.889   9.789  1.00 91.02           C
ATOM   2707  HB  ILE A 184      -6.456  13.583   9.730  1.00 91.02           H
ATOM   2708  CG1 ILE A 184      -4.796  13.665   8.406  1.00 91.02           C
ATOM   2709 1HG1 ILE A 184      -3.791  14.084   8.379  1.00 91.02           H
ATOM   2710 2HG1 ILE A 184      -4.701  12.596   8.216  1.00 91.02           H
ATOM   2711  CG2 ILE A 184      -5.396  15.366  10.190  1.00 91.02           C
ATOM   2712 1HG2 ILE A 184      -5.916  15.490  11.140  1.00 91.02           H
ATOM   2713 2HG2 ILE A 184      -4.365  15.703  10.294  1.00 91.02           H
ATOM   2714 3HG2 ILE A 184      -5.896  15.956   9.422  1.00 91.02           H
ATOM   2715  CD1 ILE A 184      -5.653  14.308   7.314  1.00 91.02           C
ATOM   2716 1HD1 ILE A 184      -6.651  13.869   7.328  1.00 91.02           H
ATOM   2717 2HD1 ILE A 184      -5.726  15.381   7.494  1.00 91.02           H
ATOM   2718 3HD1 ILE A 184      -5.193  14.133   6.341  1.00 91.02           H
ATOM   2719  HN  ILE A 184      -5.612  11.426   9.857  1.00 91.02           H
ATOM   2720  N   LEU A 185      -6.239  12.756  12.694  1.00 91.10           N
ATOM   2721  CA  LEU A 185      -6.876  13.139  13.942  1.00 91.10           C
ATOM   2722  C   LEU A 185      -6.110  12.519  15.112  1.00 91.10           C
ATOM   2723  O   LEU A 185      -5.759  13.212  16.066  1.00 91.10           O
ATOM   2724  HA  LEU A 185      -6.811  14.224  14.023  1.00 91.10           H
ATOM   2725  CB  LEU A 185      -8.362  12.775  13.919  1.00 91.10           C
ATOM   2726 1HB  LEU A 185      -8.454  11.719  13.664  1.00 91.10           H
ATOM   2727 2HB  LEU A 185      -8.761  12.895  14.926  1.00 91.10           H
ATOM   2728  CG  LEU A 185      -9.235  13.581  12.955  1.00 91.10           C
ATOM   2729  HG  LEU A 185      -8.851  13.438  11.945  1.00 91.10           H
ATOM   2730  CD1 LEU A 185     -10.678  13.074  12.967  1.00 91.10           C
ATOM   2731 1HD1 LEU A 185     -10.697  12.027  12.663  1.00 91.10           H
ATOM   2732 2HD1 LEU A 185     -11.089  13.168  13.972  1.00 91.10           H
ATOM   2733 3HD1 LEU A 185     -11.277  13.664  12.273  1.00 91.10           H
ATOM   2734  CD2 LEU A 185      -9.152  15.078  13.261  1.00 91.10           C
ATOM   2735 1HD2 LEU A 185      -9.495  15.260  14.279  1.00 91.10           H
ATOM   2736 2HD2 LEU A 185      -8.119  15.413  13.161  1.00 91.10           H
ATOM   2737 3HD2 LEU A 185      -9.781  15.628  12.562  1.00 91.10           H
ATOM   2738  HN  LEU A 185      -6.697  12.021  12.193  1.00 91.10           H
ATOM   2739  N   TYR A 186      -5.872  11.220  15.000  1.00 91.26           N
ATOM   2740  CA  TYR A 186      -5.569  10.411  16.169  1.00 91.26           C
ATOM   2741  C   TYR A 186      -4.087  10.031  16.203  1.00 91.26           C
ATOM   2742  O   TYR A 186      -3.637   9.360  17.130  1.00 91.26           O
ATOM   2743  HA  TYR A 186      -5.806  10.999  17.056  1.00 91.26           H
ATOM   2744  CB  TYR A 186      -6.407   9.139  16.030  1.00 91.26           C
ATOM   2745 1HB  TYR A 186      -6.059   8.580  15.161  1.00 91.26           H
ATOM   2746 2HB  TYR A 186      -6.239   8.508  16.903  1.00 91.26           H
ATOM   2747  CG  TYR A 186      -7.908   9.395  15.886  1.00 91.26           C
ATOM   2748  CD1 TYR A 186      -8.557  10.219  16.784  1.00 91.26           C
ATOM   2749  HD1 TYR A 186      -7.999  10.686  17.595  1.00 91.26           H
ATOM   2750  CD2 TYR A 186      -8.614   8.803  14.859  1.00 91.26           C
ATOM   2751  HD2 TYR A 186      -8.102   8.153  14.150  1.00 91.26           H
ATOM   2752  CE1 TYR A 186      -9.970  10.460  16.649  1.00 91.26           C
ATOM   2753  HE1 TYR A 186     -10.495  11.108  17.351  1.00 91.26           H
ATOM   2754  CE2 TYR A 186     -10.027   9.044  14.723  1.00 91.26           C
ATOM   2755  HE2 TYR A 186     -10.597   8.583  13.916  1.00 91.26           H
ATOM   2756  CZ  TYR A 186     -10.636   9.861  15.625  1.00 91.26           C
ATOM   2757  OH  TYR A 186     -11.970  10.089  15.497  1.00 91.26           O
ATOM   2758  HH  TYR A 186     -12.326   9.599  14.701  1.00 91.26           H
ATOM   2759  HN  TYR A 186      -5.884  10.722  14.133  1.00 91.26           H
ATOM   2760  N   SER A 187      -3.371  10.476  15.182  1.00 92.37           N
ATOM   2761  CA  SER A 187      -1.922  10.374  15.183  1.00 92.37           C
ATOM   2762  C   SER A 187      -1.329  11.349  16.202  1.00 92.37           C
ATOM   2763  O   SER A 187      -1.559  12.555  16.119  1.00 92.37           O
ATOM   2764  HA  SER A 187      -1.705   9.345  15.468  1.00 92.37           H
ATOM   2765  CB  SER A 187      -1.349  10.648  13.791  1.00 92.37           C
ATOM   2766 1HB  SER A 187      -1.645  11.646  13.467  1.00 92.37           H
ATOM   2767 2HB  SER A 187      -0.260  10.639  13.839  1.00 92.37           H
ATOM   2768  OG  SER A 187      -1.790   9.689  12.834  1.00 92.37           O
ATOM   2769  HG  SER A 187      -2.276  10.147  12.089  1.00 92.37           H
ATOM   2770  HN  SER A 187      -3.764  10.899  14.365  1.00 92.37           H
ATOM   2771  N   GLN A 188      -0.579  10.791  17.141  1.00 85.07           N
ATOM   2772  CA  GLN A 188       0.140  11.605  18.106  1.00 85.07           C
ATOM   2773  C   GLN A 188       1.401  10.879  18.578  1.00 85.07           C
ATOM   2774  O   GLN A 188       1.588   9.699  18.286  1.00 85.07           O
ATOM   2775  HA  GLN A 188       0.415  12.514  17.571  1.00 85.07           H
ATOM   2776  CB  GLN A 188      -0.757  11.972  19.290  1.00 85.07           C
ATOM   2777 1HB  GLN A 188      -0.218  12.633  19.969  1.00 85.07           H
ATOM   2778 2HB  GLN A 188      -1.628  12.522  18.934  1.00 85.07           H
ATOM   2779  CG  GLN A 188      -1.211  10.719  20.043  1.00 85.07           C
ATOM   2780 1HG  GLN A 188      -1.672  10.019  19.346  1.00 85.07           H
ATOM   2781 2HG  GLN A 188      -0.345  10.217  20.474  1.00 85.07           H
ATOM   2782  CD  GLN A 188      -2.205  11.075  21.150  1.00 85.07           C
ATOM   2783  OE1 GLN A 188      -2.702  12.186  21.240  1.00 85.07           O
ATOM   2784  NE2 GLN A 188      -2.467  10.073  21.985  1.00 85.07           N
ATOM   2785 1HE2 GLN A 188      -2.025   9.186  21.855  1.00 85.07           H
ATOM   2786 2HE2 GLN A 188      -3.105  10.208  22.742  1.00 85.07           H
ATOM   2787  HN  GLN A 188      -0.458   9.804  17.247  1.00 85.07           H
ATOM   2788  N   ILE A 189       2.233  11.614  19.301  1.00 89.72           N
ATOM   2789  CA  ILE A 189       3.408  11.024  19.920  1.00 89.72           C
ATOM   2790  C   ILE A 189       3.031  10.467  21.293  1.00 89.72           C
ATOM   2791  O   ILE A 189       2.416  11.161  22.101  1.00 89.72           O
ATOM   2792  HA  ILE A 189       3.730  10.197  19.288  1.00 89.72           H
ATOM   2793  CB  ILE A 189       4.557  12.035  19.961  1.00 89.72           C
ATOM   2794  HB  ILE A 189       4.223  12.908  20.521  1.00 89.72           H
ATOM   2795  CG1 ILE A 189       4.918  12.512  18.553  1.00 89.72           C
ATOM   2796 1HG1 ILE A 189       5.309  11.677  17.971  1.00 89.72           H
ATOM   2797 2HG1 ILE A 189       4.021  12.863  18.042  1.00 89.72           H
ATOM   2798  CG2 ILE A 189       5.767  11.460  20.699  1.00 89.72           C
ATOM   2799 1HG2 ILE A 189       5.484  11.211  21.722  1.00 89.72           H
ATOM   2800 2HG2 ILE A 189       6.111  10.561  20.188  1.00 89.72           H
ATOM   2801 3HG2 ILE A 189       6.568  12.199  20.714  1.00 89.72           H
ATOM   2802  CD1 ILE A 189       5.955  13.636  18.604  1.00 89.72           C
ATOM   2803 1HD1 ILE A 189       5.550  14.478  19.165  1.00 89.72           H
ATOM   2804 2HD1 ILE A 189       6.859  13.274  19.093  1.00 89.72           H
ATOM   2805 3HD1 ILE A 189       6.193  13.956  17.589  1.00 89.72           H
ATOM   2806  HN  ILE A 189       2.116  12.593  19.465  1.00 89.72           H
ATOM   2807  N   LYS A 190       3.414   9.218  21.516  1.00 84.90           N
ATOM   2808  CA  LYS A 190       3.208   8.591  22.810  1.00 84.90           C
ATOM   2809  C   LYS A 190       4.559   8.161  23.385  1.00 84.90           C
ATOM   2810  O   LYS A 190       5.420   7.671  22.655  1.00 84.90           O
ATOM   2811  HA  LYS A 190       2.775   9.342  23.472  1.00 84.90           H
ATOM   2812  CB  LYS A 190       2.196   7.450  22.697  1.00 84.90           C
ATOM   2813 1HB  LYS A 190       1.253   7.832  22.307  1.00 84.90           H
ATOM   2814 2HB  LYS A 190       2.557   6.707  21.986  1.00 84.90           H
ATOM   2815  CG  LYS A 190       1.961   6.789  24.057  1.00 84.90           C
ATOM   2816 1HG  LYS A 190       2.910   6.440  24.465  1.00 84.90           H
ATOM   2817 2HG  LYS A 190       1.563   7.523  24.758  1.00 84.90           H
ATOM   2818  CD  LYS A 190       0.989   5.613  23.935  1.00 84.90           C
ATOM   2819 1HD  LYS A 190       0.002   5.981  23.654  1.00 84.90           H
ATOM   2820 2HD  LYS A 190       1.318   4.946  23.139  1.00 84.90           H
ATOM   2821  CE  LYS A 190       0.896   4.840  25.252  1.00 84.90           C
ATOM   2822 1HE  LYS A 190       1.894   4.685  25.660  1.00 84.90           H
ATOM   2823 2HE  LYS A 190       0.339   5.423  25.984  1.00 84.90           H
ATOM   2824  NZ  LYS A 190       0.232   3.534  25.040  1.00 84.90           N
ATOM   2825 1HZ  LYS A 190      -0.687   3.549  25.468  1.00 84.90           H
ATOM   2826 2HZ  LYS A 190       0.139   3.360  24.045  1.00 84.90           H
ATOM   2827 3HZ  LYS A 190       0.789   2.799  25.461  1.00 84.90           H
ATOM   2828  HN  LYS A 190       3.858   8.639  20.832  1.00 84.90           H
ATOM   2829  N   GLU A 191       4.703   8.359  24.687  1.00 76.30           N
ATOM   2830  CA  GLU A 191       5.861   7.846  25.399  1.00 76.30           C
ATOM   2831  C   GLU A 191       5.581   6.435  25.920  1.00 76.30           C
ATOM   2832  O   GLU A 191       4.574   6.204  26.587  1.00 76.30           O
ATOM   2833  HA  GLU A 191       6.664   7.816  24.662  1.00 76.30           H
ATOM   2834  CB  GLU A 191       6.263   8.783  26.540  1.00 76.30           C
ATOM   2835 1HB  GLU A 191       5.372   9.111  27.076  1.00 76.30           H
ATOM   2836 2HB  GLU A 191       6.994   8.289  27.180  1.00 76.30           H
ATOM   2837  CG  GLU A 191       6.943  10.043  26.001  1.00 76.30           C
ATOM   2838 1HG  GLU A 191       7.734   9.764  25.305  1.00 76.30           H
ATOM   2839 2HG  GLU A 191       6.221  10.639  25.442  1.00 76.30           H
ATOM   2840  CD  GLU A 191       7.530  10.879  27.140  1.00 76.30           C
ATOM   2841  OE1 GLU A 191       8.253  11.846  26.820  1.00 76.30           O
ATOM   2842  OE2 GLU A 191       7.241  10.531  28.306  1.00 76.30           O
ATOM   2843  HN  GLU A 191       4.047   8.859  25.252  1.00 76.30           H
ATOM   2844  N   GLU A 192       6.491   5.528  25.596  1.00 75.58           N
ATOM   2845  CA  GLU A 192       6.395   4.164  26.087  1.00 75.58           C
ATOM   2846  C   GLU A 192       7.750   3.695  26.621  1.00 75.58           C
ATOM   2847  O   GLU A 192       8.725   3.626  25.874  1.00 75.58           O
ATOM   2848  HA  GLU A 192       5.670   4.199  26.900  1.00 75.58           H
ATOM   2849  CB  GLU A 192       5.881   3.223  24.996  1.00 75.58           C
ATOM   2850 1HB  GLU A 192       4.957   3.621  24.574  1.00 75.58           H
ATOM   2851 2HB  GLU A 192       6.660   3.063  24.251  1.00 75.58           H
ATOM   2852  CG  GLU A 192       5.545   1.846  25.572  1.00 75.58           C
ATOM   2853 1HG  GLU A 192       5.298   1.160  24.762  1.00 75.58           H
ATOM   2854 2HG  GLU A 192       6.418   1.438  26.081  1.00 75.58           H
ATOM   2855  CD  GLU A 192       4.372   1.932  26.550  1.00 75.58           C
ATOM   2856  OE1 GLU A 192       4.271   1.019  27.398  1.00 75.58           O
ATOM   2857  OE2 GLU A 192       3.602   2.909  26.428  1.00 75.58           O
ATOM   2858  HN  GLU A 192       7.281   5.712  25.012  1.00 75.58           H
ATOM   2859  N   SER A 193       7.768   3.384  27.909  1.00 75.54           N
ATOM   2860  CA  SER A 193       8.979   2.891  28.543  1.00 75.54           C
ATOM   2861  C   SER A 193      10.125   3.882  28.324  1.00 75.54           C
ATOM   2862  O   SER A 193      11.275   3.479  28.161  1.00 75.54           O
ATOM   2863  HA  SER A 193       8.738   2.813  29.603  1.00 75.54           H
ATOM   2864  CB  SER A 193       9.361   1.511  28.004  1.00 75.54           C
ATOM   2865 1HB  SER A 193       9.586   1.587  26.940  1.00 75.54           H
ATOM   2866 2HB  SER A 193      10.269   1.167  28.499  1.00 75.54           H
ATOM   2867  OG  SER A 193       8.323   0.555  28.201  1.00 75.54           O
ATOM   2868  HG  SER A 193       8.545  -0.295  27.724  1.00 75.54           H
ATOM   2869  HN  SER A 193       6.976   3.464  28.514  1.00 75.54           H
ATOM   2870  N   GLY A 194       9.770   5.159  28.329  1.00 83.07           N
ATOM   2871  CA  GLY A 194      10.763   6.212  28.208  1.00 83.07           C
ATOM   2872  C   GLY A 194      11.180   6.407  26.749  1.00 83.07           C
ATOM   2873  O   GLY A 194      12.109   7.161  26.461  1.00 83.07           O
ATOM   2874 1HA  GLY A 194      10.359   7.144  28.603  1.00 83.07           H
ATOM   2875 2HA  GLY A 194      11.637   5.963  28.810  1.00 83.07           H
ATOM   2876  HN  GLY A 194       8.825   5.476  28.413  1.00 83.07           H
ATOM   2877  N   ILE A 195      10.473   5.716  25.867  1.00 80.90           N
ATOM   2878  CA  ILE A 195      10.725   5.842  24.442  1.00 80.90           C
ATOM   2879  C   ILE A 195       9.536   6.539  23.778  1.00 80.90           C
ATOM   2880  O   ILE A 195       8.389   6.141  23.976  1.00 80.90           O
ATOM   2881  HA  ILE A 195      11.606   6.473  24.321  1.00 80.90           H
ATOM   2882  CB  ILE A 195      11.057   4.479  23.833  1.00 80.90           C
ATOM   2883  HB  ILE A 195      10.220   3.807  24.023  1.00 80.90           H
ATOM   2884  CG1 ILE A 195      12.289   3.865  24.501  1.00 80.90           C
ATOM   2885 1HG1 ILE A 195      13.154   4.509  24.339  1.00 80.90           H
ATOM   2886 2HG1 ILE A 195      12.133   3.808  25.579  1.00 80.90           H
ATOM   2887  CG2 ILE A 195      11.219   4.580  22.315  1.00 80.90           C
ATOM   2888 1HG2 ILE A 195      10.291   4.943  21.874  1.00 80.90           H
ATOM   2889 2HG2 ILE A 195      12.028   5.273  22.082  1.00 80.90           H
ATOM   2890 3HG2 ILE A 195      11.455   3.597  21.908  1.00 80.90           H
ATOM   2891  CD1 ILE A 195      12.576   2.468  23.947  1.00 80.90           C
ATOM   2892 1HD1 ILE A 195      11.718   1.821  24.133  1.00 80.90           H
ATOM   2893 2HD1 ILE A 195      12.756   2.533  22.874  1.00 80.90           H
ATOM   2894 3HD1 ILE A 195      13.456   2.055  24.439  1.00 80.90           H
ATOM   2895  HN  ILE A 195       9.742   5.080  26.112  1.00 80.90           H
ATOM   2896  N   ALA A 196       9.850   7.567  23.004  1.00 91.27           N
ATOM   2897  CA  ALA A 196       8.832   8.266  22.238  1.00 91.27           C
ATOM   2898  C   ALA A 196       8.494   7.453  20.986  1.00 91.27           C
ATOM   2899  O   ALA A 196       9.386   7.076  20.227  1.00 91.27           O
ATOM   2900  HA  ALA A 196       7.941   8.342  22.861  1.00 91.27           H
ATOM   2901  CB  ALA A 196       9.322   9.675  21.902  1.00 91.27           C
ATOM   2902 1HB  ALA A 196       9.520  10.221  22.825  1.00 91.27           H
ATOM   2903 2HB  ALA A 196      10.238   9.611  21.315  1.00 91.27           H
ATOM   2904 3HB  ALA A 196       8.558  10.199  21.327  1.00 91.27           H
ATOM   2905  HN  ALA A 196      10.778   7.923  22.896  1.00 91.27           H
ATOM   2906  N   ILE A 197       7.204   7.205  20.810  1.00 86.89           N
ATOM   2907  CA  ILE A 197       6.732   6.502  19.630  1.00 86.89           C
ATOM   2908  C   ILE A 197       5.631   7.325  18.957  1.00 86.89           C
ATOM   2909  O   ILE A 197       4.816   7.950  19.635  1.00 86.89           O
ATOM   2910  HA  ILE A 197       7.572   6.420  18.940  1.00 86.89           H
ATOM   2911  CB  ILE A 197       6.302   5.079  19.991  1.00 86.89           C
ATOM   2912  HB  ILE A 197       5.922   4.598  19.089  1.00 86.89           H
ATOM   2913  CG1 ILE A 197       5.161   5.092  21.010  1.00 86.89           C
ATOM   2914 1HG1 ILE A 197       5.527   5.472  21.965  1.00 86.89           H
ATOM   2915 2HG1 ILE A 197       4.378   5.773  20.676  1.00 86.89           H
ATOM   2916  CG2 ILE A 197       7.494   4.252  20.475  1.00 86.89           C
ATOM   2917 1HG2 ILE A 197       8.245   4.201  19.687  1.00 86.89           H
ATOM   2918 2HG2 ILE A 197       7.927   4.721  21.359  1.00 86.89           H
ATOM   2919 3HG2 ILE A 197       7.161   3.245  20.725  1.00 86.89           H
ATOM   2920  CD1 ILE A 197       4.580   3.690  21.201  1.00 86.89           C
ATOM   2921 1HD1 ILE A 197       4.193   3.325  20.250  1.00 86.89           H
ATOM   2922 2HD1 ILE A 197       5.360   3.019  21.559  1.00 86.89           H
ATOM   2923 3HD1 ILE A 197       3.771   3.729  21.931  1.00 86.89           H
ATOM   2924  HN  ILE A 197       6.490   7.477  21.455  1.00 86.89           H
ATOM   2925  N   CYS A 198       5.642   7.299  17.633  1.00 92.06           N
ATOM   2926  CA  CYS A 198       4.538   7.848  16.864  1.00 92.06           C
ATOM   2927  C   CYS A 198       3.527   6.729  16.609  1.00 92.06           C
ATOM   2928  O   CYS A 198       3.831   5.760  15.915  1.00 92.06           O
ATOM   2929  HA  CYS A 198       4.096   8.638  17.471  1.00 92.06           H
ATOM   2930  CB  CYS A 198       5.020   8.490  15.561  1.00 92.06           C
ATOM   2931 1HB  CYS A 198       5.573   9.404  15.779  1.00 92.06           H
ATOM   2932 2HB  CYS A 198       5.706   7.818  15.047  1.00 92.06           H
ATOM   2933  SG  CYS A 198       3.590   8.867  14.483  1.00 92.06           S
ATOM   2934  HN  CYS A 198       6.386   6.913  17.087  1.00 92.06           H
ATOM   2935  N   THR A 199       2.346   6.900  17.183  1.00 90.19           N
ATOM   2936  CA  THR A 199       1.311   5.885  17.083  1.00 90.19           C
ATOM   2937  C   THR A 199      -0.068   6.538  16.972  1.00 90.19           C
ATOM   2938  O   THR A 199      -0.219   7.729  17.242  1.00 90.19           O
ATOM   2939  HA  THR A 199       1.472   5.320  16.165  1.00 90.19           H
ATOM   2940  CB  THR A 199       1.445   4.951  18.287  1.00 90.19           C
ATOM   2941  HB  THR A 199       2.486   4.672  18.449  1.00 90.19           H
ATOM   2942  OG1 THR A 199       0.559   3.875  17.993  1.00 90.19           O
ATOM   2943  HG1 THR A 199       0.729   3.112  18.617  1.00 90.19           H
ATOM   2944  CG2 THR A 199       0.876   5.563  19.569  1.00 90.19           C
ATOM   2945 1HG2 THR A 199      -0.183   5.780  19.429  1.00 90.19           H
ATOM   2946 2HG2 THR A 199       1.409   6.486  19.799  1.00 90.19           H
ATOM   2947 3HG2 THR A 199       0.997   4.859  20.393  1.00 90.19           H
ATOM   2948  HN  THR A 199       2.092   7.711  17.709  1.00 90.19           H
ATOM   2949  N   MET A 200      -1.040   5.731  16.573  1.00 89.17           N
ATOM   2950  CA  MET A 200      -2.434   6.124  16.687  1.00 89.17           C
ATOM   2951  C   MET A 200      -2.947   5.918  18.114  1.00 89.17           C
ATOM   2952  O   MET A 200      -2.714   4.870  18.716  1.00 89.17           O
ATOM   2953  HA  MET A 200      -2.462   7.184  16.434  1.00 89.17           H
ATOM   2954  CB  MET A 200      -3.279   5.297  15.716  1.00 89.17           C
ATOM   2955 1HB  MET A 200      -3.146   4.236  15.925  1.00 89.17           H
ATOM   2956 2HB  MET A 200      -4.336   5.522  15.866  1.00 89.17           H
ATOM   2957  CG  MET A 200      -2.891   5.590  14.265  1.00 89.17           C
ATOM   2958 1HG  MET A 200      -1.819   5.774  14.197  1.00 89.17           H
ATOM   2959 2HG  MET A 200      -3.106   4.722  13.641  1.00 89.17           H
ATOM   2960  SD  MET A 200      -3.792   7.009  13.666  1.00 89.17           S
ATOM   2961  CE  MET A 200      -5.401   6.275  13.422  1.00 89.17           C
ATOM   2962 1HE  MET A 200      -5.323   5.462  12.700  1.00 89.17           H
ATOM   2963 2HE  MET A 200      -5.770   5.884  14.370  1.00 89.17           H
ATOM   2964 3HE  MET A 200      -6.092   7.029  13.047  1.00 89.17           H
ATOM   2965  HN  MET A 200      -0.888   4.825  16.178  1.00 89.17           H
ATOM   2966  N   VAL A 201      -3.635   6.933  18.614  1.00 91.39           N
ATOM   2967  CA  VAL A 201      -4.309   6.821  19.897  1.00 91.39           C
ATOM   2968  C   VAL A 201      -5.790   7.162  19.721  1.00 91.39           C
ATOM   2969  O   VAL A 201      -6.131   8.268  19.304  1.00 91.39           O
ATOM   2970  HA  VAL A 201      -4.224   5.785  20.223  1.00 91.39           H
ATOM   2971  CB  VAL A 201      -3.611   7.704  20.933  1.00 91.39           C
ATOM   2972  HB  VAL A 201      -3.741   8.743  20.630  1.00 91.39           H
ATOM   2973  CG1 VAL A 201      -4.247   7.534  22.315  1.00 91.39           C
ATOM   2974 1HG1 VAL A 201      -5.299   7.816  22.267  1.00 91.39           H
ATOM   2975 2HG1 VAL A 201      -4.163   6.494  22.628  1.00 91.39           H
ATOM   2976 3HG1 VAL A 201      -3.732   8.173  23.032  1.00 91.39           H
ATOM   2977  CG2 VAL A 201      -2.110   7.412  20.981  1.00 91.39           C
ATOM   2978 1HG2 VAL A 201      -1.952   6.367  21.248  1.00 91.39           H
ATOM   2979 2HG2 VAL A 201      -1.671   7.607  20.003  1.00 91.39           H
ATOM   2980 3HG2 VAL A 201      -1.639   8.053  21.726  1.00 91.39           H
ATOM   2981  HN  VAL A 201      -3.736   7.818  18.160  1.00 91.39           H
ATOM   2982  N   TYR A 202      -6.631   6.191  20.048  1.00 91.33           N
ATOM   2983  CA  TYR A 202      -8.062   6.342  19.847  1.00 91.33           C
ATOM   2984  C   TYR A 202      -8.746   6.837  21.122  1.00 91.33           C
ATOM   2985  O   TYR A 202      -8.353   6.464  22.226  1.00 91.33           O
ATOM   2986  HA  TYR A 202      -8.215   7.073  19.053  1.00 91.33           H
ATOM   2987  CB  TYR A 202      -8.589   4.945  19.509  1.00 91.33           C
ATOM   2988 1HB  TYR A 202      -8.333   4.265  20.321  1.00 91.33           H
ATOM   2989 2HB  TYR A 202      -9.677   4.982  19.455  1.00 91.33           H
ATOM   2990  CG  TYR A 202      -8.047   4.376  18.196  1.00 91.33           C
ATOM   2991  CD1 TYR A 202      -8.687   4.656  17.006  1.00 91.33           C
ATOM   2992  HD1 TYR A 202      -9.579   5.283  17.001  1.00 91.33           H
ATOM   2993  CD2 TYR A 202      -6.917   3.583  18.203  1.00 91.33           C
ATOM   2994  HD2 TYR A 202      -6.412   3.362  19.143  1.00 91.33           H
ATOM   2995  CE1 TYR A 202      -8.176   4.121  15.771  1.00 91.33           C
ATOM   2996  HE1 TYR A 202      -8.672   4.334  14.824  1.00 91.33           H
ATOM   2997  CE2 TYR A 202      -6.407   3.047  16.967  1.00 91.33           C
ATOM   2998  HE2 TYR A 202      -5.516   2.420  16.958  1.00 91.33           H
ATOM   2999  CZ  TYR A 202      -7.061   3.343  15.812  1.00 91.33           C
ATOM   3000  OH  TYR A 202      -6.579   2.837  14.646  1.00 91.33           O
ATOM   3001  HH  TYR A 202      -7.167   3.113  13.885  1.00 91.33           H
ATOM   3002  HN  TYR A 202      -6.349   5.317  20.443  1.00 91.33           H
ATOM   3003  N   PRO A 203      -9.777   7.683  20.995  1.00 85.07           N
ATOM   3004  CA  PRO A 203     -10.437   8.251  22.173  1.00 85.07           C
ATOM   3005  C   PRO A 203     -11.211   7.207  22.961  1.00 85.07           C
ATOM   3006  O   PRO A 203     -11.684   6.223  22.395  1.00 85.07           O
ATOM   3007  HA  PRO A 203      -9.694   8.639  22.870  1.00 85.07           H
ATOM   3008  CB  PRO A 203     -11.361   9.322  21.590  1.00 85.07           C
ATOM   3009 1HB  PRO A 203     -12.271   9.431  22.180  1.00 85.07           H
ATOM   3010 2HB  PRO A 203     -10.878  10.299  21.567  1.00 85.07           H
ATOM   3011  CG  PRO A 203     -11.657   8.821  20.206  1.00 85.07           C
ATOM   3012 1HG  PRO A 203     -12.488   8.115  20.212  1.00 85.07           H
ATOM   3013 2HG  PRO A 203     -11.940   9.638  19.542  1.00 85.07           H
ATOM   3014  CD  PRO A 203     -10.390   8.162  19.743  1.00 85.07           C
ATOM   3015 1HD  PRO A 203     -10.593   7.342  19.055  1.00 85.07           H
ATOM   3016 2HD  PRO A 203      -9.741   8.865  19.221  1.00 85.07           H
ATOM   3017  N   SER A 204     -11.320   7.451  24.259  1.00 76.30           N
ATOM   3018  CA  SER A 204     -11.595   6.380  25.201  1.00 76.30           C
ATOM   3019  C   SER A 204     -12.955   5.749  24.893  1.00 76.30           C
ATOM   3020  O   SER A 204     -13.091   4.527  24.899  1.00 76.30           O
ATOM   3021  HA  SER A 204     -10.795   5.654  25.055  1.00 76.30           H
ATOM   3022  CB  SER A 204     -11.562   6.893  26.642  1.00 76.30           C
ATOM   3023 1HB  SER A 204     -11.912   6.109  27.314  1.00 76.30           H
ATOM   3024 2HB  SER A 204     -10.533   7.117  26.924  1.00 76.30           H
ATOM   3025  OG  SER A 204     -12.365   8.057  26.814  1.00 76.30           O
ATOM   3026  HG  SER A 204     -13.315   7.795  26.983  1.00 76.30           H
ATOM   3027  HN  SER A 204     -11.223   8.359  24.667  1.00 76.30           H
ATOM   3028  N   ASP A 205     -13.926   6.612  24.632  1.00 70.73           N
ATOM   3029  CA  ASP A 205     -15.321   6.238  24.791  1.00 70.73           C
ATOM   3030  C   ASP A 205     -15.666   5.134  23.789  1.00 70.73           C
ATOM   3031  O   ASP A 205     -16.329   4.159  24.139  1.00 70.73           O
ATOM   3032  HA  ASP A 205     -15.413   5.906  25.825  1.00 70.73           H
ATOM   3033  CB  ASP A 205     -16.244   7.428  24.519  1.00 70.73           C
ATOM   3034 1HB  ASP A 205     -15.987   7.881  23.562  1.00 70.73           H
ATOM   3035 2HB  ASP A 205     -17.275   7.083  24.442  1.00 70.73           H
ATOM   3036  CG  ASP A 205     -16.133   8.473  25.631  1.00 70.73           C
ATOM   3037  OD1 ASP A 205     -15.558   8.122  26.684  1.00 70.73           O
ATOM   3038  OD2 ASP A 205     -16.625   9.599  25.403  1.00 70.73           O
ATOM   3039  HN  ASP A 205     -13.772   7.548  24.318  1.00 70.73           H
ATOM   3040  N   GLU A 206     -15.201   5.325  22.563  1.00 74.91           N
ATOM   3041  CA  GLU A 206     -15.511   4.394  21.491  1.00 74.91           C
ATOM   3042  C   GLU A 206     -14.223   3.878  20.847  1.00 74.91           C
ATOM   3043  O   GLU A 206     -14.217   3.507  19.674  1.00 74.91           O
ATOM   3044  HA  GLU A 206     -16.042   3.570  21.968  1.00 74.91           H
ATOM   3045  CB  GLU A 206     -16.425   5.042  20.449  1.00 74.91           C
ATOM   3046 1HB  GLU A 206     -15.984   5.978  20.106  1.00 74.91           H
ATOM   3047 2HB  GLU A 206     -16.619   4.336  19.641  1.00 74.91           H
ATOM   3048  CG  GLU A 206     -17.786   5.392  21.054  1.00 74.91           C
ATOM   3049 1HG  GLU A 206     -17.952   4.796  21.951  1.00 74.91           H
ATOM   3050 2HG  GLU A 206     -17.795   6.438  21.359  1.00 74.91           H
ATOM   3051  CD  GLU A 206     -18.913   5.138  20.050  1.00 74.91           C
ATOM   3052  OE1 GLU A 206     -19.893   4.475  20.454  1.00 74.91           O
ATOM   3053  OE2 GLU A 206     -18.769   5.612  18.903  1.00 74.91           O
ATOM   3054  HN  GLU A 206     -14.624   6.098  22.298  1.00 74.91           H
ATOM   3055  N   SER A 207     -13.163   3.872  21.642  1.00 87.46           N
ATOM   3056  CA  SER A 207     -11.840   3.568  21.123  1.00 87.46           C
ATOM   3057  C   SER A 207     -11.873   2.249  20.347  1.00 87.46           C
ATOM   3058  O   SER A 207     -11.330   2.159  19.247  1.00 87.46           O
ATOM   3059  HA  SER A 207     -11.593   4.396  20.459  1.00 87.46           H
ATOM   3060  CB  SER A 207     -10.810   3.494  22.251  1.00 87.46           C
ATOM   3061 1HB  SER A 207      -9.856   3.151  21.850  1.00 87.46           H
ATOM   3062 2HB  SER A 207     -10.643   4.493  22.656  1.00 87.46           H
ATOM   3063  OG  SER A 207     -11.225   2.621  23.298  1.00 87.46           O
ATOM   3064  HG  SER A 207     -11.610   3.152  24.053  1.00 87.46           H
ATOM   3065  HN  SER A 207     -13.198   4.070  22.622  1.00 87.46           H
ATOM   3066  N   THR A 208     -12.515   1.260  20.951  1.00 86.74           N
ATOM   3067  CA  THR A 208     -12.536  -0.077  20.382  1.00 86.74           C
ATOM   3068  C   THR A 208     -13.248  -0.069  19.028  1.00 86.74           C
ATOM   3069  O   THR A 208     -12.755  -0.647  18.061  1.00 86.74           O
ATOM   3070  HA  THR A 208     -11.507  -0.388  20.201  1.00 86.74           H
ATOM   3071  CB  THR A 208     -13.182  -1.015  21.403  1.00 86.74           C
ATOM   3072  HB  THR A 208     -14.245  -0.800  21.512  1.00 86.74           H
ATOM   3073  OG1 THR A 208     -12.396  -0.843  22.579  1.00 86.74           O
ATOM   3074  HG1 THR A 208     -11.446  -1.098  22.396  1.00 86.74           H
ATOM   3075  CG2 THR A 208     -12.995  -2.490  21.042  1.00 86.74           C
ATOM   3076 1HG2 THR A 208     -11.930  -2.722  21.000  1.00 86.74           H
ATOM   3077 2HG2 THR A 208     -13.448  -2.687  20.071  1.00 86.74           H
ATOM   3078 3HG2 THR A 208     -13.472  -3.113  21.799  1.00 86.74           H
ATOM   3079  HN  THR A 208     -13.014   1.361  21.812  1.00 86.74           H
ATOM   3080  N   LYS A 209     -14.395   0.593  19.002  1.00 82.65           N
ATOM   3081  CA  LYS A 209     -15.205   0.641  17.797  1.00 82.65           C
ATOM   3082  C   LYS A 209     -14.404   1.305  16.675  1.00 82.65           C
ATOM   3083  O   LYS A 209     -14.400   0.826  15.543  1.00 82.65           O
ATOM   3084  HA  LYS A 209     -15.418  -0.388  17.506  1.00 82.65           H
ATOM   3085  CB  LYS A 209     -16.547   1.319  18.079  1.00 82.65           C
ATOM   3086 1HB  LYS A 209     -16.377   2.294  18.537  1.00 82.65           H
ATOM   3087 2HB  LYS A 209     -17.074   1.495  17.142  1.00 82.65           H
ATOM   3088  CG  LYS A 209     -17.412   0.460  19.003  1.00 82.65           C
ATOM   3089 1HG  LYS A 209     -17.501  -0.546  18.592  1.00 82.65           H
ATOM   3090 2HG  LYS A 209     -16.928   0.365  19.976  1.00 82.65           H
ATOM   3091  CD  LYS A 209     -18.804   1.071  19.177  1.00 82.65           C
ATOM   3092 1HD  LYS A 209     -18.713   2.139  19.375  1.00 82.65           H
ATOM   3093 2HD  LYS A 209     -19.370   0.965  18.252  1.00 82.65           H
ATOM   3094  CE  LYS A 209     -19.559   0.397  20.324  1.00 82.65           C
ATOM   3095 1HE  LYS A 209     -19.884  -0.598  20.019  1.00 82.65           H
ATOM   3096 2HE  LYS A 209     -18.895   0.268  21.179  1.00 82.65           H
ATOM   3097  NZ  LYS A 209     -20.733   1.208  20.719  1.00 82.65           N
ATOM   3098 1HZ  LYS A 209     -21.186   0.780  21.518  1.00 82.65           H
ATOM   3099 2HZ  LYS A 209     -20.430   2.144  20.964  1.00 82.65           H
ATOM   3100 3HZ  LYS A 209     -21.386   1.256  19.945  1.00 82.65           H
ATOM   3101  HN  LYS A 209     -14.772   1.090  19.784  1.00 82.65           H
ATOM   3102  N   LEU A 210     -13.745   2.399  17.030  1.00 88.65           N
ATOM   3103  CA  LEU A 210     -13.068   3.219  16.040  1.00 88.65           C
ATOM   3104  C   LEU A 210     -11.934   2.412  15.404  1.00 88.65           C
ATOM   3105  O   LEU A 210     -11.809   2.367  14.181  1.00 88.65           O
ATOM   3106  HA  LEU A 210     -13.796   3.462  15.265  1.00 88.65           H
ATOM   3107  CB  LEU A 210     -12.610   4.540  16.661  1.00 88.65           C
ATOM   3108 1HB  LEU A 210     -13.344   4.841  17.409  1.00 88.65           H
ATOM   3109 2HB  LEU A 210     -11.672   4.365  17.187  1.00 88.65           H
ATOM   3110  CG  LEU A 210     -12.408   5.704  15.689  1.00 88.65           C
ATOM   3111  HG  LEU A 210     -11.979   5.309  14.768  1.00 88.65           H
ATOM   3112  CD1 LEU A 210     -13.745   6.351  15.323  1.00 88.65           C
ATOM   3113 1HD1 LEU A 210     -14.391   5.610  14.851  1.00 88.65           H
ATOM   3114 2HD1 LEU A 210     -14.224   6.729  16.226  1.00 88.65           H
ATOM   3115 3HD1 LEU A 210     -13.572   7.175  14.631  1.00 88.65           H
ATOM   3116  CD2 LEU A 210     -11.413   6.721  16.251  1.00 88.65           C
ATOM   3117 1HD2 LEU A 210     -11.790   7.115  17.194  1.00 88.65           H
ATOM   3118 2HD2 LEU A 210     -10.452   6.235  16.419  1.00 88.65           H
ATOM   3119 3HD2 LEU A 210     -11.288   7.538  15.540  1.00 88.65           H
ATOM   3120  HN  LEU A 210     -13.669   2.725  17.972  1.00 88.65           H
ATOM   3121  N   LYS A 211     -11.137   1.794  16.263  1.00 93.69           N
ATOM   3122  CA  LYS A 211     -10.016   0.993  15.801  1.00 93.69           C
ATOM   3123  C   LYS A 211     -10.529  -0.094  14.853  1.00 93.69           C
ATOM   3124  O   LYS A 211      -9.995  -0.271  13.759  1.00 93.69           O
ATOM   3125  HA  LYS A 211      -9.352   1.652  15.243  1.00 93.69           H
ATOM   3126  CB  LYS A 211      -9.221   0.448  16.989  1.00 93.69           C
ATOM   3127 1HB  LYS A 211      -8.837   1.276  17.585  1.00 93.69           H
ATOM   3128 2HB  LYS A 211      -9.879  -0.132  17.636  1.00 93.69           H
ATOM   3129  CG  LYS A 211      -8.060  -0.429  16.515  1.00 93.69           C
ATOM   3130 1HG  LYS A 211      -8.449  -1.355  16.092  1.00 93.69           H
ATOM   3131 2HG  LYS A 211      -7.515   0.081  15.721  1.00 93.69           H
ATOM   3132  CD  LYS A 211      -7.109  -0.749  17.670  1.00 93.69           C
ATOM   3133 1HD  LYS A 211      -6.743   0.177  18.112  1.00 93.69           H
ATOM   3134 2HD  LYS A 211      -7.648  -1.284  18.452  1.00 93.69           H
ATOM   3135  CE  LYS A 211      -5.927  -1.593  17.189  1.00 93.69           C
ATOM   3136 1HE  LYS A 211      -6.281  -2.567  16.851  1.00 93.69           H
ATOM   3137 2HE  LYS A 211      -5.454  -1.112  16.333  1.00 93.69           H
ATOM   3138  NZ  LYS A 211      -4.938  -1.768  18.276  1.00 93.69           N
ATOM   3139 1HZ  LYS A 211      -4.213  -2.409  17.973  1.00 93.69           H
ATOM   3140 2HZ  LYS A 211      -4.523  -0.871  18.503  1.00 93.69           H
ATOM   3141 3HZ  LYS A 211      -5.401  -2.144  19.096  1.00 93.69           H
ATOM   3142  HN  LYS A 211     -11.246   1.834  17.256  1.00 93.69           H
ATOM   3143  N   SER A 212     -11.558  -0.793  15.308  1.00 91.24           N
ATOM   3144  CA  SER A 212     -12.094  -1.913  14.552  1.00 91.24           C
ATOM   3145  C   SER A 212     -12.587  -1.434  13.185  1.00 91.24           C
ATOM   3146  O   SER A 212     -12.379  -2.106  12.176  1.00 91.24           O
ATOM   3147  HA  SER A 212     -11.263  -2.608  14.437  1.00 91.24           H
ATOM   3148  CB  SER A 212     -13.230  -2.599  15.315  1.00 91.24           C
ATOM   3149 1HB  SER A 212     -14.031  -1.882  15.493  1.00 91.24           H
ATOM   3150 2HB  SER A 212     -13.647  -3.398  14.702  1.00 91.24           H
ATOM   3151  OG  SER A 212     -12.789  -3.136  16.559  1.00 91.24           O
ATOM   3152  HG  SER A 212     -12.879  -2.448  17.279  1.00 91.24           H
ATOM   3153  HN  SER A 212     -12.023  -0.606  16.173  1.00 91.24           H
ATOM   3154  N   ALA A 213     -13.229  -0.275  13.196  1.00 94.41           N
ATOM   3155  CA  ALA A 213     -13.779   0.287  11.974  1.00 94.41           C
ATOM   3156  C   ALA A 213     -12.636   0.623  11.014  1.00 94.41           C
ATOM   3157  O   ALA A 213     -12.698   0.293   9.831  1.00 94.41           O
ATOM   3158  HA  ALA A 213     -14.416  -0.470  11.517  1.00 94.41           H
ATOM   3159  CB  ALA A 213     -14.633   1.510  12.314  1.00 94.41           C
ATOM   3160 1HB  ALA A 213     -15.448   1.212  12.975  1.00 94.41           H
ATOM   3161 2HB  ALA A 213     -14.016   2.258  12.812  1.00 94.41           H
ATOM   3162 3HB  ALA A 213     -15.045   1.932  11.397  1.00 94.41           H
ATOM   3163  HN  ALA A 213     -13.377   0.275  14.018  1.00 94.41           H
ATOM   3164  N   VAL A 214     -11.620   1.276  11.559  1.00 92.67           N
ATOM   3165  CA  VAL A 214     -10.501   1.728  10.750  1.00 92.67           C
ATOM   3166  C   VAL A 214      -9.828   0.519  10.097  1.00 92.67           C
ATOM   3167  O   VAL A 214      -9.500   0.551   8.912  1.00 92.67           O
ATOM   3168  HA  VAL A 214     -10.900   2.373   9.967  1.00 92.67           H
ATOM   3169  CB  VAL A 214      -9.540   2.557  11.604  1.00 92.67           C
ATOM   3170  HB  VAL A 214      -9.302   1.981  12.498  1.00 92.67           H
ATOM   3171  CG1 VAL A 214      -8.232   2.824  10.855  1.00 92.67           C
ATOM   3172 1HG1 VAL A 214      -7.753   1.876  10.611  1.00 92.67           H
ATOM   3173 2HG1 VAL A 214      -8.445   3.371   9.937  1.00 92.67           H
ATOM   3174 3HG1 VAL A 214      -7.567   3.416  11.485  1.00 92.67           H
ATOM   3175  CG2 VAL A 214     -10.193   3.867  12.050  1.00 92.67           C
ATOM   3176 1HG2 VAL A 214     -10.474   4.450  11.173  1.00 92.67           H
ATOM   3177 2HG2 VAL A 214     -11.083   3.647  12.639  1.00 92.67           H
ATOM   3178 3HG2 VAL A 214      -9.488   4.437  12.655  1.00 92.67           H
ATOM   3179  HN  VAL A 214     -11.554   1.496  12.532  1.00 92.67           H
ATOM   3180  N   LEU A 215      -9.643  -0.520  10.898  1.00 92.37           N
ATOM   3181  CA  LEU A 215      -8.939  -1.705  10.437  1.00 92.37           C
ATOM   3182  C   LEU A 215      -9.787  -2.418   9.382  1.00 92.37           C
ATOM   3183  O   LEU A 215      -9.270  -2.846   8.351  1.00 92.37           O
ATOM   3184  HA  LEU A 215      -8.012  -1.373   9.969  1.00 92.37           H
ATOM   3185  CB  LEU A 215      -8.555  -2.594  11.621  1.00 92.37           C
ATOM   3186 1HB  LEU A 215      -9.444  -2.757  12.231  1.00 92.37           H
ATOM   3187 2HB  LEU A 215      -8.251  -3.567  11.236  1.00 92.37           H
ATOM   3188  CG  LEU A 215      -7.440  -2.064  12.525  1.00 92.37           C
ATOM   3189  HG  LEU A 215      -7.776  -1.124  12.965  1.00 92.37           H
ATOM   3190  CD1 LEU A 215      -7.163  -3.030  13.679  1.00 92.37           C
ATOM   3191 1HD1 LEU A 215      -8.068  -3.153  14.275  1.00 92.37           H
ATOM   3192 2HD1 LEU A 215      -6.858  -3.996  13.278  1.00 92.37           H
ATOM   3193 3HD1 LEU A 215      -6.367  -2.628  14.306  1.00 92.37           H
ATOM   3194  CD2 LEU A 215      -6.178  -1.758  11.717  1.00 92.37           C
ATOM   3195 1HD2 LEU A 215      -5.829  -2.669  11.230  1.00 92.37           H
ATOM   3196 2HD2 LEU A 215      -6.403  -1.006  10.962  1.00 92.37           H
ATOM   3197 3HD2 LEU A 215      -5.402  -1.383  12.384  1.00 92.37           H
ATOM   3198  HN  LEU A 215      -9.963  -0.560  11.845  1.00 92.37           H
ATOM   3199  N   THR A 216     -11.075  -2.523   9.676  1.00 91.60           N
ATOM   3200  CA  THR A 216     -11.992  -3.211   8.783  1.00 91.60           C
ATOM   3201  C   THR A 216     -12.002  -2.540   7.408  1.00 91.60           C
ATOM   3202  O   THR A 216     -11.960  -3.218   6.383  1.00 91.60           O
ATOM   3203  HA  THR A 216     -11.632  -4.230   8.639  1.00 91.60           H
ATOM   3204  CB  THR A 216     -13.367  -3.245   9.453  1.00 91.60           C
ATOM   3205  HB  THR A 216     -13.758  -2.237   9.590  1.00 91.60           H
ATOM   3206  OG1 THR A 216     -13.152  -3.989  10.649  1.00 91.60           O
ATOM   3207  HG1 THR A 216     -13.107  -3.371  11.434  1.00 91.60           H
ATOM   3208  CG2 THR A 216     -14.380  -4.082   8.669  1.00 91.60           C
ATOM   3209 1HG2 THR A 216     -14.019  -5.108   8.591  1.00 91.60           H
ATOM   3210 2HG2 THR A 216     -14.503  -3.663   7.671  1.00 91.60           H
ATOM   3211 3HG2 THR A 216     -15.338  -4.073   9.188  1.00 91.60           H
ATOM   3212  HN  THR A 216     -11.492  -2.149  10.504  1.00 91.60           H
ATOM   3213  N   LEU A 217     -12.058  -1.217   7.431  1.00 88.60           N
ATOM   3214  CA  LEU A 217     -12.095  -0.448   6.199  1.00 88.60           C
ATOM   3215  C   LEU A 217     -10.815  -0.709   5.401  1.00 88.60           C
ATOM   3216  O   LEU A 217     -10.853  -0.814   4.177  1.00 88.60           O
ATOM   3217  HA  LEU A 217     -12.943  -0.805   5.616  1.00 88.60           H
ATOM   3218  CB  LEU A 217     -12.342   1.032   6.498  1.00 88.60           C
ATOM   3219 1HB  LEU A 217     -13.163   1.106   7.212  1.00 88.60           H
ATOM   3220 2HB  LEU A 217     -11.456   1.436   6.988  1.00 88.60           H
ATOM   3221  CG  LEU A 217     -12.671   1.914   5.292  1.00 88.60           C
ATOM   3222  HG  LEU A 217     -11.932   1.719   4.515  1.00 88.60           H
ATOM   3223  CD1 LEU A 217     -14.042   1.561   4.711  1.00 88.60           C
ATOM   3224 1HD1 LEU A 217     -14.043   0.518   4.393  1.00 88.60           H
ATOM   3225 2HD1 LEU A 217     -14.808   1.709   5.472  1.00 88.60           H
ATOM   3226 3HD1 LEU A 217     -14.250   2.202   3.856  1.00 88.60           H
ATOM   3227  CD2 LEU A 217     -12.567   3.397   5.653  1.00 88.60           C
ATOM   3228 1HD2 LEU A 217     -13.268   3.626   6.455  1.00 88.60           H
ATOM   3229 2HD2 LEU A 217     -11.552   3.621   5.983  1.00 88.60           H
ATOM   3230 3HD2 LEU A 217     -12.805   4.002   4.778  1.00 88.60           H
ATOM   3231  HN  LEU A 217     -12.078  -0.672   8.270  1.00 88.60           H
ATOM   3232  N   LYS A 218      -9.712  -0.806   6.129  1.00 86.14           N
ATOM   3233  CA  LYS A 218      -8.418  -1.013   5.502  1.00 86.14           C
ATOM   3234  C   LYS A 218      -8.419  -2.358   4.772  1.00 86.14           C
ATOM   3235  O   LYS A 218      -7.945  -2.455   3.641  1.00 86.14           O
ATOM   3236  HA  LYS A 218      -8.281  -0.221   4.766  1.00 86.14           H
ATOM   3237  CB  LYS A 218      -7.295  -0.874   6.532  1.00 86.14           C
ATOM   3238 1HB  LYS A 218      -7.429   0.047   7.100  1.00 86.14           H
ATOM   3239 2HB  LYS A 218      -7.346  -1.697   7.244  1.00 86.14           H
ATOM   3240  CG  LYS A 218      -5.925  -0.865   5.851  1.00 86.14           C
ATOM   3241 1HG  LYS A 218      -5.819  -1.752   5.228  1.00 86.14           H
ATOM   3242 2HG  LYS A 218      -5.848  -0.001   5.191  1.00 86.14           H
ATOM   3243  CD  LYS A 218      -4.799  -0.824   6.886  1.00 86.14           C
ATOM   3244 1HD  LYS A 218      -4.870   0.092   7.471  1.00 86.14           H
ATOM   3245 2HD  LYS A 218      -4.910  -1.656   7.582  1.00 86.14           H
ATOM   3246  CE  LYS A 218      -3.429  -0.898   6.209  1.00 86.14           C
ATOM   3247 1HE  LYS A 218      -3.408  -1.732   5.507  1.00 86.14           H
ATOM   3248 2HE  LYS A 218      -3.253   0.009   5.631  1.00 86.14           H
ATOM   3249  NZ  LYS A 218      -2.360  -1.066   7.219  1.00 86.14           N
ATOM   3250 1HZ  LYS A 218      -1.497  -1.331   6.757  1.00 86.14           H
ATOM   3251 2HZ  LYS A 218      -2.223  -0.192   7.714  1.00 86.14           H
ATOM   3252 3HZ  LYS A 218      -2.627  -1.789   7.877  1.00 86.14           H
ATOM   3253  HN  LYS A 218      -9.693  -0.745   7.127  1.00 86.14           H
ATOM   3254  N   VAL A 219      -8.957  -3.362   5.449  1.00 90.69           N
ATOM   3255  CA  VAL A 219      -8.921  -4.719   4.930  1.00 90.69           C
ATOM   3256  C   VAL A 219      -9.825  -4.814   3.700  1.00 90.69           C
ATOM   3257  O   VAL A 219      -9.438  -5.388   2.683  1.00 90.69           O
ATOM   3258  HA  VAL A 219      -7.895  -4.928   4.628  1.00 90.69           H
ATOM   3259  CB  VAL A 219      -9.302  -5.710   6.031  1.00 90.69           C
ATOM   3260  HB  VAL A 219     -10.256  -5.393   6.452  1.00 90.69           H
ATOM   3261  CG1 VAL A 219      -9.485  -7.118   5.461  1.00 90.69           C
ATOM   3262 1HG1 VAL A 219     -10.276  -7.107   4.712  1.00 90.69           H
ATOM   3263 2HG1 VAL A 219      -8.553  -7.448   5.002  1.00 90.69           H
ATOM   3264 3HG1 VAL A 219      -9.755  -7.803   6.265  1.00 90.69           H
ATOM   3265  CG2 VAL A 219      -8.266  -5.704   7.157  1.00 90.69           C
ATOM   3266 1HG2 VAL A 219      -7.292  -5.985   6.756  1.00 90.69           H
ATOM   3267 2HG2 VAL A 219      -8.207  -4.706   7.591  1.00 90.69           H
ATOM   3268 3HG2 VAL A 219      -8.562  -6.418   7.926  1.00 90.69           H
ATOM   3269  HN  VAL A 219      -9.411  -3.260   6.334  1.00 90.69           H
ATOM   3270  N   ILE A 220     -11.014  -4.244   3.833  1.00 90.88           N
ATOM   3271  CA  ILE A 220     -12.017  -4.352   2.787  1.00 90.88           C
ATOM   3272  C   ILE A 220     -11.504  -3.662   1.522  1.00 90.88           C
ATOM   3273  O   ILE A 220     -11.407  -4.286   0.466  1.00 90.88           O
ATOM   3274  HA  ILE A 220     -12.152  -5.412   2.572  1.00 90.88           H
ATOM   3275  CB  ILE A 220     -13.363  -3.814   3.278  1.00 90.88           C
ATOM   3276  HB  ILE A 220     -13.195  -2.840   3.737  1.00 90.88           H
ATOM   3277  CG1 ILE A 220     -13.956  -4.724   4.356  1.00 90.88           C
ATOM   3278 1HG1 ILE A 220     -14.169  -5.705   3.932  1.00 90.88           H
ATOM   3279 2HG1 ILE A 220     -13.228  -4.873   5.153  1.00 90.88           H
ATOM   3280  CG2 ILE A 220     -14.328  -3.604   2.110  1.00 90.88           C
ATOM   3281 1HG2 ILE A 220     -13.900  -2.887   1.410  1.00 90.88           H
ATOM   3282 2HG2 ILE A 220     -14.496  -4.553   1.602  1.00 90.88           H
ATOM   3283 3HG2 ILE A 220     -15.277  -3.221   2.488  1.00 90.88           H
ATOM   3284  CD1 ILE A 220     -15.239  -4.124   4.935  1.00 90.88           C
ATOM   3285 1HD1 ILE A 220     -15.017  -3.153   5.380  1.00 90.88           H
ATOM   3286 2HD1 ILE A 220     -15.973  -3.999   4.139  1.00 90.88           H
ATOM   3287 3HD1 ILE A 220     -15.640  -4.790   5.698  1.00 90.88           H
ATOM   3288  HN  ILE A 220     -11.294  -3.717   4.635  1.00 90.88           H
ATOM   3289  N   LEU A 221     -11.189  -2.383   1.669  1.00 89.72           N
ATOM   3290  CA  LEU A 221     -10.854  -1.558   0.521  1.00 89.72           C
ATOM   3291  C   LEU A 221      -9.417  -1.855   0.088  1.00 89.72           C
ATOM   3292  O   LEU A 221      -9.059  -1.649  -1.071  1.00 89.72           O
ATOM   3293  HA  LEU A 221     -11.524  -1.839  -0.291  1.00 89.72           H
ATOM   3294  CB  LEU A 221     -11.110  -0.081   0.830  1.00 89.72           C
ATOM   3295 1HB  LEU A 221     -10.532   0.191   1.713  1.00 89.72           H
ATOM   3296 2HB  LEU A 221     -10.726   0.514   0.002  1.00 89.72           H
ATOM   3297  CG  LEU A 221     -12.570   0.310   1.069  1.00 89.72           C
ATOM   3298  HG  LEU A 221     -12.924  -0.218   1.954  1.00 89.72           H
ATOM   3299  CD1 LEU A 221     -12.696   1.808   1.355  1.00 89.72           C
ATOM   3300 1HD1 LEU A 221     -12.116   2.058   2.244  1.00 89.72           H
ATOM   3301 2HD1 LEU A 221     -12.317   2.374   0.504  1.00 89.72           H
ATOM   3302 3HD1 LEU A 221     -13.743   2.059   1.522  1.00 89.72           H
ATOM   3303  CD2 LEU A 221     -13.453  -0.126  -0.101  1.00 89.72           C
ATOM   3304 1HD2 LEU A 221     -13.108   0.355  -1.016  1.00 89.72           H
ATOM   3305 2HD2 LEU A 221     -13.396  -1.208  -0.216  1.00 89.72           H
ATOM   3306 3HD2 LEU A 221     -14.485   0.165   0.095  1.00 89.72           H
ATOM   3307  HN  LEU A 221     -11.161  -1.912   2.551  1.00 89.72           H
ATOM   3308  N   GLY A 222      -8.632  -2.335   1.041  1.00 88.17           N
ATOM   3309  CA  GLY A 222      -7.201  -2.475   0.832  1.00 88.17           C
ATOM   3310  C   GLY A 222      -6.879  -3.779   0.099  1.00 88.17           C
ATOM   3311  O   GLY A 222      -5.854  -3.880  -0.574  1.00 88.17           O
ATOM   3312 1HA  GLY A 222      -6.829  -1.628   0.256  1.00 88.17           H
ATOM   3313 2HA  GLY A 222      -6.686  -2.458   1.793  1.00 88.17           H
ATOM   3314  HN  GLY A 222      -8.958  -2.624   1.941  1.00 88.17           H
ATOM   3315  N   PHE A 223      -7.773  -4.744   0.254  1.00 80.53           N
ATOM   3316  CA  PHE A 223      -7.508  -6.093  -0.217  1.00 80.53           C
ATOM   3317  C   PHE A 223      -8.711  -6.655  -0.976  1.00 80.53           C
ATOM   3318  O   PHE A 223      -8.647  -6.856  -2.188  1.00 80.53           O
ATOM   3319  HA  PHE A 223      -6.651  -6.038  -0.888  1.00 80.53           H
ATOM   3320  CB  PHE A 223      -7.251  -6.956   1.020  1.00 80.53           C
ATOM   3321 1HB  PHE A 223      -6.470  -6.490   1.620  1.00 80.53           H
ATOM   3322 2HB  PHE A 223      -8.154  -6.976   1.630  1.00 80.53           H
ATOM   3323  CG  PHE A 223      -6.838  -8.394   0.700  1.00 80.53           C
ATOM   3324  CD1 PHE A 223      -7.642  -9.429   1.062  1.00 80.53           C
ATOM   3325  HD1 PHE A 223      -8.581  -9.234   1.580  1.00 80.53           H
ATOM   3326  CD2 PHE A 223      -5.666  -8.637   0.053  1.00 80.53           C
ATOM   3327  HD2 PHE A 223      -5.022  -7.808  -0.237  1.00 80.53           H
ATOM   3328  CE1 PHE A 223      -7.258 -10.764   0.765  1.00 80.53           C
ATOM   3329  HE1 PHE A 223      -7.903 -11.594   1.055  1.00 80.53           H
ATOM   3330  CE2 PHE A 223      -5.283  -9.972  -0.244  1.00 80.53           C
ATOM   3331  HE2 PHE A 223      -4.344 -10.167  -0.762  1.00 80.53           H
ATOM   3332  CZ  PHE A 223      -6.087 -11.007   0.118  1.00 80.53           C
ATOM   3333  HZ  PHE A 223      -5.793 -12.031  -0.110  1.00 80.53           H
ATOM   3334  HN  PHE A 223      -8.663  -4.617   0.692  1.00 80.53           H
ATOM   3335  N   PHE A 224      -9.781  -6.893  -0.232  1.00 84.70           N
ATOM   3336  CA  PHE A 224     -10.865  -7.727  -0.724  1.00 84.70           C
ATOM   3337  C   PHE A 224     -11.455  -7.154  -2.014  1.00 84.70           C
ATOM   3338  O   PHE A 224     -11.546  -7.852  -3.023  1.00 84.70           O
ATOM   3339  HA  PHE A 224     -10.448  -8.714  -0.924  1.00 84.70           H
ATOM   3340  CB  PHE A 224     -11.947  -7.738   0.357  1.00 84.70           C
ATOM   3341 1HB  PHE A 224     -12.024  -6.740   0.790  1.00 84.70           H
ATOM   3342 2HB  PHE A 224     -12.908  -7.959  -0.108  1.00 84.70           H
ATOM   3343  CG  PHE A 224     -11.696  -8.747   1.479  1.00 84.70           C
ATOM   3344  CD1 PHE A 224     -11.901 -10.074   1.259  1.00 84.70           C
ATOM   3345  HD1 PHE A 224     -12.244 -10.418   0.284  1.00 84.70           H
ATOM   3346  CD2 PHE A 224     -11.268  -8.318   2.697  1.00 84.70           C
ATOM   3347  HD2 PHE A 224     -11.104  -7.255   2.873  1.00 84.70           H
ATOM   3348  CE1 PHE A 224     -11.668 -11.010   2.301  1.00 84.70           C
ATOM   3349  HE1 PHE A 224     -11.832 -12.073   2.125  1.00 84.70           H
ATOM   3350  CE2 PHE A 224     -11.035  -9.255   3.738  1.00 84.70           C
ATOM   3351  HE2 PHE A 224     -10.692  -8.911   4.714  1.00 84.70           H
ATOM   3352  CZ  PHE A 224     -11.240 -10.581   3.518  1.00 84.70           C
ATOM   3353  HZ  PHE A 224     -11.061 -11.300   4.318  1.00 84.70           H
ATOM   3354  HN  PHE A 224      -9.914  -6.529   0.690  1.00 84.70           H
ATOM   3355  N   LEU A 225     -11.840  -5.889  -1.940  1.00 89.94           N
ATOM   3356  CA  LEU A 225     -12.502  -5.241  -3.060  1.00 89.94           C
ATOM   3357  C   LEU A 225     -11.583  -5.281  -4.282  1.00 89.94           C
ATOM   3358  O   LEU A 225     -11.966  -5.791  -5.334  1.00 89.94           O
ATOM   3359  HA  LEU A 225     -13.401  -5.816  -3.284  1.00 89.94           H
ATOM   3360  CB  LEU A 225     -12.951  -3.831  -2.674  1.00 89.94           C
ATOM   3361 1HB  LEU A 225     -13.671  -3.910  -1.859  1.00 89.94           H
ATOM   3362 2HB  LEU A 225     -12.088  -3.290  -2.285  1.00 89.94           H
ATOM   3363  CG  LEU A 225     -13.579  -2.997  -3.793  1.00 89.94           C
ATOM   3364  HG  LEU A 225     -12.939  -3.070  -4.673  1.00 89.94           H
ATOM   3365  CD1 LEU A 225     -14.951  -3.548  -4.184  1.00 89.94           C
ATOM   3366 1HD1 LEU A 225     -14.844  -4.576  -4.532  1.00 89.94           H
ATOM   3367 2HD1 LEU A 225     -15.612  -3.525  -3.318  1.00 89.94           H
ATOM   3368 3HD1 LEU A 225     -15.374  -2.937  -4.981  1.00 89.94           H
ATOM   3369  CD2 LEU A 225     -13.644  -1.518  -3.404  1.00 89.94           C
ATOM   3370 1HD2 LEU A 225     -14.248  -1.406  -2.504  1.00 89.94           H
ATOM   3371 2HD2 LEU A 225     -12.637  -1.147  -3.214  1.00 89.94           H
ATOM   3372 3HD2 LEU A 225     -14.094  -0.949  -4.217  1.00 89.94           H
ATOM   3373  HN  LEU A 225     -11.707  -5.310  -1.135  1.00 89.94           H
ATOM   3374  N   PRO A 226     -10.360  -4.747  -4.167  1.00 89.99           N
ATOM   3375  CA  PRO A 226      -9.425  -4.754  -5.295  1.00 89.99           C
ATOM   3376  C   PRO A 226      -9.232  -6.146  -5.876  1.00 89.99           C
ATOM   3377  O   PRO A 226      -9.234  -6.319  -7.094  1.00 89.99           O
ATOM   3378  HA  PRO A 226      -9.822  -4.156  -6.115  1.00 89.99           H
ATOM   3379  CB  PRO A 226      -8.129  -4.206  -4.694  1.00 89.99           C
ATOM   3380 1HB  PRO A 226      -7.486  -5.006  -4.327  1.00 89.99           H
ATOM   3381 2HB  PRO A 226      -7.551  -3.647  -5.430  1.00 89.99           H
ATOM   3382  CG  PRO A 226      -8.616  -3.310  -3.562  1.00 89.99           C
ATOM   3383 1HG  PRO A 226      -7.834  -3.126  -2.826  1.00 89.99           H
ATOM   3384 2HG  PRO A 226      -8.930  -2.331  -3.926  1.00 89.99           H
ATOM   3385  CD  PRO A 226      -9.776  -4.101  -2.979  1.00 89.99           C
ATOM   3386 1HD  PRO A 226      -9.437  -4.836  -2.248  1.00 89.99           H
ATOM   3387 2HD  PRO A 226     -10.490  -3.455  -2.468  1.00 89.99           H
ATOM   3388  N   PHE A 227      -9.070  -7.109  -4.981  1.00 84.12           N
ATOM   3389  CA  PHE A 227      -8.735  -8.462  -5.391  1.00 84.12           C
ATOM   3390  C   PHE A 227      -9.866  -9.081  -6.216  1.00 84.12           C
ATOM   3391  O   PHE A 227      -9.620  -9.676  -7.264  1.00 84.12           O
ATOM   3392  HA  PHE A 227      -7.834  -8.402  -6.000  1.00 84.12           H
ATOM   3393  CB  PHE A 227      -8.545  -9.282  -4.113  1.00 84.12           C
ATOM   3394 1HB  PHE A 227      -7.794  -8.797  -3.490  1.00 84.12           H
ATOM   3395 2HB  PHE A 227      -9.478  -9.278  -3.548  1.00 84.12           H
ATOM   3396  CG  PHE A 227      -8.123 -10.732  -4.360  1.00 84.12           C
ATOM   3397  CD1 PHE A 227      -9.048 -11.727  -4.312  1.00 84.12           C
ATOM   3398  HD1 PHE A 227     -10.091 -11.492  -4.097  1.00 84.12           H
ATOM   3399  CD2 PHE A 227      -6.822 -11.025  -4.629  1.00 84.12           C
ATOM   3400  HD2 PHE A 227      -6.081 -10.227  -4.667  1.00 84.12           H
ATOM   3401  CE1 PHE A 227      -8.656 -13.073  -4.542  1.00 84.12           C
ATOM   3402  HE1 PHE A 227      -9.398 -13.870  -4.503  1.00 84.12           H
ATOM   3403  CE2 PHE A 227      -6.430 -12.370  -4.859  1.00 84.12           C
ATOM   3404  HE2 PHE A 227      -5.388 -12.605  -5.074  1.00 84.12           H
ATOM   3405  CZ  PHE A 227      -7.356 -13.366  -4.810  1.00 84.12           C
ATOM   3406  HZ  PHE A 227      -7.055 -14.398  -4.987  1.00 84.12           H
ATOM   3407  HN  PHE A 227      -9.163  -6.977  -3.994  1.00 84.12           H
ATOM   3408  N   VAL A 228     -11.080  -8.918  -5.712  1.00 91.76           N
ATOM   3409  CA  VAL A 228     -12.244  -9.493  -6.364  1.00 91.76           C
ATOM   3410  C   VAL A 228     -12.370  -8.916  -7.775  1.00 91.76           C
ATOM   3411  O   VAL A 228     -12.597  -9.653  -8.734  1.00 91.76           O
ATOM   3412  HA  VAL A 228     -12.082 -10.569  -6.439  1.00 91.76           H
ATOM   3413  CB  VAL A 228     -13.492  -9.261  -5.509  1.00 91.76           C
ATOM   3414  HB  VAL A 228     -13.542  -8.198  -5.273  1.00 91.76           H
ATOM   3415  CG1 VAL A 228     -14.761  -9.632  -6.279  1.00 91.76           C
ATOM   3416 1HG1 VAL A 228     -14.833  -9.018  -7.177  1.00 91.76           H
ATOM   3417 2HG1 VAL A 228     -14.721 -10.684  -6.560  1.00 91.76           H
ATOM   3418 3HG1 VAL A 228     -15.632  -9.457  -5.649  1.00 91.76           H
ATOM   3419  CG2 VAL A 228     -13.405 -10.032  -4.191  1.00 91.76           C
ATOM   3420 1HG2 VAL A 228     -13.318 -11.099  -4.399  1.00 91.76           H
ATOM   3421 2HG2 VAL A 228     -12.530  -9.699  -3.632  1.00 91.76           H
ATOM   3422 3HG2 VAL A 228     -14.304  -9.849  -3.603  1.00 91.76           H
ATOM   3423  HN  VAL A 228     -11.275  -8.405  -4.876  1.00 91.76           H
ATOM   3424  N   VAL A 229     -12.218  -7.602  -7.858  1.00 91.77           N
ATOM   3425  CA  VAL A 229     -12.392  -6.907  -9.122  1.00 91.77           C
ATOM   3426  C   VAL A 229     -11.336  -7.394 -10.117  1.00 91.77           C
ATOM   3427  O   VAL A 229     -11.651  -7.687 -11.269  1.00 91.77           O
ATOM   3428  HA  VAL A 229     -13.380  -7.164  -9.506  1.00 91.77           H
ATOM   3429  CB  VAL A 229     -12.350  -5.394  -8.898  1.00 91.77           C
ATOM   3430  HB  VAL A 229     -11.432  -5.161  -8.359  1.00 91.77           H
ATOM   3431  CG1 VAL A 229     -12.316  -4.643 -10.230  1.00 91.77           C
ATOM   3432 1HG1 VAL A 229     -11.430  -4.938 -10.791  1.00 91.77           H
ATOM   3433 2HG1 VAL A 229     -13.209  -4.886 -10.807  1.00 91.77           H
ATOM   3434 3HG1 VAL A 229     -12.287  -3.570 -10.041  1.00 91.77           H
ATOM   3435  CG2 VAL A 229     -13.529  -4.934  -8.039  1.00 91.77           C
ATOM   3436 1HG2 VAL A 229     -14.464  -5.187  -8.539  1.00 91.77           H
ATOM   3437 2HG2 VAL A 229     -13.490  -5.433  -7.070  1.00 91.77           H
ATOM   3438 3HG2 VAL A 229     -13.475  -3.855  -7.895  1.00 91.77           H
ATOM   3439  HN  VAL A 229     -11.981  -7.017  -7.083  1.00 91.77           H
ATOM   3440  N   MET A 230     -10.104  -7.464  -9.635  1.00 83.81           N
ATOM   3441  CA  MET A 230      -8.994  -7.878 -10.476  1.00 83.81           C
ATOM   3442  C   MET A 230      -9.197  -9.305 -10.989  1.00 83.81           C
ATOM   3443  O   MET A 230      -9.047  -9.567 -12.181  1.00 83.81           O
ATOM   3444  HA  MET A 230      -8.985  -7.182 -11.314  1.00 83.81           H
ATOM   3445  CB  MET A 230      -7.691  -7.804  -9.676  1.00 83.81           C
ATOM   3446 1HB  MET A 230      -7.834  -8.264  -8.698  1.00 83.81           H
ATOM   3447 2HB  MET A 230      -6.914  -8.373 -10.186  1.00 83.81           H
ATOM   3448  CG  MET A 230      -7.237  -6.353  -9.501  1.00 83.81           C
ATOM   3449 1HG  MET A 230      -7.230  -5.847 -10.467  1.00 83.81           H
ATOM   3450 2HG  MET A 230      -7.942  -5.817  -8.866  1.00 83.81           H
ATOM   3451  SD  MET A 230      -5.607  -6.307  -8.777  1.00 83.81           S
ATOM   3452  CE  MET A 230      -5.983  -6.882  -7.130  1.00 83.81           C
ATOM   3453 1HE  MET A 230      -6.695  -6.203  -6.661  1.00 83.81           H
ATOM   3454 2HE  MET A 230      -6.415  -7.881  -7.183  1.00 83.81           H
ATOM   3455 3HE  MET A 230      -5.068  -6.914  -6.538  1.00 83.81           H
ATOM   3456  HN  MET A 230      -9.859  -7.245  -8.690  1.00 83.81           H
ATOM   3457  N   ALA A 231      -9.536 -10.191 -10.063  1.00 89.64           N
ATOM   3458  CA  ALA A 231      -9.670 -11.600 -10.389  1.00 89.64           C
ATOM   3459  C   ALA A 231     -10.716 -11.766 -11.494  1.00 89.64           C
ATOM   3460  O   ALA A 231     -10.506 -12.520 -12.443  1.00 89.64           O
ATOM   3461  HA  ALA A 231      -8.706 -11.949 -10.757  1.00 89.64           H
ATOM   3462  CB  ALA A 231     -10.029 -12.384  -9.125  1.00 89.64           C
ATOM   3463 1HB  ALA A 231      -9.241 -12.257  -8.383  1.00 89.64           H
ATOM   3464 2HB  ALA A 231     -10.971 -12.013  -8.722  1.00 89.64           H
ATOM   3465 3HB  ALA A 231     -10.130 -13.442  -9.370  1.00 89.64           H
ATOM   3466  HN  ALA A 231      -9.717  -9.959  -9.107  1.00 89.64           H
ATOM   3467  N   CYS A 232     -11.819 -11.050 -11.334  1.00 89.14           N
ATOM   3468  CA  CYS A 232     -12.914 -11.139 -12.284  1.00 89.14           C
ATOM   3469  C   CYS A 232     -12.423 -10.611 -13.634  1.00 89.14           C
ATOM   3470  O   CYS A 232     -12.634 -11.245 -14.666  1.00 89.14           O
ATOM   3471  HA  CYS A 232     -13.181 -12.194 -12.355  1.00 89.14           H
ATOM   3472  CB  CYS A 232     -14.152 -10.387 -11.793  1.00 89.14           C
ATOM   3473 1HB  CYS A 232     -13.879  -9.374 -11.497  1.00 89.14           H
ATOM   3474 2HB  CYS A 232     -14.878 -10.298 -12.601  1.00 89.14           H
ATOM   3475  SG  CYS A 232     -14.901 -11.271 -10.377  1.00 89.14           S
ATOM   3476  HG  CYS A 232     -14.072 -10.787  -9.456  1.00 89.14           H
ATOM   3477  HN  CYS A 232     -11.970 -10.419 -10.573  1.00 89.14           H
ATOM   3478  N   CYS A 233     -11.777  -9.455 -13.581  1.00 87.57           N
ATOM   3479  CA  CYS A 233     -11.372  -8.769 -14.796  1.00 87.57           C
ATOM   3480  C   CYS A 233     -10.481  -9.713 -15.606  1.00 87.57           C
ATOM   3481  O   CYS A 233     -10.718  -9.928 -16.794  1.00 87.57           O
ATOM   3482  HA  CYS A 233     -12.285  -8.534 -15.343  1.00 87.57           H
ATOM   3483  CB  CYS A 233     -10.669  -7.445 -14.490  1.00 87.57           C
ATOM   3484 1HB  CYS A 233      -9.925  -7.591 -13.707  1.00 87.57           H
ATOM   3485 2HB  CYS A 233     -10.137  -7.093 -15.374  1.00 87.57           H
ATOM   3486  SG  CYS A 233     -11.896  -6.194 -13.960  1.00 87.57           S
ATOM   3487  HG  CYS A 233     -12.029  -6.648 -12.717  1.00 87.57           H
ATOM   3488  HN  CYS A 233     -11.532  -8.990 -12.731  1.00 87.57           H
ATOM   3489  N   TYR A 234      -9.475 -10.251 -14.932  1.00 74.04           N
ATOM   3490  CA  TYR A 234      -8.455 -11.034 -15.608  1.00 74.04           C
ATOM   3491  C   TYR A 234      -9.005 -12.394 -16.042  1.00 74.04           C
ATOM   3492  O   TYR A 234      -8.573 -12.950 -17.050  1.00 74.04           O
ATOM   3493  HA  TYR A 234      -8.137 -10.481 -16.492  1.00 74.04           H
ATOM   3494  CB  TYR A 234      -7.341 -11.251 -14.582  1.00 74.04           C
ATOM   3495 1HB  TYR A 234      -7.789 -11.374 -13.596  1.00 74.04           H
ATOM   3496 2HB  TYR A 234      -6.823 -12.181 -14.815  1.00 74.04           H
ATOM   3497  CG  TYR A 234      -6.318 -10.115 -14.524  1.00 74.04           C
ATOM   3498  CD1 TYR A 234      -5.282 -10.073 -15.434  1.00 74.04           C
ATOM   3499  HD1 TYR A 234      -5.192 -10.849 -16.194  1.00 74.04           H
ATOM   3500  CD2 TYR A 234      -6.433  -9.133 -13.561  1.00 74.04           C
ATOM   3501  HD2 TYR A 234      -7.251  -9.166 -12.842  1.00 74.04           H
ATOM   3502  CE1 TYR A 234      -4.319  -9.003 -15.379  1.00 74.04           C
ATOM   3503  HE1 TYR A 234      -3.496  -8.958 -16.092  1.00 74.04           H
ATOM   3504  CE2 TYR A 234      -5.470  -8.063 -13.506  1.00 74.04           C
ATOM   3505  HE2 TYR A 234      -5.548  -7.281 -12.751  1.00 74.04           H
ATOM   3506  CZ  TYR A 234      -4.461  -8.051 -14.418  1.00 74.04           C
ATOM   3507  OH  TYR A 234      -3.551  -7.041 -14.366  1.00 74.04           O
ATOM   3508  HH  TYR A 234      -3.796  -6.398 -13.640  1.00 74.04           H
ATOM   3509  HN  TYR A 234      -9.352 -10.159 -13.944  1.00 74.04           H
ATOM   3510  N   THR A 235      -9.951 -12.891 -15.258  1.00 84.50           N
ATOM   3511  CA  THR A 235     -10.629 -14.131 -15.597  1.00 84.50           C
ATOM   3512  C   THR A 235     -11.271 -14.026 -16.982  1.00 84.50           C
ATOM   3513  O   THR A 235     -11.138 -14.933 -17.802  1.00 84.50           O
ATOM   3514  HA  THR A 235      -9.886 -14.926 -15.648  1.00 84.50           H
ATOM   3515  CB  THR A 235     -11.633 -14.440 -14.485  1.00 84.50           C
ATOM   3516  HB  THR A 235     -12.403 -13.670 -14.430  1.00 84.50           H
ATOM   3517  OG1 THR A 235     -10.826 -14.586 -13.320  1.00 84.50           O
ATOM   3518  HG1 THR A 235     -10.945 -13.795 -12.720  1.00 84.50           H
ATOM   3519  CG2 THR A 235     -12.293 -15.810 -14.656  1.00 84.50           C
ATOM   3520 1HG2 THR A 235     -11.527 -16.586 -14.642  1.00 84.50           H
ATOM   3521 2HG2 THR A 235     -12.825 -15.841 -15.606  1.00 84.50           H
ATOM   3522 3HG2 THR A 235     -12.996 -15.979 -13.840  1.00 84.50           H
ATOM   3523  HN  THR A 235     -10.254 -12.463 -14.407  1.00 84.50           H
ATOM   3524  N   ILE A 236     -11.953 -12.911 -17.201  1.00 83.05           N
ATOM   3525  CA  ILE A 236     -12.642 -12.690 -18.460  1.00 83.05           C
ATOM   3526  C   ILE A 236     -11.613 -12.437 -19.563  1.00 83.05           C
ATOM   3527  O   ILE A 236     -11.781 -12.896 -20.692  1.00 83.05           O
ATOM   3528  HA  ILE A 236     -13.187 -13.604 -18.699  1.00 83.05           H
ATOM   3529  CB  ILE A 236     -13.677 -11.572 -18.316  1.00 83.05           C
ATOM   3530  HB  ILE A 236     -13.160 -10.669 -17.989  1.00 83.05           H
ATOM   3531  CG1 ILE A 236     -14.710 -11.916 -17.241  1.00 83.05           C
ATOM   3532 1HG1 ILE A 236     -15.389 -12.681 -17.617  1.00 83.05           H
ATOM   3533 2HG1 ILE A 236     -14.207 -12.335 -16.370  1.00 83.05           H
ATOM   3534  CG2 ILE A 236     -14.333 -11.255 -19.662  1.00 83.05           C
ATOM   3535 1HG2 ILE A 236     -13.570 -10.936 -20.372  1.00 83.05           H
ATOM   3536 2HG2 ILE A 236     -14.832 -12.146 -20.041  1.00 83.05           H
ATOM   3537 3HG2 ILE A 236     -15.063 -10.457 -19.530  1.00 83.05           H
ATOM   3538  CD1 ILE A 236     -15.506 -10.676 -16.830  1.00 83.05           C
ATOM   3539 1HD1 ILE A 236     -14.826  -9.922 -16.433  1.00 83.05           H
ATOM   3540 2HD1 ILE A 236     -16.027 -10.273 -17.699  1.00 83.05           H
ATOM   3541 3HD1 ILE A 236     -16.233 -10.948 -16.065  1.00 83.05           H
ATOM   3542  HN  ILE A 236     -12.038 -12.168 -16.537  1.00 83.05           H
ATOM   3543  N   ILE A 237     -10.569 -11.707 -19.198  1.00 79.42           N
ATOM   3544  CA  ILE A 237      -9.523 -11.368 -20.148  1.00 79.42           C
ATOM   3545  C   ILE A 237      -8.937 -12.653 -20.736  1.00 79.42           C
ATOM   3546  O   ILE A 237      -8.841 -12.796 -21.953  1.00 79.42           O
ATOM   3547  HA  ILE A 237      -9.987 -10.800 -20.955  1.00 79.42           H
ATOM   3548  CB  ILE A 237      -8.480 -10.459 -19.496  1.00 79.42           C
ATOM   3549  HB  ILE A 237      -8.278 -10.835 -18.493  1.00 79.42           H
ATOM   3550  CG1 ILE A 237      -9.014  -9.033 -19.344  1.00 79.42           C
ATOM   3551 1HG1 ILE A 237      -9.047  -8.548 -20.319  1.00 79.42           H
ATOM   3552 2HG1 ILE A 237     -10.037  -9.062 -18.967  1.00 79.42           H
ATOM   3553  CG2 ILE A 237      -7.160 -10.497 -20.267  1.00 79.42           C
ATOM   3554 1HG2 ILE A 237      -6.775 -11.517 -20.279  1.00 79.42           H
ATOM   3555 2HG2 ILE A 237      -7.326 -10.160 -21.290  1.00 79.42           H
ATOM   3556 3HG2 ILE A 237      -6.436  -9.842 -19.782  1.00 79.42           H
ATOM   3557  CD1 ILE A 237      -8.137  -8.217 -18.392  1.00 79.42           C
ATOM   3558 1HD1 ILE A 237      -8.125  -8.692 -17.411  1.00 79.42           H
ATOM   3559 2HD1 ILE A 237      -7.121  -8.170 -18.785  1.00 79.42           H
ATOM   3560 3HD1 ILE A 237      -8.539  -7.208 -18.302  1.00 79.42           H
ATOM   3561  HN  ILE A 237     -10.432 -11.351 -18.274  1.00 79.42           H
ATOM   3562  N   ILE A 238      -8.560 -13.556 -19.842  1.00 77.00           N
ATOM   3563  CA  ILE A 238      -7.909 -14.789 -20.252  1.00 77.00           C
ATOM   3564  C   ILE A 238      -8.833 -15.558 -21.199  1.00 77.00           C
ATOM   3565  O   ILE A 238      -8.392 -16.056 -22.233  1.00 77.00           O
ATOM   3566  HA  ILE A 238      -7.006 -14.516 -20.797  1.00 77.00           H
ATOM   3567  CB  ILE A 238      -7.473 -15.597 -19.029  1.00 77.00           C
ATOM   3568  HB  ILE A 238      -8.308 -15.636 -18.329  1.00 77.00           H
ATOM   3569  CG1 ILE A 238      -6.310 -14.914 -18.307  1.00 77.00           C
ATOM   3570 1HG1 ILE A 238      -5.392 -15.050 -18.879  1.00 77.00           H
ATOM   3571 2HG1 ILE A 238      -6.493 -13.841 -18.248  1.00 77.00           H
ATOM   3572  CG2 ILE A 238      -7.140 -17.040 -19.415  1.00 77.00           C
ATOM   3573 1HG2 ILE A 238      -8.021 -17.512 -19.849  1.00 77.00           H
ATOM   3574 2HG2 ILE A 238      -6.329 -17.043 -20.143  1.00 77.00           H
ATOM   3575 3HG2 ILE A 238      -6.833 -17.592 -18.526  1.00 77.00           H
ATOM   3576  CD1 ILE A 238      -6.128 -15.483 -16.898  1.00 77.00           C
ATOM   3577 1HD1 ILE A 238      -7.039 -15.324 -16.322  1.00 77.00           H
ATOM   3578 2HD1 ILE A 238      -5.921 -16.552 -16.963  1.00 77.00           H
ATOM   3579 3HD1 ILE A 238      -5.295 -14.980 -16.408  1.00 77.00           H
ATOM   3580  HN  ILE A 238      -8.693 -13.456 -18.856  1.00 77.00           H
ATOM   3581  N   HIS A 239     -10.098 -15.629 -20.812  1.00 76.32           N
ATOM   3582  CA  HIS A 239     -11.077 -16.372 -21.587  1.00 76.32           C
ATOM   3583  C   HIS A 239     -11.149 -15.802 -23.005  1.00 76.32           C
ATOM   3584  O   HIS A 239     -11.177 -16.552 -23.979  1.00 76.32           O
ATOM   3585  HA  HIS A 239     -10.722 -17.401 -21.636  1.00 76.32           H
ATOM   3586  CB  HIS A 239     -12.435 -16.381 -20.883  1.00 76.32           C
ATOM   3587 1HB  HIS A 239     -12.293 -16.684 -19.845  1.00 76.32           H
ATOM   3588 2HB  HIS A 239     -12.831 -15.365 -20.867  1.00 76.32           H
ATOM   3589  CG  HIS A 239     -13.454 -17.293 -21.523  1.00 76.32           C
ATOM   3590  ND1 HIS A 239     -13.378 -18.672 -21.446  1.00 76.32           N
ATOM   3591  HD1 HIS A 239     -12.667 -19.194 -20.974  1.00 76.32           H
ATOM   3592  CD2 HIS A 239     -14.571 -17.009 -22.252  1.00 76.32           C
ATOM   3593  HD2 HIS A 239     -14.930 -16.011 -22.505  1.00 76.32           H
ATOM   3594  CE1 HIS A 239     -14.409 -19.185 -22.102  1.00 76.32           C
ATOM   3595  HE1 HIS A 239     -14.628 -20.246 -22.222  1.00 76.32           H
ATOM   3596  NE2 HIS A 239     -15.147 -18.152 -22.602  1.00 76.32           N
ATOM   3597  HN  HIS A 239     -10.456 -15.192 -19.987  1.00 76.32           H
ATOM   3598  N   THR A 240     -11.175 -14.479 -23.076  1.00 77.93           N
ATOM   3599  CA  THR A 240     -11.316 -13.801 -24.353  1.00 77.93           C
ATOM   3600  C   THR A 240     -10.094 -14.066 -25.236  1.00 77.93           C
ATOM   3601  O   THR A 240     -10.224 -14.233 -26.447  1.00 77.93           O
ATOM   3602  HA  THR A 240     -12.180 -14.217 -24.870  1.00 77.93           H
ATOM   3603  CB  THR A 240     -11.554 -12.315 -24.076  1.00 77.93           C
ATOM   3604  HB  THR A 240     -10.651 -11.841 -23.692  1.00 77.93           H
ATOM   3605  OG1 THR A 240     -12.677 -12.301 -23.198  1.00 77.93           O
ATOM   3606  HG1 THR A 240     -12.369 -12.225 -22.250  1.00 77.93           H
ATOM   3607  CG2 THR A 240     -12.040 -11.558 -25.314  1.00 77.93           C
ATOM   3608 1HG2 THR A 240     -12.979 -11.990 -25.658  1.00 77.93           H
ATOM   3609 2HG2 THR A 240     -11.293 -11.637 -26.104  1.00 77.93           H
ATOM   3610 3HG2 THR A 240     -12.193 -10.509 -25.062  1.00 77.93           H
ATOM   3611  HN  THR A 240     -11.102 -13.875 -22.283  1.00 77.93           H
ATOM   3612  N   LEU A 241      -8.936 -14.095 -24.594  1.00 73.59           N
ATOM   3613  CA  LEU A 241      -7.681 -14.201 -25.319  1.00 73.59           C
ATOM   3614  C   LEU A 241      -7.534 -15.621 -25.871  1.00 73.59           C
ATOM   3615  O   LEU A 241      -7.037 -15.811 -26.980  1.00 73.59           O
ATOM   3616  HA  LEU A 241      -7.729 -13.507 -26.158  1.00 73.59           H
ATOM   3617  CB  LEU A 241      -6.512 -13.762 -24.434  1.00 73.59           C
ATOM   3618 1HB  LEU A 241      -6.629 -14.226 -23.455  1.00 73.59           H
ATOM   3619 2HB  LEU A 241      -5.590 -14.153 -24.864  1.00 73.59           H
ATOM   3620  CG  LEU A 241      -6.351 -12.253 -24.237  1.00 73.59           C
ATOM   3621  HG  LEU A 241      -7.300 -11.852 -23.880  1.00 73.59           H
ATOM   3622  CD1 LEU A 241      -5.301 -11.950 -23.166  1.00 73.59           C
ATOM   3623 1HD1 LEU A 241      -5.608 -12.395 -22.220  1.00 73.59           H
ATOM   3624 2HD1 LEU A 241      -4.341 -12.367 -23.470  1.00 73.59           H
ATOM   3625 3HD1 LEU A 241      -5.206 -10.871 -23.046  1.00 73.59           H
ATOM   3626  CD2 LEU A 241      -6.036 -11.557 -25.562  1.00 73.59           C
ATOM   3627 1HD2 LEU A 241      -5.108 -11.958 -25.971  1.00 73.59           H
ATOM   3628 2HD2 LEU A 241      -6.849 -11.733 -26.267  1.00 73.59           H
ATOM   3629 3HD2 LEU A 241      -5.926 -10.486 -25.393  1.00 73.59           H
ATOM   3630  HN  LEU A 241      -8.846 -14.048 -23.599  1.00 73.59           H
ATOM   3631  N   ILE A 242      -7.977 -16.581 -25.072  1.00 74.31           N
ATOM   3632  CA  ILE A 242      -7.949 -17.973 -25.489  1.00 74.31           C
ATOM   3633  C   ILE A 242      -8.743 -18.127 -26.788  1.00 74.31           C
ATOM   3634  O   ILE A 242      -8.324 -18.846 -27.694  1.00 74.31           O
ATOM   3635  HA  ILE A 242      -6.910 -18.234 -25.686  1.00 74.31           H
ATOM   3636  CB  ILE A 242      -8.438 -18.880 -24.358  1.00 74.31           C
ATOM   3637  HB  ILE A 242      -9.357 -18.456 -23.953  1.00 74.31           H
ATOM   3638  CG1 ILE A 242      -7.421 -18.929 -23.216  1.00 74.31           C
ATOM   3639 1HG1 ILE A 242      -6.539 -19.486 -23.534  1.00 74.31           H
ATOM   3640 2HG1 ILE A 242      -7.090 -17.919 -22.975  1.00 74.31           H
ATOM   3641  CG2 ILE A 242      -8.778 -20.276 -24.883  1.00 74.31           C
ATOM   3642 1HG2 ILE A 242      -9.564 -20.200 -25.635  1.00 74.31           H
ATOM   3643 2HG2 ILE A 242      -7.890 -20.722 -25.331  1.00 74.31           H
ATOM   3644 3HG2 ILE A 242      -9.122 -20.901 -24.059  1.00 74.31           H
ATOM   3645  CD1 ILE A 242      -8.024 -19.585 -21.972  1.00 74.31           C
ATOM   3646 1HD1 ILE A 242      -8.891 -19.012 -21.644  1.00 74.31           H
ATOM   3647 2HD1 ILE A 242      -8.331 -20.603 -22.211  1.00 74.31           H
ATOM   3648 3HD1 ILE A 242      -7.280 -19.607 -21.176  1.00 74.31           H
ATOM   3649  HN  ILE A 242      -8.347 -16.421 -24.158  1.00 74.31           H
ATOM   3650  N   GLN A 243      -9.875 -17.441 -26.837  1.00 69.84           N
ATOM   3651  CA  GLN A 243     -10.745 -17.514 -27.999  1.00 69.84           C
ATOM   3652  C   GLN A 243     -10.091 -16.822 -29.196  1.00 69.84           C
ATOM   3653  O   GLN A 243     -10.285 -17.236 -30.339  1.00 69.84           O
ATOM   3654  HA  GLN A 243     -10.863 -18.578 -28.205  1.00 69.84           H
ATOM   3655  CB  GLN A 243     -12.117 -16.907 -27.696  1.00 69.84           C
ATOM   3656 1HB  GLN A 243     -11.992 -15.907 -27.282  1.00 69.84           H
ATOM   3657 2HB  GLN A 243     -12.683 -16.801 -28.621  1.00 69.84           H
ATOM   3658  CG  GLN A 243     -12.897 -17.780 -26.712  1.00 69.84           C
ATOM   3659 1HG  GLN A 243     -12.983 -18.793 -27.106  1.00 69.84           H
ATOM   3660 2HG  GLN A 243     -12.352 -17.850 -25.770  1.00 69.84           H
ATOM   3661  CD  GLN A 243     -14.293 -17.206 -26.458  1.00 69.84           C
ATOM   3662  OE1 GLN A 243     -14.634 -16.119 -26.893  1.00 69.84           O
ATOM   3663  NE2 GLN A 243     -15.078 -17.996 -25.731  1.00 69.84           N
ATOM   3664 1HE2 GLN A 243     -14.737 -18.878 -25.405  1.00 69.84           H
ATOM   3665 2HE2 GLN A 243     -16.011 -17.709 -25.511  1.00 69.84           H
ATOM   3666  HN  GLN A 243     -10.200 -16.844 -26.103  1.00 69.84           H
ATOM   3667  N   ALA A 244      -9.330 -15.780 -28.894  1.00 70.54           N
ATOM   3668  CA  ALA A 244      -8.834 -14.890 -29.930  1.00 70.54           C
ATOM   3669  C   ALA A 244      -7.703 -15.583 -30.692  1.00 70.54           C
ATOM   3670  O   ALA A 244      -7.375 -15.194 -31.812  1.00 70.54           O
ATOM   3671  HA  ALA A 244      -9.656 -14.692 -30.618  1.00 70.54           H
ATOM   3672  CB  ALA A 244      -8.389 -13.570 -29.299  1.00 70.54           C
ATOM   3673 1HB  ALA A 244      -9.236 -13.104 -28.795  1.00 70.54           H
ATOM   3674 2HB  ALA A 244      -7.597 -13.762 -28.575  1.00 70.54           H
ATOM   3675 3HB  ALA A 244      -8.017 -12.902 -30.076  1.00 70.54           H
ATOM   3676  HN  ALA A 244      -9.054 -15.541 -27.963  1.00 70.54           H
ATOM   3677  N   LYS A 245      -7.137 -16.597 -30.055  1.00 58.79           N
ATOM   3678  CA  LYS A 245      -6.087 -17.382 -30.681  1.00 58.79           C
ATOM   3679  C   LYS A 245      -5.024 -16.441 -31.252  1.00 58.79           C
ATOM   3680  O   LYS A 245      -4.057 -16.890 -31.866  1.00 58.79           O
ATOM   3681  HA  LYS A 245      -5.626 -17.991 -29.903  1.00 58.79           H
ATOM   3682  CB  LYS A 245      -6.679 -18.342 -31.715  1.00 58.79           C
ATOM   3683 1HB  LYS A 245      -7.363 -17.801 -32.369  1.00 58.79           H
ATOM   3684 2HB  LYS A 245      -5.883 -18.739 -32.345  1.00 58.79           H
ATOM   3685  CG  LYS A 245      -7.420 -19.494 -31.033  1.00 58.79           C
ATOM   3686 1HG  LYS A 245      -6.810 -19.894 -30.223  1.00 58.79           H
ATOM   3687 2HG  LYS A 245      -8.342 -19.123 -30.586  1.00 58.79           H
ATOM   3688  CD  LYS A 245      -7.742 -20.606 -32.033  1.00 58.79           C
ATOM   3689 1HD  LYS A 245      -8.451 -20.239 -32.775  1.00 58.79           H
ATOM   3690 2HD  LYS A 245      -6.838 -20.891 -32.570  1.00 58.79           H
ATOM   3691  CE  LYS A 245      -8.327 -21.829 -31.323  1.00 58.79           C
ATOM   3692 1HE  LYS A 245      -7.680 -22.120 -30.496  1.00 58.79           H
ATOM   3693 2HE  LYS A 245      -9.298 -21.579 -30.895  1.00 58.79           H
ATOM   3694  NZ  LYS A 245      -8.471 -22.958 -32.269  1.00 58.79           N
ATOM   3695 1HZ  LYS A 245      -8.881 -23.751 -31.788  1.00 58.79           H
ATOM   3696 2HZ  LYS A 245      -9.072 -22.680 -33.037  1.00 58.79           H
ATOM   3697 3HZ  LYS A 245      -7.559 -23.216 -32.629  1.00 58.79           H
ATOM   3698  HN  LYS A 245      -7.385 -16.884 -29.130  1.00 58.79           H
ATOM   3699  N   LYS A 246      -5.240 -15.153 -31.031  1.00 51.62           N
ATOM   3700  CA  LYS A 246      -4.410 -14.136 -31.656  1.00 51.62           C
ATOM   3701  C   LYS A 246      -3.209 -13.841 -30.755  1.00 51.62           C
ATOM   3702  O   LYS A 246      -3.366 -13.293 -29.665  1.00 51.62           O
ATOM   3703  HA  LYS A 246      -4.044 -14.547 -32.596  1.00 51.62           H
ATOM   3704  CB  LYS A 246      -5.243 -12.899 -31.996  1.00 51.62           C
ATOM   3705 1HB  LYS A 246      -5.923 -12.675 -31.173  1.00 51.62           H
ATOM   3706 2HB  LYS A 246      -4.588 -12.036 -32.111  1.00 51.62           H
ATOM   3707  CG  LYS A 246      -6.044 -13.114 -33.281  1.00 51.62           C
ATOM   3708 1HG  LYS A 246      -5.401 -13.548 -34.047  1.00 51.62           H
ATOM   3709 2HG  LYS A 246      -6.848 -13.827 -33.099  1.00 51.62           H
ATOM   3710  CD  LYS A 246      -6.631 -11.795 -33.789  1.00 51.62           C
ATOM   3711 1HD  LYS A 246      -7.351 -11.411 -33.066  1.00 51.62           H
ATOM   3712 2HD  LYS A 246      -5.840 -11.051 -33.876  1.00 51.62           H
ATOM   3713  CE  LYS A 246      -7.313 -11.984 -35.145  1.00 51.62           C
ATOM   3714 1HE  LYS A 246      -6.634 -12.488 -35.833  1.00 51.62           H
ATOM   3715 2HE  LYS A 246      -8.187 -12.626 -35.033  1.00 51.62           H
ATOM   3716  NZ  LYS A 246      -7.719 -10.677 -35.708  1.00 51.62           N
ATOM   3717 1HZ  LYS A 246      -8.189 -10.822 -36.595  1.00 51.62           H
ATOM   3718 2HZ  LYS A 246      -8.350 -10.213 -35.063  1.00 51.62           H
ATOM   3719 3HZ  LYS A 246      -6.898 -10.100 -35.850  1.00 51.62           H
ATOM   3720  HN  LYS A 246      -5.965 -14.801 -30.438  1.00 51.62           H
ATOM   3721  N   SER A 247      -2.037 -14.216 -31.244  1.00 54.53           N
ATOM   3722  CA  SER A 247      -0.823 -14.094 -30.455  1.00 54.53           C
ATOM   3723  C   SER A 247      -0.626 -12.641 -30.019  1.00 54.53           C
ATOM   3724  O   SER A 247      -0.310 -12.374 -28.861  1.00 54.53           O
ATOM   3725  HA  SER A 247      -0.976 -14.737 -29.588  1.00 54.53           H
ATOM   3726  CB  SER A 247       0.396 -14.582 -31.241  1.00 54.53           C
ATOM   3727 1HB  SER A 247       0.516 -15.655 -31.094  1.00 54.53           H
ATOM   3728 2HB  SER A 247       0.229 -14.422 -32.306  1.00 54.53           H
ATOM   3729  OG  SER A 247       1.590 -13.913 -30.844  1.00 54.53           O
ATOM   3730  HG  SER A 247       2.361 -14.231 -31.396  1.00 54.53           H
ATOM   3731  HN  SER A 247      -1.909 -14.597 -32.160  1.00 54.53           H
ATOM   3732  N   SER A 248      -0.823 -11.739 -30.970  1.00 55.36           N
ATOM   3733  CA  SER A 248      -0.321 -10.383 -30.830  1.00 55.36           C
ATOM   3734  C   SER A 248      -0.807  -9.778 -29.511  1.00 55.36           C
ATOM   3735  O   SER A 248      -0.104  -8.982 -28.892  1.00 55.36           O
ATOM   3736  HA  SER A 248       0.765 -10.475 -30.831  1.00 55.36           H
ATOM   3737  CB  SER A 248      -0.759  -9.509 -32.007  1.00 55.36           C
ATOM   3738 1HB  SER A 248      -0.369  -9.929 -32.934  1.00 55.36           H
ATOM   3739 2HB  SER A 248      -1.846  -9.523 -32.084  1.00 55.36           H
ATOM   3740  OG  SER A 248      -0.310  -8.164 -31.870  1.00 55.36           O
ATOM   3741  HG  SER A 248      -0.596  -7.625 -32.662  1.00 55.36           H
ATOM   3742  HN  SER A 248      -1.313 -11.923 -31.822  1.00 55.36           H
ATOM   3743  N   LYS A 249      -2.008 -10.180 -29.120  1.00 52.21           N
ATOM   3744  CA  LYS A 249      -2.646  -9.602 -27.950  1.00 52.21           C
ATOM   3745  C   LYS A 249      -1.943 -10.107 -26.688  1.00 52.21           C
ATOM   3746  O   LYS A 249      -2.098  -9.530 -25.614  1.00 52.21           O
ATOM   3747  HA  LYS A 249      -2.517  -8.521 -28.008  1.00 52.21           H
ATOM   3748  CB  LYS A 249      -4.151  -9.880 -27.968  1.00 52.21           C
ATOM   3749 1HB  LYS A 249      -4.327 -10.936 -28.173  1.00 52.21           H
ATOM   3750 2HB  LYS A 249      -4.575  -9.671 -26.986  1.00 52.21           H
ATOM   3751  CG  LYS A 249      -4.853  -9.025 -29.025  1.00 52.21           C
ATOM   3752 1HG  LYS A 249      -4.542  -7.986 -28.923  1.00 52.21           H
ATOM   3753 2HG  LYS A 249      -4.553  -9.352 -30.020  1.00 52.21           H
ATOM   3754  CD  LYS A 249      -6.374  -9.123 -28.887  1.00 52.21           C
ATOM   3755 1HD  LYS A 249      -6.694 -10.148 -29.075  1.00 52.21           H
ATOM   3756 2HD  LYS A 249      -6.667  -8.880 -27.866  1.00 52.21           H
ATOM   3757  CE  LYS A 249      -7.075  -8.177 -29.864  1.00 52.21           C
ATOM   3758 1HE  LYS A 249      -6.684  -7.167 -29.745  1.00 52.21           H
ATOM   3759 2HE  LYS A 249      -6.864  -8.482 -30.889  1.00 52.21           H
ATOM   3760  NZ  LYS A 249      -8.537  -8.181 -29.630  1.00 52.21           N
ATOM   3761 1HZ  LYS A 249      -8.986  -7.552 -30.287  1.00 52.21           H
ATOM   3762 2HZ  LYS A 249      -8.897  -9.119 -29.761  1.00 52.21           H
ATOM   3763 3HZ  LYS A 249      -8.728  -7.874 -28.683  1.00 52.21           H
ATOM   3764  HN  LYS A 249      -2.541 -10.886 -29.587  1.00 52.21           H
ATOM   3765  N   HIS A 250      -1.185 -11.180 -26.862  1.00 53.65           N
ATOM   3766  CA  HIS A 250      -0.614 -11.884 -25.726  1.00 53.65           C
ATOM   3767  C   HIS A 250       0.466 -11.018 -25.075  1.00 53.65           C
ATOM   3768  O   HIS A 250       0.604 -11.005 -23.853  1.00 53.65           O
ATOM   3769  HA  HIS A 250      -1.424 -12.036 -25.013  1.00 53.65           H
ATOM   3770  CB  HIS A 250      -0.097 -13.262 -26.145  1.00 53.65           C
ATOM   3771 1HB  HIS A 250       0.394 -13.175 -27.114  1.00 53.65           H
ATOM   3772 2HB  HIS A 250       0.661 -13.586 -25.432  1.00 53.65           H
ATOM   3773  CG  HIS A 250      -1.170 -14.320 -26.234  1.00 53.65           C
ATOM   3774  ND1 HIS A 250      -1.731 -14.915 -25.118  1.00 53.65           N
ATOM   3775  HD1 HIS A 250      -1.493 -14.716 -24.167  1.00 53.65           H
ATOM   3776  CD2 HIS A 250      -1.781 -14.882 -27.317  1.00 53.65           C
ATOM   3777  HD2 HIS A 250      -1.576 -14.640 -28.360  1.00 53.65           H
ATOM   3778  CE1 HIS A 250      -2.635 -15.795 -25.522  1.00 53.65           C
ATOM   3779  HE1 HIS A 250      -3.249 -16.425 -24.879  1.00 53.65           H
ATOM   3780  NE2 HIS A 250      -2.665 -15.773 -26.886  1.00 53.65           N
ATOM   3781  HN  HIS A 250      -0.960 -11.567 -27.756  1.00 53.65           H
ATOM   3782  N   LYS A 251       1.206 -10.315 -25.921  1.00 56.41           N
ATOM   3783  CA  LYS A 251       2.385  -9.598 -25.467  1.00 56.41           C
ATOM   3784  C   LYS A 251       1.972  -8.551 -24.430  1.00 56.41           C
ATOM   3785  O   LYS A 251       2.591  -8.441 -23.374  1.00 56.41           O
ATOM   3786  HA  LYS A 251       3.042 -10.321 -24.984  1.00 56.41           H
ATOM   3787  CB  LYS A 251       3.149  -9.016 -26.658  1.00 56.41           C
ATOM   3788 1HB  LYS A 251       2.447  -8.576 -27.366  1.00 56.41           H
ATOM   3789 2HB  LYS A 251       3.803  -8.212 -26.317  1.00 56.41           H
ATOM   3790  CG  LYS A 251       3.980 -10.094 -27.356  1.00 56.41           C
ATOM   3791 1HG  LYS A 251       4.494 -10.702 -26.612  1.00 56.41           H
ATOM   3792 2HG  LYS A 251       3.321 -10.762 -27.913  1.00 56.41           H
ATOM   3793  CD  LYS A 251       5.003  -9.469 -28.307  1.00 56.41           C
ATOM   3794 1HD  LYS A 251       4.485  -8.963 -29.122  1.00 56.41           H
ATOM   3795 2HD  LYS A 251       5.581  -8.711 -27.778  1.00 56.41           H
ATOM   3796  CE  LYS A 251       5.945 -10.532 -28.875  1.00 56.41           C
ATOM   3797 1HE  LYS A 251       6.289 -11.187 -28.075  1.00 56.41           H
ATOM   3798 2HE  LYS A 251       5.409 -11.157 -29.590  1.00 56.41           H
ATOM   3799  NZ  LYS A 251       7.106  -9.896 -29.537  1.00 56.41           N
ATOM   3800 1HZ  LYS A 251       7.715 -10.613 -29.913  1.00 56.41           H
ATOM   3801 2HZ  LYS A 251       6.781  -9.299 -30.289  1.00 56.41           H
ATOM   3802 3HZ  LYS A 251       7.616  -9.339 -28.861  1.00 56.41           H
ATOM   3803  HN  LYS A 251       1.011 -10.232 -26.899  1.00 56.41           H
ATOM   3804  N   ALA A 252       0.928  -7.809 -24.769  1.00 63.93           N
ATOM   3805  CA  ALA A 252       0.476  -6.721 -23.919  1.00 63.93           C
ATOM   3806  C   ALA A 252      -0.028  -7.292 -22.592  1.00 63.93           C
ATOM   3807  O   ALA A 252       0.047  -6.629 -21.559  1.00 63.93           O
ATOM   3808  HA  ALA A 252       1.331  -6.074 -23.725  1.00 63.93           H
ATOM   3809  CB  ALA A 252      -0.598  -5.913 -24.651  1.00 63.93           C
ATOM   3810 1HB  ALA A 252      -0.181  -5.505 -25.572  1.00 63.93           H
ATOM   3811 2HB  ALA A 252      -1.441  -6.561 -24.890  1.00 63.93           H
ATOM   3812 3HB  ALA A 252      -0.937  -5.097 -24.013  1.00 63.93           H
ATOM   3813  HN  ALA A 252       0.396  -7.941 -25.606  1.00 63.93           H
ATOM   3814  N   LEU A 253      -0.531  -8.515 -22.664  1.00 65.80           N
ATOM   3815  CA  LEU A 253      -1.107  -9.157 -21.495  1.00 65.80           C
ATOM   3816  C   LEU A 253       0.012  -9.541 -20.525  1.00 65.80           C
ATOM   3817  O   LEU A 253      -0.156  -9.450 -19.310  1.00 65.80           O
ATOM   3818  HA  LEU A 253      -1.752  -8.427 -21.006  1.00 65.80           H
ATOM   3819  CB  LEU A 253      -1.991 -10.335 -21.911  1.00 65.80           C
ATOM   3820 1HB  LEU A 253      -2.588 -10.029 -22.770  1.00 65.80           H
ATOM   3821 2HB  LEU A 253      -1.346 -11.148 -22.244  1.00 65.80           H
ATOM   3822  CG  LEU A 253      -2.935 -10.878 -20.836  1.00 65.80           C
ATOM   3823  HG  LEU A 253      -2.391 -10.919 -19.893  1.00 65.80           H
ATOM   3824  CD1 LEU A 253      -4.128  -9.941 -20.630  1.00 65.80           C
ATOM   3825 1HD1 LEU A 253      -3.770  -8.960 -20.318  1.00 65.80           H
ATOM   3826 2HD1 LEU A 253      -4.680  -9.846 -21.565  1.00 65.80           H
ATOM   3827 3HD1 LEU A 253      -4.783 -10.351 -19.861  1.00 65.80           H
ATOM   3828  CD2 LEU A 253      -3.377 -12.305 -21.165  1.00 65.80           C
ATOM   3829 1HD2 LEU A 253      -3.897 -12.313 -22.123  1.00 65.80           H
ATOM   3830 2HD2 LEU A 253      -2.502 -12.953 -21.221  1.00 65.80           H
ATOM   3831 3HD2 LEU A 253      -4.048 -12.667 -20.385  1.00 65.80           H
ATOM   3832  HN  LEU A 253      -0.548  -9.065 -23.499  1.00 65.80           H
ATOM   3833  N   LYS A 254       1.129  -9.963 -21.099  1.00 68.18           N
ATOM   3834  CA  LYS A 254       2.208 -10.531 -20.308  1.00 68.18           C
ATOM   3835  C   LYS A 254       2.607  -9.542 -19.211  1.00 68.18           C
ATOM   3836  O   LYS A 254       2.798  -9.930 -18.060  1.00 68.18           O
ATOM   3837  HA  LYS A 254       1.825 -11.435 -19.835  1.00 68.18           H
ATOM   3838  CB  LYS A 254       3.371 -10.950 -21.211  1.00 68.18           C
ATOM   3839 1HB  LYS A 254       2.986 -11.472 -22.087  1.00 68.18           H
ATOM   3840 2HB  LYS A 254       3.893 -10.064 -21.571  1.00 68.18           H
ATOM   3841  CG  LYS A 254       4.349 -11.856 -20.460  1.00 68.18           C
ATOM   3842 1HG  LYS A 254       4.807 -11.302 -19.641  1.00 68.18           H
ATOM   3843 2HG  LYS A 254       3.808 -12.692 -20.016  1.00 68.18           H
ATOM   3844  CD  LYS A 254       5.436 -12.384 -21.397  1.00 68.18           C
ATOM   3845 1HD  LYS A 254       4.976 -12.888 -22.247  1.00 68.18           H
ATOM   3846 2HD  LYS A 254       6.015 -11.551 -21.796  1.00 68.18           H
ATOM   3847  CE  LYS A 254       6.367 -13.354 -20.666  1.00 68.18           C
ATOM   3848 1HE  LYS A 254       6.864 -12.840 -19.843  1.00 68.18           H
ATOM   3849 2HE  LYS A 254       5.785 -14.166 -20.229  1.00 68.18           H
ATOM   3850  NZ  LYS A 254       7.377 -13.905 -21.597  1.00 68.18           N
ATOM   3851 1HZ  LYS A 254       7.992 -14.535 -21.094  1.00 68.18           H
ATOM   3852 2HZ  LYS A 254       6.910 -14.411 -22.341  1.00 68.18           H
ATOM   3853 3HZ  LYS A 254       7.921 -13.147 -21.993  1.00 68.18           H
ATOM   3854  HN  LYS A 254       1.303  -9.921 -22.083  1.00 68.18           H
ATOM   3855  N   VAL A 255       2.720  -8.283 -19.607  1.00 70.29           N
ATOM   3856  CA  VAL A 255       3.096  -7.235 -18.673  1.00 70.29           C
ATOM   3857  C   VAL A 255       2.118  -7.232 -17.497  1.00 70.29           C
ATOM   3858  O   VAL A 255       2.533  -7.266 -16.339  1.00 70.29           O
ATOM   3859  HA  VAL A 255       4.093  -7.469 -18.300  1.00 70.29           H
ATOM   3860  CB  VAL A 255       3.165  -5.889 -19.396  1.00 70.29           C
ATOM   3861  HB  VAL A 255       2.163  -5.647 -19.751  1.00 70.29           H
ATOM   3862  CG1 VAL A 255       3.607  -4.776 -18.443  1.00 70.29           C
ATOM   3863 1HG1 VAL A 255       2.894  -4.696 -17.623  1.00 70.29           H
ATOM   3864 2HG1 VAL A 255       4.594  -5.010 -18.045  1.00 70.29           H
ATOM   3865 3HG1 VAL A 255       3.647  -3.830 -18.983  1.00 70.29           H
ATOM   3866  CG2 VAL A 255       4.088  -5.967 -20.614  1.00 70.29           C
ATOM   3867 1HG2 VAL A 255       5.092  -6.242 -20.291  1.00 70.29           H
ATOM   3868 2HG2 VAL A 255       3.711  -6.718 -21.308  1.00 70.29           H
ATOM   3869 3HG2 VAL A 255       4.119  -4.997 -21.109  1.00 70.29           H
ATOM   3870  HN  VAL A 255       2.561  -7.975 -20.546  1.00 70.29           H
ATOM   3871  N   THR A 256       0.837  -7.193 -17.834  1.00 67.90           N
ATOM   3872  CA  THR A 256      -0.189  -6.917 -16.843  1.00 67.90           C
ATOM   3873  C   THR A 256      -0.313  -8.086 -15.863  1.00 67.90           C
ATOM   3874  O   THR A 256      -0.507  -7.879 -14.666  1.00 67.90           O
ATOM   3875  HA  THR A 256       0.117  -6.046 -16.264  1.00 67.90           H
ATOM   3876  CB  THR A 256      -1.491  -6.605 -17.584  1.00 67.90           C
ATOM   3877  HB  THR A 256      -2.038  -7.520 -17.811  1.00 67.90           H
ATOM   3878  OG1 THR A 256      -1.073  -5.842 -18.713  1.00 67.90           O
ATOM   3879  HG1 THR A 256      -1.061  -6.418 -19.530  1.00 67.90           H
ATOM   3880  CG2 THR A 256      -2.396  -5.650 -16.802  1.00 67.90           C
ATOM   3881 1HG2 THR A 256      -1.872  -4.710 -16.634  1.00 67.90           H
ATOM   3882 2HG2 THR A 256      -2.655  -6.099 -15.843  1.00 67.90           H
ATOM   3883 3HG2 THR A 256      -3.305  -5.463 -17.373  1.00 67.90           H
ATOM   3884  HN  THR A 256       0.498  -7.345 -18.762  1.00 67.90           H
ATOM   3885  N   ILE A 257      -0.195  -9.288 -16.408  1.00 74.70           N
ATOM   3886  CA  ILE A 257      -0.249 -10.488 -15.591  1.00 74.70           C
ATOM   3887  C   ILE A 257       0.878 -10.447 -14.557  1.00 74.70           C
ATOM   3888  O   ILE A 257       0.650 -10.697 -13.375  1.00 74.70           O
ATOM   3889  HA  ILE A 257      -1.202 -10.481 -15.063  1.00 74.70           H
ATOM   3890  CB  ILE A 257      -0.229 -11.738 -16.474  1.00 74.70           C
ATOM   3891  HB  ILE A 257       0.579 -11.632 -17.198  1.00 74.70           H
ATOM   3892  CG1 ILE A 257      -1.531 -11.871 -17.266  1.00 74.70           C
ATOM   3893 1HG1 ILE A 257      -2.368 -11.998 -16.578  1.00 74.70           H
ATOM   3894 2HG1 ILE A 257      -1.716 -10.954 -17.826  1.00 74.70           H
ATOM   3895  CG2 ILE A 257       0.068 -12.989 -15.645  1.00 74.70           C
ATOM   3896 1HG2 ILE A 257       1.041 -12.885 -15.165  1.00 74.70           H
ATOM   3897 2HG2 ILE A 257      -0.702 -13.112 -14.883  1.00 74.70           H
ATOM   3898 3HG2 ILE A 257       0.076 -13.863 -16.297  1.00 74.70           H
ATOM   3899  CD1 ILE A 257      -1.469 -13.059 -18.228  1.00 74.70           C
ATOM   3900 1HD1 ILE A 257      -0.647 -12.916 -18.929  1.00 74.70           H
ATOM   3901 2HD1 ILE A 257      -1.309 -13.976 -17.662  1.00 74.70           H
ATOM   3902 3HD1 ILE A 257      -2.407 -13.130 -18.778  1.00 74.70           H
ATOM   3903  HN  ILE A 257      -0.065  -9.448 -17.387  1.00 74.70           H
ATOM   3904  N   THR A 258       2.070 -10.130 -15.041  1.00 79.06           N
ATOM   3905  CA  THR A 258       3.251 -10.154 -14.195  1.00 79.06           C
ATOM   3906  C   THR A 258       3.086  -9.186 -13.021  1.00 79.06           C
ATOM   3907  O   THR A 258       3.344  -9.546 -11.874  1.00 79.06           O
ATOM   3908  HA  THR A 258       3.352 -11.153 -13.773  1.00 79.06           H
ATOM   3909  CB  THR A 258       4.467  -9.844 -15.071  1.00 79.06           C
ATOM   3910  HB  THR A 258       4.432  -8.818 -15.436  1.00 79.06           H
ATOM   3911  OG1 THR A 258       4.438 -10.855 -16.074  1.00 79.06           O
ATOM   3912  HG1 THR A 258       3.948 -10.524 -16.880  1.00 79.06           H
ATOM   3913  CG2 THR A 258       5.790 -10.080 -14.341  1.00 79.06           C
ATOM   3914 1HG2 THR A 258       5.855 -11.124 -14.034  1.00 79.06           H
ATOM   3915 2HG2 THR A 258       5.839  -9.440 -13.460  1.00 79.06           H
ATOM   3916 3HG2 THR A 258       6.620  -9.846 -15.008  1.00 79.06           H
ATOM   3917  HN  THR A 258       2.236  -9.862 -15.990  1.00 79.06           H
ATOM   3918  N   VAL A 259       2.656  -7.976 -13.350  1.00 75.55           N
ATOM   3919  CA  VAL A 259       2.482  -6.944 -12.341  1.00 75.55           C
ATOM   3920  C   VAL A 259       1.461  -7.417 -11.305  1.00 75.55           C
ATOM   3921  O   VAL A 259       1.661  -7.237 -10.104  1.00 75.55           O
ATOM   3922  HA  VAL A 259       3.444  -6.802 -11.847  1.00 75.55           H
ATOM   3923  CB  VAL A 259       2.092  -5.623 -13.006  1.00 75.55           C
ATOM   3924  HB  VAL A 259       1.231  -5.812 -13.648  1.00 75.55           H
ATOM   3925  CG1 VAL A 259       1.681  -4.584 -11.962  1.00 75.55           C
ATOM   3926 1HG1 VAL A 259       0.827  -4.956 -11.396  1.00 75.55           H
ATOM   3927 2HG1 VAL A 259       2.514  -4.401 -11.284  1.00 75.55           H
ATOM   3928 3HG1 VAL A 259       1.408  -3.654 -12.461  1.00 75.55           H
ATOM   3929  CG2 VAL A 259       3.227  -5.096 -13.887  1.00 75.55           C
ATOM   3930 1HG2 VAL A 259       4.114  -4.931 -13.276  1.00 75.55           H
ATOM   3931 2HG2 VAL A 259       3.452  -5.826 -14.665  1.00 75.55           H
ATOM   3932 3HG2 VAL A 259       2.922  -4.156 -14.348  1.00 75.55           H
ATOM   3933  HN  VAL A 259       2.428  -7.698 -14.283  1.00 75.55           H
ATOM   3934  N   LEU A 260       0.388  -8.011 -11.806  1.00 73.73           N
ATOM   3935  CA  LEU A 260      -0.682  -8.477 -10.941  1.00 73.73           C
ATOM   3936  C   LEU A 260      -0.133  -9.535  -9.982  1.00 73.73           C
ATOM   3937  O   LEU A 260      -0.345  -9.452  -8.773  1.00 73.73           O
ATOM   3938  HA  LEU A 260      -1.023  -7.624 -10.355  1.00 73.73           H
ATOM   3939  CB  LEU A 260      -1.872  -8.960 -11.773  1.00 73.73           C
ATOM   3940 1HB  LEU A 260      -2.196  -8.141 -12.416  1.00 73.73           H
ATOM   3941 2HB  LEU A 260      -1.531  -9.762 -12.427  1.00 73.73           H
ATOM   3942  CG  LEU A 260      -3.083  -9.462 -10.984  1.00 73.73           C
ATOM   3943  HG  LEU A 260      -2.723 -10.093 -10.172  1.00 73.73           H
ATOM   3944  CD1 LEU A 260      -3.845  -8.298 -10.348  1.00 73.73           C
ATOM   3945 1HD1 LEU A 260      -3.184  -7.759  -9.669  1.00 73.73           H
ATOM   3946 2HD1 LEU A 260      -4.192  -7.621 -11.129  1.00 73.73           H
ATOM   3947 3HD1 LEU A 260      -4.700  -8.683  -9.794  1.00 73.73           H
ATOM   3948  CD2 LEU A 260      -3.988 -10.328 -11.862  1.00 73.73           C
ATOM   3949 1HD2 LEU A 260      -4.342  -9.741 -12.709  1.00 73.73           H
ATOM   3950 2HD2 LEU A 260      -3.426 -11.189 -12.226  1.00 73.73           H
ATOM   3951 3HD2 LEU A 260      -4.841 -10.672 -11.277  1.00 73.73           H
ATOM   3952  HN  LEU A 260       0.245  -8.176 -12.782  1.00 73.73           H
ATOM   3953  N   THR A 261       0.562 -10.506 -10.557  1.00 83.02           N
ATOM   3954  CA  THR A 261       1.022 -11.652  -9.792  1.00 83.02           C
ATOM   3955  C   THR A 261       1.960 -11.201  -8.670  1.00 83.02           C
ATOM   3956  O   THR A 261       1.843 -11.661  -7.535  1.00 83.02           O
ATOM   3957  HA  THR A 261       0.159 -12.118  -9.318  1.00 83.02           H
ATOM   3958  CB  THR A 261       1.669 -12.641 -10.764  1.00 83.02           C
ATOM   3959  HB  THR A 261       2.560 -12.211 -11.220  1.00 83.02           H
ATOM   3960  OG1 THR A 261       0.618 -12.979 -11.665  1.00 83.02           O
ATOM   3961  HG1 THR A 261       0.592 -12.325 -12.421  1.00 83.02           H
ATOM   3962  CG2 THR A 261       2.028 -13.969 -10.095  1.00 83.02           C
ATOM   3963 1HG2 THR A 261       1.124 -14.431  -9.696  1.00 83.02           H
ATOM   3964 2HG2 THR A 261       2.732 -13.788  -9.282  1.00 83.02           H
ATOM   3965 3HG2 THR A 261       2.483 -14.634 -10.828  1.00 83.02           H
ATOM   3966  HN  THR A 261       0.810 -10.517 -11.526  1.00 83.02           H
ATOM   3967  N   VAL A 262       2.871 -10.307  -9.026  1.00 85.57           N
ATOM   3968  CA  VAL A 262       3.858  -9.824  -8.076  1.00 85.57           C
ATOM   3969  C   VAL A 262       3.147  -9.091  -6.936  1.00 85.57           C
ATOM   3970  O   VAL A 262       3.492  -9.268  -5.769  1.00 85.57           O
ATOM   3971  HA  VAL A 262       4.373 -10.693  -7.666  1.00 85.57           H
ATOM   3972  CB  VAL A 262       4.893  -8.955  -8.792  1.00 85.57           C
ATOM   3973  HB  VAL A 262       4.358  -8.176  -9.336  1.00 85.57           H
ATOM   3974  CG1 VAL A 262       5.825  -8.272  -7.789  1.00 85.57           C
ATOM   3975 1HG1 VAL A 262       5.239  -7.640  -7.121  1.00 85.57           H
ATOM   3976 2HG1 VAL A 262       6.348  -9.029  -7.205  1.00 85.57           H
ATOM   3977 3HG1 VAL A 262       6.550  -7.660  -8.325  1.00 85.57           H
ATOM   3978  CG2 VAL A 262       5.689  -9.776  -9.809  1.00 85.57           C
ATOM   3979 1HG2 VAL A 262       6.208 -10.585  -9.296  1.00 85.57           H
ATOM   3980 2HG2 VAL A 262       5.009 -10.193 -10.551  1.00 85.57           H
ATOM   3981 3HG2 VAL A 262       6.418  -9.133 -10.304  1.00 85.57           H
ATOM   3982  HN  VAL A 262       2.940  -9.914  -9.943  1.00 85.57           H
ATOM   3983  N   PHE A 263       2.167  -8.283  -7.316  1.00 78.29           N
ATOM   3984  CA  PHE A 263       1.411  -7.516  -6.341  1.00 78.29           C
ATOM   3985  C   PHE A 263       0.717  -8.438  -5.336  1.00 78.29           C
ATOM   3986  O   PHE A 263       0.875  -8.276  -4.128  1.00 78.29           O
ATOM   3987  HA  PHE A 263       2.118  -6.875  -5.815  1.00 78.29           H
ATOM   3988  CB  PHE A 263       0.349  -6.733  -7.115  1.00 78.29           C
ATOM   3989 1HB  PHE A 263       0.845  -6.077  -7.830  1.00 78.29           H
ATOM   3990 2HB  PHE A 263      -0.256  -7.433  -7.692  1.00 78.29           H
ATOM   3991  CG  PHE A 263      -0.575  -5.894  -6.230  1.00 78.29           C
ATOM   3992  CD1 PHE A 263      -1.837  -6.323  -5.965  1.00 78.29           C
ATOM   3993  HD1 PHE A 263      -2.192  -7.265  -6.383  1.00 78.29           H
ATOM   3994  CD2 PHE A 263      -0.132  -4.718  -5.708  1.00 78.29           C
ATOM   3995  HD2 PHE A 263       0.880  -4.374  -5.921  1.00 78.29           H
ATOM   3996  CE1 PHE A 263      -2.694  -5.544  -5.143  1.00 78.29           C
ATOM   3997  HE1 PHE A 263      -3.706  -5.888  -4.930  1.00 78.29           H
ATOM   3998  CE2 PHE A 263      -0.989  -3.939  -4.886  1.00 78.29           C
ATOM   3999  HE2 PHE A 263      -0.635  -2.997  -4.468  1.00 78.29           H
ATOM   4000  CZ  PHE A 263      -2.252  -4.369  -4.621  1.00 78.29           C
ATOM   4001  HZ  PHE A 263      -2.910  -3.771  -3.990  1.00 78.29           H
ATOM   4002  HN  PHE A 263       1.889  -8.150  -8.267  1.00 78.29           H
ATOM   4003  N   VAL A 264      -0.038  -9.385  -5.874  1.00 84.71           N
ATOM   4004  CA  VAL A 264      -0.846 -10.260  -5.043  1.00 84.71           C
ATOM   4005  C   VAL A 264       0.065 -11.029  -4.083  1.00 84.71           C
ATOM   4006  O   VAL A 264      -0.232 -11.139  -2.894  1.00 84.71           O
ATOM   4007  HA  VAL A 264      -1.519  -9.631  -4.460  1.00 84.71           H
ATOM   4008  CB  VAL A 264      -1.698 -11.178  -5.922  1.00 84.71           C
ATOM   4009  HB  VAL A 264      -1.034 -11.676  -6.628  1.00 84.71           H
ATOM   4010  CG1 VAL A 264      -2.386 -12.256  -5.083  1.00 84.71           C
ATOM   4011 1HG1 VAL A 264      -1.633 -12.859  -4.576  1.00 84.71           H
ATOM   4012 2HG1 VAL A 264      -3.032 -11.784  -4.343  1.00 84.71           H
ATOM   4013 3HG1 VAL A 264      -2.985 -12.895  -5.733  1.00 84.71           H
ATOM   4014  CG2 VAL A 264      -2.720 -10.372  -6.726  1.00 84.71           C
ATOM   4015 1HG2 VAL A 264      -3.378  -9.835  -6.043  1.00 84.71           H
ATOM   4016 2HG2 VAL A 264      -2.200  -9.660  -7.366  1.00 84.71           H
ATOM   4017 3HG2 VAL A 264      -3.312 -11.049  -7.342  1.00 84.71           H
ATOM   4018  HN  VAL A 264      -0.102  -9.558  -6.857  1.00 84.71           H
ATOM   4019  N   LEU A 265       1.155 -11.540  -4.634  1.00 87.86           N
ATOM   4020  CA  LEU A 265       2.045 -12.401  -3.874  1.00 87.86           C
ATOM   4021  C   LEU A 265       2.663 -11.600  -2.725  1.00 87.86           C
ATOM   4022  O   LEU A 265       2.869 -12.131  -1.635  1.00 87.86           O
ATOM   4023  HA  LEU A 265       1.441 -13.203  -3.450  1.00 87.86           H
ATOM   4024  CB  LEU A 265       3.079 -13.051  -4.795  1.00 87.86           C
ATOM   4025 1HB  LEU A 265       3.514 -12.275  -5.425  1.00 87.86           H
ATOM   4026 2HB  LEU A 265       3.885 -13.451  -4.180  1.00 87.86           H
ATOM   4027  CG  LEU A 265       2.561 -14.171  -5.699  1.00 87.86           C
ATOM   4028  HG  LEU A 265       1.734 -13.778  -6.291  1.00 87.86           H
ATOM   4029  CD1 LEU A 265       3.642 -14.628  -6.681  1.00 87.86           C
ATOM   4030 1HD1 LEU A 265       3.945 -13.788  -7.305  1.00 87.86           H
ATOM   4031 2HD1 LEU A 265       4.504 -14.998  -6.125  1.00 87.86           H
ATOM   4032 3HD1 LEU A 265       3.247 -15.425  -7.311  1.00 87.86           H
ATOM   4033  CD2 LEU A 265       2.010 -15.334  -4.871  1.00 87.86           C
ATOM   4034 1HD2 LEU A 265       2.800 -15.734  -4.236  1.00 87.86           H
ATOM   4035 2HD2 LEU A 265       1.189 -14.979  -4.248  1.00 87.86           H
ATOM   4036 3HD2 LEU A 265       1.648 -16.116  -5.538  1.00 87.86           H
ATOM   4037  HN  LEU A 265       1.433 -11.376  -5.581  1.00 87.86           H
ATOM   4038  N   SER A 266       2.941 -10.336  -3.009  1.00 89.17           N
ATOM   4039  CA  SER A 266       3.624  -9.486  -2.049  1.00 89.17           C
ATOM   4040  C   SER A 266       2.634  -8.988  -0.995  1.00 89.17           C
ATOM   4041  O   SER A 266       2.994  -8.820   0.170  1.00 89.17           O
ATOM   4042  HA  SER A 266       4.384 -10.120  -1.591  1.00 89.17           H
ATOM   4043  CB  SER A 266       4.300  -8.302  -2.744  1.00 89.17           C
ATOM   4044 1HB  SER A 266       4.774  -7.666  -1.997  1.00 89.17           H
ATOM   4045 2HB  SER A 266       5.091  -8.669  -3.398  1.00 89.17           H
ATOM   4046  OG  SER A 266       3.375  -7.531  -3.506  1.00 89.17           O
ATOM   4047  HG  SER A 266       3.390  -7.824  -4.462  1.00 89.17           H
ATOM   4048  HN  SER A 266       2.709  -9.894  -3.876  1.00 89.17           H
ATOM   4049  N   GLN A 267       1.406  -8.764  -1.441  1.00 84.19           N
ATOM   4050  CA  GLN A 267       0.412  -8.117  -0.602  1.00 84.19           C
ATOM   4051  C   GLN A 267      -0.298  -9.152   0.274  1.00 84.19           C
ATOM   4052  O   GLN A 267      -0.737  -8.838   1.379  1.00 84.19           O
ATOM   4053  HA  GLN A 267       0.970  -7.422   0.026  1.00 84.19           H
ATOM   4054  CB  GLN A 267      -0.593  -7.333  -1.448  1.00 84.19           C
ATOM   4055 1HB  GLN A 267      -1.010  -7.982  -2.218  1.00 84.19           H
ATOM   4056 2HB  GLN A 267      -1.423  -7.005  -0.823  1.00 84.19           H
ATOM   4057  CG  GLN A 267       0.071  -6.119  -2.102  1.00 84.19           C
ATOM   4058 1HG  GLN A 267       0.954  -6.437  -2.655  1.00 84.19           H
ATOM   4059 2HG  GLN A 267      -0.613  -5.671  -2.823  1.00 84.19           H
ATOM   4060  CD  GLN A 267       0.466  -5.079  -1.052  1.00 84.19           C
ATOM   4061  OE1 GLN A 267      -0.098  -5.003   0.028  1.00 84.19           O
ATOM   4062  NE2 GLN A 267       1.464  -4.284  -1.427  1.00 84.19           N
ATOM   4063 1HE2 GLN A 267       1.883  -4.399  -2.327  1.00 84.19           H
ATOM   4064 2HE2 GLN A 267       1.795  -3.571  -0.809  1.00 84.19           H
ATOM   4065  HN  GLN A 267       1.089  -9.017  -2.355  1.00 84.19           H
ATOM   4066  N   PHE A 268      -0.389 -10.364  -0.254  1.00 90.63           N
ATOM   4067  CA  PHE A 268      -1.240 -11.378   0.345  1.00 90.63           C
ATOM   4068  C   PHE A 268      -0.810 -11.675   1.783  1.00 90.63           C
ATOM   4069  O   PHE A 268      -1.620 -11.596   2.705  1.00 90.63           O
ATOM   4070  HA  PHE A 268      -2.258 -10.988   0.344  1.00 90.63           H
ATOM   4071  CB  PHE A 268      -1.081 -12.648  -0.495  1.00 90.63           C
ATOM   4072 1HB  PHE A 268      -1.324 -12.418  -1.532  1.00 90.63           H
ATOM   4073 2HB  PHE A 268      -0.036 -12.956  -0.474  1.00 90.63           H
ATOM   4074  CG  PHE A 268      -1.952 -13.816  -0.028  1.00 90.63           C
ATOM   4075  CD1 PHE A 268      -1.404 -14.823   0.703  1.00 90.63           C
ATOM   4076  HD1 PHE A 268      -0.344 -14.798   0.957  1.00 90.63           H
ATOM   4077  CD2 PHE A 268      -3.274 -13.847  -0.345  1.00 90.63           C
ATOM   4078  HD2 PHE A 268      -3.713 -13.040  -0.931  1.00 90.63           H
ATOM   4079  CE1 PHE A 268      -2.212 -15.907   1.136  1.00 90.63           C
ATOM   4080  HE1 PHE A 268      -1.772 -16.714   1.722  1.00 90.63           H
ATOM   4081  CE2 PHE A 268      -4.082 -14.931   0.088  1.00 90.63           C
ATOM   4082  HE2 PHE A 268      -5.142 -14.956  -0.166  1.00 90.63           H
ATOM   4083  CZ  PHE A 268      -3.534 -15.938   0.820  1.00 90.63           C
ATOM   4084  HZ  PHE A 268      -4.155 -16.770   1.152  1.00 90.63           H
ATOM   4085  HN  PHE A 268       0.104 -10.656  -1.073  1.00 90.63           H
ATOM   4086  N   PRO A 269       0.466 -12.021   2.000  1.00 94.44           N
ATOM   4087  CA  PRO A 269       0.936 -12.370   3.343  1.00 94.44           C
ATOM   4088  C   PRO A 269       0.602 -11.297   4.367  1.00 94.44           C
ATOM   4089  O   PRO A 269       0.146 -11.604   5.467  1.00 94.44           O
ATOM   4090  HA  PRO A 269       0.428 -13.268   3.695  1.00 94.44           H
ATOM   4091  CB  PRO A 269       2.446 -12.537   3.166  1.00 94.44           C
ATOM   4092 1HB  PRO A 269       2.978 -11.606   3.365  1.00 94.44           H
ATOM   4093 2HB  PRO A 269       2.849 -13.285   3.848  1.00 94.44           H
ATOM   4094  CG  PRO A 269       2.587 -12.967   1.711  1.00 94.44           C
ATOM   4095 1HG  PRO A 269       3.593 -12.788   1.331  1.00 94.44           H
ATOM   4096 2HG  PRO A 269       2.396 -14.032   1.584  1.00 94.44           H
ATOM   4097  CD  PRO A 269       1.548 -12.112   1.003  1.00 94.44           C
ATOM   4098 1HD  PRO A 269       1.941 -11.127   0.748  1.00 94.44           H
ATOM   4099 2HD  PRO A 269       1.214 -12.569   0.072  1.00 94.44           H
ATOM   4100  N   TYR A 270       0.841 -10.054   3.974  1.00 91.66           N
ATOM   4101  CA  TYR A 270       0.620  -8.931   4.869  1.00 91.66           C
ATOM   4102  C   TYR A 270      -0.855  -8.823   5.260  1.00 91.66           C
ATOM   4103  O   TYR A 270      -1.179  -8.659   6.435  1.00 91.66           O
ATOM   4104  HA  TYR A 270       1.216  -9.095   5.767  1.00 91.66           H
ATOM   4105  CB  TYR A 270       1.020  -7.681   4.083  1.00 91.66           C
ATOM   4106 1HB  TYR A 270       2.096  -7.703   3.907  1.00 91.66           H
ATOM   4107 2HB  TYR A 270       0.537  -7.708   3.106  1.00 91.66           H
ATOM   4108  CG  TYR A 270       0.659  -6.367   4.778  1.00 91.66           C
ATOM   4109  CD1 TYR A 270      -0.283  -5.527   4.219  1.00 91.66           C
ATOM   4110  HD1 TYR A 270      -0.769  -5.799   3.283  1.00 91.66           H
ATOM   4111  CD2 TYR A 270       1.275  -6.022   5.964  1.00 91.66           C
ATOM   4112  HD2 TYR A 270       2.018  -6.685   6.405  1.00 91.66           H
ATOM   4113  CE1 TYR A 270      -0.623  -4.290   4.874  1.00 91.66           C
ATOM   4114  HE1 TYR A 270      -1.365  -3.617   4.443  1.00 91.66           H
ATOM   4115  CE2 TYR A 270       0.935  -4.785   6.618  1.00 91.66           C
ATOM   4116  HE2 TYR A 270       1.413  -4.500   7.555  1.00 91.66           H
ATOM   4117  CZ  TYR A 270       0.003  -3.980   6.041  1.00 91.66           C
ATOM   4118  OH  TYR A 270      -0.319  -2.812   6.659  1.00 91.66           O
ATOM   4119  HH  TYR A 270       0.182  -2.732   7.521  1.00 91.66           H
ATOM   4120  HN  TYR A 270       1.178  -9.810   3.065  1.00 91.66           H
ATOM   4121  N   ASN A 271      -1.710  -8.920   4.252  1.00 89.22           N
ATOM   4122  CA  ASN A 271      -3.135  -8.729   4.459  1.00 89.22           C
ATOM   4123  C   ASN A 271      -3.682  -9.881   5.305  1.00 89.22           C
ATOM   4124  O   ASN A 271      -4.681  -9.723   6.005  1.00 89.22           O
ATOM   4125  HA  ASN A 271      -3.226  -7.765   4.960  1.00 89.22           H
ATOM   4126  CB  ASN A 271      -3.889  -8.721   3.128  1.00 89.22           C
ATOM   4127 1HB  ASN A 271      -3.501  -9.508   2.481  1.00 89.22           H
ATOM   4128 2HB  ASN A 271      -4.943  -8.941   3.301  1.00 89.22           H
ATOM   4129  CG  ASN A 271      -3.753  -7.366   2.429  1.00 89.22           C
ATOM   4130  OD1 ASN A 271      -4.333  -6.371   2.830  1.00 89.22           O
ATOM   4131  ND2 ASN A 271      -2.956  -7.385   1.364  1.00 89.22           N
ATOM   4132 1HD2 ASN A 271      -2.510  -8.236   1.088  1.00 89.22           H
ATOM   4133 2HD2 ASN A 271      -2.804  -6.547   0.840  1.00 89.22           H
ATOM   4134  HN  ASN A 271      -1.443  -9.123   3.310  1.00 89.22           H
ATOM   4135  N   CYS A 272      -3.003 -11.015   5.212  1.00 94.63           N
ATOM   4136  CA  CYS A 272      -3.351 -12.165   6.029  1.00 94.63           C
ATOM   4137  C   CYS A 272      -3.191 -11.775   7.500  1.00 94.63           C
ATOM   4138  O   CYS A 272      -4.091 -12.004   8.307  1.00 94.63           O
ATOM   4139  HA  CYS A 272      -4.390 -12.407   5.803  1.00 94.63           H
ATOM   4140  CB  CYS A 272      -2.509 -13.391   5.669  1.00 94.63           C
ATOM   4141 1HB  CYS A 272      -1.454 -13.120   5.634  1.00 94.63           H
ATOM   4142 2HB  CYS A 272      -2.617 -14.155   6.438  1.00 94.63           H
ATOM   4143  SG  CYS A 272      -3.036 -14.058   4.048  1.00 94.63           S
ATOM   4144  HG  CYS A 272      -2.457 -13.112   3.314  1.00 94.63           H
ATOM   4145  HN  CYS A 272      -2.229 -11.155   4.594  1.00 94.63           H
ATOM   4146  N   ILE A 273      -2.040 -11.194   7.803  1.00 93.73           N
ATOM   4147  CA  ILE A 273      -1.736 -10.804   9.170  1.00 93.73           C
ATOM   4148  C   ILE A 273      -2.656  -9.654   9.584  1.00 93.73           C
ATOM   4149  O   ILE A 273      -3.129  -9.610  10.718  1.00 93.73           O
ATOM   4150  HA  ILE A 273      -1.946 -11.661   9.809  1.00 93.73           H
ATOM   4151  CB  ILE A 273      -0.247 -10.484   9.317  1.00 93.73           C
ATOM   4152  HB  ILE A 273       0.005  -9.696   8.607  1.00 93.73           H
ATOM   4153  CG1 ILE A 273       0.613 -11.700   8.966  1.00 93.73           C
ATOM   4154 1HG1 ILE A 273       0.437 -11.987   7.929  1.00 93.73           H
ATOM   4155 2HG1 ILE A 273       1.668 -11.441   9.051  1.00 93.73           H
ATOM   4156  CG2 ILE A 273       0.063  -9.947  10.716  1.00 93.73           C
ATOM   4157 1HG2 ILE A 273      -0.509  -9.036  10.890  1.00 93.73           H
ATOM   4158 2HG2 ILE A 273      -0.209 -10.696  11.460  1.00 93.73           H
ATOM   4159 3HG2 ILE A 273       1.128  -9.728  10.793  1.00 93.73           H
ATOM   4160  CD1 ILE A 273       0.296 -12.880   9.887  1.00 93.73           C
ATOM   4161 1HD1 ILE A 273       0.495 -12.597  10.921  1.00 93.73           H
ATOM   4162 2HD1 ILE A 273      -0.755 -13.152   9.781  1.00 93.73           H
ATOM   4163 3HD1 ILE A 273       0.920 -13.731   9.616  1.00 93.73           H
ATOM   4164  HN  ILE A 273      -1.324 -10.990   7.136  1.00 93.73           H
ATOM   4165  N   LEU A 274      -2.882  -8.750   8.641  1.00 90.24           N
ATOM   4166  CA  LEU A 274      -3.715  -7.589   8.902  1.00 90.24           C
ATOM   4167  C   LEU A 274      -5.122  -8.052   9.286  1.00 90.24           C
ATOM   4168  O   LEU A 274      -5.769  -7.444  10.137  1.00 90.24           O
ATOM   4169  HA  LEU A 274      -3.282  -7.060   9.751  1.00 90.24           H
ATOM   4170  CB  LEU A 274      -3.687  -6.631   7.710  1.00 90.24           C
ATOM   4171 1HB  LEU A 274      -2.647  -6.425   7.459  1.00 90.24           H
ATOM   4172 2HB  LEU A 274      -4.129  -7.137   6.852  1.00 90.24           H
ATOM   4173  CG  LEU A 274      -4.409  -5.295   7.906  1.00 90.24           C
ATOM   4174  HG  LEU A 274      -5.420  -5.502   8.256  1.00 90.24           H
ATOM   4175  CD1 LEU A 274      -3.721  -4.453   8.982  1.00 90.24           C
ATOM   4176 1HD1 LEU A 274      -3.727  -4.996   9.927  1.00 90.24           H
ATOM   4177 2HD1 LEU A 274      -2.691  -4.254   8.685  1.00 90.24           H
ATOM   4178 3HD1 LEU A 274      -4.254  -3.510   9.101  1.00 90.24           H
ATOM   4179  CD2 LEU A 274      -4.534  -4.541   6.580  1.00 90.24           C
ATOM   4180 1HD2 LEU A 274      -3.540  -4.346   6.178  1.00 90.24           H
ATOM   4181 2HD2 LEU A 274      -5.101  -5.144   5.871  1.00 90.24           H
ATOM   4182 3HD2 LEU A 274      -5.050  -3.596   6.748  1.00 90.24           H
ATOM   4183  HN  LEU A 274      -2.508  -8.803   7.715  1.00 90.24           H
ATOM   4184  N   LEU A 275      -5.555  -9.125   8.639  1.00 92.56           N
ATOM   4185  CA  LEU A 275      -6.870  -9.681   8.908  1.00 92.56           C
ATOM   4186  C   LEU A 275      -6.927 -10.167  10.358  1.00 92.56           C
ATOM   4187  O   LEU A 275      -7.885  -9.881  11.075  1.00 92.56           O
ATOM   4188  HA  LEU A 275      -7.596  -8.878   8.784  1.00 92.56           H
ATOM   4189  CB  LEU A 275      -7.213 -10.764   7.883  1.00 92.56           C
ATOM   4190 1HB  LEU A 275      -7.169 -10.321   6.888  1.00 92.56           H
ATOM   4191 2HB  LEU A 275      -6.442 -11.533   7.924  1.00 92.56           H
ATOM   4192  CG  LEU A 275      -8.576 -11.438   8.050  1.00 92.56           C
ATOM   4193  HG  LEU A 275      -8.636 -11.842   9.061  1.00 92.56           H
ATOM   4194  CD1 LEU A 275      -9.712 -10.423   7.903  1.00 92.56           C
ATOM   4195 1HD1 LEU A 275      -9.608  -9.649   8.664  1.00 92.56           H
ATOM   4196 2HD1 LEU A 275      -9.666  -9.968   6.914  1.00 92.56           H
ATOM   4197 3HD1 LEU A 275     -10.669 -10.928   8.026  1.00 92.56           H
ATOM   4198  CD2 LEU A 275      -8.729 -12.613   7.083  1.00 92.56           C
ATOM   4199 1HD2 LEU A 275      -8.641 -12.254   6.058  1.00 92.56           H
ATOM   4200 2HD2 LEU A 275      -7.949 -13.349   7.279  1.00 92.56           H
ATOM   4201 3HD2 LEU A 275      -9.707 -13.074   7.223  1.00 92.56           H
ATOM   4202  HN  LEU A 275      -5.024  -9.610   7.944  1.00 92.56           H
ATOM   4203  N   VAL A 276      -5.889 -10.892  10.747  1.00 94.69           N
ATOM   4204  CA  VAL A 276      -5.811 -11.425  12.096  1.00 94.69           C
ATOM   4205  C   VAL A 276      -5.895 -10.274  13.100  1.00 94.69           C
ATOM   4206  O   VAL A 276      -6.640 -10.349  14.076  1.00 94.69           O
ATOM   4207  HA  VAL A 276      -6.671 -12.080  12.241  1.00 94.69           H
ATOM   4208  CB  VAL A 276      -4.543 -12.266  12.255  1.00 94.69           C
ATOM   4209  HB  VAL A 276      -3.692 -11.645  11.972  1.00 94.69           H
ATOM   4210  CG1 VAL A 276      -4.348 -12.695  13.711  1.00 94.69           C
ATOM   4211 1HG1 VAL A 276      -4.263 -11.810  14.342  1.00 94.69           H
ATOM   4212 2HG1 VAL A 276      -5.204 -13.289  14.032  1.00 94.69           H
ATOM   4213 3HG1 VAL A 276      -3.440 -13.291  13.795  1.00 94.69           H
ATOM   4214  CG2 VAL A 276      -4.569 -13.479  11.324  1.00 94.69           C
ATOM   4215 1HG2 VAL A 276      -5.432 -14.101  11.562  1.00 94.69           H
ATOM   4216 2HG2 VAL A 276      -4.638 -13.143  10.290  1.00 94.69           H
ATOM   4217 3HG2 VAL A 276      -3.656 -14.059  11.457  1.00 94.69           H
ATOM   4218  HN  VAL A 276      -5.111 -11.117  10.158  1.00 94.69           H
ATOM   4219  N   GLN A 277      -5.120  -9.234  12.826  1.00 90.97           N
ATOM   4220  CA  GLN A 277      -5.079  -8.079  13.706  1.00 90.97           C
ATOM   4221  C   GLN A 277      -6.462  -7.430  13.795  1.00 90.97           C
ATOM   4222  O   GLN A 277      -6.853  -6.936  14.852  1.00 90.97           O
ATOM   4223  HA  GLN A 277      -4.790  -8.468  14.682  1.00 90.97           H
ATOM   4224  CB  GLN A 277      -4.029  -7.070  13.237  1.00 90.97           C
ATOM   4225 1HB  GLN A 277      -4.132  -6.904  12.165  1.00 90.97           H
ATOM   4226 2HB  GLN A 277      -4.198  -6.110  13.726  1.00 90.97           H
ATOM   4227  CG  GLN A 277      -2.615  -7.565  13.549  1.00 90.97           C
ATOM   4228 1HG  GLN A 277      -2.545  -7.836  14.602  1.00 90.97           H
ATOM   4229 2HG  GLN A 277      -2.407  -8.466  12.973  1.00 90.97           H
ATOM   4230  CD  GLN A 277      -1.574  -6.492  13.222  1.00 90.97           C
ATOM   4231  OE1 GLN A 277      -1.779  -5.625  12.389  1.00 90.97           O
ATOM   4232  NE2 GLN A 277      -0.449  -6.599  13.923  1.00 90.97           N
ATOM   4233 1HE2 GLN A 277      -0.345  -7.335  14.592  1.00 90.97           H
ATOM   4234 2HE2 GLN A 277       0.293  -5.944  13.781  1.00 90.97           H
ATOM   4235  HN  GLN A 277      -4.530  -9.174  12.021  1.00 90.97           H
ATOM   4236  N   THR A 278      -7.164  -7.452  12.672  1.00 92.19           N
ATOM   4237  CA  THR A 278      -8.473  -6.826  12.596  1.00 92.19           C
ATOM   4238  C   THR A 278      -9.473  -7.570  13.484  1.00 92.19           C
ATOM   4239  O   THR A 278     -10.251  -6.948  14.204  1.00 92.19           O
ATOM   4240  HA  THR A 278      -8.393  -5.811  12.985  1.00 92.19           H
ATOM   4241  CB  THR A 278      -8.889  -6.777  11.124  1.00 92.19           C
ATOM   4242  HB  THR A 278      -9.031  -7.781  10.726  1.00 92.19           H
ATOM   4243  OG1 THR A 278      -7.864  -6.007  10.500  1.00 92.19           O
ATOM   4244  HG1 THR A 278      -7.180  -6.614  10.094  1.00 92.19           H
ATOM   4245  CG2 THR A 278     -10.159  -5.954  10.901  1.00 92.19           C
ATOM   4246 1HG2 THR A 278      -9.994  -4.931  11.238  1.00 92.19           H
ATOM   4247 2HG2 THR A 278     -10.981  -6.394  11.467  1.00 92.19           H
ATOM   4248 3HG2 THR A 278     -10.410  -5.952   9.841  1.00 92.19           H
ATOM   4249  HN  THR A 278      -6.853  -7.886  11.826  1.00 92.19           H
ATOM   4250  N   ILE A 279      -9.418  -8.891  13.404  1.00 92.43           N
ATOM   4251  CA  ILE A 279     -10.313  -9.726  14.186  1.00 92.43           C
ATOM   4252  C   ILE A 279      -9.980  -9.573  15.671  1.00 92.43           C
ATOM   4253  O   ILE A 279     -10.878  -9.453  16.503  1.00 92.43           O
ATOM   4254  HA  ILE A 279     -11.327  -9.362  14.020  1.00 92.43           H
ATOM   4255  CB  ILE A 279     -10.266 -11.173  13.691  1.00 92.43           C
ATOM   4256  HB  ILE A 279      -9.227 -11.503  13.700  1.00 92.43           H
ATOM   4257  CG1 ILE A 279     -10.759 -11.276  12.247  1.00 92.43           C
ATOM   4258 1HG1 ILE A 279     -11.840 -11.139  12.218  1.00 92.43           H
ATOM   4259 2HG1 ILE A 279     -10.321 -10.475  11.651  1.00 92.43           H
ATOM   4260  CG2 ILE A 279     -11.042 -12.100  14.629  1.00 92.43           C
ATOM   4261 1HG2 ILE A 279     -10.604 -12.057  15.627  1.00 92.43           H
ATOM   4262 2HG2 ILE A 279     -12.083 -11.780  14.675  1.00 92.43           H
ATOM   4263 3HG2 ILE A 279     -10.992 -13.122  14.254  1.00 92.43           H
ATOM   4264  CD1 ILE A 279     -10.395 -12.631  11.637  1.00 92.43           C
ATOM   4265 1HD1 ILE A 279      -9.312 -12.754  11.646  1.00 92.43           H
ATOM   4266 2HD1 ILE A 279     -10.855 -13.428  12.221  1.00 92.43           H
ATOM   4267 3HD1 ILE A 279     -10.758 -12.677  10.610  1.00 92.43           H
ATOM   4268  HN  ILE A 279      -8.778  -9.390  12.819  1.00 92.43           H
ATOM   4269  N   ASP A 280      -8.687  -9.582  15.959  1.00 91.77           N
ATOM   4270  CA  ASP A 280      -8.225  -9.504  17.334  1.00 91.77           C
ATOM   4271  C   ASP A 280      -8.620  -8.148  17.923  1.00 91.77           C
ATOM   4272  O   ASP A 280      -8.921  -8.048  19.112  1.00 91.77           O
ATOM   4273  HA  ASP A 280      -8.706 -10.337  17.846  1.00 91.77           H
ATOM   4274  CB  ASP A 280      -6.702  -9.627  17.412  1.00 91.77           C
ATOM   4275 1HB  ASP A 280      -6.380 -10.534  16.899  1.00 91.77           H
ATOM   4276 2HB  ASP A 280      -6.238  -8.787  16.895  1.00 91.77           H
ATOM   4277  CG  ASP A 280      -6.228  -9.663  18.866  1.00 91.77           C
ATOM   4278  OD1 ASP A 280      -6.796 -10.475  19.628  1.00 91.77           O
ATOM   4279  OD2 ASP A 280      -5.310  -8.876  19.183  1.00 91.77           O
ATOM   4280  HN  ASP A 280      -7.962  -9.642  15.272  1.00 91.77           H
ATOM   4281  N   ALA A 281      -8.607  -7.139  17.065  1.00 91.07           N
ATOM   4282  CA  ALA A 281      -8.971  -5.796  17.483  1.00 91.07           C
ATOM   4283  C   ALA A 281     -10.410  -5.801  18.002  1.00 91.07           C
ATOM   4284  O   ALA A 281     -10.764  -5.003  18.868  1.00 91.07           O
ATOM   4285  HA  ALA A 281      -8.302  -5.508  18.294  1.00 91.07           H
ATOM   4286  CB  ALA A 281      -8.775  -4.827  16.315  1.00 91.07           C
ATOM   4287 1HB  ALA A 281      -7.731  -4.839  16.004  1.00 91.07           H
ATOM   4288 2HB  ALA A 281      -9.407  -5.131  15.481  1.00 91.07           H
ATOM   4289 3HB  ALA A 281      -9.049  -3.820  16.629  1.00 91.07           H
ATOM   4290  HN  ALA A 281      -8.353  -7.228  16.102  1.00 91.07           H
ATOM   4291  N   TYR A 282     -11.202  -6.709  17.450  1.00 79.30           N
ATOM   4292  CA  TYR A 282     -12.605  -6.800  17.815  1.00 79.30           C
ATOM   4293  C   TYR A 282     -12.817  -7.834  18.923  1.00 79.30           C
ATOM   4294  O   TYR A 282     -13.499  -7.561  19.909  1.00 79.30           O
ATOM   4295  HA  TYR A 282     -12.923  -5.822  18.175  1.00 79.30           H
ATOM   4296  CB  TYR A 282     -13.339  -7.262  16.555  1.00 79.30           C
ATOM   4297 1HB  TYR A 282     -13.110  -6.576  15.740  1.00 79.30           H
ATOM   4298 2HB  TYR A 282     -12.959  -8.241  16.263  1.00 79.30           H
ATOM   4299  CG  TYR A 282     -14.858  -7.349  16.716  1.00 79.30           C
ATOM   4300  CD1 TYR A 282     -15.465  -8.576  16.895  1.00 79.30           C
ATOM   4301  HD1 TYR A 282     -14.861  -9.483  16.921  1.00 79.30           H
ATOM   4302  CD2 TYR A 282     -15.622  -6.200  16.683  1.00 79.30           C
ATOM   4303  HD2 TYR A 282     -15.143  -5.231  16.542  1.00 79.30           H
ATOM   4304  CE1 TYR A 282     -16.894  -8.657  17.047  1.00 79.30           C
ATOM   4305  HE1 TYR A 282     -17.386  -9.620  17.188  1.00 79.30           H
ATOM   4306  CE2 TYR A 282     -17.052  -6.281  16.835  1.00 79.30           C
ATOM   4307  HE2 TYR A 282     -17.667  -5.382  16.811  1.00 79.30           H
ATOM   4308  CZ  TYR A 282     -17.617  -7.506  17.010  1.00 79.30           C
ATOM   4309  OH  TYR A 282     -18.967  -7.583  17.153  1.00 79.30           O
ATOM   4310  HH  TYR A 282     -19.367  -6.666  17.127  1.00 79.30           H
ATOM   4311  HN  TYR A 282     -10.899  -7.373  16.766  1.00 79.30           H
ATOM   4312  N   ALA A 283     -12.220  -9.000  18.722  1.00 88.84           N
ATOM   4313  CA  ALA A 283     -12.546 -10.158  19.538  1.00 88.84           C
ATOM   4314  C   ALA A 283     -11.575 -10.234  20.718  1.00 88.84           C
ATOM   4315  O   ALA A 283     -11.873 -10.865  21.731  1.00 88.84           O
ATOM   4316  HA  ALA A 283     -13.558 -10.021  19.919  1.00 88.84           H
ATOM   4317  CB  ALA A 283     -12.512 -11.418  18.672  1.00 88.84           C
ATOM   4318 1HB  ALA A 283     -13.240 -11.325  17.866  1.00 88.84           H
ATOM   4319 2HB  ALA A 283     -11.515 -11.542  18.248  1.00 88.84           H
ATOM   4320 3HB  ALA A 283     -12.757 -12.286  19.284  1.00 88.84           H
ATOM   4321  HN  ALA A 283     -11.527  -9.160  18.020  1.00 88.84           H
ATOM   4322  N   MET A 284     -10.434  -9.583  20.547  1.00 82.04           N
ATOM   4323  CA  MET A 284      -9.414  -9.578  21.582  1.00 82.04           C
ATOM   4324  C   MET A 284      -9.151 -10.993  22.101  1.00 82.04           C
ATOM   4325  O   MET A 284      -9.073 -11.210  23.309  1.00 82.04           O
ATOM   4326  HA  MET A 284      -8.515  -9.186  21.105  1.00 82.04           H
ATOM   4327  CB  MET A 284      -9.865  -8.685  22.739  1.00 82.04           C
ATOM   4328 1HB  MET A 284     -10.768  -9.096  23.190  1.00 82.04           H
ATOM   4329 2HB  MET A 284      -9.099  -8.673  23.514  1.00 82.04           H
ATOM   4330  CG  MET A 284     -10.133  -7.257  22.258  1.00 82.04           C
ATOM   4331 1HG  MET A 284      -9.223  -6.830  21.836  1.00 82.04           H
ATOM   4332 2HG  MET A 284     -10.879  -7.266  21.463  1.00 82.04           H
ATOM   4333  SD  MET A 284     -10.705  -6.252  23.618  1.00 82.04           S
ATOM   4334  CE  MET A 284     -10.992  -4.711  22.764  1.00 82.04           C
ATOM   4335 1HE  MET A 284     -10.061  -4.363  22.318  1.00 82.04           H
ATOM   4336 2HE  MET A 284     -11.736  -4.862  21.982  1.00 82.04           H
ATOM   4337 3HE  MET A 284     -11.356  -3.966  23.472  1.00 82.04           H
ATOM   4338  HN  MET A 284     -10.202  -9.067  19.722  1.00 82.04           H
ATOM   4339  N   PHE A 285      -9.022 -11.919  21.162  1.00 84.75           N
ATOM   4340  CA  PHE A 285      -8.947 -13.328  21.506  1.00 84.75           C
ATOM   4341  C   PHE A 285      -7.510 -13.737  21.834  1.00 84.75           C
ATOM   4342  O   PHE A 285      -7.276 -14.815  22.377  1.00 84.75           O
ATOM   4343  HA  PHE A 285      -9.576 -13.481  22.383  1.00 84.75           H
ATOM   4344  CB  PHE A 285      -9.421 -14.114  20.281  1.00 84.75           C
ATOM   4345 1HB  PHE A 285      -9.541 -15.161  20.558  1.00 84.75           H
ATOM   4346 2HB  PHE A 285     -10.405 -13.748  19.986  1.00 84.75           H
ATOM   4347  CG  PHE A 285      -8.478 -14.023  19.081  1.00 84.75           C
ATOM   4348  CD1 PHE A 285      -8.639 -13.033  18.162  1.00 84.75           C
ATOM   4349  HD1 PHE A 285      -9.440 -12.304  18.282  1.00 84.75           H
ATOM   4350  CD2 PHE A 285      -7.478 -14.933  18.932  1.00 84.75           C
ATOM   4351  HD2 PHE A 285      -7.348 -15.726  19.668  1.00 84.75           H
ATOM   4352  CE1 PHE A 285      -7.763 -12.949  17.048  1.00 84.75           C
ATOM   4353  HE1 PHE A 285      -7.892 -12.156  16.312  1.00 84.75           H
ATOM   4354  CE2 PHE A 285      -6.602 -14.849  17.817  1.00 84.75           C
ATOM   4355  HE2 PHE A 285      -5.800 -15.578  17.698  1.00 84.75           H
ATOM   4356  CZ  PHE A 285      -6.763 -13.859  16.899  1.00 84.75           C
ATOM   4357  HZ  PHE A 285      -6.090 -13.794  16.043  1.00 84.75           H
ATOM   4358  HN  PHE A 285      -8.969 -11.719  20.183  1.00 84.75           H
ATOM   4359  N   ILE A 286      -6.584 -12.853  21.491  1.00 86.18           N
ATOM   4360  CA  ILE A 286      -5.177 -13.105  21.749  1.00 86.18           C
ATOM   4361  C   ILE A 286      -4.831 -12.635  23.164  1.00 86.18           C
ATOM   4362  O   ILE A 286      -4.688 -11.438  23.407  1.00 86.18           O
ATOM   4363  HA  ILE A 286      -5.022 -14.183  21.696  1.00 86.18           H
ATOM   4364  CB  ILE A 286      -4.310 -12.469  20.661  1.00 86.18           C
ATOM   4365  HB  ILE A 286      -4.503 -11.396  20.654  1.00 86.18           H
ATOM   4366  CG1 ILE A 286      -4.686 -13.004  19.278  1.00 86.18           C
ATOM   4367 1HG1 ILE A 286      -4.468 -14.071  19.225  1.00 86.18           H
ATOM   4368 2HG1 ILE A 286      -5.759 -12.891  19.119  1.00 86.18           H
ATOM   4369  CG2 ILE A 286      -2.822 -12.659  20.964  1.00 86.18           C
ATOM   4370 1HG2 ILE A 286      -2.583 -12.191  21.919  1.00 86.18           H
ATOM   4371 2HG2 ILE A 286      -2.595 -13.724  21.014  1.00 86.18           H
ATOM   4372 3HG2 ILE A 286      -2.229 -12.197  20.175  1.00 86.18           H
ATOM   4373  CD1 ILE A 286      -3.921 -12.266  18.177  1.00 86.18           C
ATOM   4374 1HD1 ILE A 286      -4.161 -11.204  18.218  1.00 86.18           H
ATOM   4375 2HD1 ILE A 286      -2.850 -12.403  18.326  1.00 86.18           H
ATOM   4376 3HD1 ILE A 286      -4.207 -12.666  17.205  1.00 86.18           H
ATOM   4377  HN  ILE A 286      -6.783 -11.981  21.044  1.00 86.18           H
ATOM   4378  N   SER A 287      -4.705 -13.603  24.060  1.00 84.57           N
ATOM   4379  CA  SER A 287      -4.386 -13.303  25.446  1.00 84.57           C
ATOM   4380  C   SER A 287      -2.954 -13.742  25.759  1.00 84.57           C
ATOM   4381  O   SER A 287      -2.400 -13.369  26.792  1.00 84.57           O
ATOM   4382  HA  SER A 287      -4.484 -12.221  25.536  1.00 84.57           H
ATOM   4383  CB  SER A 287      -5.371 -13.985  26.398  1.00 84.57           C
ATOM   4384 1HB  SER A 287      -5.088 -13.769  27.428  1.00 84.57           H
ATOM   4385 2HB  SER A 287      -6.367 -13.570  26.247  1.00 84.57           H
ATOM   4386  OG  SER A 287      -5.411 -15.396  26.203  1.00 84.57           O
ATOM   4387  HG  SER A 287      -6.093 -15.806  26.810  1.00 84.57           H
ATOM   4388  HN  SER A 287      -4.818 -14.575  23.853  1.00 84.57           H
ATOM   4389  N   ASN A 288      -2.397 -14.527  24.849  1.00 85.83           N
ATOM   4390  CA  ASN A 288      -1.076 -15.095  25.059  1.00 85.83           C
ATOM   4391  C   ASN A 288      -0.018 -14.127  24.528  1.00 85.83           C
ATOM   4392  O   ASN A 288      -0.048 -13.750  23.357  1.00 85.83           O
ATOM   4393  HA  ASN A 288      -0.998 -15.249  26.135  1.00 85.83           H
ATOM   4394  CB  ASN A 288      -0.922 -16.421  24.311  1.00 85.83           C
ATOM   4395 1HB  ASN A 288      -1.764 -17.074  24.543  1.00 85.83           H
ATOM   4396 2HB  ASN A 288      -0.946 -16.241  23.236  1.00 85.83           H
ATOM   4397  CG  ASN A 288       0.388 -17.115  24.689  1.00 85.83           C
ATOM   4398  OD1 ASN A 288       1.433 -16.498  24.815  1.00 85.83           O
ATOM   4399  ND2 ASN A 288       0.274 -18.429  24.862  1.00 85.83           N
ATOM   4400 1HD2 ASN A 288      -0.614 -18.873  24.743  1.00 85.83           H
ATOM   4401 2HD2 ASN A 288       1.076 -18.972  25.111  1.00 85.83           H
ATOM   4402  HN  ASN A 288      -2.831 -14.775  23.983  1.00 85.83           H
ATOM   4403  N   CYS A 289       0.892 -13.751  25.414  1.00 90.89           N
ATOM   4404  CA  CYS A 289       1.891 -12.749  25.081  1.00 90.89           C
ATOM   4405  C   CYS A 289       2.780 -13.308  23.969  1.00 90.89           C
ATOM   4406  O   CYS A 289       3.154 -12.585  23.046  1.00 90.89           O
ATOM   4407  HA  CYS A 289       1.348 -11.868  24.738  1.00 90.89           H
ATOM   4408  CB  CYS A 289       2.705 -12.333  26.308  1.00 90.89           C
ATOM   4409 1HB  CYS A 289       2.040 -11.952  27.084  1.00 90.89           H
ATOM   4410 2HB  CYS A 289       3.217 -13.200  26.726  1.00 90.89           H
ATOM   4411  SG  CYS A 289       3.924 -11.050  25.845  1.00 90.89           S
ATOM   4412  HN  CYS A 289       0.954 -14.118  26.342  1.00 90.89           H
ATOM   4413  N   ALA A 290       3.095 -14.589  24.094  1.00 93.04           N
ATOM   4414  CA  ALA A 290       4.002 -15.231  23.158  1.00 93.04           C
ATOM   4415  C   ALA A 290       3.409 -15.158  21.749  1.00 93.04           C
ATOM   4416  O   ALA A 290       4.120 -14.872  20.787  1.00 93.04           O
ATOM   4417  HA  ALA A 290       4.942 -14.681  23.176  1.00 93.04           H
ATOM   4418  CB  ALA A 290       4.263 -16.670  23.606  1.00 93.04           C
ATOM   4419 1HB  ALA A 290       4.711 -16.665  24.600  1.00 93.04           H
ATOM   4420 2HB  ALA A 290       3.322 -17.219  23.635  1.00 93.04           H
ATOM   4421 3HB  ALA A 290       4.944 -17.152  22.904  1.00 93.04           H
ATOM   4422  HN  ALA A 290       2.742 -15.183  24.816  1.00 93.04           H
ATOM   4423  N   VAL A 291       2.113 -15.422  21.672  1.00 93.26           N
ATOM   4424  CA  VAL A 291       1.419 -15.399  20.395  1.00 93.26           C
ATOM   4425  C   VAL A 291       1.418 -13.971  19.847  1.00 93.26           C
ATOM   4426  O   VAL A 291       1.659 -13.758  18.659  1.00 93.26           O
ATOM   4427  HA  VAL A 291       1.973 -16.038  19.708  1.00 93.26           H
ATOM   4428  CB  VAL A 291       0.013 -15.980  20.554  1.00 93.26           C
ATOM   4429  HB  VAL A 291      -0.510 -15.391  21.307  1.00 93.26           H
ATOM   4430  CG1 VAL A 291      -0.774 -15.875  19.246  1.00 93.26           C
ATOM   4431 1HG1 VAL A 291      -0.859 -14.828  18.956  1.00 93.26           H
ATOM   4432 2HG1 VAL A 291      -0.254 -16.427  18.463  1.00 93.26           H
ATOM   4433 3HG1 VAL A 291      -1.770 -16.295  19.386  1.00 93.26           H
ATOM   4434  CG2 VAL A 291       0.070 -17.428  21.045  1.00 93.26           C
ATOM   4435 1HG2 VAL A 291       0.619 -18.034  20.324  1.00 93.26           H
ATOM   4436 2HG2 VAL A 291       0.574 -17.465  22.010  1.00 93.26           H
ATOM   4437 3HG2 VAL A 291      -0.943 -17.817  21.148  1.00 93.26           H
ATOM   4438  HN  VAL A 291       1.541 -15.649  22.460  1.00 93.26           H
ATOM   4439  N   SER A 292       1.144 -13.029  20.737  1.00 93.50           N
ATOM   4440  CA  SER A 292       1.067 -11.631  20.348  1.00 93.50           C
ATOM   4441  C   SER A 292       2.415 -11.167  19.795  1.00 93.50           C
ATOM   4442  O   SER A 292       2.466 -10.445  18.800  1.00 93.50           O
ATOM   4443  HA  SER A 292       0.300 -11.589  19.575  1.00 93.50           H
ATOM   4444  CB  SER A 292       0.647 -10.753  21.529  1.00 93.50           C
ATOM   4445 1HB  SER A 292      -0.274 -11.144  21.962  1.00 93.50           H
ATOM   4446 2HB  SER A 292       1.410 -10.802  22.306  1.00 93.50           H
ATOM   4447  OG  SER A 292       0.450  -9.396  21.142  1.00 93.50           O
ATOM   4448  HG  SER A 292      -0.386  -9.313  20.600  1.00 93.50           H
ATOM   4449  HN  SER A 292       0.976 -13.208  21.707  1.00 93.50           H
ATOM   4450  N   THR A 293       3.474 -11.600  20.463  1.00 90.29           N
ATOM   4451  CA  THR A 293       4.817 -11.202  20.076  1.00 90.29           C
ATOM   4452  C   THR A 293       5.133 -11.694  18.662  1.00 90.29           C
ATOM   4453  O   THR A 293       5.645 -10.938  17.838  1.00 90.29           O
ATOM   4454  HA  THR A 293       4.860 -10.113  20.053  1.00 90.29           H
ATOM   4455  CB  THR A 293       5.789 -11.729  21.134  1.00 90.29           C
ATOM   4456  HB  THR A 293       5.745 -12.816  21.196  1.00 90.29           H
ATOM   4457  OG1 THR A 293       5.423 -11.030  22.321  1.00 90.29           O
ATOM   4458  HG1 THR A 293       4.754 -11.563  22.839  1.00 90.29           H
ATOM   4459  CG2 THR A 293       7.232 -11.291  20.874  1.00 90.29           C
ATOM   4460 1HG2 THR A 293       7.288 -10.203  20.879  1.00 90.29           H
ATOM   4461 2HG2 THR A 293       7.556 -11.667  19.903  1.00 90.29           H
ATOM   4462 3HG2 THR A 293       7.879 -11.692  21.653  1.00 90.29           H
ATOM   4463  HN  THR A 293       3.425 -12.211  21.253  1.00 90.29           H
ATOM   4464  N   ASN A 294       4.815 -12.958  18.425  1.00 92.03           N
ATOM   4465  CA  ASN A 294       5.129 -13.582  17.151  1.00 92.03           C
ATOM   4466  C   ASN A 294       4.334 -12.893  16.040  1.00 92.03           C
ATOM   4467  O   ASN A 294       4.839 -12.705  14.935  1.00 92.03           O
ATOM   4468  HA  ASN A 294       6.205 -13.460  17.030  1.00 92.03           H
ATOM   4469  CB  ASN A 294       4.749 -15.064  17.155  1.00 92.03           C
ATOM   4470 1HB  ASN A 294       3.744 -15.185  17.559  1.00 92.03           H
ATOM   4471 2HB  ASN A 294       4.729 -15.441  16.133  1.00 92.03           H
ATOM   4472  CG  ASN A 294       5.739 -15.882  17.987  1.00 92.03           C
ATOM   4473  OD1 ASN A 294       6.859 -15.472  18.246  1.00 92.03           O
ATOM   4474  ND2 ASN A 294       5.267 -17.058  18.388  1.00 92.03           N
ATOM   4475 1HD2 ASN A 294       4.338 -17.335  18.141  1.00 92.03           H
ATOM   4476 2HD2 ASN A 294       5.839 -17.666  18.938  1.00 92.03           H
ATOM   4477  HN  ASN A 294       4.352 -13.551  19.083  1.00 92.03           H
ATOM   4478  N   ILE A 295       3.102 -12.536  16.373  1.00 91.84           N
ATOM   4479  CA  ILE A 295       2.220 -11.901  15.408  1.00 91.84           C
ATOM   4480  C   ILE A 295       2.806 -10.547  15.002  1.00 91.84           C
ATOM   4481  O   ILE A 295       2.794 -10.189  13.826  1.00 91.84           O
ATOM   4482  HA  ILE A 295       2.187 -12.541  14.526  1.00 91.84           H
ATOM   4483  CB  ILE A 295       0.796 -11.815  15.959  1.00 91.84           C
ATOM   4484  HB  ILE A 295       0.850 -11.484  16.997  1.00 91.84           H
ATOM   4485  CG1 ILE A 295       0.123 -13.189  15.957  1.00 91.84           C
ATOM   4486 1HG1 ILE A 295      -0.043 -13.515  14.930  1.00 91.84           H
ATOM   4487 2HG1 ILE A 295       0.782 -13.921  16.422  1.00 91.84           H
ATOM   4488  CG2 ILE A 295      -0.025 -10.773  15.196  1.00 91.84           C
ATOM   4489 1HG2 ILE A 295       0.447  -9.796  15.294  1.00 91.84           H
ATOM   4490 2HG2 ILE A 295      -0.074 -11.049  14.143  1.00 91.84           H
ATOM   4491 3HG2 ILE A 295      -1.033 -10.732  15.608  1.00 91.84           H
ATOM   4492  CD1 ILE A 295      -1.211 -13.147  16.706  1.00 91.84           C
ATOM   4493 1HD1 ILE A 295      -1.039 -12.844  17.738  1.00 91.84           H
ATOM   4494 2HD1 ILE A 295      -1.876 -12.431  16.223  1.00 91.84           H
ATOM   4495 3HD1 ILE A 295      -1.668 -14.136  16.689  1.00 91.84           H
ATOM   4496  HN  ILE A 295       2.705 -12.674  17.281  1.00 91.84           H
ATOM   4497  N   ASP A 296       3.305  -9.832  16.000  1.00 93.22           N
ATOM   4498  CA  ASP A 296       3.849  -8.504  15.770  1.00 93.22           C
ATOM   4499  C   ASP A 296       5.062  -8.608  14.843  1.00 93.22           C
ATOM   4500  O   ASP A 296       5.233  -7.787  13.943  1.00 93.22           O
ATOM   4501  HA  ASP A 296       3.034  -7.934  15.326  1.00 93.22           H
ATOM   4502  CB  ASP A 296       4.309  -7.862  17.080  1.00 93.22           C
ATOM   4503 1HB  ASP A 296       4.806  -8.608  17.700  1.00 93.22           H
ATOM   4504 2HB  ASP A 296       5.041  -7.083  16.870  1.00 93.22           H
ATOM   4505  CG  ASP A 296       3.125  -7.265  17.843  1.00 93.22           C
ATOM   4506  OD1 ASP A 296       1.980  -7.563  17.438  1.00 93.22           O
ATOM   4507  OD2 ASP A 296       3.391  -6.524  18.814  1.00 93.22           O
ATOM   4508  HN  ASP A 296       3.342 -10.145  16.949  1.00 93.22           H
ATOM   4509  N   ILE A 297       5.874  -9.625  15.095  1.00 93.31           N
ATOM   4510  CA  ILE A 297       7.053  -9.861  14.280  1.00 93.31           C
ATOM   4511  C   ILE A 297       6.621 -10.210  12.854  1.00 93.31           C
ATOM   4512  O   ILE A 297       7.170  -9.682  11.889  1.00 93.31           O
ATOM   4513  HA  ILE A 297       7.622  -8.932  14.250  1.00 93.31           H
ATOM   4514  CB  ILE A 297       7.949 -10.919  14.927  1.00 93.31           C
ATOM   4515  HB  ILE A 297       7.330 -11.777  15.189  1.00 93.31           H
ATOM   4516  CG1 ILE A 297       8.566 -10.395  16.225  1.00 93.31           C
ATOM   4517 1HG1 ILE A 297       9.268  -9.592  16.000  1.00 93.31           H
ATOM   4518 2HG1 ILE A 297       7.787  -9.969  16.857  1.00 93.31           H
ATOM   4519  CG2 ILE A 297       9.013 -11.412  13.945  1.00 93.31           C
ATOM   4520 1HG2 ILE A 297       8.527 -11.851  13.073  1.00 93.31           H
ATOM   4521 2HG2 ILE A 297       9.634 -10.573  13.630  1.00 93.31           H
ATOM   4522 3HG2 ILE A 297       9.636 -12.163  14.431  1.00 93.31           H
ATOM   4523  CD1 ILE A 297       9.288 -11.513  16.980  1.00 93.31           C
ATOM   4524 1HD1 ILE A 297       8.577 -12.303  17.225  1.00 93.31           H
ATOM   4525 2HD1 ILE A 297      10.082 -11.920  16.355  1.00 93.31           H
ATOM   4526 3HD1 ILE A 297       9.717 -11.114  17.899  1.00 93.31           H
ATOM   4527  HN  ILE A 297       5.737 -10.279  15.839  1.00 93.31           H
ATOM   4528  N   CYS A 298       5.640 -11.097  12.768  1.00 94.84           N
ATOM   4529  CA  CYS A 298       5.140 -11.536  11.476  1.00 94.84           C
ATOM   4530  C   CYS A 298       4.666 -10.304  10.702  1.00 94.84           C
ATOM   4531  O   CYS A 298       4.894 -10.198   9.498  1.00 94.84           O
ATOM   4532  HA  CYS A 298       5.973 -12.018  10.965  1.00 94.84           H
ATOM   4533  CB  CYS A 298       4.030 -12.578  11.624  1.00 94.84           C
ATOM   4534 1HB  CYS A 298       3.323 -12.263  12.392  1.00 94.84           H
ATOM   4535 2HB  CYS A 298       3.471 -12.662  10.692  1.00 94.84           H
ATOM   4536  SG  CYS A 298       4.751 -14.201  12.067  1.00 94.84           S
ATOM   4537  HG  CYS A 298       4.978 -13.908  13.344  1.00 94.84           H
ATOM   4538  HN  CYS A 298       5.192 -11.513  13.559  1.00 94.84           H
ATOM   4539  N   PHE A 299       4.015  -9.404  11.424  1.00 93.76           N
ATOM   4540  CA  PHE A 299       3.501  -8.188  10.818  1.00 93.76           C
ATOM   4541  C   PHE A 299       4.633  -7.360  10.206  1.00 93.76           C
ATOM   4542  O   PHE A 299       4.535  -6.919   9.062  1.00 93.76           O
ATOM   4543  HA  PHE A 299       2.806  -8.486  10.034  1.00 93.76           H
ATOM   4544  CB  PHE A 299       2.839  -7.377  11.934  1.00 93.76           C
ATOM   4545 1HB  PHE A 299       2.055  -7.981  12.392  1.00 93.76           H
ATOM   4546 2HB  PHE A 299       3.578  -7.174  12.709  1.00 93.76           H
ATOM   4547  CG  PHE A 299       2.234  -6.052  11.466  1.00 93.76           C
ATOM   4548  CD1 PHE A 299       2.932  -4.895  11.617  1.00 93.76           C
ATOM   4549  HD1 PHE A 299       3.923  -4.911  12.072  1.00 93.76           H
ATOM   4550  CD2 PHE A 299       0.998  -6.032  10.899  1.00 93.76           C
ATOM   4551  HD2 PHE A 299       0.438  -6.959  10.779  1.00 93.76           H
ATOM   4552  CE1 PHE A 299       2.370  -3.665  11.183  1.00 93.76           C
ATOM   4553  HE1 PHE A 299       2.930  -2.738  11.304  1.00 93.76           H
ATOM   4554  CE2 PHE A 299       0.436  -4.802  10.465  1.00 93.76           C
ATOM   4555  HE2 PHE A 299      -0.555  -4.786  10.011  1.00 93.76           H
ATOM   4556  CZ  PHE A 299       1.134  -3.645  10.616  1.00 93.76           C
ATOM   4557  HZ  PHE A 299       0.703  -2.701  10.282  1.00 93.76           H
ATOM   4558  HN  PHE A 299       3.838  -9.496  12.404  1.00 93.76           H
ATOM   4559  N   GLN A 300       5.681  -7.174  10.995  1.00 90.27           N
ATOM   4560  CA  GLN A 300       6.791  -6.334  10.578  1.00 90.27           C
ATOM   4561  C   GLN A 300       7.436  -6.898   9.310  1.00 90.27           C
ATOM   4562  O   GLN A 300       7.780  -6.148   8.398  1.00 90.27           O
ATOM   4563  HA  GLN A 300       6.354  -5.358  10.368  1.00 90.27           H
ATOM   4564  CB  GLN A 300       7.822  -6.191  11.700  1.00 90.27           C
ATOM   4565 1HB  GLN A 300       8.060  -7.174  12.107  1.00 90.27           H
ATOM   4566 2HB  GLN A 300       8.747  -5.779  11.299  1.00 90.27           H
ATOM   4567  CG  GLN A 300       7.295  -5.286  12.816  1.00 90.27           C
ATOM   4568 1HG  GLN A 300       7.094  -4.292  12.417  1.00 90.27           H
ATOM   4569 2HG  GLN A 300       6.350  -5.677  13.191  1.00 90.27           H
ATOM   4570  CD  GLN A 300       8.303  -5.186  13.962  1.00 90.27           C
ATOM   4571  OE1 GLN A 300       9.412  -5.691  13.894  1.00 90.27           O
ATOM   4572  NE2 GLN A 300       7.858  -4.509  15.017  1.00 90.27           N
ATOM   4573 1HE2 GLN A 300       6.937  -4.120  15.009  1.00 90.27           H
ATOM   4574 2HE2 GLN A 300       8.444  -4.390  15.818  1.00 90.27           H
ATOM   4575  HN  GLN A 300       5.778  -7.584  11.902  1.00 90.27           H
ATOM   4576  N   VAL A 301       7.581  -8.215   9.294  1.00 95.23           N
ATOM   4577  CA  VAL A 301       8.248  -8.880   8.187  1.00 95.23           C
ATOM   4578  C   VAL A 301       7.401  -8.728   6.922  1.00 95.23           C
ATOM   4579  O   VAL A 301       7.899  -8.287   5.887  1.00 95.23           O
ATOM   4580  HA  VAL A 301       9.204  -8.382   8.032  1.00 95.23           H
ATOM   4581  CB  VAL A 301       8.528 -10.341   8.547  1.00 95.23           C
ATOM   4582  HB  VAL A 301       7.583 -10.802   8.835  1.00 95.23           H
ATOM   4583  CG1 VAL A 301       9.077 -11.107   7.342  1.00 95.23           C
ATOM   4584 1HG1 VAL A 301       8.349 -11.080   6.532  1.00 95.23           H
ATOM   4585 2HG1 VAL A 301      10.007 -10.644   7.011  1.00 95.23           H
ATOM   4586 3HG1 VAL A 301       9.267 -12.142   7.626  1.00 95.23           H
ATOM   4587  CG2 VAL A 301       9.481 -10.438   9.740  1.00 95.23           C
ATOM   4588 1HG2 VAL A 301      10.424  -9.953   9.492  1.00 95.23           H
ATOM   4589 2HG2 VAL A 301       9.034  -9.945  10.604  1.00 95.23           H
ATOM   4590 3HG2 VAL A 301       9.662 -11.487   9.975  1.00 95.23           H
ATOM   4591  HN  VAL A 301       7.253  -8.823  10.017  1.00 95.23           H
ATOM   4592  N   THR A 302       6.136  -9.102   7.046  1.00 94.39           N
ATOM   4593  CA  THR A 302       5.259  -9.170   5.889  1.00 94.39           C
ATOM   4594  C   THR A 302       5.005  -7.769   5.330  1.00 94.39           C
ATOM   4595  O   THR A 302       4.837  -7.600   4.123  1.00 94.39           O
ATOM   4596  HA  THR A 302       5.764  -9.739   5.108  1.00 94.39           H
ATOM   4597  CB  THR A 302       3.981  -9.899   6.307  1.00 94.39           C
ATOM   4598  HB  THR A 302       3.277  -9.958   5.477  1.00 94.39           H
ATOM   4599  OG1 THR A 302       3.527  -9.177   7.449  1.00 94.39           O
ATOM   4600  HG1 THR A 302       2.613  -9.488   7.709  1.00 94.39           H
ATOM   4601  CG2 THR A 302       4.257 -11.306   6.842  1.00 94.39           C
ATOM   4602 1HG2 THR A 302       4.908 -11.242   7.714  1.00 94.39           H
ATOM   4603 2HG2 THR A 302       4.744 -11.900   6.068  1.00 94.39           H
ATOM   4604 3HG2 THR A 302       3.316 -11.779   7.124  1.00 94.39           H
ATOM   4605  HN  THR A 302       5.711  -9.355   7.914  1.00 94.39           H
ATOM   4606  N   GLN A 303       4.983  -6.801   6.233  1.00 91.42           N
ATOM   4607  CA  GLN A 303       4.812  -5.413   5.839  1.00 91.42           C
ATOM   4608  C   GLN A 303       5.982  -4.961   4.963  1.00 91.42           C
ATOM   4609  O   GLN A 303       5.787  -4.257   3.974  1.00 91.42           O
ATOM   4610  HA  GLN A 303       3.887  -5.387   5.263  1.00 91.42           H
ATOM   4611  CB  GLN A 303       4.664  -4.509   7.065  1.00 91.42           C
ATOM   4612 1HB  GLN A 303       3.815  -4.839   7.664  1.00 91.42           H
ATOM   4613 2HB  GLN A 303       5.550  -4.593   7.693  1.00 91.42           H
ATOM   4614  CG  GLN A 303       4.464  -3.050   6.649  1.00 91.42           C
ATOM   4615 1HG  GLN A 303       5.357  -2.687   6.142  1.00 91.42           H
ATOM   4616 2HG  GLN A 303       3.642  -2.981   5.936  1.00 91.42           H
ATOM   4617  CD  GLN A 303       4.167  -2.169   7.865  1.00 91.42           C
ATOM   4618  OE1 GLN A 303       4.993  -1.979   8.742  1.00 91.42           O
ATOM   4619  NE2 GLN A 303       2.945  -1.645   7.867  1.00 91.42           N
ATOM   4620 1HE2 GLN A 303       2.315  -1.841   7.116  1.00 91.42           H
ATOM   4621 2HE2 GLN A 303       2.656  -1.054   8.621  1.00 91.42           H
ATOM   4622  HN  GLN A 303       5.080  -6.952   7.217  1.00 91.42           H
ATOM   4623  N   THR A 304       7.174  -5.385   5.359  1.00 92.76           N
ATOM   4624  CA  THR A 304       8.380  -4.995   4.650  1.00 92.76           C
ATOM   4625  C   THR A 304       8.368  -5.558   3.227  1.00 92.76           C
ATOM   4626  O   THR A 304       8.728  -4.863   2.278  1.00 92.76           O
ATOM   4627  HA  THR A 304       8.392  -3.908   4.564  1.00 92.76           H
ATOM   4628  CB  THR A 304       9.584  -5.455   5.475  1.00 92.76           C
ATOM   4629  HB  THR A 304       9.638  -6.543   5.511  1.00 92.76           H
ATOM   4630  OG1 THR A 304       9.412  -4.806   6.732  1.00 92.76           O
ATOM   4631  HG1 THR A 304       9.028  -5.446   7.398  1.00 92.76           H
ATOM   4632  CG2 THR A 304      10.906  -4.896   4.945  1.00 92.76           C
ATOM   4633 1HG2 THR A 304      10.877  -3.807   4.973  1.00 92.76           H
ATOM   4634 2HG2 THR A 304      11.056  -5.230   3.918  1.00 92.76           H
ATOM   4635 3HG2 THR A 304      11.727  -5.254   5.567  1.00 92.76           H
ATOM   4636  HN  THR A 304       7.321  -5.983   6.147  1.00 92.76           H
ATOM   4637  N   ILE A 305       7.951  -6.811   3.124  1.00 92.53           N
ATOM   4638  CA  ILE A 305       7.860  -7.466   1.830  1.00 92.53           C
ATOM   4639  C   ILE A 305       6.925  -6.664   0.923  1.00 92.53           C
ATOM   4640  O   ILE A 305       7.183  -6.523  -0.272  1.00 92.53           O
ATOM   4641  HA  ILE A 305       8.857  -7.459   1.390  1.00 92.53           H
ATOM   4642  CB  ILE A 305       7.448  -8.930   1.998  1.00 92.53           C
ATOM   4643  HB  ILE A 305       6.554  -8.964   2.620  1.00 92.53           H
ATOM   4644  CG1 ILE A 305       8.535  -9.725   2.725  1.00 92.53           C
ATOM   4645 1HG1 ILE A 305       9.381  -9.885   2.058  1.00 92.53           H
ATOM   4646 2HG1 ILE A 305       8.904  -9.150   3.575  1.00 92.53           H
ATOM   4647  CG2 ILE A 305       7.086  -9.555   0.650  1.00 92.53           C
ATOM   4648 1HG2 ILE A 305       6.254  -9.007   0.207  1.00 92.53           H
ATOM   4649 2HG2 ILE A 305       7.948  -9.509  -0.016  1.00 92.53           H
ATOM   4650 3HG2 ILE A 305       6.797 -10.596   0.798  1.00 92.53           H
ATOM   4651  CD1 ILE A 305       7.997 -11.073   3.209  1.00 92.53           C
ATOM   4652 1HD1 ILE A 305       7.166 -10.907   3.896  1.00 92.53           H
ATOM   4653 2HD1 ILE A 305       7.651 -11.654   2.354  1.00 92.53           H
ATOM   4654 3HD1 ILE A 305       8.789 -11.617   3.723  1.00 92.53           H
ATOM   4655  HN  ILE A 305       7.679  -7.376   3.903  1.00 92.53           H
ATOM   4656  N   ALA A 306       5.857  -6.160   1.524  1.00 92.12           N
ATOM   4657  CA  ALA A 306       4.857  -5.418   0.776  1.00 92.12           C
ATOM   4658  C   ALA A 306       5.488  -4.143   0.214  1.00 92.12           C
ATOM   4659  O   ALA A 306       5.146  -3.709  -0.885  1.00 92.12           O
ATOM   4660  HA  ALA A 306       4.529  -6.046  -0.052  1.00 92.12           H
ATOM   4661  CB  ALA A 306       3.657  -5.125   1.679  1.00 92.12           C
ATOM   4662 1HB  ALA A 306       3.227  -6.064   2.028  1.00 92.12           H
ATOM   4663 2HB  ALA A 306       3.982  -4.534   2.535  1.00 92.12           H
ATOM   4664 3HB  ALA A 306       2.906  -4.569   1.117  1.00 92.12           H
ATOM   4665  HN  ALA A 306       5.672  -6.251   2.503  1.00 92.12           H
ATOM   4666  N   PHE A 307       6.398  -3.578   0.994  1.00 90.22           N
ATOM   4667  CA  PHE A 307       7.026  -2.321   0.622  1.00 90.22           C
ATOM   4668  C   PHE A 307       7.965  -2.509  -0.571  1.00 90.22           C
ATOM   4669  O   PHE A 307       8.173  -1.584  -1.354  1.00 90.22           O
ATOM   4670  HA  PHE A 307       6.229  -1.630   0.349  1.00 90.22           H
ATOM   4671  CB  PHE A 307       7.841  -1.854   1.830  1.00 90.22           C
ATOM   4672 1HB  PHE A 307       8.493  -2.666   2.151  1.00 90.22           H
ATOM   4673 2HB  PHE A 307       8.486  -1.030   1.523  1.00 90.22           H
ATOM   4674  CG  PHE A 307       6.990  -1.401   3.018  1.00 90.22           C
ATOM   4675  CD1 PHE A 307       5.643  -1.271   2.879  1.00 90.22           C
ATOM   4676  HD1 PHE A 307       5.170  -1.490   1.921  1.00 90.22           H
ATOM   4677  CD2 PHE A 307       7.580  -1.129   4.212  1.00 90.22           C
ATOM   4678  HD2 PHE A 307       8.659  -1.233   4.323  1.00 90.22           H
ATOM   4679  CE1 PHE A 307       4.853  -0.851   3.982  1.00 90.22           C
ATOM   4680  HE1 PHE A 307       3.774  -0.747   3.870  1.00 90.22           H
ATOM   4681  CE2 PHE A 307       6.790  -0.709   5.315  1.00 90.22           C
ATOM   4682  HE2 PHE A 307       7.263  -0.490   6.272  1.00 90.22           H
ATOM   4683  CZ  PHE A 307       5.443  -0.579   5.176  1.00 90.22           C
ATOM   4684  HZ  PHE A 307       4.837  -0.256   6.023  1.00 90.22           H
ATOM   4685  HN  PHE A 307       6.707  -3.963   1.863  1.00 90.22           H
ATOM   4686  N   PHE A 308       8.508  -3.714  -0.672  1.00 86.95           N
ATOM   4687  CA  PHE A 308       9.414  -4.037  -1.760  1.00 86.95           C
ATOM   4688  C   PHE A 308       8.709  -3.924  -3.113  1.00 86.95           C
ATOM   4689  O   PHE A 308       9.356  -3.721  -4.139  1.00 86.95           O
ATOM   4690  HA  PHE A 308      10.236  -3.323  -1.720  1.00 86.95           H
ATOM   4691  CB  PHE A 308       9.864  -5.485  -1.552  1.00 86.95           C
ATOM   4692 1HB  PHE A 308       9.054  -6.042  -1.081  1.00 86.95           H
ATOM   4693 2HB  PHE A 308      10.042  -5.943  -2.526  1.00 86.95           H
ATOM   4694  CG  PHE A 308      11.126  -5.628  -0.700  1.00 86.95           C
ATOM   4695  CD1 PHE A 308      12.346  -5.369  -1.242  1.00 86.95           C
ATOM   4696  HD1 PHE A 308      12.425  -5.060  -2.285  1.00 86.95           H
ATOM   4697  CD2 PHE A 308      11.029  -6.015   0.600  1.00 86.95           C
ATOM   4698  HD2 PHE A 308      10.051  -6.222   1.035  1.00 86.95           H
ATOM   4699  CE1 PHE A 308      13.518  -5.502  -0.451  1.00 86.95           C
ATOM   4700  HE1 PHE A 308      14.496  -5.295  -0.886  1.00 86.95           H
ATOM   4701  CE2 PHE A 308      12.200  -6.148   1.392  1.00 86.95           C
ATOM   4702  HE2 PHE A 308      12.122  -6.457   2.434  1.00 86.95           H
ATOM   4703  CZ  PHE A 308      13.420  -5.889   0.849  1.00 86.95           C
ATOM   4704  HZ  PHE A 308      14.319  -5.991   1.457  1.00 86.95           H
ATOM   4705  HN  PHE A 308       8.338  -4.459  -0.027  1.00 86.95           H
ATOM   4706  N   HIS A 309       7.392  -4.060  -3.071  1.00 77.98           N
ATOM   4707  CA  HIS A 309       6.595  -4.007  -4.284  1.00 77.98           C
ATOM   4708  C   HIS A 309       6.776  -2.646  -4.959  1.00 77.98           C
ATOM   4709  O   HIS A 309       6.835  -2.560  -6.185  1.00 77.98           O
ATOM   4710  HA  HIS A 309       6.978  -4.785  -4.945  1.00 77.98           H
ATOM   4711  CB  HIS A 309       5.129  -4.330  -3.986  1.00 77.98           C
ATOM   4712 1HB  HIS A 309       5.064  -5.344  -3.592  1.00 77.98           H
ATOM   4713 2HB  HIS A 309       4.772  -3.660  -3.204  1.00 77.98           H
ATOM   4714  CG  HIS A 309       4.218  -4.212  -5.185  1.00 77.98           C
ATOM   4715  ND1 HIS A 309       3.464  -3.081  -5.445  1.00 77.98           N
ATOM   4716  HD1 HIS A 309       3.443  -2.251  -4.887  1.00 77.98           H
ATOM   4717  CD2 HIS A 309       3.949  -5.094  -6.190  1.00 77.98           C
ATOM   4718  HD2 HIS A 309       4.377  -6.091  -6.295  1.00 77.98           H
ATOM   4719  CE1 HIS A 309       2.775  -3.285  -6.559  1.00 77.98           C
ATOM   4720  HE1 HIS A 309       2.088  -2.579  -7.025  1.00 77.98           H
ATOM   4721  NE2 HIS A 309       3.077  -4.533  -7.019  1.00 77.98           N
ATOM   4722  HN  HIS A 309       6.871  -4.204  -2.229  1.00 77.98           H
ATOM   4723  N   SER A 310       6.860  -1.617  -4.129  1.00 83.60           N
ATOM   4724  CA  SER A 310       6.894  -0.253  -4.630  1.00 83.60           C
ATOM   4725  C   SER A 310       8.215   0.004  -5.358  1.00 83.60           C
ATOM   4726  O   SER A 310       8.294   0.880  -6.218  1.00 83.60           O
ATOM   4727  HA  SER A 310       6.056  -0.178  -5.322  1.00 83.60           H
ATOM   4728  CB  SER A 310       6.709   0.755  -3.494  1.00 83.60           C
ATOM   4729 1HB  SER A 310       7.451   0.568  -2.719  1.00 83.60           H
ATOM   4730 2HB  SER A 310       6.888   1.763  -3.871  1.00 83.60           H
ATOM   4731  OG  SER A 310       5.403   0.687  -2.927  1.00 83.60           O
ATOM   4732  HG  SER A 310       4.749   1.159  -3.518  1.00 83.60           H
ATOM   4733  HN  SER A 310       6.904  -1.703  -3.134  1.00 83.60           H
ATOM   4734  N   CYS A 311       9.221  -0.774  -4.985  1.00 86.36           N
ATOM   4735  CA  CYS A 311      10.534  -0.642  -5.592  1.00 86.36           C
ATOM   4736  C   CYS A 311      10.617  -1.608  -6.775  1.00 86.36           C
ATOM   4737  O   CYS A 311      11.472  -1.457  -7.646  1.00 86.36           O
ATOM   4738  HA  CYS A 311      10.621   0.391  -5.929  1.00 86.36           H
ATOM   4739  CB  CYS A 311      11.653  -0.885  -4.577  1.00 86.36           C
ATOM   4740 1HB  CYS A 311      12.598  -0.507  -4.968  1.00 86.36           H
ATOM   4741 2HB  CYS A 311      11.447  -0.338  -3.657  1.00 86.36           H
ATOM   4742  SG  CYS A 311      11.796  -2.674  -4.220  1.00 86.36           S
ATOM   4743  HG  CYS A 311      12.819  -2.566  -3.377  1.00 86.36           H
ATOM   4744  HN  CYS A 311       9.149  -1.484  -4.284  1.00 86.36           H
ATOM   4745  N   LEU A 312       9.716  -2.580  -6.768  1.00 83.50           N
ATOM   4746  CA  LEU A 312       9.764  -3.651  -7.749  1.00 83.50           C
ATOM   4747  C   LEU A 312       9.072  -3.191  -9.034  1.00 83.50           C
ATOM   4748  O   LEU A 312       9.451  -3.604 -10.129  1.00 83.50           O
ATOM   4749  HA  LEU A 312      10.813  -3.844  -7.971  1.00 83.50           H
ATOM   4750  CB  LEU A 312       9.180  -4.939  -7.164  1.00 83.50           C
ATOM   4751 1HB  LEU A 312       8.258  -4.691  -6.639  1.00 83.50           H
ATOM   4752 2HB  LEU A 312       8.909  -5.599  -7.989  1.00 83.50           H
ATOM   4753  CG  LEU A 312      10.088  -5.712  -6.206  1.00 83.50           C
ATOM   4754  HG  LEU A 312      10.375  -5.044  -5.394  1.00 83.50           H
ATOM   4755  CD1 LEU A 312       9.345  -6.893  -5.579  1.00 83.50           C
ATOM   4756 1HD1 LEU A 312       8.482  -6.525  -5.023  1.00 83.50           H
ATOM   4757 2HD1 LEU A 312       9.009  -7.570  -6.364  1.00 83.50           H
ATOM   4758 3HD1 LEU A 312      10.013  -7.425  -4.902  1.00 83.50           H
ATOM   4759  CD2 LEU A 312      11.376  -6.152  -6.906  1.00 83.50           C
ATOM   4760 1HD2 LEU A 312      11.129  -6.796  -7.750  1.00 83.50           H
ATOM   4761 2HD2 LEU A 312      11.913  -5.274  -7.264  1.00 83.50           H
ATOM   4762 3HD2 LEU A 312      12.003  -6.699  -6.202  1.00 83.50           H
ATOM   4763  HN  LEU A 312       8.966  -2.642  -6.110  1.00 83.50           H
ATOM   4764  N   ASN A 313       8.071  -2.341  -8.858  1.00 77.65           N
ATOM   4765  CA  ASN A 313       7.233  -1.931  -9.972  1.00 77.65           C
ATOM   4766  C   ASN A 313       8.120  -1.449 -11.121  1.00 77.65           C
ATOM   4767  O   ASN A 313       8.032  -1.963 -12.235  1.00 77.65           O
ATOM   4768  HA  ASN A 313       6.654  -2.816 -10.235  1.00 77.65           H
ATOM   4769  CB  ASN A 313       6.310  -0.779  -9.571  1.00 77.65           C
ATOM   4770 1HB  ASN A 313       6.852  -0.077  -8.938  1.00 77.65           H
ATOM   4771 2HB  ASN A 313       5.999  -0.231 -10.461  1.00 77.65           H
ATOM   4772  CG  ASN A 313       5.077  -1.296  -8.828  1.00 77.65           C
ATOM   4773  OD1 ASN A 313       4.656  -2.431  -8.985  1.00 77.65           O
ATOM   4774  ND2 ASN A 313       4.522  -0.404  -8.013  1.00 77.65           N
ATOM   4775 1HD2 ASN A 313       4.917   0.511  -7.930  1.00 77.65           H
ATOM   4776 2HD2 ASN A 313       3.710  -0.648  -7.482  1.00 77.65           H
ATOM   4777  HN  ASN A 313       7.830  -1.936  -7.976  1.00 77.65           H
ATOM   4778  N   PRO A 314       8.986  -0.457 -10.874  1.00 77.87           N
ATOM   4779  CA  PRO A 314       9.820   0.100 -11.942  1.00 77.87           C
ATOM   4780  C   PRO A 314      10.598  -0.974 -12.686  1.00 77.87           C
ATOM   4781  O   PRO A 314      10.710  -0.929 -13.910  1.00 77.87           O
ATOM   4782  HA  PRO A 314       9.194   0.573 -12.699  1.00 77.87           H
ATOM   4783  CB  PRO A 314      10.749   1.069 -11.209  1.00 77.87           C
ATOM   4784 1HB  PRO A 314      11.681   0.586 -10.913  1.00 77.87           H
ATOM   4785 2HB  PRO A 314      11.017   1.920 -11.835  1.00 77.87           H
ATOM   4786  CG  PRO A 314       9.928   1.497  -9.998  1.00 77.87           C
ATOM   4787 1HG  PRO A 314      10.557   1.899  -9.204  1.00 77.87           H
ATOM   4788 2HG  PRO A 314       9.214   2.282 -10.251  1.00 77.87           H
ATOM   4789  CD  PRO A 314       9.238   0.208  -9.583  1.00 77.87           C
ATOM   4790 1HD  PRO A 314       9.870  -0.399  -8.936  1.00 77.87           H
ATOM   4791 2HD  PRO A 314       8.317   0.401  -9.033  1.00 77.87           H
ATOM   4792  N   VAL A 315      11.121  -1.919 -11.918  1.00 79.32           N
ATOM   4793  CA  VAL A 315      11.966  -2.959 -12.482  1.00 79.32           C
ATOM   4794  C   VAL A 315      11.139  -3.817 -13.441  1.00 79.32           C
ATOM   4795  O   VAL A 315      11.618  -4.200 -14.507  1.00 79.32           O
ATOM   4796  HA  VAL A 315      12.759  -2.468 -13.046  1.00 79.32           H
ATOM   4797  CB  VAL A 315      12.614  -3.771 -11.360  1.00 79.32           C
ATOM   4798  HB  VAL A 315      11.818  -4.238 -10.780  1.00 79.32           H
ATOM   4799  CG1 VAL A 315      13.496  -4.885 -11.928  1.00 79.32           C
ATOM   4800 1HG1 VAL A 315      12.888  -5.554 -12.538  1.00 79.32           H
ATOM   4801 2HG1 VAL A 315      14.282  -4.448 -12.543  1.00 79.32           H
ATOM   4802 3HG1 VAL A 315      13.944  -5.447 -11.109  1.00 79.32           H
ATOM   4803  CG2 VAL A 315      13.413  -2.867 -10.419  1.00 79.32           C
ATOM   4804 1HG2 VAL A 315      14.197  -2.360 -10.981  1.00 79.32           H
ATOM   4805 2HG2 VAL A 315      12.747  -2.127  -9.974  1.00 79.32           H
ATOM   4806 3HG2 VAL A 315      13.863  -3.470  -9.630  1.00 79.32           H
ATOM   4807  HN  VAL A 315      10.975  -1.982 -10.931  1.00 79.32           H
ATOM   4808  N   LEU A 316       9.911  -4.096 -13.027  1.00 77.58           N
ATOM   4809  CA  LEU A 316       9.027  -4.935 -13.818  1.00 77.58           C
ATOM   4810  C   LEU A 316       8.836  -4.306 -15.200  1.00 77.58           C
ATOM   4811  O   LEU A 316       8.864  -5.005 -16.212  1.00 77.58           O
ATOM   4812  HA  LEU A 316       9.518  -5.900 -13.943  1.00 77.58           H
ATOM   4813  CB  LEU A 316       7.716  -5.186 -13.070  1.00 77.58           C
ATOM   4814 1HB  LEU A 316       7.289  -4.222 -12.793  1.00 77.58           H
ATOM   4815 2HB  LEU A 316       7.015  -5.660 -13.757  1.00 77.58           H
ATOM   4816  CG  LEU A 316       7.817  -6.049 -11.811  1.00 77.58           C
ATOM   4817  HG  LEU A 316       8.541  -5.589 -11.139  1.00 77.58           H
ATOM   4818  CD1 LEU A 316       6.479  -6.096 -11.070  1.00 77.58           C
ATOM   4819 1HD1 LEU A 316       6.189  -5.087 -10.780  1.00 77.58           H
ATOM   4820 2HD1 LEU A 316       5.717  -6.520 -11.724  1.00 77.58           H
ATOM   4821 3HD1 LEU A 316       6.579  -6.716 -10.179  1.00 77.58           H
ATOM   4822  CD2 LEU A 316       8.337  -7.448 -12.146  1.00 77.58           C
ATOM   4823 1HD2 LEU A 316       7.656  -7.931 -12.847  1.00 77.58           H
ATOM   4824 2HD2 LEU A 316       9.326  -7.370 -12.596  1.00 77.58           H
ATOM   4825 3HD2 LEU A 316       8.399  -8.041 -11.233  1.00 77.58           H
ATOM   4826  HN  LEU A 316       9.520  -3.759 -12.171  1.00 77.58           H
ATOM   4827  N   TYR A 317       8.647  -2.995 -15.198  1.00 65.67           N
ATOM   4828  CA  TYR A 317       8.392  -2.274 -16.433  1.00 65.67           C
ATOM   4829  C   TYR A 317       9.599  -2.346 -17.370  1.00 65.67           C
ATOM   4830  O   TYR A 317       9.442  -2.428 -18.587  1.00 65.67           O
ATOM   4831  HA  TYR A 317       7.534  -2.736 -16.922  1.00 65.67           H
ATOM   4832  CB  TYR A 317       8.161  -0.816 -16.030  1.00 65.67           C
ATOM   4833 1HB  TYR A 317       9.065  -0.433 -15.557  1.00 65.67           H
ATOM   4834 2HB  TYR A 317       7.997  -0.223 -16.930  1.00 65.67           H
ATOM   4835  CG  TYR A 317       6.980  -0.612 -15.079  1.00 65.67           C
ATOM   4836  CD1 TYR A 317       5.897  -1.466 -15.131  1.00 65.67           C
ATOM   4837  HD1 TYR A 317       5.884  -2.286 -15.850  1.00 65.67           H
ATOM   4838  CD2 TYR A 317       6.998   0.425 -14.169  1.00 65.67           C
ATOM   4839  HD2 TYR A 317       7.853   1.099 -14.128  1.00 65.67           H
ATOM   4840  CE1 TYR A 317       4.786  -1.275 -14.236  1.00 65.67           C
ATOM   4841  HE1 TYR A 317       3.924  -1.942 -14.267  1.00 65.67           H
ATOM   4842  CE2 TYR A 317       5.886   0.616 -13.274  1.00 65.67           C
ATOM   4843  HE2 TYR A 317       5.887   1.432 -12.551  1.00 65.67           H
ATOM   4844  CZ  TYR A 317       4.835  -0.243 -13.352  1.00 65.67           C
ATOM   4845  OH  TYR A 317       3.785  -0.063 -12.506  1.00 65.67           O
ATOM   4846  HH  TYR A 317       3.140  -0.822 -12.595  1.00 65.67           H
ATOM   4847  HN  TYR A 317       8.665  -2.429 -14.374  1.00 65.67           H
ATOM   4848  N   VAL A 318      10.779  -2.315 -16.766  1.00 68.98           N
ATOM   4849  CA  VAL A 318      12.013  -2.337 -17.534  1.00 68.98           C
ATOM   4850  C   VAL A 318      12.118  -3.666 -18.283  1.00 68.98           C
ATOM   4851  O   VAL A 318      12.411  -3.688 -19.478  1.00 68.98           O
ATOM   4852  HA  VAL A 318      11.962  -1.527 -18.261  1.00 68.98           H
ATOM   4853  CB  VAL A 318      13.206  -2.073 -16.613  1.00 68.98           C
ATOM   4854  HB  VAL A 318      13.152  -2.778 -15.784  1.00 68.98           H
ATOM   4855  CG1 VAL A 318      14.527  -2.311 -17.347  1.00 68.98           C
ATOM   4856 1HG1 VAL A 318      14.572  -3.345 -17.689  1.00 68.98           H
ATOM   4857 2HG1 VAL A 318      14.593  -1.641 -18.204  1.00 68.98           H
ATOM   4858 3HG1 VAL A 318      15.359  -2.116 -16.669  1.00 68.98           H
ATOM   4859  CG2 VAL A 318      13.148  -0.659 -16.032  1.00 68.98           C
ATOM   4860 1HG2 VAL A 318      13.165   0.068 -16.843  1.00 68.98           H
ATOM   4861 2HG2 VAL A 318      12.230  -0.540 -15.457  1.00 68.98           H
ATOM   4862 3HG2 VAL A 318      14.008  -0.498 -15.381  1.00 68.98           H
ATOM   4863  HN  VAL A 318      10.899  -2.275 -15.774  1.00 68.98           H
ATOM   4864  N   PHE A 319      11.874  -4.743 -17.551  1.00 68.58           N
ATOM   4865  CA  PHE A 319      12.114  -6.076 -18.077  1.00 68.58           C
ATOM   4866  C   PHE A 319      10.997  -6.497 -19.035  1.00 68.58           C
ATOM   4867  O   PHE A 319      11.254  -7.145 -20.048  1.00 68.58           O
ATOM   4868  HA  PHE A 319      13.060  -6.045 -18.617  1.00 68.58           H
ATOM   4869  CB  PHE A 319      12.132  -7.032 -16.882  1.00 68.58           C
ATOM   4870 1HB  PHE A 319      11.372  -6.718 -16.167  1.00 68.58           H
ATOM   4871 2HB  PHE A 319      11.856  -8.029 -17.224  1.00 68.58           H
ATOM   4872  CG  PHE A 319      13.483  -7.109 -16.168  1.00 68.58           C
ATOM   4873  CD1 PHE A 319      14.539  -7.715 -16.774  1.00 68.58           C
ATOM   4874  HD1 PHE A 319      14.423  -8.146 -17.768  1.00 68.58           H
ATOM   4875  CD2 PHE A 319      13.627  -6.572 -14.927  1.00 68.58           C
ATOM   4876  HD2 PHE A 319      12.781  -6.086 -14.442  1.00 68.58           H
ATOM   4877  CE1 PHE A 319      15.792  -7.787 -16.111  1.00 68.58           C
ATOM   4878  HE1 PHE A 319      16.638  -8.273 -16.596  1.00 68.58           H
ATOM   4879  CE2 PHE A 319      14.881  -6.643 -14.264  1.00 68.58           C
ATOM   4880  HE2 PHE A 319      14.997  -6.213 -13.269  1.00 68.58           H
ATOM   4881  CZ  PHE A 319      15.937  -7.250 -14.870  1.00 68.58           C
ATOM   4882  HZ  PHE A 319      16.899  -7.305 -14.361  1.00 68.58           H
ATOM   4883  HN  PHE A 319      11.519  -4.715 -16.617  1.00 68.58           H
ATOM   4884  N   VAL A 320       9.780  -6.110 -18.680  1.00 71.82           N
ATOM   4885  CA  VAL A 320       8.601  -6.667 -19.322  1.00 71.82           C
ATOM   4886  C   VAL A 320       8.092  -5.686 -20.381  1.00 71.82           C
ATOM   4887  O   VAL A 320       7.444  -6.090 -21.345  1.00 71.82           O
ATOM   4888  HA  VAL A 320       8.901  -7.591 -19.816  1.00 71.82           H
ATOM   4889  CB  VAL A 320       7.546  -7.012 -18.270  1.00 71.82           C
ATOM   4890  HB  VAL A 320       7.065  -6.084 -17.960  1.00 71.82           H
ATOM   4891  CG1 VAL A 320       6.468  -7.927 -18.855  1.00 71.82           C
ATOM   4892 1HG1 VAL A 320       5.978  -7.424 -19.689  1.00 71.82           H
ATOM   4893 2HG1 VAL A 320       6.927  -8.851 -19.206  1.00 71.82           H
ATOM   4894 3HG1 VAL A 320       5.730  -8.156 -18.086  1.00 71.82           H
ATOM   4895  CG2 VAL A 320       8.189  -7.643 -17.034  1.00 71.82           C
ATOM   4896 1HG2 VAL A 320       8.708  -8.558 -17.322  1.00 71.82           H
ATOM   4897 2HG2 VAL A 320       8.902  -6.943 -16.598  1.00 71.82           H
ATOM   4898 3HG2 VAL A 320       7.417  -7.879 -16.302  1.00 71.82           H
ATOM   4899  HN  VAL A 320       9.594  -5.432 -17.969  1.00 71.82           H
ATOM   4900  N   GLY A 321       8.406  -4.417 -20.165  1.00 73.70           N
ATOM   4901  CA  GLY A 321       7.861  -3.360 -21.000  1.00 73.70           C
ATOM   4902  C   GLY A 321       8.801  -3.043 -22.166  1.00 73.70           C
ATOM   4903  O   GLY A 321       9.743  -2.267 -22.015  1.00 73.70           O
ATOM   4904 1HA  GLY A 321       6.887  -3.660 -21.385  1.00 73.70           H
ATOM   4905 2HA  GLY A 321       7.704  -2.463 -20.401  1.00 73.70           H
ATOM   4906  HN  GLY A 321       9.018  -4.108 -19.438  1.00 73.70           H
ATOM   4907  N   GLU A 322       8.510  -3.659 -23.302  1.00 65.29           N
ATOM   4908  CA  GLU A 322       9.243  -3.364 -24.522  1.00 65.29           C
ATOM   4909  C   GLU A 322       9.156  -1.870 -24.845  1.00 65.29           C
ATOM   4910  O   GLU A 322      10.160  -1.245 -25.180  1.00 65.29           O
ATOM   4911  HA  GLU A 322      10.277  -3.637 -24.312  1.00 65.29           H
ATOM   4912  CB  GLU A 322       8.727  -4.208 -25.689  1.00 65.29           C
ATOM   4913 1HB  GLU A 322       7.637  -4.203 -25.692  1.00 65.29           H
ATOM   4914 2HB  GLU A 322       9.162  -3.849 -26.622  1.00 65.29           H
ATOM   4915  CG  GLU A 322       9.162  -5.667 -25.544  1.00 65.29           C
ATOM   4916 1HG  GLU A 322      10.239  -5.716 -25.387  1.00 65.29           H
ATOM   4917 2HG  GLU A 322       8.691  -6.105 -24.664  1.00 65.29           H
ATOM   4918  CD  GLU A 322       8.785  -6.478 -26.786  1.00 65.29           C
ATOM   4919  OE1 GLU A 322       9.126  -7.680 -26.804  1.00 65.29           O
ATOM   4920  OE2 GLU A 322       8.163  -5.876 -27.689  1.00 65.29           O
ATOM   4921  HN  GLU A 322       7.792  -4.348 -23.397  1.00 65.29           H
ATOM   4922  N   ARG A 323       7.946  -1.343 -24.732  1.00 62.26           N
ATOM   4923  CA  ARG A 323       7.700   0.047 -25.076  1.00 62.26           C
ATOM   4924  C   ARG A 323       8.469   0.972 -24.130  1.00 62.26           C
ATOM   4925  O   ARG A 323       9.142   1.900 -24.575  1.00 62.26           O
ATOM   4926  HA  ARG A 323       8.059   0.148 -26.100  1.00 62.26           H
ATOM   4927  CB  ARG A 323       6.208   0.379 -25.001  1.00 62.26           C
ATOM   4928 1HB  ARG A 323       5.650  -0.291 -25.656  1.00 62.26           H
ATOM   4929 2HB  ARG A 323       5.845   0.209 -23.987  1.00 62.26           H
ATOM   4930  CG  ARG A 323       5.948   1.831 -25.406  1.00 62.26           C
ATOM   4931 1HG  ARG A 323       6.478   2.501 -24.729  1.00 62.26           H
ATOM   4932 2HG  ARG A 323       6.343   2.010 -26.406  1.00 62.26           H
ATOM   4933  CD  ARG A 323       4.452   2.148 -25.378  1.00 62.26           C
ATOM   4934 1HD  ARG A 323       3.935   1.571 -26.145  1.00 62.26           H
ATOM   4935 2HD  ARG A 323       4.027   1.854 -24.418  1.00 62.26           H
ATOM   4936  NE  ARG A 323       4.237   3.595 -25.603  1.00 62.26           N
ATOM   4937  HE  ARG A 323       4.940   4.102 -26.101  1.00 62.26           H
ATOM   4938  CZ  ARG A 323       3.157   4.268 -25.182  1.00 62.26           C
ATOM   4939  NH1 ARG A 323       2.183   3.640 -24.510  1.00 62.26           N
ATOM   4940 1HH1 ARG A 323       2.258   2.661 -24.320  1.00 62.26           H
ATOM   4941 2HH1 ARG A 323       1.381   4.150 -24.199  1.00 62.26           H
ATOM   4942  NH2 ARG A 323       3.068   5.580 -25.442  1.00 62.26           N
ATOM   4943 1HH2 ARG A 323       2.269   6.097 -25.134  1.00 62.26           H
ATOM   4944 2HH2 ARG A 323       3.799   6.041 -25.944  1.00 62.26           H
ATOM   4945  HN  ARG A 323       7.143  -1.847 -24.413  1.00 62.26           H
ATOM   4946  N   PHE A 324       8.343   0.686 -22.843  1.00 72.85           N
ATOM   4947  CA  PHE A 324       8.994   1.499 -21.829  1.00 72.85           C
ATOM   4948  C   PHE A 324      10.516   1.420 -21.956  1.00 72.85           C
ATOM   4949  O   PHE A 324      11.209   2.424 -21.800  1.00 72.85           O
ATOM   4950  HA  PHE A 324       8.671   2.528 -21.983  1.00 72.85           H
ATOM   4951  CB  PHE A 324       8.578   0.934 -20.469  1.00 72.85           C
ATOM   4952 1HB  PHE A 324       7.490   0.922 -20.409  1.00 72.85           H
ATOM   4953 2HB  PHE A 324       8.913  -0.101 -20.399  1.00 72.85           H
ATOM   4954  CG  PHE A 324       9.131   1.715 -19.275  1.00 72.85           C
ATOM   4955  CD1 PHE A 324      10.265   1.294 -18.653  1.00 72.85           C
ATOM   4956  HD1 PHE A 324      10.780   0.400 -19.005  1.00 72.85           H
ATOM   4957  CD2 PHE A 324       8.489   2.831 -18.836  1.00 72.85           C
ATOM   4958  HD2 PHE A 324       7.581   3.168 -19.334  1.00 72.85           H
ATOM   4959  CE1 PHE A 324      10.778   2.019 -17.545  1.00 72.85           C
ATOM   4960  HE1 PHE A 324      11.687   1.681 -17.047  1.00 72.85           H
ATOM   4961  CE2 PHE A 324       9.003   3.556 -17.728  1.00 72.85           C
ATOM   4962  HE2 PHE A 324       8.488   4.450 -17.376  1.00 72.85           H
ATOM   4963  CZ  PHE A 324      10.137   3.134 -17.106  1.00 72.85           C
ATOM   4964  HZ  PHE A 324      10.531   3.691 -16.256  1.00 72.85           H
ATOM   4965  HN  PHE A 324       7.810  -0.083 -22.490  1.00 72.85           H
ATOM   4966  N   ARG A 325      10.993   0.216 -22.239  1.00 72.20           N
ATOM   4967  CA  ARG A 325      12.422  -0.010 -22.375  1.00 72.20           C
ATOM   4968  C   ARG A 325      12.994   0.865 -23.493  1.00 72.20           C
ATOM   4969  O   ARG A 325      14.078   1.428 -23.352  1.00 72.20           O
ATOM   4970  HA  ARG A 325      12.841   0.267 -21.408  1.00 72.20           H
ATOM   4971  CB  ARG A 325      12.720  -1.479 -22.683  1.00 72.20           C
ATOM   4972 1HB  ARG A 325      11.983  -2.114 -22.191  1.00 72.20           H
ATOM   4973 2HB  ARG A 325      12.629  -1.655 -23.755  1.00 72.20           H
ATOM   4974  CG  ARG A 325      14.125  -1.862 -22.215  1.00 72.20           C
ATOM   4975 1HG  ARG A 325      14.857  -1.188 -22.659  1.00 72.20           H
ATOM   4976 2HG  ARG A 325      14.198  -1.744 -21.134  1.00 72.20           H
ATOM   4977  CD  ARG A 325      14.456  -3.306 -22.598  1.00 72.20           C
ATOM   4978 1HD  ARG A 325      14.484  -3.406 -23.683  1.00 72.20           H
ATOM   4979 2HD  ARG A 325      15.446  -3.572 -22.228  1.00 72.20           H
ATOM   4980  NE  ARG A 325      13.443  -4.224 -22.032  1.00 72.20           N
ATOM   4981  HE  ARG A 325      12.869  -3.887 -21.286  1.00 72.20           H
ATOM   4982  CZ  ARG A 325      13.246  -5.480 -22.457  1.00 72.20           C
ATOM   4983  NH1 ARG A 325      13.985  -5.984 -23.454  1.00 72.20           N
ATOM   4984 1HH1 ARG A 325      14.691  -5.423 -23.887  1.00 72.20           H
ATOM   4985 2HH1 ARG A 325      13.832  -6.922 -23.766  1.00 72.20           H
ATOM   4986  NH2 ARG A 325      12.298  -6.223 -21.870  1.00 72.20           N
ATOM   4987 1HH2 ARG A 325      12.138  -7.162 -22.176  1.00 72.20           H
ATOM   4988 2HH2 ARG A 325      11.750  -5.839 -21.127  1.00 72.20           H
ATOM   4989  HN  ARG A 325      10.422  -0.594 -22.374  1.00 72.20           H
ATOM   4990  N   ARG A 326      12.238   0.951 -24.578  1.00 66.98           N
ATOM   4991  CA  ARG A 326      12.664   1.734 -25.726  1.00 66.98           C
ATOM   4992  C   ARG A 326      12.656   3.225 -25.384  1.00 66.98           C
ATOM   4993  O   ARG A 326      13.598   3.945 -25.711  1.00 66.98           O
ATOM   4994  HA  ARG A 326      13.674   1.386 -25.941  1.00 66.98           H
ATOM   4995  CB  ARG A 326      11.751   1.489 -26.929  1.00 66.98           C
ATOM   4996 1HB  ARG A 326      11.141   0.603 -26.752  1.00 66.98           H
ATOM   4997 2HB  ARG A 326      11.067   2.329 -27.048  1.00 66.98           H
ATOM   4998  CG  ARG A 326      12.568   1.305 -28.209  1.00 66.98           C
ATOM   4999 1HG  ARG A 326      13.161   2.200 -28.398  1.00 66.98           H
ATOM   5000 2HG  ARG A 326      13.269   0.479 -28.082  1.00 66.98           H
ATOM   5001  CD  ARG A 326      11.657   1.028 -29.406  1.00 66.98           C
ATOM   5002 1HD  ARG A 326      10.757   1.639 -29.338  1.00 66.98           H
ATOM   5003 2HD  ARG A 326      12.162   1.306 -30.331  1.00 66.98           H
ATOM   5004  NE  ARG A 326      11.292  -0.406 -29.443  1.00 66.98           N
ATOM   5005  HE  ARG A 326      11.666  -1.004 -28.734  1.00 66.98           H
ATOM   5006  CZ  ARG A 326      10.490  -0.954 -30.367  1.00 66.98           C
ATOM   5007  NH1 ARG A 326       9.960  -0.201 -31.340  1.00 66.98           N
ATOM   5008 1HH1 ARG A 326      10.162   0.778 -31.381  1.00 66.98           H
ATOM   5009 2HH1 ARG A 326       9.363  -0.617 -32.026  1.00 66.98           H
ATOM   5010  NH2 ARG A 326      10.227  -2.266 -30.303  1.00 66.98           N
ATOM   5011 1HH2 ARG A 326       9.631  -2.690 -30.985  1.00 66.98           H
ATOM   5012 2HH2 ARG A 326      10.627  -2.821 -29.574  1.00 66.98           H
ATOM   5013  HN  ARG A 326      11.352   0.499 -24.680  1.00 66.98           H
ATOM   5014  N   ASP A 327      11.583   3.644 -24.730  1.00 76.78           N
ATOM   5015  CA  ASP A 327      11.395   5.052 -24.424  1.00 76.78           C
ATOM   5016  C   ASP A 327      12.427   5.485 -23.381  1.00 76.78           C
ATOM   5017  O   ASP A 327      12.881   6.628 -23.389  1.00 76.78           O
ATOM   5018  HA  ASP A 327      11.520   5.571 -25.375  1.00 76.78           H
ATOM   5019  CB  ASP A 327      10.002   5.309 -23.846  1.00 76.78           C
ATOM   5020 1HB  ASP A 327       9.797   4.593 -23.050  1.00 76.78           H
ATOM   5021 2HB  ASP A 327       9.968   6.302 -23.398  1.00 76.78           H
ATOM   5022  CG  ASP A 327       8.929   5.196 -24.931  1.00 76.78           C
ATOM   5023  OD1 ASP A 327       9.320   5.195 -26.118  1.00 76.78           O
ATOM   5024  OD2 ASP A 327       7.742   5.113 -24.548  1.00 76.78           O
ATOM   5025  HN  ASP A 327      10.851   3.041 -24.411  1.00 76.78           H
ATOM   5026  N   LEU A 328      12.767   4.549 -22.507  1.00 78.24           N
ATOM   5027  CA  LEU A 328      13.776   4.803 -21.493  1.00 78.24           C
ATOM   5028  C   LEU A 328      15.102   5.147 -22.174  1.00 78.24           C
ATOM   5029  O   LEU A 328      15.687   6.196 -21.908  1.00 78.24           O
ATOM   5030  HA  LEU A 328      13.449   5.668 -20.917  1.00 78.24           H
ATOM   5031  CB  LEU A 328      13.870   3.622 -20.524  1.00 78.24           C
ATOM   5032 1HB  LEU A 328      12.923   3.539 -19.991  1.00 78.24           H
ATOM   5033 2HB  LEU A 328      13.990   2.709 -21.106  1.00 78.24           H
ATOM   5034  CG  LEU A 328      14.999   3.689 -19.493  1.00 78.24           C
ATOM   5035  HG  LEU A 328      15.945   3.777 -20.028  1.00 78.24           H
ATOM   5036  CD1 LEU A 328      14.862   4.931 -18.610  1.00 78.24           C
ATOM   5037 1HD1 LEU A 328      14.903   5.825 -19.231  1.00 78.24           H
ATOM   5038 2HD1 LEU A 328      13.909   4.898 -18.082  1.00 78.24           H
ATOM   5039 3HD1 LEU A 328      15.677   4.954 -17.886  1.00 78.24           H
ATOM   5040  CD2 LEU A 328      15.065   2.403 -18.668  1.00 78.24           C
ATOM   5041 1HD2 LEU A 328      14.121   2.259 -18.143  1.00 78.24           H
ATOM   5042 2HD2 LEU A 328      15.246   1.555 -19.330  1.00 78.24           H
ATOM   5043 3HD2 LEU A 328      15.876   2.477 -17.943  1.00 78.24           H
ATOM   5044  HN  LEU A 328      12.367   3.632 -22.485  1.00 78.24           H
ATOM   5045  N   VAL A 329      15.539   4.243 -23.039  1.00 79.13           N
ATOM   5046  CA  VAL A 329      16.830   4.391 -23.689  1.00 79.13           C
ATOM   5047  C   VAL A 329      16.835   5.678 -24.516  1.00 79.13           C
ATOM   5048  O   VAL A 329      17.859   6.354 -24.613  1.00 79.13           O
ATOM   5049  HA  VAL A 329      17.584   4.474 -22.906  1.00 79.13           H
ATOM   5050  CB  VAL A 329      17.144   3.145 -24.520  1.00 79.13           C
ATOM   5051  HB  VAL A 329      16.325   2.998 -25.224  1.00 79.13           H
ATOM   5052  CG1 VAL A 329      18.430   3.334 -25.326  1.00 79.13           C
ATOM   5053 1HG1 VAL A 329      18.316   4.183 -25.999  1.00 79.13           H
ATOM   5054 2HG1 VAL A 329      19.261   3.519 -24.646  1.00 79.13           H
ATOM   5055 3HG1 VAL A 329      18.630   2.434 -25.907  1.00 79.13           H
ATOM   5056  CG2 VAL A 329      17.230   1.902 -23.632  1.00 79.13           C
ATOM   5057 1HG2 VAL A 329      18.019   2.037 -22.893  1.00 79.13           H
ATOM   5058 2HG2 VAL A 329      16.278   1.752 -23.123  1.00 79.13           H
ATOM   5059 3HG2 VAL A 329      17.454   1.031 -24.248  1.00 79.13           H
ATOM   5060  HN  VAL A 329      15.027   3.424 -23.297  1.00 79.13           H
ATOM   5061  N   LYS A 330      15.680   5.979 -25.091  1.00 73.51           N
ATOM   5062  CA  LYS A 330      15.532   7.186 -25.886  1.00 73.51           C
ATOM   5063  C   LYS A 330      15.768   8.410 -24.998  1.00 73.51           C
[truncated: 117,478 more chars]
