# Supplementary material for: Noncanonical roles of chemokine regions in CCR9 activation revealed by structural modeling and mutational mapping
Source: Nat Commun. 2025 Aug 18;16:7695. doi: 10.1038/s41467-025-62321-9 (PMC12361432; doi:10.1038/s41467-025-62321-9)
Supplement: Supplementary file 7 — Supplementary Data 5 [file 41467_2025_62321_MOESM7_ESM.zip › CCR9_CCL25x1P6_19_rnk3.pdb]

ATOM      1  N   GLU A  20      -5.890  -6.250  58.028  1.00 48.97           N
ATOM      2  CA  GLU A  20      -5.689  -7.208  56.954  1.00 48.97           C
ATOM      3  C   GLU A  20      -6.109  -8.608  57.406  1.00 48.97           C
ATOM      4  O   GLU A  20      -5.282  -9.384  57.882  1.00 48.97           O
ATOM      5  HA  GLU A  20      -6.335  -6.872  56.142  1.00 48.97           H
ATOM      6  CB  GLU A  20      -4.236  -7.198  56.475  1.00 48.97           C
ATOM      7 1HB  GLU A  20      -3.570  -7.064  57.327  1.00 48.97           H
ATOM      8 2HB  GLU A  20      -4.031  -8.105  55.907  1.00 48.97           H
ATOM      9  CG  GLU A  20      -3.979  -6.027  55.525  1.00 48.97           C
ATOM     10 1HG  GLU A  20      -4.865  -5.847  54.916  1.00 48.97           H
ATOM     11 2HG  GLU A  20      -3.799  -5.119  56.101  1.00 48.97           H
ATOM     12  CD  GLU A  20      -2.779  -6.309  54.619  1.00 48.97           C
ATOM     13  OE1 GLU A  20      -2.724  -5.681  53.539  1.00 48.97           O
ATOM     14  OE2 GLU A  20      -1.945  -7.146  55.026  1.00 48.97           O
ATOM     15  HN  GLU A  20      -6.283  -6.631  58.865  1.00 48.97           H
ATOM     16  N   SER A  21      -7.393  -8.889  57.240  1.00 57.26           N
ATOM     17  CA  SER A  21      -7.922 -10.199  57.578  1.00 57.26           C
ATOM     18  C   SER A  21      -7.165 -11.284  56.810  1.00 57.26           C
ATOM     19  O   SER A  21      -6.778 -11.079  55.660  1.00 57.26           O
ATOM     20  HA  SER A  21      -7.762 -10.307  58.651  1.00 57.26           H
ATOM     21  CB  SER A  21      -9.420 -10.282  57.277  1.00 57.26           C
ATOM     22 1HB  SER A  21      -9.793 -11.266  57.561  1.00 57.26           H
ATOM     23 2HB  SER A  21      -9.954  -9.552  57.886  1.00 57.26           H
ATOM     24  OG  SER A  21      -9.702 -10.047  55.900  1.00 57.26           O
ATOM     25  HG  SER A  21      -9.997 -10.896  55.462  1.00 57.26           H
ATOM     26  HN  SER A  21      -8.065  -8.240  56.883  1.00 57.26           H
ATOM     27  N   THR A  22      -6.977 -12.414  57.476  1.00 57.62           N
ATOM     28  CA  THR A  22      -6.299 -13.541  56.859  1.00 57.62           C
ATOM     29  C   THR A  22      -6.924 -13.861  55.500  1.00 57.62           C
ATOM     30  O   THR A  22      -6.231 -14.294  54.580  1.00 57.62           O
ATOM     31  HA  THR A  22      -5.262 -13.261  56.676  1.00 57.62           H
ATOM     32  CB  THR A  22      -6.346 -14.715  57.840  1.00 57.62           C
ATOM     33  HB  THR A  22      -6.142 -15.656  57.330  1.00 57.62           H
ATOM     34  OG1 THR A  22      -7.631 -14.609  58.447  1.00 57.62           O
ATOM     35  HG1 THR A  22      -7.871 -15.472  58.892  1.00 57.62           H
ATOM     36  CG2 THR A  22      -5.369 -14.543  59.005  1.00 57.62           C
ATOM     37 1HG2 THR A  22      -5.616 -13.635  59.556  1.00 57.62           H
ATOM     38 2HG2 THR A  22      -4.352 -14.469  58.619  1.00 57.62           H
ATOM     39 3HG2 THR A  22      -5.442 -15.403  59.671  1.00 57.62           H
ATOM     40  HN  THR A  22      -7.278 -12.565  58.417  1.00 57.62           H
ATOM     41  N   SER A  23      -8.227 -13.635  55.415  1.00 61.37           N
ATOM     42  CA  SER A  23      -8.947 -13.862  54.173  1.00 61.37           C
ATOM     43  C   SER A  23      -8.368 -12.981  53.064  1.00 61.37           C
ATOM     44  O   SER A  23      -8.214 -13.428  51.929  1.00 61.37           O
ATOM     45  HA  SER A  23      -8.797 -14.916  53.942  1.00 61.37           H
ATOM     46  CB  SER A  23     -10.442 -13.585  54.345  1.00 61.37           C
ATOM     47 1HB  SER A  23     -10.973 -13.892  53.444  1.00 61.37           H
ATOM     48 2HB  SER A  23     -10.831 -14.188  55.165  1.00 61.37           H
ATOM     49  OG  SER A  23     -10.704 -12.208  54.604  1.00 61.37           O
ATOM     50  HG  SER A  23     -11.687 -12.033  54.559  1.00 61.37           H
ATOM     51  HN  SER A  23      -8.787 -13.303  56.174  1.00 61.37           H
ATOM     52  N   SER A  24      -8.063 -11.745  53.432  1.00 67.45           N
ATOM     53  CA  SER A  24      -7.570 -10.777  52.467  1.00 67.45           C
ATOM     54  C   SER A  24      -6.212 -11.225  51.924  1.00 67.45           C
ATOM     55  O   SER A  24      -5.882 -10.955  50.770  1.00 67.45           O
ATOM     56  HA  SER A  24      -8.314 -10.759  51.671  1.00 67.45           H
ATOM     57  CB  SER A  24      -7.459  -9.385  53.091  1.00 67.45           C
ATOM     58 1HB  SER A  24      -7.534  -8.630  52.309  1.00 67.45           H
ATOM     59 2HB  SER A  24      -8.297  -9.224  53.770  1.00 67.45           H
ATOM     60  OG  SER A  24      -6.235  -9.213  53.800  1.00 67.45           O
ATOM     61  HG  SER A  24      -6.217  -9.810  54.602  1.00 67.45           H
ATOM     62  HN  SER A  24      -8.148 -11.403  54.368  1.00 67.45           H
ATOM     63  N   MET A  25      -5.462 -11.902  52.781  1.00 64.70           N
ATOM     64  CA  MET A  25      -4.130 -12.354  52.414  1.00 64.70           C
ATOM     65  C   MET A  25      -4.197 -13.631  51.574  1.00 64.70           C
ATOM     66  O   MET A  25      -3.423 -13.800  50.633  1.00 64.70           O
ATOM     67  HA  MET A  25      -3.697 -11.545  51.825  1.00 64.70           H
ATOM     68  CB  MET A  25      -3.314 -12.618  53.681  1.00 64.70           C
ATOM     69 1HB  MET A  25      -3.555 -11.869  54.436  1.00 64.70           H
ATOM     70 2HB  MET A  25      -3.586 -13.588  54.097  1.00 64.70           H
ATOM     71  CG  MET A  25      -1.814 -12.587  53.383  1.00 64.70           C
ATOM     72 1HG  MET A  25      -1.528 -13.475  52.820  1.00 64.70           H
ATOM     73 2HG  MET A  25      -1.576 -11.724  52.761  1.00 64.70           H
ATOM     74  SD  MET A  25      -0.890 -12.509  54.909  1.00 64.70           S
ATOM     75  CE  MET A  25       0.766 -12.358  54.261  1.00 64.70           C
ATOM     76 1HE  MET A  25       0.997 -13.228  53.647  1.00 64.70           H
ATOM     77 2HE  MET A  25       0.838 -11.455  53.654  1.00 64.70           H
ATOM     78 3HE  MET A  25       1.475 -12.297  55.087  1.00 64.70           H
ATOM     79  HN  MET A  25      -5.749 -12.140  53.708  1.00 64.70           H
ATOM     80  N   GLU A  26      -5.129 -14.497  51.944  1.00 60.34           N
ATOM     81  CA  GLU A  26      -5.367 -15.711  51.183  1.00 60.34           C
ATOM     82  C   GLU A  26      -5.842 -15.367  49.770  1.00 60.34           C
ATOM     83  O   GLU A  26      -5.415 -15.988  48.798  1.00 60.34           O
ATOM     84  HA  GLU A  26      -4.403 -16.217  51.135  1.00 60.34           H
ATOM     85  CB  GLU A  26      -6.374 -16.616  51.895  1.00 60.34           C
ATOM     86 1HB  GLU A  26      -7.185 -16.013  52.304  1.00 60.34           H
ATOM     87 2HB  GLU A  26      -6.718 -17.393  51.211  1.00 60.34           H
ATOM     88  CG  GLU A  26      -5.723 -17.339  53.076  1.00 60.34           C
ATOM     89 1HG  GLU A  26      -4.878 -17.931  52.723  1.00 60.34           H
ATOM     90 2HG  GLU A  26      -5.328 -16.608  53.781  1.00 60.34           H
ATOM     91  CD  GLU A  26      -6.729 -18.248  53.785  1.00 60.34           C
ATOM     92  OE1 GLU A  26      -6.263 -19.192  54.459  1.00 60.34           O
ATOM     93  OE2 GLU A  26      -7.940 -17.979  53.635  1.00 60.34           O
ATOM     94  HN  GLU A  26      -5.714 -14.380  52.747  1.00 60.34           H
ATOM     95  N   ASP A  27      -6.721 -14.377  49.700  1.00 67.15           N
ATOM     96  CA  ASP A  27      -7.294 -13.973  48.428  1.00 67.15           C
ATOM     97  C   ASP A  27      -6.171 -13.554  47.477  1.00 67.15           C
ATOM     98  O   ASP A  27      -6.224 -13.841  46.282  1.00 67.15           O
ATOM     99  HA  ASP A  27      -7.839 -14.846  48.069  1.00 67.15           H
ATOM    100  CB  ASP A  27      -8.236 -12.780  48.602  1.00 67.15           C
ATOM    101 1HB  ASP A  27      -7.772 -12.038  49.252  1.00 67.15           H
ATOM    102 2HB  ASP A  27      -8.402 -12.300  47.638  1.00 67.15           H
ATOM    103  CG  ASP A  27      -9.575 -13.221  49.196  1.00 67.15           C
ATOM    104  OD1 ASP A  27      -9.875 -14.429  49.085  1.00 67.15           O
ATOM    105  OD2 ASP A  27     -10.268 -12.339  49.749  1.00 67.15           O
ATOM    106  HN  ASP A  27      -7.040 -13.856  50.492  1.00 67.15           H
ATOM    107  N   TYR A  28      -5.179 -12.882  48.044  1.00 67.06           N
ATOM    108  CA  TYR A  28      -4.063 -12.388  47.256  1.00 67.06           C
ATOM    109  C   TYR A  28      -3.142 -13.533  46.832  1.00 67.06           C
ATOM    110  O   TYR A  28      -2.612 -13.530  45.722  1.00 67.06           O
ATOM    111  HA  TYR A  28      -4.468 -11.908  46.364  1.00 67.06           H
ATOM    112  CB  TYR A  28      -3.288 -11.438  48.171  1.00 67.06           C
ATOM    113 1HB  TYR A  28      -3.958 -10.646  48.507  1.00 67.06           H
ATOM    114 2HB  TYR A  28      -2.970 -11.984  49.059  1.00 67.06           H
ATOM    115  CG  TYR A  28      -2.061 -10.803  47.513  1.00 67.06           C
ATOM    116  CD1 TYR A  28      -0.812 -11.355  47.706  1.00 67.06           C
ATOM    117  HD1 TYR A  28      -0.698 -12.244  48.327  1.00 67.06           H
ATOM    118  CD2 TYR A  28      -2.205  -9.678  46.727  1.00 67.06           C
ATOM    119  HD2 TYR A  28      -3.192  -9.241  46.575  1.00 67.06           H
ATOM    120  CE1 TYR A  28       0.343 -10.758  47.087  1.00 67.06           C
ATOM    121  HE1 TYR A  28       1.336 -11.184  47.231  1.00 67.06           H
ATOM    122  CE2 TYR A  28      -1.050  -9.080  46.108  1.00 67.06           C
ATOM    123  HE2 TYR A  28      -1.149  -8.191  45.485  1.00 67.06           H
ATOM    124  CZ  TYR A  28       0.167  -9.650  46.318  1.00 67.06           C
ATOM    125  OH  TYR A  28       1.257  -9.085  45.733  1.00 67.06           O
ATOM    126  HH  TYR A  28       1.010  -8.206  45.327  1.00 67.06           H
ATOM    127  HN  TYR A  28      -5.131 -12.675  49.021  1.00 67.06           H
ATOM    128  N   VAL A  29      -2.979 -14.486  47.738  1.00 67.38           N
ATOM    129  CA  VAL A  29      -2.064 -15.591  47.507  1.00 67.38           C
ATOM    130  C   VAL A  29      -2.670 -16.541  46.472  1.00 67.38           C
ATOM    131  O   VAL A  29      -1.954 -17.095  45.639  1.00 67.38           O
ATOM    132  HA  VAL A  29      -1.141 -15.174  47.102  1.00 67.38           H
ATOM    133  CB  VAL A  29      -1.732 -16.281  48.831  1.00 67.38           C
ATOM    134  HB  VAL A  29      -2.672 -16.529  49.325  1.00 67.38           H
ATOM    135  CG1 VAL A  29      -0.969 -17.586  48.593  1.00 67.38           C
ATOM    136 1HG1 VAL A  29      -1.579 -18.259  47.991  1.00 67.38           H
ATOM    137 2HG1 VAL A  29      -0.038 -17.372  48.067  1.00 67.38           H
ATOM    138 3HG1 VAL A  29      -0.746 -18.056  49.550  1.00 67.38           H
ATOM    139  CG2 VAL A  29      -0.947 -15.348  49.755  1.00 67.38           C
ATOM    140 1HG2 VAL A  29      -0.016 -15.056  49.270  1.00 67.38           H
ATOM    141 2HG2 VAL A  29      -1.542 -14.459  49.964  1.00 67.38           H
ATOM    142 3HG2 VAL A  29      -0.725 -15.864  50.689  1.00 67.38           H
ATOM    143  HN  VAL A  29      -3.459 -14.511  48.615  1.00 67.38           H
ATOM    144  N   ASN A  30      -3.982 -16.701  46.559  1.00 61.64           N
ATOM    145  CA  ASN A  30      -4.676 -17.663  45.720  1.00 61.64           C
ATOM    146  C   ASN A  30      -4.993 -17.019  44.369  1.00 61.64           C
ATOM    147  O   ASN A  30      -5.447 -17.695  43.446  1.00 61.64           O
ATOM    148  HA  ASN A  30      -3.995 -18.509  45.629  1.00 61.64           H
ATOM    149  CB  ASN A  30      -5.997 -18.098  46.358  1.00 61.64           C
ATOM    150 1HB  ASN A  30      -6.575 -17.219  46.643  1.00 61.64           H
ATOM    151 2HB  ASN A  30      -6.593 -18.648  45.629  1.00 61.64           H
ATOM    152  CG  ASN A  30      -5.750 -18.973  47.588  1.00 61.64           C
ATOM    153  OD1 ASN A  30      -4.729 -19.627  47.722  1.00 61.64           O
ATOM    154  ND2 ASN A  30      -6.740 -18.950  48.476  1.00 61.64           N
ATOM    155 1HD2 ASN A  30      -7.552 -18.391  48.306  1.00 61.64           H
ATOM    156 2HD2 ASN A  30      -6.672 -19.490  49.315  1.00 61.64           H
ATOM    157  HN  ASN A  30      -4.568 -16.188  47.187  1.00 61.64           H
ATOM    158  N   PHE A  31      -4.742 -15.721  44.294  1.00 68.06           N
ATOM    159  CA  PHE A  31      -4.973 -14.983  43.064  1.00 68.06           C
ATOM    160  C   PHE A  31      -4.050 -15.474  41.948  1.00 68.06           C
ATOM    161  O   PHE A  31      -2.834 -15.532  42.124  1.00 68.06           O
ATOM    162  HA  PHE A  31      -6.011 -15.152  42.776  1.00 68.06           H
ATOM    163  CB  PHE A  31      -4.662 -13.514  43.358  1.00 68.06           C
ATOM    164 1HB  PHE A  31      -5.200 -13.212  44.257  1.00 68.06           H
ATOM    165 2HB  PHE A  31      -3.598 -13.415  43.575  1.00 68.06           H
ATOM    166  CG  PHE A  31      -5.026 -12.560  42.219  1.00 68.06           C
ATOM    167  CD1 PHE A  31      -4.064 -12.127  41.360  1.00 68.06           C
ATOM    168  HD1 PHE A  31      -3.033 -12.460  41.484  1.00 68.06           H
ATOM    169  CD2 PHE A  31      -6.312 -12.145  42.064  1.00 68.06           C
ATOM    170  HD2 PHE A  31      -7.083 -12.492  42.752  1.00 68.06           H
ATOM    171  CE1 PHE A  31      -4.402 -11.242  40.303  1.00 68.06           C
ATOM    172  HE1 PHE A  31      -3.631 -10.896  39.615  1.00 68.06           H
ATOM    173  CE2 PHE A  31      -6.650 -11.260  41.006  1.00 68.06           C
ATOM    174  HE2 PHE A  31      -7.680 -10.927  40.882  1.00 68.06           H
ATOM    175  CZ  PHE A  31      -5.688 -10.827  40.148  1.00 68.06           C
ATOM    176  HZ  PHE A  31      -5.947 -10.148  39.336  1.00 68.06           H
ATOM    177  HN  PHE A  31      -4.386 -15.175  45.054  1.00 68.06           H
ATOM    178  N   ASN A  32      -4.662 -15.814  40.823  1.00 61.70           N
ATOM    179  CA  ASN A  32      -3.910 -16.294  39.677  1.00 61.70           C
ATOM    180  C   ASN A  32      -3.349 -15.098  38.904  1.00 61.70           C
ATOM    181  O   ASN A  32      -4.055 -14.485  38.104  1.00 61.70           O
ATOM    182  HA  ASN A  32      -3.125 -16.926  40.093  1.00 61.70           H
ATOM    183  CB  ASN A  32      -4.803 -17.094  38.727  1.00 61.70           C
ATOM    184 1HB  ASN A  32      -5.386 -17.820  39.295  1.00 61.70           H
ATOM    185 2HB  ASN A  32      -5.514 -16.426  38.240  1.00 61.70           H
ATOM    186  CG  ASN A  32      -3.969 -17.818  37.668  1.00 61.70           C
ATOM    187  OD1 ASN A  32      -2.755 -17.709  37.616  1.00 61.70           O
ATOM    188  ND2 ASN A  32      -4.685 -18.562  36.830  1.00 61.70           N
ATOM    189 1HD2 ASN A  32      -5.680 -18.608  36.928  1.00 61.70           H
ATOM    190 2HD2 ASN A  32      -4.230 -19.074  36.102  1.00 61.70           H
ATOM    191  HN  ASN A  32      -5.652 -15.767  40.689  1.00 61.70           H
ATOM    192  N   PHE A  33      -2.085 -14.803  39.169  1.00 64.67           N
ATOM    193  CA  PHE A  33      -1.396 -13.747  38.447  1.00 64.67           C
ATOM    194  C   PHE A  33      -0.923 -14.237  37.077  1.00 64.67           C
ATOM    195  O   PHE A  33       0.275 -14.253  36.800  1.00 64.67           O
ATOM    196  HA  PHE A  33      -2.106 -12.930  38.313  1.00 64.67           H
ATOM    197  CB  PHE A  33      -0.177 -13.354  39.284  1.00 64.67           C
ATOM    198 1HB  PHE A  33       0.390 -14.253  39.526  1.00 64.67           H
ATOM    199 2HB  PHE A  33       0.474 -12.719  38.684  1.00 64.67           H
ATOM    200  CG  PHE A  33      -0.524 -12.623  40.583  1.00 64.67           C
ATOM    201  CD1 PHE A  33      -0.748 -11.282  40.569  1.00 64.67           C
ATOM    202  HD1 PHE A  33      -0.681 -10.728  39.632  1.00 64.67           H
ATOM    203  CD2 PHE A  33      -0.607 -13.314  41.751  1.00 64.67           C
ATOM    204  HD2 PHE A  33      -0.427 -14.389  41.763  1.00 64.67           H
ATOM    205  CE1 PHE A  33      -1.069 -10.603  41.774  1.00 64.67           C
ATOM    206  HE1 PHE A  33      -1.249  -9.528  41.763  1.00 64.67           H
ATOM    207  CE2 PHE A  33      -0.928 -12.635  42.956  1.00 64.67           C
ATOM    208  HE2 PHE A  33      -0.995 -13.189  43.893  1.00 64.67           H
ATOM    209  CZ  PHE A  33      -1.153 -11.294  42.942  1.00 64.67           C
ATOM    210  HZ  PHE A  33      -1.399 -10.773  43.867  1.00 64.67           H
ATOM    211  HN  PHE A  33      -1.535 -15.270  39.861  1.00 64.67           H
ATOM    212  N   THR A  34      -1.889 -14.625  36.257  1.00 63.12           N
ATOM    213  CA  THR A  34      -1.632 -14.826  34.841  1.00 63.12           C
ATOM    214  C   THR A  34      -1.053 -13.554  34.219  1.00 63.12           C
ATOM    215  O   THR A  34      -1.595 -12.465  34.403  1.00 63.12           O
ATOM    216  HA  THR A  34      -0.878 -15.606  34.736  1.00 63.12           H
ATOM    217  CB  THR A  34      -2.936 -15.284  34.185  1.00 63.12           C
ATOM    218  HB  THR A  34      -3.517 -14.430  33.837  1.00 63.12           H
ATOM    219  OG1 THR A  34      -3.561 -16.090  35.180  1.00 63.12           O
ATOM    220  HG1 THR A  34      -4.529 -16.212  34.962  1.00 63.12           H
ATOM    221  CG2 THR A  34      -2.698 -16.248  33.020  1.00 63.12           C
ATOM    222 1HG2 THR A  34      -2.175 -17.133  33.383  1.00 63.12           H
ATOM    223 2HG2 THR A  34      -2.094 -15.755  32.259  1.00 63.12           H
ATOM    224 3HG2 THR A  34      -3.656 -16.542  32.591  1.00 63.12           H
ATOM    225  HN  THR A  34      -2.830 -14.801  36.545  1.00 63.12           H
ATOM    226  N   ASP A  35       0.042 -13.733  33.495  1.00 68.03           N
ATOM    227  CA  ASP A  35       0.747 -12.605  32.911  1.00 68.03           C
ATOM    228  C   ASP A  35       0.081 -12.220  31.589  1.00 68.03           C
ATOM    229  O   ASP A  35       0.489 -12.685  30.526  1.00 68.03           O
ATOM    230  HA  ASP A  35       0.684 -11.811  33.656  1.00 68.03           H
ATOM    231  CB  ASP A  35       2.207 -12.958  32.620  1.00 68.03           C
ATOM    232 1HB  ASP A  35       2.593 -13.604  33.408  1.00 68.03           H
ATOM    233 2HB  ASP A  35       2.270 -13.520  31.688  1.00 68.03           H
ATOM    234  CG  ASP A  35       3.067 -11.696  32.520  1.00 68.03           C
ATOM    235  OD1 ASP A  35       2.493 -10.602  32.705  1.00 68.03           O
ATOM    236  OD2 ASP A  35       4.280 -11.855  32.262  1.00 68.03           O
ATOM    237  HN  ASP A  35       0.447 -14.628  33.305  1.00 68.03           H
ATOM    238  N   PHE A  36      -0.934 -11.375  31.698  1.00 81.31           N
ATOM    239  CA  PHE A  36      -1.626 -10.881  30.520  1.00 81.31           C
ATOM    240  C   PHE A  36      -0.916  -9.657  29.940  1.00 81.31           C
ATOM    241  O   PHE A  36      -1.247  -9.203  28.846  1.00 81.31           O
ATOM    242  HA  PHE A  36      -1.624 -11.684  29.783  1.00 81.31           H
ATOM    243  CB  PHE A  36      -3.033 -10.476  30.965  1.00 81.31           C
ATOM    244 1HB  PHE A  36      -2.954  -9.815  31.828  1.00 81.31           H
ATOM    245 2HB  PHE A  36      -3.505  -9.903  30.167  1.00 81.31           H
ATOM    246  CG  PHE A  36      -3.936 -11.658  31.326  1.00 81.31           C
ATOM    247  CD1 PHE A  36      -3.940 -12.773  30.548  1.00 81.31           C
ATOM    248  HD1 PHE A  36      -3.301 -12.825  29.667  1.00 81.31           H
ATOM    249  CD2 PHE A  36      -4.733 -11.593  32.426  1.00 81.31           C
ATOM    250  HD2 PHE A  36      -4.730 -10.699  33.050  1.00 81.31           H
ATOM    251  CE1 PHE A  36      -4.778 -13.869  30.883  1.00 81.31           C
ATOM    252  HE1 PHE A  36      -4.782 -14.763  30.259  1.00 81.31           H
ATOM    253  CE2 PHE A  36      -5.571 -12.689  32.761  1.00 81.31           C
ATOM    254  HE2 PHE A  36      -6.210 -12.637  33.643  1.00 81.31           H
ATOM    255  CZ  PHE A  36      -5.576 -13.804  31.983  1.00 81.31           C
ATOM    256  HZ  PHE A  36      -6.219 -14.646  32.241  1.00 81.31           H
ATOM    257  HN  PHE A  36      -1.283 -11.030  32.569  1.00 81.31           H
ATOM    258  N   TYR A  37       0.049  -9.157  30.699  1.00 86.11           N
ATOM    259  CA  TYR A  37       0.857  -8.040  30.242  1.00 86.11           C
ATOM    260  C   TYR A  37       2.058  -8.528  29.429  1.00 86.11           C
ATOM    261  O   TYR A  37       2.967  -9.154  29.972  1.00 86.11           O
ATOM    262  HA  TYR A  37       0.233  -7.409  29.610  1.00 86.11           H
ATOM    263  CB  TYR A  37       1.363  -7.341  31.506  1.00 86.11           C
ATOM    264 1HB  TYR A  37       0.515  -7.141  32.162  1.00 86.11           H
ATOM    265 2HB  TYR A  37       2.028  -8.017  32.042  1.00 86.11           H
ATOM    266  CG  TYR A  37       2.101  -6.028  31.237  1.00 86.11           C
ATOM    267  CD1 TYR A  37       3.480  -6.013  31.174  1.00 86.11           C
ATOM    268  HD1 TYR A  37       4.042  -6.936  31.314  1.00 86.11           H
ATOM    269  CD2 TYR A  37       1.389  -4.859  31.059  1.00 86.11           C
ATOM    270  HD2 TYR A  37       0.300  -4.871  31.109  1.00 86.11           H
ATOM    271  CE1 TYR A  37       4.175  -4.777  30.921  1.00 86.11           C
ATOM    272  HE1 TYR A  37       5.264  -4.751  30.868  1.00 86.11           H
ATOM    273  CE2 TYR A  37       2.085  -3.624  30.806  1.00 86.11           C
ATOM    274  HE2 TYR A  37       1.534  -2.694  30.664  1.00 86.11           H
ATOM    275  CZ  TYR A  37       3.443  -3.644  30.750  1.00 86.11           C
ATOM    276  OH  TYR A  37       4.100  -2.477  30.511  1.00 86.11           O
ATOM    277  HH  TYR A  37       3.450  -1.770  30.231  1.00 86.11           H
ATOM    278  HN  TYR A  37       0.280  -9.502  31.608  1.00 86.11           H
ATOM    279  N   CYS A  38       2.023  -8.223  28.140  1.00 89.60           N
ATOM    280  CA  CYS A  38       3.025  -8.736  27.222  1.00 89.60           C
ATOM    281  C   CYS A  38       4.062  -7.638  26.979  1.00 89.60           C
ATOM    282  O   CYS A  38       3.745  -6.593  26.413  1.00 89.60           O
ATOM    283  HA  CYS A  38       3.481  -9.599  27.707  1.00 89.60           H
ATOM    284  CB  CYS A  38       2.397  -9.227  25.916  1.00 89.60           C
ATOM    285 1HB  CYS A  38       1.589  -9.926  26.131  1.00 89.60           H
ATOM    286 2HB  CYS A  38       1.958  -8.388  25.376  1.00 89.60           H
ATOM    287  SG  CYS A  38       3.666 -10.041  24.878  1.00 89.60           S
ATOM    288  HN  CYS A  38       1.328  -7.637  27.723  1.00 89.60           H
ATOM    289  N   GLU A  39       5.282  -7.913  27.419  1.00 81.63           N
ATOM    290  CA  GLU A  39       6.407  -7.055  27.088  1.00 81.63           C
ATOM    291  C   GLU A  39       7.008  -7.463  25.742  1.00 81.63           C
ATOM    292  O   GLU A  39       7.327  -8.632  25.529  1.00 81.63           O
ATOM    293  HA  GLU A  39       5.994  -6.049  27.019  1.00 81.63           H
ATOM    294  CB  GLU A  39       7.465  -7.088  28.193  1.00 81.63           C
ATOM    295 1HB  GLU A  39       7.785  -8.115  28.364  1.00 81.63           H
ATOM    296 2HB  GLU A  39       8.285  -6.418  27.937  1.00 81.63           H
ATOM    297  CG  GLU A  39       6.891  -6.579  29.517  1.00 81.63           C
ATOM    298 1HG  GLU A  39       6.435  -5.600  29.367  1.00 81.63           H
ATOM    299 2HG  GLU A  39       6.101  -7.249  29.857  1.00 81.63           H
ATOM    300  CD  GLU A  39       7.981  -6.482  30.586  1.00 81.63           C
ATOM    301  OE1 GLU A  39       7.681  -5.900  31.651  1.00 81.63           O
ATOM    302  OE2 GLU A  39       9.089  -6.992  30.314  1.00 81.63           O
ATOM    303  HN  GLU A  39       5.506  -8.702  27.990  1.00 81.63           H
ATOM    304  N   LYS A  40       7.145  -6.477  24.867  1.00 88.34           N
ATOM    305  CA  LYS A  40       7.522  -6.745  23.490  1.00 88.34           C
ATOM    306  C   LYS A  40       8.885  -6.110  23.207  1.00 88.34           C
ATOM    307  O   LYS A  40       9.140  -5.648  22.096  1.00 88.34           O
ATOM    308  HA  LYS A  40       7.615  -7.825  23.381  1.00 88.34           H
ATOM    309  CB  LYS A  40       6.419  -6.286  22.534  1.00 88.34           C
ATOM    310 1HB  LYS A  40       6.191  -5.235  22.712  1.00 88.34           H
ATOM    311 2HB  LYS A  40       6.770  -6.365  21.504  1.00 88.34           H
ATOM    312  CG  LYS A  40       5.153  -7.126  22.713  1.00 88.34           C
ATOM    313 1HG  LYS A  40       5.398  -8.184  22.616  1.00 88.34           H
ATOM    314 2HG  LYS A  40       4.756  -6.981  23.718  1.00 88.34           H
ATOM    315  CD  LYS A  40       4.092  -6.746  21.679  1.00 88.34           C
ATOM    316 1HD  LYS A  40       3.815  -5.699  21.805  1.00 88.34           H
ATOM    317 2HD  LYS A  40       4.503  -6.848  20.675  1.00 88.34           H
ATOM    318  CE  LYS A  40       2.849  -7.627  21.820  1.00 88.34           C
ATOM    319 1HE  LYS A  40       3.119  -8.673  21.671  1.00 88.34           H
ATOM    320 2HE  LYS A  40       2.447  -7.542  22.829  1.00 88.34           H
ATOM    321  NZ  LYS A  40       1.818  -7.230  20.835  1.00 88.34           N
ATOM    322 1HZ  LYS A  40       1.134  -7.973  20.744  1.00 88.34           H
ATOM    323 2HZ  LYS A  40       1.358  -6.383  21.149  1.00 88.34           H
ATOM    324 3HZ  LYS A  40       2.256  -7.063  19.936  1.00 88.34           H
ATOM    325  HN  LYS A  40       7.002  -5.512  25.087  1.00 88.34           H
ATOM    326  N   ASN A  41       9.726  -6.108  24.231  1.00 82.49           N
ATOM    327  CA  ASN A  41      11.045  -5.510  24.116  1.00 82.49           C
ATOM    328  C   ASN A  41      11.828  -6.221  23.010  1.00 82.49           C
ATOM    329  O   ASN A  41      12.567  -5.585  22.260  1.00 82.49           O
ATOM    330  HA  ASN A  41      10.864  -4.459  23.888  1.00 82.49           H
ATOM    331  CB  ASN A  41      11.831  -5.654  25.420  1.00 82.49           C
ATOM    332 1HB  ASN A  41      11.785  -6.687  25.764  1.00 82.49           H
ATOM    333 2HB  ASN A  41      12.882  -5.423  25.243  1.00 82.49           H
ATOM    334  CG  ASN A  41      11.275  -4.725  26.501  1.00 82.49           C
ATOM    335  OD1 ASN A  41      10.845  -3.613  26.240  1.00 82.49           O
ATOM    336  ND2 ASN A  41      11.307  -5.241  27.727  1.00 82.49           N
ATOM    337 1HD2 ASN A  41      11.673  -6.160  27.873  1.00 82.49           H
ATOM    338 2HD2 ASN A  41      10.965  -4.710  28.502  1.00 82.49           H
ATOM    339  HN  ASN A  41       9.518  -6.505  25.125  1.00 82.49           H
ATOM    340  N   ASN A  42      11.639  -7.531  22.944  1.00 83.62           N
ATOM    341  CA  ASN A  42      12.340  -8.339  21.962  1.00 83.62           C
ATOM    342  C   ASN A  42      11.902  -7.921  20.557  1.00 83.62           C
ATOM    343  O   ASN A  42      12.715  -7.887  19.634  1.00 83.62           O
ATOM    344  HA  ASN A  42      13.399  -8.153  22.141  1.00 83.62           H
ATOM    345  CB  ASN A  42      12.014  -9.824  22.136  1.00 83.62           C
ATOM    346 1HB  ASN A  42      12.515 -10.404  21.361  1.00 83.62           H
ATOM    347 2HB  ASN A  42      12.398 -10.174  23.094  1.00 83.62           H
ATOM    348  CG  ASN A  42      10.505 -10.066  22.066  1.00 83.62           C
ATOM    349  OD1 ASN A  42       9.700  -9.152  22.138  1.00 83.62           O
ATOM    350  ND2 ASN A  42      10.168 -11.344  21.920  1.00 83.62           N
ATOM    351 1HD2 ASN A  42      10.879 -12.045  21.867  1.00 83.62           H
ATOM    352 2HD2 ASN A  42       9.204 -11.604  21.864  1.00 83.62           H
ATOM    353  HN  ASN A  42      11.021  -8.038  23.546  1.00 83.62           H
ATOM    354  N   VAL A  43      10.619  -7.613  20.439  1.00 90.82           N
ATOM    355  CA  VAL A  43      10.057  -7.229  19.155  1.00 90.82           C
ATOM    356  C   VAL A  43      10.673  -5.902  18.709  1.00 90.82           C
ATOM    357  O   VAL A  43      10.996  -5.727  17.535  1.00 90.82           O
ATOM    358  HA  VAL A  43      10.326  -8.001  18.434  1.00 90.82           H
ATOM    359  CB  VAL A  43       8.530  -7.178  19.247  1.00 90.82           C
ATOM    360  HB  VAL A  43       8.262  -6.374  19.933  1.00 90.82           H
ATOM    361  CG1 VAL A  43       7.910  -6.860  17.885  1.00 90.82           C
ATOM    362 1HG1 VAL A  43       8.271  -5.892  17.538  1.00 90.82           H
ATOM    363 2HG1 VAL A  43       8.191  -7.632  17.169  1.00 90.82           H
ATOM    364 3HG1 VAL A  43       6.824  -6.830  17.979  1.00 90.82           H
ATOM    365  CG2 VAL A  43       7.971  -8.485  19.813  1.00 90.82           C
ATOM    366 1HG2 VAL A  43       8.255  -9.313  19.163  1.00 90.82           H
ATOM    367 2HG2 VAL A  43       8.376  -8.651  20.811  1.00 90.82           H
ATOM    368 3HG2 VAL A  43       6.884  -8.421  19.868  1.00 90.82           H
ATOM    369  HN  VAL A  43       9.970  -7.622  21.199  1.00 90.82           H
ATOM    370  N   ARG A  44      10.819  -5.001  19.670  1.00 85.98           N
ATOM    371  CA  ARG A  44      11.359  -3.683  19.384  1.00 85.98           C
ATOM    372  C   ARG A  44      12.830  -3.790  18.974  1.00 85.98           C
ATOM    373  O   ARG A  44      13.288  -3.058  18.098  1.00 85.98           O
ATOM    374  HA  ARG A  44      10.750  -3.303  18.564  1.00 85.98           H
ATOM    375  CB  ARG A  44      11.242  -2.764  20.601  1.00 85.98           C
ATOM    376 1HB  ARG A  44      11.668  -3.256  21.476  1.00 85.98           H
ATOM    377 2HB  ARG A  44      11.821  -1.855  20.433  1.00 85.98           H
ATOM    378  CG  ARG A  44       9.781  -2.400  20.875  1.00 85.98           C
ATOM    379 1HG  ARG A  44       9.293  -2.112  19.944  1.00 85.98           H
ATOM    380 2HG  ARG A  44       9.251  -3.273  21.256  1.00 85.98           H
ATOM    381  CD  ARG A  44       9.681  -1.255  21.885  1.00 85.98           C
ATOM    382 1HD  ARG A  44      10.354  -0.448  21.600  1.00 85.98           H
ATOM    383 2HD  ARG A  44       8.671  -0.845  21.883  1.00 85.98           H
ATOM    384  NE  ARG A  44      10.024  -1.744  23.240  1.00 85.98           N
ATOM    385  HE  ARG A  44      10.989  -1.768  23.499  1.00 85.98           H
ATOM    386  CZ  ARG A  44       9.121  -2.155  24.141  1.00 85.98           C
ATOM    387  NH1 ARG A  44       7.814  -2.144  23.848  1.00 85.98           N
ATOM    388 1HH1 ARG A  44       7.505  -1.827  22.951  1.00 85.98           H
ATOM    389 2HH1 ARG A  44       7.147  -2.453  24.526  1.00 85.98           H
ATOM    390  NH2 ARG A  44       9.546  -2.578  25.339  1.00 85.98           N
ATOM    391 1HH2 ARG A  44       8.886  -2.888  26.023  1.00 85.98           H
ATOM    392 2HH2 ARG A  44      10.524  -2.583  25.550  1.00 85.98           H
ATOM    393  HN  ARG A  44      10.575  -5.159  20.626  1.00 85.98           H
ATOM    394  N   GLN A  45      13.528  -4.707  19.627  1.00 83.18           N
ATOM    395  CA  GLN A  45      14.932  -4.931  19.329  1.00 83.18           C
ATOM    396  C   GLN A  45      15.097  -5.433  17.894  1.00 83.18           C
ATOM    397  O   GLN A  45      15.962  -4.956  17.161  1.00 83.18           O
ATOM    398  HA  GLN A  45      15.410  -3.958  19.438  1.00 83.18           H
ATOM    399  CB  GLN A  45      15.555  -5.910  20.327  1.00 83.18           C
ATOM    400 1HB  GLN A  45      14.857  -6.723  20.528  1.00 83.18           H
ATOM    401 2HB  GLN A  45      16.449  -6.357  19.894  1.00 83.18           H
ATOM    402  CG  GLN A  45      15.914  -5.204  21.636  1.00 83.18           C
ATOM    403 1HG  GLN A  45      16.589  -4.374  21.432  1.00 83.18           H
ATOM    404 2HG  GLN A  45      15.014  -4.781  22.084  1.00 83.18           H
ATOM    405  CD  GLN A  45      16.571  -6.174  22.620  1.00 83.18           C
ATOM    406  OE1 GLN A  45      16.549  -7.382  22.449  1.00 83.18           O
ATOM    407  NE2 GLN A  45      17.156  -5.580  23.656  1.00 83.18           N
ATOM    408 1HE2 GLN A  45      17.138  -4.584  23.737  1.00 83.18           H
ATOM    409 2HE2 GLN A  45      17.614  -6.130  24.355  1.00 83.18           H
ATOM    410  HN  GLN A  45      13.150  -5.291  20.346  1.00 83.18           H
ATOM    411  N   PHE A  46      14.253  -6.389  17.534  1.00 91.77           N
ATOM    412  CA  PHE A  46      14.284  -6.950  16.194  1.00 91.77           C
ATOM    413  C   PHE A  46      14.094  -5.860  15.138  1.00 91.77           C
ATOM    414  O   PHE A  46      14.844  -5.795  14.165  1.00 91.77           O
ATOM    415  HA  PHE A  46      15.261  -7.416  16.062  1.00 91.77           H
ATOM    416  CB  PHE A  46      13.125  -7.944  16.098  1.00 91.77           C
ATOM    417 1HB  PHE A  46      13.317  -8.777  16.775  1.00 91.77           H
ATOM    418 2HB  PHE A  46      12.213  -7.457  16.443  1.00 91.77           H
ATOM    419  CG  PHE A  46      12.891  -8.494  14.690  1.00 91.77           C
ATOM    420  CD1 PHE A  46      11.911  -7.968  13.908  1.00 91.77           C
ATOM    421  HD1 PHE A  46      11.291  -7.154  14.286  1.00 91.77           H
ATOM    422  CD2 PHE A  46      13.665  -9.509  14.219  1.00 91.77           C
ATOM    423  HD2 PHE A  46      14.451  -9.931  14.845  1.00 91.77           H
ATOM    424  CE1 PHE A  46      11.694  -8.478  12.601  1.00 91.77           C
ATOM    425  HE1 PHE A  46      10.908  -8.056  11.975  1.00 91.77           H
ATOM    426  CE2 PHE A  46      13.448 -10.019  12.911  1.00 91.77           C
ATOM    427  HE2 PHE A  46      14.068 -10.832  12.534  1.00 91.77           H
ATOM    428  CZ  PHE A  46      12.467  -9.492  12.130  1.00 91.77           C
ATOM    429  HZ  PHE A  46      12.301  -9.884  11.126  1.00 91.77           H
ATOM    430  HN  PHE A  46      13.558  -6.778  18.139  1.00 91.77           H
ATOM    431  N   ALA A  47      13.087  -5.030  15.365  1.00 92.60           N
ATOM    432  CA  ALA A  47      12.755  -3.979  14.418  1.00 92.60           C
ATOM    433  C   ALA A  47      13.958  -3.048  14.253  1.00 92.60           C
ATOM    434  O   ALA A  47      14.262  -2.612  13.144  1.00 92.60           O
ATOM    435  HA  ALA A  47      12.538  -4.452  13.460  1.00 92.60           H
ATOM    436  CB  ALA A  47      11.505  -3.237  14.896  1.00 92.60           C
ATOM    437 1HB  ALA A  47      10.672  -3.937  14.968  1.00 92.60           H
ATOM    438 2HB  ALA A  47      11.695  -2.797  15.874  1.00 92.60           H
ATOM    439 3HB  ALA A  47      11.256  -2.449  14.185  1.00 92.60           H
ATOM    440  HN  ALA A  47      12.504  -5.067  16.177  1.00 92.60           H
ATOM    441  N   SER A  48      14.609  -2.771  15.373  1.00 91.08           N
ATOM    442  CA  SER A  48      15.653  -1.761  15.401  1.00 91.08           C
ATOM    443  C   SER A  48      16.842  -2.214  14.552  1.00 91.08           C
ATOM    444  O   SER A  48      17.597  -1.387  14.042  1.00 91.08           O
ATOM    445  HA  SER A  48      15.200  -0.865  14.977  1.00 91.08           H
ATOM    446  CB  SER A  48      16.104  -1.474  16.835  1.00 91.08           C
ATOM    447 1HB  SER A  48      16.730  -0.582  16.846  1.00 91.08           H
ATOM    448 2HB  SER A  48      15.232  -1.259  17.453  1.00 91.08           H
ATOM    449  OG  SER A  48      16.825  -2.567  17.396  1.00 91.08           O
ATOM    450  HG  SER A  48      16.461  -3.432  17.050  1.00 91.08           H
ATOM    451  HN  SER A  48      14.434  -3.222  16.248  1.00 91.08           H
ATOM    452  N   HIS A  49      16.973  -3.527  14.426  1.00 87.01           N
ATOM    453  CA  HIS A  49      18.113  -4.103  13.734  1.00 87.01           C
ATOM    454  C   HIS A  49      17.743  -4.378  12.275  1.00 87.01           C
ATOM    455  O   HIS A  49      18.540  -4.132  11.371  1.00 87.01           O
ATOM    456  HA  HIS A  49      18.907  -3.356  13.763  1.00 87.01           H
ATOM    457  CB  HIS A  49      18.618  -5.349  14.462  1.00 87.01           C
ATOM    458 1HB  HIS A  49      17.775  -6.012  14.655  1.00 87.01           H
ATOM    459 2HB  HIS A  49      19.304  -5.888  13.808  1.00 87.01           H
ATOM    460  CG  HIS A  49      19.318  -5.056  15.768  1.00 87.01           C
ATOM    461  ND1 HIS A  49      20.439  -4.249  15.853  1.00 87.01           N
ATOM    462  HD1 HIS A  49      20.889  -3.790  15.087  1.00 87.01           H
ATOM    463  CD2 HIS A  49      19.045  -5.470  17.039  1.00 87.01           C
ATOM    464  HD2 HIS A  49      18.222  -6.122  17.333  1.00 87.01           H
ATOM    465  CE1 HIS A  49      20.815  -4.187  17.122  1.00 87.01           C
ATOM    466  HE1 HIS A  49      21.666  -3.628  17.512  1.00 87.01           H
ATOM    467  NE2 HIS A  49      19.950  -4.945  17.855  1.00 87.01           N
ATOM    468  HN  HIS A  49      16.318  -4.191  14.786  1.00 87.01           H
ATOM    469  N   PHE A  50      16.533  -4.885  12.091  1.00 81.72           N
ATOM    470  CA  PHE A  50      16.164  -5.502  10.828  1.00 81.72           C
ATOM    471  C   PHE A  50      15.573  -4.471   9.865  1.00 81.72           C
ATOM    472  O   PHE A  50      15.874  -4.486   8.672  1.00 81.72           O
ATOM    473  HA  PHE A  50      17.073  -5.922  10.396  1.00 81.72           H
ATOM    474  CB  PHE A  50      15.102  -6.559  11.140  1.00 81.72           C
ATOM    475 1HB  PHE A  50      15.468  -7.201  11.941  1.00 81.72           H
ATOM    476 2HB  PHE A  50      14.208  -6.061  11.514  1.00 81.72           H
ATOM    477  CG  PHE A  50      14.720  -7.430   9.941  1.00 81.72           C
ATOM    478  CD1 PHE A  50      13.526  -7.243   9.318  1.00 81.72           C
ATOM    479  HD1 PHE A  50      12.841  -6.473   9.673  1.00 81.72           H
ATOM    480  CD2 PHE A  50      15.575  -8.391   9.499  1.00 81.72           C
ATOM    481  HD2 PHE A  50      16.532  -8.540   9.998  1.00 81.72           H
ATOM    482  CE1 PHE A  50      13.171  -8.051   8.206  1.00 81.72           C
ATOM    483  HE1 PHE A  50      12.213  -7.901   7.707  1.00 81.72           H
ATOM    484  CE2 PHE A  50      15.220  -9.199   8.387  1.00 81.72           C
ATOM    485  HE2 PHE A  50      15.905  -9.969   8.032  1.00 81.72           H
ATOM    486  CZ  PHE A  50      14.025  -9.012   7.764  1.00 81.72           C
ATOM    487  HZ  PHE A  50      13.753  -9.632   6.910  1.00 81.72           H
ATOM    488  HN  PHE A  50      15.812  -4.878  12.784  1.00 81.72           H
ATOM    489  N   LEU A  51      14.743  -3.599  10.418  1.00 93.37           N
ATOM    490  CA  LEU A  51      13.890  -2.755   9.600  1.00 93.37           C
ATOM    491  C   LEU A  51      14.729  -1.635   8.982  1.00 93.37           C
ATOM    492  O   LEU A  51      14.604  -1.343   7.794  1.00 93.37           O
ATOM    493  HA  LEU A  51      13.494  -3.373   8.795  1.00 93.37           H
ATOM    494  CB  LEU A  51      12.696  -2.251  10.413  1.00 93.37           C
ATOM    495 1HB  LEU A  51      13.074  -1.675  11.258  1.00 93.37           H
ATOM    496 2HB  LEU A  51      12.121  -1.565   9.791  1.00 93.37           H
ATOM    497  CG  LEU A  51      11.747  -3.326  10.948  1.00 93.37           C
ATOM    498  HG  LEU A  51      12.294  -3.935  11.668  1.00 93.37           H
ATOM    499  CD1 LEU A  51      10.568  -2.695  11.692  1.00 93.37           C
ATOM    500 1HD1 LEU A  51      10.940  -2.108  12.532  1.00 93.37           H
ATOM    501 2HD1 LEU A  51      10.015  -2.047  11.013  1.00 93.37           H
ATOM    502 3HD1 LEU A  51       9.910  -3.481  12.062  1.00 93.37           H
ATOM    503  CD2 LEU A  51      11.285  -4.257   9.826  1.00 93.37           C
ATOM    504 1HD2 LEU A  51      10.763  -3.678   9.065  1.00 93.37           H
ATOM    505 2HD2 LEU A  51      12.151  -4.746   9.380  1.00 93.37           H
ATOM    506 3HD2 LEU A  51      10.612  -5.011  10.234  1.00 93.37           H
ATOM    507  HN  LEU A  51      14.649  -3.466  11.405  1.00 93.37           H
ATOM    508  N   PRO A  52      15.597  -0.989   9.773  1.00 95.36           N
ATOM    509  CA  PRO A  52      16.267   0.232   9.320  1.00 95.36           C
ATOM    510  C   PRO A  52      16.964   0.046   7.983  1.00 95.36           C
ATOM    511  O   PRO A  52      16.792   0.854   7.071  1.00 95.36           O
ATOM    512  HA  PRO A  52      15.533   1.021   9.152  1.00 95.36           H
ATOM    513  CB  PRO A  52      17.262   0.537  10.442  1.00 95.36           C
ATOM    514 1HB  PRO A  52      18.236   0.088  10.247  1.00 95.36           H
ATOM    515 2HB  PRO A  52      17.423   1.609  10.555  1.00 95.36           H
ATOM    516  CG  PRO A  52      16.601  -0.066  11.675  1.00 95.36           C
ATOM    517 1HG  PRO A  52      17.321  -0.247  12.473  1.00 95.36           H
ATOM    518 2HG  PRO A  52      15.841   0.595  12.091  1.00 95.36           H
ATOM    519  CD  PRO A  52      16.003  -1.358  11.142  1.00 95.36           C
ATOM    520 1HD  PRO A  52      16.731  -2.170  11.138  1.00 95.36           H
ATOM    521 2HD  PRO A  52      15.160  -1.694  11.745  1.00 95.36           H
ATOM    522  N   PRO A  53      17.763  -1.019   7.833  1.00 95.63           N
ATOM    523  CA  PRO A  53      18.546  -1.209   6.609  1.00 95.63           C
ATOM    524  C   PRO A  53      17.670  -1.523   5.407  1.00 95.63           C
ATOM    525  O   PRO A  53      17.975  -1.114   4.288  1.00 95.63           O
ATOM    526  HA  PRO A  53      19.066  -0.287   6.348  1.00 95.63           H
ATOM    527  CB  PRO A  53      19.478  -2.373   6.952  1.00 95.63           C
ATOM    528 1HB  PRO A  53      19.694  -2.985   6.076  1.00 95.63           H
ATOM    529 2HB  PRO A  53      20.435  -2.020   7.337  1.00 95.63           H
ATOM    530  CG  PRO A  53      18.715  -3.145   7.990  1.00 95.63           C
ATOM    531 1HG  PRO A  53      18.019  -3.845   7.528  1.00 95.63           H
ATOM    532 2HG  PRO A  53      19.387  -3.732   8.617  1.00 95.63           H
ATOM    533  CD  PRO A  53      17.987  -2.111   8.797  1.00 95.63           C
ATOM    534 1HD  PRO A  53      17.047  -2.498   9.191  1.00 95.63           H
ATOM    535 2HD  PRO A  53      18.578  -1.778   9.651  1.00 95.63           H
ATOM    536  N   LEU A  54      16.593  -2.247   5.673  1.00 93.69           N
ATOM    537  CA  LEU A  54      15.690  -2.663   4.614  1.00 93.69           C
ATOM    538  C   LEU A  54      14.981  -1.434   4.041  1.00 93.69           C
ATOM    539  O   LEU A  54      14.819  -1.315   2.828  1.00 93.69           O
ATOM    540  HA  LEU A  54      16.296  -3.110   3.825  1.00 93.69           H
ATOM    541  CB  LEU A  54      14.734  -3.746   5.119  1.00 93.69           C
ATOM    542 1HB  LEU A  54      14.240  -3.376   6.018  1.00 93.69           H
ATOM    543 2HB  LEU A  54      13.958  -3.896   4.368  1.00 93.69           H
ATOM    544  CG  LEU A  54      15.365  -5.102   5.438  1.00 93.69           C
ATOM    545  HG  LEU A  54      16.108  -4.957   6.222  1.00 93.69           H
ATOM    546  CD1 LEU A  54      14.319  -6.079   5.980  1.00 93.69           C
ATOM    547 1HD1 LEU A  54      13.882  -5.674   6.893  1.00 93.69           H
ATOM    548 2HD1 LEU A  54      13.537  -6.224   5.236  1.00 93.69           H
ATOM    549 3HD1 LEU A  54      14.795  -7.035   6.199  1.00 93.69           H
ATOM    550  CD2 LEU A  54      16.098  -5.666   4.219  1.00 93.69           C
ATOM    551 1HD2 LEU A  54      15.393  -5.793   3.398  1.00 93.69           H
ATOM    552 2HD2 LEU A  54      16.887  -4.976   3.918  1.00 93.69           H
ATOM    553 3HD2 LEU A  54      16.537  -6.631   4.474  1.00 93.69           H
ATOM    554  HN  LEU A  54      16.334  -2.548   6.591  1.00 93.69           H
ATOM    555  N   TYR A  55      14.577  -0.551   4.943  1.00 94.09           N
ATOM    556  CA  TYR A  55      13.847   0.642   4.547  1.00 94.09           C
ATOM    557  C   TYR A  55      14.739   1.587   3.739  1.00 94.09           C
ATOM    558  O   TYR A  55      14.284   2.205   2.778  1.00 94.09           O
ATOM    559  HA  TYR A  55      13.005   0.331   3.928  1.00 94.09           H
ATOM    560  CB  TYR A  55      13.435   1.335   5.847  1.00 94.09           C
ATOM    561 1HB  TYR A  55      14.290   1.354   6.523  1.00 94.09           H
ATOM    562 2HB  TYR A  55      13.179   2.372   5.629  1.00 94.09           H
ATOM    563  CG  TYR A  55      12.254   0.671   6.559  1.00 94.09           C
ATOM    564  CD1 TYR A  55      11.702  -0.485   6.047  1.00 94.09           C
ATOM    565  HD1 TYR A  55      12.107  -0.926   5.137  1.00 94.09           H
ATOM    566  CD2 TYR A  55      11.742   1.230   7.712  1.00 94.09           C
ATOM    567  HD2 TYR A  55      12.178   2.143   8.116  1.00 94.09           H
ATOM    568  CE1 TYR A  55      10.591  -1.110   6.717  1.00 94.09           C
ATOM    569  HE1 TYR A  55      10.145  -2.023   6.324  1.00 94.09           H
ATOM    570  CE2 TYR A  55      10.631   0.605   8.382  1.00 94.09           C
ATOM    571  HE2 TYR A  55      10.216   1.036   9.294  1.00 94.09           H
ATOM    572  CZ  TYR A  55      10.110  -0.534   7.852  1.00 94.09           C
ATOM    573  OH  TYR A  55       9.060  -1.123   8.484  1.00 94.09           O
ATOM    574  HH  TYR A  55       8.751  -1.919   7.964  1.00 94.09           H
ATOM    575  HN  TYR A  55      14.740  -0.640   5.925  1.00 94.09           H
ATOM    576  N   TRP A  56      15.993   1.670   4.160  1.00 92.86           N
ATOM    577  CA  TRP A  56      16.965   2.490   3.458  1.00 92.86           C
ATOM    578  C   TRP A  56      17.139   1.917   2.050  1.00 92.86           C
ATOM    579  O   TRP A  56      17.191   2.663   1.074  1.00 92.86           O
ATOM    580  HA  TRP A  56      16.567   3.503   3.401  1.00 92.86           H
ATOM    581  CB  TRP A  56      18.279   2.571   4.237  1.00 92.86           C
ATOM    582 1HB  TRP A  56      18.497   1.592   4.664  1.00 92.86           H
ATOM    583 2HB  TRP A  56      19.087   2.803   3.543  1.00 92.86           H
ATOM    584  CG  TRP A  56      18.274   3.612   5.359  1.00 92.86           C
ATOM    585  CD1 TRP A  56      18.400   3.404   6.677  1.00 92.86           C
ATOM    586  HD1 TRP A  56      18.526   2.423   7.134  1.00 92.86           H
ATOM    587  CD2 TRP A  56      18.132   5.039   5.206  1.00 92.86           C
ATOM    588  NE1 TRP A  56      18.348   4.589   7.382  1.00 92.86           N
ATOM    589  HE1 TRP A  56      18.419   4.691   8.375  1.00 92.86           H
ATOM    590  CE2 TRP A  56      18.180   5.615   6.460  1.00 92.86           C
ATOM    591  CE3 TRP A  56      17.967   5.819   4.048  1.00 92.86           C
ATOM    592  HE3 TRP A  56      17.926   5.388   3.047  1.00 92.86           H
ATOM    593  CZ2 TRP A  56      18.071   6.994   6.675  1.00 92.86           C
ATOM    594  HZ2 TRP A  56      18.113   7.425   7.675  1.00 92.86           H
ATOM    595  CZ3 TRP A  56      17.860   7.195   4.280  1.00 92.86           C
ATOM    596  HZ3 TRP A  56      17.731   7.846   3.415  1.00 92.86           H
ATOM    597  CH2 TRP A  56      17.907   7.791   5.535  1.00 92.86           C
ATOM    598  HH2 TRP A  56      17.815   8.873   5.632  1.00 92.86           H
ATOM    599  HN  TRP A  56      16.346   1.190   4.963  1.00 92.86           H
ATOM    600  N   LEU A  57      17.223   0.596   1.990  1.00 92.59           N
ATOM    601  CA  LEU A  57      17.404  -0.086   0.720  1.00 92.59           C
ATOM    602  C   LEU A  57      16.221   0.231  -0.197  1.00 92.59           C
ATOM    603  O   LEU A  57      16.410   0.634  -1.344  1.00 92.59           O
ATOM    604  HA  LEU A  57      18.311   0.311   0.262  1.00 92.59           H
ATOM    605  CB  LEU A  57      17.627  -1.583   0.942  1.00 92.59           C
ATOM    606 1HB  LEU A  57      18.497  -1.709   1.586  1.00 92.59           H
ATOM    607 2HB  LEU A  57      16.769  -1.981   1.483  1.00 92.59           H
ATOM    608  CG  LEU A  57      17.834  -2.425  -0.319  1.00 92.59           C
ATOM    609  HG  LEU A  57      17.013  -2.218  -1.006  1.00 92.59           H
ATOM    610  CD1 LEU A  57      19.130  -2.034  -1.032  1.00 92.59           C
ATOM    611 1HD1 LEU A  57      19.085  -0.982  -1.317  1.00 92.59           H
ATOM    612 2HD1 LEU A  57      19.975  -2.193  -0.363  1.00 92.59           H
ATOM    613 3HD1 LEU A  57      19.253  -2.647  -1.925  1.00 92.59           H
ATOM    614  CD2 LEU A  57      17.787  -3.919   0.005  1.00 92.59           C
ATOM    615 1HD2 LEU A  57      18.573  -4.161   0.720  1.00 92.59           H
ATOM    616 2HD2 LEU A  57      16.816  -4.167   0.435  1.00 92.59           H
ATOM    617 3HD2 LEU A  57      17.937  -4.494  -0.909  1.00 92.59           H
ATOM    618  HN  LEU A  57      17.171  -0.005   2.788  1.00 92.59           H
ATOM    619  N   VAL A  58      15.027   0.037   0.343  1.00 94.79           N
ATOM    620  CA  VAL A  58      13.814   0.230  -0.434  1.00 94.79           C
ATOM    621  C   VAL A  58      13.751   1.679  -0.921  1.00 94.79           C
ATOM    622  O   VAL A  58      13.403   1.936  -2.072  1.00 94.79           O
ATOM    623  HA  VAL A  58      13.869  -0.429  -1.300  1.00 94.79           H
ATOM    624  CB  VAL A  58      12.593  -0.176   0.394  1.00 94.79           C
ATOM    625  HB  VAL A  58      12.624   0.377   1.332  1.00 94.79           H
ATOM    626  CG1 VAL A  58      11.295   0.194  -0.327  1.00 94.79           C
ATOM    627 1HG1 VAL A  58      11.264   1.271  -0.489  1.00 94.79           H
ATOM    628 2HG1 VAL A  58      11.253  -0.320  -1.287  1.00 94.79           H
ATOM    629 3HG1 VAL A  58      10.442  -0.106   0.283  1.00 94.79           H
ATOM    630  CG2 VAL A  58      12.628  -1.669   0.727  1.00 94.79           C
ATOM    631 1HG2 VAL A  58      12.633  -2.248  -0.197  1.00 94.79           H
ATOM    632 2HG2 VAL A  58      13.528  -1.892   1.300  1.00 94.79           H
ATOM    633 3HG2 VAL A  58      11.749  -1.931   1.315  1.00 94.79           H
ATOM    634  HN  VAL A  58      14.881  -0.247   1.291  1.00 94.79           H
ATOM    635  N   PHE A  59      14.093   2.588  -0.019  1.00 95.80           N
ATOM    636  CA  PHE A  59      14.041   4.006  -0.330  1.00 95.80           C
ATOM    637  C   PHE A  59      14.938   4.339  -1.524  1.00 95.80           C
ATOM    638  O   PHE A  59      14.492   4.962  -2.486  1.00 95.80           O
ATOM    639  HA  PHE A  59      13.007   4.246  -0.578  1.00 95.80           H
ATOM    640  CB  PHE A  59      14.554   4.754   0.903  1.00 95.80           C
ATOM    641 1HB  PHE A  59      13.854   4.601   1.725  1.00 95.80           H
ATOM    642 2HB  PHE A  59      15.505   4.318   1.209  1.00 95.80           H
ATOM    643  CG  PHE A  59      14.743   6.256   0.685  1.00 95.80           C
ATOM    644  CD1 PHE A  59      15.995   6.787   0.664  1.00 95.80           C
ATOM    645  HD1 PHE A  59      16.863   6.143   0.801  1.00 95.80           H
ATOM    646  CD2 PHE A  59      13.660   7.061   0.514  1.00 95.80           C
ATOM    647  HD2 PHE A  59      12.657   6.635   0.532  1.00 95.80           H
ATOM    648  CE1 PHE A  59      16.171   8.182   0.462  1.00 95.80           C
ATOM    649  HE1 PHE A  59      17.174   8.608   0.445  1.00 95.80           H
ATOM    650  CE2 PHE A  59      13.836   8.455   0.312  1.00 95.80           C
ATOM    651  HE2 PHE A  59      12.968   9.100   0.175  1.00 95.80           H
ATOM    652  CZ  PHE A  59      15.088   8.986   0.291  1.00 95.80           C
ATOM    653  HZ  PHE A  59      15.223  10.057   0.136  1.00 95.80           H
ATOM    654  HN  PHE A  59      14.400   2.369   0.907  1.00 95.80           H
ATOM    655  N   ILE A  60      16.188   3.910  -1.422  1.00 93.76           N
ATOM    656  CA  ILE A  60      17.192   4.291  -2.400  1.00 93.76           C
ATOM    657  C   ILE A  60      16.781   3.766  -3.777  1.00 93.76           C
ATOM    658  O   ILE A  60      16.728   4.524  -4.744  1.00 93.76           O
ATOM    659  HA  ILE A  60      17.214   5.380  -2.439  1.00 93.76           H
ATOM    660  CB  ILE A  60      18.579   3.825  -1.953  1.00 93.76           C
ATOM    661  HB  ILE A  60      18.512   2.775  -1.668  1.00 93.76           H
ATOM    662  CG1 ILE A  60      19.046   4.599  -0.719  1.00 93.76           C
ATOM    663 1HG1 ILE A  60      19.295   5.623  -1.000  1.00 93.76           H
ATOM    664 2HG1 ILE A  60      18.235   4.657   0.007  1.00 93.76           H
ATOM    665  CG2 ILE A  60      19.585   3.918  -3.102  1.00 93.76           C
ATOM    666 1HG2 ILE A  60      19.254   3.287  -3.927  1.00 93.76           H
ATOM    667 2HG2 ILE A  60      19.656   4.952  -3.441  1.00 93.76           H
ATOM    668 3HG2 ILE A  60      20.563   3.581  -2.757  1.00 93.76           H
ATOM    669  CD1 ILE A  60      20.264   3.929  -0.079  1.00 93.76           C
ATOM    670 1HD1 ILE A  60      20.003   2.915   0.222  1.00 93.76           H
ATOM    671 2HD1 ILE A  60      21.080   3.896  -0.800  1.00 93.76           H
ATOM    672 3HD1 ILE A  60      20.575   4.500   0.796  1.00 93.76           H
ATOM    673  HN  ILE A  60      16.516   3.314  -0.689  1.00 93.76           H
ATOM    674  N   VAL A  61      16.501   2.471  -3.822  1.00 93.53           N
ATOM    675  CA  VAL A  61      16.220   1.810  -5.085  1.00 93.53           C
ATOM    676  C   VAL A  61      14.913   2.358  -5.662  1.00 93.53           C
ATOM    677  O   VAL A  61      14.819   2.615  -6.861  1.00 93.53           O
ATOM    678  HA  VAL A  61      17.033   2.049  -5.770  1.00 93.53           H
ATOM    679  CB  VAL A  61      16.197   0.293  -4.888  1.00 93.53           C
ATOM    680  HB  VAL A  61      15.442   0.064  -4.135  1.00 93.53           H
ATOM    681  CG1 VAL A  61      15.802  -0.422  -6.182  1.00 93.53           C
ATOM    682 1HG1 VAL A  61      14.809  -0.095  -6.490  1.00 93.53           H
ATOM    683 2HG1 VAL A  61      16.523  -0.182  -6.963  1.00 93.53           H
ATOM    684 3HG1 VAL A  61      15.794  -1.499  -6.013  1.00 93.53           H
ATOM    685  CG2 VAL A  61      17.545  -0.213  -4.370  1.00 93.53           C
ATOM    686 1HG2 VAL A  61      18.326   0.034  -5.089  1.00 93.53           H
ATOM    687 2HG2 VAL A  61      17.768   0.260  -3.414  1.00 93.53           H
ATOM    688 3HG2 VAL A  61      17.500  -1.294  -4.239  1.00 93.53           H
ATOM    689  HN  VAL A  61      16.466   1.879  -3.018  1.00 93.53           H
ATOM    690  N   GLY A  62      13.936   2.520  -4.782  1.00 95.12           N
ATOM    691  CA  GLY A  62      12.603   2.913  -5.206  1.00 95.12           C
ATOM    692  C   GLY A  62      12.593   4.357  -5.713  1.00 95.12           C
ATOM    693  O   GLY A  62      11.968   4.657  -6.729  1.00 95.12           O
ATOM    694 1HA  GLY A  62      12.257   2.245  -5.994  1.00 95.12           H
ATOM    695 2HA  GLY A  62      11.908   2.811  -4.373  1.00 95.12           H
ATOM    696  HN  GLY A  62      14.044   2.388  -3.796  1.00 95.12           H
ATOM    697  N   ALA A  63      13.292   5.212  -4.981  1.00 95.01           N
ATOM    698  CA  ALA A  63      13.329   6.626  -5.314  1.00 95.01           C
ATOM    699  C   ALA A  63      13.950   6.803  -6.701  1.00 95.01           C
ATOM    700  O   ALA A  63      13.424   7.542  -7.531  1.00 95.01           O
ATOM    701  HA  ALA A  63      12.301   6.989  -5.337  1.00 95.01           H
ATOM    702  CB  ALA A  63      14.096   7.386  -4.230  1.00 95.01           C
ATOM    703 1HB  ALA A  63      13.597   7.252  -3.270  1.00 95.01           H
ATOM    704 2HB  ALA A  63      15.114   7.001  -4.168  1.00 95.01           H
ATOM    705 3HB  ALA A  63      14.123   8.447  -4.480  1.00 95.01           H
ATOM    706  HN  ALA A  63      13.826   4.954  -4.176  1.00 95.01           H
ATOM    707  N   LEU A  64      15.062   6.113  -6.909  1.00 89.42           N
ATOM    708  CA  LEU A  64      15.762   6.187  -8.180  1.00 89.42           C
ATOM    709  C   LEU A  64      14.857   5.647  -9.289  1.00 89.42           C
ATOM    710  O   LEU A  64      14.718   6.270 -10.340  1.00 89.42           O
ATOM    711  HA  LEU A  64      15.964   7.239  -8.381  1.00 89.42           H
ATOM    712  CB  LEU A  64      17.114   5.475  -8.089  1.00 89.42           C
ATOM    713 1HB  LEU A  64      16.949   4.475  -7.690  1.00 89.42           H
ATOM    714 2HB  LEU A  64      17.507   5.355  -9.098  1.00 89.42           H
ATOM    715  CG  LEU A  64      18.179   6.166  -7.235  1.00 89.42           C
ATOM    716  HG  LEU A  64      17.754   6.361  -6.251  1.00 89.42           H
ATOM    717  CD1 LEU A  64      19.393   5.257  -7.032  1.00 89.42           C
ATOM    718 1HD1 LEU A  64      19.081   4.342  -6.528  1.00 89.42           H
ATOM    719 2HD1 LEU A  64      19.827   5.009  -8.000  1.00 89.42           H
ATOM    720 3HD1 LEU A  64      20.134   5.772  -6.421  1.00 89.42           H
ATOM    721  CD2 LEU A  64      18.570   7.518  -7.835  1.00 89.42           C
ATOM    722 1HD2 LEU A  64      18.969   7.369  -8.838  1.00 89.42           H
ATOM    723 2HD2 LEU A  64      17.692   8.161  -7.885  1.00 89.42           H
ATOM    724 3HD2 LEU A  64      19.329   7.988  -7.208  1.00 89.42           H
ATOM    725  HN  LEU A  64      15.483   5.512  -6.229  1.00 89.42           H
ATOM    726  N   GLY A  65      14.263   4.494  -9.015  1.00 92.47           N
ATOM    727  CA  GLY A  65      13.499   3.787 -10.029  1.00 92.47           C
ATOM    728  C   GLY A  65      12.287   4.608 -10.474  1.00 92.47           C
ATOM    729  O   GLY A  65      12.095   4.843 -11.666  1.00 92.47           O
ATOM    730 1HA  GLY A  65      14.135   3.577 -10.889  1.00 92.47           H
ATOM    731 2HA  GLY A  65      13.167   2.827  -9.636  1.00 92.47           H
ATOM    732  HN  GLY A  65      14.298   4.045  -8.123  1.00 92.47           H
ATOM    733  N   ASN A  66      11.500   5.022  -9.492  1.00 90.19           N
ATOM    734  CA  ASN A  66      10.245   5.699  -9.773  1.00 90.19           C
ATOM    735  C   ASN A  66      10.537   7.076 -10.372  1.00 90.19           C
ATOM    736  O   ASN A  66       9.778   7.568 -11.206  1.00 90.19           O
ATOM    737  HA  ASN A  66       9.716   5.046 -10.466  1.00 90.19           H
ATOM    738  CB  ASN A  66       9.431   5.904  -8.493  1.00 90.19           C
ATOM    739 1HB  ASN A  66      10.085   6.250  -7.693  1.00 90.19           H
ATOM    740 2HB  ASN A  66       8.685   6.682  -8.654  1.00 90.19           H
ATOM    741  CG  ASN A  66       8.741   4.606  -8.069  1.00 90.19           C
ATOM    742  OD1 ASN A  66       7.851   4.101  -8.733  1.00 90.19           O
ATOM    743  ND2 ASN A  66       9.200   4.097  -6.930  1.00 90.19           N
ATOM    744 1HD2 ASN A  66       9.933   4.562  -6.433  1.00 90.19           H
ATOM    745 2HD2 ASN A  66       8.811   3.249  -6.569  1.00 90.19           H
ATOM    746  HN  ASN A  66      11.707   4.901  -8.521  1.00 90.19           H
ATOM    747  N   SER A  67      11.639   7.660  -9.924  1.00 90.82           N
ATOM    748  CA  SER A  67      12.073   8.944 -10.449  1.00 90.82           C
ATOM    749  C   SER A  67      12.374   8.823 -11.945  1.00 90.82           C
ATOM    750  O   SER A  67      12.050   9.720 -12.721  1.00 90.82           O
ATOM    751  HA  SER A  67      11.236   9.622 -10.281  1.00 90.82           H
ATOM    752  CB  SER A  67      13.303   9.458  -9.700  1.00 90.82           C
ATOM    753 1HB  SER A  67      14.110   8.729  -9.784  1.00 90.82           H
ATOM    754 2HB  SER A  67      13.655  10.377 -10.168  1.00 90.82           H
ATOM    755  OG  SER A  67      13.027   9.703  -8.324  1.00 90.82           O
ATOM    756  HG  SER A  67      13.565   9.084  -7.751  1.00 90.82           H
ATOM    757  HN  SER A  67      12.230   7.271  -9.217  1.00 90.82           H
ATOM    758  N   LEU A  68      12.989   7.706 -12.303  1.00 85.27           N
ATOM    759  CA  LEU A  68      13.308   7.441 -13.696  1.00 85.27           C
ATOM    760  C   LEU A  68      12.009   7.287 -14.491  1.00 85.27           C
ATOM    761  O   LEU A  68      11.900   7.785 -15.611  1.00 85.27           O
ATOM    762  HA  LEU A  68      13.846   8.308 -14.079  1.00 85.27           H
ATOM    763  CB  LEU A  68      14.246   6.238 -13.812  1.00 85.27           C
ATOM    764 1HB  LEU A  68      13.889   5.458 -13.140  1.00 85.27           H
ATOM    765 2HB  LEU A  68      14.174   5.843 -14.825  1.00 85.27           H
ATOM    766  CG  LEU A  68      15.720   6.505 -13.501  1.00 85.27           C
ATOM    767  HG  LEU A  68      15.778   7.045 -12.556  1.00 85.27           H
ATOM    768  CD1 LEU A  68      16.488   5.194 -13.320  1.00 85.27           C
ATOM    769 1HD1 LEU A  68      16.054   4.629 -12.495  1.00 85.27           H
ATOM    770 2HD1 LEU A  68      16.425   4.606 -14.236  1.00 85.27           H
ATOM    771 3HD1 LEU A  68      17.533   5.413 -13.101  1.00 85.27           H
ATOM    772  CD2 LEU A  68      16.353   7.397 -14.571  1.00 85.27           C
ATOM    773 1HD2 LEU A  68      16.284   6.906 -15.541  1.00 85.27           H
ATOM    774 2HD2 LEU A  68      15.825   8.350 -14.607  1.00 85.27           H
ATOM    775 3HD2 LEU A  68      17.401   7.571 -14.326  1.00 85.27           H
ATOM    776  HN  LEU A  68      13.269   6.991 -11.663  1.00 85.27           H
ATOM    777  N   VAL A  69      11.058   6.596 -13.881  1.00 87.94           N
ATOM    778  CA  VAL A  69       9.784   6.340 -14.532  1.00 87.94           C
ATOM    779  C   VAL A  69       9.131   7.672 -14.906  1.00 87.94           C
ATOM    780  O   VAL A  69       8.698   7.857 -16.043  1.00 87.94           O
ATOM    781  HA  VAL A  69       9.988   5.781 -15.445  1.00 87.94           H
ATOM    782  CB  VAL A  69       8.901   5.473 -13.632  1.00 87.94           C
ATOM    783  HB  VAL A  69       8.841   5.956 -12.657  1.00 87.94           H
ATOM    784  CG1 VAL A  69       7.482   5.368 -14.194  1.00 87.94           C
ATOM    785 1HG1 VAL A  69       7.043   6.364 -14.260  1.00 87.94           H
ATOM    786 2HG1 VAL A  69       7.516   4.920 -15.187  1.00 87.94           H
ATOM    787 3HG1 VAL A  69       6.876   4.747 -13.535  1.00 87.94           H
ATOM    788  CG2 VAL A  69       9.516   4.086 -13.433  1.00 87.94           C
ATOM    789 1HG2 VAL A  69       9.621   3.593 -14.399  1.00 87.94           H
ATOM    790 2HG2 VAL A  69      10.497   4.187 -12.968  1.00 87.94           H
ATOM    791 3HG2 VAL A  69       8.868   3.491 -12.789  1.00 87.94           H
ATOM    792  HN  VAL A  69      11.146   6.215 -12.961  1.00 87.94           H
ATOM    793  N   ILE A  70       9.081   8.565 -13.929  1.00 88.56           N
ATOM    794  CA  ILE A  70       8.423   9.847 -14.120  1.00 88.56           C
ATOM    795  C   ILE A  70       9.141  10.625 -15.224  1.00 88.56           C
ATOM    796  O   ILE A  70       8.498  11.225 -16.084  1.00 88.56           O
ATOM    797  HA  ILE A  70       7.403   9.645 -14.447  1.00 88.56           H
ATOM    798  CB  ILE A  70       8.331  10.604 -12.794  1.00 88.56           C
ATOM    799  HB  ILE A  70       9.327  10.639 -12.350  1.00 88.56           H
ATOM    800  CG1 ILE A  70       7.421   9.872 -11.805  1.00 88.56           C
ATOM    801 1HG1 ILE A  70       6.381   9.993 -12.106  1.00 88.56           H
ATOM    802 2HG1 ILE A  70       7.638   8.804 -11.829  1.00 88.56           H
ATOM    803  CG2 ILE A  70       7.887  12.051 -13.018  1.00 88.56           C
ATOM    804 1HG2 ILE A  70       8.608  12.557 -13.661  1.00 88.56           H
ATOM    805 2HG2 ILE A  70       6.907  12.060 -13.494  1.00 88.56           H
ATOM    806 3HG2 ILE A  70       7.830  12.567 -12.060  1.00 88.56           H
ATOM    807  CD1 ILE A  70       7.613  10.406 -10.384  1.00 88.56           C
ATOM    808 1HD1 ILE A  70       8.649  10.262 -10.078  1.00 88.56           H
ATOM    809 2HD1 ILE A  70       7.372  11.469 -10.360  1.00 88.56           H
ATOM    810 3HD1 ILE A  70       6.954   9.869  -9.702  1.00 88.56           H
ATOM    811  HN  ILE A  70       9.479   8.425 -13.023  1.00 88.56           H
ATOM    812  N   LEU A  71      10.464  10.589 -15.165  1.00 83.97           N
ATOM    813  CA  LEU A  71      11.277  11.302 -16.136  1.00 83.97           C
ATOM    814  C   LEU A  71      10.937  10.805 -17.542  1.00 83.97           C
ATOM    815  O   LEU A  71      10.761  11.603 -18.461  1.00 83.97           O
ATOM    816  HA  LEU A  71      11.013  12.358 -16.070  1.00 83.97           H
ATOM    817  CB  LEU A  71      12.761  11.183 -15.783  1.00 83.97           C
ATOM    818 1HB  LEU A  71      12.883  10.355 -15.085  1.00 83.97           H
ATOM    819 2HB  LEU A  71      13.309  10.921 -16.688  1.00 83.97           H
ATOM    820  CG  LEU A  71      13.407  12.428 -15.172  1.00 83.97           C
ATOM    821  HG  LEU A  71      12.644  12.968 -14.612  1.00 83.97           H
ATOM    822  CD1 LEU A  71      14.508  12.044 -14.182  1.00 83.97           C
ATOM    823 1HD1 LEU A  71      14.082  11.442 -13.380  1.00 83.97           H
ATOM    824 2HD1 LEU A  71      15.277  11.470 -14.699  1.00 83.97           H
ATOM    825 3HD1 LEU A  71      14.951  12.948 -13.763  1.00 83.97           H
ATOM    826  CD2 LEU A  71      13.919  13.371 -16.263  1.00 83.97           C
ATOM    827 1HD2 LEU A  71      14.662  12.855 -16.870  1.00 83.97           H
ATOM    828 2HD2 LEU A  71      13.087  13.683 -16.893  1.00 83.97           H
ATOM    829 3HD2 LEU A  71      14.373  14.248 -15.801  1.00 83.97           H
ATOM    830  HN  LEU A  71      10.979  10.085 -14.472  1.00 83.97           H
ATOM    831  N   VAL A  72      10.855   9.488 -17.666  1.00 83.92           N
ATOM    832  CA  VAL A  72      10.657   8.870 -18.966  1.00 83.92           C
ATOM    833  C   VAL A  72       9.322   9.334 -19.550  1.00 83.92           C
ATOM    834  O   VAL A  72       9.245   9.695 -20.723  1.00 83.92           O
ATOM    835  HA  VAL A  72      11.462   9.210 -19.618  1.00 83.92           H
ATOM    836  CB  VAL A  72      10.759   7.348 -18.843  1.00 83.92           C
ATOM    837  HB  VAL A  72      10.086   7.031 -18.046  1.00 83.92           H
ATOM    838  CG1 VAL A  72      10.313   6.662 -20.135  1.00 83.92           C
ATOM    839 1HG1 VAL A  72       9.278   6.927 -20.349  1.00 83.92           H
ATOM    840 2HG1 VAL A  72      10.949   6.989 -20.958  1.00 83.92           H
ATOM    841 3HG1 VAL A  72      10.395   5.581 -20.020  1.00 83.92           H
ATOM    842  CG2 VAL A  72      12.177   6.923 -18.457  1.00 83.92           C
ATOM    843 1HG2 VAL A  72      12.878   7.259 -19.222  1.00 83.92           H
ATOM    844 2HG2 VAL A  72      12.443   7.370 -17.499  1.00 83.92           H
ATOM    845 3HG2 VAL A  72      12.221   5.837 -18.376  1.00 83.92           H
ATOM    846  HN  VAL A  72      10.921   8.849 -16.900  1.00 83.92           H
ATOM    847  N   TYR A  73       8.302   9.310 -18.704  1.00 80.31           N
ATOM    848  CA  TYR A  73       6.965   9.685 -19.131  1.00 80.31           C
ATOM    849  C   TYR A  73       6.890  11.182 -19.443  1.00 80.31           C
ATOM    850  O   TYR A  73       6.157  11.596 -20.340  1.00 80.31           O
ATOM    851  HA  TYR A  73       6.730   9.122 -20.034  1.00 80.31           H
ATOM    852  CB  TYR A  73       6.042   9.375 -17.952  1.00 80.31           C
ATOM    853 1HB  TYR A  73       6.609   9.469 -17.025  1.00 80.31           H
ATOM    854 2HB  TYR A  73       5.249  10.122 -17.917  1.00 80.31           H
ATOM    855  CG  TYR A  73       5.409   7.983 -18.006  1.00 80.31           C
ATOM    856  CD1 TYR A  73       4.492   7.681 -18.992  1.00 80.31           C
ATOM    857  HD1 TYR A  73       4.218   8.433 -19.731  1.00 80.31           H
ATOM    858  CD2 TYR A  73       5.756   7.031 -17.070  1.00 80.31           C
ATOM    859  HD2 TYR A  73       6.480   7.270 -16.291  1.00 80.31           H
ATOM    860  CE1 TYR A  73       3.896   6.371 -19.043  1.00 80.31           C
ATOM    861  HE1 TYR A  73       3.170   6.119 -19.816  1.00 80.31           H
ATOM    862  CE2 TYR A  73       5.160   5.721 -17.121  1.00 80.31           C
ATOM    863  HE2 TYR A  73       5.424   4.959 -16.388  1.00 80.31           H
ATOM    864  CZ  TYR A  73       4.259   5.455 -18.105  1.00 80.31           C
ATOM    865  OH  TYR A  73       3.697   4.218 -18.154  1.00 80.31           O
ATOM    866  HH  TYR A  73       3.127   4.134 -18.971  1.00 80.31           H
ATOM    867  HN  TYR A  73       8.378   9.040 -17.744  1.00 80.31           H
ATOM    868  N   TRP A  74       7.657  11.951 -18.685  1.00 70.94           N
ATOM    869  CA  TRP A  74       7.600  13.399 -18.790  1.00 70.94           C
ATOM    870  C   TRP A  74       8.154  13.796 -20.159  1.00 70.94           C
ATOM    871  O   TRP A  74       7.513  14.539 -20.901  1.00 70.94           O
ATOM    872  HA  TRP A  74       6.555  13.699 -18.709  1.00 70.94           H
ATOM    873  CB  TRP A  74       8.345  14.062 -17.629  1.00 70.94           C
ATOM    874 1HB  TRP A  74       7.977  13.647 -16.690  1.00 70.94           H
ATOM    875 2HB  TRP A  74       9.403  13.809 -17.697  1.00 70.94           H
ATOM    876  CG  TRP A  74       8.201  15.585 -17.586  1.00 70.94           C
ATOM    877  CD1 TRP A  74       8.968  16.503 -18.190  1.00 70.94           C
ATOM    878  HD1 TRP A  74       9.829  16.268 -18.815  1.00 70.94           H
ATOM    879  CD2 TRP A  74       7.193  16.334 -16.875  1.00 70.94           C
ATOM    880  NE1 TRP A  74       8.530  17.784 -17.921  1.00 70.94           N
ATOM    881  HE1 TRP A  74       8.939  18.632 -18.257  1.00 70.94           H
ATOM    882  CE2 TRP A  74       7.416  17.678 -17.095  1.00 70.94           C
ATOM    883  CE3 TRP A  74       6.128  15.890 -16.071  1.00 70.94           C
ATOM    884  HE3 TRP A  74       5.931  14.835 -15.882  1.00 70.94           H
ATOM    885  CZ2 TRP A  74       6.617  18.688 -16.548  1.00 70.94           C
ATOM    886  HZ2 TRP A  74       6.814  19.743 -16.737  1.00 70.94           H
ATOM    887  CZ3 TRP A  74       5.338  16.912 -15.531  1.00 70.94           C
ATOM    888  HZ3 TRP A  74       4.498  16.623 -14.900  1.00 70.94           H
ATOM    889  CH2 TRP A  74       5.550  18.269 -15.744  1.00 70.94           C
ATOM    890  HH2 TRP A  74       4.888  19.005 -15.286  1.00 70.94           H
ATOM    891  HN  TRP A  74       8.306  11.601 -18.010  1.00 70.94           H
ATOM    892  N   TYR A  75       9.340  13.283 -20.454  1.00 69.75           N
ATOM    893  CA  TYR A  75      10.130  13.808 -21.555  1.00 69.75           C
ATOM    894  C   TYR A  75       9.906  12.991 -22.829  1.00 69.75           C
ATOM    895  O   TYR A  75      10.031  13.513 -23.935  1.00 69.75           O
ATOM    896  HA  TYR A  75       9.818  14.837 -21.732  1.00 69.75           H
ATOM    897  CB  TYR A  75      11.593  13.671 -21.127  1.00 69.75           C
ATOM    898 1HB  TYR A  75      11.732  12.701 -20.650  1.00 69.75           H
ATOM    899 2HB  TYR A  75      12.223  13.684 -22.015  1.00 69.75           H
ATOM    900  CG  TYR A  75      12.065  14.766 -20.168  1.00 69.75           C
ATOM    901  CD1 TYR A  75      12.320  16.037 -20.643  1.00 69.75           C
ATOM    902  HD1 TYR A  75      12.184  16.260 -21.702  1.00 69.75           H
ATOM    903  CD2 TYR A  75      12.236  14.484 -18.828  1.00 69.75           C
ATOM    904  HD2 TYR A  75      12.035  13.480 -18.453  1.00 69.75           H
ATOM    905  CE1 TYR A  75      12.764  17.067 -19.741  1.00 69.75           C
ATOM    906  HE1 TYR A  75      12.969  18.075 -20.104  1.00 69.75           H
ATOM    907  CE2 TYR A  75      12.681  15.514 -17.926  1.00 69.75           C
ATOM    908  HE2 TYR A  75      12.820  15.305 -16.866  1.00 69.75           H
ATOM    909  CZ  TYR A  75      12.923  16.755 -18.427  1.00 69.75           C
ATOM    910  OH  TYR A  75      13.343  17.729 -17.575  1.00 69.75           O
ATOM    911  HH  TYR A  75      13.460  18.589 -18.071  1.00 69.75           H
ATOM    912  HN  TYR A  75       9.760  12.524 -19.956  1.00 69.75           H
ATOM    913  N   CYS A  76       9.578  11.722 -22.630  1.00 69.20           N
ATOM    914  CA  CYS A  76       9.657  10.752 -23.709  1.00 69.20           C
ATOM    915  C   CYS A  76       8.244  10.240 -23.998  1.00 69.20           C
ATOM    916  O   CYS A  76       7.662  10.563 -25.032  1.00 69.20           O
ATOM    917  HA  CYS A  76      10.063  11.277 -24.574  1.00 69.20           H
ATOM    918  CB  CYS A  76      10.620   9.611 -23.375  1.00 69.20           C
ATOM    919 1HB  CYS A  76      11.534  10.013 -22.936  1.00 69.20           H
ATOM    920 2HB  CYS A  76      10.172   8.952 -22.631  1.00 69.20           H
ATOM    921  SG  CYS A  76      11.019   8.664 -24.889  1.00 69.20           S
ATOM    922  HG  CYS A  76       9.824   8.094 -25.015  1.00 69.20           H
ATOM    923  HN  CYS A  76       9.265  11.356 -21.754  1.00 69.20           H
ATOM    924  N   THR A  77       7.734   9.449 -23.065  1.00 61.91           N
ATOM    925  CA  THR A  77       6.533   8.671 -23.319  1.00 61.91           C
ATOM    926  C   THR A  77       5.329   9.597 -23.509  1.00 61.91           C
ATOM    927  O   THR A  77       4.525   9.397 -24.418  1.00 61.91           O
ATOM    928  HA  THR A  77       6.667   8.126 -24.253  1.00 61.91           H
ATOM    929  CB  THR A  77       6.360   7.679 -22.168  1.00 61.91           C
ATOM    930  HB  THR A  77       6.070   8.192 -21.251  1.00 61.91           H
ATOM    931  OG1 THR A  77       7.605   6.986 -22.117  1.00 61.91           O
ATOM    932  HG1 THR A  77       7.708   6.409 -22.926  1.00 61.91           H
ATOM    933  CG2 THR A  77       5.338   6.585 -22.486  1.00 61.91           C
ATOM    934 1HG2 THR A  77       5.664   6.027 -23.364  1.00 61.91           H
ATOM    935 2HG2 THR A  77       4.368   7.041 -22.684  1.00 61.91           H
ATOM    936 3HG2 THR A  77       5.255   5.908 -21.636  1.00 61.91           H
ATOM    937  HN  THR A  77       8.126   9.335 -22.153  1.00 61.91           H
ATOM    938  N   ARG A  78       5.243  10.590 -22.635  1.00 56.07           N
ATOM    939  CA  ARG A  78       4.016  11.356 -22.492  1.00 56.07           C
ATOM    940  C   ARG A  78       2.822  10.416 -22.312  1.00 56.07           C
ATOM    941  O   ARG A  78       2.827   9.296 -22.819  1.00 56.07           O
ATOM    942  HA  ARG A  78       4.172  11.967 -21.603  1.00 56.07           H
ATOM    943  CB  ARG A  78       3.777  12.246 -23.713  1.00 56.07           C
ATOM    944 1HB  ARG A  78       3.691  11.628 -24.607  1.00 56.07           H
ATOM    945 2HB  ARG A  78       2.832  12.777 -23.601  1.00 56.07           H
ATOM    946  CG  ARG A  78       4.916  13.252 -23.890  1.00 56.07           C
ATOM    947 1HG  ARG A  78       5.086  13.782 -22.953  1.00 56.07           H
ATOM    948 2HG  ARG A  78       5.839  12.723 -24.129  1.00 56.07           H
ATOM    949  CD  ARG A  78       4.594  14.255 -24.999  1.00 56.07           C
ATOM    950 1HD  ARG A  78       4.467  13.733 -25.948  1.00 56.07           H
ATOM    951 2HD  ARG A  78       3.652  14.758 -24.784  1.00 56.07           H
ATOM    952  NE  ARG A  78       5.683  15.250 -25.113  1.00 56.07           N
ATOM    953  HE  ARG A  78       6.519  15.093 -24.587  1.00 56.07           H
ATOM    954  CZ  ARG A  78       5.620  16.350 -25.877  1.00 56.07           C
ATOM    955  NH1 ARG A  78       4.524  16.611 -26.603  1.00 56.07           N
ATOM    956 1HH1 ARG A  78       3.746  15.983 -26.578  1.00 56.07           H
ATOM    957 2HH1 ARG A  78       4.485  17.433 -27.171  1.00 56.07           H
ATOM    958  NH2 ARG A  78       6.668  17.184 -25.904  1.00 56.07           N
ATOM    959 1HH2 ARG A  78       6.637  18.008 -26.469  1.00 56.07           H
ATOM    960 2HH2 ARG A  78       7.482  16.981 -25.359  1.00 56.07           H
ATOM    961  HN  ARG A  78       5.990  10.872 -22.034  1.00 56.07           H
ATOM    962  N   VAL A  79       1.827  10.908 -21.588  1.00 71.24           N
ATOM    963  CA  VAL A  79       0.643  10.114 -21.306  1.00 71.24           C
ATOM    964  C   VAL A  79      -0.270  10.113 -22.533  1.00 71.24           C
ATOM    965  O   VAL A  79      -0.936  11.107 -22.816  1.00 71.24           O
ATOM    966  HA  VAL A  79       0.971   9.093 -21.111  1.00 71.24           H
ATOM    967  CB  VAL A  79      -0.049  10.638 -20.046  1.00 71.24           C
ATOM    968  HB  VAL A  79      -0.398  11.650 -20.251  1.00 71.24           H
ATOM    969  CG1 VAL A  79      -1.268   9.782 -19.695  1.00 71.24           C
ATOM    970 1HG1 VAL A  79      -1.979   9.807 -20.521  1.00 71.24           H
ATOM    971 2HG1 VAL A  79      -0.952   8.754 -19.518  1.00 71.24           H
ATOM    972 3HG1 VAL A  79      -1.742  10.176 -18.796  1.00 71.24           H
ATOM    973  CG2 VAL A  79       0.929  10.707 -18.871  1.00 71.24           C
ATOM    974 1HG2 VAL A  79       1.321   9.711 -18.666  1.00 71.24           H
ATOM    975 2HG2 VAL A  79       1.751  11.377 -19.122  1.00 71.24           H
ATOM    976 3HG2 VAL A  79       0.410  11.082 -17.989  1.00 71.24           H
ATOM    977  HN  VAL A  79       1.821  11.829 -21.199  1.00 71.24           H
ATOM    978  N   LYS A  80      -0.271   8.986 -23.229  1.00 64.84           N
ATOM    979  CA  LYS A  80      -1.041   8.864 -24.455  1.00 64.84           C
ATOM    980  C   LYS A  80      -2.257   7.971 -24.201  1.00 64.84           C
ATOM    981  O   LYS A  80      -3.278   8.099 -24.875  1.00 64.84           O
ATOM    982  HA  LYS A  80      -1.395   9.861 -24.720  1.00 64.84           H
ATOM    983  CB  LYS A  80      -0.152   8.380 -25.602  1.00 64.84           C
ATOM    984 1HB  LYS A  80       0.363   7.465 -25.307  1.00 64.84           H
ATOM    985 2HB  LYS A  80      -0.768   8.134 -26.466  1.00 64.84           H
ATOM    986  CG  LYS A  80       0.875   9.447 -25.987  1.00 64.84           C
ATOM    987 1HG  LYS A  80       0.363  10.380 -26.225  1.00 64.84           H
ATOM    988 2HG  LYS A  80       1.529   9.650 -25.139  1.00 64.84           H
ATOM    989  CD  LYS A  80       1.710   8.996 -27.187  1.00 64.84           C
ATOM    990 1HD  LYS A  80       2.212   8.057 -26.953  1.00 64.84           H
ATOM    991 2HD  LYS A  80       1.057   8.805 -28.038  1.00 64.84           H
ATOM    992  CE  LYS A  80       2.748  10.056 -27.561  1.00 64.84           C
ATOM    993 1HE  LYS A  80       2.249  10.997 -27.793  1.00 64.84           H
ATOM    994 2HE  LYS A  80       3.406  10.245 -26.713  1.00 64.84           H
ATOM    995  NZ  LYS A  80       3.547   9.611 -28.726  1.00 64.84           N
ATOM    996 1HZ  LYS A  80       4.229  10.324 -28.960  1.00 64.84           H
ATOM    997 2HZ  LYS A  80       4.025   8.747 -28.497  1.00 64.84           H
ATOM    998 3HZ  LYS A  80       2.932   9.457 -29.518  1.00 64.84           H
ATOM    999  HN  LYS A  80       0.242   8.168 -22.969  1.00 64.84           H
ATOM   1000  N   THR A  81      -2.108   7.085 -23.226  1.00 75.53           N
ATOM   1001  CA  THR A  81      -3.135   6.095 -22.952  1.00 75.53           C
ATOM   1002  C   THR A  81      -3.601   6.199 -21.498  1.00 75.53           C
ATOM   1003  O   THR A  81      -2.927   6.807 -20.668  1.00 75.53           O
ATOM   1004  HA  THR A  81      -3.998   6.311 -23.581  1.00 75.53           H
ATOM   1005  CB  THR A  81      -2.572   4.718 -23.312  1.00 75.53           C
ATOM   1006  HB  THR A  81      -3.371   3.983 -23.406  1.00 75.53           H
ATOM   1007  OG1 THR A  81      -1.614   4.457 -22.290  1.00 75.53           O
ATOM   1008  HG1 THR A  81      -1.348   3.493 -22.308  1.00 75.53           H
ATOM   1009  CG2 THR A  81      -1.746   4.742 -24.599  1.00 75.53           C
ATOM   1010 1HG2 THR A  81      -0.906   5.427 -24.480  1.00 75.53           H
ATOM   1011 2HG2 THR A  81      -2.372   5.075 -25.427  1.00 75.53           H
ATOM   1012 3HG2 THR A  81      -1.370   3.740 -24.808  1.00 75.53           H
ATOM   1013  HN  THR A  81      -1.305   7.039 -22.632  1.00 75.53           H
ATOM   1014  N   MET A  82      -4.751   5.597 -21.235  1.00 75.87           N
ATOM   1015  CA  MET A  82      -5.299   5.586 -19.889  1.00 75.87           C
ATOM   1016  C   MET A  82      -4.376   4.836 -18.927  1.00 75.87           C
ATOM   1017  O   MET A  82      -4.220   5.234 -17.773  1.00 75.87           O
ATOM   1018  HA  MET A  82      -5.372   6.632 -19.593  1.00 75.87           H
ATOM   1019  CB  MET A  82      -6.675   4.915 -19.903  1.00 75.87           C
ATOM   1020 1HB  MET A  82      -7.270   5.316 -20.723  1.00 75.87           H
ATOM   1021 2HB  MET A  82      -6.560   3.847 -20.085  1.00 75.87           H
ATOM   1022  CG  MET A  82      -7.406   5.137 -18.578  1.00 75.87           C
ATOM   1023 1HG  MET A  82      -6.897   4.602 -17.777  1.00 75.87           H
ATOM   1024 2HG  MET A  82      -7.388   6.195 -18.316  1.00 75.87           H
ATOM   1025  SD  MET A  82      -9.094   4.572 -18.710  1.00 75.87           S
ATOM   1026  CE  MET A  82      -9.706   5.043 -17.101  1.00 75.87           C
ATOM   1027 1HE  MET A  82      -9.128   4.535 -16.329  1.00 75.87           H
ATOM   1028 2HE  MET A  82      -9.609   6.121 -16.977  1.00 75.87           H
ATOM   1029 3HE  MET A  82     -10.755   4.761 -17.014  1.00 75.87           H
ATOM   1030  HN  MET A  82      -5.305   5.123 -21.920  1.00 75.87           H
ATOM   1031  N   THR A  83      -3.786   3.765 -19.437  1.00 77.36           N
ATOM   1032  CA  THR A  83      -2.850   2.980 -18.650  1.00 77.36           C
ATOM   1033  C   THR A  83      -1.643   3.832 -18.251  1.00 77.36           C
ATOM   1034  O   THR A  83      -1.183   3.768 -17.113  1.00 77.36           O
ATOM   1035  HA  THR A  83      -3.345   2.676 -17.728  1.00 77.36           H
ATOM   1036  CB  THR A  83      -2.475   1.739 -19.462  1.00 77.36           C
ATOM   1037  HB  THR A  83      -1.748   1.985 -20.236  1.00 77.36           H
ATOM   1038  OG1 THR A  83      -3.725   1.238 -19.928  1.00 77.36           O
ATOM   1039  HG1 THR A  83      -4.424   1.352 -19.222  1.00 77.36           H
ATOM   1040  CG2 THR A  83      -1.925   0.611 -18.586  1.00 77.36           C
ATOM   1041 1HG2 THR A  83      -2.679   0.319 -17.855  1.00 77.36           H
ATOM   1042 2HG2 THR A  83      -1.031   0.956 -18.068  1.00 77.36           H
ATOM   1043 3HG2 THR A  83      -1.675  -0.246 -19.212  1.00 77.36           H
ATOM   1044  HN  THR A  83      -3.939   3.432 -20.367  1.00 77.36           H
ATOM   1045  N   ASP A  84      -1.166   4.611 -19.211  1.00 79.59           N
ATOM   1046  CA  ASP A  84      -0.003   5.452 -18.984  1.00 79.59           C
ATOM   1047  C   ASP A  84      -0.294   6.418 -17.833  1.00 79.59           C
ATOM   1048  O   ASP A  84       0.585   6.705 -17.022  1.00 79.59           O
ATOM   1049  HA  ASP A  84       0.809   4.762 -18.753  1.00 79.59           H
ATOM   1050  CB  ASP A  84       0.328   6.282 -20.225  1.00 79.59           C
ATOM   1051 1HB  ASP A  84      -0.518   6.924 -20.474  1.00 79.59           H
ATOM   1052 2HB  ASP A  84       1.173   6.937 -20.015  1.00 79.59           H
ATOM   1053  CG  ASP A  84       0.658   5.380 -21.416  1.00 79.59           C
ATOM   1054  OD1 ASP A  84       1.220   4.292 -21.165  1.00 79.59           O
ATOM   1055  OD2 ASP A  84       0.341   5.799 -22.551  1.00 79.59           O
ATOM   1056  HN  ASP A  84      -1.559   4.673 -20.129  1.00 79.59           H
ATOM   1057  N   MET A  85      -1.531   6.891 -17.799  1.00 84.28           N
ATOM   1058  CA  MET A  85      -1.943   7.836 -16.775  1.00 84.28           C
ATOM   1059  C   MET A  85      -1.859   7.206 -15.383  1.00 84.28           C
ATOM   1060  O   MET A  85      -1.332   7.815 -14.453  1.00 84.28           O
ATOM   1061  HA  MET A  85      -1.244   8.669 -16.846  1.00 84.28           H
ATOM   1062  CB  MET A  85      -3.379   8.289 -17.045  1.00 84.28           C
ATOM   1063 1HB  MET A  85      -3.477   8.597 -18.086  1.00 84.28           H
ATOM   1064 2HB  MET A  85      -4.062   7.453 -16.894  1.00 84.28           H
ATOM   1065  CG  MET A  85      -3.771   9.447 -16.126  1.00 84.28           C
ATOM   1066 1HG  MET A  85      -4.844   9.627 -16.191  1.00 84.28           H
ATOM   1067 2HG  MET A  85      -3.554   9.189 -15.089  1.00 84.28           H
ATOM   1068  SD  MET A  85      -2.877  10.922 -16.587  1.00 84.28           S
ATOM   1069  CE  MET A  85      -3.182  11.932 -15.147  1.00 84.28           C
ATOM   1070 1HE  MET A  85      -4.255  12.083 -15.031  1.00 84.28           H
ATOM   1071 2HE  MET A  85      -2.787  11.433 -14.263  1.00 84.28           H
ATOM   1072 3HE  MET A  85      -2.691  12.897 -15.270  1.00 84.28           H
ATOM   1073  HN  MET A  85      -2.244   6.640 -18.454  1.00 84.28           H
ATOM   1074  N   PHE A  86      -2.388   5.995 -15.283  1.00 87.86           N
ATOM   1075  CA  PHE A  86      -2.424   5.296 -14.010  1.00 87.86           C
ATOM   1076  C   PHE A  86      -1.014   4.911 -13.556  1.00 87.86           C
ATOM   1077  O   PHE A  86      -0.700   4.981 -12.369  1.00 87.86           O
ATOM   1078  HA  PHE A  86      -2.865   5.976 -13.281  1.00 87.86           H
ATOM   1079  CB  PHE A  86      -3.244   4.023 -14.222  1.00 87.86           C
ATOM   1080 1HB  PHE A  86      -2.828   3.470 -15.064  1.00 87.86           H
ATOM   1081 2HB  PHE A  86      -3.143   3.387 -13.342  1.00 87.86           H
ATOM   1082  CG  PHE A  86      -4.730   4.276 -14.481  1.00 87.86           C
ATOM   1083  CD1 PHE A  86      -5.380   5.264 -13.809  1.00 87.86           C
ATOM   1084  HD1 PHE A  86      -4.841   5.875 -13.085  1.00 87.86           H
ATOM   1085  CD2 PHE A  86      -5.403   3.513 -15.385  1.00 87.86           C
ATOM   1086  HD2 PHE A  86      -4.882   2.721 -15.923  1.00 87.86           H
ATOM   1087  CE1 PHE A  86      -6.759   5.499 -14.050  1.00 87.86           C
ATOM   1088  HE1 PHE A  86      -7.279   6.291 -13.511  1.00 87.86           H
ATOM   1089  CE2 PHE A  86      -6.782   3.748 -15.626  1.00 87.86           C
ATOM   1090  HE2 PHE A  86      -7.321   3.136 -16.350  1.00 87.86           H
ATOM   1091  CZ  PHE A  86      -7.431   4.736 -14.953  1.00 87.86           C
ATOM   1092  HZ  PHE A  86      -8.490   4.916 -15.139  1.00 87.86           H
ATOM   1093  HN  PHE A  86      -2.785   5.494 -16.052  1.00 87.86           H
ATOM   1094  N   LEU A  87      -0.203   4.513 -14.525  1.00 83.71           N
ATOM   1095  CA  LEU A  87       1.150   4.070 -14.234  1.00 83.71           C
ATOM   1096  C   LEU A  87       1.971   5.256 -13.723  1.00 83.71           C
ATOM   1097  O   LEU A  87       2.830   5.094 -12.858  1.00 83.71           O
ATOM   1098  HA  LEU A  87       1.087   3.327 -13.439  1.00 83.71           H
ATOM   1099  CB  LEU A  87       1.762   3.378 -15.453  1.00 83.71           C
ATOM   1100 1HB  LEU A  87       1.642   4.034 -16.316  1.00 83.71           H
ATOM   1101 2HB  LEU A  87       2.833   3.267 -15.284  1.00 83.71           H
ATOM   1102  CG  LEU A  87       1.184   2.006 -15.806  1.00 83.71           C
ATOM   1103  HG  LEU A  87       0.111   2.118 -15.965  1.00 83.71           H
ATOM   1104  CD1 LEU A  87       1.782   1.479 -17.112  1.00 83.71           C
ATOM   1105 1HD1 LEU A  87       1.555   2.172 -17.922  1.00 83.71           H
ATOM   1106 2HD1 LEU A  87       2.863   1.386 -17.005  1.00 83.71           H
ATOM   1107 3HD1 LEU A  87       1.354   0.502 -17.339  1.00 83.71           H
ATOM   1108  CD2 LEU A  87       1.369   1.020 -14.651  1.00 83.71           C
ATOM   1109 1HD2 LEU A  87       2.431   0.907 -14.436  1.00 83.71           H
ATOM   1110 2HD2 LEU A  87       0.857   1.398 -13.765  1.00 83.71           H
ATOM   1111 3HD2 LEU A  87       0.949   0.053 -14.928  1.00 83.71           H
ATOM   1112  HN  LEU A  87      -0.456   4.490 -15.492  1.00 83.71           H
ATOM   1113  N   LEU A  88       1.678   6.422 -14.281  1.00 88.19           N
ATOM   1114  CA  LEU A  88       2.358   7.639 -13.872  1.00 88.19           C
ATOM   1115  C   LEU A  88       1.982   7.967 -12.426  1.00 88.19           C
ATOM   1116  O   LEU A  88       2.853   8.239 -11.601  1.00 88.19           O
ATOM   1117  HA  LEU A  88       3.430   7.444 -13.914  1.00 88.19           H
ATOM   1118  CB  LEU A  88       2.065   8.773 -14.856  1.00 88.19           C
ATOM   1119 1HB  LEU A  88       2.433   8.479 -15.839  1.00 88.19           H
ATOM   1120 2HB  LEU A  88       0.984   8.883 -14.941  1.00 88.19           H
ATOM   1121  CG  LEU A  88       2.663  10.137 -14.506  1.00 88.19           C
ATOM   1122  HG  LEU A  88       2.323  10.413 -13.508  1.00 88.19           H
ATOM   1123  CD1 LEU A  88       4.191  10.070 -14.460  1.00 88.19           C
ATOM   1124 1HD1 LEU A  88       4.500   9.348 -13.704  1.00 88.19           H
ATOM   1125 2HD1 LEU A  88       4.571   9.762 -15.434  1.00 88.19           H
ATOM   1126 3HD1 LEU A  88       4.590  11.053 -14.209  1.00 88.19           H
ATOM   1127  CD2 LEU A  88       2.165  11.217 -15.468  1.00 88.19           C
ATOM   1128 1HD2 LEU A  88       2.456  10.959 -16.486  1.00 88.19           H
ATOM   1129 2HD2 LEU A  88       1.079  11.286 -15.407  1.00 88.19           H
ATOM   1130 3HD2 LEU A  88       2.606  12.177 -15.196  1.00 88.19           H
ATOM   1131  HN  LEU A  88       0.992   6.542 -14.998  1.00 88.19           H
ATOM   1132  N   ASN A  89       0.684   7.930 -12.163  1.00 89.95           N
ATOM   1133  CA  ASN A  89       0.177   8.286 -10.848  1.00 89.95           C
ATOM   1134  C   ASN A  89       0.652   7.252  -9.826  1.00 89.95           C
ATOM   1135  O   ASN A  89       0.869   7.581  -8.661  1.00 89.95           O
ATOM   1136  HA  ASN A  89       0.572   9.282 -10.649  1.00 89.95           H
ATOM   1137  CB  ASN A  89      -1.353   8.297 -10.833  1.00 89.95           C
ATOM   1138 1HB  ASN A  89      -1.732   7.455 -11.413  1.00 89.95           H
ATOM   1139 2HB  ASN A  89      -1.711   8.168  -9.812  1.00 89.95           H
ATOM   1140  CG  ASN A  89      -1.898   9.606 -11.408  1.00 89.95           C
ATOM   1141  OD1 ASN A  89      -2.095  10.587 -10.710  1.00 89.95           O
ATOM   1142  ND2 ASN A  89      -2.130   9.567 -12.717  1.00 89.95           N
ATOM   1143 1HD2 ASN A  89      -1.947   8.729 -13.233  1.00 89.95           H
ATOM   1144 2HD2 ASN A  89      -2.488  10.374 -13.187  1.00 89.95           H
ATOM   1145  HN  ASN A  89      -0.014   7.664 -12.827  1.00 89.95           H
ATOM   1146  N   LEU A  90       0.800   6.024 -10.299  1.00 88.23           N
ATOM   1147  CA  LEU A  90       1.291   4.950  -9.452  1.00 88.23           C
ATOM   1148  C   LEU A  90       2.717   5.272  -9.001  1.00 88.23           C
ATOM   1149  O   LEU A  90       3.051   5.115  -7.828  1.00 88.23           O
ATOM   1150  HA  LEU A  90       0.651   4.910  -8.571  1.00 88.23           H
ATOM   1151  CB  LEU A  90       1.161   3.603 -10.166  1.00 88.23           C
ATOM   1152 1HB  LEU A  90       0.129   3.487 -10.497  1.00 88.23           H
ATOM   1153 2HB  LEU A  90       1.782   3.627 -11.061  1.00 88.23           H
ATOM   1154  CG  LEU A  90       1.545   2.369  -9.346  1.00 88.23           C
ATOM   1155  HG  LEU A  90       2.541   2.530  -8.933  1.00 88.23           H
ATOM   1156  CD1 LEU A  90       0.592   2.178  -8.165  1.00 88.23           C
ATOM   1157 1HD1 LEU A  90       0.634   3.054  -7.518  1.00 88.23           H
ATOM   1158 2HD1 LEU A  90      -0.425   2.048  -8.536  1.00 88.23           H
ATOM   1159 3HD1 LEU A  90       0.888   1.294  -7.599  1.00 88.23           H
ATOM   1160  CD2 LEU A  90       1.619   1.124 -10.231  1.00 88.23           C
ATOM   1161 1HD2 LEU A  90       0.647   0.948 -10.693  1.00 88.23           H
ATOM   1162 2HD2 LEU A  90       2.368   1.274 -11.008  1.00 88.23           H
ATOM   1163 3HD2 LEU A  90       1.894   0.262  -9.623  1.00 88.23           H
ATOM   1164  HN  LEU A  90       0.592   5.758 -11.240  1.00 88.23           H
ATOM   1165  N   ALA A  91       3.519   5.717  -9.957  1.00 92.04           N
ATOM   1166  CA  ALA A  91       4.912   6.026  -9.682  1.00 92.04           C
ATOM   1167  C   ALA A  91       4.985   7.204  -8.708  1.00 92.04           C
ATOM   1168  O   ALA A  91       5.848   7.237  -7.832  1.00 92.04           O
ATOM   1169  HA  ALA A  91       5.360   5.150  -9.214  1.00 92.04           H
ATOM   1170  CB  ALA A  91       5.641   6.310 -10.996  1.00 92.04           C
ATOM   1171 1HB  ALA A  91       5.585   5.433 -11.640  1.00 92.04           H
ATOM   1172 2HB  ALA A  91       5.173   7.159 -11.496  1.00 92.04           H
ATOM   1173 3HB  ALA A  91       6.686   6.542 -10.789  1.00 92.04           H
ATOM   1174  HN  ALA A  91       3.232   5.867 -10.904  1.00 92.04           H
ATOM   1175  N   ILE A  92       4.069   8.143  -8.894  1.00 91.13           N
ATOM   1176  CA  ILE A  92       4.010   9.312  -8.034  1.00 91.13           C
ATOM   1177  C   ILE A  92       3.671   8.875  -6.608  1.00 91.13           C
ATOM   1178  O   ILE A  92       4.298   9.325  -5.650  1.00 91.13           O
ATOM   1179  HA  ILE A  92       5.002   9.765  -8.029  1.00 91.13           H
ATOM   1180  CB  ILE A  92       3.042  10.350  -8.606  1.00 91.13           C
ATOM   1181  HB  ILE A  92       2.105   9.847  -8.847  1.00 91.13           H
ATOM   1182  CG1 ILE A  92       3.582  10.946  -9.907  1.00 91.13           C
ATOM   1183 1HG1 ILE A  92       4.423  11.604  -9.688  1.00 91.13           H
ATOM   1184 2HG1 ILE A  92       3.960  10.148 -10.547  1.00 91.13           H
ATOM   1185  CG2 ILE A  92       2.721  11.430  -7.570  1.00 91.13           C
ATOM   1186 1HG2 ILE A  92       2.263  10.969  -6.695  1.00 91.13           H
ATOM   1187 2HG2 ILE A  92       3.641  11.935  -7.275  1.00 91.13           H
ATOM   1188 3HG2 ILE A  92       2.031  12.154  -8.003  1.00 91.13           H
ATOM   1189  CD1 ILE A  92       2.495  11.728 -10.645  1.00 91.13           C
ATOM   1190 1HD1 ILE A  92       1.666  11.062 -10.884  1.00 91.13           H
ATOM   1191 2HD1 ILE A  92       2.137  12.540 -10.011  1.00 91.13           H
ATOM   1192 3HD1 ILE A  92       2.906  12.141 -11.566  1.00 91.13           H
ATOM   1193  HN  ILE A  92       3.376   8.113  -9.615  1.00 91.13           H
ATOM   1194  N   ALA A  93       2.679   8.001  -6.511  1.00 92.87           N
ATOM   1195  CA  ALA A  93       2.196   7.557  -5.214  1.00 92.87           C
ATOM   1196  C   ALA A  93       3.329   6.850  -4.468  1.00 92.87           C
ATOM   1197  O   ALA A  93       3.555   7.107  -3.287  1.00 92.87           O
ATOM   1198  HA  ALA A  93       1.898   8.441  -4.650  1.00 92.87           H
ATOM   1199  CB  ALA A  93       0.973   6.659  -5.405  1.00 92.87           C
ATOM   1200 1HB  ALA A  93       0.187   7.217  -5.913  1.00 92.87           H
ATOM   1201 2HB  ALA A  93       1.249   5.792  -6.006  1.00 92.87           H
ATOM   1202 3HB  ALA A  93       0.612   6.326  -4.432  1.00 92.87           H
ATOM   1203  HN  ALA A  93       2.208   7.600  -7.297  1.00 92.87           H
ATOM   1204  N   ASP A  94       4.012   5.972  -5.189  1.00 90.26           N
ATOM   1205  CA  ASP A  94       5.094   5.201  -4.601  1.00 90.26           C
ATOM   1206  C   ASP A  94       6.177   6.155  -4.093  1.00 90.26           C
ATOM   1207  O   ASP A  94       6.709   5.969  -3.000  1.00 90.26           O
ATOM   1208  HA  ASP A  94       4.633   4.627  -3.797  1.00 90.26           H
ATOM   1209  CB  ASP A  94       5.732   4.270  -5.634  1.00 90.26           C
ATOM   1210 1HB  ASP A  94       5.861   4.801  -6.577  1.00 90.26           H
ATOM   1211 2HB  ASP A  94       6.725   3.973  -5.298  1.00 90.26           H
ATOM   1212  CG  ASP A  94       4.869   3.026  -5.857  1.00 90.26           C
ATOM   1213  OD1 ASP A  94       4.180   2.633  -4.892  1.00 90.26           O
ATOM   1214  OD2 ASP A  94       4.919   2.496  -6.989  1.00 90.26           O
ATOM   1215  HN  ASP A  94       3.836   5.785  -6.156  1.00 90.26           H
ATOM   1216  N   LEU A  95       6.470   7.156  -4.910  1.00 90.66           N
ATOM   1217  CA  LEU A  95       7.539   8.089  -4.597  1.00 90.66           C
ATOM   1218  C   LEU A  95       7.204   8.825  -3.299  1.00 90.66           C
ATOM   1219  O   LEU A  95       8.070   9.013  -2.446  1.00 90.66           O
ATOM   1220  HA  LEU A  95       8.446   7.505  -4.439  1.00 90.66           H
ATOM   1221  CB  LEU A  95       7.802   9.020  -5.783  1.00 90.66           C
ATOM   1222 1HB  LEU A  95       7.903   8.412  -6.682  1.00 90.66           H
ATOM   1223 2HB  LEU A  95       6.925   9.653  -5.923  1.00 90.66           H
ATOM   1224  CG  LEU A  95       9.033   9.921  -5.668  1.00 90.66           C
ATOM   1225  HG  LEU A  95       8.992  10.435  -4.708  1.00 90.66           H
ATOM   1226  CD1 LEU A  95      10.320   9.094  -5.683  1.00 90.66           C
ATOM   1227 1HD1 LEU A  95      10.316   8.400  -4.842  1.00 90.66           H
ATOM   1228 2HD1 LEU A  95      10.382   8.534  -6.616  1.00 90.66           H
ATOM   1229 3HD1 LEU A  95      11.180   9.759  -5.600  1.00 90.66           H
ATOM   1230  CD2 LEU A  95       9.030  10.995  -6.758  1.00 90.66           C
ATOM   1231 1HD2 LEU A  95       9.035  10.519  -7.738  1.00 90.66           H
ATOM   1232 2HD2 LEU A  95       8.136  11.611  -6.658  1.00 90.66           H
ATOM   1233 3HD2 LEU A  95       9.916  11.621  -6.653  1.00 90.66           H
ATOM   1234  HN  LEU A  95       5.993   7.333  -5.771  1.00 90.66           H
ATOM   1235  N   LEU A  96       5.945   9.224  -3.191  1.00 87.97           N
ATOM   1236  CA  LEU A  96       5.492   9.965  -2.026  1.00 87.97           C
ATOM   1237  C   LEU A  96       5.709   9.117  -0.771  1.00 87.97           C
ATOM   1238  O   LEU A  96       6.165   9.624   0.253  1.00 87.97           O
ATOM   1239  HA  LEU A  96       6.109  10.860  -1.949  1.00 87.97           H
ATOM   1240  CB  LEU A  96       4.046  10.427  -2.214  1.00 87.97           C
ATOM   1241 1HB  LEU A  96       3.455   9.577  -2.554  1.00 87.97           H
ATOM   1242 2HB  LEU A  96       3.650  10.721  -1.242  1.00 87.97           H
ATOM   1243  CG  LEU A  96       3.833  11.585  -3.191  1.00 87.97           C
ATOM   1244  HG  LEU A  96       4.283  11.313  -4.146  1.00 87.97           H
ATOM   1245  CD1 LEU A  96       2.343  11.821  -3.445  1.00 87.97           C
ATOM   1246 1HD1 LEU A  96       1.899  10.920  -3.868  1.00 87.97           H
ATOM   1247 2HD1 LEU A  96       1.848  12.063  -2.504  1.00 87.97           H
ATOM   1248 3HD1 LEU A  96       2.220  12.649  -4.143  1.00 87.97           H
ATOM   1249  CD2 LEU A  96       4.539  12.851  -2.703  1.00 87.97           C
ATOM   1250 1HD2 LEU A  96       4.140  13.138  -1.730  1.00 87.97           H
ATOM   1251 2HD2 LEU A  96       5.609  12.660  -2.616  1.00 87.97           H
ATOM   1252 3HD2 LEU A  96       4.372  13.658  -3.417  1.00 87.97           H
ATOM   1253  HN  LEU A  96       5.241   9.047  -3.879  1.00 87.97           H
ATOM   1254  N   PHE A  97       5.372   7.842  -0.892  1.00 90.51           N
ATOM   1255  CA  PHE A  97       5.516   6.921   0.223  1.00 90.51           C
ATOM   1256  C   PHE A  97       6.985   6.767   0.621  1.00 90.51           C
ATOM   1257  O   PHE A  97       7.317   6.793   1.805  1.00 90.51           O
ATOM   1258  HA  PHE A  97       4.956   7.337   1.061  1.00 90.51           H
ATOM   1259  CB  PHE A  97       4.982   5.565  -0.245  1.00 90.51           C
ATOM   1260 1HB  PHE A  97       3.894   5.609  -0.285  1.00 90.51           H
ATOM   1261 2HB  PHE A  97       5.331   5.380  -1.261  1.00 90.51           H
ATOM   1262  CG  PHE A  97       5.398   4.392   0.645  1.00 90.51           C
ATOM   1263  CD1 PHE A  97       6.249   3.445   0.167  1.00 90.51           C
ATOM   1264  HD1 PHE A  97       6.635   3.522  -0.850  1.00 90.51           H
ATOM   1265  CD2 PHE A  97       4.917   4.296   1.913  1.00 90.51           C
ATOM   1266  HD2 PHE A  97       4.235   5.055   2.296  1.00 90.51           H
ATOM   1267  CE1 PHE A  97       6.636   2.356   0.992  1.00 90.51           C
ATOM   1268  HE1 PHE A  97       7.318   1.597   0.609  1.00 90.51           H
ATOM   1269  CE2 PHE A  97       5.304   3.207   2.738  1.00 90.51           C
ATOM   1270  HE2 PHE A  97       4.918   3.130   3.755  1.00 90.51           H
ATOM   1271  CZ  PHE A  97       6.155   2.260   2.260  1.00 90.51           C
ATOM   1272  HZ  PHE A  97       6.451   1.424   2.894  1.00 90.51           H
ATOM   1273  HN  PHE A  97       5.007   7.437  -1.730  1.00 90.51           H
ATOM   1274  N   LEU A  98       7.826   6.611  -0.392  1.00 93.18           N
ATOM   1275  CA  LEU A  98       9.220   6.271  -0.161  1.00 93.18           C
ATOM   1276  C   LEU A  98       9.874   7.364   0.686  1.00 93.18           C
ATOM   1277  O   LEU A  98      10.756   7.083   1.496  1.00 93.18           O
ATOM   1278  HA  LEU A  98       9.239   5.339   0.404  1.00 93.18           H
ATOM   1279  CB  LEU A  98       9.934   6.011  -1.489  1.00 93.18           C
ATOM   1280 1HB  LEU A  98       9.725   6.843  -2.160  1.00 93.18           H
ATOM   1281 2HB  LEU A  98      11.009   6.011  -1.306  1.00 93.18           H
ATOM   1282  CG  LEU A  98       9.567   4.710  -2.205  1.00 93.18           C
ATOM   1283  HG  LEU A  98       8.482   4.600  -2.179  1.00 93.18           H
ATOM   1284  CD1 LEU A  98       9.981   4.758  -3.677  1.00 93.18           C
ATOM   1285 1HD1 LEU A  98       9.471   5.585  -4.171  1.00 93.18           H
ATOM   1286 2HD1 LEU A  98      11.059   4.902  -3.746  1.00 93.18           H
ATOM   1287 3HD1 LEU A  98       9.708   3.821  -4.162  1.00 93.18           H
ATOM   1288  CD2 LEU A  98      10.160   3.499  -1.482  1.00 93.18           C
ATOM   1289 1HD2 LEU A  98      11.246   3.588  -1.455  1.00 93.18           H
ATOM   1290 2HD2 LEU A  98       9.774   3.459  -0.463  1.00 93.18           H
ATOM   1291 3HD2 LEU A  98       9.884   2.588  -2.011  1.00 93.18           H
ATOM   1292  HN  LEU A  98       7.569   6.713  -1.353  1.00 93.18           H
ATOM   1293  N   VAL A  99       9.417   8.589   0.469  1.00 90.29           N
ATOM   1294  CA  VAL A  99       9.973   9.731   1.175  1.00 90.29           C
ATOM   1295  C   VAL A  99       9.711   9.576   2.674  1.00 90.29           C
ATOM   1296  O   VAL A  99      10.374  10.210   3.493  1.00 90.29           O
ATOM   1297  HA  VAL A  99      11.050   9.730   1.005  1.00 90.29           H
ATOM   1298  CB  VAL A  99       9.403  11.029   0.600  1.00 90.29           C
ATOM   1299  HB  VAL A  99       8.316  10.964   0.636  1.00 90.29           H
ATOM   1300  CG1 VAL A  99       9.830  12.235   1.440  1.00 90.29           C
ATOM   1301 1HG1 VAL A  99       9.465  12.114   2.460  1.00 90.29           H
ATOM   1302 2HG1 VAL A  99      10.918  12.304   1.450  1.00 90.29           H
ATOM   1303 3HG1 VAL A  99       9.412  13.144   1.009  1.00 90.29           H
ATOM   1304  CG2 VAL A  99       9.814  11.208  -0.863  1.00 90.29           C
ATOM   1305 1HG2 VAL A  99      10.901  11.242  -0.934  1.00 90.29           H
ATOM   1306 2HG2 VAL A  99       9.438  10.370  -1.451  1.00 90.29           H
ATOM   1307 3HG2 VAL A  99       9.396  12.138  -1.247  1.00 90.29           H
ATOM   1308  HN  VAL A  99       8.682   8.806  -0.173  1.00 90.29           H
ATOM   1309  N   THR A 100       8.742   8.728   2.988  1.00 90.01           N
ATOM   1310  CA  THR A 100       8.350   8.519   4.372  1.00 90.01           C
ATOM   1311  C   THR A 100       9.255   7.477   5.031  1.00 90.01           C
ATOM   1312  O   THR A 100       9.351   7.418   6.256  1.00 90.01           O
ATOM   1313  HA  THR A 100       8.491   9.454   4.914  1.00 90.01           H
ATOM   1314  CB  THR A 100       6.869   8.137   4.391  1.00 90.01           C
ATOM   1315  HB  THR A 100       6.450   8.250   5.391  1.00 90.01           H
ATOM   1316  OG1 THR A 100       6.844   6.814   3.861  1.00 90.01           O
ATOM   1317  HG1 THR A 100       7.651   6.660   3.290  1.00 90.01           H
ATOM   1318  CG2 THR A 100       6.040   8.952   3.396  1.00 90.01           C
ATOM   1319 1HG2 THR A 100       6.417   8.786   2.387  1.00 90.01           H
ATOM   1320 2HG2 THR A 100       6.117  10.012   3.642  1.00 90.01           H
ATOM   1321 3HG2 THR A 100       4.997   8.641   3.451  1.00 90.01           H
ATOM   1322  HN  THR A 100       8.230   8.191   2.318  1.00 90.01           H
ATOM   1323  N   LEU A 101       9.897   6.680   4.189  1.00 92.61           N
ATOM   1324  CA  LEU A 101      10.634   5.523   4.669  1.00 92.61           C
ATOM   1325  C   LEU A 101      11.789   5.992   5.556  1.00 92.61           C
ATOM   1326  O   LEU A 101      12.073   5.381   6.585  1.00 92.61           O
ATOM   1327  HA  LEU A 101       9.951   4.929   5.276  1.00 92.61           H
ATOM   1328  CB  LEU A 101      11.077   4.646   3.496  1.00 92.61           C
ATOM   1329 1HB  LEU A 101      11.520   5.289   2.734  1.00 92.61           H
ATOM   1330 2HB  LEU A 101      11.864   3.978   3.845  1.00 92.61           H
ATOM   1331  CG  LEU A 101       9.983   3.803   2.838  1.00 92.61           C
ATOM   1332  HG  LEU A 101       9.233   4.478   2.425  1.00 92.61           H
ATOM   1333  CD1 LEU A 101      10.546   2.986   1.674  1.00 92.61           C
ATOM   1334 1HD1 LEU A 101      10.965   3.659   0.926  1.00 92.61           H
ATOM   1335 2HD1 LEU A 101      11.328   2.320   2.041  1.00 92.61           H
ATOM   1336 3HD1 LEU A 101       9.748   2.395   1.224  1.00 92.61           H
ATOM   1337  CD2 LEU A 101       9.278   2.920   3.869  1.00 92.61           C
ATOM   1338 1HD2 LEU A 101      10.003   2.252   4.333  1.00 92.61           H
ATOM   1339 2HD2 LEU A 101       8.822   3.548   4.634  1.00 92.61           H
ATOM   1340 3HD2 LEU A 101       8.505   2.331   3.375  1.00 92.61           H
ATOM   1341  HN  LEU A 101       9.917   6.813   3.198  1.00 92.61           H
ATOM   1342  N   PRO A 102      12.472   7.081   5.177  1.00 94.68           N
ATOM   1343  CA  PRO A 102      13.591   7.586   5.976  1.00 94.68           C
ATOM   1344  C   PRO A 102      13.207   7.807   7.430  1.00 94.68           C
ATOM   1345  O   PRO A 102      13.966   7.462   8.335  1.00 94.68           O
ATOM   1346  HA  PRO A 102      14.395   6.851   6.002  1.00 94.68           H
ATOM   1347  CB  PRO A 102      13.968   8.897   5.283  1.00 94.68           C
ATOM   1348 1HB  PRO A 102      13.444   9.747   5.720  1.00 94.68           H
ATOM   1349 2HB  PRO A 102      15.035   9.103   5.369  1.00 94.68           H
ATOM   1350  CG  PRO A 102      13.555   8.663   3.835  1.00 94.68           C
ATOM   1351 1HG  PRO A 102      13.429   9.601   3.294  1.00 94.68           H
ATOM   1352 2HG  PRO A 102      14.303   8.091   3.288  1.00 94.68           H
ATOM   1353  CD  PRO A 102      12.245   7.904   3.975  1.00 94.68           C
ATOM   1354 1HD  PRO A 102      11.399   8.578   4.106  1.00 94.68           H
ATOM   1355 2HD  PRO A 102      12.033   7.298   3.094  1.00 94.68           H
ATOM   1356  N   PHE A 103      12.028   8.381   7.617  1.00 93.09           N
ATOM   1357  CA  PHE A 103      11.552   8.694   8.954  1.00 93.09           C
ATOM   1358  C   PHE A 103      11.283   7.418   9.754  1.00 93.09           C
ATOM   1359  O   PHE A 103      11.602   7.345  10.939  1.00 93.09           O
ATOM   1360  HA  PHE A 103      12.333   9.273   9.448  1.00 93.09           H
ATOM   1361  CB  PHE A 103      10.241   9.466   8.792  1.00 93.09           C
ATOM   1362 1HB  PHE A 103       9.551   8.870   8.195  1.00 93.09           H
ATOM   1363 2HB  PHE A 103       9.784   9.595   9.773  1.00 93.09           H
ATOM   1364  CG  PHE A 103      10.404  10.839   8.137  1.00 93.09           C
ATOM   1365  CD1 PHE A 103      10.600  11.942   8.909  1.00 93.09           C
ATOM   1366  HD1 PHE A 103      10.640  11.847   9.994  1.00 93.09           H
ATOM   1367  CD2 PHE A 103      10.354  10.957   6.783  1.00 93.09           C
ATOM   1368  HD2 PHE A 103      10.197  10.074   6.165  1.00 93.09           H
ATOM   1369  CE1 PHE A 103      10.751  13.216   8.301  1.00 93.09           C
ATOM   1370  HE1 PHE A 103      10.908  14.100   8.920  1.00 93.09           H
ATOM   1371  CE2 PHE A 103      10.505  12.232   6.175  1.00 93.09           C
ATOM   1372  HE2 PHE A 103      10.465  12.326   5.090  1.00 93.09           H
ATOM   1373  CZ  PHE A 103      10.701  13.334   6.947  1.00 93.09           C
ATOM   1374  HZ  PHE A 103      10.817  14.313   6.481  1.00 93.09           H
ATOM   1375  HN  PHE A 103      11.404   8.630   6.877  1.00 93.09           H
ATOM   1376  N   TRP A 104      10.699   6.443   9.073  1.00 86.13           N
ATOM   1377  CA  TRP A 104      10.370   5.179   9.709  1.00 86.13           C
ATOM   1378  C   TRP A 104      11.680   4.486  10.089  1.00 86.13           C
ATOM   1379  O   TRP A 104      11.756   3.816  11.118  1.00 86.13           O
ATOM   1380  HA  TRP A 104       9.790   5.398  10.605  1.00 86.13           H
ATOM   1381  CB  TRP A 104       9.483   4.323   8.802  1.00 86.13           C
ATOM   1382 1HB  TRP A 104       9.926   4.287   7.807  1.00 86.13           H
ATOM   1383 2HB  TRP A 104       9.469   3.302   9.183  1.00 86.13           H
ATOM   1384  CG  TRP A 104       8.043   4.827   8.684  1.00 86.13           C
ATOM   1385  CD1 TRP A 104       7.359   5.119   7.570  1.00 86.13           C
ATOM   1386  HD1 TRP A 104       7.763   5.030   6.561  1.00 86.13           H
ATOM   1387  CD2 TRP A 104       7.132   5.088   9.773  1.00 86.13           C
ATOM   1388  NE1 TRP A 104       6.080   5.548   7.858  1.00 86.13           N
ATOM   1389  HE1 TRP A 104       5.383   5.822   7.195  1.00 86.13           H
ATOM   1390  CE2 TRP A 104       5.937   5.528   9.241  1.00 86.13           C
ATOM   1391  CE3 TRP A 104       7.312   4.957  11.161  1.00 86.13           C
ATOM   1392  HE3 TRP A 104       8.245   4.612  11.606  1.00 86.13           H
ATOM   1393  CZ2 TRP A 104       4.829   5.873  10.025  1.00 86.13           C
ATOM   1394  HZ2 TRP A 104       3.896   6.218   9.580  1.00 86.13           H
ATOM   1395  CZ3 TRP A 104       6.195   5.305  11.931  1.00 86.13           C
ATOM   1396  HZ3 TRP A 104       6.281   5.222  13.014  1.00 86.13           H
ATOM   1397  CH2 TRP A 104       4.985   5.750  11.411  1.00 86.13           C
ATOM   1398  HH2 TRP A 104       4.162   6.002  12.079  1.00 86.13           H
ATOM   1399  HN  TRP A 104      10.451   6.507   8.106  1.00 86.13           H
ATOM   1400  N   ALA A 105      12.679   4.671   9.239  1.00 94.99           N
ATOM   1401  CA  ALA A 105      13.971   4.042   9.454  1.00 94.99           C
ATOM   1402  C   ALA A 105      14.573   4.556  10.763  1.00 94.99           C
ATOM   1403  O   ALA A 105      15.054   3.772  11.579  1.00 94.99           O
ATOM   1404  HA  ALA A 105      13.806   2.967   9.537  1.00 94.99           H
ATOM   1405  CB  ALA A 105      14.876   4.310   8.250  1.00 94.99           C
ATOM   1406 1HB  ALA A 105      14.417   3.899   7.351  1.00 94.99           H
ATOM   1407 2HB  ALA A 105      15.011   5.385   8.130  1.00 94.99           H
ATOM   1408 3HB  ALA A 105      15.845   3.838   8.411  1.00 94.99           H
ATOM   1409  HN  ALA A 105      12.616   5.238   8.418  1.00 94.99           H
ATOM   1410  N   ILE A 106      14.526   5.871  10.922  1.00 91.59           N
ATOM   1411  CA  ILE A 106      15.075   6.500  12.111  1.00 91.59           C
ATOM   1412  C   ILE A 106      14.266   6.062  13.334  1.00 91.59           C
ATOM   1413  O   ILE A 106      14.836   5.720  14.369  1.00 91.59           O
ATOM   1414  HA  ILE A 106      16.098   6.143  12.227  1.00 91.59           H
ATOM   1415  CB  ILE A 106      15.143   8.018  11.930  1.00 91.59           C
ATOM   1416  HB  ILE A 106      14.170   8.364  11.581  1.00 91.59           H
ATOM   1417  CG1 ILE A 106      16.169   8.398  10.861  1.00 91.59           C
ATOM   1418 1HG1 ILE A 106      17.176   8.257  11.252  1.00 91.59           H
ATOM   1419 2HG1 ILE A 106      16.065   7.735  10.001  1.00 91.59           H
ATOM   1420  CG2 ILE A 106      15.419   8.717  13.263  1.00 91.59           C
ATOM   1421 1HG2 ILE A 106      14.620   8.484  13.968  1.00 91.59           H
ATOM   1422 2HG2 ILE A 106      16.370   8.370  13.665  1.00 91.59           H
ATOM   1423 3HG2 ILE A 106      15.462   9.795  13.106  1.00 91.59           H
ATOM   1424  CD1 ILE A 106      15.986   9.851  10.417  1.00 91.59           C
ATOM   1425 1HD1 ILE A 106      14.986   9.981  10.004  1.00 91.59           H
ATOM   1426 2HD1 ILE A 106      16.114  10.511  11.274  1.00 91.59           H
ATOM   1427 3HD1 ILE A 106      16.728  10.094   9.656  1.00 91.59           H
ATOM   1428  HN  ILE A 106      14.124   6.501  10.257  1.00 91.59           H
ATOM   1429  N   ALA A 107      12.951   6.087  13.174  1.00 92.86           N
ATOM   1430  CA  ALA A 107      12.057   5.789  14.280  1.00 92.86           C
ATOM   1431  C   ALA A 107      12.276   4.343  14.731  1.00 92.86           C
ATOM   1432  O   ALA A 107      12.175   4.037  15.918  1.00 92.86           O
ATOM   1433  HA  ALA A 107      12.311   6.459  15.102  1.00 92.86           H
ATOM   1434  CB  ALA A 107      10.612   6.055  13.855  1.00 92.86           C
ATOM   1435 1HB  ALA A 107      10.504   7.102  13.572  1.00 92.86           H
ATOM   1436 2HB  ALA A 107      10.361   5.422  13.004  1.00 92.86           H
ATOM   1437 3HB  ALA A 107       9.942   5.831  14.685  1.00 92.86           H
ATOM   1438  HN  ALA A 107      12.497   6.305  12.310  1.00 92.86           H
ATOM   1439  N   ALA A 108      12.570   3.492  13.759  1.00 92.24           N
ATOM   1440  CA  ALA A 108      12.759   2.078  14.035  1.00 92.24           C
ATOM   1441  C   ALA A 108      14.125   1.869  14.692  1.00 92.24           C
ATOM   1442  O   ALA A 108      14.292   0.966  15.510  1.00 92.24           O
ATOM   1443  HA  ALA A 108      11.979   1.768  14.730  1.00 92.24           H
ATOM   1444  CB  ALA A 108      12.608   1.280  12.738  1.00 92.24           C
ATOM   1445 1HB  ALA A 108      11.611   1.440  12.327  1.00 92.24           H
ATOM   1446 2HB  ALA A 108      13.355   1.613  12.017  1.00 92.24           H
ATOM   1447 3HB  ALA A 108      12.750   0.220  12.945  1.00 92.24           H
ATOM   1448  HN  ALA A 108      12.679   3.754  12.800  1.00 92.24           H
ATOM   1449  N   ALA A 109      15.066   2.719  14.310  1.00 91.03           N
ATOM   1450  CA  ALA A 109      16.441   2.563  14.754  1.00 91.03           C
ATOM   1451  C   ALA A 109      16.532   2.900  16.244  1.00 91.03           C
ATOM   1452  O   ALA A 109      17.276   2.258  16.984  1.00 91.03           O
ATOM   1453  HA  ALA A 109      16.720   1.520  14.608  1.00 91.03           H
ATOM   1454  CB  ALA A 109      17.356   3.443  13.901  1.00 91.03           C
ATOM   1455 1HB  ALA A 109      17.276   3.145  12.855  1.00 91.03           H
ATOM   1456 2HB  ALA A 109      17.057   4.487  14.004  1.00 91.03           H
ATOM   1457 3HB  ALA A 109      18.387   3.326  14.234  1.00 91.03           H
ATOM   1458  HN  ALA A 109      14.902   3.502  13.709  1.00 91.03           H
ATOM   1459  N   ASP A 110      15.765   3.905  16.639  1.00 82.40           N
ATOM   1460  CA  ASP A 110      15.886   4.458  17.977  1.00 82.40           C
ATOM   1461  C   ASP A 110      14.500   4.861  18.485  1.00 82.40           C
ATOM   1462  O   ASP A 110      13.806   4.060  19.108  1.00 82.40           O
ATOM   1463  HA  ASP A 110      16.334   3.664  18.575  1.00 82.40           H
ATOM   1464  CB  ASP A 110      16.772   5.705  17.980  1.00 82.40           C
ATOM   1465 1HB  ASP A 110      17.716   5.486  17.480  1.00 82.40           H
ATOM   1466 2HB  ASP A 110      16.288   6.500  17.413  1.00 82.40           H
ATOM   1467  CG  ASP A 110      17.043   6.181  19.408  1.00 82.40           C
ATOM   1468  OD1 ASP A 110      16.717   5.410  20.336  1.00 82.40           O
ATOM   1469  OD2 ASP A 110      17.571   7.307  19.540  1.00 82.40           O
ATOM   1470  HN  ASP A 110      15.072   4.339  16.064  1.00 82.40           H
ATOM   1471  N   GLN A 111      14.139   6.104  18.199  1.00 85.29           N
ATOM   1472  CA  GLN A 111      12.856   6.629  18.634  1.00 85.29           C
ATOM   1473  C   GLN A 111      12.371   7.712  17.669  1.00 85.29           C
ATOM   1474  O   GLN A 111      13.124   8.163  16.807  1.00 85.29           O
ATOM   1475  HA  GLN A 111      12.173   5.780  18.612  1.00 85.29           H
ATOM   1476  CB  GLN A 111      12.940   7.167  20.064  1.00 85.29           C
ATOM   1477 1HB  GLN A 111      11.975   7.580  20.359  1.00 85.29           H
ATOM   1478 2HB  GLN A 111      13.162   6.351  20.752  1.00 85.29           H
ATOM   1479  CG  GLN A 111      14.019   8.246  20.181  1.00 85.29           C
ATOM   1480 1HG  GLN A 111      14.991   7.823  19.925  1.00 85.29           H
ATOM   1481 2HG  GLN A 111      13.820   9.044  19.465  1.00 85.29           H
ATOM   1482  CD  GLN A 111      14.065   8.824  21.597  1.00 85.29           C
ATOM   1483  OE1 GLN A 111      13.130   8.711  22.372  1.00 85.29           O
ATOM   1484  NE2 GLN A 111      15.203   9.448  21.890  1.00 85.29           N
ATOM   1485 1HE2 GLN A 111      15.931   9.506  21.207  1.00 85.29           H
ATOM   1486 2HE2 GLN A 111      15.329   9.860  22.792  1.00 85.29           H
ATOM   1487  HN  GLN A 111      14.705   6.746  17.682  1.00 85.29           H
ATOM   1488  N   TRP A 112      11.116   8.098  17.845  1.00 90.99           N
ATOM   1489  CA  TRP A 112      10.544   9.171  17.049  1.00 90.99           C
ATOM   1490  C   TRP A 112      11.141  10.492  17.538  1.00 90.99           C
ATOM   1491  O   TRP A 112      10.887  10.912  18.666  1.00 90.99           O
ATOM   1492  HA  TRP A 112      10.821   8.999  16.009  1.00 90.99           H
ATOM   1493  CB  TRP A 112       9.015   9.146  17.113  1.00 90.99           C
ATOM   1494 1HB  TRP A 112       8.667   8.146  16.854  1.00 90.99           H
ATOM   1495 2HB  TRP A 112       8.701   9.337  18.139  1.00 90.99           H
ATOM   1496  CG  TRP A 112       8.337  10.161  16.190  1.00 90.99           C
ATOM   1497  CD1 TRP A 112       7.876  11.380  16.502  1.00 90.99           C
ATOM   1498  HD1 TRP A 112       7.928  11.819  17.498  1.00 90.99           H
ATOM   1499  CD2 TRP A 112       8.062   9.994  14.784  1.00 90.99           C
ATOM   1500  NE1 TRP A 112       7.325  12.008  15.404  1.00 90.99           N
ATOM   1501  HE1 TRP A 112       6.917  12.921  15.387  1.00 90.99           H
ATOM   1502  CE2 TRP A 112       7.442  11.139  14.326  1.00 90.99           C
ATOM   1503  CE3 TRP A 112       8.329   8.912  13.926  1.00 90.99           C
ATOM   1504  HE3 TRP A 112       8.817   7.998  14.263  1.00 90.99           H
ATOM   1505  CZ2 TRP A 112       7.036  11.312  12.997  1.00 90.99           C
ATOM   1506  HZ2 TRP A 112       6.548  12.226  12.660  1.00 90.99           H
ATOM   1507  CZ3 TRP A 112       7.917   9.100  12.602  1.00 90.99           C
ATOM   1508  HZ3 TRP A 112       8.099   8.291  11.894  1.00 90.99           H
ATOM   1509  CH2 TRP A 112       7.291  10.247  12.125  1.00 90.99           C
ATOM   1510  HH2 TRP A 112       7.000  10.316  11.076  1.00 90.99           H
ATOM   1511  HN  TRP A 112      10.495   7.692  18.516  1.00 90.99           H
ATOM   1512  N   LYS A 113      11.923  11.110  16.666  1.00 83.34           N
ATOM   1513  CA  LYS A 113      12.687  12.286  17.047  1.00 83.34           C
ATOM   1514  C   LYS A 113      12.033  13.531  16.445  1.00 83.34           C
ATOM   1515  O   LYS A 113      12.587  14.626  16.523  1.00 83.34           O
ATOM   1516  HA  LYS A 113      12.645  12.365  18.133  1.00 83.34           H
ATOM   1517  CB  LYS A 113      14.158  12.117  16.662  1.00 83.34           C
ATOM   1518 1HB  LYS A 113      14.242  11.970  15.585  1.00 83.34           H
ATOM   1519 2HB  LYS A 113      14.708  13.027  16.903  1.00 83.34           H
ATOM   1520  CG  LYS A 113      14.783  10.927  17.394  1.00 83.34           C
ATOM   1521 1HG  LYS A 113      14.622  11.031  18.467  1.00 83.34           H
ATOM   1522 2HG  LYS A 113      14.291  10.006  17.085  1.00 83.34           H
ATOM   1523  CD  LYS A 113      16.283  10.832  17.105  1.00 83.34           C
ATOM   1524 1HD  LYS A 113      16.443  10.705  16.034  1.00 83.34           H
ATOM   1525 2HD  LYS A 113      16.772  11.763  17.392  1.00 83.34           H
ATOM   1526  CE  LYS A 113      16.914   9.663  17.863  1.00 83.34           C
ATOM   1527 1HE  LYS A 113      16.758   9.790  18.934  1.00 83.34           H
ATOM   1528 2HE  LYS A 113      16.426   8.731  17.578  1.00 83.34           H
ATOM   1529  NZ  LYS A 113      18.363   9.580  17.573  1.00 83.34           N
ATOM   1530 1HZ  LYS A 113      18.759   8.780  18.055  1.00 83.34           H
ATOM   1531 2HZ  LYS A 113      18.503   9.475  16.574  1.00 83.34           H
ATOM   1532 3HZ  LYS A 113      18.821  10.427  17.892  1.00 83.34           H
ATOM   1533  HN  LYS A 113      12.039  10.821  15.715  1.00 83.34           H
ATOM   1534  N   PHE A 114      10.864  13.321  15.858  1.00 89.07           N
ATOM   1535  CA  PHE A 114      10.216  14.367  15.086  1.00 89.07           C
ATOM   1536  C   PHE A 114       8.971  14.890  15.806  1.00 89.07           C
ATOM   1537  O   PHE A 114       8.530  14.305  16.795  1.00 89.07           O
ATOM   1538  HA  PHE A 114      10.935  15.178  14.972  1.00 89.07           H
ATOM   1539  CB  PHE A 114       9.795  13.744  13.753  1.00 89.07           C
ATOM   1540 1HB  PHE A 114       9.003  13.018  13.937  1.00 89.07           H
ATOM   1541 2HB  PHE A 114       9.372  14.522  13.117  1.00 89.07           H
ATOM   1542  CG  PHE A 114      10.935  13.055  13.001  1.00 89.07           C
ATOM   1543  CD1 PHE A 114      11.851  13.798  12.325  1.00 89.07           C
ATOM   1544  HD1 PHE A 114      11.774  14.885  12.319  1.00 89.07           H
ATOM   1545  CD2 PHE A 114      11.032  11.698  13.009  1.00 89.07           C
ATOM   1546  HD2 PHE A 114      10.298  11.102  13.551  1.00 89.07           H
ATOM   1547  CE1 PHE A 114      12.909  13.158  11.627  1.00 89.07           C
ATOM   1548  HE1 PHE A 114      13.644  13.754  11.085  1.00 89.07           H
ATOM   1549  CE2 PHE A 114      12.090  11.058  12.311  1.00 89.07           C
ATOM   1550  HE2 PHE A 114      12.168   9.971  12.317  1.00 89.07           H
ATOM   1551  CZ  PHE A 114      13.007  11.802  11.635  1.00 89.07           C
ATOM   1552  HZ  PHE A 114      13.819  11.310  11.099  1.00 89.07           H
ATOM   1553  HN  PHE A 114      10.362  12.457  15.904  1.00 89.07           H
ATOM   1554  N   GLN A 115       8.440  15.985  15.284  1.00 81.65           N
ATOM   1555  CA  GLN A 115       7.277  16.614  15.886  1.00 81.65           C
ATOM   1556  C   GLN A 115       6.021  15.785  15.607  1.00 81.65           C
ATOM   1557  O   GLN A 115       6.020  14.934  14.719  1.00 81.65           O
ATOM   1558  HA  GLN A 115       7.478  16.630  16.957  1.00 81.65           H
ATOM   1559  CB  GLN A 115       7.108  18.050  15.385  1.00 81.65           C
ATOM   1560 1HB  GLN A 115       7.069  18.056  14.296  1.00 81.65           H
ATOM   1561 2HB  GLN A 115       6.160  18.454  15.740  1.00 81.65           H
ATOM   1562  CG  GLN A 115       8.259  18.936  15.865  1.00 81.65           C
ATOM   1563 1HG  GLN A 115       8.338  18.879  16.951  1.00 81.65           H
ATOM   1564 2HG  GLN A 115       9.200  18.569  15.457  1.00 81.65           H
ATOM   1565  CD  GLN A 115       8.045  20.390  15.440  1.00 81.65           C
ATOM   1566  OE1 GLN A 115       7.136  20.719  14.695  1.00 81.65           O
ATOM   1567  NE2 GLN A 115       8.930  21.240  15.953  1.00 81.65           N
ATOM   1568 1HE2 GLN A 115       9.652  20.905  16.558  1.00 81.65           H
ATOM   1569 2HE2 GLN A 115       8.874  22.214  15.733  1.00 81.65           H
ATOM   1570  HN  GLN A 115       8.790  16.441  14.465  1.00 81.65           H
ATOM   1571  N   THR A 116       4.983  16.062  16.382  1.00 88.32           N
ATOM   1572  CA  THR A 116       3.724  15.354  16.228  1.00 88.32           C
ATOM   1573  C   THR A 116       3.178  15.537  14.811  1.00 88.32           C
ATOM   1574  O   THR A 116       2.607  14.611  14.237  1.00 88.32           O
ATOM   1575  HA  THR A 116       3.910  14.288  16.364  1.00 88.32           H
ATOM   1576  CB  THR A 116       2.768  15.848  17.316  1.00 88.32           C
ATOM   1577  HB  THR A 116       2.395  16.845  17.083  1.00 88.32           H
ATOM   1578  OG1 THR A 116       3.524  15.740  18.518  1.00 88.32           O
ATOM   1579  HG1 THR A 116       3.090  16.272  19.245  1.00 88.32           H
ATOM   1580  CG2 THR A 116       1.587  14.899  17.532  1.00 88.32           C
ATOM   1581 1HG2 THR A 116       1.958  13.919  17.831  1.00 88.32           H
ATOM   1582 2HG2 THR A 116       1.021  14.806  16.605  1.00 88.32           H
ATOM   1583 3HG2 THR A 116       0.940  15.297  18.314  1.00 88.32           H
ATOM   1584  HN  THR A 116       4.993  16.756  17.102  1.00 88.32           H
ATOM   1585  N   PHE A 117       3.373  16.738  14.286  1.00 91.45           N
ATOM   1586  CA  PHE A 117       2.895  17.060  12.953  1.00 91.45           C
ATOM   1587  C   PHE A 117       3.434  16.065  11.922  1.00 91.45           C
ATOM   1588  O   PHE A 117       2.685  15.566  11.085  1.00 91.45           O
ATOM   1589  HA  PHE A 117       1.807  17.001  12.976  1.00 91.45           H
ATOM   1590  CB  PHE A 117       3.415  18.458  12.615  1.00 91.45           C
ATOM   1591 1HB  PHE A 117       3.025  19.166  13.346  1.00 91.45           H
ATOM   1592 2HB  PHE A 117       4.501  18.464  12.715  1.00 91.45           H
ATOM   1593  CG  PHE A 117       3.044  18.939  11.211  1.00 91.45           C
ATOM   1594  CD1 PHE A 117       3.987  18.972  10.232  1.00 91.45           C
ATOM   1595  HD1 PHE A 117       5.008  18.656  10.447  1.00 91.45           H
ATOM   1596  CD2 PHE A 117       1.770  19.333  10.942  1.00 91.45           C
ATOM   1597  HD2 PHE A 117       1.014  19.306  11.727  1.00 91.45           H
ATOM   1598  CE1 PHE A 117       3.642  19.418   8.929  1.00 91.45           C
ATOM   1599  HE1 PHE A 117       4.398  19.445   8.144  1.00 91.45           H
ATOM   1600  CE2 PHE A 117       1.425  19.779   9.639  1.00 91.45           C
ATOM   1601  HE2 PHE A 117       0.405  20.095   9.423  1.00 91.45           H
ATOM   1602  CZ  PHE A 117       2.368  19.812   8.660  1.00 91.45           C
ATOM   1603  HZ  PHE A 117       2.103  20.154   7.659  1.00 91.45           H
ATOM   1604  HN  PHE A 117       3.847  17.483  14.756  1.00 91.45           H
ATOM   1605  N   MET A 118       4.730  15.808  12.018  1.00 88.72           N
ATOM   1606  CA  MET A 118       5.383  14.899  11.091  1.00 88.72           C
ATOM   1607  C   MET A 118       4.853  13.473  11.256  1.00 88.72           C
ATOM   1608  O   MET A 118       4.791  12.714  10.290  1.00 88.72           O
ATOM   1609  HA  MET A 118       5.141  15.271  10.096  1.00 88.72           H
ATOM   1610  CB  MET A 118       6.893  14.914  11.339  1.00 88.72           C
ATOM   1611 1HB  MET A 118       7.091  14.812  12.406  1.00 88.72           H
ATOM   1612 2HB  MET A 118       7.354  14.058  10.847  1.00 88.72           H
ATOM   1613  CG  MET A 118       7.521  16.208  10.820  1.00 88.72           C
ATOM   1614 1HG  MET A 118       7.081  17.066  11.329  1.00 88.72           H
ATOM   1615 2HG  MET A 118       8.588  16.219  11.042  1.00 88.72           H
ATOM   1616  SD  MET A 118       7.264  16.348   9.059  1.00 88.72           S
ATOM   1617  CE  MET A 118       7.794  18.033   8.801  1.00 88.72           C
ATOM   1618 1HE  MET A 118       7.172  18.704   9.393  1.00 88.72           H
ATOM   1619 2HE  MET A 118       8.835  18.137   9.106  1.00 88.72           H
ATOM   1620 3HE  MET A 118       7.698  18.286   7.745  1.00 88.72           H
ATOM   1621  HN  MET A 118       5.330  16.208  12.711  1.00 88.72           H
ATOM   1622  N   CYS A 119       4.483  13.152  12.488  1.00 93.68           N
ATOM   1623  CA  CYS A 119       3.887  11.859  12.777  1.00 93.68           C
ATOM   1624  C   CYS A 119       2.582  11.744  11.987  1.00 93.68           C
ATOM   1625  O   CYS A 119       2.329  10.726  11.344  1.00 93.68           O
ATOM   1626  HA  CYS A 119       4.604  11.105  12.453  1.00 93.68           H
ATOM   1627  CB  CYS A 119       3.664  11.662  14.278  1.00 93.68           C
ATOM   1628 1HB  CYS A 119       4.622  11.660  14.799  1.00 93.68           H
ATOM   1629 2HB  CYS A 119       3.084  12.493  14.680  1.00 93.68           H
ATOM   1630  SG  CYS A 119       2.786  10.085  14.579  1.00 93.68           S
ATOM   1631  HN  CYS A 119       4.585  13.757  13.278  1.00 93.68           H
ATOM   1632  N   LYS A 120       1.788  12.802  12.060  1.00 92.09           N
ATOM   1633  CA  LYS A 120       0.508  12.826  11.372  1.00 92.09           C
ATOM   1634  C   LYS A 120       0.739  12.667   9.868  1.00 92.09           C
ATOM   1635  O   LYS A 120       0.074  11.863   9.216  1.00 92.09           O
ATOM   1636  HA  LYS A 120      -0.069  11.971  11.725  1.00 92.09           H
ATOM   1637  CB  LYS A 120      -0.276  14.086  11.744  1.00 92.09           C
ATOM   1638 1HB  LYS A 120       0.350  14.966  11.595  1.00 92.09           H
ATOM   1639 2HB  LYS A 120      -1.136  14.192  11.083  1.00 92.09           H
ATOM   1640  CG  LYS A 120      -0.748  14.029  13.198  1.00 92.09           C
ATOM   1641 1HG  LYS A 120      -1.439  13.196  13.327  1.00 92.09           H
ATOM   1642 2HG  LYS A 120       0.102  13.843  13.853  1.00 92.09           H
ATOM   1643  CD  LYS A 120      -1.435  15.335  13.604  1.00 92.09           C
ATOM   1644 1HD  LYS A 120      -0.751  16.171  13.456  1.00 92.09           H
ATOM   1645 2HD  LYS A 120      -2.297  15.512  12.960  1.00 92.09           H
ATOM   1646  CE  LYS A 120      -1.884  15.288  15.065  1.00 92.09           C
ATOM   1647 1HE  LYS A 120      -1.085  14.879  15.684  1.00 92.09           H
ATOM   1648 2HE  LYS A 120      -2.080  16.298  15.425  1.00 92.09           H
ATOM   1649  NZ  LYS A 120      -3.102  14.459  15.207  1.00 92.09           N
ATOM   1650 1HZ  LYS A 120      -3.514  14.617  16.120  1.00 92.09           H
ATOM   1651 2HZ  LYS A 120      -3.769  14.714  14.487  1.00 92.09           H
ATOM   1652 3HZ  LYS A 120      -2.858  13.480  15.111  1.00 92.09           H
ATOM   1653  HN  LYS A 120       2.006  13.631  12.576  1.00 92.09           H
ATOM   1654  N   VAL A 121       1.683  13.446   9.361  1.00 93.12           N
ATOM   1655  CA  VAL A 121       1.934  13.484   7.930  1.00 93.12           C
ATOM   1656  C   VAL A 121       2.386  12.100   7.459  1.00 93.12           C
ATOM   1657  O   VAL A 121       1.850  11.564   6.490  1.00 93.12           O
ATOM   1658  HA  VAL A 121       0.993  13.732   7.438  1.00 93.12           H
ATOM   1659  CB  VAL A 121       2.944  14.585   7.605  1.00 93.12           C
ATOM   1660  HB  VAL A 121       3.813  14.444   8.247  1.00 93.12           H
ATOM   1661  CG1 VAL A 121       3.413  14.487   6.152  1.00 93.12           C
ATOM   1662 1HG1 VAL A 121       3.886  13.519   5.987  1.00 93.12           H
ATOM   1663 2HG1 VAL A 121       2.556  14.591   5.486  1.00 93.12           H
ATOM   1664 3HG1 VAL A 121       4.131  15.282   5.947  1.00 93.12           H
ATOM   1665  CG2 VAL A 121       2.361  15.969   7.901  1.00 93.12           C
ATOM   1666 1HG2 VAL A 121       1.468  16.124   7.296  1.00 93.12           H
ATOM   1667 2HG2 VAL A 121       2.100  16.035   8.957  1.00 93.12           H
ATOM   1668 3HG2 VAL A 121       3.100  16.733   7.661  1.00 93.12           H
ATOM   1669  HN  VAL A 121       2.270  14.043   9.909  1.00 93.12           H
ATOM   1670  N   VAL A 122       3.367  11.561   8.167  1.00 92.20           N
ATOM   1671  CA  VAL A 122       4.023  10.340   7.729  1.00 92.20           C
ATOM   1672  C   VAL A 122       3.003   9.200   7.703  1.00 92.20           C
ATOM   1673  O   VAL A 122       2.939   8.442   6.736  1.00 92.20           O
ATOM   1674  HA  VAL A 122       4.387  10.508   6.716  1.00 92.20           H
ATOM   1675  CB  VAL A 122       5.229  10.044   8.623  1.00 92.20           C
ATOM   1676  HB  VAL A 122       4.894  10.082   9.660  1.00 92.20           H
ATOM   1677  CG1 VAL A 122       5.776   8.640   8.358  1.00 92.20           C
ATOM   1678 1HG1 VAL A 122       5.000   7.903   8.562  1.00 92.20           H
ATOM   1679 2HG1 VAL A 122       6.086   8.562   7.315  1.00 92.20           H
ATOM   1680 3HG1 VAL A 122       6.632   8.455   9.006  1.00 92.20           H
ATOM   1681  CG2 VAL A 122       6.319  11.101   8.442  1.00 92.20           C
ATOM   1682 1HG2 VAL A 122       6.648  11.109   7.402  1.00 92.20           H
ATOM   1683 2HG2 VAL A 122       5.922  12.082   8.704  1.00 92.20           H
ATOM   1684 3HG2 VAL A 122       7.164  10.867   9.088  1.00 92.20           H
ATOM   1685  HN  VAL A 122       3.714  11.942   9.024  1.00 92.20           H
ATOM   1686  N   ASN A 123       2.232   9.113   8.777  1.00 91.08           N
ATOM   1687  CA  ASN A 123       1.216   8.080   8.888  1.00 91.08           C
ATOM   1688  C   ASN A 123       0.187   8.261   7.770  1.00 91.08           C
ATOM   1689  O   ASN A 123      -0.261   7.285   7.171  1.00 91.08           O
ATOM   1690  HA  ASN A 123       1.757   7.137   8.809  1.00 91.08           H
ATOM   1691  CB  ASN A 123       0.481   8.172  10.227  1.00 91.08           C
ATOM   1692 1HB  ASN A 123       0.410   9.215  10.536  1.00 91.08           H
ATOM   1693 2HB  ASN A 123      -0.538   7.803  10.112  1.00 91.08           H
ATOM   1694  CG  ASN A 123       1.204   7.363  11.306  1.00 91.08           C
ATOM   1695  OD1 ASN A 123       2.072   6.551  11.032  1.00 91.08           O
ATOM   1696  ND2 ASN A 123       0.798   7.629  12.544  1.00 91.08           N
ATOM   1697 1HD2 ASN A 123       0.080   8.307  12.700  1.00 91.08           H
ATOM   1698 2HD2 ASN A 123       1.211   7.150  13.319  1.00 91.08           H
ATOM   1699  HN  ASN A 123       2.292   9.732   9.560  1.00 91.08           H
ATOM   1700  N   SER A 124      -0.158   9.516   7.524  1.00 91.89           N
ATOM   1701  CA  SER A 124      -1.175   9.832   6.536  1.00 91.89           C
ATOM   1702  C   SER A 124      -0.679   9.463   5.137  1.00 91.89           C
ATOM   1703  O   SER A 124      -1.413   8.866   4.351  1.00 91.89           O
ATOM   1704  HA  SER A 124      -2.039   9.226   6.807  1.00 91.89           H
ATOM   1705  CB  SER A 124      -1.555  11.314   6.591  1.00 91.89           C
ATOM   1706 1HB  SER A 124      -0.683  11.920   6.346  1.00 91.89           H
ATOM   1707 2HB  SER A 124      -2.311  11.523   5.834  1.00 91.89           H
ATOM   1708  OG  SER A 124      -2.050  11.691   7.873  1.00 91.89           O
ATOM   1709  HG  SER A 124      -1.400  12.303   8.324  1.00 91.89           H
ATOM   1710  HN  SER A 124       0.244  10.307   7.985  1.00 91.89           H
ATOM   1711  N   MET A 125       0.565   9.834   4.868  1.00 85.66           N
ATOM   1712  CA  MET A 125       1.145   9.610   3.555  1.00 85.66           C
ATOM   1713  C   MET A 125       1.199   8.116   3.227  1.00 85.66           C
ATOM   1714  O   MET A 125       0.897   7.712   2.105  1.00 85.66           O
ATOM   1715  HA  MET A 125       0.487  10.120   2.852  1.00 85.66           H
ATOM   1716  CB  MET A 125       2.560  10.192   3.515  1.00 85.66           C
ATOM   1717 1HB  MET A 125       3.105   9.894   4.411  1.00 85.66           H
ATOM   1718 2HB  MET A 125       3.101   9.785   2.662  1.00 85.66           H
ATOM   1719  CG  MET A 125       2.521  11.719   3.420  1.00 85.66           C
ATOM   1720 1HG  MET A 125       1.946  12.023   2.546  1.00 85.66           H
ATOM   1721 2HG  MET A 125       2.017  12.134   4.293  1.00 85.66           H
ATOM   1722  SD  MET A 125       4.181  12.366   3.311  1.00 85.66           S
ATOM   1723  CE  MET A 125       4.546  11.998   1.603  1.00 85.66           C
ATOM   1724 1HE  MET A 125       4.478  10.922   1.440  1.00 85.66           H
ATOM   1725 2HE  MET A 125       3.829  12.509   0.960  1.00 85.66           H
ATOM   1726 3HE  MET A 125       5.554  12.338   1.365  1.00 85.66           H
ATOM   1727  HN  MET A 125       1.170  10.280   5.527  1.00 85.66           H
ATOM   1728  N   TYR A 126       1.585   7.337   4.227  1.00 84.81           N
ATOM   1729  CA  TYR A 126       1.656   5.895   4.067  1.00 84.81           C
ATOM   1730  C   TYR A 126       0.293   5.319   3.677  1.00 84.81           C
ATOM   1731  O   TYR A 126       0.195   4.523   2.744  1.00 84.81           O
ATOM   1732  HA  TYR A 126       2.373   5.679   3.275  1.00 84.81           H
ATOM   1733  CB  TYR A 126       2.059   5.338   5.434  1.00 84.81           C
ATOM   1734 1HB  TYR A 126       3.120   5.530   5.594  1.00 84.81           H
ATOM   1735 2HB  TYR A 126       1.517   5.879   6.209  1.00 84.81           H
ATOM   1736  CG  TYR A 126       1.796   3.840   5.598  1.00 84.81           C
ATOM   1737  CD1 TYR A 126       0.804   3.403   6.453  1.00 84.81           C
ATOM   1738  HD1 TYR A 126       0.208   4.126   7.010  1.00 84.81           H
ATOM   1739  CD2 TYR A 126       2.550   2.926   4.892  1.00 84.81           C
ATOM   1740  HD2 TYR A 126       3.334   3.270   4.217  1.00 84.81           H
ATOM   1741  CE1 TYR A 126       0.556   1.993   6.607  1.00 84.81           C
ATOM   1742  HE1 TYR A 126      -0.224   1.635   7.279  1.00 84.81           H
ATOM   1743  CE2 TYR A 126       2.302   1.515   5.047  1.00 84.81           C
ATOM   1744  HE2 TYR A 126       2.891   0.782   4.495  1.00 84.81           H
ATOM   1745  CZ  TYR A 126       1.318   1.119   5.896  1.00 84.81           C
ATOM   1746  OH  TYR A 126       1.083  -0.213   6.042  1.00 84.81           O
ATOM   1747  HH  TYR A 126       1.563  -0.724   5.330  1.00 84.81           H
ATOM   1748  HN  TYR A 126       1.846   7.676   5.131  1.00 84.81           H
ATOM   1749  N   LYS A 127      -0.725   5.744   4.411  1.00 84.70           N
ATOM   1750  CA  LYS A 127      -2.054   5.178   4.247  1.00 84.70           C
ATOM   1751  C   LYS A 127      -2.629   5.621   2.900  1.00 84.70           C
ATOM   1752  O   LYS A 127      -3.324   4.853   2.236  1.00 84.70           O
ATOM   1753  HA  LYS A 127      -1.948   4.093   4.238  1.00 84.70           H
ATOM   1754  CB  LYS A 127      -2.940   5.536   5.442  1.00 84.70           C
ATOM   1755 1HB  LYS A 127      -2.365   5.454   6.364  1.00 84.70           H
ATOM   1756 2HB  LYS A 127      -3.263   6.574   5.361  1.00 84.70           H
ATOM   1757  CG  LYS A 127      -4.162   4.619   5.513  1.00 84.70           C
ATOM   1758 1HG  LYS A 127      -4.816   4.812   4.662  1.00 84.70           H
ATOM   1759 2HG  LYS A 127      -3.845   3.578   5.441  1.00 84.70           H
ATOM   1760  CD  LYS A 127      -4.935   4.834   6.815  1.00 84.70           C
ATOM   1761 1HD  LYS A 127      -4.291   4.610   7.666  1.00 84.70           H
ATOM   1762 2HD  LYS A 127      -5.224   5.882   6.902  1.00 84.70           H
ATOM   1763  CE  LYS A 127      -6.182   3.949   6.866  1.00 84.70           C
ATOM   1764 1HE  LYS A 127      -6.790   4.116   5.977  1.00 84.70           H
ATOM   1765 2HE  LYS A 127      -5.890   2.899   6.860  1.00 84.70           H
ATOM   1766  NZ  LYS A 127      -6.977   4.243   8.080  1.00 84.70           N
ATOM   1767 1HZ  LYS A 127      -7.873   3.773   8.018  1.00 84.70           H
ATOM   1768 2HZ  LYS A 127      -6.478   3.912   8.898  1.00 84.70           H
ATOM   1769 3HZ  LYS A 127      -7.123   5.243   8.154  1.00 84.70           H
ATOM   1770  HN  LYS A 127      -0.654   6.460   5.106  1.00 84.70           H
ATOM   1771  N   MET A 128      -2.318   6.856   2.537  1.00 85.99           N
ATOM   1772  CA  MET A 128      -2.759   7.395   1.262  1.00 85.99           C
ATOM   1773  C   MET A 128      -2.159   6.605   0.097  1.00 85.99           C
ATOM   1774  O   MET A 128      -2.850   6.309  -0.877  1.00 85.99           O
ATOM   1775  HA  MET A 128      -3.844   7.292   1.259  1.00 85.99           H
ATOM   1776  CB  MET A 128      -2.338   8.862   1.154  1.00 85.99           C
ATOM   1777 1HB  MET A 128      -2.610   9.390   2.068  1.00 85.99           H
ATOM   1778 2HB  MET A 128      -1.254   8.927   1.058  1.00 85.99           H
ATOM   1779  CG  MET A 128      -3.004   9.536  -0.047  1.00 85.99           C
ATOM   1780 1HG  MET A 128      -2.664   9.069  -0.972  1.00 85.99           H
ATOM   1781 2HG  MET A 128      -4.084   9.400   0.000  1.00 85.99           H
ATOM   1782  SD  MET A 128      -2.610  11.277  -0.066  1.00 85.99           S
ATOM   1783  CE  MET A 128      -3.652  11.817  -1.411  1.00 85.99           C
ATOM   1784 1HE  MET A 128      -3.371  11.289  -2.322  1.00 85.99           H
ATOM   1785 2HE  MET A 128      -4.694  11.600  -1.173  1.00 85.99           H
ATOM   1786 3HE  MET A 128      -3.529  12.889  -1.559  1.00 85.99           H
ATOM   1787  HN  MET A 128      -1.777   7.484   3.097  1.00 85.99           H
ATOM   1788  N   ASN A 129      -0.881   6.286   0.235  1.00 81.81           N
ATOM   1789  CA  ASN A 129      -0.193   5.495  -0.771  1.00 81.81           C
ATOM   1790  C   ASN A 129      -0.852   4.118  -0.870  1.00 81.81           C
ATOM   1791  O   ASN A 129      -1.143   3.642  -1.966  1.00 81.81           O
ATOM   1792  HA  ASN A 129      -0.282   6.067  -1.695  1.00 81.81           H
ATOM   1793  CB  ASN A 129       1.277   5.290  -0.401  1.00 81.81           C
ATOM   1794 1HB  ASN A 129       1.758   6.258  -0.257  1.00 81.81           H
ATOM   1795 2HB  ASN A 129       1.346   4.756   0.547  1.00 81.81           H
ATOM   1796  CG  ASN A 129       2.013   4.506  -1.489  1.00 81.81           C
ATOM   1797  OD1 ASN A 129       2.001   4.856  -2.658  1.00 81.81           O
ATOM   1798  ND2 ASN A 129       2.651   3.429  -1.042  1.00 81.81           N
ATOM   1799 1HD2 ASN A 129       2.621   3.197  -0.070  1.00 81.81           H
ATOM   1800 2HD2 ASN A 129       3.162   2.850  -1.678  1.00 81.81           H
ATOM   1801  HN  ASN A 129      -0.318   6.558   1.016  1.00 81.81           H
ATOM   1802  N   PHE A 130      -1.069   3.517   0.291  1.00 86.94           N
ATOM   1803  CA  PHE A 130      -1.599   2.165   0.346  1.00 86.94           C
ATOM   1804  C   PHE A 130      -2.862   2.036  -0.507  1.00 86.94           C
ATOM   1805  O   PHE A 130      -2.949   1.161  -1.367  1.00 86.94           O
ATOM   1806  HA  PHE A 130      -0.829   1.500  -0.046  1.00 86.94           H
ATOM   1807  CB  PHE A 130      -1.953   1.883   1.807  1.00 86.94           C
ATOM   1808 1HB  PHE A 130      -1.045   1.937   2.408  1.00 86.94           H
ATOM   1809 2HB  PHE A 130      -2.621   2.666   2.166  1.00 86.94           H
ATOM   1810  CG  PHE A 130      -2.617   0.523   2.035  1.00 86.94           C
ATOM   1811  CD1 PHE A 130      -3.960   0.446   2.232  1.00 86.94           C
ATOM   1812  HD1 PHE A 130      -4.564   1.354   2.227  1.00 86.94           H
ATOM   1813  CD2 PHE A 130      -1.863  -0.609   2.041  1.00 86.94           C
ATOM   1814  HD2 PHE A 130      -0.786  -0.548   1.883  1.00 86.94           H
ATOM   1815  CE1 PHE A 130      -4.576  -0.816   2.443  1.00 86.94           C
ATOM   1816  HE1 PHE A 130      -5.653  -0.877   2.601  1.00 86.94           H
ATOM   1817  CE2 PHE A 130      -2.479  -1.871   2.252  1.00 86.94           C
ATOM   1818  HE2 PHE A 130      -1.875  -2.778   2.257  1.00 86.94           H
ATOM   1819  CZ  PHE A 130      -3.823  -1.948   2.449  1.00 86.94           C
ATOM   1820  HZ  PHE A 130      -4.295  -2.916   2.611  1.00 86.94           H
ATOM   1821  HN  PHE A 130      -0.889   3.937   1.180  1.00 86.94           H
ATOM   1822  N   TYR A 131      -3.812   2.921  -0.239  1.00 91.36           N
ATOM   1823  CA  TYR A 131      -5.083   2.891  -0.942  1.00 91.36           C
ATOM   1824  C   TYR A 131      -4.907   3.290  -2.409  1.00 91.36           C
ATOM   1825  O   TYR A 131      -5.506   2.685  -3.297  1.00 91.36           O
ATOM   1826  HA  TYR A 131      -5.470   1.873  -0.894  1.00 91.36           H
ATOM   1827  CB  TYR A 131      -5.973   3.924  -0.248  1.00 91.36           C
ATOM   1828 1HB  TYR A 131      -5.399   4.837  -0.091  1.00 91.36           H
ATOM   1829 2HB  TYR A 131      -6.801   4.178  -0.910  1.00 91.36           H
ATOM   1830  CG  TYR A 131      -6.538   3.456   1.095  1.00 91.36           C
ATOM   1831  CD1 TYR A 131      -7.250   2.277   1.171  1.00 91.36           C
ATOM   1832  HD1 TYR A 131      -7.410   1.678   0.274  1.00 91.36           H
ATOM   1833  CD2 TYR A 131      -6.335   4.214   2.230  1.00 91.36           C
ATOM   1834  HD2 TYR A 131      -5.772   5.146   2.170  1.00 91.36           H
ATOM   1835  CE1 TYR A 131      -7.781   1.836   2.435  1.00 91.36           C
ATOM   1836  HE1 TYR A 131      -8.345   0.907   2.509  1.00 91.36           H
ATOM   1837  CE2 TYR A 131      -6.866   3.774   3.494  1.00 91.36           C
ATOM   1838  HE2 TYR A 131      -6.713   4.363   4.398  1.00 91.36           H
ATOM   1839  CZ  TYR A 131      -7.563   2.607   3.534  1.00 91.36           C
ATOM   1840  OH  TYR A 131      -8.065   2.191   4.728  1.00 91.36           O
ATOM   1841  HH  TYR A 131      -8.418   2.973   5.241  1.00 91.36           H
ATOM   1842  HN  TYR A 131      -3.723   3.647   0.443  1.00 91.36           H
ATOM   1843  N   SER A 132      -4.084   4.307  -2.618  1.00 91.23           N
ATOM   1844  CA  SER A 132      -3.911   4.869  -3.947  1.00 91.23           C
ATOM   1845  C   SER A 132      -3.362   3.803  -4.898  1.00 91.23           C
ATOM   1846  O   SER A 132      -3.858   3.647  -6.013  1.00 91.23           O
ATOM   1847  HA  SER A 132      -4.906   5.184  -4.259  1.00 91.23           H
ATOM   1848  CB  SER A 132      -2.979   6.082  -3.915  1.00 91.23           C
ATOM   1849 1HB  SER A 132      -2.000   5.777  -3.545  1.00 91.23           H
ATOM   1850 2HB  SER A 132      -2.834   6.455  -4.929  1.00 91.23           H
ATOM   1851  OG  SER A 132      -3.492   7.127  -3.093  1.00 91.23           O
ATOM   1852  HG  SER A 132      -2.981   7.169  -2.235  1.00 91.23           H
ATOM   1853  HN  SER A 132      -3.541   4.744  -1.901  1.00 91.23           H
ATOM   1854  N   CYS A 133      -2.346   3.098  -4.423  1.00 89.16           N
ATOM   1855  CA  CYS A 133      -1.677   2.103  -5.244  1.00 89.16           C
ATOM   1856  C   CYS A 133      -2.696   1.023  -5.615  1.00 89.16           C
ATOM   1857  O   CYS A 133      -2.823   0.660  -6.783  1.00 89.16           O
ATOM   1858  HA  CYS A 133      -1.320   2.620  -6.134  1.00 89.16           H
ATOM   1859  CB  CYS A 133      -0.455   1.515  -4.536  1.00 89.16           C
ATOM   1860 1HB  CYS A 133      -0.713   1.240  -3.514  1.00 89.16           H
ATOM   1861 2HB  CYS A 133      -0.136   0.603  -5.041  1.00 89.16           H
ATOM   1862  SG  CYS A 133       0.910   2.734  -4.529  1.00 89.16           S
ATOM   1863  HG  CYS A 133       0.440   3.463  -3.521  1.00 89.16           H
ATOM   1864  HN  CYS A 133      -1.980   3.198  -3.498  1.00 89.16           H
ATOM   1865  N   VAL A 134      -3.396   0.541  -4.599  1.00 87.84           N
ATOM   1866  CA  VAL A 134      -4.299  -0.583  -4.779  1.00 87.84           C
ATOM   1867  C   VAL A 134      -5.409  -0.189  -5.754  1.00 87.84           C
ATOM   1868  O   VAL A 134      -5.770  -0.965  -6.638  1.00 87.84           O
ATOM   1869  HA  VAL A 134      -3.724  -1.401  -5.214  1.00 87.84           H
ATOM   1870  CB  VAL A 134      -4.832  -1.048  -3.422  1.00 87.84           C
ATOM   1871  HB  VAL A 134      -5.315  -0.197  -2.942  1.00 87.84           H
ATOM   1872  CG1 VAL A 134      -5.882  -2.148  -3.594  1.00 87.84           C
ATOM   1873 1HG1 VAL A 134      -6.715  -1.766  -4.185  1.00 87.84           H
ATOM   1874 2HG1 VAL A 134      -5.435  -3.001  -4.104  1.00 87.84           H
ATOM   1875 3HG1 VAL A 134      -6.245  -2.460  -2.614  1.00 87.84           H
ATOM   1876  CG2 VAL A 134      -3.692  -1.516  -2.516  1.00 87.84           C
ATOM   1877 1HG2 VAL A 134      -3.169  -2.347  -2.989  1.00 87.84           H
ATOM   1878 2HG2 VAL A 134      -2.996  -0.693  -2.354  1.00 87.84           H
ATOM   1879 3HG2 VAL A 134      -4.099  -1.841  -1.558  1.00 87.84           H
ATOM   1880  HN  VAL A 134      -3.353   0.904  -3.668  1.00 87.84           H
ATOM   1881  N   LEU A 135      -5.921   1.018  -5.562  1.00 92.13           N
ATOM   1882  CA  LEU A 135      -7.033   1.496  -6.366  1.00 92.13           C
ATOM   1883  C   LEU A 135      -6.563   1.706  -7.806  1.00 92.13           C
ATOM   1884  O   LEU A 135      -7.310   1.453  -8.750  1.00 92.13           O
ATOM   1885  HA  LEU A 135      -7.797   0.719  -6.362  1.00 92.13           H
ATOM   1886  CB  LEU A 135      -7.654   2.744  -5.733  1.00 92.13           C
ATOM   1887 1HB  LEU A 135      -6.860   3.468  -5.551  1.00 92.13           H
ATOM   1888 2HB  LEU A 135      -8.335   3.193  -6.456  1.00 92.13           H
ATOM   1889  CG  LEU A 135      -8.416   2.524  -4.425  1.00 92.13           C
ATOM   1890  HG  LEU A 135      -7.749   2.025  -3.721  1.00 92.13           H
ATOM   1891  CD1 LEU A 135      -8.820   3.859  -3.795  1.00 92.13           C
ATOM   1892 1HD1 LEU A 135      -7.927   4.447  -3.585  1.00 92.13           H
ATOM   1893 2HD1 LEU A 135      -9.462   4.407  -4.486  1.00 92.13           H
ATOM   1894 3HD1 LEU A 135      -9.360   3.674  -2.867  1.00 92.13           H
ATOM   1895  CD2 LEU A 135      -9.619   1.603  -4.639  1.00 92.13           C
ATOM   1896 1HD2 LEU A 135     -10.295   2.052  -5.366  1.00 92.13           H
ATOM   1897 2HD2 LEU A 135      -9.275   0.638  -5.010  1.00 92.13           H
ATOM   1898 3HD2 LEU A 135     -10.142   1.464  -3.693  1.00 92.13           H
ATOM   1899  HN  LEU A 135      -5.589   1.663  -4.874  1.00 92.13           H
ATOM   1900  N   LEU A 136      -5.327   2.167  -7.930  1.00 91.43           N
ATOM   1901  CA  LEU A 136      -4.753   2.427  -9.240  1.00 91.43           C
ATOM   1902  C   LEU A 136      -4.600   1.105  -9.996  1.00 91.43           C
ATOM   1903  O   LEU A 136      -4.950   1.015 -11.172  1.00 91.43           O
ATOM   1904  HA  LEU A 136      -5.455   3.057  -9.785  1.00 91.43           H
ATOM   1905  CB  LEU A 136      -3.448   3.213  -9.106  1.00 91.43           C
ATOM   1906 1HB  LEU A 136      -2.860   2.769  -8.303  1.00 91.43           H
ATOM   1907 2HB  LEU A 136      -2.876   3.089 -10.026  1.00 91.43           H
ATOM   1908  CG  LEU A 136      -3.592   4.710  -8.827  1.00 91.43           C
ATOM   1909  HG  LEU A 136      -4.294   4.838  -8.002  1.00 91.43           H
ATOM   1910  CD1 LEU A 136      -2.259   5.317  -8.384  1.00 91.43           C
ATOM   1911 1HD1 LEU A 136      -1.920   4.823  -7.474  1.00 91.43           H
ATOM   1912 2HD1 LEU A 136      -1.518   5.178  -9.171  1.00 91.43           H
ATOM   1913 3HD1 LEU A 136      -2.391   6.382  -8.192  1.00 91.43           H
ATOM   1914  CD2 LEU A 136      -4.180   5.440 -10.037  1.00 91.43           C
ATOM   1915 1HD2 LEU A 136      -3.522   5.306 -10.896  1.00 91.43           H
ATOM   1916 2HD2 LEU A 136      -5.164   5.030 -10.265  1.00 91.43           H
ATOM   1917 3HD2 LEU A 136      -4.272   6.502  -9.811  1.00 91.43           H
ATOM   1918  HN  LEU A 136      -4.723   2.362  -7.158  1.00 91.43           H
ATOM   1919  N   ILE A 137      -4.078   0.113  -9.290  1.00 86.36           N
ATOM   1920  CA  ILE A 137      -3.832  -1.186  -9.893  1.00 86.36           C
ATOM   1921  C   ILE A 137      -5.165  -1.811 -10.309  1.00 86.36           C
ATOM   1922  O   ILE A 137      -5.255  -2.448 -11.357  1.00 86.36           O
ATOM   1923  HA  ILE A 137      -3.233  -1.022 -10.789  1.00 86.36           H
ATOM   1924  CB  ILE A 137      -3.007  -2.066  -8.951  1.00 86.36           C
ATOM   1925  HB  ILE A 137      -3.435  -1.991  -7.952  1.00 86.36           H
ATOM   1926  CG1 ILE A 137      -1.562  -1.571  -8.863  1.00 86.36           C
ATOM   1927 1HG1 ILE A 137      -1.065  -1.716  -9.822  1.00 86.36           H
ATOM   1928 2HG1 ILE A 137      -1.553  -0.500  -8.658  1.00 86.36           H
ATOM   1929  CG2 ILE A 137      -3.085  -3.536  -9.367  1.00 86.36           C
ATOM   1930 1HG2 ILE A 137      -4.122  -3.868  -9.337  1.00 86.36           H
ATOM   1931 2HG2 ILE A 137      -2.697  -3.648 -10.380  1.00 86.36           H
ATOM   1932 3HG2 ILE A 137      -2.490  -4.140  -8.681  1.00 86.36           H
ATOM   1933  CD1 ILE A 137      -0.795  -2.312  -7.767  1.00 86.36           C
ATOM   1934 1HD1 ILE A 137      -1.281  -2.145  -6.806  1.00 86.36           H
ATOM   1935 2HD1 ILE A 137      -0.785  -3.380  -7.988  1.00 86.36           H
ATOM   1936 3HD1 ILE A 137       0.229  -1.941  -7.725  1.00 86.36           H
ATOM   1937  HN  ILE A 137      -3.825   0.186  -8.325  1.00 86.36           H
ATOM   1938  N   MET A 138      -6.166  -1.607  -9.466  1.00 88.46           N
ATOM   1939  CA  MET A 138      -7.510  -2.067  -9.775  1.00 88.46           C
ATOM   1940  C   MET A 138      -8.028  -1.422 -11.062  1.00 88.46           C
ATOM   1941  O   MET A 138      -8.605  -2.100 -11.911  1.00 88.46           O
ATOM   1942  HA  MET A 138      -7.427  -3.146  -9.908  1.00 88.46           H
ATOM   1943  CB  MET A 138      -8.447  -1.720  -8.616  1.00 88.46           C
ATOM   1944 1HB  MET A 138      -8.053  -2.134  -7.688  1.00 88.46           H
ATOM   1945 2HB  MET A 138      -8.490  -0.638  -8.490  1.00 88.46           H
ATOM   1946  CG  MET A 138      -9.854  -2.266  -8.867  1.00 88.46           C
ATOM   1947 1HG  MET A 138     -10.237  -1.885  -9.814  1.00 88.46           H
ATOM   1948 2HG  MET A 138      -9.822  -3.352  -8.949  1.00 88.46           H
ATOM   1949  SD  MET A 138     -10.941  -1.787  -7.535  1.00 88.46           S
ATOM   1950  CE  MET A 138     -11.088  -0.039  -7.867  1.00 88.46           C
ATOM   1951 1HE  MET A 138     -10.102   0.423  -7.822  1.00 88.46           H
ATOM   1952 2HE  MET A 138     -11.513   0.107  -8.860  1.00 88.46           H
ATOM   1953 3HE  MET A 138     -11.738   0.419  -7.122  1.00 88.46           H
ATOM   1954  HN  MET A 138      -6.072  -1.138  -8.588  1.00 88.46           H
ATOM   1955  N   CYS A 139      -7.804  -0.121 -11.166  1.00 91.01           N
ATOM   1956  CA  CYS A 139      -8.296   0.635 -12.305  1.00 91.01           C
ATOM   1957  C   CYS A 139      -7.560   0.151 -13.556  1.00 91.01           C
ATOM   1958  O   CYS A 139      -8.146   0.075 -14.635  1.00 91.01           O
ATOM   1959  HA  CYS A 139      -9.363   0.428 -12.380  1.00 91.01           H
ATOM   1960  CB  CYS A 139      -8.136   2.142 -12.096  1.00 91.01           C
ATOM   1961 1HB  CYS A 139      -7.135   2.362 -11.727  1.00 91.01           H
ATOM   1962 2HB  CYS A 139      -8.247   2.663 -13.047  1.00 91.01           H
ATOM   1963  SG  CYS A 139      -9.387   2.744 -10.904  1.00 91.01           S
ATOM   1964  HG  CYS A 139      -8.781   2.276  -9.817  1.00 91.01           H
ATOM   1965  HN  CYS A 139      -7.297   0.415 -10.491  1.00 91.01           H
ATOM   1966  N   ILE A 140      -6.286  -0.163 -13.371  1.00 85.66           N
ATOM   1967  CA  ILE A 140      -5.480  -0.693 -14.457  1.00 85.66           C
ATOM   1968  C   ILE A 140      -6.122  -1.978 -14.984  1.00 85.66           C
ATOM   1969  O   ILE A 140      -6.210  -2.181 -16.194  1.00 85.66           O
ATOM   1970  HA  ILE A 140      -5.483   0.048 -15.257  1.00 85.66           H
ATOM   1971  CB  ILE A 140      -4.028  -0.870 -14.010  1.00 85.66           C
ATOM   1972  HB  ILE A 140      -4.028  -1.351 -13.032  1.00 85.66           H
ATOM   1973  CG1 ILE A 140      -3.335   0.485 -13.847  1.00 85.66           C
ATOM   1974 1HG1 ILE A 140      -3.141   0.918 -14.828  1.00 85.66           H
ATOM   1975 2HG1 ILE A 140      -3.995   1.173 -13.319  1.00 85.66           H
ATOM   1976  CG2 ILE A 140      -3.268  -1.791 -14.966  1.00 85.66           C
ATOM   1977 1HG2 ILE A 140      -3.748  -2.769 -14.987  1.00 85.66           H
ATOM   1978 2HG2 ILE A 140      -3.275  -1.361 -15.967  1.00 85.66           H
ATOM   1979 3HG2 ILE A 140      -2.238  -1.900 -14.624  1.00 85.66           H
ATOM   1980  CD1 ILE A 140      -2.020   0.339 -13.078  1.00 85.66           C
ATOM   1981 1HD1 ILE A 140      -2.221  -0.072 -12.089  1.00 85.66           H
ATOM   1982 2HD1 ILE A 140      -1.354  -0.331 -13.622  1.00 85.66           H
ATOM   1983 3HD1 ILE A 140      -1.548   1.317 -12.977  1.00 85.66           H
ATOM   1984  HN  ILE A 140      -5.807  -0.061 -12.499  1.00 85.66           H
ATOM   1985  N   SER A 141      -6.555  -2.811 -14.049  1.00 86.01           N
ATOM   1986  CA  SER A 141      -7.120  -4.102 -14.402  1.00 86.01           C
ATOM   1987  C   SER A 141      -8.407  -3.909 -15.206  1.00 86.01           C
ATOM   1988  O   SER A 141      -8.631  -4.595 -16.202  1.00 86.01           O
ATOM   1989  HA  SER A 141      -6.360  -4.594 -15.009  1.00 86.01           H
ATOM   1990  CB  SER A 141      -7.396  -4.942 -13.153  1.00 86.01           C
ATOM   1991 1HB  SER A 141      -8.167  -4.459 -12.554  1.00 86.01           H
ATOM   1992 2HB  SER A 141      -7.787  -5.916 -13.450  1.00 86.01           H
ATOM   1993  OG  SER A 141      -6.225  -5.123 -12.362  1.00 86.01           O
ATOM   1994  HG  SER A 141      -6.119  -4.357 -11.727  1.00 86.01           H
ATOM   1995  HN  SER A 141      -6.525  -2.616 -13.069  1.00 86.01           H
ATOM   1996  N   VAL A 142      -9.221  -2.970 -14.743  1.00 87.93           N
ATOM   1997  CA  VAL A 142     -10.484  -2.683 -15.402  1.00 87.93           C
ATOM   1998  C   VAL A 142     -10.209  -2.130 -16.802  1.00 87.93           C
ATOM   1999  O   VAL A 142     -10.896  -2.484 -17.759  1.00 87.93           O
ATOM   2000  HA  VAL A 142     -11.027  -3.624 -15.497  1.00 87.93           H
ATOM   2001  CB  VAL A 142     -11.321  -1.737 -14.539  1.00 87.93           C
ATOM   2002  HB  VAL A 142     -10.735  -0.835 -14.365  1.00 87.93           H
ATOM   2003  CG1 VAL A 142     -12.607  -1.331 -15.261  1.00 87.93           C
ATOM   2004 1HG1 VAL A 142     -12.356  -0.824 -16.192  1.00 87.93           H
ATOM   2005 2HG1 VAL A 142     -13.198  -2.220 -15.479  1.00 87.93           H
ATOM   2006 3HG1 VAL A 142     -13.184  -0.658 -14.625  1.00 87.93           H
ATOM   2007  CG2 VAL A 142     -11.631  -2.366 -13.179  1.00 87.93           C
ATOM   2008 1HG2 VAL A 142     -12.188  -3.291 -13.325  1.00 87.93           H
ATOM   2009 2HG2 VAL A 142     -10.698  -2.582 -12.657  1.00 87.93           H
ATOM   2010 3HG2 VAL A 142     -12.227  -1.673 -12.585  1.00 87.93           H
ATOM   2011  HN  VAL A 142      -9.029  -2.413 -13.935  1.00 87.93           H
ATOM   2012  N   ASP A 143      -9.204  -1.270 -16.877  1.00 82.72           N
ATOM   2013  CA  ASP A 143      -8.866  -0.621 -18.132  1.00 82.72           C
ATOM   2014  C   ASP A 143      -8.484  -1.683 -19.164  1.00 82.72           C
ATOM   2015  O   ASP A 143      -8.894  -1.605 -20.321  1.00 82.72           O
ATOM   2016  HA  ASP A 143      -9.760  -0.065 -18.416  1.00 82.72           H
ATOM   2017  CB  ASP A 143      -7.674   0.323 -17.961  1.00 82.72           C
ATOM   2018 1HB  ASP A 143      -7.921   1.099 -17.237  1.00 82.72           H
ATOM   2019 2HB  ASP A 143      -6.824  -0.228 -17.560  1.00 82.72           H
ATOM   2020  CG  ASP A 143      -7.288   0.966 -19.295  1.00 82.72           C
ATOM   2021  OD1 ASP A 143      -8.158   1.663 -19.861  1.00 82.72           O
ATOM   2022  OD2 ASP A 143      -6.133   0.746 -19.717  1.00 82.72           O
ATOM   2023  HN  ASP A 143      -8.626  -1.016 -16.101  1.00 82.72           H
ATOM   2024  N   ARG A 144      -7.703  -2.651 -18.709  1.00 73.28           N
ATOM   2025  CA  ARG A 144      -7.228  -3.706 -19.588  1.00 73.28           C
ATOM   2026  C   ARG A 144      -8.397  -4.577 -20.052  1.00 73.28           C
ATOM   2027  O   ARG A 144      -8.453  -4.980 -21.213  1.00 73.28           O
ATOM   2028  HA  ARG A 144      -6.770  -3.183 -20.428  1.00 73.28           H
ATOM   2029  CB  ARG A 144      -6.193  -4.586 -18.884  1.00 73.28           C
ATOM   2030 1HB  ARG A 144      -6.568  -4.881 -17.903  1.00 73.28           H
ATOM   2031 2HB  ARG A 144      -6.040  -5.502 -19.455  1.00 73.28           H
ATOM   2032  CG  ARG A 144      -4.862  -3.848 -18.726  1.00 73.28           C
ATOM   2033 1HG  ARG A 144      -5.016  -2.931 -18.159  1.00 73.28           H
ATOM   2034 2HG  ARG A 144      -4.167  -4.464 -18.155  1.00 73.28           H
ATOM   2035  CD  ARG A 144      -4.255  -3.515 -20.090  1.00 73.28           C
ATOM   2036 1HD  ARG A 144      -4.022  -4.435 -20.628  1.00 73.28           H
ATOM   2037 2HD  ARG A 144      -4.977  -2.967 -20.695  1.00 73.28           H
ATOM   2038  NE  ARG A 144      -3.027  -2.708 -19.915  1.00 73.28           N
ATOM   2039  HE  ARG A 144      -2.720  -2.520 -18.982  1.00 73.28           H
ATOM   2040  CZ  ARG A 144      -2.301  -2.215 -20.927  1.00 73.28           C
ATOM   2041  NH1 ARG A 144      -2.666  -2.437 -22.197  1.00 73.28           N
ATOM   2042 1HH1 ARG A 144      -3.486  -2.974 -22.395  1.00 73.28           H
ATOM   2043 2HH1 ARG A 144      -2.119  -2.065 -22.947  1.00 73.28           H
ATOM   2044  NH2 ARG A 144      -1.205  -1.496 -20.650  1.00 73.28           N
ATOM   2045 1HH2 ARG A 144      -0.652  -1.121 -21.394  1.00 73.28           H
ATOM   2046 2HH2 ARG A 144      -0.939  -1.335 -19.700  1.00 73.28           H
ATOM   2047  HN  ARG A 144      -7.396  -2.722 -17.760  1.00 73.28           H
ATOM   2048  N   TYR A 145      -9.302  -4.842 -19.121  1.00 83.71           N
ATOM   2049  CA  TYR A 145     -10.505  -5.591 -19.439  1.00 83.71           C
ATOM   2050  C   TYR A 145     -11.267  -4.941 -20.596  1.00 83.71           C
ATOM   2051  O   TYR A 145     -11.612  -5.608 -21.570  1.00 83.71           O
ATOM   2052  HA  TYR A 145     -10.207  -6.599 -19.731  1.00 83.71           H
ATOM   2053  CB  TYR A 145     -11.376  -5.545 -18.181  1.00 83.71           C
ATOM   2054 1HB  TYR A 145     -10.931  -6.186 -17.420  1.00 83.71           H
ATOM   2055 2HB  TYR A 145     -11.371  -4.529 -17.786  1.00 83.71           H
ATOM   2056  CG  TYR A 145     -12.824  -5.981 -18.411  1.00 83.71           C
ATOM   2057  CD1 TYR A 145     -13.834  -5.040 -18.421  1.00 83.71           C
ATOM   2058  HD1 TYR A 145     -13.600  -3.987 -18.266  1.00 83.71           H
ATOM   2059  CD2 TYR A 145     -13.121  -7.314 -18.607  1.00 83.71           C
ATOM   2060  HD2 TYR A 145     -12.323  -8.057 -18.599  1.00 83.71           H
ATOM   2061  CE1 TYR A 145     -15.198  -5.451 -18.637  1.00 83.71           C
ATOM   2062  HE1 TYR A 145     -16.005  -4.718 -18.647  1.00 83.71           H
ATOM   2063  CE2 TYR A 145     -14.484  -7.724 -18.823  1.00 83.71           C
ATOM   2064  HE2 TYR A 145     -14.732  -8.774 -18.980  1.00 83.71           H
ATOM   2065  CZ  TYR A 145     -15.455  -6.772 -18.827  1.00 83.71           C
ATOM   2066  OH  TYR A 145     -16.743  -7.160 -19.031  1.00 83.71           O
ATOM   2067  HH  TYR A 145     -16.785  -8.149 -19.168  1.00 83.71           H
ATOM   2068  HN  TYR A 145      -9.223  -4.555 -18.166  1.00 83.71           H
ATOM   2069  N   ILE A 146     -11.506  -3.646 -20.451  1.00 80.94           N
ATOM   2070  CA  ILE A 146     -12.281  -2.913 -21.437  1.00 80.94           C
ATOM   2071  C   ILE A 146     -11.535  -2.920 -22.773  1.00 80.94           C
ATOM   2072  O   ILE A 146     -12.144  -3.091 -23.828  1.00 80.94           O
ATOM   2073  HA  ILE A 146     -13.226  -3.439 -21.567  1.00 80.94           H
ATOM   2074  CB  ILE A 146     -12.610  -1.509 -20.925  1.00 80.94           C
ATOM   2075  HB  ILE A 146     -11.680  -1.032 -20.615  1.00 80.94           H
ATOM   2076  CG1 ILE A 146     -13.517  -1.574 -19.694  1.00 80.94           C
ATOM   2077 1HG1 ILE A 146     -14.524  -1.863 -19.995  1.00 80.94           H
ATOM   2078 2HG1 ILE A 146     -13.155  -2.342 -19.011  1.00 80.94           H
ATOM   2079  CG2 ILE A 146     -13.212  -0.647 -22.036  1.00 80.94           C
ATOM   2080 1HG2 ILE A 146     -12.499  -0.561 -22.856  1.00 80.94           H
ATOM   2081 2HG2 ILE A 146     -14.129  -1.111 -22.399  1.00 80.94           H
ATOM   2082 3HG2 ILE A 146     -13.437   0.345 -21.645  1.00 80.94           H
ATOM   2083  CD1 ILE A 146     -13.562  -0.224 -18.975  1.00 80.94           C
ATOM   2084 1HD1 ILE A 146     -12.557   0.050 -18.655  1.00 80.94           H
ATOM   2085 2HD1 ILE A 146     -13.947   0.537 -19.654  1.00 80.94           H
ATOM   2086 3HD1 ILE A 146     -14.213  -0.298 -18.104  1.00 80.94           H
ATOM   2087  HN  ILE A 146     -11.181  -3.100 -19.678  1.00 80.94           H
ATOM   2088  N   ALA A 147     -10.226  -2.733 -22.685  1.00 79.82           N
ATOM   2089  CA  ALA A 147      -9.409  -2.585 -23.877  1.00 79.82           C
ATOM   2090  C   ALA A 147      -9.449  -3.885 -24.683  1.00 79.82           C
ATOM   2091  O   ALA A 147      -9.276  -3.871 -25.901  1.00 79.82           O
ATOM   2092  HA  ALA A 147      -9.839  -1.783 -24.477  1.00 79.82           H
ATOM   2093  CB  ALA A 147      -7.986  -2.191 -23.476  1.00 79.82           C
ATOM   2094 1HB  ALA A 147      -8.010  -1.247 -22.932  1.00 79.82           H
ATOM   2095 2HB  ALA A 147      -7.561  -2.967 -22.839  1.00 79.82           H
ATOM   2096 3HB  ALA A 147      -7.374  -2.080 -24.371  1.00 79.82           H
ATOM   2097  HN  ALA A 147      -9.725  -2.683 -21.821  1.00 79.82           H
ATOM   2098  N   ILE A 148      -9.678  -4.978 -23.970  1.00 75.81           N
ATOM   2099  CA  ILE A 148      -9.585  -6.297 -24.573  1.00 75.81           C
ATOM   2100  C   ILE A 148     -10.986  -6.777 -24.958  1.00 75.81           C
ATOM   2101  O   ILE A 148     -11.210  -7.204 -26.089  1.00 75.81           O
ATOM   2102  HA  ILE A 148      -8.992  -6.200 -25.482  1.00 75.81           H
ATOM   2103  CB  ILE A 148      -8.839  -7.259 -23.645  1.00 75.81           C
ATOM   2104  HB  ILE A 148      -9.267  -7.171 -22.646  1.00 75.81           H
ATOM   2105  CG1 ILE A 148      -7.360  -6.881 -23.538  1.00 75.81           C
ATOM   2106 1HG1 ILE A 148      -6.869  -7.047 -24.497  1.00 75.81           H
ATOM   2107 2HG1 ILE A 148      -7.268  -5.818 -23.313  1.00 75.81           H
ATOM   2108  CG2 ILE A 148      -9.029  -8.710 -24.092  1.00 75.81           C
ATOM   2109 1HG2 ILE A 148     -10.090  -8.959 -24.074  1.00 75.81           H
ATOM   2110 2HG2 ILE A 148      -8.644  -8.832 -25.104  1.00 75.81           H
ATOM   2111 3HG2 ILE A 148      -8.488  -9.372 -23.415  1.00 75.81           H
ATOM   2112  CD1 ILE A 148      -6.662  -7.700 -22.451  1.00 75.81           C
ATOM   2113 1HD1 ILE A 148      -7.141  -7.512 -21.490  1.00 75.81           H
ATOM   2114 2HD1 ILE A 148      -6.735  -8.761 -22.692  1.00 75.81           H
ATOM   2115 3HD1 ILE A 148      -5.613  -7.411 -22.396  1.00 75.81           H
ATOM   2116  HN  ILE A 148      -9.923  -4.973 -23.001  1.00 75.81           H
ATOM   2117  N   ALA A 149     -11.892  -6.691 -23.995  1.00 75.47           N
ATOM   2118  CA  ALA A 149     -13.223  -7.247 -24.168  1.00 75.47           C
ATOM   2119  C   ALA A 149     -14.026  -6.352 -25.114  1.00 75.47           C
ATOM   2120  O   ALA A 149     -14.787  -6.846 -25.945  1.00 75.47           O
ATOM   2121  HA  ALA A 149     -13.115  -8.234 -24.619  1.00 75.47           H
ATOM   2122  CB  ALA A 149     -13.894  -7.400 -22.801  1.00 75.47           C
ATOM   2123 1HB  ALA A 149     -13.300  -8.068 -22.178  1.00 75.47           H
ATOM   2124 2HB  ALA A 149     -13.968  -6.425 -22.321  1.00 75.47           H
ATOM   2125 3HB  ALA A 149     -14.893  -7.817 -22.932  1.00 75.47           H
ATOM   2126  HN  ALA A 149     -11.729  -6.252 -23.111  1.00 75.47           H
ATOM   2127  N   GLN A 150     -13.828  -5.052 -24.957  1.00 66.66           N
ATOM   2128  CA  GLN A 150     -14.602  -4.081 -25.712  1.00 66.66           C
ATOM   2129  C   GLN A 150     -13.691  -3.293 -26.656  1.00 66.66           C
ATOM   2130  O   GLN A 150     -13.814  -2.075 -26.771  1.00 66.66           O
ATOM   2131  HA  GLN A 150     -15.317  -4.666 -26.291  1.00 66.66           H
ATOM   2132  CB  GLN A 150     -15.365  -3.141 -24.776  1.00 66.66           C
ATOM   2133 1HB  GLN A 150     -14.659  -2.559 -24.184  1.00 66.66           H
ATOM   2134 2HB  GLN A 150     -15.949  -2.432 -25.363  1.00 66.66           H
ATOM   2135  CG  GLN A 150     -16.292  -3.927 -23.847  1.00 66.66           C
ATOM   2136 1HG  GLN A 150     -16.892  -4.625 -24.430  1.00 66.66           H
ATOM   2137 2HG  GLN A 150     -15.698  -4.521 -23.152  1.00 66.66           H
ATOM   2138  CD  GLN A 150     -17.211  -2.986 -23.065  1.00 66.66           C
ATOM   2139  OE1 GLN A 150     -17.140  -1.773 -23.176  1.00 66.66           O
ATOM   2140  NE2 GLN A 150     -18.075  -3.611 -22.270  1.00 66.66           N
ATOM   2141 1HE2 GLN A 150     -18.081  -4.610 -22.225  1.00 66.66           H
ATOM   2142 2HE2 GLN A 150     -18.719  -3.081 -21.718  1.00 66.66           H
ATOM   2143  HN  GLN A 150     -13.155  -4.660 -24.330  1.00 66.66           H
ATOM   2144  N   ALA A 151     -12.796  -4.022 -27.307  1.00 67.29           N
ATOM   2145  CA  ALA A 151     -11.711  -3.393 -28.041  1.00 67.29           C
ATOM   2146  C   ALA A 151     -12.293  -2.412 -29.061  1.00 67.29           C
ATOM   2147  O   ALA A 151     -11.737  -1.336 -29.279  1.00 67.29           O
ATOM   2148  HA  ALA A 151     -11.101  -2.842 -27.326  1.00 67.29           H
ATOM   2149  CB  ALA A 151     -10.847  -4.471 -28.698  1.00 67.29           C
ATOM   2150 1HB  ALA A 151     -10.434  -5.124 -27.929  1.00 67.29           H
ATOM   2151 2HB  ALA A 151     -11.457  -5.059 -29.384  1.00 67.29           H
ATOM   2152 3HB  ALA A 151     -10.033  -4.000 -29.249  1.00 67.29           H
ATOM   2153  HN  ALA A 151     -12.803  -5.021 -27.337  1.00 67.29           H
ATOM   2154  N   MET A 152     -13.404  -2.817 -29.657  1.00 57.86           N
ATOM   2155  CA  MET A 152     -14.026  -2.022 -30.702  1.00 57.86           C
ATOM   2156  C   MET A 152     -14.441  -0.648 -30.172  1.00 57.86           C
ATOM   2157  O   MET A 152     -14.108   0.377 -30.766  1.00 57.86           O
ATOM   2158  HA  MET A 152     -13.265  -1.906 -31.475  1.00 57.86           H
ATOM   2159  CB  MET A 152     -15.257  -2.755 -31.239  1.00 57.86           C
ATOM   2160 1HB  MET A 152     -15.835  -3.158 -30.408  1.00 57.86           H
ATOM   2161 2HB  MET A 152     -15.902  -2.052 -31.766  1.00 57.86           H
ATOM   2162  CG  MET A 152     -14.851  -3.889 -32.182  1.00 57.86           C
ATOM   2163 1HG  MET A 152     -14.122  -3.528 -32.907  1.00 57.86           H
ATOM   2164 2HG  MET A 152     -14.370  -4.688 -31.618  1.00 57.86           H
ATOM   2165  SD  MET A 152     -16.289  -4.523 -33.029  1.00 57.86           S
ATOM   2166  CE  MET A 152     -15.513  -5.711 -34.111  1.00 57.86           C
ATOM   2167 1HE  MET A 152     -14.804  -5.200 -34.763  1.00 57.86           H
ATOM   2168 2HE  MET A 152     -14.986  -6.456 -33.515  1.00 57.86           H
ATOM   2169 3HE  MET A 152     -16.274  -6.203 -34.717  1.00 57.86           H
ATOM   2170  HN  MET A 152     -13.877  -3.670 -29.438  1.00 57.86           H
ATOM   2171  N   ARG A 153     -15.161  -0.671 -29.060  1.00 55.28           N
ATOM   2172  CA  ARG A 153     -15.670   0.557 -28.473  1.00 55.28           C
ATOM   2173  C   ARG A 153     -14.521   1.387 -27.899  1.00 55.28           C
ATOM   2174  O   ARG A 153     -14.610   2.612 -27.829  1.00 55.28           O
ATOM   2175  HA  ARG A 153     -16.158   1.078 -29.296  1.00 55.28           H
ATOM   2176  CB  ARG A 153     -16.679   0.258 -27.361  1.00 55.28           C
ATOM   2177 1HB  ARG A 153     -16.326  -0.581 -26.761  1.00 55.28           H
ATOM   2178 2HB  ARG A 153     -16.755   1.117 -26.694  1.00 55.28           H
ATOM   2179  CG  ARG A 153     -18.056  -0.066 -27.943  1.00 55.28           C
ATOM   2180 1HG  ARG A 153     -18.368   0.733 -28.616  1.00 55.28           H
ATOM   2181 2HG  ARG A 153     -17.998  -0.979 -28.536  1.00 55.28           H
ATOM   2182  CD  ARG A 153     -19.094  -0.239 -26.832  1.00 55.28           C
ATOM   2183 1HD  ARG A 153     -18.852  -1.114 -26.230  1.00 55.28           H
ATOM   2184 2HD  ARG A 153     -19.071   0.623 -26.165  1.00 55.28           H
ATOM   2185  NE  ARG A 153     -20.444  -0.387 -27.419  1.00 55.28           N
ATOM   2186  HE  ARG A 153     -20.534  -0.311 -28.412  1.00 55.28           H
ATOM   2187  CZ  ARG A 153     -21.553  -0.619 -26.704  1.00 55.28           C
ATOM   2188  NH1 ARG A 153     -21.491  -0.730 -25.370  1.00 55.28           N
ATOM   2189 1HH1 ARG A 153     -20.612  -0.641 -24.901  1.00 55.28           H
ATOM   2190 2HH1 ARG A 153     -22.323  -0.903 -24.843  1.00 55.28           H
ATOM   2191  NH2 ARG A 153     -22.725  -0.736 -27.342  1.00 55.28           N
ATOM   2192 1HH2 ARG A 153     -23.562  -0.909 -26.823  1.00 55.28           H
ATOM   2193 2HH2 ARG A 153     -22.763  -0.651 -28.338  1.00 55.28           H
ATOM   2194  HN  ARG A 153     -15.397  -1.507 -28.564  1.00 55.28           H
ATOM   2195  N   ALA A 154     -13.467   0.688 -27.504  1.00 60.86           N
ATOM   2196  CA  ALA A 154     -12.368   1.324 -26.798  1.00 60.86           C
ATOM   2197  C   ALA A 154     -11.626   2.259 -27.754  1.00 60.86           C
ATOM   2198  O   ALA A 154     -11.023   3.242 -27.325  1.00 60.86           O
ATOM   2199  HA  ALA A 154     -12.793   1.913 -25.985  1.00 60.86           H
ATOM   2200  CB  ALA A 154     -11.453   0.251 -26.204  1.00 60.86           C
ATOM   2201 1HB  ALA A 154     -12.022  -0.367 -25.509  1.00 60.86           H
ATOM   2202 2HB  ALA A 154     -11.057  -0.372 -27.005  1.00 60.86           H
ATOM   2203 3HB  ALA A 154     -10.629   0.729 -25.674  1.00 60.86           H
ATOM   2204  HN  ALA A 154     -13.357  -0.294 -27.659  1.00 60.86           H
ATOM   2205  N   HIS A 155     -11.693   1.920 -29.034  1.00 56.12           N
ATOM   2206  CA  HIS A 155     -10.889   2.604 -30.032  1.00 56.12           C
ATOM   2207  C   HIS A 155     -11.498   3.976 -30.330  1.00 56.12           C
ATOM   2208  O   HIS A 155     -10.776   4.961 -30.475  1.00 56.12           O
ATOM   2209  HA  HIS A 155      -9.900   2.742 -29.597  1.00 56.12           H
ATOM   2210  CB  HIS A 155     -10.731   1.741 -31.286  1.00 56.12           C
ATOM   2211 1HB  HIS A 155     -10.835   0.692 -31.008  1.00 56.12           H
ATOM   2212 2HB  HIS A 155     -11.542   1.970 -31.977  1.00 56.12           H
ATOM   2213  CG  HIS A 155      -9.413   1.930 -31.999  1.00 56.12           C
ATOM   2214  ND1 HIS A 155      -9.091   3.088 -32.684  1.00 56.12           N
ATOM   2215  HD1 HIS A 155      -9.675   3.894 -32.777  1.00 56.12           H
ATOM   2216  CD2 HIS A 155      -8.340   1.097 -32.125  1.00 56.12           C
ATOM   2217  HD2 HIS A 155      -8.259   0.095 -31.703  1.00 56.12           H
ATOM   2218  CE1 HIS A 155      -7.877   2.947 -33.196  1.00 56.12           C
ATOM   2219  HE1 HIS A 155      -7.342   3.688 -33.791  1.00 56.12           H
ATOM   2220  NE2 HIS A 155      -7.414   1.712 -32.849  1.00 56.12           N
ATOM   2221  HN  HIS A 155     -12.282   1.194 -29.389  1.00 56.12           H
ATOM   2222  N   THR A 156     -12.820   3.995 -30.412  1.00 62.40           N
ATOM   2223  CA  THR A 156     -13.528   5.205 -30.797  1.00 62.40           C
ATOM   2224  C   THR A 156     -13.507   6.221 -29.654  1.00 62.40           C
ATOM   2225  O   THR A 156     -13.594   7.426 -29.888  1.00 62.40           O
ATOM   2226  HA  THR A 156     -13.003   5.658 -31.638  1.00 62.40           H
ATOM   2227  CB  THR A 156     -14.941   4.808 -31.231  1.00 62.40           C
ATOM   2228  HB  THR A 156     -15.612   5.666 -31.203  1.00 62.40           H
ATOM   2229  OG1 THR A 156     -15.282   3.731 -30.362  1.00 62.40           O
ATOM   2230  HG1 THR A 156     -16.256   3.521 -30.444  1.00 62.40           H
ATOM   2231  CG2 THR A 156     -14.970   4.183 -32.628  1.00 62.40           C
ATOM   2232 1HG2 THR A 156     -14.351   3.286 -32.637  1.00 62.40           H
ATOM   2233 2HG2 THR A 156     -14.584   4.898 -33.354  1.00 62.40           H
ATOM   2234 3HG2 THR A 156     -15.996   3.920 -32.887  1.00 62.40           H
ATOM   2235  HN  THR A 156     -13.405   3.206 -30.222  1.00 62.40           H
ATOM   2236  N   TRP A 157     -13.391   5.699 -28.442  1.00 56.82           N
ATOM   2237  CA  TRP A 157     -13.567   6.518 -27.254  1.00 56.82           C
ATOM   2238  C   TRP A 157     -12.181   6.829 -26.685  1.00 56.82           C
ATOM   2239  O   TRP A 157     -12.042   7.095 -25.493  1.00 56.82           O
ATOM   2240  HA  TRP A 157     -14.062   7.441 -27.556  1.00 56.82           H
ATOM   2241  CB  TRP A 157     -14.487   5.828 -26.245  1.00 56.82           C
ATOM   2242 1HB  TRP A 157     -14.151   4.801 -26.105  1.00 56.82           H
ATOM   2243 2HB  TRP A 157     -14.392   6.329 -25.281  1.00 56.82           H
ATOM   2244  CG  TRP A 157     -15.961   5.816 -26.653  1.00 56.82           C
ATOM   2245  CD1 TRP A 157     -16.508   5.283 -27.754  1.00 56.82           C
ATOM   2246  HD1 TRP A 157     -15.943   4.769 -28.532  1.00 56.82           H
ATOM   2247  CD2 TRP A 157     -17.063   6.386 -25.915  1.00 56.82           C
ATOM   2248  NE1 TRP A 157     -17.875   5.468 -27.781  1.00 56.82           N
ATOM   2249  HE1 TRP A 157     -18.501   5.160 -28.498  1.00 56.82           H
ATOM   2250  CE2 TRP A 157     -18.223   6.160 -26.626  1.00 56.82           C
ATOM   2251  CE3 TRP A 157     -17.078   7.071 -24.687  1.00 56.82           C
ATOM   2252  HE3 TRP A 157     -16.175   7.262 -24.106  1.00 56.82           H
ATOM   2253  CZ2 TRP A 157     -19.484   6.586 -26.192  1.00 56.82           C
ATOM   2254  HZ2 TRP A 157     -20.387   6.394 -26.772  1.00 56.82           H
ATOM   2255  CZ3 TRP A 157     -18.346   7.490 -24.266  1.00 56.82           C
ATOM   2256  HZ3 TRP A 157     -18.414   8.026 -23.320  1.00 56.82           H
ATOM   2257  CH2 TRP A 157     -19.523   7.270 -24.971  1.00 56.82           C
ATOM   2258  HH2 TRP A 157     -20.473   7.628 -24.575  1.00 56.82           H
ATOM   2259  HN  TRP A 157     -13.182   4.737 -28.265  1.00 56.82           H
ATOM   2260  N   ARG A 158     -11.192   6.786 -27.566  1.00 57.81           N
ATOM   2261  CA  ARG A 158      -9.805   6.840 -27.136  1.00 57.81           C
ATOM   2262  C   ARG A 158      -9.540   8.133 -26.362  1.00 57.81           C
ATOM   2263  O   ARG A 158      -8.920   8.109 -25.300  1.00 57.81           O
ATOM   2264  HA  ARG A 158      -9.677   5.967 -26.496  1.00 57.81           H
ATOM   2265  CB  ARG A 158      -8.854   6.765 -28.332  1.00 57.81           C
ATOM   2266 1HB  ARG A 158      -9.221   6.029 -29.047  1.00 57.81           H
ATOM   2267 2HB  ARG A 158      -8.834   7.726 -28.846  1.00 57.81           H
ATOM   2268  CG  ARG A 158      -7.440   6.389 -27.886  1.00 57.81           C
ATOM   2269 1HG  ARG A 158      -7.042   7.167 -27.234  1.00 57.81           H
ATOM   2270 2HG  ARG A 158      -7.471   5.469 -27.302  1.00 57.81           H
ATOM   2271  CD  ARG A 158      -6.516   6.204 -29.091  1.00 57.81           C
ATOM   2272 1HD  ARG A 158      -6.948   5.482 -29.783  1.00 57.81           H
ATOM   2273 2HD  ARG A 158      -6.417   7.145 -29.632  1.00 57.81           H
ATOM   2274  NE  ARG A 158      -5.185   5.739 -28.641  1.00 57.81           N
ATOM   2275  HE  ARG A 158      -5.020   5.669 -27.657  1.00 57.81           H
ATOM   2276  CZ  ARG A 158      -4.186   5.405 -29.470  1.00 57.81           C
ATOM   2277  NH1 ARG A 158      -4.351   5.479 -30.798  1.00 57.81           N
ATOM   2278 1HH1 ARG A 158      -5.224   5.786 -31.177  1.00 57.81           H
ATOM   2279 2HH1 ARG A 158      -3.600   5.228 -31.409  1.00 57.81           H
ATOM   2280  NH2 ARG A 158      -3.020   4.996 -28.951  1.00 57.81           N
ATOM   2281 1HH2 ARG A 158      -2.265   4.743 -29.555  1.00 57.81           H
ATOM   2282 2HH2 ARG A 158      -2.906   4.943 -27.959  1.00 57.81           H
ATOM   2283  HN  ARG A 158     -11.326   6.715 -28.554  1.00 57.81           H
ATOM   2284  N   GLU A 159     -10.022   9.232 -26.925  1.00 63.37           N
ATOM   2285  CA  GLU A 159      -9.797  10.538 -26.331  1.00 63.37           C
ATOM   2286  C   GLU A 159     -10.584  10.671 -25.026  1.00 63.37           C
ATOM   2287  O   GLU A 159     -10.044  11.115 -24.013  1.00 63.37           O
ATOM   2288  HA  GLU A 159      -8.727  10.581 -26.124  1.00 63.37           H
ATOM   2289  CB  GLU A 159     -10.164  11.656 -27.309  1.00 63.37           C
ATOM   2290 1HB  GLU A 159     -11.134  11.447 -27.758  1.00 63.37           H
ATOM   2291 2HB  GLU A 159     -10.124  12.618 -26.798  1.00 63.37           H
ATOM   2292  CG  GLU A 159      -9.154  11.734 -28.456  1.00 63.37           C
ATOM   2293 1HG  GLU A 159      -8.141  11.745 -28.054  1.00 63.37           H
ATOM   2294 2HG  GLU A 159      -9.240  10.846 -29.081  1.00 63.37           H
ATOM   2295  CD  GLU A 159      -9.385  12.986 -29.305  1.00 63.37           C
ATOM   2296  OE1 GLU A 159      -8.435  13.369 -30.022  1.00 63.37           O
ATOM   2297  OE2 GLU A 159     -10.506  13.532 -29.217  1.00 63.37           O
ATOM   2298  HN  GLU A 159     -10.557   9.238 -27.770  1.00 63.37           H
ATOM   2299  N   LYS A 160     -11.848  10.278 -25.092  1.00 68.62           N
ATOM   2300  CA  LYS A 160     -12.720  10.366 -23.933  1.00 68.62           C
ATOM   2301  C   LYS A 160     -12.116   9.560 -22.782  1.00 68.62           C
ATOM   2302  O   LYS A 160     -12.208   9.961 -21.623  1.00 68.62           O
ATOM   2303  HA  LYS A 160     -12.763  11.414 -23.636  1.00 68.62           H
ATOM   2304  CB  LYS A 160     -14.143   9.941 -24.301  1.00 68.62           C
ATOM   2305 1HB  LYS A 160     -14.120   8.972 -24.800  1.00 68.62           H
ATOM   2306 2HB  LYS A 160     -14.736   9.818 -23.394  1.00 68.62           H
ATOM   2307  CG  LYS A 160     -14.806  10.975 -25.213  1.00 68.62           C
ATOM   2308 1HG  LYS A 160     -14.684  11.971 -24.789  1.00 68.62           H
ATOM   2309 2HG  LYS A 160     -14.310  10.980 -26.184  1.00 68.62           H
ATOM   2310  CD  LYS A 160     -16.294  10.671 -25.396  1.00 68.62           C
ATOM   2311 1HD  LYS A 160     -16.416   9.680 -25.833  1.00 68.62           H
ATOM   2312 2HD  LYS A 160     -16.788  10.653 -24.424  1.00 68.62           H
ATOM   2313  CE  LYS A 160     -16.961  11.716 -26.294  1.00 68.62           C
ATOM   2314 1HE  LYS A 160     -16.855  12.706 -25.851  1.00 68.62           H
ATOM   2315 2HE  LYS A 160     -16.461  11.744 -27.262  1.00 68.62           H
ATOM   2316  NZ  LYS A 160     -18.395  11.400 -26.480  1.00 68.62           N
ATOM   2317 1HZ  LYS A 160     -18.823  12.106 -27.068  1.00 68.62           H
ATOM   2318 2HZ  LYS A 160     -18.487  10.491 -26.920  1.00 68.62           H
ATOM   2319 3HZ  LYS A 160     -18.858  11.386 -25.577  1.00 68.62           H
ATOM   2320  HN  LYS A 160     -12.275   9.905 -25.915  1.00 68.62           H
ATOM   2321  N   ARG A 161     -11.510   8.438 -23.142  1.00 67.07           N
ATOM   2322  CA  ARG A 161     -10.928   7.550 -22.149  1.00 67.07           C
ATOM   2323  C   ARG A 161      -9.803   8.262 -21.395  1.00 67.07           C
ATOM   2324  O   ARG A 161      -9.604   8.026 -20.204  1.00 67.07           O
ATOM   2325  HA  ARG A 161     -11.753   7.301 -21.481  1.00 67.07           H
ATOM   2326  CB  ARG A 161     -10.373   6.283 -22.802  1.00 67.07           C
ATOM   2327 1HB  ARG A 161      -9.776   6.550 -23.674  1.00 67.07           H
ATOM   2328 2HB  ARG A 161      -9.709   5.771 -22.105  1.00 67.07           H
ATOM   2329  CG  ARG A 161     -11.504   5.341 -23.221  1.00 67.07           C
ATOM   2330 1HG  ARG A 161     -12.136   5.120 -22.361  1.00 67.07           H
ATOM   2331 2HG  ARG A 161     -12.135   5.832 -23.962  1.00 67.07           H
ATOM   2332  CD  ARG A 161     -10.947   4.039 -23.800  1.00 67.07           C
ATOM   2333 1HD  ARG A 161     -11.682   3.583 -24.464  1.00 67.07           H
ATOM   2334 2HD  ARG A 161     -10.061   4.247 -24.399  1.00 67.07           H
ATOM   2335  NE  ARG A 161     -10.609   3.103 -22.704  1.00 67.07           N
ATOM   2336  HE  ARG A 161     -10.915   3.332 -21.780  1.00 67.07           H
ATOM   2337  CZ  ARG A 161      -9.917   1.967 -22.874  1.00 67.07           C
ATOM   2338  NH1 ARG A 161      -9.482   1.611 -24.090  1.00 67.07           N
ATOM   2339 1HH1 ARG A 161      -9.673   2.193 -24.880  1.00 67.07           H
ATOM   2340 2HH1 ARG A 161      -8.967   0.762 -24.208  1.00 67.07           H
ATOM   2341  NH2 ARG A 161      -9.667   1.194 -21.808  1.00 67.07           N
ATOM   2342 1HH2 ARG A 161      -9.153   0.344 -21.917  1.00 67.07           H
ATOM   2343 2HH2 ARG A 161      -9.995   1.467 -20.904  1.00 67.07           H
ATOM   2344  HN  ARG A 161     -11.414   8.133 -24.089  1.00 67.07           H
ATOM   2345  N   LEU A 162      -9.098   9.118 -22.119  1.00 77.94           N
ATOM   2346  CA  LEU A 162      -7.992   9.858 -21.536  1.00 77.94           C
ATOM   2347  C   LEU A 162      -8.538  10.874 -20.530  1.00 77.94           C
ATOM   2348  O   LEU A 162      -7.949  11.083 -19.471  1.00 77.94           O
ATOM   2349  HA  LEU A 162      -7.367   9.144 -21.000  1.00 77.94           H
ATOM   2350  CB  LEU A 162      -7.127  10.482 -22.633  1.00 77.94           C
ATOM   2351 1HB  LEU A 162      -6.892   9.711 -23.366  1.00 77.94           H
ATOM   2352 2HB  LEU A 162      -7.718  11.241 -23.146  1.00 77.94           H
ATOM   2353  CG  LEU A 162      -5.817  11.123 -22.170  1.00 77.94           C
ATOM   2354  HG  LEU A 162      -6.033  11.765 -21.316  1.00 77.94           H
ATOM   2355  CD1 LEU A 162      -4.824  10.060 -21.697  1.00 77.94           C
ATOM   2356 1HD1 LEU A 162      -5.255   9.505 -20.864  1.00 77.94           H
ATOM   2357 2HD1 LEU A 162      -4.608   9.374 -22.516  1.00 77.94           H
ATOM   2358 3HD1 LEU A 162      -3.901  10.542 -21.374  1.00 77.94           H
ATOM   2359  CD2 LEU A 162      -5.225  12.013 -23.266  1.00 77.94           C
ATOM   2360 1HD2 LEU A 162      -5.027  11.413 -24.154  1.00 77.94           H
ATOM   2361 2HD2 LEU A 162      -5.933  12.804 -23.513  1.00 77.94           H
ATOM   2362 3HD2 LEU A 162      -4.295  12.456 -22.911  1.00 77.94           H
ATOM   2363  HN  LEU A 162      -9.271   9.308 -23.086  1.00 77.94           H
ATOM   2364  N   LEU A 163      -9.658  11.480 -20.898  1.00 80.77           N
ATOM   2365  CA  LEU A 163     -10.306  12.447 -20.029  1.00 80.77           C
ATOM   2366  C   LEU A 163     -10.768  11.747 -18.749  1.00 80.77           C
ATOM   2367  O   LEU A 163     -10.495  12.218 -17.646  1.00 80.77           O
ATOM   2368  HA  LEU A 163      -9.562  13.197 -19.763  1.00 80.77           H
ATOM   2369  CB  LEU A 163     -11.430  13.168 -20.775  1.00 80.77           C
ATOM   2370 1HB  LEU A 163     -11.028  13.558 -21.710  1.00 80.77           H
ATOM   2371 2HB  LEU A 163     -12.194  12.436 -21.037  1.00 80.77           H
ATOM   2372  CG  LEU A 163     -12.104  14.318 -20.023  1.00 80.77           C
ATOM   2373  HG  LEU A 163     -12.404  13.955 -19.040  1.00 80.77           H
ATOM   2374  CD1 LEU A 163     -11.125  15.473 -19.798  1.00 80.77           C
ATOM   2375 1HD1 LEU A 163     -10.277  15.121 -19.211  1.00 80.77           H
ATOM   2376 2HD1 LEU A 163     -10.773  15.844 -20.760  1.00 80.77           H
ATOM   2377 3HD1 LEU A 163     -11.630  16.277 -19.261  1.00 80.77           H
ATOM   2378  CD2 LEU A 163     -13.374  14.775 -20.743  1.00 80.77           C
ATOM   2379 1HD2 LEU A 163     -13.119  15.115 -21.747  1.00 80.77           H
ATOM   2380 2HD2 LEU A 163     -14.074  13.943 -20.808  1.00 80.77           H
ATOM   2381 3HD2 LEU A 163     -13.832  15.594 -20.188  1.00 80.77           H
ATOM   2382  HN  LEU A 163     -10.120  11.319 -21.771  1.00 80.77           H
ATOM   2383  N   TYR A 164     -11.459  10.632 -18.939  1.00 74.18           N
ATOM   2384  CA  TYR A 164     -11.972   9.869 -17.813  1.00 74.18           C
ATOM   2385  C   TYR A 164     -10.833   9.399 -16.906  1.00 74.18           C
ATOM   2386  O   TYR A 164     -10.996   9.320 -15.689  1.00 74.18           O
ATOM   2387  HA  TYR A 164     -12.637  10.517 -17.243  1.00 74.18           H
ATOM   2388  CB  TYR A 164     -12.667   8.646 -18.415  1.00 74.18           C
ATOM   2389 1HB  TYR A 164     -12.010   8.197 -19.160  1.00 74.18           H
ATOM   2390 2HB  TYR A 164     -12.815   7.903 -17.631  1.00 74.18           H
ATOM   2391  CG  TYR A 164     -14.016   8.955 -19.066  1.00 74.18           C
ATOM   2392  CD1 TYR A 164     -14.967   9.678 -18.375  1.00 74.18           C
ATOM   2393  HD1 TYR A 164     -14.756  10.029 -17.365  1.00 74.18           H
ATOM   2394  CD2 TYR A 164     -14.283   8.510 -20.345  1.00 74.18           C
ATOM   2395  HD2 TYR A 164     -13.532   7.939 -20.891  1.00 74.18           H
ATOM   2396  CE1 TYR A 164     -16.237   9.969 -18.988  1.00 74.18           C
ATOM   2397  HE1 TYR A 164     -16.996  10.539 -18.453  1.00 74.18           H
ATOM   2398  CE2 TYR A 164     -15.553   8.801 -20.958  1.00 74.18           C
ATOM   2399  HE2 TYR A 164     -15.777   8.455 -21.967  1.00 74.18           H
ATOM   2400  CZ  TYR A 164     -16.467   9.516 -20.249  1.00 74.18           C
ATOM   2401  OH  TYR A 164     -17.667   9.790 -20.828  1.00 74.18           O
ATOM   2402  HH  TYR A 164     -18.240  10.313 -20.197  1.00 74.18           H
ATOM   2403  HN  TYR A 164     -11.670  10.251 -19.839  1.00 74.18           H
ATOM   2404  N   SER A 165      -9.705   9.098 -17.533  1.00 85.56           N
ATOM   2405  CA  SER A 165      -8.549   8.612 -16.800  1.00 85.56           C
ATOM   2406  C   SER A 165      -8.067   9.678 -15.814  1.00 85.56           C
ATOM   2407  O   SER A 165      -7.618   9.355 -14.715  1.00 85.56           O
ATOM   2408  HA  SER A 165      -8.896   7.727 -16.267  1.00 85.56           H
ATOM   2409  CB  SER A 165      -7.417   8.221 -17.753  1.00 85.56           C
ATOM   2410 1HB  SER A 165      -6.674   7.636 -17.212  1.00 85.56           H
ATOM   2411 2HB  SER A 165      -7.813   7.582 -18.543  1.00 85.56           H
ATOM   2412  OG  SER A 165      -6.791   9.361 -18.335  1.00 85.56           O
ATOM   2413  HG  SER A 165      -7.482  10.036 -18.593  1.00 85.56           H
ATOM   2414  HN  SER A 165      -9.575   9.183 -18.521  1.00 85.56           H
ATOM   2415  N   LYS A 166      -8.178  10.927 -16.242  1.00 82.66           N
ATOM   2416  CA  LYS A 166      -7.790  12.044 -15.397  1.00 82.66           C
ATOM   2417  C   LYS A 166      -8.744  12.132 -14.205  1.00 82.66           C
ATOM   2418  O   LYS A 166      -8.306  12.255 -13.062  1.00 82.66           O
ATOM   2419  HA  LYS A 166      -6.787  11.838 -15.023  1.00 82.66           H
ATOM   2420  CB  LYS A 166      -7.710  13.333 -16.218  1.00 82.66           C
ATOM   2421 1HB  LYS A 166      -8.632  13.466 -16.785  1.00 82.66           H
ATOM   2422 2HB  LYS A 166      -7.623  14.190 -15.549  1.00 82.66           H
ATOM   2423  CG  LYS A 166      -6.516  13.302 -17.174  1.00 82.66           C
ATOM   2424 1HG  LYS A 166      -5.597  13.147 -16.608  1.00 82.66           H
ATOM   2425 2HG  LYS A 166      -6.616  12.460 -17.858  1.00 82.66           H
ATOM   2426  CD  LYS A 166      -6.418  14.605 -17.970  1.00 82.66           C
ATOM   2427 1HD  LYS A 166      -7.323  14.743 -18.561  1.00 82.66           H
ATOM   2428 2HD  LYS A 166      -6.352  15.450 -17.285  1.00 82.66           H
ATOM   2429  CE  LYS A 166      -5.197  14.592 -18.892  1.00 82.66           C
ATOM   2430 1HE  LYS A 166      -4.299  14.377 -18.313  1.00 82.66           H
ATOM   2431 2HE  LYS A 166      -5.299  13.797 -19.630  1.00 82.66           H
ATOM   2432  NZ  LYS A 166      -5.051  15.896 -19.577  1.00 82.66           N
ATOM   2433 1HZ  LYS A 166      -4.247  15.866 -20.195  1.00 82.66           H
ATOM   2434 2HZ  LYS A 166      -5.887  16.088 -20.119  1.00 82.66           H
ATOM   2435 3HZ  LYS A 166      -4.920  16.628 -18.887  1.00 82.66           H
ATOM   2436  HN  LYS A 166      -8.524  11.180 -17.145  1.00 82.66           H
ATOM   2437  N   MET A 167     -10.032  12.065 -14.512  1.00 84.19           N
ATOM   2438  CA  MET A 167     -11.053  12.180 -13.484  1.00 84.19           C
ATOM   2439  C   MET A 167     -10.927  11.052 -12.458  1.00 84.19           C
ATOM   2440  O   MET A 167     -11.005  11.293 -11.254  1.00 84.19           O
ATOM   2441  HA  MET A 167     -10.877  13.141 -13.002  1.00 84.19           H
ATOM   2442  CB  MET A 167     -12.438  12.128 -14.133  1.00 84.19           C
ATOM   2443 1HB  MET A 167     -12.533  11.215 -14.722  1.00 84.19           H
ATOM   2444 2HB  MET A 167     -13.204  12.089 -13.359  1.00 84.19           H
ATOM   2445  CG  MET A 167     -12.670  13.346 -15.029  1.00 84.19           C
ATOM   2446 1HG  MET A 167     -12.516  14.262 -14.458  1.00 84.19           H
ATOM   2447 2HG  MET A 167     -11.945  13.353 -15.843  1.00 84.19           H
ATOM   2448  SD  MET A 167     -14.328  13.311 -15.689  1.00 84.19           S
ATOM   2449  CE  MET A 167     -15.242  13.865 -14.260  1.00 84.19           C
ATOM   2450 1HE  MET A 167     -15.080  13.173 -13.434  1.00 84.19           H
ATOM   2451 2HE  MET A 167     -14.901  14.860 -13.973  1.00 84.19           H
ATOM   2452 3HE  MET A 167     -16.305  13.902 -14.500  1.00 84.19           H
ATOM   2453  HN  MET A 167     -10.379  11.936 -15.440  1.00 84.19           H
ATOM   2454  N   VAL A 168     -10.733   9.846 -12.971  1.00 91.82           N
ATOM   2455  CA  VAL A 168     -10.646   8.674 -12.117  1.00 91.82           C
ATOM   2456  C   VAL A 168      -9.461   8.831 -11.162  1.00 91.82           C
ATOM   2457  O   VAL A 168      -9.568   8.521  -9.977  1.00 91.82           O
ATOM   2458  HA  VAL A 168     -11.564   8.625 -11.531  1.00 91.82           H
ATOM   2459  CB  VAL A 168     -10.561   7.409 -12.972  1.00 91.82           C
ATOM   2460  HB  VAL A 168      -9.756   7.546 -13.695  1.00 91.82           H
ATOM   2461  CG1 VAL A 168     -10.220   6.189 -12.114  1.00 91.82           C
ATOM   2462 1HG1 VAL A 168      -9.258   6.346 -11.626  1.00 91.82           H
ATOM   2463 2HG1 VAL A 168     -10.992   6.049 -11.358  1.00 91.82           H
ATOM   2464 3HG1 VAL A 168     -10.165   5.303 -12.747  1.00 91.82           H
ATOM   2465  CG2 VAL A 168     -11.859   7.185 -13.751  1.00 91.82           C
ATOM   2466 1HG2 VAL A 168     -12.689   7.079 -13.052  1.00 91.82           H
ATOM   2467 2HG2 VAL A 168     -12.042   8.037 -14.405  1.00 91.82           H
ATOM   2468 3HG2 VAL A 168     -11.771   6.279 -14.350  1.00 91.82           H
ATOM   2469  HN  VAL A 168     -10.637   9.664 -13.950  1.00 91.82           H
ATOM   2470  N   CYS A 169      -8.357   9.314 -11.714  1.00 93.43           N
ATOM   2471  CA  CYS A 169      -7.152   9.512 -10.928  1.00 93.43           C
ATOM   2472  C   CYS A 169      -7.471  10.494  -9.799  1.00 93.43           C
ATOM   2473  O   CYS A 169      -7.131  10.249  -8.643  1.00 93.43           O
ATOM   2474  HA  CYS A 169      -6.876   8.537 -10.526  1.00 93.43           H
ATOM   2475  CB  CYS A 169      -5.985   9.996 -11.792  1.00 93.43           C
ATOM   2476 1HB  CYS A 169      -6.309  10.823 -12.423  1.00 93.43           H
ATOM   2477 2HB  CYS A 169      -5.184  10.374 -11.157  1.00 93.43           H
ATOM   2478  SG  CYS A 169      -5.364   8.623 -12.830  1.00 93.43           S
ATOM   2479  HG  CYS A 169      -6.330   8.691 -13.742  1.00 93.43           H
ATOM   2480  HN  CYS A 169      -8.279   9.566 -12.679  1.00 93.43           H
ATOM   2481  N   PHE A 170      -8.122  11.586 -10.174  1.00 92.97           N
ATOM   2482  CA  PHE A 170      -8.470  12.617  -9.211  1.00 92.97           C
ATOM   2483  C   PHE A 170      -9.354  12.052  -8.097  1.00 92.97           C
ATOM   2484  O   PHE A 170      -9.120  12.318  -6.919  1.00 92.97           O
ATOM   2485  HA  PHE A 170      -7.539  12.987  -8.782  1.00 92.97           H
ATOM   2486  CB  PHE A 170      -9.252  13.691  -9.970  1.00 92.97           C
ATOM   2487 1HB  PHE A 170      -8.645  14.050 -10.801  1.00 92.97           H
ATOM   2488 2HB  PHE A 170     -10.146  13.240 -10.400  1.00 92.97           H
ATOM   2489  CG  PHE A 170      -9.666  14.886  -9.107  1.00 92.97           C
ATOM   2490  CD1 PHE A 170     -10.944  14.987  -8.655  1.00 92.97           C
ATOM   2491  HD1 PHE A 170     -11.674  14.218  -8.907  1.00 92.97           H
ATOM   2492  CD2 PHE A 170      -8.755  15.845  -8.793  1.00 92.97           C
ATOM   2493  HD2 PHE A 170      -7.730  15.764  -9.156  1.00 92.97           H
ATOM   2494  CE1 PHE A 170     -11.328  16.096  -7.855  1.00 92.97           C
ATOM   2495  HE1 PHE A 170     -12.353  16.178  -7.493  1.00 92.97           H
ATOM   2496  CE2 PHE A 170      -9.139  16.954  -7.993  1.00 92.97           C
ATOM   2497  HE2 PHE A 170      -8.409  17.723  -7.741  1.00 92.97           H
ATOM   2498  CZ  PHE A 170     -10.417  17.056  -7.541  1.00 92.97           C
ATOM   2499  HZ  PHE A 170     -10.712  17.906  -6.926  1.00 92.97           H
ATOM   2500  HN  PHE A 170      -8.409  11.771 -11.113  1.00 92.97           H
ATOM   2501  N   THR A 171     -10.350  11.281  -8.509  1.00 92.61           N
ATOM   2502  CA  THR A 171     -11.279  10.689  -7.562  1.00 92.61           C
ATOM   2503  C   THR A 171     -10.533   9.791  -6.573  1.00 92.61           C
ATOM   2504  O   THR A 171     -10.855   9.765  -5.387  1.00 92.61           O
ATOM   2505  HA  THR A 171     -11.737  11.491  -6.983  1.00 92.61           H
ATOM   2506  CB  THR A 171     -12.359   9.952  -8.357  1.00 92.61           C
ATOM   2507  HB  THR A 171     -11.946   9.074  -8.854  1.00 92.61           H
ATOM   2508  OG1 THR A 171     -12.898  10.951  -9.219  1.00 92.61           O
ATOM   2509  HG1 THR A 171     -12.417  10.941 -10.096  1.00 92.61           H
ATOM   2510  CG2 THR A 171     -13.545   9.534  -7.485  1.00 92.61           C
ATOM   2511 1HG2 THR A 171     -14.000  10.419  -7.041  1.00 92.61           H
ATOM   2512 2HG2 THR A 171     -13.197   8.869  -6.694  1.00 92.61           H
ATOM   2513 3HG2 THR A 171     -14.282   9.015  -8.098  1.00 92.61           H
ATOM   2514  HN  THR A 171     -10.526  11.060  -9.468  1.00 92.61           H
ATOM   2515  N   ILE A 172      -9.549   9.075  -7.099  1.00 93.53           N
ATOM   2516  CA  ILE A 172      -8.773   8.156  -6.284  1.00 93.53           C
ATOM   2517  C   ILE A 172      -8.025   8.944  -5.207  1.00 93.53           C
ATOM   2518  O   ILE A 172      -8.027   8.561  -4.038  1.00 93.53           O
ATOM   2519  HA  ILE A 172      -9.475   7.482  -5.793  1.00 93.53           H
ATOM   2520  CB  ILE A 172      -7.862   7.299  -7.163  1.00 93.53           C
ATOM   2521  HB  ILE A 172      -7.386   7.948  -7.898  1.00 93.53           H
ATOM   2522  CG1 ILE A 172      -8.670   6.255  -7.938  1.00 93.53           C
ATOM   2523 1HG1 ILE A 172      -9.034   5.490  -7.252  1.00 93.53           H
ATOM   2524 2HG1 ILE A 172      -9.546   6.726  -8.384  1.00 93.53           H
ATOM   2525  CG2 ILE A 172      -6.744   6.660  -6.336  1.00 93.53           C
ATOM   2526 1HG2 ILE A 172      -6.145   7.441  -5.869  1.00 93.53           H
ATOM   2527 2HG2 ILE A 172      -7.181   6.027  -5.563  1.00 93.53           H
ATOM   2528 3HG2 ILE A 172      -6.111   6.055  -6.985  1.00 93.53           H
ATOM   2529  CD1 ILE A 172      -7.821   5.605  -9.032  1.00 93.53           C
ATOM   2530 1HD1 ILE A 172      -7.479   6.370  -9.729  1.00 93.53           H
ATOM   2531 2HD1 ILE A 172      -6.959   5.115  -8.579  1.00 93.53           H
ATOM   2532 3HD1 ILE A 172      -8.419   4.868  -9.566  1.00 93.53           H
ATOM   2533  HN  ILE A 172      -9.281   9.116  -8.062  1.00 93.53           H
ATOM   2534  N   TRP A 173      -7.402  10.031  -5.639  1.00 92.05           N
ATOM   2535  CA  TRP A 173      -6.579  10.828  -4.745  1.00 92.05           C
ATOM   2536  C   TRP A 173      -7.482  11.385  -3.643  1.00 92.05           C
ATOM   2537  O   TRP A 173      -7.125  11.349  -2.466  1.00 92.05           O
ATOM   2538  HA  TRP A 173      -5.825  10.170  -4.313  1.00 92.05           H
ATOM   2539  CB  TRP A 173      -5.831  11.919  -5.514  1.00 92.05           C
ATOM   2540 1HB  TRP A 173      -6.510  12.368  -6.239  1.00 92.05           H
ATOM   2541 2HB  TRP A 173      -5.542  12.706  -4.819  1.00 92.05           H
ATOM   2542  CG  TRP A 173      -4.584  11.420  -6.246  1.00 92.05           C
ATOM   2543  CD1 TRP A 173      -4.399  11.289  -7.567  1.00 92.05           C
ATOM   2544  HD1 TRP A 173      -5.150  11.533  -8.318  1.00 92.05           H
ATOM   2545  CD2 TRP A 173      -3.347  10.989  -5.641  1.00 92.05           C
ATOM   2546  NE1 TRP A 173      -3.139  10.807  -7.856  1.00 92.05           N
ATOM   2547  HE1 TRP A 173      -2.769  10.626  -8.767  1.00 92.05           H
ATOM   2548  CE2 TRP A 173      -2.478  10.619  -6.647  1.00 92.05           C
ATOM   2549  CE3 TRP A 173      -2.974  10.915  -4.287  1.00 92.05           C
ATOM   2550  HE3 TRP A 173      -3.641  11.202  -3.474  1.00 92.05           H
ATOM   2551  CZ2 TRP A 173      -1.182  10.148  -6.407  1.00 92.05           C
ATOM   2552  HZ2 TRP A 173      -0.515   9.862  -7.220  1.00 92.05           H
ATOM   2553  CZ3 TRP A 173      -1.675  10.442  -4.063  1.00 92.05           C
ATOM   2554  HZ3 TRP A 173      -1.335  10.365  -3.031  1.00 92.05           H
ATOM   2555  CH2 TRP A 173      -0.789  10.065  -5.066  1.00 92.05           C
ATOM   2556  HH2 TRP A 173       0.208   9.707  -4.809  1.00 92.05           H
ATOM   2557  HN  TRP A 173      -7.454  10.368  -6.579  1.00 92.05           H
ATOM   2558  N   VAL A 174      -8.633  11.889  -4.062  1.00 95.31           N
ATOM   2559  CA  VAL A 174      -9.576  12.481  -3.129  1.00 95.31           C
ATOM   2560  C   VAL A 174     -10.020  11.422  -2.118  1.00 95.31           C
ATOM   2561  O   VAL A 174     -10.070  11.686  -0.918  1.00 95.31           O
ATOM   2562  HA  VAL A 174      -9.056  13.277  -2.597  1.00 95.31           H
ATOM   2563  CB  VAL A 174     -10.745  13.106  -3.892  1.00 95.31           C
ATOM   2564  HB  VAL A 174     -11.162  12.344  -4.551  1.00 95.31           H
ATOM   2565  CG1 VAL A 174     -11.850  13.552  -2.932  1.00 95.31           C
ATOM   2566 1HG1 VAL A 174     -12.217  12.691  -2.375  1.00 95.31           H
ATOM   2567 2HG1 VAL A 174     -11.451  14.291  -2.237  1.00 95.31           H
ATOM   2568 3HG1 VAL A 174     -12.669  13.993  -3.501  1.00 95.31           H
ATOM   2569  CG2 VAL A 174     -10.271  14.272  -4.762  1.00 95.31           C
ATOM   2570 1HG2 VAL A 174      -9.818  15.036  -4.131  1.00 95.31           H
ATOM   2571 2HG2 VAL A 174      -9.536  13.912  -5.482  1.00 95.31           H
ATOM   2572 3HG2 VAL A 174     -11.122  14.698  -5.294  1.00 95.31           H
ATOM   2573  HN  VAL A 174      -8.924  11.896  -5.019  1.00 95.31           H
ATOM   2574  N   LEU A 175     -10.330  10.244  -2.641  1.00 89.82           N
ATOM   2575  CA  LEU A 175     -10.837   9.166  -1.809  1.00 89.82           C
ATOM   2576  C   LEU A 175      -9.767   8.768  -0.790  1.00 89.82           C
ATOM   2577  O   LEU A 175     -10.061   8.610   0.394  1.00 89.82           O
ATOM   2578  HA  LEU A 175     -11.703   9.550  -1.268  1.00 89.82           H
ATOM   2579  CB  LEU A 175     -11.323   8.003  -2.676  1.00 89.82           C
ATOM   2580 1HB  LEU A 175     -12.085   8.379  -3.359  1.00 89.82           H
ATOM   2581 2HB  LEU A 175     -10.489   7.658  -3.287  1.00 89.82           H
ATOM   2582  CG  LEU A 175     -11.901   6.802  -1.924  1.00 89.82           C
ATOM   2583  HG  LEU A 175     -11.158   6.462  -1.202  1.00 89.82           H
ATOM   2584  CD1 LEU A 175     -13.150   7.198  -1.135  1.00 89.82           C
ATOM   2585 1HD1 LEU A 175     -12.893   7.972  -0.412  1.00 89.82           H
ATOM   2586 2HD1 LEU A 175     -13.908   7.578  -1.821  1.00 89.82           H
ATOM   2587 3HD1 LEU A 175     -13.540   6.325  -0.611  1.00 89.82           H
ATOM   2588  CD2 LEU A 175     -12.170   5.637  -2.878  1.00 89.82           C
ATOM   2589 1HD2 LEU A 175     -12.884   5.948  -3.640  1.00 89.82           H
ATOM   2590 2HD2 LEU A 175     -11.238   5.335  -3.356  1.00 89.82           H
ATOM   2591 3HD2 LEU A 175     -12.580   4.796  -2.318  1.00 89.82           H
ATOM   2592  HN  LEU A 175     -10.241  10.022  -3.612  1.00 89.82           H
ATOM   2593  N   ALA A 176      -8.549   8.617  -1.287  1.00 94.76           N
ATOM   2594  CA  ALA A 176      -7.451   8.159  -0.453  1.00 94.76           C
ATOM   2595  C   ALA A 176      -7.199   9.182   0.657  1.00 94.76           C
ATOM   2596  O   ALA A 176      -6.909   8.811   1.794  1.00 94.76           O
ATOM   2597  HA  ALA A 176      -7.749   7.213  -0.002  1.00 94.76           H
ATOM   2598  CB  ALA A 176      -6.213   7.924  -1.321  1.00 94.76           C
ATOM   2599 1HB  ALA A 176      -6.436   7.169  -2.074  1.00 94.76           H
ATOM   2600 2HB  ALA A 176      -5.932   8.856  -1.812  1.00 94.76           H
ATOM   2601 3HB  ALA A 176      -5.390   7.581  -0.694  1.00 94.76           H
ATOM   2602  HN  ALA A 176      -8.307   8.802  -2.240  1.00 94.76           H
ATOM   2603  N   ALA A 177      -7.320  10.449   0.289  1.00 94.82           N
ATOM   2604  CA  ALA A 177      -7.092  11.528   1.236  1.00 94.82           C
ATOM   2605  C   ALA A 177      -8.105  11.422   2.377  1.00 94.82           C
ATOM   2606  O   ALA A 177      -7.740  11.524   3.547  1.00 94.82           O
ATOM   2607  HA  ALA A 177      -6.087  11.408   1.640  1.00 94.82           H
ATOM   2608  CB  ALA A 177      -7.173  12.871   0.508  1.00 94.82           C
ATOM   2609 1HB  ALA A 177      -6.414  12.907  -0.274  1.00 94.82           H
ATOM   2610 2HB  ALA A 177      -8.160  12.983   0.060  1.00 94.82           H
ATOM   2611 3HB  ALA A 177      -7.002  13.680   1.218  1.00 94.82           H
ATOM   2612  HN  ALA A 177      -7.567  10.742  -0.634  1.00 94.82           H
ATOM   2613  N   ALA A 178      -9.358  11.218   1.997  1.00 94.89           N
ATOM   2614  CA  ALA A 178     -10.435  11.160   2.970  1.00 94.89           C
ATOM   2615  C   ALA A 178     -10.201   9.978   3.913  1.00 94.89           C
ATOM   2616  O   ALA A 178     -10.501  10.060   5.104  1.00 94.89           O
ATOM   2617  HA  ALA A 178     -10.411  12.084   3.547  1.00 94.89           H
ATOM   2618  CB  ALA A 178     -11.777  11.067   2.241  1.00 94.89           C
ATOM   2619 1HB  ALA A 178     -11.907  11.945   1.608  1.00 94.89           H
ATOM   2620 2HB  ALA A 178     -11.795  10.168   1.626  1.00 94.89           H
ATOM   2621 3HB  ALA A 178     -12.585  11.024   2.972  1.00 94.89           H
ATOM   2622  HN  ALA A 178      -9.640  11.094   1.046  1.00 94.89           H
ATOM   2623  N   LEU A 179      -9.668   8.906   3.346  1.00 91.92           N
ATOM   2624  CA  LEU A 179      -9.462   7.683   4.103  1.00 91.92           C
ATOM   2625  C   LEU A 179      -8.282   7.873   5.059  1.00 91.92           C
ATOM   2626  O   LEU A 179      -8.006   7.010   5.890  1.00 91.92           O
ATOM   2627  HA  LEU A 179     -10.360   7.509   4.695  1.00 91.92           H
ATOM   2628  CB  LEU A 179      -9.303   6.489   3.160  1.00 91.92           C
ATOM   2629 1HB  LEU A 179      -8.510   6.717   2.447  1.00 91.92           H
ATOM   2630 2HB  LEU A 179      -8.969   5.631   3.744  1.00 91.92           H
ATOM   2631  CG  LEU A 179     -10.553   6.081   2.378  1.00 91.92           C
ATOM   2632  HG  LEU A 179     -10.952   6.968   1.885  1.00 91.92           H
ATOM   2633  CD1 LEU A 179     -10.208   5.072   1.281  1.00 91.92           C
ATOM   2634 1HD1 LEU A 179      -9.493   5.517   0.589  1.00 91.92           H
ATOM   2635 2HD1 LEU A 179      -9.772   4.180   1.732  1.00 91.92           H
ATOM   2636 3HD1 LEU A 179     -11.115   4.799   0.740  1.00 91.92           H
ATOM   2637  CD2 LEU A 179     -11.641   5.558   3.317  1.00 91.92           C
ATOM   2638 1HD2 LEU A 179     -11.268   4.688   3.857  1.00 91.92           H
ATOM   2639 2HD2 LEU A 179     -11.913   6.338   4.028  1.00 91.92           H
ATOM   2640 3HD2 LEU A 179     -12.518   5.275   2.735  1.00 91.92           H
ATOM   2641  HN  LEU A 179      -9.381   8.864   2.389  1.00 91.92           H
ATOM   2642  N   CYS A 180      -7.617   9.009   4.908  1.00 91.12           N
ATOM   2643  CA  CYS A 180      -6.443   9.302   5.713  1.00 91.12           C
ATOM   2644  C   CYS A 180      -6.875  10.180   6.890  1.00 91.12           C
ATOM   2645  O   CYS A 180      -6.059  10.528   7.741  1.00 91.12           O
ATOM   2646  HA  CYS A 180      -6.058   8.345   6.065  1.00 91.12           H
ATOM   2647  CB  CYS A 180      -5.339   9.961   4.885  1.00 91.12           C
ATOM   2648 1HB  CYS A 180      -5.710  10.883   4.436  1.00 91.12           H
ATOM   2649 2HB  CYS A 180      -4.503  10.235   5.529  1.00 91.12           H
ATOM   2650  SG  CYS A 180      -4.769   8.815   3.576  1.00 91.12           S
ATOM   2651  HG  CYS A 180      -5.958   8.662   2.999  1.00 91.12           H
ATOM   2652  HN  CYS A 180      -7.867   9.721   4.251  1.00 91.12           H
ATOM   2653  N   ILE A 181      -8.158  10.513   6.899  1.00 91.06           N
ATOM   2654  CA  ILE A 181      -8.692  11.405   7.914  1.00 91.06           C
ATOM   2655  C   ILE A 181      -8.385  10.835   9.300  1.00 91.06           C
ATOM   2656  O   ILE A 181      -7.900  11.550  10.176  1.00 91.06           O
ATOM   2657  HA  ILE A 181      -8.178  12.361   7.812  1.00 91.06           H
ATOM   2658  CB  ILE A 181     -10.180  11.663   7.671  1.00 91.06           C
ATOM   2659  HB  ILE A 181     -10.667  10.705   7.485  1.00 91.06           H
ATOM   2660  CG1 ILE A 181     -10.391  12.526   6.426  1.00 91.06           C
ATOM   2661 1HG1 ILE A 181      -9.986  13.523   6.598  1.00 91.06           H
ATOM   2662 2HG1 ILE A 181      -9.842  12.100   5.586  1.00 91.06           H
ATOM   2663  CG2 ILE A 181     -10.841  12.272   8.909  1.00 91.06           C
ATOM   2664 1HG2 ILE A 181     -10.738  11.586   9.750  1.00 91.06           H
ATOM   2665 2HG2 ILE A 181     -10.357  13.218   9.151  1.00 91.06           H
ATOM   2666 3HG2 ILE A 181     -11.898  12.445   8.709  1.00 91.06           H
ATOM   2667  CD1 ILE A 181     -11.876  12.627   6.073  1.00 91.06           C
ATOM   2668 1HD1 ILE A 181     -12.272  11.630   5.878  1.00 91.06           H
ATOM   2669 2HD1 ILE A 181     -12.418  13.076   6.906  1.00 91.06           H
ATOM   2670 3HD1 ILE A 181     -11.998  13.246   5.184  1.00 91.06           H
ATOM   2671  HN  ILE A 181      -8.825  10.185   6.231  1.00 91.06           H
ATOM   2672  N   PRO A 182      -8.661   9.543   9.525  1.00 92.67           N
ATOM   2673  CA  PRO A 182      -8.430   8.939  10.839  1.00 92.67           C
ATOM   2674  C   PRO A 182      -7.012   9.167  11.338  1.00 92.67           C
ATOM   2675  O   PRO A 182      -6.806   9.501  12.504  1.00 92.67           O
ATOM   2676  HA  PRO A 182      -9.073   9.407  11.585  1.00 92.67           H
ATOM   2677  CB  PRO A 182      -8.719   7.454  10.612  1.00 92.67           C
ATOM   2678 1HB  PRO A 182      -7.816   6.905  10.347  1.00 92.67           H
ATOM   2679 2HB  PRO A 182      -9.127   6.983  11.507  1.00 92.67           H
ATOM   2680  CG  PRO A 182      -9.729   7.462   9.470  1.00 92.67           C
ATOM   2681 1HG  PRO A 182      -9.770   6.500   8.960  1.00 92.67           H
ATOM   2682 2HG  PRO A 182     -10.739   7.664   9.825  1.00 92.67           H
ATOM   2683  CD  PRO A 182      -9.209   8.567   8.565  1.00 92.67           C
ATOM   2684 1HD  PRO A 182      -8.442   8.203   7.882  1.00 92.67           H
ATOM   2685 2HD  PRO A 182     -10.002   8.994   7.951  1.00 92.67           H
ATOM   2686  N   GLU A 183      -6.063   8.980  10.432  1.00 89.38           N
ATOM   2687  CA  GLU A 183      -4.659   9.111  10.782  1.00 89.38           C
ATOM   2688  C   GLU A 183      -4.356  10.539  11.238  1.00 89.38           C
ATOM   2689  O   GLU A 183      -3.606  10.745  12.191  1.00 89.38           O
ATOM   2690  HA  GLU A 183      -4.500   8.417  11.608  1.00 89.38           H
ATOM   2691  CB  GLU A 183      -3.762   8.708   9.609  1.00 89.38           C
ATOM   2692 1HB  GLU A 183      -4.210   9.040   8.673  1.00 89.38           H
ATOM   2693 2HB  GLU A 183      -2.756   9.096   9.767  1.00 89.38           H
ATOM   2694  CG  GLU A 183      -3.628   7.186   9.519  1.00 89.38           C
ATOM   2695 1HG  GLU A 183      -2.925   6.926   8.728  1.00 89.38           H
ATOM   2696 2HG  GLU A 183      -3.219   6.798  10.451  1.00 89.38           H
ATOM   2697  CD  GLU A 183      -4.983   6.533   9.239  1.00 89.38           C
ATOM   2698  OE1 GLU A 183      -5.146   5.365   9.653  1.00 89.38           O
ATOM   2699  OE2 GLU A 183      -5.825   7.216   8.617  1.00 89.38           O
ATOM   2700  HN  GLU A 183      -6.240   8.744   9.477  1.00 89.38           H
ATOM   2701  N   ILE A 184      -4.955  11.490  10.536  1.00 90.98           N
ATOM   2702  CA  ILE A 184      -4.699  12.895  10.808  1.00 90.98           C
ATOM   2703  C   ILE A 184      -5.132  13.220  12.239  1.00 90.98           C
ATOM   2704  O   ILE A 184      -4.466  13.985  12.934  1.00 90.98           O
ATOM   2705  HA  ILE A 184      -3.624  13.052  10.728  1.00 90.98           H
ATOM   2706  CB  ILE A 184      -5.365  13.775   9.748  1.00 90.98           C
ATOM   2707  HB  ILE A 184      -6.416  13.493   9.681  1.00 90.98           H
ATOM   2708  CG1 ILE A 184      -4.744  13.539   8.370  1.00 90.98           C
ATOM   2709 1HG1 ILE A 184      -3.728  13.932   8.353  1.00 90.98           H
ATOM   2710 2HG1 ILE A 184      -4.676  12.468   8.177  1.00 90.98           H
ATOM   2711  CG2 ILE A 184      -5.319  15.250  10.153  1.00 90.98           C
ATOM   2712 1HG2 ILE A 184      -5.843  15.384  11.099  1.00 90.98           H
ATOM   2713 2HG2 ILE A 184      -4.281  15.563  10.266  1.00 90.98           H
ATOM   2714 3HG2 ILE A 184      -5.799  15.853   9.383  1.00 90.98           H
ATOM   2715  CD1 ILE A 184      -5.574  14.209   7.273  1.00 90.98           C
ATOM   2716 1HD1 ILE A 184      -6.583  13.796   7.277  1.00 90.98           H
ATOM   2717 2HD1 ILE A 184      -5.620  15.282   7.456  1.00 90.98           H
ATOM   2718 3HD1 ILE A 184      -5.111  14.025   6.304  1.00 90.98           H
ATOM   2719  HN  ILE A 184      -5.603  11.314   9.795  1.00 90.98           H
ATOM   2720  N   LEU A 185      -6.246  12.622  12.636  1.00 90.95           N
ATOM   2721  CA  LEU A 185      -6.887  12.990  13.887  1.00 90.95           C
ATOM   2722  C   LEU A 185      -6.130  12.347  15.051  1.00 90.95           C
ATOM   2723  O   LEU A 185      -5.789  13.021  16.022  1.00 90.95           O
ATOM   2724  HA  LEU A 185      -6.816  14.073  13.985  1.00 90.95           H
ATOM   2725  CB  LEU A 185      -8.375  12.636  13.851  1.00 90.95           C
ATOM   2726 1HB  LEU A 185      -8.471  11.582  13.590  1.00 90.95           H
ATOM   2727 2HB  LEU A 185      -8.781  12.754  14.855  1.00 90.95           H
ATOM   2728  CG  LEU A 185      -9.235  13.452  12.884  1.00 90.95           C
ATOM   2729  HG  LEU A 185      -8.846  13.309  11.876  1.00 90.95           H
ATOM   2730  CD1 LEU A 185     -10.682  12.954  12.883  1.00 90.95           C
ATOM   2731 1HD1 LEU A 185     -10.707  11.909  12.576  1.00 90.95           H
ATOM   2732 2HD1 LEU A 185     -11.099  13.048  13.886  1.00 90.95           H
ATOM   2733 3HD1 LEU A 185     -11.272  13.552  12.188  1.00 90.95           H
ATOM   2734  CD2 LEU A 185      -9.144  14.947  13.196  1.00 90.95           C
ATOM   2735 1HD2 LEU A 185      -9.493  15.128  14.213  1.00 90.95           H
ATOM   2736 2HD2 LEU A 185      -8.108  15.274  13.105  1.00 90.95           H
ATOM   2737 3HD2 LEU A 185      -9.764  15.504  12.495  1.00 90.95           H
ATOM   2738  HN  LEU A 185      -6.708  11.900  12.121  1.00 90.95           H
ATOM   2739  N   TYR A 186      -5.891  11.051  14.916  1.00 91.15           N
ATOM   2740  CA  TYR A 186      -5.588  10.222  16.070  1.00 91.15           C
ATOM   2741  C   TYR A 186      -4.106   9.842  16.099  1.00 91.15           C
ATOM   2742  O   TYR A 186      -3.654   9.163  17.019  1.00 91.15           O
ATOM   2743  HA  TYR A 186      -5.827  10.793  16.967  1.00 91.15           H
ATOM   2744  CB  TYR A 186      -6.425   8.951  15.907  1.00 91.15           C
ATOM   2745 1HB  TYR A 186      -6.083   8.414  15.022  1.00 91.15           H
ATOM   2746 2HB  TYR A 186      -6.249   8.300  16.763  1.00 91.15           H
ATOM   2747  CG  TYR A 186      -7.928   9.208  15.780  1.00 91.15           C
ATOM   2748  CD1 TYR A 186      -8.573   9.999  16.709  1.00 91.15           C
ATOM   2749  HD1 TYR A 186      -8.012  10.440  17.532  1.00 91.15           H
ATOM   2750  CD2 TYR A 186      -8.638   8.648  14.737  1.00 91.15           C
ATOM   2751  HD2 TYR A 186      -8.128   8.024  14.004  1.00 91.15           H
ATOM   2752  CE1 TYR A 186      -9.988  10.240  16.590  1.00 91.15           C
ATOM   2753  HE1 TYR A 186     -10.510  10.863  17.316  1.00 91.15           H
ATOM   2754  CE2 TYR A 186     -10.052   8.890  14.618  1.00 91.15           C
ATOM   2755  HE2 TYR A 186     -10.625   8.455  13.799  1.00 91.15           H
ATOM   2756  CZ  TYR A 186     -10.658   9.674  15.550  1.00 91.15           C
ATOM   2757  OH  TYR A 186     -11.994   9.902  15.438  1.00 91.15           O
ATOM   2758  HH  TYR A 186     -12.305  10.485  16.188  1.00 91.15           H
ATOM   2759  HN  TYR A 186      -5.901  10.569  14.040  1.00 91.15           H
ATOM   2760  N   SER A 187      -3.392  10.296  15.080  1.00 92.18           N
ATOM   2761  CA  SER A 187      -1.944  10.176  15.068  1.00 92.18           C
ATOM   2762  C   SER A 187      -1.335  11.077  16.144  1.00 92.18           C
ATOM   2763  O   SER A 187      -1.539  12.290  16.131  1.00 92.18           O
ATOM   2764  HA  SER A 187      -1.740   9.127  15.287  1.00 92.18           H
ATOM   2765  CB  SER A 187      -1.373  10.530  13.693  1.00 92.18           C
ATOM   2766 1HB  SER A 187      -1.674  11.542  13.426  1.00 92.18           H
ATOM   2767 2HB  SER A 187      -0.284  10.523  13.740  1.00 92.18           H
ATOM   2768  OG  SER A 187      -1.809   9.623  12.684  1.00 92.18           O
ATOM   2769  HG  SER A 187      -2.352  10.109  12.000  1.00 92.18           H
ATOM   2770  HN  SER A 187      -3.785  10.739  14.274  1.00 92.18           H
ATOM   2771  N   GLN A 188      -0.599  10.449  17.049  1.00 84.96           N
ATOM   2772  CA  GLN A 188       0.001  11.172  18.158  1.00 84.96           C
ATOM   2773  C   GLN A 188       1.385  10.603  18.476  1.00 84.96           C
ATOM   2774  O   GLN A 188       1.741   9.525  18.002  1.00 84.96           O
ATOM   2775  HA  GLN A 188       0.095  12.203  17.815  1.00 84.96           H
ATOM   2776  CB  GLN A 188      -0.904  11.135  19.391  1.00 84.96           C
ATOM   2777 1HB  GLN A 188      -1.079  10.100  19.687  1.00 84.96           H
ATOM   2778 2HB  GLN A 188      -0.406  11.625  20.227  1.00 84.96           H
ATOM   2779  CG  GLN A 188      -2.241  11.824  19.111  1.00 84.96           C
ATOM   2780 1HG  GLN A 188      -2.063  12.803  18.666  1.00 84.96           H
ATOM   2781 2HG  GLN A 188      -2.809  11.242  18.384  1.00 84.96           H
ATOM   2782  CD  GLN A 188      -3.057  11.982  20.395  1.00 84.96           C
ATOM   2783  OE1 GLN A 188      -2.607  11.677  21.488  1.00 84.96           O
ATOM   2784  NE2 GLN A 188      -4.278  12.473  20.204  1.00 84.96           N
ATOM   2785 1HE2 GLN A 188      -4.585  12.703  19.281  1.00 84.96           H
ATOM   2786 2HE2 GLN A 188      -4.888  12.613  20.984  1.00 84.96           H
ATOM   2787  HN  GLN A 188      -0.411   9.467  17.034  1.00 84.96           H
ATOM   2788  N   ILE A 189       2.128  11.352  19.277  1.00 89.62           N
ATOM   2789  CA  ILE A 189       3.351  10.833  19.867  1.00 89.62           C
ATOM   2790  C   ILE A 189       3.045  10.279  21.260  1.00 89.62           C
ATOM   2791  O   ILE A 189       2.503  10.987  22.108  1.00 89.62           O
ATOM   2792  HA  ILE A 189       3.694  10.012  19.237  1.00 89.62           H
ATOM   2793  CB  ILE A 189       4.446  11.901  19.856  1.00 89.62           C
ATOM   2794  HB  ILE A 189       4.082  12.770  20.404  1.00 89.62           H
ATOM   2795  CG1 ILE A 189       4.750  12.361  18.429  1.00 89.62           C
ATOM   2796 1HG1 ILE A 189       5.168  11.532  17.857  1.00 89.62           H
ATOM   2797 2HG1 ILE A 189       3.824  12.655  17.933  1.00 89.62           H
ATOM   2798  CG2 ILE A 189       5.701  11.406  20.578  1.00 89.62           C
ATOM   2799 1HG2 ILE A 189       5.455  11.168  21.613  1.00 89.62           H
ATOM   2800 2HG2 ILE A 189       6.079  10.513  20.079  1.00 89.62           H
ATOM   2801 3HG2 ILE A 189       6.464  12.184  20.555  1.00 89.62           H
ATOM   2802  CD1 ILE A 189       5.731  13.535  18.428  1.00 89.62           C
ATOM   2803 1HD1 ILE A 189       5.298  14.370  18.980  1.00 89.62           H
ATOM   2804 2HD1 ILE A 189       6.663  13.230  18.903  1.00 89.62           H
ATOM   2805 3HD1 ILE A 189       5.929  13.842  17.401  1.00 89.62           H
ATOM   2806  HN  ILE A 189       1.908  12.296  19.524  1.00 89.62           H
ATOM   2807  N   LYS A 190       3.405   9.019  21.453  1.00 84.74           N
ATOM   2808  CA  LYS A 190       3.223   8.379  22.745  1.00 84.74           C
ATOM   2809  C   LYS A 190       4.587   7.970  23.304  1.00 84.74           C
ATOM   2810  O   LYS A 190       5.434   7.460  22.572  1.00 84.74           O
ATOM   2811  HA  LYS A 190       2.781   9.116  23.416  1.00 84.74           H
ATOM   2812  CB  LYS A 190       2.232   7.218  22.632  1.00 84.74           C
ATOM   2813 1HB  LYS A 190       1.297   7.574  22.199  1.00 84.74           H
ATOM   2814 2HB  LYS A 190       2.628   6.461  21.955  1.00 84.74           H
ATOM   2815  CG  LYS A 190       1.961   6.594  24.002  1.00 84.74           C
ATOM   2816 1HG  LYS A 190       2.899   6.261  24.446  1.00 84.74           H
ATOM   2817 2HG  LYS A 190       1.540   7.344  24.671  1.00 84.74           H
ATOM   2818  CD  LYS A 190       0.998   5.410  23.885  1.00 84.74           C
ATOM   2819 1HD  LYS A 190       0.015   5.766  23.577  1.00 84.74           H
ATOM   2820 2HD  LYS A 190       1.347   4.729  23.109  1.00 84.74           H
ATOM   2821  CE  LYS A 190       0.884   4.662  25.215  1.00 84.74           C
ATOM   2822 1HE  LYS A 190       1.864   4.597  25.688  1.00 84.74           H
ATOM   2823 2HE  LYS A 190       0.238   5.216  25.896  1.00 84.74           H
ATOM   2824  NZ  LYS A 190       0.339   3.303  25.000  1.00 84.74           N
ATOM   2825 1HZ  LYS A 190       0.305   2.809  25.885  1.00 84.74           H
ATOM   2826 2HZ  LYS A 190      -0.596   3.371  24.614  1.00 84.74           H
ATOM   2827 3HZ  LYS A 190       0.936   2.798  24.354  1.00 84.74           H
ATOM   2828  HN  LYS A 190       3.814   8.440  20.748  1.00 84.74           H
ATOM   2829  N   GLU A 191       4.757   8.209  24.596  1.00 76.03           N
ATOM   2830  CA  GLU A 191       5.921   7.703  25.303  1.00 76.03           C
ATOM   2831  C   GLU A 191       5.657   6.285  25.814  1.00 76.03           C
ATOM   2832  O   GLU A 191       4.676   6.047  26.517  1.00 76.03           O
ATOM   2833  HA  GLU A 191       6.724   7.687  24.566  1.00 76.03           H
ATOM   2834  CB  GLU A 191       6.313   8.635  26.452  1.00 76.03           C
ATOM   2835 1HB  GLU A 191       5.417   8.972  26.973  1.00 76.03           H
ATOM   2836 2HB  GLU A 191       7.028   8.134  27.104  1.00 76.03           H
ATOM   2837  CG  GLU A 191       7.014   9.889  25.925  1.00 76.03           C
ATOM   2838 1HG  GLU A 191       7.793   9.605  25.218  1.00 76.03           H
ATOM   2839 2HG  GLU A 191       6.300  10.508  25.382  1.00 76.03           H
ATOM   2840  CD  GLU A 191       7.628  10.696  27.071  1.00 76.03           C
ATOM   2841  OE1 GLU A 191       8.430  11.603  26.761  1.00 76.03           O
ATOM   2842  OE2 GLU A 191       7.281  10.387  28.232  1.00 76.03           O
ATOM   2843  HN  GLU A 191       4.118   8.736  25.156  1.00 76.03           H
ATOM   2844  N   GLU A 192       6.550   5.380  25.441  1.00 75.46           N
ATOM   2845  CA  GLU A 192       6.456   4.003  25.896  1.00 75.46           C
ATOM   2846  C   GLU A 192       7.807   3.528  26.433  1.00 75.46           C
ATOM   2847  O   GLU A 192       8.782   3.448  25.687  1.00 75.46           O
ATOM   2848  HA  GLU A 192       5.721   4.014  26.701  1.00 75.46           H
ATOM   2849  CB  GLU A 192       5.958   3.088  24.775  1.00 75.46           C
ATOM   2850 1HB  GLU A 192       5.013   3.465  24.385  1.00 75.46           H
ATOM   2851 2HB  GLU A 192       6.730   2.989  24.012  1.00 75.46           H
ATOM   2852  CG  GLU A 192       5.687   1.677  25.300  1.00 75.46           C
ATOM   2853 1HG  GLU A 192       5.534   0.997  24.462  1.00 75.46           H
ATOM   2854 2HG  GLU A 192       6.557   1.316  25.848  1.00 75.46           H
ATOM   2855  CD  GLU A 192       4.458   1.657  26.211  1.00 75.46           C
ATOM   2856  OE1 GLU A 192       4.380   0.723  27.038  1.00 75.46           O
ATOM   2857  OE2 GLU A 192       3.625   2.576  26.060  1.00 75.46           O
ATOM   2858  HN  GLU A 192       7.325   5.574  24.839  1.00 75.46           H
ATOM   2859  N   SER A 193       7.822   3.225  27.722  1.00 75.36           N
ATOM   2860  CA  SER A 193       9.021   2.702  28.354  1.00 75.36           C
ATOM   2861  C   SER A 193      10.195   3.655  28.120  1.00 75.36           C
ATOM   2862  O   SER A 193      11.330   3.216  27.940  1.00 75.36           O
ATOM   2863  HA  SER A 193       8.785   2.641  29.417  1.00 75.36           H
ATOM   2864  CB  SER A 193       9.358   1.306  27.826  1.00 75.36           C
ATOM   2865 1HB  SER A 193       9.610   1.370  26.768  1.00 75.36           H
ATOM   2866 2HB  SER A 193      10.240   0.926  28.342  1.00 75.36           H
ATOM   2867  OG  SER A 193       8.277   0.394  28.002  1.00 75.36           O
ATOM   2868  HG  SER A 193       8.494  -0.481  27.568  1.00 75.36           H
ATOM   2869  HN  SER A 193       7.036   3.332  28.331  1.00 75.36           H
ATOM   2870  N   GLY A 194       9.881   4.943  28.129  1.00 83.26           N
ATOM   2871  CA  GLY A 194      10.905   5.964  27.985  1.00 83.26           C
ATOM   2872  C   GLY A 194      11.286   6.153  26.515  1.00 83.26           C
ATOM   2873  O   GLY A 194      12.233   6.874  26.204  1.00 83.26           O
ATOM   2874 1HA  GLY A 194      10.543   6.907  28.395  1.00 83.26           H
ATOM   2875 2HA  GLY A 194      11.787   5.683  28.560  1.00 83.26           H
ATOM   2876  HN  GLY A 194       8.949   5.290  28.233  1.00 83.26           H
ATOM   2877  N   ILE A 195      10.530   5.492  25.651  1.00 80.88           N
ATOM   2878  CA  ILE A 195      10.738   5.627  24.219  1.00 80.88           C
ATOM   2879  C   ILE A 195       9.547   6.363  23.602  1.00 80.88           C
ATOM   2880  O   ILE A 195       8.396   6.010  23.855  1.00 80.88           O
ATOM   2881  HA  ILE A 195      11.632   6.234  24.074  1.00 80.88           H
ATOM   2882  CB  ILE A 195      11.012   4.261  23.586  1.00 80.88           C
ATOM   2883  HB  ILE A 195      10.152   3.619  23.776  1.00 80.88           H
ATOM   2884  CG1 ILE A 195      12.227   3.592  24.231  1.00 80.88           C
ATOM   2885 1HG1 ILE A 195      13.113   4.207  24.071  1.00 80.88           H
ATOM   2886 2HG1 ILE A 195      12.079   3.521  25.308  1.00 80.88           H
ATOM   2887  CG2 ILE A 195      11.160   4.380  22.068  1.00 80.88           C
ATOM   2888 1HG2 ILE A 195      10.242   4.784  21.643  1.00 80.88           H
ATOM   2889 2HG2 ILE A 195      11.992   5.046  21.836  1.00 80.88           H
ATOM   2890 3HG2 ILE A 195      11.354   3.395  21.644  1.00 80.88           H
ATOM   2891  CD1 ILE A 195      12.457   2.195  23.649  1.00 80.88           C
ATOM   2892 1HD1 ILE A 195      11.578   1.576  23.833  1.00 80.88           H
ATOM   2893 2HD1 ILE A 195      12.628   2.273  22.575  1.00 80.88           H
ATOM   2894 3HD1 ILE A 195      13.326   1.742  24.125  1.00 80.88           H
ATOM   2895  HN  ILE A 195       9.789   4.875  25.914  1.00 80.88           H
ATOM   2896  N   ALA A 196       9.864   7.373  22.805  1.00 91.14           N
ATOM   2897  CA  ALA A 196       8.840   8.101  22.075  1.00 91.14           C
ATOM   2898  C   ALA A 196       8.420   7.289  20.849  1.00 91.14           C
ATOM   2899  O   ALA A 196       9.263   6.884  20.049  1.00 91.14           O
ATOM   2900  HA  ALA A 196       7.981   8.217  22.736  1.00 91.14           H
ATOM   2901  CB  ALA A 196       9.367   9.489  21.704  1.00 91.14           C
ATOM   2902 1HB  ALA A 196       9.624  10.035  22.612  1.00 91.14           H
ATOM   2903 2HB  ALA A 196      10.254   9.385  21.079  1.00 91.14           H
ATOM   2904 3HB  ALA A 196       8.598  10.034  21.157  1.00 91.14           H
ATOM   2905  HN  ALA A 196      10.799   7.694  22.655  1.00 91.14           H
ATOM   2906  N   ILE A 197       7.117   7.076  20.738  1.00 86.59           N
ATOM   2907  CA  ILE A 197       6.578   6.290  19.641  1.00 86.59           C
ATOM   2908  C   ILE A 197       5.505   7.104  18.915  1.00 86.59           C
ATOM   2909  O   ILE A 197       4.615   7.669  19.548  1.00 86.59           O
ATOM   2910  HA  ILE A 197       7.394   6.096  18.946  1.00 86.59           H
ATOM   2911  CB  ILE A 197       6.083   4.933  20.147  1.00 86.59           C
ATOM   2912  HB  ILE A 197       5.325   5.109  20.910  1.00 86.59           H
ATOM   2913  CG1 ILE A 197       7.217   4.148  20.809  1.00 86.59           C
ATOM   2914 1HG1 ILE A 197       8.010   3.967  20.084  1.00 86.59           H
ATOM   2915 2HG1 ILE A 197       7.651   4.739  21.616  1.00 86.59           H
ATOM   2916  CG2 ILE A 197       5.416   4.139  19.022  1.00 86.59           C
ATOM   2917 1HG2 ILE A 197       4.565   4.700  18.636  1.00 86.59           H
ATOM   2918 2HG2 ILE A 197       6.135   3.972  18.220  1.00 86.59           H
ATOM   2919 3HG2 ILE A 197       5.074   3.179  19.409  1.00 86.59           H
ATOM   2920  CD1 ILE A 197       6.710   2.815  21.362  1.00 86.59           C
ATOM   2921 1HD1 ILE A 197       5.934   3.000  22.104  1.00 86.59           H
ATOM   2922 2HD1 ILE A 197       6.299   2.216  20.549  1.00 86.59           H
ATOM   2923 3HD1 ILE A 197       7.536   2.277  21.827  1.00 86.59           H
ATOM   2924  HN  ILE A 197       6.436   7.429  21.380  1.00 86.59           H
ATOM   2925  N   CYS A 198       5.625   7.138  17.596  1.00 91.92           N
ATOM   2926  CA  CYS A 198       4.561   7.669  16.761  1.00 91.92           C
ATOM   2927  C   CYS A 198       3.538   6.557  16.522  1.00 91.92           C
ATOM   2928  O   CYS A 198       3.825   5.584  15.827  1.00 91.92           O
ATOM   2929  HA  CYS A 198       4.113   8.496  17.313  1.00 91.92           H
ATOM   2930  CB  CYS A 198       5.103   8.239  15.448  1.00 91.92           C
ATOM   2931 1HB  CYS A 198       5.683   9.140  15.645  1.00 91.92           H
ATOM   2932 2HB  CYS A 198       5.777   7.521  14.982  1.00 91.92           H
ATOM   2933  SG  CYS A 198       3.719   8.623  14.314  1.00 91.92           S
ATOM   2934  HN  CYS A 198       6.430   6.812  17.099  1.00 91.92           H
ATOM   2935  N   THR A 199       2.365   6.739  17.112  1.00 90.01           N
ATOM   2936  CA  THR A 199       1.299   5.761  16.974  1.00 90.01           C
ATOM   2937  C   THR A 199      -0.059   6.462  16.891  1.00 90.01           C
ATOM   2938  O   THR A 199      -0.164   7.654  17.173  1.00 90.01           O
ATOM   2939  HA  THR A 199       1.442   5.228  16.035  1.00 90.01           H
ATOM   2940  CB  THR A 199       1.406   4.778  18.142  1.00 90.01           C
ATOM   2941  HB  THR A 199       2.438   4.462  18.291  1.00 90.01           H
ATOM   2942  OG1 THR A 199       0.487   3.741  17.807  1.00 90.01           O
ATOM   2943  HG1 THR A 199       0.695   2.917  18.334  1.00 90.01           H
ATOM   2944  CG2 THR A 199       0.856   5.357  19.447  1.00 90.01           C
ATOM   2945 1HG2 THR A 199      -0.196   5.611  19.317  1.00 90.01           H
ATOM   2946 2HG2 THR A 199       1.416   6.254  19.711  1.00 90.01           H
ATOM   2947 3HG2 THR A 199       0.955   4.619  20.242  1.00 90.01           H
ATOM   2948  HN  THR A 199       2.139   7.534  17.674  1.00 90.01           H
ATOM   2949  N   MET A 200      -1.064   5.690  16.503  1.00 88.95           N
ATOM   2950  CA  MET A 200      -2.439   6.146  16.605  1.00 88.95           C
ATOM   2951  C   MET A 200      -2.998   5.896  18.007  1.00 88.95           C
ATOM   2952  O   MET A 200      -2.844   4.805  18.555  1.00 88.95           O
ATOM   2953  HA  MET A 200      -2.409   7.217  16.404  1.00 88.95           H
ATOM   2954  CB  MET A 200      -3.299   5.411  15.574  1.00 88.95           C
ATOM   2955 1HB  MET A 200      -3.185   4.334  15.703  1.00 88.95           H
ATOM   2956 2HB  MET A 200      -4.351   5.643  15.740  1.00 88.95           H
ATOM   2957  CG  MET A 200      -2.903   5.804  14.150  1.00 88.95           C
ATOM   2958 1HG  MET A 200      -2.879   6.890  14.057  1.00 88.95           H
ATOM   2959 2HG  MET A 200      -1.898   5.443  13.930  1.00 88.95           H
ATOM   2960  SD  MET A 200      -4.065   5.119  12.981  1.00 88.95           S
ATOM   2961  CE  MET A 200      -5.513   6.083  13.382  1.00 88.95           C
ATOM   2962 1HE  MET A 200      -5.783   5.917  14.425  1.00 88.95           H
ATOM   2963 2HE  MET A 200      -5.299   7.141  13.226  1.00 88.95           H
ATOM   2964 3HE  MET A 200      -6.340   5.781  12.740  1.00 88.95           H
ATOM   2965  HN  MET A 200      -0.950   4.771  16.126  1.00 88.95           H
ATOM   2966  N   VAL A 201      -3.635   6.924  18.548  1.00 91.07           N
ATOM   2967  CA  VAL A 201      -4.300   6.800  19.834  1.00 91.07           C
ATOM   2968  C   VAL A 201      -5.788   7.110  19.666  1.00 91.07           C
ATOM   2969  O   VAL A 201      -6.154   8.206  19.244  1.00 91.07           O
ATOM   2970  HA  VAL A 201      -4.192   5.766  20.162  1.00 91.07           H
ATOM   2971  CB  VAL A 201      -3.615   7.698  20.866  1.00 91.07           C
ATOM   2972  HB  VAL A 201      -3.743   8.732  20.548  1.00 91.07           H
ATOM   2973  CG1 VAL A 201      -4.265   7.546  22.243  1.00 91.07           C
ATOM   2974 1HG1 VAL A 201      -5.317   7.825  22.180  1.00 91.07           H
ATOM   2975 2HG1 VAL A 201      -4.183   6.510  22.571  1.00 91.07           H
ATOM   2976 3HG1 VAL A 201      -3.759   8.195  22.957  1.00 91.07           H
ATOM   2977  CG2 VAL A 201      -2.114   7.409  20.934  1.00 91.07           C
ATOM   2978 1HG2 VAL A 201      -1.956   6.369  21.217  1.00 91.07           H
ATOM   2979 2HG2 VAL A 201      -1.664   7.592  19.958  1.00 91.07           H
ATOM   2980 3HG2 VAL A 201      -1.652   8.062  21.675  1.00 91.07           H
ATOM   2981  HN  VAL A 201      -3.700   7.827  18.124  1.00 91.07           H
ATOM   2982  N   TYR A 202      -6.608   6.125  20.004  1.00 91.03           N
ATOM   2983  CA  TYR A 202      -8.045   6.256  19.837  1.00 91.03           C
ATOM   2984  C   TYR A 202      -8.706   6.729  21.134  1.00 91.03           C
ATOM   2985  O   TYR A 202      -8.288   6.342  22.224  1.00 91.03           O
ATOM   2986  HA  TYR A 202      -8.227   6.994  19.056  1.00 91.03           H
ATOM   2987  CB  TYR A 202      -8.560   4.856  19.497  1.00 91.03           C
ATOM   2988 1HB  TYR A 202      -8.263   4.169  20.289  1.00 91.03           H
ATOM   2989 2HB  TYR A 202      -9.650   4.875  19.483  1.00 91.03           H
ATOM   2990  CG  TYR A 202      -8.056   4.317  18.157  1.00 91.03           C
ATOM   2991  CD1 TYR A 202      -8.734   4.615  16.993  1.00 91.03           C
ATOM   2992  HD1 TYR A 202      -9.630   5.236  17.029  1.00 91.03           H
ATOM   2993  CD2 TYR A 202      -6.922   3.531  18.113  1.00 91.03           C
ATOM   2994  HD2 TYR A 202      -6.386   3.295  19.032  1.00 91.03           H
ATOM   2995  CE1 TYR A 202      -8.260   4.107  15.732  1.00 91.03           C
ATOM   2996  HE1 TYR A 202      -8.787   4.336  14.806  1.00 91.03           H
ATOM   2997  CE2 TYR A 202      -6.447   3.023  16.851  1.00 91.03           C
ATOM   2998  HE2 TYR A 202      -5.553   2.402  16.802  1.00 91.03           H
ATOM   2999  CZ  TYR A 202      -7.139   3.336  15.724  1.00 91.03           C
ATOM   3000  OH  TYR A 202      -6.691   2.857  14.533  1.00 91.03           O
ATOM   3001  HH  TYR A 202      -5.818   2.387  14.660  1.00 91.03           H
ATOM   3002  HN  TYR A 202      -6.304   5.251  20.384  1.00 91.03           H
ATOM   3003  N   PRO A 203      -9.745   7.569  21.040  1.00 85.10           N
ATOM   3004  CA  PRO A 203     -10.383   8.117  22.240  1.00 85.10           C
ATOM   3005  C   PRO A 203     -11.133   7.057  23.030  1.00 85.10           C
ATOM   3006  O   PRO A 203     -11.633   6.090  22.458  1.00 85.10           O
ATOM   3007  HA  PRO A 203      -9.628   8.501  22.926  1.00 85.10           H
ATOM   3008  CB  PRO A 203     -11.326   9.190  21.691  1.00 85.10           C
ATOM   3009 1HB  PRO A 203     -12.224   9.285  22.302  1.00 85.10           H
ATOM   3010 2HB  PRO A 203     -10.851  10.170  21.671  1.00 85.10           H
ATOM   3011  CG  PRO A 203     -11.649   8.705  20.307  1.00 85.10           C
ATOM   3012 1HG  PRO A 203     -12.474   7.993  20.321  1.00 85.10           H
ATOM   3013 2HG  PRO A 203     -11.951   9.529  19.661  1.00 85.10           H
ATOM   3014  CD  PRO A 203     -10.388   8.061  19.808  1.00 85.10           C
ATOM   3015 1HD  PRO A 203     -10.600   7.248  19.114  1.00 85.10           H
ATOM   3016 2HD  PRO A 203      -9.754   8.774  19.282  1.00 85.10           H
ATOM   3017  N   SER A 204     -11.191   7.269  24.336  1.00 76.45           N
ATOM   3018  CA  SER A 204     -11.477   6.183  25.259  1.00 76.45           C
ATOM   3019  C   SER A 204     -12.871   5.616  24.982  1.00 76.45           C
ATOM   3020  O   SER A 204     -13.076   4.404  25.045  1.00 76.45           O
ATOM   3021  HA  SER A 204     -10.713   5.431  25.065  1.00 76.45           H
ATOM   3022  CB  SER A 204     -11.373   6.652  26.711  1.00 76.45           C
ATOM   3023 1HB  SER A 204     -11.703   5.853  27.375  1.00 76.45           H
ATOM   3024 2HB  SER A 204     -10.330   6.856  26.953  1.00 76.45           H
ATOM   3025  OG  SER A 204     -12.153   7.820  26.952  1.00 76.45           O
ATOM   3026  HG  SER A 204     -13.111   7.569  27.094  1.00 76.45           H
ATOM   3027  HN  SER A 204     -11.047   8.161  24.765  1.00 76.45           H
ATOM   3028  N   ASP A 205     -13.794   6.518  24.683  1.00 71.02           N
ATOM   3029  CA  ASP A 205     -15.209   6.213  24.811  1.00 71.02           C
ATOM   3030  C   ASP A 205     -15.578   5.104  23.825  1.00 71.02           C
ATOM   3031  O   ASP A 205     -16.270   4.153  24.185  1.00 71.02           O
ATOM   3032  HA  ASP A 205     -15.343   5.909  25.849  1.00 71.02           H
ATOM   3033  CB  ASP A 205     -16.067   7.438  24.490  1.00 71.02           C
ATOM   3034 1HB  ASP A 205     -15.798   7.828  23.508  1.00 71.02           H
ATOM   3035 2HB  ASP A 205     -17.117   7.147  24.440  1.00 71.02           H
ATOM   3036  CG  ASP A 205     -15.884   8.529  25.546  1.00 71.02           C
ATOM   3037  OD1 ASP A 205     -15.252   8.218  26.579  1.00 71.02           O
ATOM   3038  OD2 ASP A 205     -16.379   9.649  25.297  1.00 71.02           O
ATOM   3039  HN  ASP A 205     -13.588   7.441  24.358  1.00 71.02           H
ATOM   3040  N   GLU A 206     -15.101   5.263  22.599  1.00 74.68           N
ATOM   3041  CA  GLU A 206     -15.427   4.321  21.541  1.00 74.68           C
ATOM   3042  C   GLU A 206     -14.148   3.786  20.894  1.00 74.68           C
ATOM   3043  O   GLU A 206     -14.150   3.410  19.723  1.00 74.68           O
ATOM   3044  HA  GLU A 206     -15.961   3.508  22.032  1.00 74.68           H
ATOM   3045  CB  GLU A 206     -16.341   4.965  20.497  1.00 74.68           C
ATOM   3046 1HB  GLU A 206     -15.893   5.890  20.136  1.00 74.68           H
ATOM   3047 2HB  GLU A 206     -16.552   4.249  19.702  1.00 74.68           H
ATOM   3048  CG  GLU A 206     -17.693   5.339  21.108  1.00 74.68           C
ATOM   3049 1HG  GLU A 206     -17.894   4.705  21.972  1.00 74.68           H
ATOM   3050 2HG  GLU A 206     -17.661   6.367  21.468  1.00 74.68           H
ATOM   3051  CD  GLU A 206     -18.819   5.186  20.084  1.00 74.68           C
ATOM   3052  OE1 GLU A 206     -19.816   4.516  20.432  1.00 74.68           O
ATOM   3053  OE2 GLU A 206     -18.659   5.742  18.976  1.00 74.68           O
ATOM   3054  HN  GLU A 206     -14.503   6.016  22.325  1.00 74.68           H
ATOM   3055  N   SER A 207     -13.085   3.769  21.685  1.00 87.10           N
ATOM   3056  CA  SER A 207     -11.768   3.449  21.162  1.00 87.10           C
ATOM   3057  C   SER A 207     -11.823   2.142  20.369  1.00 87.10           C
ATOM   3058  O   SER A 207     -11.300   2.063  19.259  1.00 87.10           O
ATOM   3059  HA  SER A 207     -11.506   4.282  20.510  1.00 87.10           H
ATOM   3060  CB  SER A 207     -10.738   3.343  22.290  1.00 87.10           C
ATOM   3061 1HB  SER A 207      -9.792   2.986  21.883  1.00 87.10           H
ATOM   3062 2HB  SER A 207     -10.554   4.333  22.707  1.00 87.10           H
ATOM   3063  OG  SER A 207     -11.170   2.465  23.326  1.00 87.10           O
ATOM   3064  HG  SER A 207     -10.598   2.585  24.136  1.00 87.10           H
ATOM   3065  HN  SER A 207     -13.114   3.969  22.665  1.00 87.10           H
ATOM   3066  N   THR A 208     -12.462   1.149  20.970  1.00 86.29           N
ATOM   3067  CA  THR A 208     -12.493  -0.182  20.389  1.00 86.29           C
ATOM   3068  C   THR A 208     -13.225  -0.160  19.045  1.00 86.29           C
ATOM   3069  O   THR A 208     -12.755  -0.742  18.069  1.00 86.29           O
ATOM   3070  HA  THR A 208     -11.467  -0.494  20.189  1.00 86.29           H
ATOM   3071  CB  THR A 208     -13.124  -1.130  21.410  1.00 86.29           C
ATOM   3072  HB  THR A 208     -14.193  -0.940  21.508  1.00 86.29           H
ATOM   3073  OG1 THR A 208     -12.354  -0.931  22.592  1.00 86.29           O
ATOM   3074  HG1 THR A 208     -11.394  -1.148  22.414  1.00 86.29           H
ATOM   3075  CG2 THR A 208     -12.898  -2.603  21.061  1.00 86.29           C
ATOM   3076 1HG2 THR A 208     -11.828  -2.808  21.029  1.00 86.29           H
ATOM   3077 2HG2 THR A 208     -13.338  -2.817  20.087  1.00 86.29           H
ATOM   3078 3HG2 THR A 208     -13.366  -3.232  21.817  1.00 86.29           H
ATOM   3079  HN  THR A 208     -12.951   1.242  21.838  1.00 86.29           H
ATOM   3080  N   LYS A 209     -14.364   0.516  19.040  1.00 82.24           N
ATOM   3081  CA  LYS A 209     -15.188   0.585  17.845  1.00 82.24           C
ATOM   3082  C   LYS A 209     -14.396   1.261  16.723  1.00 82.24           C
ATOM   3083  O   LYS A 209     -14.404   0.795  15.585  1.00 82.24           O
ATOM   3084  HA  LYS A 209     -15.410  -0.438  17.542  1.00 82.24           H
ATOM   3085  CB  LYS A 209     -16.522   1.267  18.152  1.00 82.24           C
ATOM   3086 1HB  LYS A 209     -16.342   2.236  18.618  1.00 82.24           H
ATOM   3087 2HB  LYS A 209     -17.061   1.456  17.224  1.00 82.24           H
ATOM   3088  CG  LYS A 209     -17.379   0.401  19.078  1.00 82.24           C
ATOM   3089 1HG  LYS A 209     -17.484  -0.597  18.655  1.00 82.24           H
ATOM   3090 2HG  LYS A 209     -16.881   0.289  20.041  1.00 82.24           H
ATOM   3091  CD  LYS A 209     -18.763   1.022  19.283  1.00 82.24           C
ATOM   3092 1HD  LYS A 209     -18.660   2.084  19.503  1.00 82.24           H
ATOM   3093 2HD  LYS A 209     -19.341   0.941  18.363  1.00 82.24           H
ATOM   3094  CE  LYS A 209     -19.511   0.329  20.424  1.00 82.24           C
ATOM   3095 1HE  LYS A 209     -19.848  -0.656  20.101  1.00 82.24           H
ATOM   3096 2HE  LYS A 209     -18.837   0.174  21.267  1.00 82.24           H
ATOM   3097  NZ  LYS A 209     -20.671   1.141  20.852  1.00 82.24           N
ATOM   3098 1HZ  LYS A 209     -21.131   0.688  21.634  1.00 82.24           H
ATOM   3099 2HZ  LYS A 209     -20.354   2.062  21.134  1.00 82.24           H
ATOM   3100 3HZ  LYS A 209     -21.324   1.231  20.081  1.00 82.24           H
ATOM   3101  HN  LYS A 209     -14.725   1.011  19.831  1.00 82.24           H
ATOM   3102  N   LEU A 210     -13.731   2.349  17.084  1.00 88.40           N
ATOM   3103  CA  LEU A 210     -13.062   3.179  16.097  1.00 88.40           C
ATOM   3104  C   LEU A 210     -11.940   2.375  15.438  1.00 88.40           C
ATOM   3105  O   LEU A 210     -11.831   2.342  14.213  1.00 88.40           O
ATOM   3106  HA  LEU A 210     -13.796   3.436  15.334  1.00 88.40           H
ATOM   3107  CB  LEU A 210     -12.589   4.489  16.730  1.00 88.40           C
ATOM   3108 1HB  LEU A 210     -13.124   4.629  17.670  1.00 88.40           H
ATOM   3109 2HB  LEU A 210     -11.532   4.389  16.977  1.00 88.40           H
ATOM   3110  CG  LEU A 210     -12.769   5.748  15.880  1.00 88.40           C
ATOM   3111  HG  LEU A 210     -12.789   5.452  14.832  1.00 88.40           H
ATOM   3112  CD1 LEU A 210     -14.105   6.428  16.184  1.00 88.40           C
ATOM   3113 1HD1 LEU A 210     -14.921   5.740  15.966  1.00 88.40           H
ATOM   3114 2HD1 LEU A 210     -14.139   6.709  17.237  1.00 88.40           H
ATOM   3115 3HD1 LEU A 210     -14.208   7.321  15.566  1.00 88.40           H
ATOM   3116  CD2 LEU A 210     -11.587   6.703  16.058  1.00 88.40           C
ATOM   3117 1HD2 LEU A 210     -11.510   6.996  17.105  1.00 88.40           H
ATOM   3118 2HD2 LEU A 210     -10.667   6.204  15.752  1.00 88.40           H
ATOM   3119 3HD2 LEU A 210     -11.740   7.590  15.442  1.00 88.40           H
ATOM   3120  HN  LEU A 210     -13.647   2.665  18.029  1.00 88.40           H
ATOM   3121  N   LYS A 211     -11.133   1.745  16.279  1.00 93.38           N
ATOM   3122  CA  LYS A 211     -10.020   0.946  15.794  1.00 93.38           C
ATOM   3123  C   LYS A 211     -10.548  -0.129  14.842  1.00 93.38           C
ATOM   3124  O   LYS A 211     -10.033  -0.291  13.736  1.00 93.38           O
ATOM   3125  HA  LYS A 211      -9.361   1.610  15.234  1.00 93.38           H
ATOM   3126  CB  LYS A 211      -9.211   0.387  16.965  1.00 93.38           C
ATOM   3127 1HB  LYS A 211      -8.816   1.208  17.564  1.00 93.38           H
ATOM   3128 2HB  LYS A 211      -9.861  -0.197  17.616  1.00 93.38           H
ATOM   3129  CG  LYS A 211      -8.059  -0.489  16.467  1.00 93.38           C
ATOM   3130 1HG  LYS A 211      -8.456  -1.411  16.043  1.00 93.38           H
ATOM   3131 2HG  LYS A 211      -7.525   0.026  15.668  1.00 93.38           H
ATOM   3132  CD  LYS A 211      -7.090  -0.819  17.604  1.00 93.38           C
ATOM   3133 1HD  LYS A 211      -6.720   0.103  18.052  1.00 93.38           H
ATOM   3134 2HD  LYS A 211      -7.616  -1.365  18.388  1.00 93.38           H
ATOM   3135  CE  LYS A 211      -5.913  -1.654  17.096  1.00 93.38           C
ATOM   3136 1HE  LYS A 211      -6.269  -2.626  16.756  1.00 93.38           H
ATOM   3137 2HE  LYS A 211      -5.456  -1.163  16.237  1.00 93.38           H
ATOM   3138  NZ  LYS A 211      -4.906  -1.835  18.166  1.00 93.38           N
ATOM   3139 1HZ  LYS A 211      -4.171  -2.452  17.838  1.00 93.38           H
ATOM   3140 2HZ  LYS A 211      -4.507  -0.935  18.410  1.00 93.38           H
ATOM   3141 3HZ  LYS A 211      -5.349  -2.241  18.982  1.00 93.38           H
ATOM   3142  HN  LYS A 211     -11.229   1.774  17.274  1.00 93.38           H
ATOM   3143  N   SER A 212     -11.567  -0.837  15.306  1.00 90.93           N
ATOM   3144  CA  SER A 212     -12.114  -1.948  14.546  1.00 90.93           C
ATOM   3145  C   SER A 212     -12.622  -1.456  13.190  1.00 90.93           C
ATOM   3146  O   SER A 212     -12.417  -2.113  12.171  1.00 90.93           O
ATOM   3147  HA  SER A 212     -11.285  -2.644  14.415  1.00 90.93           H
ATOM   3148  CB  SER A 212     -13.242  -2.639  15.316  1.00 90.93           C
ATOM   3149 1HB  SER A 212     -14.051  -1.929  15.489  1.00 90.93           H
ATOM   3150 2HB  SER A 212     -13.652  -3.447  14.710  1.00 90.93           H
ATOM   3151  OG  SER A 212     -12.795  -3.161  16.564  1.00 90.93           O
ATOM   3152  HG  SER A 212     -12.965  -2.499  17.293  1.00 90.93           H
ATOM   3153  HN  SER A 212     -12.017  -0.661  16.182  1.00 90.93           H
ATOM   3154  N   ALA A 213     -13.273  -0.303  13.220  1.00 94.11           N
ATOM   3155  CA  ALA A 213     -13.839   0.270  12.011  1.00 94.11           C
ATOM   3156  C   ALA A 213     -12.707   0.633  11.047  1.00 94.11           C
ATOM   3157  O   ALA A 213     -12.778   0.326   9.858  1.00 94.11           O
ATOM   3158  HA  ALA A 213     -14.470  -0.488  11.548  1.00 94.11           H
ATOM   3159  CB  ALA A 213     -14.705   1.478  12.374  1.00 94.11           C
ATOM   3160 1HB  ALA A 213     -15.511   1.161  13.036  1.00 94.11           H
ATOM   3161 2HB  ALA A 213     -14.093   2.226  12.878  1.00 94.11           H
ATOM   3162 3HB  ALA A 213     -15.129   1.907  11.466  1.00 94.11           H
ATOM   3163  HN  ALA A 213     -13.417   0.236  14.050  1.00 94.11           H
ATOM   3164  N   VAL A 214     -11.691   1.282  11.595  1.00 92.36           N
ATOM   3165  CA  VAL A 214     -10.577   1.748  10.787  1.00 92.36           C
ATOM   3166  C   VAL A 214      -9.907   0.550  10.111  1.00 92.36           C
ATOM   3167  O   VAL A 214      -9.590   0.600   8.923  1.00 92.36           O
ATOM   3168  HA  VAL A 214     -10.981   2.404  10.017  1.00 92.36           H
ATOM   3169  CB  VAL A 214      -9.611   2.565  11.648  1.00 92.36           C
ATOM   3170  HB  VAL A 214      -9.386   1.985  12.542  1.00 92.36           H
ATOM   3171  CG1 VAL A 214      -8.296   2.818  10.908  1.00 92.36           C
ATOM   3172 1HG1 VAL A 214      -7.827   1.864  10.666  1.00 92.36           H
ATOM   3173 2HG1 VAL A 214      -8.497   3.368   9.989  1.00 92.36           H
ATOM   3174 3HG1 VAL A 214      -7.629   3.401  11.542  1.00 92.36           H
ATOM   3175  CG2 VAL A 214     -10.253   3.882  12.091  1.00 92.36           C
ATOM   3176 1HG2 VAL A 214     -10.521   4.469  11.213  1.00 92.36           H
ATOM   3177 2HG2 VAL A 214     -11.149   3.671  12.675  1.00 92.36           H
ATOM   3178 3HG2 VAL A 214      -9.545   4.443  12.701  1.00 92.36           H
ATOM   3179  HN  VAL A 214     -11.621   1.489  12.571  1.00 92.36           H
ATOM   3180  N   LEU A 215      -9.710  -0.499  10.897  1.00 92.07           N
ATOM   3181  CA  LEU A 215      -9.003  -1.673  10.414  1.00 92.07           C
ATOM   3182  C   LEU A 215      -9.861  -2.386   9.367  1.00 92.07           C
ATOM   3183  O   LEU A 215      -9.356  -2.807   8.328  1.00 92.07           O
ATOM   3184  HA  LEU A 215      -8.087  -1.329   9.934  1.00 92.07           H
ATOM   3185  CB  LEU A 215      -8.590  -2.568  11.585  1.00 92.07           C
ATOM   3186 1HB  LEU A 215      -9.468  -2.748  12.205  1.00 92.07           H
ATOM   3187 2HB  LEU A 215      -8.279  -3.534  11.185  1.00 92.07           H
ATOM   3188  CG  LEU A 215      -7.470  -2.032  12.477  1.00 92.07           C
ATOM   3189  HG  LEU A 215      -7.808  -1.098  12.926  1.00 92.07           H
ATOM   3190  CD1 LEU A 215      -7.170  -3.001  13.623  1.00 92.07           C
ATOM   3191 1HD1 LEU A 215      -8.066  -3.135  14.229  1.00 92.07           H
ATOM   3192 2HD1 LEU A 215      -6.861  -3.963  13.214  1.00 92.07           H
ATOM   3193 3HD1 LEU A 215      -6.370  -2.595  14.242  1.00 92.07           H
ATOM   3194  CD2 LEU A 215      -6.220  -1.712  11.655  1.00 92.07           C
ATOM   3195 1HD2 LEU A 215      -5.869  -2.618  11.160  1.00 92.07           H
ATOM   3196 2HD2 LEU A 215      -6.460  -0.958  10.906  1.00 92.07           H
ATOM   3197 3HD2 LEU A 215      -5.439  -1.333  12.315  1.00 92.07           H
ATOM   3198  HN  LEU A 215     -10.023  -0.554  11.845  1.00 92.07           H
ATOM   3199  N   THR A 216     -11.144  -2.498   9.678  1.00 91.30           N
ATOM   3200  CA  THR A 216     -12.071  -3.181   8.791  1.00 91.30           C
ATOM   3201  C   THR A 216     -12.100  -2.499   7.422  1.00 91.30           C
ATOM   3202  O   THR A 216     -12.056  -3.169   6.391  1.00 91.30           O
ATOM   3203  HA  THR A 216     -11.712  -4.198   8.635  1.00 91.30           H
ATOM   3204  CB  THR A 216     -13.438  -3.222   9.478  1.00 91.30           C
ATOM   3205  HB  THR A 216     -13.831  -2.216   9.623  1.00 91.30           H
ATOM   3206  OG1 THR A 216     -13.206  -3.970  10.669  1.00 91.30           O
ATOM   3207  HG1 THR A 216     -13.185  -3.357  11.458  1.00 91.30           H
ATOM   3208  CG2 THR A 216     -14.457  -4.061   8.704  1.00 91.30           C
ATOM   3209 1HG2 THR A 216     -14.094  -5.085   8.617  1.00 91.30           H
ATOM   3210 2HG2 THR A 216     -14.594  -3.638   7.708  1.00 91.30           H
ATOM   3211 3HG2 THR A 216     -15.409  -4.056   9.234  1.00 91.30           H
ATOM   3212  HN  THR A 216     -11.551  -2.133  10.515  1.00 91.30           H
ATOM   3213  N   LEU A 217     -12.172  -1.177   7.455  1.00 88.25           N
ATOM   3214  CA  LEU A 217     -12.212  -0.398   6.230  1.00 88.25           C
ATOM   3215  C   LEU A 217     -10.935  -0.652   5.427  1.00 88.25           C
ATOM   3216  O   LEU A 217     -10.979  -0.765   4.203  1.00 88.25           O
ATOM   3217  HA  LEU A 217     -13.063  -0.751   5.646  1.00 88.25           H
ATOM   3218  CB  LEU A 217     -12.459   1.080   6.541  1.00 88.25           C
ATOM   3219 1HB  LEU A 217     -13.288   1.148   7.245  1.00 88.25           H
ATOM   3220 2HB  LEU A 217     -11.578   1.476   7.047  1.00 88.25           H
ATOM   3221  CG  LEU A 217     -12.769   1.976   5.341  1.00 88.25           C
ATOM   3222  HG  LEU A 217     -12.041   1.762   4.558  1.00 88.25           H
ATOM   3223  CD1 LEU A 217     -14.153   1.664   4.767  1.00 88.25           C
ATOM   3224 1HD1 LEU A 217     -14.187   0.623   4.445  1.00 88.25           H
ATOM   3225 2HD1 LEU A 217     -14.910   1.832   5.534  1.00 88.25           H
ATOM   3226 3HD1 LEU A 217     -14.348   2.315   3.915  1.00 88.25           H
ATOM   3227  CD2 LEU A 217     -12.620   3.454   5.706  1.00 88.25           C
ATOM   3228 1HD2 LEU A 217     -13.309   3.700   6.514  1.00 88.25           H
ATOM   3229 2HD2 LEU A 217     -11.597   3.646   6.031  1.00 88.25           H
ATOM   3230 3HD2 LEU A 217     -12.846   4.068   4.835  1.00 88.25           H
ATOM   3231  HN  LEU A 217     -12.203  -0.640   8.299  1.00 88.25           H
ATOM   3232  N   LYS A 218      -9.827  -0.735   6.149  1.00 85.84           N
ATOM   3233  CA  LYS A 218      -8.534  -0.930   5.516  1.00 85.84           C
ATOM   3234  C   LYS A 218      -8.526  -2.275   4.786  1.00 85.84           C
ATOM   3235  O   LYS A 218      -8.043  -2.372   3.659  1.00 85.84           O
ATOM   3236  HA  LYS A 218      -8.408  -0.137   4.779  1.00 85.84           H
ATOM   3237  CB  LYS A 218      -7.407  -0.780   6.540  1.00 85.84           C
ATOM   3238 1HB  LYS A 218      -7.544   0.143   7.104  1.00 85.84           H
ATOM   3239 2HB  LYS A 218      -7.450  -1.600   7.256  1.00 85.84           H
ATOM   3240  CG  LYS A 218      -6.040  -0.766   5.853  1.00 85.84           C
ATOM   3241 1HG  LYS A 218      -5.909  -1.683   5.278  1.00 85.84           H
ATOM   3242 2HG  LYS A 218      -5.992   0.063   5.147  1.00 85.84           H
ATOM   3243  CD  LYS A 218      -4.912  -0.636   6.879  1.00 85.84           C
ATOM   3244 1HD  LYS A 218      -5.005   0.312   7.409  1.00 85.84           H
ATOM   3245 2HD  LYS A 218      -5.001  -1.427   7.624  1.00 85.84           H
ATOM   3246  CE  LYS A 218      -3.543  -0.717   6.202  1.00 85.84           C
ATOM   3247 1HE  LYS A 218      -3.485  -1.618   5.592  1.00 85.84           H
ATOM   3248 2HE  LYS A 218      -3.412   0.132   5.531  1.00 85.84           H
ATOM   3249  NZ  LYS A 218      -2.464  -0.726   7.215  1.00 85.84           N
ATOM   3250 1HZ  LYS A 218      -1.580  -0.941   6.765  1.00 85.84           H
ATOM   3251 2HZ  LYS A 218      -2.406   0.185   7.655  1.00 85.84           H
ATOM   3252 3HZ  LYS A 218      -2.666  -1.429   7.917  1.00 85.84           H
ATOM   3253  HN  LYS A 218      -9.803  -0.671   7.146  1.00 85.84           H
ATOM   3254  N   VAL A 219      -9.067  -3.281   5.459  1.00 90.27           N
ATOM   3255  CA  VAL A 219      -9.040  -4.634   4.932  1.00 90.27           C
ATOM   3256  C   VAL A 219      -9.963  -4.721   3.715  1.00 90.27           C
ATOM   3257  O   VAL A 219      -9.586  -5.275   2.684  1.00 90.27           O
ATOM   3258  HA  VAL A 219      -8.019  -4.844   4.614  1.00 90.27           H
ATOM   3259  CB  VAL A 219      -9.407  -5.632   6.033  1.00 90.27           C
ATOM   3260  HB  VAL A 219     -10.346  -5.306   6.481  1.00 90.27           H
ATOM   3261  CG1 VAL A 219      -9.623  -7.032   5.454  1.00 90.27           C
ATOM   3262 1HG1 VAL A 219     -10.433  -7.003   4.725  1.00 90.27           H
ATOM   3263 2HG1 VAL A 219      -8.708  -7.369   4.968  1.00 90.27           H
ATOM   3264 3HG1 VAL A 219      -9.883  -7.721   6.258  1.00 90.27           H
ATOM   3265  CG2 VAL A 219      -8.344  -5.651   7.132  1.00 90.27           C
ATOM   3266 1HG2 VAL A 219      -7.384  -5.940   6.705  1.00 90.27           H
ATOM   3267 2HG2 VAL A 219      -8.260  -4.658   7.574  1.00 90.27           H
ATOM   3268 3HG2 VAL A 219      -8.630  -6.368   7.902  1.00 90.27           H
ATOM   3269  HN  VAL A 219      -9.515  -3.182   6.348  1.00 90.27           H
ATOM   3270  N   ILE A 220     -11.155  -4.164   3.875  1.00 90.60           N
ATOM   3271  CA  ILE A 220     -12.178  -4.278   2.850  1.00 90.60           C
ATOM   3272  C   ILE A 220     -11.697  -3.580   1.576  1.00 90.60           C
ATOM   3273  O   ILE A 220     -11.637  -4.195   0.512  1.00 90.60           O
ATOM   3274  HA  ILE A 220     -12.309  -5.338   2.634  1.00 90.60           H
ATOM   3275  CB  ILE A 220     -13.518  -3.753   3.369  1.00 90.60           C
ATOM   3276  HB  ILE A 220     -13.347  -2.783   3.836  1.00 90.60           H
ATOM   3277  CG1 ILE A 220     -14.089  -4.678   4.445  1.00 90.60           C
ATOM   3278 1HG1 ILE A 220     -14.298  -5.657   4.015  1.00 90.60           H
ATOM   3279 2HG1 ILE A 220     -13.350  -4.826   5.232  1.00 90.60           H
ATOM   3280  CG2 ILE A 220     -14.504  -3.533   2.219  1.00 90.60           C
ATOM   3281 1HG2 ILE A 220     -14.091  -2.806   1.520  1.00 90.60           H
ATOM   3282 2HG2 ILE A 220     -14.675  -4.478   1.702  1.00 90.60           H
ATOM   3283 3HG2 ILE A 220     -15.448  -3.160   2.617  1.00 90.60           H
ATOM   3284  CD1 ILE A 220     -15.371  -4.095   5.045  1.00 90.60           C
ATOM   3285 1HD1 ILE A 220     -15.153  -3.127   5.496  1.00 90.60           H
ATOM   3286 2HD1 ILE A 220     -16.116  -3.971   4.259  1.00 90.60           H
ATOM   3287 3HD1 ILE A 220     -15.756  -4.773   5.807  1.00 90.60           H
ATOM   3288  HN  ILE A 220     -11.425  -3.644   4.686  1.00 90.60           H
ATOM   3289  N   LEU A 221     -11.365  -2.306   1.726  1.00 89.58           N
ATOM   3290  CA  LEU A 221     -11.064  -1.471   0.575  1.00 89.58           C
ATOM   3291  C   LEU A 221      -9.632  -1.746   0.111  1.00 89.58           C
ATOM   3292  O   LEU A 221      -9.304  -1.539  -1.056  1.00 89.58           O
ATOM   3293  HA  LEU A 221     -11.747  -1.758  -0.224  1.00 89.58           H
ATOM   3294  CB  LEU A 221     -11.335   0.000   0.896  1.00 89.58           C
ATOM   3295 1HB  LEU A 221     -10.750   0.273   1.775  1.00 89.58           H
ATOM   3296 2HB  LEU A 221     -10.967   0.606   0.068  1.00 89.58           H
ATOM   3297  CG  LEU A 221     -12.796   0.372   1.155  1.00 89.58           C
ATOM   3298  HG  LEU A 221     -13.143  -0.188   2.023  1.00 89.58           H
ATOM   3299  CD1 LEU A 221     -12.931   1.858   1.494  1.00 89.58           C
ATOM   3300 1HD1 LEU A 221     -12.350   2.082   2.388  1.00 89.58           H
ATOM   3301 2HD1 LEU A 221     -12.561   2.456   0.661  1.00 89.58           H
ATOM   3302 3HD1 LEU A 221     -13.980   2.096   1.673  1.00 89.58           H
ATOM   3303  CD2 LEU A 221     -13.682  -0.030  -0.026  1.00 89.58           C
ATOM   3304 1HD2 LEU A 221     -13.344   0.485  -0.925  1.00 89.58           H
ATOM   3305 2HD2 LEU A 221     -13.617  -1.107  -0.178  1.00 89.58           H
ATOM   3306 3HD2 LEU A 221     -14.715   0.246   0.185  1.00 89.58           H
ATOM   3307  HN  LEU A 221     -11.300  -1.846   2.611  1.00 89.58           H
ATOM   3308  N   GLY A 222      -8.819  -2.208   1.049  1.00 88.39           N
ATOM   3309  CA  GLY A 222      -7.391  -2.331   0.808  1.00 88.39           C
ATOM   3310  C   GLY A 222      -7.061  -3.665   0.136  1.00 88.39           C
ATOM   3311  O   GLY A 222      -6.031  -3.794  -0.524  1.00 88.39           O
ATOM   3312 1HA  GLY A 222      -7.054  -1.509   0.176  1.00 88.39           H
ATOM   3313 2HA  GLY A 222      -6.851  -2.251   1.751  1.00 88.39           H
ATOM   3314  HN  GLY A 222      -9.120  -2.496   1.958  1.00 88.39           H
ATOM   3315  N   PHE A 223      -7.955  -4.625   0.328  1.00 80.65           N
ATOM   3316  CA  PHE A 223      -7.697  -5.986  -0.111  1.00 80.65           C
ATOM   3317  C   PHE A 223      -8.892  -6.548  -0.884  1.00 80.65           C
ATOM   3318  O   PHE A 223      -8.816  -6.741  -2.096  1.00 80.65           O
ATOM   3319  HA  PHE A 223      -6.825  -5.955  -0.765  1.00 80.65           H
ATOM   3320  CB  PHE A 223      -7.477  -6.827   1.148  1.00 80.65           C
ATOM   3321 1HB  PHE A 223      -6.682  -6.375   1.741  1.00 80.65           H
ATOM   3322 2HB  PHE A 223      -8.382  -6.799   1.754  1.00 80.65           H
ATOM   3323  CG  PHE A 223      -7.114  -8.287   0.865  1.00 80.65           C
ATOM   3324  CD1 PHE A 223      -7.950  -9.284   1.262  1.00 80.65           C
ATOM   3325  HD1 PHE A 223      -8.878  -9.043   1.781  1.00 80.65           H
ATOM   3326  CD2 PHE A 223      -5.957  -8.587   0.217  1.00 80.65           C
ATOM   3327  HD2 PHE A 223      -5.287  -7.787  -0.101  1.00 80.65           H
ATOM   3328  CE1 PHE A 223      -7.613 -10.638   0.999  1.00 80.65           C
ATOM   3329  HE1 PHE A 223      -8.283 -11.437   1.317  1.00 80.65           H
ATOM   3330  CE2 PHE A 223      -5.621  -9.941  -0.045  1.00 80.65           C
ATOM   3331  HE2 PHE A 223      -4.693 -10.182  -0.564  1.00 80.65           H
ATOM   3332  CZ  PHE A 223      -6.456 -10.938   0.351  1.00 80.65           C
ATOM   3333  HZ  PHE A 223      -6.198 -11.978   0.150  1.00 80.65           H
ATOM   3334  HN  PHE A 223      -8.839  -4.484   0.773  1.00 80.65           H
ATOM   3335  N   PHE A 224      -9.967  -6.796  -0.150  1.00 84.41           N
ATOM   3336  CA  PHE A 224     -11.036  -7.643  -0.650  1.00 84.41           C
ATOM   3337  C   PHE A 224     -11.619  -7.080  -1.948  1.00 84.41           C
ATOM   3338  O   PHE A 224     -11.661  -7.772  -2.965  1.00 84.41           O
ATOM   3339  HA  PHE A 224     -10.606  -8.626  -0.843  1.00 84.41           H
ATOM   3340  CB  PHE A 224     -12.129  -7.663   0.419  1.00 84.41           C
ATOM   3341 1HB  PHE A 224     -12.199  -6.674   0.872  1.00 84.41           H
ATOM   3342 2HB  PHE A 224     -13.088  -7.862  -0.059  1.00 84.41           H
ATOM   3343  CG  PHE A 224     -11.902  -8.698   1.523  1.00 84.41           C
ATOM   3344  CD1 PHE A 224     -12.159 -10.012   1.286  1.00 84.41           C
ATOM   3345  HD1 PHE A 224     -12.527 -10.328   0.310  1.00 84.41           H
ATOM   3346  CD2 PHE A 224     -11.442  -8.304   2.741  1.00 84.41           C
ATOM   3347  HD2 PHE A 224     -11.236  -7.250   2.931  1.00 84.41           H
ATOM   3348  CE1 PHE A 224     -11.948 -10.973   2.310  1.00 84.41           C
ATOM   3349  HE1 PHE A 224     -12.154 -12.026   2.120  1.00 84.41           H
ATOM   3350  CE2 PHE A 224     -11.231  -9.264   3.765  1.00 84.41           C
ATOM   3351  HE2 PHE A 224     -10.863  -8.948   4.741  1.00 84.41           H
ATOM   3352  CZ  PHE A 224     -11.488 -10.579   3.528  1.00 84.41           C
ATOM   3353  HZ  PHE A 224     -11.326 -11.316   4.314  1.00 84.41           H
ATOM   3354  HN  PHE A 224     -10.113  -6.430   0.769  1.00 84.41           H
ATOM   3355  N   LEU A 225     -12.053  -5.831  -1.872  1.00 89.72           N
ATOM   3356  CA  LEU A 225     -12.733  -5.205  -2.993  1.00 89.72           C
ATOM   3357  C   LEU A 225     -11.807  -5.209  -4.211  1.00 89.72           C
ATOM   3358  O   LEU A 225     -12.163  -5.736  -5.264  1.00 89.72           O
ATOM   3359  HA  LEU A 225     -13.609  -5.811  -3.223  1.00 89.72           H
ATOM   3360  CB  LEU A 225     -13.234  -3.812  -2.606  1.00 89.72           C
ATOM   3361 1HB  LEU A 225     -13.961  -3.920  -1.801  1.00 89.72           H
ATOM   3362 2HB  LEU A 225     -12.395  -3.245  -2.203  1.00 89.72           H
ATOM   3363  CG  LEU A 225     -13.875  -2.994  -3.729  1.00 89.72           C
ATOM   3364  HG  LEU A 225     -13.228  -3.051  -4.605  1.00 89.72           H
ATOM   3365  CD1 LEU A 225     -15.231  -3.579  -4.128  1.00 89.72           C
ATOM   3366 1HD1 LEU A 225     -15.097  -4.603  -4.475  1.00 89.72           H
ATOM   3367 2HD1 LEU A 225     -15.898  -3.572  -3.266  1.00 89.72           H
ATOM   3368 3HD1 LEU A 225     -15.664  -2.978  -4.928  1.00 89.72           H
ATOM   3369  CD2 LEU A 225     -13.979  -1.518  -3.341  1.00 89.72           C
ATOM   3370 1HD2 LEU A 225     -14.591  -1.420  -2.444  1.00 89.72           H
ATOM   3371 2HD2 LEU A 225     -12.982  -1.122  -3.145  1.00 89.72           H
ATOM   3372 3HD2 LEU A 225     -14.438  -0.959  -4.156  1.00 89.72           H
ATOM   3373  HN  LEU A 225     -11.948  -5.251  -1.064  1.00 89.72           H
ATOM   3374  N   PRO A 226     -10.608  -4.624  -4.092  1.00 90.15           N
ATOM   3375  CA  PRO A 226      -9.668  -4.594  -5.215  1.00 90.15           C
ATOM   3376  C   PRO A 226      -9.414  -5.977  -5.793  1.00 90.15           C
ATOM   3377  O   PRO A 226      -9.400  -6.152  -7.010  1.00 90.15           O
ATOM   3378  HA  PRO A 226     -10.086  -4.014  -6.038  1.00 90.15           H
ATOM   3379  CB  PRO A 226      -8.399  -3.991  -4.610  1.00 90.15           C
ATOM   3380 1HB  PRO A 226      -7.725  -4.763  -4.238  1.00 90.15           H
ATOM   3381 2HB  PRO A 226      -7.841  -3.409  -5.344  1.00 90.15           H
ATOM   3382  CG  PRO A 226      -8.928  -3.114  -3.481  1.00 90.15           C
ATOM   3383 1HG  PRO A 226      -8.158  -2.897  -2.742  1.00 90.15           H
ATOM   3384 2HG  PRO A 226      -9.281  -2.150  -3.849  1.00 90.15           H
ATOM   3385  CD  PRO A 226     -10.057  -3.951  -2.902  1.00 90.15           C
ATOM   3386 1HD  PRO A 226      -9.691  -4.670  -2.169  1.00 90.15           H
ATOM   3387 2HD  PRO A 226     -10.800  -3.335  -2.396  1.00 90.15           H
ATOM   3388  N   PHE A 227      -9.220  -6.932  -4.895  1.00 83.86           N
ATOM   3389  CA  PHE A 227      -8.830  -8.272  -5.299  1.00 83.86           C
ATOM   3390  C   PHE A 227      -9.935  -8.939  -6.121  1.00 83.86           C
ATOM   3391  O   PHE A 227      -9.663  -9.549  -7.154  1.00 83.86           O
ATOM   3392  HA  PHE A 227      -7.933  -8.177  -5.910  1.00 83.86           H
ATOM   3393  CB  PHE A 227      -8.605  -9.078  -4.019  1.00 83.86           C
ATOM   3394 1HB  PHE A 227      -7.894  -8.546  -3.387  1.00 83.86           H
ATOM   3395 2HB  PHE A 227      -9.543  -9.133  -3.467  1.00 83.86           H
ATOM   3396  CG  PHE A 227      -8.088 -10.498  -4.260  1.00 83.86           C
ATOM   3397  CD1 PHE A 227      -8.952 -11.548  -4.243  1.00 83.86           C
ATOM   3398  HD1 PHE A 227     -10.013 -11.379  -4.058  1.00 83.86           H
ATOM   3399  CD2 PHE A 227      -6.765 -10.710  -4.492  1.00 83.86           C
ATOM   3400  HD2 PHE A 227      -6.073  -9.868  -4.505  1.00 83.86           H
ATOM   3401  CE1 PHE A 227      -8.472 -12.866  -4.467  1.00 83.86           C
ATOM   3402  HE1 PHE A 227      -9.165 -13.708  -4.453  1.00 83.86           H
ATOM   3403  CE2 PHE A 227      -6.285 -12.027  -4.716  1.00 83.86           C
ATOM   3404  HE2 PHE A 227      -5.225 -12.197  -4.901  1.00 83.86           H
ATOM   3405  CZ  PHE A 227      -7.149 -13.078  -4.699  1.00 83.86           C
ATOM   3406  HZ  PHE A 227      -6.781 -14.089  -4.871  1.00 83.86           H
ATOM   3407  HN  PHE A 227      -9.324  -6.802  -3.909  1.00 83.86           H
ATOM   3408  N   VAL A 228     -11.158  -8.801  -5.631  1.00 91.91           N
ATOM   3409  CA  VAL A 228     -12.302  -9.410  -6.289  1.00 91.91           C
ATOM   3410  C   VAL A 228     -12.425  -8.850  -7.708  1.00 91.91           C
ATOM   3411  O   VAL A 228     -12.639  -9.601  -8.659  1.00 91.91           O
ATOM   3412  HA  VAL A 228     -12.114 -10.482  -6.350  1.00 91.91           H
ATOM   3413  CB  VAL A 228     -13.564  -9.196  -5.451  1.00 91.91           C
ATOM   3414  HB  VAL A 228     -13.638  -8.133  -5.222  1.00 91.91           H
ATOM   3415  CG1 VAL A 228     -14.816  -9.597  -6.233  1.00 91.91           C
ATOM   3416 1HG1 VAL A 228     -14.890  -8.991  -7.136  1.00 91.91           H
ATOM   3417 2HG1 VAL A 228     -14.752 -10.650  -6.507  1.00 91.91           H
ATOM   3418 3HG1 VAL A 228     -15.698  -9.435  -5.614  1.00 91.91           H
ATOM   3419  CG2 VAL A 228     -13.477  -9.957  -4.127  1.00 91.91           C
ATOM   3420 1HG2 VAL A 228     -13.367 -11.023  -4.327  1.00 91.91           H
ATOM   3421 2HG2 VAL A 228     -12.617  -9.603  -3.559  1.00 91.91           H
ATOM   3422 3HG2 VAL A 228     -14.387  -9.788  -3.550  1.00 91.91           H
ATOM   3423  HN  VAL A 228     -11.374  -8.286  -4.801  1.00 91.91           H
ATOM   3424  N   VAL A 229     -12.284  -7.536  -7.806  1.00 91.77           N
ATOM   3425  CA  VAL A 229     -12.447  -6.859  -9.081  1.00 91.77           C
ATOM   3426  C   VAL A 229     -11.364  -7.339 -10.050  1.00 91.77           C
ATOM   3427  O   VAL A 229     -11.652  -7.647 -11.205  1.00 91.77           O
ATOM   3428  HA  VAL A 229     -13.422  -7.138  -9.480  1.00 91.77           H
ATOM   3429  CB  VAL A 229     -12.435  -5.343  -8.874  1.00 91.77           C
ATOM   3430  HB  VAL A 229     -11.530  -5.087  -8.323  1.00 91.77           H
ATOM   3431  CG1 VAL A 229     -12.393  -4.607 -10.215  1.00 91.77           C
ATOM   3432 1HG1 VAL A 229     -11.492  -4.893 -10.758  1.00 91.77           H
ATOM   3433 2HG1 VAL A 229     -13.272  -4.873 -10.803  1.00 91.77           H
ATOM   3434 3HG1 VAL A 229     -12.385  -3.531 -10.038  1.00 91.77           H
ATOM   3435  CG2 VAL A 229     -13.636  -4.894  -8.039  1.00 91.77           C
ATOM   3436 1HG2 VAL A 229     -14.558  -5.170  -8.552  1.00 91.77           H
ATOM   3437 2HG2 VAL A 229     -13.603  -5.381  -7.064  1.00 91.77           H
ATOM   3438 3HG2 VAL A 229     -13.603  -3.813  -7.907  1.00 91.77           H
ATOM   3439  HN  VAL A 229     -12.064  -6.938  -7.035  1.00 91.77           H
ATOM   3440  N   MET A 230     -10.141  -7.386  -9.544  1.00 84.20           N
ATOM   3441  CA  MET A 230      -9.008  -7.787 -10.360  1.00 84.20           C
ATOM   3442  C   MET A 230      -9.178  -9.220 -10.869  1.00 84.20           C
ATOM   3443  O   MET A 230      -8.999  -9.486 -12.056  1.00 84.20           O
ATOM   3444  HA  MET A 230      -8.993  -7.095 -11.202  1.00 84.20           H
ATOM   3445  CB  MET A 230      -7.723  -7.688  -9.535  1.00 84.20           C
ATOM   3446 1HB  MET A 230      -7.876  -8.150  -8.560  1.00 84.20           H
ATOM   3447 2HB  MET A 230      -6.925  -8.242 -10.029  1.00 84.20           H
ATOM   3448  CG  MET A 230      -7.300  -6.229  -9.353  1.00 84.20           C
ATOM   3449 1HG  MET A 230      -7.274  -5.725 -10.320  1.00 84.20           H
ATOM   3450 2HG  MET A 230      -8.031  -5.703  -8.740  1.00 84.20           H
ATOM   3451  SD  MET A 230      -5.691  -6.151  -8.584  1.00 84.20           S
ATOM   3452  CE  MET A 230      -6.108  -6.703  -6.938  1.00 84.20           C
ATOM   3453 1HE  MET A 230      -6.841  -6.024  -6.502  1.00 84.20           H
ATOM   3454 2HE  MET A 230      -6.527  -7.708  -6.987  1.00 84.20           H
ATOM   3455 3HE  MET A 230      -5.210  -6.714  -6.320  1.00 84.20           H
ATOM   3456  HN  MET A 230      -9.919  -7.157  -8.596  1.00 84.20           H
ATOM   3457  N   ALA A 231      -9.523 -10.105  -9.945  1.00 89.93           N
ATOM   3458  CA  ALA A 231      -9.632 -11.518 -10.265  1.00 89.93           C
ATOM   3459  C   ALA A 231     -10.671 -11.706 -11.373  1.00 89.93           C
ATOM   3460  O   ALA A 231     -10.441 -12.450 -12.325  1.00 89.93           O
ATOM   3461  HA  ALA A 231      -8.660 -11.852 -10.630  1.00 89.93           H
ATOM   3462  CB  ALA A 231      -9.980 -12.304  -9.000  1.00 89.93           C
ATOM   3463 1HB  ALA A 231      -9.197 -12.160  -8.256  1.00 89.93           H
ATOM   3464 2HB  ALA A 231     -10.930 -11.947  -8.600  1.00 89.93           H
ATOM   3465 3HB  ALA A 231     -10.062 -13.363  -9.241  1.00 89.93           H
ATOM   3466  HN  ALA A 231      -9.724  -9.871  -8.994  1.00 89.93           H
ATOM   3467  N   CYS A 232     -11.792 -11.019 -11.211  1.00 89.28           N
ATOM   3468  CA  CYS A 232     -12.881 -11.127 -12.168  1.00 89.28           C
ATOM   3469  C   CYS A 232     -12.387 -10.603 -13.518  1.00 89.28           C
ATOM   3470  O   CYS A 232     -12.585 -11.246 -14.547  1.00 89.28           O
ATOM   3471  HA  CYS A 232     -13.136 -12.184 -12.233  1.00 89.28           H
ATOM   3472  CB  CYS A 232     -14.130 -10.384 -11.689  1.00 89.28           C
ATOM   3473 1HB  CYS A 232     -13.868  -9.368 -11.394  1.00 89.28           H
ATOM   3474 2HB  CYS A 232     -14.849 -10.304 -12.504  1.00 89.28           H
ATOM   3475  SG  CYS A 232     -14.883 -11.271 -10.277  1.00 89.28           S
ATOM   3476  HG  CYS A 232     -14.069 -10.772  -9.350  1.00 89.28           H
ATOM   3477  HN  CYS A 232     -11.963 -10.399 -10.445  1.00 89.28           H
ATOM   3478  N   CYS A 233     -11.754  -9.440 -13.470  1.00 87.95           N
ATOM   3479  CA  CYS A 233     -11.355  -8.754 -14.687  1.00 87.95           C
ATOM   3480  C   CYS A 233     -10.454  -9.691 -15.494  1.00 87.95           C
ATOM   3481  O   CYS A 233     -10.691  -9.918 -16.679  1.00 87.95           O
ATOM   3482  HA  CYS A 233     -12.271  -8.531 -15.235  1.00 87.95           H
ATOM   3483  CB  CYS A 233     -10.668  -7.421 -14.386  1.00 87.95           C
ATOM   3484 1HB  CYS A 233      -9.924  -7.555 -13.601  1.00 87.95           H
ATOM   3485 2HB  CYS A 233     -10.138  -7.067 -15.271  1.00 87.95           H
ATOM   3486  SG  CYS A 233     -11.909  -6.181 -13.864  1.00 87.95           S
ATOM   3487  HG  CYS A 233     -12.043  -6.633 -12.621  1.00 87.95           H
ATOM   3488  HN  CYS A 233     -11.514  -8.969 -12.621  1.00 87.95           H
ATOM   3489  N   TYR A 234      -9.439 -10.211 -14.818  1.00 74.54           N
ATOM   3490  CA  TYR A 234      -8.402 -10.972 -15.494  1.00 74.54           C
ATOM   3491  C   TYR A 234      -8.912 -12.359 -15.893  1.00 74.54           C
ATOM   3492  O   TYR A 234      -8.466 -12.925 -16.890  1.00 74.54           O
ATOM   3493  HA  TYR A 234      -8.116 -10.426 -16.393  1.00 74.54           H
ATOM   3494  CB  TYR A 234      -7.268 -11.132 -14.480  1.00 74.54           C
ATOM   3495 1HB  TYR A 234      -7.694 -11.187 -13.479  1.00 74.54           H
ATOM   3496 2HB  TYR A 234      -6.761 -12.079 -14.663  1.00 74.54           H
ATOM   3497  CG  TYR A 234      -6.236 -10.002 -14.518  1.00 74.54           C
ATOM   3498  CD1 TYR A 234      -5.093 -10.137 -15.279  1.00 74.54           C
ATOM   3499  HD1 TYR A 234      -4.925 -11.048 -15.853  1.00 74.54           H
ATOM   3500  CD2 TYR A 234      -6.449  -8.849 -13.791  1.00 74.54           C
ATOM   3501  HD2 TYR A 234      -7.352  -8.742 -13.190  1.00 74.54           H
ATOM   3502  CE1 TYR A 234      -4.122  -9.074 -15.315  1.00 74.54           C
ATOM   3503  HE1 TYR A 234      -3.215  -9.168 -15.912  1.00 74.54           H
ATOM   3504  CE2 TYR A 234      -5.479  -7.786 -13.826  1.00 74.54           C
ATOM   3505  HE2 TYR A 234      -5.634  -6.869 -13.257  1.00 74.54           H
ATOM   3506  CZ  TYR A 234      -4.363  -7.951 -14.587  1.00 74.54           C
ATOM   3507  OH  TYR A 234      -3.446  -6.947 -14.620  1.00 74.54           O
ATOM   3508  HH  TYR A 234      -3.746  -6.190 -14.039  1.00 74.54           H
ATOM   3509  HN  TYR A 234      -9.319 -10.118 -13.830  1.00 74.54           H
ATOM   3510  N   THR A 235      -9.840 -12.865 -15.094  1.00 84.72           N
ATOM   3511  CA  THR A 235     -10.498 -14.121 -15.413  1.00 84.72           C
ATOM   3512  C   THR A 235     -11.159 -14.041 -16.791  1.00 84.72           C
ATOM   3513  O   THR A 235     -11.021 -14.954 -17.604  1.00 84.72           O
ATOM   3514  HA  THR A 235      -9.741 -14.902 -15.467  1.00 84.72           H
ATOM   3515  CB  THR A 235     -11.482 -14.439 -14.286  1.00 84.72           C
ATOM   3516  HB  THR A 235     -12.270 -13.687 -14.232  1.00 84.72           H
ATOM   3517  OG1 THR A 235     -10.659 -14.550 -13.128  1.00 84.72           O
ATOM   3518  HG1 THR A 235     -10.806 -13.765 -12.526  1.00 84.72           H
ATOM   3519  CG2 THR A 235     -12.110 -15.827 -14.431  1.00 84.72           C
ATOM   3520 1HG2 THR A 235     -11.326 -16.584 -14.416  1.00 84.72           H
ATOM   3521 2HG2 THR A 235     -12.652 -15.883 -15.375  1.00 84.72           H
ATOM   3522 3HG2 THR A 235     -12.799 -16.002 -13.605  1.00 84.72           H
ATOM   3523  HN  THR A 235     -10.142 -12.434 -14.244  1.00 84.72           H
ATOM   3524  N   ILE A 236     -11.863 -12.940 -17.012  1.00 83.58           N
ATOM   3525  CA  ILE A 236     -12.558 -12.736 -18.271  1.00 83.58           C
ATOM   3526  C   ILE A 236     -11.533 -12.481 -19.379  1.00 83.58           C
ATOM   3527  O   ILE A 236     -11.693 -12.962 -20.500  1.00 83.58           O
ATOM   3528  HA  ILE A 236     -13.094 -13.657 -18.502  1.00 83.58           H
ATOM   3529  CB  ILE A 236     -13.603 -11.627 -18.133  1.00 83.58           C
ATOM   3530  HB  ILE A 236     -13.098 -10.723 -17.792  1.00 83.58           H
ATOM   3531  CG1 ILE A 236     -14.648 -11.987 -17.076  1.00 83.58           C
ATOM   3532 1HG1 ILE A 236     -15.321 -12.749 -17.469  1.00 83.58           H
ATOM   3533 2HG1 ILE A 236     -14.155 -12.417 -16.204  1.00 83.58           H
ATOM   3534  CG2 ILE A 236     -14.242 -11.305 -19.485  1.00 83.58           C
ATOM   3535 1HG2 ILE A 236     -13.472 -10.974 -20.182  1.00 83.58           H
ATOM   3536 2HG2 ILE A 236     -14.730 -12.197 -19.878  1.00 83.58           H
ATOM   3537 3HG2 ILE A 236     -14.981 -10.513 -19.358  1.00 83.58           H
ATOM   3538  CD1 ILE A 236     -15.452 -10.754 -16.658  1.00 83.58           C
ATOM   3539 1HD1 ILE A 236     -14.779 -10.005 -16.242  1.00 83.58           H
ATOM   3540 2HD1 ILE A 236     -15.963 -10.342 -17.528  1.00 83.58           H
ATOM   3541 3HD1 ILE A 236     -16.188 -11.039 -15.905  1.00 83.58           H
ATOM   3542  HN  ILE A 236     -11.962 -12.197 -16.349  1.00 83.58           H
ATOM   3543  N   ILE A 237     -10.504 -11.726 -19.026  1.00 79.99           N
ATOM   3544  CA  ILE A 237      -9.466 -11.380 -19.983  1.00 79.99           C
ATOM   3545  C   ILE A 237      -8.865 -12.662 -20.562  1.00 79.99           C
ATOM   3546  O   ILE A 237      -8.800 -12.827 -21.780  1.00 79.99           O
ATOM   3547  HA  ILE A 237      -9.941 -10.825 -20.793  1.00 79.99           H
ATOM   3548  CB  ILE A 237      -8.433 -10.451 -19.342  1.00 79.99           C
ATOM   3549  HB  ILE A 237      -8.225 -10.815 -18.336  1.00 79.99           H
ATOM   3550  CG1 ILE A 237      -8.984  -9.031 -19.204  1.00 79.99           C
ATOM   3551 1HG1 ILE A 237      -9.025  -8.556 -20.184  1.00 79.99           H
ATOM   3552 2HG1 ILE A 237     -10.006  -9.068 -18.825  1.00 79.99           H
ATOM   3553  CG2 ILE A 237      -7.114 -10.482 -20.115  1.00 79.99           C
ATOM   3554 1HG2 ILE A 237      -6.717 -11.497 -20.117  1.00 79.99           H
ATOM   3555 2HG2 ILE A 237      -7.286 -10.157 -21.141  1.00 79.99           H
ATOM   3556 3HG2 ILE A 237      -6.397  -9.813 -19.638  1.00 79.99           H
ATOM   3557  CD1 ILE A 237      -8.115  -8.195 -18.262  1.00 79.99           C
ATOM   3558 1HD1 ILE A 237      -8.097  -8.660 -17.276  1.00 79.99           H
ATOM   3559 2HD1 ILE A 237      -7.101  -8.140 -18.656  1.00 79.99           H
ATOM   3560 3HD1 ILE A 237      -8.529  -7.190 -18.182  1.00 79.99           H
ATOM   3561  HN  ILE A 237     -10.372 -11.353 -18.107  1.00 79.99           H
ATOM   3562  N   ILE A 238      -8.441 -13.538 -19.663  1.00 77.49           N
ATOM   3563  CA  ILE A 238      -7.762 -14.757 -20.068  1.00 77.49           C
ATOM   3564  C   ILE A 238      -8.683 -15.571 -20.978  1.00 77.49           C
ATOM   3565  O   ILE A 238      -8.255 -16.062 -22.021  1.00 77.49           O
ATOM   3566  HA  ILE A 238      -6.881 -14.466 -20.640  1.00 77.49           H
ATOM   3567  CB  ILE A 238      -7.270 -15.529 -18.841  1.00 77.49           C
ATOM   3568  HB  ILE A 238      -8.089 -15.587 -18.124  1.00 77.49           H
ATOM   3569  CG1 ILE A 238      -6.119 -14.792 -18.154  1.00 77.49           C
ATOM   3570 1HG1 ILE A 238      -5.209 -14.900 -18.745  1.00 77.49           H
ATOM   3571 2HG1 ILE A 238      -6.342 -13.726 -18.105  1.00 77.49           H
ATOM   3572  CG2 ILE A 238      -6.892 -16.964 -19.212  1.00 77.49           C
ATOM   3573 1HG2 ILE A 238      -7.763 -17.475 -19.621  1.00 77.49           H
ATOM   3574 2HG2 ILE A 238      -6.097 -16.949 -19.958  1.00 77.49           H
ATOM   3575 3HG2 ILE A 238      -6.546 -17.490 -18.322  1.00 77.49           H
ATOM   3576  CD1 ILE A 238      -5.884 -15.335 -16.743  1.00 77.49           C
ATOM   3577 1HD1 ILE A 238      -6.788 -15.203 -16.148  1.00 77.49           H
ATOM   3578 2HD1 ILE A 238      -5.637 -16.395 -16.799  1.00 77.49           H
ATOM   3579 3HD1 ILE A 238      -5.061 -14.794 -16.278  1.00 77.49           H
ATOM   3580  HN  ILE A 238      -8.554 -13.425 -18.676  1.00 77.49           H
ATOM   3581  N   HIS A 239      -9.932 -15.689 -20.550  1.00 76.42           N
ATOM   3582  CA  HIS A 239     -10.905 -16.474 -21.289  1.00 76.42           C
ATOM   3583  C   HIS A 239     -11.032 -15.926 -22.712  1.00 76.42           C
ATOM   3584  O   HIS A 239     -11.075 -16.691 -23.675  1.00 76.42           O
ATOM   3585  HA  HIS A 239     -10.518 -17.491 -21.334  1.00 76.42           H
ATOM   3586  CB  HIS A 239     -12.244 -16.517 -20.549  1.00 76.42           C
ATOM   3587 1HB  HIS A 239     -12.066 -16.815 -19.516  1.00 76.42           H
ATOM   3588 2HB  HIS A 239     -12.665 -15.512 -20.523  1.00 76.42           H
ATOM   3589  CG  HIS A 239     -13.255 -17.455 -21.163  1.00 76.42           C
ATOM   3590  ND1 HIS A 239     -14.223 -17.033 -22.057  1.00 76.42           N
ATOM   3591  HD1 HIS A 239     -14.351 -16.096 -22.381  1.00 76.42           H
ATOM   3592  CD2 HIS A 239     -13.438 -18.797 -21.002  1.00 76.42           C
ATOM   3593  HD2 HIS A 239     -12.844 -19.449 -20.362  1.00 76.42           H
ATOM   3594  CE1 HIS A 239     -14.951 -18.082 -22.412  1.00 76.42           C
ATOM   3595  HE1 HIS A 239     -15.791 -18.074 -23.106  1.00 76.42           H
ATOM   3596  NE2 HIS A 239     -14.463 -19.174 -21.756  1.00 76.42           N
ATOM   3597  HN  HIS A 239     -10.280 -15.260 -19.716  1.00 76.42           H
ATOM   3598  N   THR A 240     -11.088 -14.605 -22.801  1.00 78.33           N
ATOM   3599  CA  THR A 240     -11.279 -13.948 -24.083  1.00 78.33           C
ATOM   3600  C   THR A 240     -10.070 -14.188 -24.990  1.00 78.33           C
ATOM   3601  O   THR A 240     -10.223 -14.393 -26.193  1.00 78.33           O
ATOM   3602  HA  THR A 240     -12.141 -14.398 -24.575  1.00 78.33           H
ATOM   3603  CB  THR A 240     -11.556 -12.467 -23.819  1.00 78.33           C
ATOM   3604  HB  THR A 240     -10.662 -11.963 -23.453  1.00 78.33           H
ATOM   3605  OG1 THR A 240     -12.667 -12.475 -22.926  1.00 78.33           O
ATOM   3606  HG1 THR A 240     -12.351 -12.340 -21.986  1.00 78.33           H
ATOM   3607  CG2 THR A 240     -12.081 -11.739 -25.058  1.00 78.33           C
ATOM   3608 1HG2 THR A 240     -13.012 -12.202 -25.385  1.00 78.33           H
ATOM   3609 2HG2 THR A 240     -11.342 -11.805 -25.858  1.00 78.33           H
ATOM   3610 3HG2 THR A 240     -12.261 -10.692 -24.816  1.00 78.33           H
ATOM   3611  HN  THR A 240     -11.007 -13.988 -22.018  1.00 78.33           H
ATOM   3612  N   LEU A 241      -8.895 -14.154 -24.377  1.00 74.45           N
ATOM   3613  CA  LEU A 241      -7.656 -14.250 -25.130  1.00 74.45           C
ATOM   3614  C   LEU A 241      -7.513 -15.667 -25.690  1.00 74.45           C
ATOM   3615  O   LEU A 241      -7.064 -15.849 -26.821  1.00 74.45           O
ATOM   3616  HA  LEU A 241      -7.727 -13.554 -25.966  1.00 74.45           H
ATOM   3617  CB  LEU A 241      -6.471 -13.806 -24.270  1.00 74.45           C
ATOM   3618 1HB  LEU A 241      -6.562 -14.276 -23.290  1.00 74.45           H
ATOM   3619 2HB  LEU A 241      -5.556 -14.188 -24.722  1.00 74.45           H
ATOM   3620  CG  LEU A 241      -6.316 -12.298 -24.068  1.00 74.45           C
ATOM   3621  HG  LEU A 241      -7.264 -11.903 -23.703  1.00 74.45           H
ATOM   3622  CD1 LEU A 241      -5.260 -11.992 -23.004  1.00 74.45           C
ATOM   3623 1HD1 LEU A 241      -5.557 -12.443 -22.057  1.00 74.45           H
ATOM   3624 2HD1 LEU A 241      -4.300 -12.403 -23.317  1.00 74.45           H
ATOM   3625 3HD1 LEU A 241      -5.170 -10.913 -22.881  1.00 74.45           H
ATOM   3626  CD2 LEU A 241      -6.015 -11.595 -25.394  1.00 74.45           C
ATOM   3627 1HD2 LEU A 241      -5.088 -11.989 -25.811  1.00 74.45           H
ATOM   3628 2HD2 LEU A 241      -6.832 -11.773 -26.093  1.00 74.45           H
ATOM   3629 3HD2 LEU A 241      -5.909 -10.524 -25.222  1.00 74.45           H
ATOM   3630  HN  LEU A 241      -8.783 -14.063 -23.388  1.00 74.45           H
ATOM   3631  N   ILE A 242      -7.903 -16.634 -24.873  1.00 74.49           N
ATOM   3632  CA  ILE A 242      -7.843 -18.027 -25.280  1.00 74.49           C
ATOM   3633  C   ILE A 242      -8.702 -18.226 -26.530  1.00 74.49           C
ATOM   3634  O   ILE A 242      -8.292 -18.911 -27.466  1.00 74.49           O
ATOM   3635  HA  ILE A 242      -6.807 -18.249 -25.534  1.00 74.49           H
ATOM   3636  CB  ILE A 242      -8.230 -18.943 -24.116  1.00 74.49           C
ATOM   3637  HB  ILE A 242      -9.150 -18.562 -23.673  1.00 74.49           H
ATOM   3638  CG1 ILE A 242      -7.160 -18.922 -23.023  1.00 74.49           C
ATOM   3639 1HG1 ILE A 242      -6.264 -19.434 -23.376  1.00 74.49           H
ATOM   3640 2HG1 ILE A 242      -6.874 -17.892 -22.808  1.00 74.49           H
ATOM   3641  CG2 ILE A 242      -8.519 -20.362 -24.608  1.00 74.49           C
ATOM   3642 1HG2 ILE A 242      -9.342 -20.339 -25.323  1.00 74.49           H
ATOM   3643 2HG2 ILE A 242      -7.630 -20.768 -25.091  1.00 74.49           H
ATOM   3644 3HG2 ILE A 242      -8.792 -20.992 -23.761  1.00 74.49           H
ATOM   3645  CD1 ILE A 242      -7.668 -19.593 -21.746  1.00 74.49           C
ATOM   3646 1HD1 ILE A 242      -8.549 -19.064 -21.383  1.00 74.49           H
ATOM   3647 2HD1 ILE A 242      -7.929 -20.629 -21.959  1.00 74.49           H
ATOM   3648 3HD1 ILE A 242      -6.888 -19.564 -20.985  1.00 74.49           H
ATOM   3649  HN  ILE A 242      -8.255 -16.478 -23.949  1.00 74.49           H
ATOM   3650  N   GLN A 243      -9.877 -17.615 -26.506  1.00 69.81           N
ATOM   3651  CA  GLN A 243     -10.814 -17.749 -27.608  1.00 69.81           C
ATOM   3652  C   GLN A 243     -10.294 -17.007 -28.841  1.00 69.81           C
ATOM   3653  O   GLN A 243     -10.464 -17.470 -29.967  1.00 69.81           O
ATOM   3654  HA  GLN A 243     -10.866 -18.818 -27.815  1.00 69.81           H
ATOM   3655  CB  GLN A 243     -12.203 -17.247 -27.212  1.00 69.81           C
ATOM   3656 1HB  GLN A 243     -12.122 -16.258 -26.761  1.00 69.81           H
ATOM   3657 2HB  GLN A 243     -12.824 -17.142 -28.102  1.00 69.81           H
ATOM   3658  CG  GLN A 243     -12.873 -18.208 -26.227  1.00 69.81           C
ATOM   3659 1HG  GLN A 243     -12.858 -19.219 -26.633  1.00 69.81           H
ATOM   3660 2HG  GLN A 243     -12.309 -18.230 -25.295  1.00 69.81           H
ATOM   3661  CD  GLN A 243     -14.317 -17.786 -25.946  1.00 69.81           C
ATOM   3662  OE1 GLN A 243     -14.746 -16.692 -26.273  1.00 69.81           O
ATOM   3663  NE2 GLN A 243     -15.039 -18.713 -25.322  1.00 69.81           N
ATOM   3664 1HE2 GLN A 243     -14.626 -19.591 -25.081  1.00 69.81           H
ATOM   3665 2HE2 GLN A 243     -15.996 -18.531 -25.094  1.00 69.81           H
ATOM   3666  HN  GLN A 243     -10.191 -17.037 -25.753  1.00 69.81           H
ATOM   3667  N   ALA A 244      -9.669 -15.866 -28.585  1.00 70.29           N
ATOM   3668  CA  ALA A 244      -9.350 -14.932 -29.652  1.00 70.29           C
ATOM   3669  C   ALA A 244      -8.165 -15.469 -30.457  1.00 70.29           C
ATOM   3670  O   ALA A 244      -7.913 -15.018 -31.573  1.00 70.29           O
ATOM   3671  HA  ALA A 244     -10.221 -14.864 -30.304  1.00 70.29           H
ATOM   3672  CB  ALA A 244      -9.072 -13.551 -29.055  1.00 70.29           C
ATOM   3673 1HB  ALA A 244      -9.954 -13.203 -28.519  1.00 70.29           H
ATOM   3674 2HB  ALA A 244      -8.230 -13.617 -28.365  1.00 70.29           H
ATOM   3675 3HB  ALA A 244      -8.833 -12.851 -29.855  1.00 70.29           H
ATOM   3676  HN  ALA A 244      -9.383 -15.578 -27.671  1.00 70.29           H
ATOM   3677  N   LYS A 245      -7.470 -16.426 -29.859  1.00 58.63           N
ATOM   3678  CA  LYS A 245      -6.284 -16.989 -30.481  1.00 58.63           C
ATOM   3679  C   LYS A 245      -5.382 -15.854 -30.970  1.00 58.63           C
ATOM   3680  O   LYS A 245      -4.481 -16.076 -31.777  1.00 58.63           O
ATOM   3681  HA  LYS A 245      -5.748 -17.550 -29.715  1.00 58.63           H
ATOM   3682  CB  LYS A 245      -6.674 -17.980 -31.579  1.00 58.63           C
ATOM   3683 1HB  LYS A 245      -7.405 -17.523 -32.245  1.00 58.63           H
ATOM   3684 2HB  LYS A 245      -5.800 -18.221 -32.184  1.00 58.63           H
ATOM   3685  CG  LYS A 245      -7.255 -19.262 -30.979  1.00 58.63           C
ATOM   3686 1HG  LYS A 245      -6.607 -19.619 -30.178  1.00 58.63           H
ATOM   3687 2HG  LYS A 245      -8.227 -19.051 -30.533  1.00 58.63           H
ATOM   3688  CD  LYS A 245      -7.402 -20.349 -32.046  1.00 58.63           C
ATOM   3689 1HD  LYS A 245      -8.134 -20.036 -32.791  1.00 58.63           H
ATOM   3690 2HD  LYS A 245      -6.454 -20.483 -32.567  1.00 58.63           H
ATOM   3691  CE  LYS A 245      -7.838 -21.676 -31.420  1.00 58.63           C
ATOM   3692 1HE  LYS A 245      -7.160 -21.942 -30.609  1.00 58.63           H
ATOM   3693 2HE  LYS A 245      -8.831 -21.570 -30.984  1.00 58.63           H
ATOM   3694  NZ  LYS A 245      -7.849 -22.750 -32.439  1.00 58.63           N
ATOM   3695 1HZ  LYS A 245      -8.162 -23.616 -32.013  1.00 58.63           H
ATOM   3696 2HZ  LYS A 245      -8.480 -22.496 -33.191  1.00 58.63           H
ATOM   3697 3HZ  LYS A 245      -6.913 -22.874 -32.809  1.00 58.63           H
ATOM   3698  HN  LYS A 245      -7.705 -16.815 -28.968  1.00 58.63           H
ATOM   3699  N   LYS A 246      -5.656 -14.662 -30.460  1.00 51.60           N
ATOM   3700  CA  LYS A 246      -4.985 -13.468 -30.945  1.00 51.60           C
ATOM   3701  C   LYS A 246      -3.676 -13.276 -30.177  1.00 51.60           C
ATOM   3702  O   LYS A 246      -3.672 -12.721 -29.079  1.00 51.60           O
ATOM   3703  HA  LYS A 246      -4.748 -13.631 -31.997  1.00 51.60           H
ATOM   3704  CB  LYS A 246      -5.922 -12.261 -30.875  1.00 51.60           C
ATOM   3705 1HB  LYS A 246      -6.518 -12.310 -29.964  1.00 51.60           H
ATOM   3706 2HB  LYS A 246      -5.336 -11.343 -30.822  1.00 51.60           H
ATOM   3707  CG  LYS A 246      -6.847 -12.212 -32.093  1.00 51.60           C
ATOM   3708 1HG  LYS A 246      -6.255 -12.287 -33.006  1.00 51.60           H
ATOM   3709 2HG  LYS A 246      -7.519 -13.070 -32.078  1.00 51.60           H
ATOM   3710  CD  LYS A 246      -7.662 -10.918 -32.112  1.00 51.60           C
ATOM   3711 1HD  LYS A 246      -8.291 -10.868 -31.224  1.00 51.60           H
ATOM   3712 2HD  LYS A 246      -6.990 -10.060 -32.076  1.00 51.60           H
ATOM   3713  CE  LYS A 246      -8.534 -10.837 -33.367  1.00 51.60           C
ATOM   3714 1HE  LYS A 246      -7.908 -10.904 -34.257  1.00 51.60           H
ATOM   3715 2HE  LYS A 246      -9.220 -11.684 -33.395  1.00 51.60           H
ATOM   3716  NZ  LYS A 246      -9.298  -9.570 -33.386  1.00 51.60           N
ATOM   3717 1HZ  LYS A 246      -9.883  -9.541 -34.214  1.00 51.60           H
ATOM   3718 2HZ  LYS A 246      -9.882  -9.515 -32.559  1.00 51.60           H
ATOM   3719 3HZ  LYS A 246      -8.655  -8.787 -33.398  1.00 51.60           H
ATOM   3720  HN  LYS A 246      -6.321 -14.505 -29.730  1.00 51.60           H
ATOM   3721  N   SER A 247      -2.596 -13.744 -30.785  1.00 55.50           N
ATOM   3722  CA  SER A 247      -1.296 -13.704 -30.137  1.00 55.50           C
ATOM   3723  C   SER A 247      -0.918 -12.257 -29.813  1.00 55.50           C
ATOM   3724  O   SER A 247      -0.408 -11.973 -28.730  1.00 55.50           O
ATOM   3725  HA  SER A 247      -1.411 -14.284 -29.222  1.00 55.50           H
ATOM   3726  CB  SER A 247      -0.222 -14.349 -31.017  1.00 55.50           C
ATOM   3727 1HB  SER A 247      -0.326 -15.433 -30.979  1.00 55.50           H
ATOM   3728 2HB  SER A 247      -0.375 -14.050 -32.054  1.00 55.50           H
ATOM   3729  OG  SER A 247       1.093 -13.984 -30.607  1.00 55.50           O
ATOM   3730  HG  SER A 247       1.298 -14.387 -29.715  1.00 55.50           H
ATOM   3731  HN  SER A 247      -2.599 -14.146 -31.701  1.00 55.50           H
ATOM   3732  N   SER A 248      -1.183 -11.381 -30.771  1.00 55.04           N
ATOM   3733  CA  SER A 248      -0.494 -10.103 -30.827  1.00 55.04           C
ATOM   3734  C   SER A 248      -0.673  -9.353 -29.505  1.00 55.04           C
ATOM   3735  O   SER A 248       0.250  -8.691 -29.033  1.00 55.04           O
ATOM   3736  HA  SER A 248       0.556 -10.347 -30.989  1.00 55.04           H
ATOM   3737  CB  SER A 248      -1.005  -9.253 -31.992  1.00 55.04           C
ATOM   3738 1HB  SER A 248      -0.763  -9.746 -32.934  1.00 55.04           H
ATOM   3739 2HB  SER A 248      -2.091  -9.181 -31.940  1.00 55.04           H
ATOM   3740  OG  SER A 248      -0.442  -7.944 -31.985  1.00 55.04           O
ATOM   3741  HG  SER A 248       0.546  -7.995 -32.132  1.00 55.04           H
ATOM   3742  HN  SER A 248      -1.852 -11.532 -31.498  1.00 55.04           H
ATOM   3743  N   LYS A 249      -1.866  -9.483 -28.945  1.00 51.82           N
ATOM   3744  CA  LYS A 249      -2.244  -8.681 -27.793  1.00 51.82           C
ATOM   3745  C   LYS A 249      -1.453  -9.149 -26.570  1.00 51.82           C
ATOM   3746  O   LYS A 249      -1.554  -8.557 -25.497  1.00 51.82           O
ATOM   3747  HA  LYS A 249      -1.967  -7.649 -28.009  1.00 51.82           H
ATOM   3748  CB  LYS A 249      -3.760  -8.711 -27.593  1.00 51.82           C
ATOM   3749 1HB  LYS A 249      -4.123  -9.735 -27.684  1.00 51.82           H
ATOM   3750 2HB  LYS A 249      -4.004  -8.375 -26.586  1.00 51.82           H
ATOM   3751  CG  LYS A 249      -4.466  -7.821 -28.618  1.00 51.82           C
ATOM   3752 1HG  LYS A 249      -3.990  -6.841 -28.643  1.00 51.82           H
ATOM   3753 2HG  LYS A 249      -4.360  -8.252 -29.614  1.00 51.82           H
ATOM   3754  CD  LYS A 249      -5.950  -7.665 -28.280  1.00 51.82           C
ATOM   3755 1HD  LYS A 249      -6.444  -8.635 -28.339  1.00 51.82           H
ATOM   3756 2HD  LYS A 249      -6.057  -7.315 -27.253  1.00 51.82           H
ATOM   3757  CE  LYS A 249      -6.630  -6.680 -29.233  1.00 51.82           C
ATOM   3758 1HE  LYS A 249      -6.097  -5.729 -29.224  1.00 51.82           H
ATOM   3759 2HE  LYS A 249      -6.583  -7.062 -30.253  1.00 51.82           H
ATOM   3760  NZ  LYS A 249      -8.041  -6.469 -28.841  1.00 51.82           N
ATOM   3761 1HZ  LYS A 249      -8.509  -5.914 -29.549  1.00 51.82           H
ATOM   3762 2HZ  LYS A 249      -8.505  -7.366 -28.752  1.00 51.82           H
ATOM   3763 3HZ  LYS A 249      -8.075  -5.981 -27.952  1.00 51.82           H
ATOM   3764  HN  LYS A 249      -2.568 -10.120 -29.265  1.00 51.82           H
ATOM   3765  N   HIS A 250      -0.683 -10.209 -26.773  1.00 53.86           N
ATOM   3766  CA  HIS A 250      -0.081 -10.921 -25.659  1.00 53.86           C
ATOM   3767  C   HIS A 250       0.963 -10.030 -24.983  1.00 53.86           C
ATOM   3768  O   HIS A 250       1.096 -10.040 -23.761  1.00 53.86           O
ATOM   3769  HA  HIS A 250      -0.883 -11.128 -24.950  1.00 53.86           H
ATOM   3770  CB  HIS A 250       0.493 -12.263 -26.118  1.00 53.86           C
ATOM   3771 1HB  HIS A 250       1.107 -12.099 -27.003  1.00 53.86           H
ATOM   3772 2HB  HIS A 250       1.151 -12.650 -25.340  1.00 53.86           H
ATOM   3773  CG  HIS A 250      -0.555 -13.303 -26.435  1.00 53.86           C
ATOM   3774  ND1 HIS A 250      -1.077 -14.157 -25.479  1.00 53.86           N
ATOM   3775  HD1 HIS A 250      -0.825 -14.176 -24.512  1.00 53.86           H
ATOM   3776  CD2 HIS A 250      -1.173 -13.617 -27.610  1.00 53.86           C
ATOM   3777  HD2 HIS A 250      -0.996 -13.134 -28.571  1.00 53.86           H
ATOM   3778  CE1 HIS A 250      -1.967 -14.945 -26.064  1.00 53.86           C
ATOM   3779  HE1 HIS A 250      -2.551 -15.726 -25.576  1.00 53.86           H
ATOM   3780  NE2 HIS A 250      -2.025 -14.609 -27.385  1.00 53.86           N
ATOM   3781  HN  HIS A 250      -0.469 -10.580 -27.677  1.00 53.86           H
ATOM   3782  N   LYS A 251       1.677  -9.279 -25.809  1.00 56.32           N
ATOM   3783  CA  LYS A 251       2.841  -8.548 -25.339  1.00 56.32           C
ATOM   3784  C   LYS A 251       2.412  -7.553 -24.259  1.00 56.32           C
ATOM   3785  O   LYS A 251       2.992  -7.519 -23.175  1.00 56.32           O
ATOM   3786  HA  LYS A 251       3.522  -9.272 -24.890  1.00 56.32           H
ATOM   3787  CB  LYS A 251       3.578  -7.902 -26.513  1.00 56.32           C
ATOM   3788 1HB  LYS A 251       2.858  -7.462 -27.202  1.00 56.32           H
ATOM   3789 2HB  LYS A 251       4.207  -7.089 -26.149  1.00 56.32           H
ATOM   3790  CG  LYS A 251       4.439  -8.928 -27.253  1.00 56.32           C
ATOM   3791 1HG  LYS A 251       4.951  -9.566 -26.532  1.00 56.32           H
ATOM   3792 2HG  LYS A 251       3.802  -9.576 -27.855  1.00 56.32           H
ATOM   3793  CD  LYS A 251       5.467  -8.237 -28.151  1.00 56.32           C
ATOM   3794 1HD  LYS A 251       4.956  -7.721 -28.964  1.00 56.32           H
ATOM   3795 2HD  LYS A 251       6.002  -7.478 -27.580  1.00 56.32           H
ATOM   3796  CE  LYS A 251       6.461  -9.248 -28.725  1.00 56.32           C
ATOM   3797 1HE  LYS A 251       6.704  -9.996 -27.971  1.00 56.32           H
ATOM   3798 2HE  LYS A 251       6.008  -9.776 -29.564  1.00 56.32           H
ATOM   3799  NZ  LYS A 251       7.696  -8.565 -29.170  1.00 56.32           N
ATOM   3800 1HZ  LYS A 251       8.260  -9.207 -29.716  1.00 56.32           H
ATOM   3801 2HZ  LYS A 251       7.452  -7.762 -29.740  1.00 56.32           H
ATOM   3802 3HZ  LYS A 251       8.223  -8.256 -28.361  1.00 56.32           H
ATOM   3803  HN  LYS A 251       1.471  -9.166 -26.781  1.00 56.32           H
ATOM   3804  N   ALA A 252       1.399  -6.767 -24.593  1.00 64.64           N
ATOM   3805  CA  ALA A 252       0.953  -5.704 -23.708  1.00 64.64           C
ATOM   3806  C   ALA A 252       0.363  -6.319 -22.437  1.00 64.64           C
ATOM   3807  O   ALA A 252       0.394  -5.703 -21.373  1.00 64.64           O
ATOM   3808  HA  ALA A 252       1.825  -5.106 -23.442  1.00 64.64           H
ATOM   3809  CB  ALA A 252      -0.050  -4.814 -24.444  1.00 64.64           C
ATOM   3810 1HB  ALA A 252       0.427  -4.379 -25.322  1.00 64.64           H
ATOM   3811 2HB  ALA A 252      -0.907  -5.411 -24.755  1.00 64.64           H
ATOM   3812 3HB  ALA A 252      -0.384  -4.017 -23.780  1.00 64.64           H
ATOM   3813  HN  ALA A 252       0.887  -6.847 -25.448  1.00 64.64           H
ATOM   3814  N   LEU A 253      -0.160  -7.527 -22.589  1.00 67.47           N
ATOM   3815  CA  LEU A 253      -0.788  -8.216 -21.476  1.00 67.47           C
ATOM   3816  C   LEU A 253       0.292  -8.705 -20.508  1.00 67.47           C
ATOM   3817  O   LEU A 253       0.088  -8.709 -19.295  1.00 67.47           O
ATOM   3818  HA  LEU A 253      -1.416  -7.492 -20.955  1.00 67.47           H
ATOM   3819  CB  LEU A 253      -1.707  -9.329 -21.984  1.00 67.47           C
ATOM   3820 1HB  LEU A 253      -2.262  -8.951 -22.843  1.00 67.47           H
ATOM   3821 2HB  LEU A 253      -1.087 -10.150 -22.342  1.00 67.47           H
ATOM   3822  CG  LEU A 253      -2.709  -9.887 -20.971  1.00 67.47           C
ATOM   3823  HG  LEU A 253      -2.228  -9.911 -19.993  1.00 67.47           H
ATOM   3824  CD1 LEU A 253      -3.933  -8.977 -20.851  1.00 67.47           C
ATOM   3825 1HD1 LEU A 253      -3.618  -7.986 -20.522  1.00 67.47           H
ATOM   3826 2HD1 LEU A 253      -4.424  -8.899 -21.821  1.00 67.47           H
ATOM   3827 3HD1 LEU A 253      -4.628  -9.397 -20.125  1.00 67.47           H
ATOM   3828  CD2 LEU A 253      -3.096 -11.326 -21.319  1.00 67.47           C
ATOM   3829 1HD2 LEU A 253      -3.551 -11.350 -22.309  1.00 67.47           H
ATOM   3830 2HD2 LEU A 253      -2.205 -11.954 -21.312  1.00 67.47           H
ATOM   3831 3HD2 LEU A 253      -3.809 -11.698 -20.583  1.00 67.47           H
ATOM   3832  HN  LEU A 253      -0.159  -8.032 -23.453  1.00 67.47           H
ATOM   3833  N   LYS A 254       1.417  -9.105 -21.082  1.00 69.81           N
ATOM   3834  CA  LYS A 254       2.480  -9.715 -20.300  1.00 69.81           C
ATOM   3835  C   LYS A 254       2.878  -8.770 -19.165  1.00 69.81           C
ATOM   3836  O   LYS A 254       3.031  -9.197 -18.022  1.00 69.81           O
ATOM   3837  HA  LYS A 254       2.080 -10.630 -19.863  1.00 69.81           H
ATOM   3838  CB  LYS A 254       3.647 -10.117 -21.204  1.00 69.81           C
ATOM   3839 1HB  LYS A 254       3.267 -10.617 -22.095  1.00 69.81           H
ATOM   3840 2HB  LYS A 254       4.175  -9.225 -21.541  1.00 69.81           H
ATOM   3841  CG  LYS A 254       4.617 -11.043 -20.467  1.00 69.81           C
ATOM   3842 1HG  LYS A 254       5.062 -10.513 -19.625  1.00 69.81           H
ATOM   3843 2HG  LYS A 254       4.073 -11.894 -20.058  1.00 69.81           H
ATOM   3844  CD  LYS A 254       5.720 -11.539 -21.405  1.00 69.81           C
ATOM   3845 1HD  LYS A 254       5.273 -12.028 -22.271  1.00 69.81           H
ATOM   3846 2HD  LYS A 254       6.293 -10.690 -21.778  1.00 69.81           H
ATOM   3847  CE  LYS A 254       6.652 -12.515 -20.685  1.00 69.81           C
ATOM   3848 1HE  LYS A 254       7.124 -12.019 -19.837  1.00 69.81           H
ATOM   3849 2HE  LYS A 254       6.077 -13.350 -20.286  1.00 69.81           H
ATOM   3850  NZ  LYS A 254       7.690 -13.019 -21.613  1.00 69.81           N
ATOM   3851 1HZ  LYS A 254       8.305 -13.656 -21.118  1.00 69.81           H
ATOM   3852 2HZ  LYS A 254       7.247 -13.507 -22.383  1.00 69.81           H
ATOM   3853 3HZ  LYS A 254       8.230 -12.239 -21.972  1.00 69.81           H
ATOM   3854  HN  LYS A 254       1.608  -9.019 -22.059  1.00 69.81           H
ATOM   3855  N   VAL A 255       3.035  -7.503 -19.520  1.00 72.95           N
ATOM   3856  CA  VAL A 255       3.463  -6.503 -18.556  1.00 72.95           C
ATOM   3857  C   VAL A 255       2.463  -6.454 -17.400  1.00 72.95           C
ATOM   3858  O   VAL A 255       2.848  -6.556 -16.236  1.00 72.95           O
ATOM   3859  HA  VAL A 255       4.433  -6.814 -18.168  1.00 72.95           H
ATOM   3860  CB  VAL A 255       3.642  -5.151 -19.250  1.00 72.95           C
ATOM   3861  HB  VAL A 255       2.674  -4.850 -19.652  1.00 72.95           H
ATOM   3862  CG1 VAL A 255       4.090  -4.079 -18.254  1.00 72.95           C
ATOM   3863 1HG1 VAL A 255       3.339  -3.974 -17.471  1.00 72.95           H
ATOM   3864 2HG1 VAL A 255       5.041  -4.372 -17.809  1.00 72.95           H
ATOM   3865 3HG1 VAL A 255       4.209  -3.128 -18.773  1.00 72.95           H
ATOM   3866  CG2 VAL A 255       4.624  -5.259 -20.418  1.00 72.95           C
ATOM   3867 1HG2 VAL A 255       5.593  -5.592 -20.048  1.00 72.95           H
ATOM   3868 2HG2 VAL A 255       4.245  -5.977 -21.145  1.00 72.95           H
ATOM   3869 3HG2 VAL A 255       4.732  -4.284 -20.893  1.00 72.95           H
ATOM   3870  HN  VAL A 255       2.876  -7.157 -20.445  1.00 72.95           H
ATOM   3871  N   THR A 256       1.197  -6.299 -17.760  1.00 71.71           N
ATOM   3872  CA  THR A 256       0.164  -6.043 -16.772  1.00 71.71           C
ATOM   3873  C   THR A 256      -0.030  -7.266 -15.874  1.00 71.71           C
ATOM   3874  O   THR A 256      -0.267  -7.129 -14.674  1.00 71.71           O
ATOM   3875  HA  THR A 256       0.496  -5.226 -16.131  1.00 71.71           H
ATOM   3876  CB  THR A 256      -1.108  -5.626 -17.514  1.00 71.71           C
ATOM   3877  HB  THR A 256      -1.973  -5.657 -16.852  1.00 71.71           H
ATOM   3878  OG1 THR A 256      -1.159  -6.504 -18.635  1.00 71.71           O
ATOM   3879  HG1 THR A 256      -1.347  -7.437 -18.330  1.00 71.71           H
ATOM   3880  CG2 THR A 256      -0.992  -4.233 -18.136  1.00 71.71           C
ATOM   3881 1HG2 THR A 256      -0.168  -4.221 -18.849  1.00 71.71           H
ATOM   3882 2HG2 THR A 256      -0.805  -3.499 -17.352  1.00 71.71           H
ATOM   3883 3HG2 THR A 256      -1.921  -3.986 -18.650  1.00 71.71           H
ATOM   3884  HN  THR A 256       0.875  -6.345 -18.706  1.00 71.71           H
ATOM   3885  N   ILE A 257       0.077  -8.435 -16.489  1.00 76.14           N
ATOM   3886  CA  ILE A 257      -0.038  -9.682 -15.752  1.00 76.14           C
ATOM   3887  C   ILE A 257       1.060  -9.743 -14.688  1.00 76.14           C
ATOM   3888  O   ILE A 257       0.786 -10.029 -13.524  1.00 76.14           O
ATOM   3889  HA  ILE A 257      -1.005  -9.677 -15.250  1.00 76.14           H
ATOM   3890  CB  ILE A 257      -0.032 -10.874 -16.711  1.00 76.14           C
ATOM   3891  HB  ILE A 257       0.782 -10.735 -17.423  1.00 76.14           H
ATOM   3892  CG1 ILE A 257      -1.331 -10.936 -17.516  1.00 76.14           C
ATOM   3893 1HG1 ILE A 257      -2.174 -11.091 -16.842  1.00 76.14           H
ATOM   3894 2HG1 ILE A 257      -1.497  -9.984 -18.021  1.00 76.14           H
ATOM   3895  CG2 ILE A 257       0.242 -12.179 -15.962  1.00 76.14           C
ATOM   3896 1HG2 ILE A 257       1.213 -12.120 -15.471  1.00 76.14           H
ATOM   3897 2HG2 ILE A 257      -0.534 -12.337 -15.213  1.00 76.14           H
ATOM   3898 3HG2 ILE A 257       0.240 -13.010 -16.667  1.00 76.14           H
ATOM   3899  CD1 ILE A 257      -1.283 -12.064 -18.548  1.00 76.14           C
ATOM   3900 1HD1 ILE A 257      -0.454 -11.894 -19.235  1.00 76.14           H
ATOM   3901 2HD1 ILE A 257      -1.142 -13.017 -18.039  1.00 76.14           H
ATOM   3902 3HD1 ILE A 257      -2.219 -12.086 -19.107  1.00 76.14           H
ATOM   3903  HN  ILE A 257       0.238  -8.537 -17.470  1.00 76.14           H
ATOM   3904  N   THR A 258       2.280  -9.469 -15.126  1.00 80.67           N
ATOM   3905  CA  THR A 258       3.433  -9.584 -14.250  1.00 80.67           C
ATOM   3906  C   THR A 258       3.288  -8.643 -13.052  1.00 80.67           C
ATOM   3907  O   THR A 258       3.488  -9.052 -11.909  1.00 80.67           O
ATOM   3908  HA  THR A 258       3.466 -10.600 -13.856  1.00 80.67           H
ATOM   3909  CB  THR A 258       4.689  -9.318 -15.083  1.00 80.67           C
ATOM   3910  HB  THR A 258       4.731  -8.276 -15.401  1.00 80.67           H
ATOM   3911  OG1 THR A 258       4.619 -10.279 -16.133  1.00 80.67           O
ATOM   3912  HG1 THR A 258       4.179  -9.877 -16.936  1.00 80.67           H
ATOM   3913  CG2 THR A 258       5.975  -9.675 -14.335  1.00 80.67           C
ATOM   3914 1HG2 THR A 258       5.962 -10.734 -14.076  1.00 80.67           H
ATOM   3915 2HG2 THR A 258       6.043  -9.079 -13.425  1.00 80.67           H
ATOM   3916 3HG2 THR A 258       6.835  -9.467 -14.971  1.00 80.67           H
ATOM   3917  HN  THR A 258       2.486  -9.174 -16.059  1.00 80.67           H
ATOM   3918  N   VAL A 259       2.942  -7.400 -13.355  1.00 78.67           N
ATOM   3919  CA  VAL A 259       2.808  -6.388 -12.321  1.00 78.67           C
ATOM   3920  C   VAL A 259       1.756  -6.839 -11.306  1.00 78.67           C
ATOM   3921  O   VAL A 259       1.960  -6.716 -10.099  1.00 78.67           O
ATOM   3922  HA  VAL A 259       3.770  -6.304 -11.815  1.00 78.67           H
ATOM   3923  CB  VAL A 259       2.485  -5.033 -12.954  1.00 78.67           C
ATOM   3924  HB  VAL A 259       1.632  -5.168 -13.619  1.00 78.67           H
ATOM   3925  CG1 VAL A 259       2.093  -4.009 -11.888  1.00 78.67           C
ATOM   3926 1HG1 VAL A 259       1.212  -4.362 -11.351  1.00 78.67           H
ATOM   3927 2HG1 VAL A 259       2.917  -3.880 -11.187  1.00 78.67           H
ATOM   3928 3HG1 VAL A 259       1.869  -3.055 -12.365  1.00 78.67           H
ATOM   3929  CG2 VAL A 259       3.660  -4.527 -13.794  1.00 78.67           C
ATOM   3930 1HG2 VAL A 259       4.539  -4.416 -13.160  1.00 78.67           H
ATOM   3931 2HG2 VAL A 259       3.873  -5.242 -14.589  1.00 78.67           H
ATOM   3932 3HG2 VAL A 259       3.404  -3.563 -14.233  1.00 78.67           H
ATOM   3933  HN  VAL A 259       2.756  -7.082 -14.284  1.00 78.67           H
ATOM   3934  N   LEU A 260       0.653  -7.351 -11.832  1.00 75.82           N
ATOM   3935  CA  LEU A 260      -0.459  -7.758 -10.990  1.00 75.82           C
ATOM   3936  C   LEU A 260      -0.010  -8.901 -10.077  1.00 75.82           C
ATOM   3937  O   LEU A 260      -0.254  -8.870  -8.872  1.00 75.82           O
ATOM   3938  HA  LEU A 260      -0.727  -6.905 -10.368  1.00 75.82           H
ATOM   3939  CB  LEU A 260      -1.682  -8.098 -11.844  1.00 75.82           C
ATOM   3940 1HB  LEU A 260      -1.835  -7.291 -12.561  1.00 75.82           H
ATOM   3941 2HB  LEU A 260      -1.461  -8.997 -12.419  1.00 75.82           H
ATOM   3942  CG  LEU A 260      -2.991  -8.321 -11.084  1.00 75.82           C
ATOM   3943  HG  LEU A 260      -2.753  -8.768 -10.119  1.00 75.82           H
ATOM   3944  CD1 LEU A 260      -3.697  -6.993 -10.805  1.00 75.82           C
ATOM   3945 1HD1 LEU A 260      -3.048  -6.355 -10.204  1.00 75.82           H
ATOM   3946 2HD1 LEU A 260      -3.922  -6.496 -11.749  1.00 75.82           H
ATOM   3947 3HD1 LEU A 260      -4.624  -7.181 -10.263  1.00 75.82           H
ATOM   3948  CD2 LEU A 260      -3.895  -9.306 -11.827  1.00 75.82           C
ATOM   3949 1HD2 LEU A 260      -4.129  -8.911 -12.815  1.00 75.82           H
ATOM   3950 2HD2 LEU A 260      -3.383 -10.263 -11.930  1.00 75.82           H
ATOM   3951 3HD2 LEU A 260      -4.818  -9.447 -11.264  1.00 75.82           H
ATOM   3952  HN  LEU A 260       0.513  -7.489 -12.813  1.00 75.82           H
ATOM   3953  N   THR A 261       0.638  -9.883 -10.687  1.00 83.93           N
ATOM   3954  CA  THR A 261       1.030 -11.082  -9.966  1.00 83.93           C
ATOM   3955  C   THR A 261       1.983 -10.728  -8.822  1.00 83.93           C
ATOM   3956  O   THR A 261       1.832 -11.227  -7.708  1.00 83.93           O
ATOM   3957  HA  THR A 261       0.139 -11.520  -9.516  1.00 83.93           H
ATOM   3958  CB  THR A 261       1.629 -12.065 -10.974  1.00 83.93           C
ATOM   3959  HB  THR A 261       2.543 -11.665 -11.412  1.00 83.93           H
ATOM   3960  OG1 THR A 261       0.566 -12.315 -11.889  1.00 83.93           O
ATOM   3961  HG1 THR A 261       0.576 -11.633 -12.620  1.00 83.93           H
ATOM   3962  CG2 THR A 261       1.918 -13.434 -10.355  1.00 83.93           C
ATOM   3963 1HG2 THR A 261       0.991 -13.865  -9.977  1.00 83.93           H
ATOM   3964 2HG2 THR A 261       2.627 -13.320  -9.535  1.00 83.93           H
ATOM   3965 3HG2 THR A 261       2.341 -14.093 -11.113  1.00 83.93           H
ATOM   3966  HN  THR A 261       0.893  -9.869 -11.654  1.00 83.93           H
ATOM   3967  N   VAL A 262       2.942  -9.871  -9.138  1.00 86.66           N
ATOM   3968  CA  VAL A 262       3.946  -9.479  -8.163  1.00 86.66           C
ATOM   3969  C   VAL A 262       3.267  -8.741  -7.007  1.00 86.66           C
ATOM   3970  O   VAL A 262       3.602  -8.961  -5.844  1.00 86.66           O
ATOM   3971  HA  VAL A 262       4.403 -10.390  -7.777  1.00 86.66           H
ATOM   3972  CB  VAL A 262       5.039  -8.650  -8.841  1.00 86.66           C
ATOM   3973  HB  VAL A 262       4.557  -7.825  -9.366  1.00 86.66           H
ATOM   3974  CG1 VAL A 262       5.996  -8.054  -7.807  1.00 86.66           C
ATOM   3975 1HG1 VAL A 262       5.440  -7.409  -7.126  1.00 86.66           H
ATOM   3976 2HG1 VAL A 262       6.467  -8.858  -7.242  1.00 86.66           H
ATOM   3977 3HG1 VAL A 262       6.763  -7.470  -8.316  1.00 86.66           H
ATOM   3978  CG2 VAL A 262       5.798  -9.485  -9.874  1.00 86.66           C
ATOM   3979 1HG2 VAL A 262       6.263 -10.339  -9.381  1.00 86.66           H
ATOM   3980 2HG2 VAL A 262       5.104  -9.839 -10.636  1.00 86.66           H
ATOM   3981 3HG2 VAL A 262       6.569  -8.872 -10.341  1.00 86.66           H
ATOM   3982  HN  VAL A 262       3.040  -9.447 -10.038  1.00 86.66           H
ATOM   3983  N   PHE A 263       2.325  -7.882  -7.367  1.00 81.93           N
ATOM   3984  CA  PHE A 263       1.598  -7.109  -6.374  1.00 81.93           C
ATOM   3985  C   PHE A 263       0.850  -8.027  -5.406  1.00 81.93           C
ATOM   3986  O   PHE A 263       1.006  -7.913  -4.191  1.00 81.93           O
ATOM   3987  HA  PHE A 263       2.331  -6.521  -5.822  1.00 81.93           H
ATOM   3988  CB  PHE A 263       0.583  -6.251  -7.132  1.00 81.93           C
ATOM   3989 1HB  PHE A 263       1.115  -5.616  -7.839  1.00 81.93           H
ATOM   3990 2HB  PHE A 263      -0.066  -6.904  -7.716  1.00 81.93           H
ATOM   3991  CG  PHE A 263      -0.284  -5.370  -6.229  1.00 81.93           C
ATOM   3992  CD1 PHE A 263      -1.561  -5.738  -5.943  1.00 81.93           C
ATOM   3993  HD1 PHE A 263      -1.968  -6.661  -6.357  1.00 81.93           H
ATOM   3994  CD2 PHE A 263       0.224  -4.219  -5.713  1.00 81.93           C
ATOM   3995  HD2 PHE A 263       1.248  -3.924  -5.942  1.00 81.93           H
ATOM   3996  CE1 PHE A 263      -2.365  -4.921  -5.106  1.00 81.93           C
ATOM   3997  HE1 PHE A 263      -3.389  -5.216  -4.877  1.00 81.93           H
ATOM   3998  CE2 PHE A 263      -0.580  -3.401  -4.875  1.00 81.93           C
ATOM   3999  HE2 PHE A 263      -0.173  -2.478  -4.462  1.00 81.93           H
ATOM   4000  CZ  PHE A 263      -1.857  -3.769  -4.590  1.00 81.93           C
ATOM   4001  HZ  PHE A 263      -2.474  -3.142  -3.946  1.00 81.93           H
ATOM   4002  HN  PHE A 263       2.058  -7.710  -8.315  1.00 81.93           H
ATOM   4003  N   VAL A 264       0.053  -8.917  -5.979  1.00 86.27           N
ATOM   4004  CA  VAL A 264      -0.797  -9.784  -5.182  1.00 86.27           C
ATOM   4005  C   VAL A 264       0.073 -10.619  -4.240  1.00 86.27           C
ATOM   4006  O   VAL A 264      -0.249 -10.770  -3.063  1.00 86.27           O
ATOM   4007  HA  VAL A 264      -1.449  -9.147  -4.584  1.00 86.27           H
ATOM   4008  CB  VAL A 264      -1.678 -10.638  -6.096  1.00 86.27           C
ATOM   4009  HB  VAL A 264      -1.029 -11.142  -6.812  1.00 86.27           H
ATOM   4010  CG1 VAL A 264      -2.420 -11.711  -5.297  1.00 86.27           C
ATOM   4011 1HG1 VAL A 264      -1.698 -12.360  -4.802  1.00 86.27           H
ATOM   4012 2HG1 VAL A 264      -3.053 -11.234  -4.548  1.00 86.27           H
ATOM   4013 3HG1 VAL A 264      -3.039 -12.303  -5.971  1.00 86.27           H
ATOM   4014  CG2 VAL A 264      -2.658  -9.766  -6.884  1.00 86.27           C
ATOM   4015 1HG2 VAL A 264      -3.298  -9.221  -6.191  1.00 86.27           H
ATOM   4016 2HG2 VAL A 264      -2.101  -9.057  -7.498  1.00 86.27           H
ATOM   4017 3HG2 VAL A 264      -3.272 -10.398  -7.526  1.00 86.27           H
ATOM   4018  HN  VAL A 264      -0.016  -9.050  -6.968  1.00 86.27           H
ATOM   4019  N   LEU A 265       1.158 -11.139  -4.795  1.00 88.28           N
ATOM   4020  CA  LEU A 265       2.020 -12.041  -4.049  1.00 88.28           C
ATOM   4021  C   LEU A 265       2.651 -11.285  -2.879  1.00 88.28           C
ATOM   4022  O   LEU A 265       2.838 -11.847  -1.801  1.00 88.28           O
ATOM   4023  HA  LEU A 265       1.392 -12.837  -3.648  1.00 88.28           H
ATOM   4024  CB  LEU A 265       3.042 -12.697  -4.980  1.00 88.28           C
ATOM   4025 1HB  LEU A 265       3.508 -11.917  -5.583  1.00 88.28           H
ATOM   4026 2HB  LEU A 265       3.828 -13.140  -4.369  1.00 88.28           H
ATOM   4027  CG  LEU A 265       2.497 -13.774  -5.922  1.00 88.28           C
ATOM   4028  HG  LEU A 265       1.687 -13.338  -6.506  1.00 88.28           H
ATOM   4029  CD1 LEU A 265       3.572 -14.231  -6.910  1.00 88.28           C
ATOM   4030 1HD1 LEU A 265       3.903 -13.381  -7.506  1.00 88.28           H
ATOM   4031 2HD1 LEU A 265       4.419 -14.643  -6.361  1.00 88.28           H
ATOM   4032 3HD1 LEU A 265       3.158 -14.997  -7.567  1.00 88.28           H
ATOM   4033  CD2 LEU A 265       1.908 -14.944  -5.133  1.00 88.28           C
ATOM   4034 1HD2 LEU A 265       2.682 -15.387  -4.506  1.00 88.28           H
ATOM   4035 2HD2 LEU A 265       1.093 -14.585  -4.504  1.00 88.28           H
ATOM   4036 3HD2 LEU A 265       1.528 -15.695  -5.826  1.00 88.28           H
ATOM   4037  HN  LEU A 265       1.450 -10.954  -5.733  1.00 88.28           H
ATOM   4038  N   SER A 266       2.963 -10.022  -3.130  1.00 89.82           N
ATOM   4039  CA  SER A 266       3.656  -9.212  -2.144  1.00 89.82           C
ATOM   4040  C   SER A 266       2.668  -8.716  -1.086  1.00 89.82           C
ATOM   4041  O   SER A 266       3.015  -8.606   0.089  1.00 89.82           O
ATOM   4042  HA  SER A 266       4.397  -9.874  -1.696  1.00 89.82           H
ATOM   4043  CB  SER A 266       4.365  -8.027  -2.804  1.00 89.82           C
ATOM   4044 1HB  SER A 266       4.865  -7.432  -2.040  1.00 89.82           H
ATOM   4045 2HB  SER A 266       5.138  -8.397  -3.477  1.00 89.82           H
ATOM   4046  OG  SER A 266       3.459  -7.201  -3.530  1.00 89.82           O
ATOM   4047  HG  SER A 266       3.451  -7.467  -4.494  1.00 89.82           H
ATOM   4048  HN  SER A 266       2.750  -9.554  -3.988  1.00 89.82           H
ATOM   4049  N   GLN A 267       1.457  -8.431  -1.540  1.00 84.65           N
ATOM   4050  CA  GLN A 267       0.476  -7.773  -0.694  1.00 84.65           C
ATOM   4051  C   GLN A 267      -0.291  -8.807   0.133  1.00 84.65           C
ATOM   4052  O   GLN A 267      -0.742  -8.512   1.239  1.00 84.65           O
ATOM   4053  HA  GLN A 267       1.052  -7.124  -0.034  1.00 84.65           H
ATOM   4054  CB  GLN A 267      -0.481  -6.918  -1.528  1.00 84.65           C
ATOM   4055 1HB  GLN A 267      -0.928  -7.527  -2.313  1.00 84.65           H
ATOM   4056 2HB  GLN A 267      -1.296  -6.560  -0.899  1.00 84.65           H
ATOM   4057  CG  GLN A 267       0.250  -5.727  -2.152  1.00 84.65           C
ATOM   4058 1HG  GLN A 267       1.115  -6.080  -2.712  1.00 84.65           H
ATOM   4059 2HG  GLN A 267      -0.407  -5.225  -2.862  1.00 84.65           H
ATOM   4060  CD  GLN A 267       0.701  -4.736  -1.077  1.00 84.65           C
ATOM   4061  OE1 GLN A 267       0.128  -4.641  -0.004  1.00 84.65           O
ATOM   4062  NE2 GLN A 267       1.758  -4.006  -1.424  1.00 84.65           N
ATOM   4063 1HE2 GLN A 267       2.181  -4.134  -2.320  1.00 84.65           H
ATOM   4064 2HE2 GLN A 267       2.128  -3.329  -0.787  1.00 84.65           H
ATOM   4065  HN  GLN A 267       1.143  -8.642  -2.466  1.00 84.65           H
ATOM   4066  N   PHE A 268      -0.416  -9.997  -0.436  1.00 90.73           N
ATOM   4067  CA  PHE A 268      -1.300 -11.005   0.125  1.00 90.73           C
ATOM   4068  C   PHE A 268      -0.884 -11.364   1.553  1.00 90.73           C
ATOM   4069  O   PHE A 268      -1.697 -11.302   2.474  1.00 90.73           O
ATOM   4070  HA  PHE A 268      -2.305 -10.584   0.136  1.00 90.73           H
ATOM   4071  CB  PHE A 268      -1.177 -12.249  -0.757  1.00 90.73           C
ATOM   4072 1HB  PHE A 268      -1.399 -11.974  -1.788  1.00 90.73           H
ATOM   4073 2HB  PHE A 268      -0.144 -12.597  -0.735  1.00 90.73           H
ATOM   4074  CG  PHE A 268      -2.096 -13.399  -0.342  1.00 90.73           C
ATOM   4075  CD1 PHE A 268      -1.601 -14.437   0.384  1.00 90.73           C
ATOM   4076  HD1 PHE A 268      -0.550 -14.449   0.671  1.00 90.73           H
ATOM   4077  CD2 PHE A 268      -3.408 -13.384  -0.700  1.00 90.73           C
ATOM   4078  HD2 PHE A 268      -3.805 -12.553  -1.283  1.00 90.73           H
ATOM   4079  CE1 PHE A 268      -2.455 -15.505   0.769  1.00 90.73           C
ATOM   4080  HE1 PHE A 268      -2.058 -16.336   1.352  1.00 90.73           H
ATOM   4081  CE2 PHE A 268      -4.261 -14.452  -0.316  1.00 90.73           C
ATOM   4082  HE2 PHE A 268      -5.313 -14.440  -0.603  1.00 90.73           H
ATOM   4083  CZ  PHE A 268      -3.766 -15.490   0.411  1.00 90.73           C
ATOM   4084  HZ  PHE A 268      -4.421 -16.309   0.707  1.00 90.73           H
ATOM   4085  HN  PHE A 268       0.072 -10.276  -1.263  1.00 90.73           H
ATOM   4086  N   PRO A 269       0.383 -11.745   1.763  1.00 94.44           N
ATOM   4087  CA  PRO A 269       0.840 -12.146   3.096  1.00 94.44           C
ATOM   4088  C   PRO A 269       0.527 -11.098   4.152  1.00 94.44           C
ATOM   4089  O   PRO A 269       0.064 -11.430   5.242  1.00 94.44           O
ATOM   4090  HA  PRO A 269       0.311 -13.043   3.419  1.00 94.44           H
ATOM   4091  CB  PRO A 269       2.347 -12.341   2.919  1.00 94.44           C
ATOM   4092 1HB  PRO A 269       2.899 -11.430   3.148  1.00 94.44           H
ATOM   4093 2HB  PRO A 269       2.731 -13.120   3.578  1.00 94.44           H
ATOM   4094  CG  PRO A 269       2.483 -12.729   1.451  1.00 94.44           C
ATOM   4095 1HG  PRO A 269       3.494 -12.561   1.080  1.00 94.44           H
ATOM   4096 2HG  PRO A 269       2.268 -13.785   1.290  1.00 94.44           H
ATOM   4097  CD  PRO A 269       1.467 -11.829   0.767  1.00 94.44           C
ATOM   4098 1HD  PRO A 269       1.882 -10.846   0.544  1.00 94.44           H
ATOM   4099 2HD  PRO A 269       1.125 -12.250  -0.179  1.00 94.44           H
ATOM   4100  N   TYR A 270       0.791  -9.849   3.797  1.00 91.59           N
ATOM   4101  CA  TYR A 270       0.593  -8.750   4.726  1.00 91.59           C
ATOM   4102  C   TYR A 270      -0.881  -8.621   5.116  1.00 91.59           C
ATOM   4103  O   TYR A 270      -1.205  -8.481   6.294  1.00 91.59           O
ATOM   4104  HA  TYR A 270       1.181  -8.954   5.620  1.00 91.59           H
ATOM   4105  CB  TYR A 270       1.023  -7.485   3.980  1.00 91.59           C
ATOM   4106 1HB  TYR A 270       2.101  -7.518   3.822  1.00 91.59           H
ATOM   4107 2HB  TYR A 270       0.556  -7.480   2.995  1.00 91.59           H
ATOM   4108  CG  TYR A 270       0.668  -6.185   4.704  1.00 91.59           C
ATOM   4109  CD1 TYR A 270      -0.255  -5.318   4.153  1.00 91.59           C
ATOM   4110  HD1 TYR A 270      -0.730  -5.561   3.203  1.00 91.59           H
ATOM   4111  CD2 TYR A 270       1.270  -5.878   5.907  1.00 91.59           C
ATOM   4112  HD2 TYR A 270       1.999  -6.562   6.342  1.00 91.59           H
ATOM   4113  CE1 TYR A 270      -0.589  -4.095   4.834  1.00 91.59           C
ATOM   4114  HE1 TYR A 270      -1.316  -3.402   4.411  1.00 91.59           H
ATOM   4115  CE2 TYR A 270       0.936  -4.654   6.588  1.00 91.59           C
ATOM   4116  HE2 TYR A 270       1.404  -4.400   7.539  1.00 91.59           H
ATOM   4117  CZ  TYR A 270       0.022  -3.823   6.018  1.00 91.59           C
ATOM   4118  OH  TYR A 270      -0.294  -2.667   6.662  1.00 91.59           O
ATOM   4119  HH  TYR A 270       0.135  -2.650   7.565  1.00 91.59           H
ATOM   4120  HN  TYR A 270       1.134  -9.585   2.896  1.00 91.59           H
ATOM   4121  N   ASN A 271      -1.735  -8.672   4.104  1.00 89.39           N
ATOM   4122  CA  ASN A 271      -3.158  -8.466   4.314  1.00 89.39           C
ATOM   4123  C   ASN A 271      -3.725  -9.637   5.118  1.00 89.39           C
ATOM   4124  O   ASN A 271      -4.726  -9.487   5.817  1.00 89.39           O
ATOM   4125  HA  ASN A 271      -3.234  -7.518   4.847  1.00 89.39           H
ATOM   4126  CB  ASN A 271      -3.907  -8.400   2.981  1.00 89.39           C
ATOM   4127 1HB  ASN A 271      -3.535  -9.176   2.312  1.00 89.39           H
ATOM   4128 2HB  ASN A 271      -4.966  -8.601   3.145  1.00 89.39           H
ATOM   4129  CG  ASN A 271      -3.739  -7.028   2.325  1.00 89.39           C
ATOM   4130  OD1 ASN A 271      -4.290  -6.031   2.761  1.00 89.39           O
ATOM   4131  ND2 ASN A 271      -2.949  -7.034   1.255  1.00 89.39           N
ATOM   4132 1HD2 ASN A 271      -2.527  -7.888   0.949  1.00 89.39           H
ATOM   4133 2HD2 ASN A 271      -2.776  -6.185   0.756  1.00 89.39           H
ATOM   4134  HN  ASN A 271      -1.469  -8.851   3.157  1.00 89.39           H
ATOM   4135  N   CYS A 272      -3.062 -10.776   4.993  1.00 94.46           N
ATOM   4136  CA  CYS A 272      -3.427 -11.945   5.775  1.00 94.46           C
ATOM   4137  C   CYS A 272      -3.251 -11.607   7.256  1.00 94.46           C
ATOM   4138  O   CYS A 272      -4.148 -11.847   8.063  1.00 94.46           O
ATOM   4139  HA  CYS A 272      -4.472 -12.159   5.548  1.00 94.46           H
ATOM   4140  CB  CYS A 272      -2.612 -13.175   5.369  1.00 94.46           C
ATOM   4141 1HB  CYS A 272      -1.552 -12.922   5.328  1.00 94.46           H
ATOM   4142 2HB  CYS A 272      -2.724 -13.959   6.118  1.00 94.46           H
ATOM   4143  SG  CYS A 272      -3.171 -13.786   3.737  1.00 94.46           S
ATOM   4144  HG  CYS A 272      -2.594 -12.823   3.023  1.00 94.46           H
ATOM   4145  HN  CYS A 272      -2.288 -10.908   4.373  1.00 94.46           H
ATOM   4146  N   ILE A 273      -2.088 -11.055   7.570  1.00 93.52           N
ATOM   4147  CA  ILE A 273      -1.772 -10.704   8.944  1.00 93.52           C
ATOM   4148  C   ILE A 273      -2.679  -9.557   9.394  1.00 93.52           C
ATOM   4149  O   ILE A 273      -3.147  -9.540  10.532  1.00 93.52           O
ATOM   4150  HA  ILE A 273      -1.987 -11.576   9.561  1.00 93.52           H
ATOM   4151  CB  ILE A 273      -0.280 -10.402   9.091  1.00 93.52           C
ATOM   4152  HB  ILE A 273      -0.025  -9.597   8.401  1.00 93.52           H
ATOM   4153  CG1 ILE A 273       0.566 -11.615   8.702  1.00 93.52           C
ATOM   4154 1HG1 ILE A 273       0.373 -11.880   7.662  1.00 93.52           H
ATOM   4155 2HG1 ILE A 273       1.625 -11.364   8.774  1.00 93.52           H
ATOM   4156  CG2 ILE A 273       0.043  -9.906  10.502  1.00 93.52           C
ATOM   4157 1HG2 ILE A 273      -0.519  -8.995  10.705  1.00 93.52           H
ATOM   4158 2HG2 ILE A 273      -0.231 -10.672  11.227  1.00 93.52           H
ATOM   4159 3HG2 ILE A 273       1.111  -9.699  10.579  1.00 93.52           H
ATOM   4160  CD1 ILE A 273       0.257 -12.811   9.604  1.00 93.52           C
ATOM   4161 1HD1 ILE A 273       0.475 -12.551  10.640  1.00 93.52           H
ATOM   4162 2HD1 ILE A 273      -0.796 -13.075   9.510  1.00 93.52           H
ATOM   4163 3HD1 ILE A 273       0.872 -13.660   9.306  1.00 93.52           H
ATOM   4164  HN  ILE A 273      -1.370 -10.847   6.905  1.00 93.52           H
ATOM   4165  N   LEU A 274      -2.901  -8.626   8.478  1.00 90.04           N
ATOM   4166  CA  LEU A 274      -3.730  -7.469   8.772  1.00 90.04           C
ATOM   4167  C   LEU A 274      -5.138  -7.937   9.146  1.00 90.04           C
ATOM   4168  O   LEU A 274      -5.777  -7.356  10.021  1.00 90.04           O
ATOM   4169  HA  LEU A 274      -3.293  -6.965   9.635  1.00 90.04           H
ATOM   4170  CB  LEU A 274      -3.700  -6.478   7.607  1.00 90.04           C
ATOM   4171 1HB  LEU A 274      -2.659  -6.287   7.344  1.00 90.04           H
ATOM   4172 2HB  LEU A 274      -4.165  -6.952   6.742  1.00 90.04           H
ATOM   4173  CG  LEU A 274      -4.390  -5.135   7.850  1.00 90.04           C
ATOM   4174  HG  LEU A 274      -5.392  -5.330   8.234  1.00 90.04           H
ATOM   4175  CD1 LEU A 274      -3.649  -4.323   8.914  1.00 90.04           C
ATOM   4176 1HD1 LEU A 274      -3.630  -4.881   9.850  1.00 90.04           H
ATOM   4177 2HD1 LEU A 274      -2.628  -4.136   8.582  1.00 90.04           H
ATOM   4178 3HD1 LEU A 274      -4.161  -3.373   9.068  1.00 90.04           H
ATOM   4179  CD2 LEU A 274      -4.551  -4.356   6.543  1.00 90.04           C
ATOM   4180 1HD2 LEU A 274      -3.570  -4.171   6.108  1.00 90.04           H
ATOM   4181 2HD2 LEU A 274      -5.154  -4.937   5.846  1.00 90.04           H
ATOM   4182 3HD2 LEU A 274      -5.045  -3.405   6.745  1.00 90.04           H
ATOM   4183  HN  LEU A 274      -2.526  -8.652   7.552  1.00 90.04           H
ATOM   4184  N   LEU A 275      -5.579  -8.984   8.464  1.00 92.36           N
ATOM   4185  CA  LEU A 275      -6.894  -9.545   8.721  1.00 92.36           C
ATOM   4186  C   LEU A 275      -6.949 -10.069  10.157  1.00 92.36           C
ATOM   4187  O   LEU A 275      -7.902  -9.797  10.885  1.00 92.36           O
ATOM   4188  HA  LEU A 275      -7.619  -8.736   8.620  1.00 92.36           H
ATOM   4189  CB  LEU A 275      -7.243 -10.599   7.668  1.00 92.36           C
ATOM   4190 1HB  LEU A 275      -7.219 -10.125   6.687  1.00 92.36           H
ATOM   4191 2HB  LEU A 275      -6.463 -11.360   7.673  1.00 92.36           H
ATOM   4192  CG  LEU A 275      -8.596 -11.292   7.836  1.00 92.36           C
ATOM   4193  HG  LEU A 275      -8.636 -11.725   8.836  1.00 92.36           H
ATOM   4194  CD1 LEU A 275      -9.745 -10.287   7.732  1.00 92.36           C
ATOM   4195 1HD1 LEU A 275      -9.639  -9.533   8.513  1.00 92.36           H
ATOM   4196 2HD1 LEU A 275      -9.718  -9.804   6.755  1.00 92.36           H
ATOM   4197 3HD1 LEU A 275     -10.695 -10.806   7.855  1.00 92.36           H
ATOM   4198  CD2 LEU A 275      -8.750 -12.443   6.839  1.00 92.36           C
ATOM   4199 1HD2 LEU A 275      -8.680 -12.055   5.823  1.00 92.36           H
ATOM   4200 2HD2 LEU A 275      -7.959 -13.175   7.004  1.00 92.36           H
ATOM   4201 3HD2 LEU A 275      -9.720 -12.919   6.980  1.00 92.36           H
ATOM   4202  HN  LEU A 275      -5.055  -9.446   7.748  1.00 92.36           H
ATOM   4203  N   VAL A 276      -5.913 -10.810  10.522  1.00 94.36           N
ATOM   4204  CA  VAL A 276      -5.840 -11.390  11.853  1.00 94.36           C
ATOM   4205  C   VAL A 276      -5.906 -10.272  12.896  1.00 94.36           C
ATOM   4206  O   VAL A 276      -6.642 -10.375  13.875  1.00 94.36           O
ATOM   4207  HA  VAL A 276      -6.708 -12.038  11.978  1.00 94.36           H
ATOM   4208  CB  VAL A 276      -4.583 -12.252  11.979  1.00 94.36           C
ATOM   4209  HB  VAL A 276      -3.725 -11.636  11.708  1.00 94.36           H
ATOM   4210  CG1 VAL A 276      -4.385 -12.725  13.421  1.00 94.36           C
ATOM   4211 1HG1 VAL A 276      -4.282 -11.860  14.076  1.00 94.36           H
ATOM   4212 2HG1 VAL A 276      -5.246 -13.316  13.731  1.00 94.36           H
ATOM   4213 3HG1 VAL A 276      -3.484 -13.336  13.483  1.00 94.36           H
ATOM   4214  CG2 VAL A 276      -4.632 -13.439  11.015  1.00 94.36           C
ATOM   4215 1HG2 VAL A 276      -5.503 -14.055  11.242  1.00 94.36           H
ATOM   4216 2HG2 VAL A 276      -4.703 -13.073   9.991  1.00 94.36           H
ATOM   4217 3HG2 VAL A 276      -3.727 -14.035  11.126  1.00 94.36           H
ATOM   4218  HN  VAL A 276      -5.136 -11.017   9.928  1.00 94.36           H
ATOM   4219  N   GLN A 277      -5.126  -9.230  12.649  1.00 90.53           N
ATOM   4220  CA  GLN A 277      -5.071  -8.103  13.565  1.00 90.53           C
ATOM   4221  C   GLN A 277      -6.444  -7.437  13.671  1.00 90.53           C
ATOM   4222  O   GLN A 277      -6.827  -6.962  14.739  1.00 90.53           O
ATOM   4223  HA  GLN A 277      -4.790  -8.527  14.529  1.00 90.53           H
ATOM   4224  CB  GLN A 277      -4.005  -7.095  13.131  1.00 90.53           C
ATOM   4225 1HB  GLN A 277      -4.103  -6.894  12.064  1.00 90.53           H
ATOM   4226 2HB  GLN A 277      -4.161  -6.149  13.649  1.00 90.53           H
ATOM   4227  CG  GLN A 277      -2.599  -7.621  13.429  1.00 90.53           C
ATOM   4228 1HG  GLN A 277      -2.537  -7.929  14.473  1.00 90.53           H
ATOM   4229 2HG  GLN A 277      -2.401  -8.504  12.823  1.00 90.53           H
ATOM   4230  CD  GLN A 277      -1.542  -6.552  13.143  1.00 90.53           C
ATOM   4231  OE1 GLN A 277      -1.746  -5.632  12.368  1.00 90.53           O
ATOM   4232  NE2 GLN A 277      -0.405  -6.724  13.811  1.00 90.53           N
ATOM   4233 1HE2 GLN A 277      -0.302  -7.501  14.433  1.00 90.53           H
ATOM   4234 2HE2 GLN A 277       0.348  -6.077  13.691  1.00 90.53           H
ATOM   4235  HN  GLN A 277      -4.541  -9.147  11.842  1.00 90.53           H
ATOM   4236  N   THR A 278      -7.148  -7.424  12.548  1.00 91.66           N
ATOM   4237  CA  THR A 278      -8.453  -6.787  12.491  1.00 91.66           C
ATOM   4238  C   THR A 278      -9.458  -7.550  13.356  1.00 91.66           C
ATOM   4239  O   THR A 278     -10.226  -6.945  14.102  1.00 91.66           O
ATOM   4240  HA  THR A 278      -8.365  -5.785  12.911  1.00 91.66           H
ATOM   4241  CB  THR A 278      -8.867  -6.690  11.021  1.00 91.66           C
ATOM   4242  HB  THR A 278      -9.011  -7.681  10.591  1.00 91.66           H
ATOM   4243  OG1 THR A 278      -7.841  -5.903  10.423  1.00 91.66           O
ATOM   4244  HG1 THR A 278      -7.170  -6.496   9.978  1.00 91.66           H
ATOM   4245  CG2 THR A 278     -10.137  -5.860  10.824  1.00 91.66           C
ATOM   4246 1HG2 THR A 278      -9.971  -4.848  11.194  1.00 91.66           H
ATOM   4247 2HG2 THR A 278     -10.959  -6.317  11.375  1.00 91.66           H
ATOM   4248 3HG2 THR A 278     -10.387  -5.823   9.764  1.00 91.66           H
ATOM   4249  HN  THR A 278      -6.842  -7.837  11.691  1.00 91.66           H
ATOM   4250  N   ILE A 279      -9.420  -8.869  13.228  1.00 91.89           N
ATOM   4251  CA  ILE A 279     -10.323  -9.720  13.983  1.00 91.89           C
ATOM   4252  C   ILE A 279      -9.988  -9.617  15.472  1.00 91.89           C
ATOM   4253  O   ILE A 279     -10.885  -9.526  16.309  1.00 91.89           O
ATOM   4254  HA  ILE A 279     -11.333  -9.342  13.829  1.00 91.89           H
ATOM   4255  CB  ILE A 279     -10.287 -11.151  13.442  1.00 91.89           C
ATOM   4256  HB  ILE A 279      -9.251 -11.489  13.436  1.00 91.89           H
ATOM   4257  CG1 ILE A 279     -10.788 -11.204  11.997  1.00 91.89           C
ATOM   4258 1HG1 ILE A 279     -11.866 -11.048  11.976  1.00 91.89           H
ATOM   4259 2HG1 ILE A 279     -10.338 -10.394  11.423  1.00 91.89           H
ATOM   4260  CG2 ILE A 279     -11.067 -12.101  14.354  1.00 91.89           C
ATOM   4261 1HG2 ILE A 279     -10.625 -12.093  15.350  1.00 91.89           H
ATOM   4262 2HG2 ILE A 279     -12.105 -11.776  14.414  1.00 91.89           H
ATOM   4263 3HG2 ILE A 279     -11.025 -13.111  13.946  1.00 91.89           H
ATOM   4264  CD1 ILE A 279     -10.447 -12.547  11.348  1.00 91.89           C
ATOM   4265 1HD1 ILE A 279      -9.367 -12.687  11.349  1.00 91.89           H
ATOM   4266 2HD1 ILE A 279     -10.919 -13.352  11.911  1.00 91.89           H
ATOM   4267 3HD1 ILE A 279     -10.814 -12.557  10.321  1.00 91.89           H
ATOM   4268  HN  ILE A 279      -8.788  -9.353  12.622  1.00 91.89           H
ATOM   4269  N   ASP A 280      -8.694  -9.636  15.758  1.00 91.11           N
ATOM   4270  CA  ASP A 280      -8.231  -9.594  17.135  1.00 91.11           C
ATOM   4271  C   ASP A 280      -8.620  -8.252  17.758  1.00 91.11           C
ATOM   4272  O   ASP A 280      -8.932  -8.182  18.945  1.00 91.11           O
ATOM   4273  HA  ASP A 280      -8.715 -10.437  17.626  1.00 91.11           H
ATOM   4274  CB  ASP A 280      -6.708  -9.726  17.208  1.00 91.11           C
ATOM   4275 1HB  ASP A 280      -6.392 -10.624  16.677  1.00 91.11           H
ATOM   4276 2HB  ASP A 280      -6.242  -8.878  16.706  1.00 91.11           H
ATOM   4277  CG  ASP A 280      -6.233  -9.790  18.661  1.00 91.11           C
ATOM   4278  OD1 ASP A 280      -6.805 -10.613  19.409  1.00 91.11           O
ATOM   4279  OD2 ASP A 280      -5.309  -9.016  18.990  1.00 91.11           O
ATOM   4280  HN  ASP A 280      -7.970  -9.679  15.070  1.00 91.11           H
ATOM   4281  N   ALA A 281      -8.588  -7.219  16.928  1.00 90.33           N
ATOM   4282  CA  ALA A 281      -8.942  -5.884  17.381  1.00 90.33           C
ATOM   4283  C   ALA A 281     -10.384  -5.890  17.893  1.00 90.33           C
ATOM   4284  O   ALA A 281     -10.735  -5.112  18.779  1.00 90.33           O
ATOM   4285  HA  ALA A 281      -8.274  -5.624  18.202  1.00 90.33           H
ATOM   4286  CB  ALA A 281      -8.732  -4.886  16.241  1.00 90.33           C
ATOM   4287 1HB  ALA A 281      -7.687  -4.899  15.933  1.00 90.33           H
ATOM   4288 2HB  ALA A 281      -9.363  -5.162  15.395  1.00 90.33           H
ATOM   4289 3HB  ALA A 281      -8.998  -3.885  16.580  1.00 90.33           H
ATOM   4290  HN  ALA A 281      -8.326  -7.283  15.965  1.00 90.33           H
ATOM   4291  N   TYR A 282     -11.180  -6.776  17.314  1.00 78.48           N
ATOM   4292  CA  TYR A 282     -12.588  -6.860  17.665  1.00 78.48           C
ATOM   4293  C   TYR A 282     -12.823  -7.929  18.735  1.00 78.48           C
ATOM   4294  O   TYR A 282     -13.512  -7.681  19.723  1.00 78.48           O
ATOM   4295  HA  TYR A 282     -12.894  -5.890  18.058  1.00 78.48           H
ATOM   4296  CB  TYR A 282     -13.319  -7.267  16.385  1.00 78.48           C
ATOM   4297 1HB  TYR A 282     -13.040  -6.580  15.585  1.00 78.48           H
ATOM   4298 2HB  TYR A 282     -12.980  -8.259  16.085  1.00 78.48           H
ATOM   4299  CG  TYR A 282     -14.843  -7.282  16.516  1.00 78.48           C
ATOM   4300  CD1 TYR A 282     -15.509  -8.479  16.686  1.00 78.48           C
ATOM   4301  HD1 TYR A 282     -14.949  -9.413  16.726  1.00 78.48           H
ATOM   4302  CD2 TYR A 282     -15.552  -6.099  16.465  1.00 78.48           C
ATOM   4303  HD2 TYR A 282     -15.026  -5.154  16.331  1.00 78.48           H
ATOM   4304  CE1 TYR A 282     -16.943  -8.493  16.810  1.00 78.48           C
ATOM   4305  HE1 TYR A 282     -17.482  -9.431  16.944  1.00 78.48           H
ATOM   4306  CE2 TYR A 282     -16.986  -6.114  16.588  1.00 78.48           C
ATOM   4307  HE2 TYR A 282     -17.558  -5.187  16.550  1.00 78.48           H
ATOM   4308  CZ  TYR A 282     -17.611  -7.310  16.755  1.00 78.48           C
ATOM   4309  OH  TYR A 282     -18.966  -7.323  16.872  1.00 78.48           O
ATOM   4310  HH  TYR A 282     -19.288  -8.259  17.017  1.00 78.48           H
ATOM   4311  HN  TYR A 282     -10.879  -7.428  16.618  1.00 78.48           H
ATOM   4312  N   ALA A 283     -12.238  -9.094  18.500  1.00 88.11           N
ATOM   4313  CA  ALA A 283     -12.576 -10.272  19.281  1.00 88.11           C
ATOM   4314  C   ALA A 283     -11.606 -10.395  20.457  1.00 88.11           C
ATOM   4315  O   ALA A 283     -11.909 -11.054  21.450  1.00 88.11           O
ATOM   4316  HA  ALA A 283     -13.587 -10.135  19.667  1.00 88.11           H
ATOM   4317  CB  ALA A 283     -12.557 -11.507  18.377  1.00 88.11           C
ATOM   4318 1HB  ALA A 283     -13.284 -11.382  17.575  1.00 88.11           H
ATOM   4319 2HB  ALA A 283     -11.562 -11.628  17.949  1.00 88.11           H
ATOM   4320 3HB  ALA A 283     -12.811 -12.390  18.963  1.00 88.11           H
ATOM   4321  HN  ALA A 283     -11.547  -9.240  17.793  1.00 88.11           H
ATOM   4322  N   MET A 284     -10.458  -9.749  20.306  1.00 81.19           N
ATOM   4323  CA  MET A 284      -9.438  -9.784  21.340  1.00 81.19           C
ATOM   4324  C   MET A 284      -9.196 -11.215  21.823  1.00 81.19           C
ATOM   4325  O   MET A 284      -9.154 -11.469  23.026  1.00 81.19           O
ATOM   4326  HA  MET A 284      -8.534  -9.393  20.873  1.00 81.19           H
ATOM   4327  CB  MET A 284      -9.877  -8.914  22.520  1.00 81.19           C
ATOM   4328 1HB  MET A 284     -10.789  -9.321  22.957  1.00 81.19           H
ATOM   4329 2HB  MET A 284      -9.113  -8.937  23.297  1.00 81.19           H
ATOM   4330  CG  MET A 284     -10.118  -7.470  22.076  1.00 81.19           C
ATOM   4331 1HG  MET A 284      -9.212  -7.063  21.626  1.00 81.19           H
ATOM   4332 2HG  MET A 284     -10.894  -7.440  21.311  1.00 81.19           H
ATOM   4333  SD  MET A 284     -10.604  -6.474  23.475  1.00 81.19           S
ATOM   4334  CE  MET A 284     -10.848  -4.901  22.667  1.00 81.19           C
ATOM   4335 1HE  MET A 284      -9.916  -4.584  22.200  1.00 81.19           H
ATOM   4336 2HE  MET A 284     -11.621  -5.001  21.905  1.00 81.19           H
ATOM   4337 3HE  MET A 284     -11.157  -4.159  23.403  1.00 81.19           H
ATOM   4338  HN  MET A 284     -10.222  -9.211  19.497  1.00 81.19           H
ATOM   4339  N   PHE A 285      -9.043 -12.113  20.861  1.00 84.15           N
ATOM   4340  CA  PHE A 285      -8.964 -13.531  21.166  1.00 84.15           C
ATOM   4341  C   PHE A 285      -7.523 -13.946  21.473  1.00 84.15           C
ATOM   4342  O   PHE A 285      -7.285 -15.038  21.986  1.00 84.15           O
ATOM   4343  HA  PHE A 285      -9.586 -13.709  22.043  1.00 84.15           H
ATOM   4344  CB  PHE A 285      -9.444 -14.284  19.924  1.00 84.15           C
ATOM   4345 1HB  PHE A 285      -9.560 -15.339  20.172  1.00 84.15           H
ATOM   4346 2HB  PHE A 285     -10.431 -13.912  19.646  1.00 84.15           H
ATOM   4347  CG  PHE A 285      -8.510 -14.157  18.719  1.00 84.15           C
ATOM   4348  CD1 PHE A 285      -8.680 -13.142  17.830  1.00 84.15           C
ATOM   4349  HD1 PHE A 285      -9.482 -12.419  17.976  1.00 84.15           H
ATOM   4350  CD2 PHE A 285      -7.509 -15.060  18.537  1.00 84.15           C
ATOM   4351  HD2 PHE A 285      -7.373 -15.874  19.249  1.00 84.15           H
ATOM   4352  CE1 PHE A 285      -7.812 -13.025  16.712  1.00 84.15           C
ATOM   4353  HE1 PHE A 285      -7.949 -12.212  15.999  1.00 84.15           H
ATOM   4354  CE2 PHE A 285      -6.641 -14.943  17.419  1.00 84.15           C
ATOM   4355  HE2 PHE A 285      -5.839 -15.666  17.273  1.00 84.15           H
ATOM   4356  CZ  PHE A 285      -6.811 -13.928  16.530  1.00 84.15           C
ATOM   4357  HZ  PHE A 285      -6.145 -13.838  15.672  1.00 84.15           H
ATOM   4358  HN  PHE A 285      -8.973 -11.885  19.889  1.00 84.15           H
ATOM   4359  N   ILE A 286      -6.601 -13.053  21.147  1.00 85.57           N
ATOM   4360  CA  ILE A 286      -5.194 -13.301  21.407  1.00 85.57           C
ATOM   4361  C   ILE A 286      -4.854 -12.843  22.827  1.00 85.57           C
ATOM   4362  O   ILE A 286      -4.718 -11.648  23.082  1.00 85.57           O
ATOM   4363  HA  ILE A 286      -5.034 -14.377  21.344  1.00 85.57           H
ATOM   4364  CB  ILE A 286      -4.326 -12.650  20.328  1.00 85.57           C
ATOM   4365  HB  ILE A 286      -4.521 -11.578  20.334  1.00 85.57           H
ATOM   4366  CG1 ILE A 286      -4.700 -13.169  18.938  1.00 85.57           C
ATOM   4367 1HG1 ILE A 286      -4.483 -14.236  18.874  1.00 85.57           H
ATOM   4368 2HG1 ILE A 286      -5.771 -13.052  18.778  1.00 85.57           H
ATOM   4369  CG2 ILE A 286      -2.839 -12.841  20.631  1.00 85.57           C
ATOM   4370 1HG2 ILE A 286      -2.602 -12.384  21.592  1.00 85.57           H
ATOM   4371 2HG2 ILE A 286      -2.610 -13.906  20.669  1.00 85.57           H
ATOM   4372 3HG2 ILE A 286      -2.245 -12.369  19.848  1.00 85.57           H
ATOM   4373  CD1 ILE A 286      -3.930 -12.420  17.848  1.00 85.57           C
ATOM   4374 1HD1 ILE A 286      -4.168 -11.358  17.900  1.00 85.57           H
ATOM   4375 2HD1 ILE A 286      -2.860 -12.560  17.998  1.00 85.57           H
ATOM   4376 3HD1 ILE A 286      -4.214 -12.809  16.870  1.00 85.57           H
ATOM   4377  HN  ILE A 286      -6.803 -12.175  20.713  1.00 85.57           H
ATOM   4378  N   SER A 287      -4.727 -13.819  23.715  1.00 83.77           N
ATOM   4379  CA  SER A 287      -4.410 -13.532  25.103  1.00 83.77           C
ATOM   4380  C   SER A 287      -2.974 -13.960  25.412  1.00 83.77           C
ATOM   4381  O   SER A 287      -2.412 -13.571  26.434  1.00 83.77           O
ATOM   4382  HA  SER A 287      -4.517 -12.452  25.206  1.00 83.77           H
ATOM   4383  CB  SER A 287      -5.388 -14.233  26.048  1.00 83.77           C
ATOM   4384 1HB  SER A 287      -5.103 -14.030  27.081  1.00 83.77           H
ATOM   4385 2HB  SER A 287      -6.387 -13.821  25.907  1.00 83.77           H
ATOM   4386  OG  SER A 287      -5.421 -15.641  25.834  1.00 83.77           O
ATOM   4387  HG  SER A 287      -6.095 -16.064  26.439  1.00 83.77           H
ATOM   4388  HN  SER A 287      -4.837 -14.789  23.499  1.00 83.77           H
ATOM   4389  N   ASN A 288      -2.421 -14.756  24.508  1.00 85.35           N
ATOM   4390  CA  ASN A 288      -1.095 -15.314  24.714  1.00 85.35           C
ATOM   4391  C   ASN A 288      -0.046 -14.335  24.184  1.00 85.35           C
ATOM   4392  O   ASN A 288      -0.070 -13.971  23.009  1.00 85.35           O
ATOM   4393  HA  ASN A 288      -1.014 -15.470  25.790  1.00 85.35           H
ATOM   4394  CB  ASN A 288      -0.931 -16.636  23.961  1.00 85.35           C
ATOM   4395 1HB  ASN A 288      -1.769 -17.295  24.189  1.00 85.35           H
ATOM   4396 2HB  ASN A 288      -0.953 -16.452  22.887  1.00 85.35           H
ATOM   4397  CG  ASN A 288       0.383 -17.323  24.339  1.00 85.35           C
ATOM   4398  OD1 ASN A 288       1.384 -16.689  24.629  1.00 85.35           O
ATOM   4399  ND2 ASN A 288       0.323 -18.652  24.320  1.00 85.35           N
ATOM   4400 1HD2 ASN A 288      -0.530 -19.111  24.073  1.00 85.35           H
ATOM   4401 2HD2 ASN A 288       1.132 -19.192  24.553  1.00 85.35           H
ATOM   4402  HN  ASN A 288      -2.862 -15.020  23.650  1.00 85.35           H
ATOM   4403  N   CYS A 289       0.849 -13.936  25.075  1.00 90.53           N
ATOM   4404  CA  CYS A 289       1.850 -12.939  24.736  1.00 90.53           C
ATOM   4405  C   CYS A 289       2.735 -13.506  23.624  1.00 90.53           C
ATOM   4406  O   CYS A 289       3.113 -12.787  22.700  1.00 90.53           O
ATOM   4407  HA  CYS A 289       1.310 -12.058  24.390  1.00 90.53           H
ATOM   4408  CB  CYS A 289       2.669 -12.521  25.959  1.00 90.53           C
ATOM   4409 1HB  CYS A 289       2.007 -12.137  26.736  1.00 90.53           H
ATOM   4410 2HB  CYS A 289       3.182 -13.387  26.377  1.00 90.53           H
ATOM   4411  SG  CYS A 289       3.888 -11.240  25.488  1.00 90.53           S
ATOM   4412  HN  CYS A 289       0.897 -14.281  26.012  1.00 90.53           H
ATOM   4413  N   ALA A 290       3.039 -14.789  23.750  1.00 92.66           N
ATOM   4414  CA  ALA A 290       3.947 -15.437  22.819  1.00 92.66           C
ATOM   4415  C   ALA A 290       3.366 -15.356  21.406  1.00 92.66           C
ATOM   4416  O   ALA A 290       4.087 -15.076  20.450  1.00 92.66           O
ATOM   4417  HA  ALA A 290       4.893 -14.895  22.845  1.00 92.66           H
ATOM   4418  CB  ALA A 290       4.193 -16.880  23.266  1.00 92.66           C
ATOM   4419 1HB  ALA A 290       4.634 -16.881  24.263  1.00 92.66           H
ATOM   4420 2HB  ALA A 290       3.247 -17.420  23.286  1.00 92.66           H
ATOM   4421 3HB  ALA A 290       4.875 -17.365  22.568  1.00 92.66           H
ATOM   4422  HN  ALA A 290       2.678 -15.382  24.469  1.00 92.66           H
ATOM   4423  N   VAL A 291       2.068 -15.606  21.319  1.00 92.85           N
ATOM   4424  CA  VAL A 291       1.383 -15.570  20.039  1.00 92.85           C
ATOM   4425  C   VAL A 291       1.387 -14.136  19.504  1.00 92.85           C
ATOM   4426  O   VAL A 291       1.638 -13.912  18.321  1.00 92.85           O
ATOM   4427  HA  VAL A 291       1.940 -16.203  19.349  1.00 92.85           H
ATOM   4428  CB  VAL A 291      -0.026 -16.150  20.182  1.00 92.85           C
ATOM   4429  HB  VAL A 291      -0.556 -15.562  20.930  1.00 92.85           H
ATOM   4430  CG1 VAL A 291      -0.799 -16.045  18.866  1.00 92.85           C
ATOM   4431 1HG1 VAL A 291      -0.880 -14.997  18.575  1.00 92.85           H
ATOM   4432 2HG1 VAL A 291      -0.270 -16.597  18.089  1.00 92.85           H
ATOM   4433 3HG1 VAL A 291      -1.796 -16.464  18.996  1.00 92.85           H
ATOM   4434  CG2 VAL A 291       0.026 -17.598  20.673  1.00 92.85           C
ATOM   4435 1HG2 VAL A 291       0.582 -18.205  19.959  1.00 92.85           H
ATOM   4436 2HG2 VAL A 291       0.519 -17.636  21.644  1.00 92.85           H
ATOM   4437 3HG2 VAL A 291      -0.989 -17.987  20.766  1.00 92.85           H
ATOM   4438  HN  VAL A 291       1.488 -15.831  22.103  1.00 92.85           H
ATOM   4439  N   SER A 292       1.106 -13.203  20.401  1.00 93.10           N
ATOM   4440  CA  SER A 292       1.031 -11.801  20.025  1.00 93.10           C
ATOM   4441  C   SER A 292       2.386 -11.330  19.492  1.00 93.10           C
ATOM   4442  O   SER A 292       2.448 -10.601  18.503  1.00 93.10           O
ATOM   4443  HA  SER A 292       0.274 -11.752  19.242  1.00 93.10           H
ATOM   4444  CB  SER A 292       0.597 -10.936  21.209  1.00 93.10           C
ATOM   4445 1HB  SER A 292      -0.316 -11.345  21.642  1.00 93.10           H
ATOM   4446 2HB  SER A 292       1.361 -10.972  21.985  1.00 93.10           H
ATOM   4447  OG  SER A 292       0.374  -9.581  20.827  1.00 93.10           O
ATOM   4448  HG  SER A 292      -0.478  -9.507  20.309  1.00 93.10           H
ATOM   4449  HN  SER A 292       0.930 -13.391  21.367  1.00 93.10           H
ATOM   4450  N   THR A 293       3.437 -11.766  20.171  1.00 90.03           N
ATOM   4451  CA  THR A 293       4.785 -11.369  19.799  1.00 90.03           C
ATOM   4452  C   THR A 293       5.109 -11.846  18.382  1.00 90.03           C
ATOM   4453  O   THR A 293       5.631 -11.083  17.570  1.00 90.03           O
ATOM   4454  HA  THR A 293       4.832 -10.281  19.789  1.00 90.03           H
ATOM   4455  CB  THR A 293       5.746 -11.913  20.858  1.00 90.03           C
ATOM   4456  HB  THR A 293       5.673 -12.998  20.930  1.00 90.03           H
ATOM   4457  OG1 THR A 293       5.405 -11.193  22.039  1.00 90.03           O
ATOM   4458  HG1 THR A 293       4.699 -11.686  22.548  1.00 90.03           H
ATOM   4459  CG2 THR A 293       7.199 -11.517  20.587  1.00 90.03           C
ATOM   4460 1HG2 THR A 293       7.285 -10.430  20.582  1.00 90.03           H
ATOM   4461 2HG2 THR A 293       7.509 -11.910  19.619  1.00 90.03           H
ATOM   4462 3HG2 THR A 293       7.839 -11.928  21.368  1.00 90.03           H
ATOM   4463  HN  THR A 293       3.379 -12.377  20.960  1.00 90.03           H
ATOM   4464  N   ASN A 294       4.786 -13.106  18.127  1.00 91.82           N
ATOM   4465  CA  ASN A 294       5.104 -13.715  16.847  1.00 91.82           C
ATOM   4466  C   ASN A 294       4.308 -13.016  15.743  1.00 91.82           C
ATOM   4467  O   ASN A 294       4.813 -12.816  14.640  1.00 91.82           O
ATOM   4468  HA  ASN A 294       6.180 -13.589  16.728  1.00 91.82           H
ATOM   4469  CB  ASN A 294       4.727 -15.198  16.834  1.00 91.82           C
ATOM   4470 1HB  ASN A 294       3.723 -15.326  17.238  1.00 91.82           H
ATOM   4471 2HB  ASN A 294       4.707 -15.564  15.808  1.00 91.82           H
ATOM   4472  CG  ASN A 294       5.721 -16.023  17.656  1.00 91.82           C
ATOM   4473  OD1 ASN A 294       6.838 -15.611  17.922  1.00 91.82           O
ATOM   4474  ND2 ASN A 294       5.253 -17.207  18.041  1.00 91.82           N
ATOM   4475 1HD2 ASN A 294       4.326 -17.484  17.789  1.00 91.82           H
ATOM   4476 2HD2 ASN A 294       5.828 -17.819  18.583  1.00 91.82           H
ATOM   4477  HN  ASN A 294       4.318 -13.705  18.776  1.00 91.82           H
ATOM   4478  N   ILE A 295       3.075 -12.664  16.078  1.00 91.66           N
ATOM   4479  CA  ILE A 295       2.197 -12.011  15.123  1.00 91.66           C
ATOM   4480  C   ILE A 295       2.788 -10.652  14.740  1.00 91.66           C
ATOM   4481  O   ILE A 295       2.776 -10.274  13.570  1.00 91.66           O
ATOM   4482  HA  ILE A 295       2.162 -12.636  14.230  1.00 91.66           H
ATOM   4483  CB  ILE A 295       0.772 -11.929  15.673  1.00 91.66           C
ATOM   4484  HB  ILE A 295       0.826 -11.616  16.716  1.00 91.66           H
ATOM   4485  CG1 ILE A 295       0.095 -13.300  15.648  1.00 91.66           C
ATOM   4486 1HG1 ILE A 295      -0.060 -13.615  14.616  1.00 91.66           H
ATOM   4487 2HG1 ILE A 295       0.746 -14.040  16.113  1.00 91.66           H
ATOM   4488  CG2 ILE A 295      -0.045 -10.872  14.926  1.00 91.66           C
ATOM   4489 1HG2 ILE A 295       0.431  -9.898  15.040  1.00 91.66           H
ATOM   4490 2HG2 ILE A 295      -0.093 -11.132  13.869  1.00 91.66           H
ATOM   4491 3HG2 ILE A 295      -1.053 -10.835  15.338  1.00 91.66           H
ATOM   4492  CD1 ILE A 295      -1.248 -13.263  16.382  1.00 91.66           C
ATOM   4493 1HD1 ILE A 295      -1.086 -12.971  17.420  1.00 91.66           H
ATOM   4494 2HD1 ILE A 295      -1.905 -12.539  15.899  1.00 91.66           H
ATOM   4495 3HD1 ILE A 295      -1.708 -14.250  16.349  1.00 91.66           H
ATOM   4496  HN  ILE A 295       2.676 -12.819  16.982  1.00 91.66           H
ATOM   4497  N   ASP A 296       3.290  -9.956  15.749  1.00 92.96           N
ATOM   4498  CA  ASP A 296       3.836  -8.625  15.542  1.00 92.96           C
ATOM   4499  C   ASP A 296       5.053  -8.716  14.620  1.00 92.96           C
ATOM   4500  O   ASP A 296       5.224  -7.887  13.728  1.00 92.96           O
ATOM   4501  HA  ASP A 296       3.022  -8.047  15.103  1.00 92.96           H
ATOM   4502  CB  ASP A 296       4.289  -8.004  16.865  1.00 92.96           C
ATOM   4503 1HB  ASP A 296       4.771  -8.763  17.481  1.00 92.96           H
ATOM   4504 2HB  ASP A 296       5.033  -7.231  16.671  1.00 92.96           H
ATOM   4505  CG  ASP A 296       3.104  -7.401  17.622  1.00 92.96           C
ATOM   4506  OD1 ASP A 296       1.960  -7.732  17.242  1.00 92.96           O
ATOM   4507  OD2 ASP A 296       3.369  -6.623  18.564  1.00 92.96           O
ATOM   4508  HN  ASP A 296       3.328 -10.286  16.693  1.00 92.96           H
ATOM   4509  N   ILE A 297       5.869  -9.730  14.868  1.00 93.04           N
ATOM   4510  CA  ILE A 297       7.051  -9.956  14.054  1.00 93.04           C
ATOM   4511  C   ILE A 297       6.624 -10.279  12.621  1.00 93.04           C
ATOM   4512  O   ILE A 297       7.181  -9.738  11.667  1.00 93.04           O
ATOM   4513  HA  ILE A 297       7.622  -9.028  14.043  1.00 93.04           H
ATOM   4514  CB  ILE A 297       7.941 -11.028  14.687  1.00 93.04           C
ATOM   4515  HB  ILE A 297       7.318 -11.888  14.931  1.00 93.04           H
ATOM   4516  CG1 ILE A 297       8.554 -10.528  15.997  1.00 93.04           C
ATOM   4517 1HG1 ILE A 297       9.261  -9.725  15.788  1.00 93.04           H
ATOM   4518 2HG1 ILE A 297       7.773 -10.108  16.631  1.00 93.04           H
ATOM   4519  CG2 ILE A 297       9.008 -11.507  13.701  1.00 93.04           C
ATOM   4520 1HG2 ILE A 297       8.525 -11.930  12.820  1.00 93.04           H
ATOM   4521 2HG2 ILE A 297       9.633 -10.665  13.404  1.00 93.04           H
ATOM   4522 3HG2 ILE A 297       9.627 -12.268  14.177  1.00 93.04           H
ATOM   4523  CD1 ILE A 297       9.265 -11.662  16.738  1.00 93.04           C
ATOM   4524 1HD1 ILE A 297       8.550 -12.452  16.966  1.00 93.04           H
ATOM   4525 2HD1 ILE A 297      10.061 -12.063  16.110  1.00 93.04           H
ATOM   4526 3HD1 ILE A 297       9.692 -11.279  17.665  1.00 93.04           H
ATOM   4527  HN  ILE A 297       5.733 -10.390  15.607  1.00 93.04           H
ATOM   4528  N   CYS A 298       5.640 -11.160  12.515  1.00 94.63           N
ATOM   4529  CA  CYS A 298       5.136 -11.566  11.214  1.00 94.63           C
ATOM   4530  C   CYS A 298       4.660 -10.315  10.472  1.00 94.63           C
ATOM   4531  O   CYS A 298       4.887 -10.177   9.272  1.00 94.63           O
ATOM   4532  HA  CYS A 298       5.967 -12.035  10.688  1.00 94.63           H
ATOM   4533  CB  CYS A 298       4.027 -12.612  11.339  1.00 94.63           C
ATOM   4534 1HB  CYS A 298       3.318 -12.313  12.111  1.00 94.63           H
ATOM   4535 2HB  CYS A 298       3.470 -12.677  10.404  1.00 94.63           H
ATOM   4536  SG  CYS A 298       4.748 -14.243  11.750  1.00 94.63           S
ATOM   4537  HG  CYS A 298       4.964 -13.979  13.035  1.00 94.63           H
ATOM   4538  HN  CYS A 298       5.191 -11.594  13.296  1.00 94.63           H
ATOM   4539  N   PHE A 299       4.008  -9.435  11.219  1.00 93.54           N
ATOM   4540  CA  PHE A 299       3.494  -8.203  10.646  1.00 93.54           C
ATOM   4541  C   PHE A 299       4.626  -7.359  10.055  1.00 93.54           C
ATOM   4542  O   PHE A 299       4.529  -6.892   8.921  1.00 93.54           O
ATOM   4543  HA  PHE A 299       2.798  -8.479   9.855  1.00 93.54           H
ATOM   4544  CB  PHE A 299       2.833  -7.422  11.784  1.00 93.54           C
ATOM   4545 1HB  PHE A 299       2.042  -8.033  12.219  1.00 93.54           H
ATOM   4546 2HB  PHE A 299       3.570  -7.250  12.569  1.00 93.54           H
ATOM   4547  CG  PHE A 299       2.242  -6.078  11.356  1.00 93.54           C
ATOM   4548  CD1 PHE A 299       2.961  -4.935  11.522  1.00 93.54           C
ATOM   4549  HD1 PHE A 299       3.958  -4.977  11.960  1.00 93.54           H
ATOM   4550  CD2 PHE A 299       0.998  -6.025  10.809  1.00 93.54           C
ATOM   4551  HD2 PHE A 299       0.422  -6.941  10.676  1.00 93.54           H
ATOM   4552  CE1 PHE A 299       2.413  -3.687  11.124  1.00 93.54           C
ATOM   4553  HE1 PHE A 299       2.989  -2.771  11.257  1.00 93.54           H
ATOM   4554  CE2 PHE A 299       0.450  -4.777  10.411  1.00 93.54           C
ATOM   4555  HE2 PHE A 299      -0.547  -4.735   9.972  1.00 93.54           H
ATOM   4556  CZ  PHE A 299       1.169  -3.635  10.577  1.00 93.54           C
ATOM   4557  HZ  PHE A 299       0.748  -2.677  10.271  1.00 93.54           H
ATOM   4558  HN  PHE A 299       3.830  -9.554  12.196  1.00 93.54           H
ATOM   4559  N   GLN A 300       5.672  -7.190  10.850  1.00 90.06           N
ATOM   4560  CA  GLN A 300       6.785  -6.345  10.452  1.00 90.06           C
ATOM   4561  C   GLN A 300       7.430  -6.884   9.174  1.00 90.06           C
ATOM   4562  O   GLN A 300       7.775  -6.116   8.277  1.00 90.06           O
ATOM   4563  HA  GLN A 300       6.351  -5.364  10.262  1.00 90.06           H
ATOM   4564  CB  GLN A 300       7.815  -6.228  11.578  1.00 90.06           C
ATOM   4565 1HB  GLN A 300       8.050  -7.220  11.965  1.00 90.06           H
ATOM   4566 2HB  GLN A 300       8.742  -5.811  11.186  1.00 90.06           H
ATOM   4567  CG  GLN A 300       7.290  -5.344  12.711  1.00 90.06           C
ATOM   4568 1HG  GLN A 300       7.053  -4.353  12.323  1.00 90.06           H
ATOM   4569 2HG  GLN A 300       6.364  -5.762  13.105  1.00 90.06           H
ATOM   4570  CD  GLN A 300       8.321  -5.224  13.835  1.00 90.06           C
ATOM   4571  OE1 GLN A 300       9.441  -5.697  13.738  1.00 90.06           O
ATOM   4572  NE2 GLN A 300       7.881  -4.566  14.905  1.00 90.06           N
ATOM   4573 1HE2 GLN A 300       6.949  -4.203  14.920  1.00 90.06           H
ATOM   4574 2HE2 GLN A 300       8.482  -4.436  15.693  1.00 90.06           H
ATOM   4575  HN  GLN A 300       5.766  -7.617  11.749  1.00 90.06           H
ATOM   4576  N   VAL A 301       7.574  -8.200   9.131  1.00 95.10           N
ATOM   4577  CA  VAL A 301       8.238  -8.845   8.011  1.00 95.10           C
ATOM   4578  C   VAL A 301       7.390  -8.667   6.750  1.00 95.10           C
ATOM   4579  O   VAL A 301       7.886  -8.206   5.723  1.00 95.10           O
ATOM   4580  HA  VAL A 301       9.195  -8.344   7.863  1.00 95.10           H
ATOM   4581  CB  VAL A 301       8.517 -10.312   8.341  1.00 95.10           C
ATOM   4582  HB  VAL A 301       7.573 -10.777   8.626  1.00 95.10           H
ATOM   4583  CG1 VAL A 301       9.056 -11.057   7.118  1.00 95.10           C
ATOM   4584 1HG1 VAL A 301       8.323 -11.013   6.313  1.00 95.10           H
ATOM   4585 2HG1 VAL A 301       9.985 -10.590   6.789  1.00 95.10           H
ATOM   4586 3HG1 VAL A 301       9.246 -12.097   7.381  1.00 95.10           H
ATOM   4587  CG2 VAL A 301       9.478 -10.434   9.525  1.00 95.10           C
ATOM   4588 1HG2 VAL A 301      10.421  -9.946   9.280  1.00 95.10           H
ATOM   4589 2HG2 VAL A 301       9.038  -9.956  10.401  1.00 95.10           H
ATOM   4590 3HG2 VAL A 301       9.659 -11.488   9.739  1.00 95.10           H
ATOM   4591  HN  VAL A 301       7.247  -8.822   9.843  1.00 95.10           H
ATOM   4592  N   THR A 302       6.124  -9.042   6.869  1.00 94.31           N
ATOM   4593  CA  THR A 302       5.238  -9.061   5.717  1.00 94.31           C
ATOM   4594  C   THR A 302       5.001  -7.640   5.203  1.00 94.31           C
ATOM   4595  O   THR A 302       4.838  -7.430   4.002  1.00 94.31           O
ATOM   4596  HA  THR A 302       5.728  -9.614   4.916  1.00 94.31           H
ATOM   4597  CB  THR A 302       3.952  -9.783   6.123  1.00 94.31           C
ATOM   4598  HB  THR A 302       3.238  -9.799   5.299  1.00 94.31           H
ATOM   4599  OG1 THR A 302       3.523  -9.096   7.295  1.00 94.31           O
ATOM   4600  HG1 THR A 302       3.735  -9.640   8.108  1.00 94.31           H
ATOM   4601  CG2 THR A 302       4.209 -11.213   6.603  1.00 94.31           C
ATOM   4602 1HG2 THR A 302       4.870 -11.193   7.469  1.00 94.31           H
ATOM   4603 2HG2 THR A 302       4.677 -11.786   5.802  1.00 94.31           H
ATOM   4604 3HG2 THR A 302       3.263 -11.680   6.878  1.00 94.31           H
ATOM   4605  HN  THR A 302       5.704  -9.327   7.730  1.00 94.31           H
ATOM   4606  N   GLN A 303       4.989  -6.701   6.137  1.00 91.33           N
ATOM   4607  CA  GLN A 303       4.834  -5.299   5.787  1.00 91.33           C
ATOM   4608  C   GLN A 303       6.017  -4.830   4.938  1.00 91.33           C
ATOM   4609  O   GLN A 303       5.837  -4.089   3.973  1.00 91.33           O
ATOM   4610  HA  GLN A 303       3.915  -5.246   5.203  1.00 91.33           H
ATOM   4611  CB  GLN A 303       4.682  -4.435   7.040  1.00 91.33           C
ATOM   4612 1HB  GLN A 303       3.838  -4.791   7.632  1.00 91.33           H
ATOM   4613 2HB  GLN A 303       5.571  -4.532   7.664  1.00 91.33           H
ATOM   4614  CG  GLN A 303       4.469  -2.965   6.671  1.00 91.33           C
ATOM   4615 1HG  GLN A 303       5.365  -2.574   6.189  1.00 91.33           H
ATOM   4616 2HG  GLN A 303       3.657  -2.882   5.948  1.00 91.33           H
ATOM   4617  CD  GLN A 303       4.143  -2.130   7.910  1.00 91.33           C
ATOM   4618  OE1 GLN A 303       4.947  -1.974   8.814  1.00 91.33           O
ATOM   4619  NE2 GLN A 303       2.922  -1.603   7.902  1.00 91.33           N
ATOM   4620 1HE2 GLN A 303       2.311  -1.770   7.128  1.00 91.33           H
ATOM   4621 2HE2 GLN A 303       2.615  -1.040   8.669  1.00 91.33           H
ATOM   4622  HN  GLN A 303       5.083  -6.884   7.116  1.00 91.33           H
ATOM   4623  N   THR A 304       7.200  -5.281   5.327  1.00 92.79           N
ATOM   4624  CA  THR A 304       8.415  -4.890   4.634  1.00 92.79           C
ATOM   4625  C   THR A 304       8.398  -5.408   3.194  1.00 92.79           C
ATOM   4626  O   THR A 304       8.752  -4.683   2.266  1.00 92.79           O
ATOM   4627  HA  THR A 304       8.446  -3.802   4.582  1.00 92.79           H
ATOM   4628  CB  THR A 304       9.608  -5.397   5.447  1.00 92.79           C
ATOM   4629  HB  THR A 304       9.640  -6.486   5.453  1.00 92.79           H
ATOM   4630  OG1 THR A 304       9.446  -4.780   6.722  1.00 92.79           O
ATOM   4631  HG1 THR A 304       9.059  -5.434   7.372  1.00 92.79           H
ATOM   4632  CG2 THR A 304      10.941  -4.849   4.935  1.00 92.79           C
ATOM   4633 1HG2 THR A 304      10.933  -3.761   4.994  1.00 92.79           H
ATOM   4634 2HG2 THR A 304      11.087  -5.156   3.900  1.00 92.79           H
ATOM   4635 3HG2 THR A 304      11.754  -5.240   5.548  1.00 92.79           H
ATOM   4636  HN  THR A 304       7.335  -5.901   6.100  1.00 92.79           H
ATOM   4637  N   ILE A 305       7.982  -6.658   3.054  1.00 92.49           N
ATOM   4638  CA  ILE A 305       7.883  -7.271   1.740  1.00 92.49           C
ATOM   4639  C   ILE A 305       6.945  -6.439   0.863  1.00 92.49           C
ATOM   4640  O   ILE A 305       7.196  -6.265  -0.328  1.00 92.49           O
ATOM   4641  HA  ILE A 305       8.878  -7.253   1.295  1.00 92.49           H
ATOM   4642  CB  ILE A 305       7.469  -8.739   1.863  1.00 92.49           C
ATOM   4643  HB  ILE A 305       6.572  -8.790   2.481  1.00 92.49           H
ATOM   4644  CG1 ILE A 305       8.552  -9.557   2.569  1.00 92.49           C
ATOM   4645 1HG1 ILE A 305       9.400  -9.699   1.899  1.00 92.49           H
ATOM   4646 2HG1 ILE A 305       8.920  -9.008   3.436  1.00 92.49           H
ATOM   4647  CG2 ILE A 305       7.109  -9.323   0.496  1.00 92.49           C
ATOM   4648 1HG2 ILE A 305       6.279  -8.761   0.067  1.00 92.49           H
ATOM   4649 2HG2 ILE A 305       7.972  -9.258  -0.166  1.00 92.49           H
ATOM   4650 3HG2 ILE A 305       6.818 -10.367   0.613  1.00 92.49           H
ATOM   4651  CD1 ILE A 305       8.010 -10.917   3.012  1.00 92.49           C
ATOM   4652 1HD1 ILE A 305       7.178 -10.770   3.701  1.00 92.49           H
ATOM   4653 2HD1 ILE A 305       7.666 -11.473   2.140  1.00 92.49           H
ATOM   4654 3HD1 ILE A 305       8.800 -11.478   3.511  1.00 92.49           H
ATOM   4655  HN  ILE A 305       7.716  -7.248   3.816  1.00 92.49           H
ATOM   4656  N   ALA A 306       5.885  -5.947   1.487  1.00 92.44           N
ATOM   4657  CA  ALA A 306       4.890  -5.167   0.771  1.00 92.44           C
ATOM   4658  C   ALA A 306       5.531  -3.876   0.260  1.00 92.44           C
ATOM   4659  O   ALA A 306       5.189  -3.393  -0.818  1.00 92.44           O
ATOM   4660  HA  ALA A 306       4.556  -5.759  -0.082  1.00 92.44           H
ATOM   4661  CB  ALA A 306       3.693  -4.901   1.686  1.00 92.44           C
ATOM   4662 1HB  ALA A 306       3.256  -5.850   1.997  1.00 92.44           H
ATOM   4663 2HB  ALA A 306       4.024  -4.348   2.565  1.00 92.44           H
ATOM   4664 3HB  ALA A 306       2.947  -4.317   1.148  1.00 92.44           H
ATOM   4665  HN  ALA A 306       5.701  -6.073   2.462  1.00 92.44           H
ATOM   4666  N   PHE A 307       6.451  -3.353   1.058  1.00 90.64           N
ATOM   4667  CA  PHE A 307       7.098  -2.094   0.731  1.00 90.64           C
ATOM   4668  C   PHE A 307       8.042  -2.257  -0.462  1.00 90.64           C
ATOM   4669  O   PHE A 307       8.246  -1.318  -1.230  1.00 90.64           O
ATOM   4670  HA  PHE A 307       6.312  -1.383   0.476  1.00 90.64           H
ATOM   4671  CB  PHE A 307       7.912  -1.678   1.957  1.00 90.64           C
ATOM   4672 1HB  PHE A 307       8.543  -2.513   2.263  1.00 90.64           H
ATOM   4673 2HB  PHE A 307       8.578  -0.861   1.678  1.00 90.64           H
ATOM   4674  CG  PHE A 307       7.061  -1.237   3.150  1.00 90.64           C
ATOM   4675  CD1 PHE A 307       5.709  -1.148   3.024  1.00 90.64           C
ATOM   4676  HD1 PHE A 307       5.233  -1.390   2.074  1.00 90.64           H
ATOM   4677  CD2 PHE A 307       7.655  -0.935   4.335  1.00 90.64           C
ATOM   4678  HD2 PHE A 307       8.738  -1.007   4.436  1.00 90.64           H
ATOM   4679  CE1 PHE A 307       4.919  -0.739   4.130  1.00 90.64           C
ATOM   4680  HE1 PHE A 307       3.836  -0.668   4.029  1.00 90.64           H
ATOM   4681  CE2 PHE A 307       6.864  -0.527   5.442  1.00 90.64           C
ATOM   4682  HE2 PHE A 307       7.340  -0.285   6.392  1.00 90.64           H
ATOM   4683  CZ  PHE A 307       5.513  -0.437   5.316  1.00 90.64           C
ATOM   4684  HZ  PHE A 307       4.906  -0.124   6.165  1.00 90.64           H
ATOM   4685  HN  PHE A 307       6.754  -3.774   1.913  1.00 90.64           H
ATOM   4686  N   PHE A 308       8.593  -3.456  -0.581  1.00 87.51           N
ATOM   4687  CA  PHE A 308       9.491  -3.762  -1.682  1.00 87.51           C
ATOM   4688  C   PHE A 308       8.773  -3.632  -3.026  1.00 87.51           C
ATOM   4689  O   PHE A 308       9.412  -3.437  -4.059  1.00 87.51           O
ATOM   4690  HA  PHE A 308      10.311  -3.045  -1.639  1.00 87.51           H
ATOM   4691  CB  PHE A 308       9.947  -5.211  -1.498  1.00 87.51           C
ATOM   4692 1HB  PHE A 308       9.154  -5.770  -1.001  1.00 87.51           H
ATOM   4693 2HB  PHE A 308      10.090  -5.663  -2.479  1.00 87.51           H
ATOM   4694  CG  PHE A 308      11.238  -5.359  -0.691  1.00 87.51           C
ATOM   4695  CD1 PHE A 308      12.440  -5.119  -1.281  1.00 87.51           C
ATOM   4696  HD1 PHE A 308      12.483  -4.822  -2.329  1.00 87.51           H
ATOM   4697  CD2 PHE A 308      11.185  -5.730   0.616  1.00 87.51           C
ATOM   4698  HD2 PHE A 308      10.222  -5.922   1.089  1.00 87.51           H
ATOM   4699  CE1 PHE A 308      13.639  -5.257  -0.532  1.00 87.51           C
ATOM   4700  HE1 PHE A 308      14.602  -5.065  -1.005  1.00 87.51           H
ATOM   4701  CE2 PHE A 308      12.383  -5.868   1.365  1.00 87.51           C
ATOM   4702  HE2 PHE A 308      12.340  -6.166   2.413  1.00 87.51           H
ATOM   4703  CZ  PHE A 308      13.585  -5.628   0.775  1.00 87.51           C
ATOM   4704  HZ  PHE A 308      14.505  -5.734   1.350  1.00 87.51           H
ATOM   4705  HN  PHE A 308       8.436  -4.210   0.058  1.00 87.51           H
ATOM   4706  N   HIS A 309       7.454  -3.746  -2.970  1.00 79.11           N
ATOM   4707  CA  HIS A 309       6.643  -3.655  -4.173  1.00 79.11           C
ATOM   4708  C   HIS A 309       6.859  -2.293  -4.835  1.00 79.11           C
ATOM   4709  O   HIS A 309       6.891  -2.192  -6.061  1.00 79.11           O
ATOM   4710  HA  HIS A 309       6.993  -4.437  -4.846  1.00 79.11           H
ATOM   4711  CB  HIS A 309       5.172  -3.934  -3.858  1.00 79.11           C
ATOM   4712 1HB  HIS A 309       5.084  -4.938  -3.443  1.00 79.11           H
ATOM   4713 2HB  HIS A 309       4.837  -3.240  -3.087  1.00 79.11           H
ATOM   4714  CG  HIS A 309       4.256  -3.817  -5.053  1.00 79.11           C
ATOM   4715  ND1 HIS A 309       4.329  -4.670  -6.140  1.00 79.11           N
ATOM   4716  HD1 HIS A 309       4.974  -5.427  -6.248  1.00 79.11           H
ATOM   4717  CD2 HIS A 309       3.245  -2.940  -5.319  1.00 79.11           C
ATOM   4718  HD2 HIS A 309       2.917  -2.130  -4.668  1.00 79.11           H
ATOM   4719  CE1 HIS A 309       3.401  -4.313  -7.016  1.00 79.11           C
ATOM   4720  HE1 HIS A 309       3.207  -4.791  -7.975  1.00 79.11           H
ATOM   4721  NE2 HIS A 309       2.731  -3.240  -6.505  1.00 79.11           N
ATOM   4722  HN  HIS A 309       6.941  -3.898  -2.125  1.00 79.11           H
ATOM   4723  N   SER A 310       7.002  -1.278  -3.995  1.00 84.63           N
ATOM   4724  CA  SER A 310       7.067   0.091  -4.479  1.00 84.63           C
ATOM   4725  C   SER A 310       8.367   0.309  -5.257  1.00 84.63           C
ATOM   4726  O   SER A 310       8.454   1.214  -6.085  1.00 84.63           O
ATOM   4727  HA  SER A 310       6.205   0.206  -5.136  1.00 84.63           H
ATOM   4728  CB  SER A 310       6.965   1.089  -3.324  1.00 84.63           C
ATOM   4729 1HB  SER A 310       7.785   0.921  -2.626  1.00 84.63           H
ATOM   4730 2HB  SER A 310       7.078   2.102  -3.710  1.00 84.63           H
ATOM   4731  OG  SER A 310       5.724   0.980  -2.633  1.00 84.63           O
ATOM   4732  HG  SER A 310       4.987   1.360  -3.191  1.00 84.63           H
ATOM   4733  HN  SER A 310       7.072  -1.379  -3.003  1.00 84.63           H
ATOM   4734  N   CYS A 311       9.345  -0.535  -4.962  1.00 87.09           N
ATOM   4735  CA  CYS A 311      10.638  -0.440  -5.616  1.00 87.09           C
ATOM   4736  C   CYS A 311      10.666  -1.441  -6.773  1.00 87.09           C
ATOM   4737  O   CYS A 311      11.519  -1.353  -7.655  1.00 87.09           O
ATOM   4738  HA  CYS A 311      10.728   0.581  -5.986  1.00 87.09           H
ATOM   4739  CB  CYS A 311      11.788  -0.671  -4.633  1.00 87.09           C
ATOM   4740 1HB  CYS A 311      12.728  -0.345  -5.078  1.00 87.09           H
ATOM   4741 2HB  CYS A 311      11.635  -0.073  -3.735  1.00 87.09           H
ATOM   4742  SG  CYS A 311      11.888  -2.445  -4.193  1.00 87.09           S
ATOM   4743  HG  CYS A 311      12.945  -2.330  -3.394  1.00 87.09           H
ATOM   4744  HN  CYS A 311       9.264  -1.272  -4.291  1.00 87.09           H
ATOM   4745  N   LEU A 312       9.723  -2.371  -6.732  1.00 84.26           N
ATOM   4746  CA  LEU A 312       9.738  -3.494  -7.654  1.00 84.26           C
ATOM   4747  C   LEU A 312       9.136  -3.057  -8.991  1.00 84.26           C
ATOM   4748  O   LEU A 312       9.583  -3.498 -10.050  1.00 84.26           O
ATOM   4749  HA  LEU A 312      10.780  -3.769  -7.817  1.00 84.26           H
ATOM   4750  CB  LEU A 312       9.041  -4.706  -7.033  1.00 84.26           C
ATOM   4751 1HB  LEU A 312       8.137  -4.363  -6.530  1.00 84.26           H
ATOM   4752 2HB  LEU A 312       8.726  -5.371  -7.837  1.00 84.26           H
ATOM   4753  CG  LEU A 312       9.870  -5.517  -6.034  1.00 84.26           C
ATOM   4754  HG  LEU A 312      10.211  -4.844  -5.248  1.00 84.26           H
ATOM   4755  CD1 LEU A 312       9.018  -6.598  -5.366  1.00 84.26           C
ATOM   4756 1HD1 LEU A 312       8.190  -6.131  -4.834  1.00 84.26           H
ATOM   4757 2HD1 LEU A 312       8.627  -7.274  -6.126  1.00 84.26           H
ATOM   4758 3HD1 LEU A 312       9.632  -7.159  -4.661  1.00 84.26           H
ATOM   4759  CD2 LEU A 312      11.116  -6.101  -6.702  1.00 84.26           C
ATOM   4760 1HD2 LEU A 312      10.817  -6.755  -7.521  1.00 84.26           H
ATOM   4761 2HD2 LEU A 312      11.733  -5.290  -7.092  1.00 84.26           H
ATOM   4762 3HD2 LEU A 312      11.687  -6.672  -5.970  1.00 84.26           H
ATOM   4763  HN  LEU A 312       8.960  -2.365  -6.085  1.00 84.26           H
ATOM   4764  N   ASN A 313       8.132  -2.198  -8.900  1.00 79.39           N
ATOM   4765  CA  ASN A 313       7.358  -1.824 -10.072  1.00 79.39           C
ATOM   4766  C   ASN A 313       8.305  -1.325 -11.166  1.00 79.39           C
ATOM   4767  O   ASN A 313       8.293  -1.838 -12.283  1.00 79.39           O
ATOM   4768  HA  ASN A 313       6.825  -2.729 -10.363  1.00 79.39           H
ATOM   4769  CB  ASN A 313       6.376  -0.697  -9.747  1.00 79.39           C
ATOM   4770 1HB  ASN A 313       6.839   0.006  -9.055  1.00 79.39           H
ATOM   4771 2HB  ASN A 313       6.140  -0.142 -10.655  1.00 79.39           H
ATOM   4772  CG  ASN A 313       5.089  -1.252  -9.133  1.00 79.39           C
ATOM   4773  OD1 ASN A 313       4.677  -2.370  -9.396  1.00 79.39           O
ATOM   4774  ND2 ASN A 313       4.479  -0.411  -8.303  1.00 79.39           N
ATOM   4775 1HD2 ASN A 313       4.870   0.493  -8.131  1.00 79.39           H
ATOM   4776 2HD2 ASN A 313       3.629  -0.682  -7.851  1.00 79.39           H
ATOM   4777  HN  ASN A 313       7.847  -1.760  -8.048  1.00 79.39           H
ATOM   4778  N   PRO A 314       9.138  -0.320 -10.865  1.00 80.61           N
ATOM   4779  CA  PRO A 314      10.032   0.247 -11.879  1.00 80.61           C
ATOM   4780  C   PRO A 314      10.872  -0.816 -12.567  1.00 80.61           C
ATOM   4781  O   PRO A 314      11.058  -0.775 -13.782  1.00 80.61           O
ATOM   4782  HA  PRO A 314       9.449   0.709 -12.675  1.00 80.61           H
ATOM   4783  CB  PRO A 314      10.897   1.232 -11.089  1.00 80.61           C
ATOM   4784 1HB  PRO A 314      11.814   0.763 -10.732  1.00 80.61           H
ATOM   4785 2HB  PRO A 314      11.192   2.085 -11.699  1.00 80.61           H
ATOM   4786  CG  PRO A 314       9.992   1.650  -9.936  1.00 80.61           C
ATOM   4787 1HG  PRO A 314      10.562   2.063  -9.103  1.00 80.61           H
ATOM   4788 2HG  PRO A 314       9.285   2.423 -10.236  1.00 80.61           H
ATOM   4789  CD  PRO A 314       9.295   0.352  -9.563  1.00 80.61           C
ATOM   4790 1HD  PRO A 314       9.894  -0.245  -8.874  1.00 80.61           H
ATOM   4791 2HD  PRO A 314       8.338   0.532  -9.074  1.00 80.61           H
ATOM   4792  N   VAL A 315      11.364  -1.748 -11.763  1.00 81.44           N
ATOM   4793  CA  VAL A 315      12.248  -2.783 -12.271  1.00 81.44           C
ATOM   4794  C   VAL A 315      11.485  -3.655 -13.270  1.00 81.44           C
ATOM   4795  O   VAL A 315      12.027  -4.039 -14.305  1.00 81.44           O
ATOM   4796  HA  VAL A 315      13.068  -2.289 -12.792  1.00 81.44           H
ATOM   4797  CB  VAL A 315      12.839  -3.583 -11.108  1.00 81.44           C
ATOM   4798  HB  VAL A 315      12.014  -4.048 -10.568  1.00 81.44           H
ATOM   4799  CG1 VAL A 315      13.754  -4.698 -11.619  1.00 81.44           C
ATOM   4800 1HG1 VAL A 315      13.183  -5.375 -12.254  1.00 81.44           H
ATOM   4801 2HG1 VAL A 315      14.571  -4.262 -12.194  1.00 81.44           H
ATOM   4802 3HG1 VAL A 315      14.161  -5.250 -10.772  1.00 81.44           H
ATOM   4803  CG2 VAL A 315      13.582  -2.666 -10.134  1.00 81.44           C
ATOM   4804 1HG2 VAL A 315      14.393  -2.160 -10.658  1.00 81.44           H
ATOM   4805 2HG2 VAL A 315      12.890  -1.925  -9.733  1.00 81.44           H
ATOM   4806 3HG2 VAL A 315      13.992  -3.260  -9.317  1.00 81.44           H
ATOM   4807  HN  VAL A 315      11.167  -1.803 -10.785  1.00 81.44           H
ATOM   4808  N   LEU A 316      10.239  -3.943 -12.924  1.00 79.80           N
ATOM   4809  CA  LEU A 316       9.410  -4.799 -13.756  1.00 79.80           C
ATOM   4810  C   LEU A 316       9.281  -4.178 -15.149  1.00 79.80           C
ATOM   4811  O   LEU A 316       9.341  -4.883 -16.155  1.00 79.80           O
ATOM   4812  HA  LEU A 316       9.921  -5.756 -13.851  1.00 79.80           H
ATOM   4813  CB  LEU A 316       8.066  -5.068 -13.076  1.00 79.80           C
ATOM   4814 1HB  LEU A 316       7.608  -4.111 -12.828  1.00 79.80           H
ATOM   4815 2HB  LEU A 316       7.410  -5.559 -13.795  1.00 79.80           H
ATOM   4816  CG  LEU A 316       8.116  -5.922 -11.807  1.00 79.80           C
ATOM   4817  HG  LEU A 316       8.799  -5.447 -11.103  1.00 79.80           H
ATOM   4818  CD1 LEU A 316       6.743  -5.985 -11.135  1.00 79.80           C
ATOM   4819 1HD1 LEU A 316       6.424  -4.978 -10.866  1.00 79.80           H
ATOM   4820 2HD1 LEU A 316       6.021  -6.424 -11.823  1.00 79.80           H
ATOM   4821 3HD1 LEU A 316       6.807  -6.598 -10.236  1.00 79.80           H
ATOM   4822  CD2 LEU A 316       8.673  -7.316 -12.106  1.00 79.80           C
ATOM   4823 1HD2 LEU A 316       8.035  -7.813 -12.837  1.00 79.80           H
ATOM   4824 2HD2 LEU A 316       9.682  -7.226 -12.507  1.00 79.80           H
ATOM   4825 3HD2 LEU A 316       8.697  -7.902 -11.187  1.00 79.80           H
ATOM   4826  HN  LEU A 316       9.796  -3.603 -12.095  1.00 79.80           H
ATOM   4827  N   TYR A 317       9.105  -2.865 -15.163  1.00 71.30           N
ATOM   4828  CA  TYR A 317       8.930  -2.146 -16.413  1.00 71.30           C
ATOM   4829  C   TYR A 317      10.185  -2.245 -17.283  1.00 71.30           C
ATOM   4830  O   TYR A 317      10.092  -2.327 -18.506  1.00 71.30           O
ATOM   4831  HA  TYR A 317       8.092  -2.597 -16.945  1.00 71.30           H
ATOM   4832  CB  TYR A 317       8.703  -0.682 -16.030  1.00 71.30           C
ATOM   4833 1HB  TYR A 317       9.577  -0.320 -15.489  1.00 71.30           H
ATOM   4834 2HB  TYR A 317       8.622  -0.088 -16.940  1.00 71.30           H
ATOM   4835  CG  TYR A 317       7.457  -0.449 -15.173  1.00 71.30           C
ATOM   4836  CD1 TYR A 317       6.373  -1.295 -15.288  1.00 71.30           C
ATOM   4837  HD1 TYR A 317       6.404  -2.129 -15.989  1.00 71.30           H
ATOM   4838  CD2 TYR A 317       7.419   0.607 -14.286  1.00 71.30           C
ATOM   4839  HD2 TYR A 317       8.275   1.275 -14.196  1.00 71.30           H
ATOM   4840  CE1 TYR A 317       5.201  -1.075 -14.481  1.00 71.30           C
ATOM   4841  HE1 TYR A 317       4.337  -1.735 -14.561  1.00 71.30           H
ATOM   4842  CE2 TYR A 317       6.246   0.827 -13.479  1.00 71.30           C
ATOM   4843  HE2 TYR A 317       6.202   1.657 -12.774  1.00 71.30           H
ATOM   4844  CZ  TYR A 317       5.195  -0.025 -13.617  1.00 71.30           C
ATOM   4845  OH  TYR A 317       4.088   0.182 -12.855  1.00 71.30           O
ATOM   4846  HH  TYR A 317       4.207   1.002 -12.294  1.00 71.30           H
ATOM   4847  HN  TYR A 317       9.081  -2.295 -14.341  1.00 71.30           H
ATOM   4848  N   VAL A 318      11.330  -2.235 -16.616  1.00 73.48           N
ATOM   4849  CA  VAL A 318      12.603  -2.285 -17.315  1.00 73.48           C
ATOM   4850  C   VAL A 318      12.726  -3.623 -18.046  1.00 73.48           C
ATOM   4851  O   VAL A 318      13.056  -3.659 -19.231  1.00 73.48           O
ATOM   4852  HA  VAL A 318      12.606  -1.481 -18.052  1.00 73.48           H
ATOM   4853  CB  VAL A 318      13.749  -2.032 -16.333  1.00 73.48           C
ATOM   4854  HB  VAL A 318      13.644  -2.735 -15.507  1.00 73.48           H
ATOM   4855  CG1 VAL A 318      15.105  -2.285 -16.996  1.00 73.48           C
ATOM   4856 1HG1 VAL A 318      15.156  -3.320 -17.334  1.00 73.48           H
ATOM   4857 2HG1 VAL A 318      15.222  -1.618 -17.850  1.00 73.48           H
ATOM   4858 3HG1 VAL A 318      15.901  -2.098 -16.277  1.00 73.48           H
ATOM   4859  CG2 VAL A 318      13.676  -0.616 -15.758  1.00 73.48           C
ATOM   4860 1HG2 VAL A 318      13.744   0.109 -16.569  1.00 73.48           H
ATOM   4861 2HG2 VAL A 318      12.730  -0.485 -15.233  1.00 73.48           H
ATOM   4862 3HG2 VAL A 318      14.502  -0.463 -15.064  1.00 73.48           H
ATOM   4863  HN  VAL A 318      11.397  -2.193 -15.619  1.00 73.48           H
ATOM   4864  N   PHE A 319      12.455  -4.690 -17.310  1.00 71.89           N
ATOM   4865  CA  PHE A 319      12.715  -6.030 -17.809  1.00 71.89           C
ATOM   4866  C   PHE A 319      11.617  -6.478 -18.776  1.00 71.89           C
ATOM   4867  O   PHE A 319      11.896  -7.146 -19.770  1.00 71.89           O
ATOM   4868  HA  PHE A 319      13.669  -5.999 -18.335  1.00 71.89           H
ATOM   4869  CB  PHE A 319      12.724  -6.965 -16.598  1.00 71.89           C
ATOM   4870 1HB  PHE A 319      11.916  -6.679 -15.925  1.00 71.89           H
ATOM   4871 2HB  PHE A 319      12.516  -7.980 -16.934  1.00 71.89           H
ATOM   4872  CG  PHE A 319      14.042  -6.961 -15.819  1.00 71.89           C
ATOM   4873  CD1 PHE A 319      15.157  -7.513 -16.367  1.00 71.89           C
ATOM   4874  HD1 PHE A 319      15.113  -7.958 -17.362  1.00 71.89           H
ATOM   4875  CD2 PHE A 319      14.097  -6.407 -14.579  1.00 71.89           C
ATOM   4876  HD2 PHE A 319      13.203  -5.964 -14.139  1.00 71.89           H
ATOM   4877  CE1 PHE A 319      16.379  -7.510 -15.645  1.00 71.89           C
ATOM   4878  HE1 PHE A 319      17.273  -7.952 -16.084  1.00 71.89           H
ATOM   4879  CE2 PHE A 319      15.319  -6.403 -13.856  1.00 71.89           C
ATOM   4880  HE2 PHE A 319      15.363  -5.959 -12.862  1.00 71.89           H
ATOM   4881  CZ  PHE A 319      16.435  -6.955 -14.404  1.00 71.89           C
ATOM   4882  HZ  PHE A 319      17.373  -6.953 -13.850  1.00 71.89           H
ATOM   4883  HN  PHE A 319      12.064  -4.651 -16.390  1.00 71.89           H
ATOM   4884  N   VAL A 320      10.392  -6.093 -18.449  1.00 74.49           N
ATOM   4885  CA  VAL A 320       9.229  -6.649 -19.119  1.00 74.49           C
ATOM   4886  C   VAL A 320       8.759  -5.679 -20.205  1.00 74.49           C
ATOM   4887  O   VAL A 320       8.144  -6.092 -21.187  1.00 74.49           O
ATOM   4888  HA  VAL A 320       9.537  -7.582 -19.591  1.00 74.49           H
ATOM   4889  CB  VAL A 320       8.140  -6.973 -18.095  1.00 74.49           C
ATOM   4890  HB  VAL A 320       7.722  -6.030 -17.740  1.00 74.49           H
ATOM   4891  CG1 VAL A 320       7.007  -7.777 -18.735  1.00 74.49           C
ATOM   4892 1HG1 VAL A 320       6.564  -7.199 -19.545  1.00 74.49           H
ATOM   4893 2HG1 VAL A 320       7.404  -8.713 -19.130  1.00 74.49           H
ATOM   4894 3HG1 VAL A 320       6.246  -7.994 -17.984  1.00 74.49           H
ATOM   4895  CG2 VAL A 320       8.724  -7.711 -16.888  1.00 74.49           C
ATOM   4896 1HG2 VAL A 320       9.180  -8.644 -17.220  1.00 74.49           H
ATOM   4897 2HG2 VAL A 320       9.479  -7.087 -16.411  1.00 74.49           H
ATOM   4898 3HG2 VAL A 320       7.928  -7.929 -16.176  1.00 74.49           H
ATOM   4899  HN  VAL A 320      10.189  -5.415 -17.742  1.00 74.49           H
ATOM   4900  N   GLY A 321       9.067  -4.408 -19.992  1.00 76.62           N
ATOM   4901  CA  GLY A 321       8.530  -3.356 -20.838  1.00 76.62           C
ATOM   4902  C   GLY A 321       9.493  -3.025 -21.980  1.00 76.62           C
ATOM   4903  O   GLY A 321      10.425  -2.242 -21.804  1.00 76.62           O
ATOM   4904 1HA  GLY A 321       7.569  -3.669 -21.247  1.00 76.62           H
ATOM   4905 2HA  GLY A 321       8.347  -2.463 -20.242  1.00 76.62           H
ATOM   4906  HN  GLY A 321       9.670  -4.094 -19.259  1.00 76.62           H
ATOM   4907  N   GLU A 322       9.235  -3.639 -23.126  1.00 67.40           N
ATOM   4908  CA  GLU A 322       9.963  -3.300 -24.337  1.00 67.40           C
ATOM   4909  C   GLU A 322       9.832  -1.806 -24.635  1.00 67.40           C
ATOM   4910  O   GLU A 322      10.819  -1.142 -24.947  1.00 67.40           O
ATOM   4911  HA  GLU A 322      11.004  -3.546 -24.127  1.00 67.40           H
ATOM   4912  CB  GLU A 322       9.479  -4.140 -25.521  1.00 67.40           C
ATOM   4913 1HB  GLU A 322       8.390  -4.188 -25.516  1.00 67.40           H
ATOM   4914 2HB  GLU A 322       9.889  -3.739 -26.447  1.00 67.40           H
ATOM   4915  CG  GLU A 322       9.984  -5.580 -25.414  1.00 67.40           C
ATOM   4916 1HG  GLU A 322      11.067  -5.582 -25.286  1.00 67.40           H
ATOM   4917 2HG  GLU A 322       9.558  -6.054 -24.529  1.00 67.40           H
ATOM   4918  CD  GLU A 322       9.611  -6.386 -26.660  1.00 67.40           C
ATOM   4919  OE1 GLU A 322      10.095  -7.534 -26.760  1.00 67.40           O
ATOM   4920  OE2 GLU A 322       8.851  -5.835 -27.485  1.00 67.40           O
ATOM   4921  HN  GLU A 322       8.544  -4.354 -23.234  1.00 67.40           H
ATOM   4922  N   ARG A 323       8.604  -1.319 -24.528  1.00 64.31           N
ATOM   4923  CA  ARG A 323       8.320   0.072 -24.838  1.00 64.31           C
ATOM   4924  C   ARG A 323       9.080   0.994 -23.883  1.00 64.31           C
ATOM   4925  O   ARG A 323       9.667   1.988 -24.310  1.00 64.31           O
ATOM   4926  HA  ARG A 323       8.661   0.203 -25.865  1.00 64.31           H
ATOM   4927  CB  ARG A 323       6.822   0.364 -24.735  1.00 64.31           C
ATOM   4928 1HB  ARG A 323       6.268  -0.326 -25.371  1.00 64.31           H
ATOM   4929 2HB  ARG A 323       6.484   0.196 -23.712  1.00 64.31           H
ATOM   4930  CG  ARG A 323       6.515   1.805 -25.149  1.00 64.31           C
ATOM   4931 1HG  ARG A 323       7.036   2.496 -24.487  1.00 64.31           H
ATOM   4932 2HG  ARG A 323       6.889   1.985 -26.157  1.00 64.31           H
ATOM   4933  CD  ARG A 323       5.011   2.081 -25.101  1.00 64.31           C
ATOM   4934 1HD  ARG A 323       4.495   1.458 -25.832  1.00 64.31           H
ATOM   4935 2HD  ARG A 323       4.615   1.815 -24.121  1.00 64.31           H
ATOM   4936  NE  ARG A 323       4.749   3.510 -25.381  1.00 64.31           N
ATOM   4937  HE  ARG A 323       5.441   4.022 -25.890  1.00 64.31           H
ATOM   4938  CZ  ARG A 323       3.643   4.161 -24.996  1.00 64.31           C
ATOM   4939  NH1 ARG A 323       2.683   3.524 -24.311  1.00 64.31           N
ATOM   4940 1HH1 ARG A 323       2.789   2.556 -24.084  1.00 64.31           H
ATOM   4941 2HH1 ARG A 323       1.860   4.017 -24.027  1.00 64.31           H
ATOM   4942  NH2 ARG A 323       3.511   5.458 -25.305  1.00 64.31           N
ATOM   4943 1HH2 ARG A 323       2.692   5.958 -25.024  1.00 64.31           H
ATOM   4944 2HH2 ARG A 323       4.232   5.926 -25.816  1.00 64.31           H
ATOM   4945  HN  ARG A 323       7.813  -1.857 -24.235  1.00 64.31           H
ATOM   4946  N   PHE A 324       9.045   0.633 -22.609  1.00 77.19           N
ATOM   4947  CA  PHE A 324       9.660   1.455 -21.581  1.00 77.19           C
ATOM   4948  C   PHE A 324      11.182   1.485 -21.740  1.00 77.19           C
ATOM   4949  O   PHE A 324      11.802   2.539 -21.617  1.00 77.19           O
ATOM   4950  HA  PHE A 324       9.265   2.465 -21.694  1.00 77.19           H
ATOM   4951  CB  PHE A 324       9.313   0.820 -20.233  1.00 77.19           C
ATOM   4952 1HB  PHE A 324       8.233   0.680 -20.176  1.00 77.19           H
ATOM   4953 2HB  PHE A 324       9.766  -0.170 -20.181  1.00 77.19           H
ATOM   4954  CG  PHE A 324       9.770   1.638 -19.023  1.00 77.19           C
ATOM   4955  CD1 PHE A 324      10.940   1.334 -18.401  1.00 77.19           C
ATOM   4956  HD1 PHE A 324      11.552   0.509 -18.763  1.00 77.19           H
ATOM   4957  CD2 PHE A 324       9.006   2.668 -18.571  1.00 77.19           C
ATOM   4958  HD2 PHE A 324       8.068   2.911 -19.070  1.00 77.19           H
ATOM   4959  CE1 PHE A 324      11.365   2.093 -17.278  1.00 77.19           C
ATOM   4960  HE1 PHE A 324      12.303   1.850 -16.779  1.00 77.19           H
ATOM   4961  CE2 PHE A 324       9.431   3.427 -17.448  1.00 77.19           C
ATOM   4962  HE2 PHE A 324       8.818   4.253 -17.086  1.00 77.19           H
ATOM   4963  CZ  PHE A 324      10.601   3.124 -16.826  1.00 77.19           C
ATOM   4964  HZ  PHE A 324      10.927   3.706 -15.964  1.00 77.19           H
ATOM   4965  HN  PHE A 324       8.607  -0.202 -22.276  1.00 77.19           H
ATOM   4966  N   ARG A 325      11.739   0.314 -22.011  1.00 74.34           N
ATOM   4967  CA  ARG A 325      13.174   0.194 -22.203  1.00 74.34           C
ATOM   4968  C   ARG A 325      13.642   1.138 -23.313  1.00 74.34           C
ATOM   4969  O   ARG A 325      14.639   1.841 -23.156  1.00 74.34           O
ATOM   4970  HA  ARG A 325      13.608   0.473 -21.243  1.00 74.34           H
ATOM   4971  CB  ARG A 325      13.565  -1.240 -22.565  1.00 74.34           C
ATOM   4972 1HB  ARG A 325      12.922  -1.604 -23.366  1.00 74.34           H
ATOM   4973 2HB  ARG A 325      14.587  -1.258 -22.943  1.00 74.34           H
ATOM   4974  CG  ARG A 325      13.448  -2.163 -21.350  1.00 74.34           C
ATOM   4975 1HG  ARG A 325      13.806  -1.646 -20.460  1.00 74.34           H
ATOM   4976 2HG  ARG A 325      12.401  -2.410 -21.176  1.00 74.34           H
ATOM   4977  CD  ARG A 325      14.253  -3.448 -21.558  1.00 74.34           C
ATOM   4978 1HD  ARG A 325      15.316  -3.215 -21.619  1.00 74.34           H
ATOM   4979 2HD  ARG A 325      14.120  -4.112 -20.705  1.00 74.34           H
ATOM   4980  NE  ARG A 325      13.812  -4.125 -22.799  1.00 74.34           N
ATOM   4981  HE  ARG A 325      13.787  -3.588 -23.642  1.00 74.34           H
ATOM   4982  CZ  ARG A 325      13.446  -5.412 -22.862  1.00 74.34           C
ATOM   4983  NH1 ARG A 325      13.461  -6.179 -21.763  1.00 74.34           N
ATOM   4984 1HH1 ARG A 325      13.747  -5.791 -20.887  1.00 74.34           H
ATOM   4985 2HH1 ARG A 325      13.186  -7.138 -21.819  1.00 74.34           H
ATOM   4986  NH2 ARG A 325      13.064  -5.922 -24.041  1.00 74.34           N
ATOM   4987 1HH2 ARG A 325      12.788  -6.881 -24.105  1.00 74.34           H
ATOM   4988 2HH2 ARG A 325      13.056  -5.343 -24.857  1.00 74.34           H
ATOM   4989  HN  ARG A 325      11.228  -0.542 -22.101  1.00 74.34           H
ATOM   4990  N   ARG A 326      12.900   1.123 -24.410  1.00 67.86           N
ATOM   4991  CA  ARG A 326      13.263   1.919 -25.570  1.00 67.86           C
ATOM   4992  C   ARG A 326      13.185   3.410 -25.237  1.00 67.86           C
ATOM   4993  O   ARG A 326      14.073   4.179 -25.601  1.00 67.86           O
ATOM   4994  HA  ARG A 326      14.286   1.622 -25.803  1.00 67.86           H
ATOM   4995  CB  ARG A 326      12.341   1.619 -26.754  1.00 67.86           C
ATOM   4996 1HB  ARG A 326      12.282   0.542 -26.910  1.00 67.86           H
ATOM   4997 2HB  ARG A 326      11.332   1.965 -26.531  1.00 67.86           H
ATOM   4998  CG  ARG A 326      12.848   2.297 -28.029  1.00 67.86           C
ATOM   4999 1HG  ARG A 326      12.856   3.379 -27.891  1.00 67.86           H
ATOM   5000 2HG  ARG A 326      13.877   1.993 -28.223  1.00 67.86           H
ATOM   5001  CD  ARG A 326      11.969   1.937 -29.228  1.00 67.86           C
ATOM   5002 1HD  ARG A 326      10.933   2.203 -29.023  1.00 67.86           H
ATOM   5003 2HD  ARG A 326      12.279   2.510 -30.102  1.00 67.86           H
ATOM   5004  NE  ARG A 326      12.072   0.488 -29.513  1.00 67.86           N
ATOM   5005  HE  ARG A 326      12.769  -0.038 -29.026  1.00 67.86           H
ATOM   5006  CZ  ARG A 326      11.288  -0.164 -30.383  1.00 67.86           C
ATOM   5007  NH1 ARG A 326      10.337   0.490 -31.064  1.00 67.86           N
ATOM   5008 1HH1 ARG A 326      10.208   1.472 -30.925  1.00 67.86           H
ATOM   5009 2HH1 ARG A 326       9.757  -0.004 -31.711  1.00 67.86           H
ATOM   5010  NH2 ARG A 326      11.470  -1.479 -30.562  1.00 67.86           N
ATOM   5011 1HH2 ARG A 326      10.894  -1.981 -31.208  1.00 67.86           H
ATOM   5012 2HH2 ARG A 326      12.182  -1.960 -30.050  1.00 67.86           H
ATOM   5013  HN  ARG A 326      12.065   0.581 -24.514  1.00 67.86           H
ATOM   5014  N   ASP A 327      12.113   3.774 -24.548  1.00 78.29           N
ATOM   5015  CA  ASP A 327      11.864   5.171 -24.234  1.00 78.29           C
ATOM   5016  C   ASP A 327      12.871   5.640 -23.181  1.00 78.29           C
ATOM   5017  O   ASP A 327      13.276   6.801 -23.178  1.00 78.29           O
ATOM   5018  HA  ASP A 327      11.974   5.701 -25.180  1.00 78.29           H
ATOM   5019  CB  ASP A 327      10.458   5.365 -23.663  1.00 78.29           C
ATOM   5020 1HB  ASP A 327      10.283   4.645 -22.864  1.00 78.29           H
ATOM   5021 2HB  ASP A 327      10.375   6.358 -23.221  1.00 78.29           H
ATOM   5022  CG  ASP A 327       9.397   5.195 -24.752  1.00 78.29           C
ATOM   5023  OD1 ASP A 327       9.791   5.218 -25.938  1.00 78.29           O
ATOM   5024  OD2 ASP A 327       8.215   5.046 -24.374  1.00 78.29           O
ATOM   5025  HN  ASP A 327      11.424   3.135 -24.206  1.00 78.29           H
ATOM   5026  N   LEU A 328      13.245   4.712 -22.312  1.00 79.97           N
ATOM   5027  CA  LEU A 328      14.233   5.003 -21.287  1.00 79.97           C
ATOM   5028  C   LEU A 328      15.559   5.375 -21.952  1.00 79.97           C
ATOM   5029  O   LEU A 328      16.119   6.435 -21.679  1.00 79.97           O
ATOM   5030  HA  LEU A 328      13.875   5.865 -20.724  1.00 79.97           H
ATOM   5031  CB  LEU A 328      14.344   3.835 -20.304  1.00 79.97           C
ATOM   5032 1HB  LEU A 328      13.384   3.716 -19.802  1.00 79.97           H
ATOM   5033 2HB  LEU A 328      14.521   2.923 -20.873  1.00 79.97           H
ATOM   5034  CG  LEU A 328      15.434   3.957 -19.238  1.00 79.97           C
ATOM   5035  HG  LEU A 328      16.385   4.134 -19.740  1.00 79.97           H
ATOM   5036  CD1 LEU A 328      15.176   5.157 -18.324  1.00 79.97           C
ATOM   5037 1HD1 LEU A 328      15.164   6.071 -18.918  1.00 79.97           H
ATOM   5038 2HD1 LEU A 328      14.213   5.035 -17.827  1.00 79.97           H
ATOM   5039 3HD1 LEU A 328      15.965   5.221 -17.575  1.00 79.97           H
ATOM   5040  CD2 LEU A 328      15.577   2.655 -18.447  1.00 79.97           C
ATOM   5041 1HD2 LEU A 328      14.632   2.423 -17.956  1.00 79.97           H
ATOM   5042 2HD2 LEU A 328      15.842   1.845 -19.127  1.00 79.97           H
ATOM   5043 3HD2 LEU A 328      16.358   2.770 -17.696  1.00 79.97           H
ATOM   5044  HN  LEU A 328      12.887   3.779 -22.302  1.00 79.97           H
ATOM   5045  N   VAL A 329      16.023   4.481 -22.814  1.00 80.51           N
ATOM   5046  CA  VAL A 329      17.309   4.667 -23.464  1.00 80.51           C
ATOM   5047  C   VAL A 329      17.280   5.959 -24.284  1.00 80.51           C
ATOM   5048  O   VAL A 329      18.278   6.672 -24.360  1.00 80.51           O
ATOM   5049  HA  VAL A 329      18.062   4.764 -22.683  1.00 80.51           H
ATOM   5050  CB  VAL A 329      17.654   3.435 -24.303  1.00 80.51           C
ATOM   5051  HB  VAL A 329      16.829   3.257 -24.993  1.00 80.51           H
ATOM   5052  CG1 VAL A 329      18.917   3.672 -25.133  1.00 80.51           C
ATOM   5053 1HG1 VAL A 329      18.759   4.517 -25.802  1.00 80.51           H
ATOM   5054 2HG1 VAL A 329      19.754   3.886 -24.467  1.00 80.51           H
ATOM   5055 3HG1 VAL A 329      19.140   2.780 -25.719  1.00 80.51           H
ATOM   5056  CG2 VAL A 329      17.802   2.194 -23.420  1.00 80.51           C
ATOM   5057 1HG2 VAL A 329      18.600   2.357 -22.695  1.00 80.51           H
ATOM   5058 2HG2 VAL A 329      16.866   2.008 -22.894  1.00 80.51           H
ATOM   5059 3HG2 VAL A 329      18.047   1.333 -24.042  1.00 80.51           H
ATOM   5060  HN  VAL A 329      15.538   3.645 -23.068  1.00 80.51           H
ATOM   5061  N   LYS A 330      16.123   6.220 -24.876  1.00 74.44           N
ATOM   5062  CA  LYS A 330      15.945   7.422 -25.672  1.00 74.44           C
ATOM   5063  C   LYS A 330      16.128   8.651 -24.780  1.00 74.44           C
[truncated: 117,478 more chars]
