# Supplementary material for: Noncanonical roles of chemokine regions in CCR9 activation revealed by structural modeling and mutational mapping
Source: Nat Commun. 2025 Aug 18;16:7695. doi: 10.1038/s41467-025-62321-9 (PMC12361432; doi:10.1038/s41467-025-62321-9)
Supplement: Supplementary file 7 — Supplementary Data 5 [file 41467_2025_62321_MOESM7_ESM.zip › CCR9_CCL25x1P6_19_rnk4.pdb]

ATOM      1  N   GLU A  20      -6.135  -5.113  57.816  1.00 48.84           N
ATOM      2  CA  GLU A  20      -5.980  -6.239  56.911  1.00 48.84           C
ATOM      3  C   GLU A  20      -6.347  -7.545  57.620  1.00 48.84           C
ATOM      4  O   GLU A  20      -5.509  -8.151  58.285  1.00 48.84           O
ATOM      5  HA  GLU A  20      -6.678  -6.053  56.095  1.00 48.84           H
ATOM      6  CB  GLU A  20      -4.558  -6.301  56.350  1.00 48.84           C
ATOM      7 1HB  GLU A  20      -3.847  -5.994  57.117  1.00 48.84           H
ATOM      8 2HB  GLU A  20      -4.362  -7.297  55.955  1.00 48.84           H
ATOM      9  CG  GLU A  20      -4.388  -5.331  55.179  1.00 48.84           C
ATOM     10 1HG  GLU A  20      -5.289  -5.335  54.565  1.00 48.84           H
ATOM     11 2HG  GLU A  20      -4.264  -4.317  55.557  1.00 48.84           H
ATOM     12  CD  GLU A  20      -3.180  -5.714  54.322  1.00 48.84           C
ATOM     13  OE1 GLU A  20      -3.158  -5.285  53.148  1.00 48.84           O
ATOM     14  OE2 GLU A  20      -2.305  -6.426  54.860  1.00 48.84           O
ATOM     15  HN  GLU A  20      -6.465  -5.349  58.730  1.00 48.84           H
ATOM     16  N   SER A  21      -7.601  -7.939  57.453  1.00 57.47           N
ATOM     17  CA  SER A  21      -8.035  -9.257  57.884  1.00 57.47           C
ATOM     18  C   SER A  21      -7.161 -10.333  57.237  1.00 57.47           C
ATOM     19  O   SER A  21      -6.724 -10.180  56.097  1.00 57.47           O
ATOM     20  HA  SER A  21      -7.909  -9.262  58.967  1.00 57.47           H
ATOM     21  CB  SER A  21      -9.507  -9.492  57.541  1.00 57.47           C
ATOM     22 1HB  SER A  21      -9.804 -10.485  57.880  1.00 57.47           H
ATOM     23 2HB  SER A  21     -10.124  -8.774  58.081  1.00 57.47           H
ATOM     24  OG  SER A  21      -9.755  -9.375  56.143  1.00 57.47           O
ATOM     25  HG  SER A  21      -9.956 -10.274  55.755  1.00 57.47           H
ATOM     26  HN  SER A  21      -8.313  -7.376  57.034  1.00 57.47           H
ATOM     27  N   THR A  22      -6.931 -11.398  57.992  1.00 58.01           N
ATOM     28  CA  THR A  22      -6.146 -12.514  57.494  1.00 58.01           C
ATOM     29  C   THR A  22      -6.675 -12.973  56.134  1.00 58.01           C
ATOM     30  O   THR A  22      -5.907 -13.421  55.284  1.00 58.01           O
ATOM     31  HA  THR A  22      -5.122 -12.171  57.339  1.00 58.01           H
ATOM     32  CB  THR A  22      -6.161 -13.615  58.556  1.00 58.01           C
ATOM     33  HB  THR A  22      -5.845 -14.568  58.133  1.00 58.01           H
ATOM     34  OG1 THR A  22      -7.490 -13.581  59.071  1.00 58.01           O
ATOM     35  HG1 THR A  22      -7.685 -14.426  59.568  1.00 58.01           H
ATOM     36  CG2 THR A  22      -5.285 -13.276  59.763  1.00 58.01           C
ATOM     37 1HG2 THR A  22      -5.644 -12.357  60.227  1.00 58.01           H
ATOM     38 2HG2 THR A  22      -4.254 -13.139  59.437  1.00 58.01           H
ATOM     39 3HG2 THR A  22      -5.332 -14.090  60.486  1.00 58.01           H
ATOM     40  HN  THR A  22      -7.272 -11.504  58.926  1.00 58.01           H
ATOM     41  N   SER A  23      -7.984 -12.847  55.971  1.00 61.63           N
ATOM     42  CA  SER A  23      -8.620 -13.211  54.716  1.00 61.63           C
ATOM     43  C   SER A  23      -8.053 -12.363  53.576  1.00 61.63           C
ATOM     44  O   SER A  23      -7.792 -12.874  52.488  1.00 61.63           O
ATOM     45  HA  SER A  23      -8.381 -14.264  54.566  1.00 61.63           H
ATOM     46  CB  SER A  23     -10.139 -13.042  54.799  1.00 61.63           C
ATOM     47 1HB  SER A  23     -10.591 -13.360  53.860  1.00 61.63           H
ATOM     48 2HB  SER A  23     -10.534 -13.692  55.580  1.00 61.63           H
ATOM     49  OG  SER A  23     -10.511 -11.694  55.072  1.00 61.63           O
ATOM     50  HG  SER A  23     -11.504 -11.592  55.001  1.00 61.63           H
ATOM     51  HN  SER A  23      -8.605 -12.504  56.676  1.00 61.63           H
ATOM     52  N   SER A  24      -7.879 -11.082  53.865  1.00 67.93           N
ATOM     53  CA  SER A  24      -7.424 -10.142  52.854  1.00 67.93           C
ATOM     54  C   SER A  24      -6.008 -10.504  52.403  1.00 67.93           C
ATOM     55  O   SER A  24      -5.650 -10.301  51.244  1.00 67.93           O
ATOM     56  HA  SER A  24      -8.127 -10.245  52.027  1.00 67.93           H
ATOM     57  CB  SER A  24      -7.463  -8.706  53.380  1.00 67.93           C
ATOM     58 1HB  SER A  24      -7.538  -8.015  52.541  1.00 67.93           H
ATOM     59 2HB  SER A  24      -8.356  -8.566  53.988  1.00 67.93           H
ATOM     60  OG  SER A  24      -6.308  -8.389  54.153  1.00 67.93           O
ATOM     61  HG  SER A  24      -6.284  -8.954  54.978  1.00 67.93           H
ATOM     62  HN  SER A  24      -8.043 -10.684  54.768  1.00 67.93           H
ATOM     63  N   MET A  25      -5.239 -11.035  53.343  1.00 65.01           N
ATOM     64  CA  MET A  25      -3.868 -11.423  53.058  1.00 65.01           C
ATOM     65  C   MET A  25      -3.824 -12.704  52.222  1.00 65.01           C
ATOM     66  O   MET A  25      -3.029 -12.813  51.289  1.00 65.01           O
ATOM     67  HA  MET A  25      -3.441 -10.596  52.491  1.00 65.01           H
ATOM     68  CB  MET A  25      -3.116 -11.645  54.372  1.00 65.01           C
ATOM     69 1HB  MET A  25      -3.343 -10.835  55.065  1.00 65.01           H
ATOM     70 2HB  MET A  25      -3.457 -12.569  54.839  1.00 65.01           H
ATOM     71  CG  MET A  25      -1.606 -11.713  54.135  1.00 65.01           C
ATOM     72 1HG  MET A  25      -1.106 -12.084  55.029  1.00 65.01           H
ATOM     73 2HG  MET A  25      -1.388 -12.418  53.332  1.00 65.01           H
ATOM     74  SD  MET A  25      -0.980 -10.096  53.713  1.00 65.01           S
ATOM     75  CE  MET A  25       0.543 -10.100  54.643  1.00 65.01           C
ATOM     76 1HE  MET A  25       0.321 -10.227  55.703  1.00 65.01           H
ATOM     77 2HE  MET A  25       1.174 -10.922  54.304  1.00 65.01           H
ATOM     78 3HE  MET A  25       1.064  -9.155  54.492  1.00 65.01           H
ATOM     79  HN  MET A  25      -5.538 -11.200  54.283  1.00 65.01           H
ATOM     80  N   GLU A  26      -4.687 -13.641  52.586  1.00 60.50           N
ATOM     81  CA  GLU A  26      -4.779 -14.897  51.861  1.00 60.50           C
ATOM     82  C   GLU A  26      -5.241 -14.647  50.424  1.00 60.50           C
ATOM     83  O   GLU A  26      -4.728 -15.259  49.488  1.00 60.50           O
ATOM     84  HA  GLU A  26      -3.768 -15.305  51.859  1.00 60.50           H
ATOM     85  CB  GLU A  26      -5.713 -15.875  52.576  1.00 60.50           C
ATOM     86 1HB  GLU A  26      -6.605 -15.350  52.915  1.00 60.50           H
ATOM     87 2HB  GLU A  26      -5.932 -16.718  51.921  1.00 60.50           H
ATOM     88  CG  GLU A  26      -5.045 -16.460  53.822  1.00 60.50           C
ATOM     89 1HG  GLU A  26      -4.116 -16.957  53.542  1.00 60.50           H
ATOM     90 2HG  GLU A  26      -4.782 -15.656  54.509  1.00 60.50           H
ATOM     91  CD  GLU A  26      -5.971 -17.456  54.523  1.00 60.50           C
ATOM     92  OE1 GLU A  26      -5.443 -18.249  55.333  1.00 60.50           O
ATOM     93  OE2 GLU A  26      -7.186 -17.402  54.235  1.00 60.50           O
ATOM     94  HN  GLU A  26      -5.314 -13.553  53.360  1.00 60.50           H
ATOM     95  N   ASP A  27      -6.205 -13.748  50.294  1.00 67.75           N
ATOM     96  CA  ASP A  27      -6.780 -13.450  48.994  1.00 67.75           C
ATOM     97  C   ASP A  27      -5.675 -12.975  48.048  1.00 67.75           C
ATOM     98  O   ASP A  27      -5.658 -13.342  46.874  1.00 67.75           O
ATOM     99  HA  ASP A  27      -7.239 -14.382  48.664  1.00 67.75           H
ATOM    100  CB  ASP A  27      -7.826 -12.338  49.095  1.00 67.75           C
ATOM    101 1HB  ASP A  27      -7.431 -11.516  49.692  1.00 67.75           H
ATOM    102 2HB  ASP A  27      -8.035 -11.939  48.103  1.00 67.75           H
ATOM    103  CG  ASP A  27      -9.119 -12.857  49.726  1.00 67.75           C
ATOM    104  OD1 ASP A  27      -9.327 -14.088  49.662  1.00 67.75           O
ATOM    105  OD2 ASP A  27      -9.871 -12.012  50.257  1.00 67.75           O
ATOM    106  HN  ASP A  27      -6.591 -13.228  51.056  1.00 67.75           H
ATOM    107  N   TYR A  28      -4.779 -12.167  48.595  1.00 67.63           N
ATOM    108  CA  TYR A  28      -3.693 -11.610  47.807  1.00 67.63           C
ATOM    109  C   TYR A  28      -2.672 -12.689  47.441  1.00 67.63           C
ATOM    110  O   TYR A  28      -2.153 -12.705  46.326  1.00 67.63           O
ATOM    111  HA  TYR A  28      -4.119 -11.198  46.892  1.00 67.63           H
ATOM    112  CB  TYR A  28      -3.018 -10.566  48.698  1.00 67.63           C
ATOM    113 1HB  TYR A  28      -3.751  -9.808  48.973  1.00 67.63           H
ATOM    114 2HB  TYR A  28      -2.693 -11.046  49.621  1.00 67.63           H
ATOM    115  CG  TYR A  28      -1.815  -9.877  48.048  1.00 67.63           C
ATOM    116  CD1 TYR A  28      -0.540 -10.352  48.280  1.00 67.63           C
ATOM    117  HD1 TYR A  28      -0.390 -11.216  48.926  1.00 67.63           H
ATOM    118  CD2 TYR A  28      -2.006  -8.783  47.230  1.00 67.63           C
ATOM    119  HD2 TYR A  28      -3.013  -8.408  47.047  1.00 67.63           H
ATOM    120  CE1 TYR A  28       0.591  -9.704  47.669  1.00 67.63           C
ATOM    121  HE1 TYR A  28       1.603 -10.068  47.844  1.00 67.63           H
ATOM    122  CE2 TYR A  28      -0.875  -8.135  46.618  1.00 67.63           C
ATOM    123  HE2 TYR A  28      -1.011  -7.269  45.970  1.00 67.63           H
ATOM    124  CZ  TYR A  28       0.368  -8.628  46.868  1.00 67.63           C
ATOM    125  OH  TYR A  28       1.437  -8.016  46.290  1.00 67.63           O
ATOM    126  HH  TYR A  28       1.132  -7.226  45.759  1.00 67.63           H
ATOM    127  HN  TYR A  28      -4.787 -11.892  49.557  1.00 67.63           H
ATOM    128  N   VAL A  29      -2.414 -13.564  48.402  1.00 67.79           N
ATOM    129  CA  VAL A  29      -1.397 -14.588  48.228  1.00 67.79           C
ATOM    130  C   VAL A  29      -1.890 -15.622  47.215  1.00 67.79           C
ATOM    131  O   VAL A  29      -1.110 -16.128  46.410  1.00 67.79           O
ATOM    132  HA  VAL A  29      -0.506 -14.103  47.830  1.00 67.79           H
ATOM    133  CB  VAL A  29      -1.037 -15.202  49.582  1.00 67.79           C
ATOM    134  HB  VAL A  29      -1.962 -15.521  50.063  1.00 67.79           H
ATOM    135  CG1 VAL A  29      -0.150 -16.436  49.406  1.00 67.79           C
ATOM    136 1HG1 VAL A  29      -0.680 -17.182  48.813  1.00 67.79           H
ATOM    137 2HG1 VAL A  29       0.770 -16.153  48.895  1.00 67.79           H
ATOM    138 3HG1 VAL A  29       0.091 -16.853  50.383  1.00 67.79           H
ATOM    139  CG2 VAL A  29      -0.366 -14.170  50.491  1.00 67.79           C
ATOM    140 1HG2 VAL A  29       0.547 -13.808  50.018  1.00 67.79           H
ATOM    141 2HG2 VAL A  29      -1.046 -13.335  50.657  1.00 67.79           H
ATOM    142 3HG2 VAL A  29      -0.120 -14.634  51.447  1.00 67.79           H
ATOM    143  HN  VAL A  29      -2.884 -13.580  49.285  1.00 67.79           H
ATOM    144  N   ASN A  30      -3.182 -15.906  47.287  1.00 62.52           N
ATOM    145  CA  ASN A  30      -3.762 -16.967  46.481  1.00 62.52           C
ATOM    146  C   ASN A  30      -4.137 -16.411  45.106  1.00 62.52           C
ATOM    147  O   ASN A  30      -4.546 -17.159  44.220  1.00 62.52           O
ATOM    148  HA  ASN A  30      -2.992 -17.736  46.424  1.00 62.52           H
ATOM    149  CB  ASN A  30      -5.033 -17.520  47.130  1.00 62.52           C
ATOM    150 1HB  ASN A  30      -5.711 -16.700  47.366  1.00 62.52           H
ATOM    151 2HB  ASN A  30      -5.552 -18.170  46.425  1.00 62.52           H
ATOM    152  CG  ASN A  30      -4.704 -18.299  48.404  1.00 62.52           C
ATOM    153  OD1 ASN A  30      -3.625 -18.847  48.567  1.00 62.52           O
ATOM    154  ND2 ASN A  30      -5.690 -18.319  49.296  1.00 62.52           N
ATOM    155 1HD2 ASN A  30      -6.551 -17.849  49.101  1.00 62.52           H
ATOM    156 2HD2 ASN A  30      -5.571 -18.804  50.163  1.00 62.52           H
ATOM    157  HN  ASN A  30      -3.828 -15.426  47.881  1.00 62.52           H
ATOM    158  N   PHE A  31      -3.983 -15.101  44.971  1.00 68.84           N
ATOM    159  CA  PHE A  31      -4.293 -14.437  43.716  1.00 68.84           C
ATOM    160  C   PHE A  31      -3.370 -14.922  42.597  1.00 68.84           C
ATOM    161  O   PHE A  31      -2.150 -14.938  42.756  1.00 68.84           O
ATOM    162  HA  PHE A  31      -5.325 -14.684  43.466  1.00 68.84           H
ATOM    163  CB  PHE A  31      -4.067 -12.940  43.935  1.00 68.84           C
ATOM    164 1HB  PHE A  31      -4.602 -12.629  44.833  1.00 68.84           H
ATOM    165 2HB  PHE A  31      -3.007 -12.766  44.120  1.00 68.84           H
ATOM    166  CG  PHE A  31      -4.516 -12.065  42.763  1.00 68.84           C
ATOM    167  CD1 PHE A  31      -3.599 -11.596  41.875  1.00 68.84           C
ATOM    168  HD1 PHE A  31      -2.545 -11.843  41.998  1.00 68.84           H
ATOM    169  CD2 PHE A  31      -5.832 -11.756  42.610  1.00 68.84           C
ATOM    170  HD2 PHE A  31      -6.566 -12.132  43.322  1.00 68.84           H
ATOM    171  CE1 PHE A  31      -4.016 -10.784  40.787  1.00 68.84           C
ATOM    172  HE1 PHE A  31      -3.281 -10.407  40.075  1.00 68.84           H
ATOM    173  CE2 PHE A  31      -6.248 -10.944  41.522  1.00 68.84           C
ATOM    174  HE2 PHE A  31      -7.303 -10.697  41.399  1.00 68.84           H
ATOM    175  CZ  PHE A  31      -5.332 -10.475  40.634  1.00 68.84           C
ATOM    176  HZ  PHE A  31      -5.652  -9.852  39.799  1.00 68.84           H
ATOM    177  HN  PHE A  31      -3.654 -14.499  45.698  1.00 68.84           H
ATOM    178  N   ASN A  32      -3.987 -15.305  41.489  1.00 62.07           N
ATOM    179  CA  ASN A  32      -3.236 -15.788  40.342  1.00 62.07           C
ATOM    180  C   ASN A  32      -2.714 -14.594  39.541  1.00 62.07           C
ATOM    181  O   ASN A  32      -3.434 -14.032  38.717  1.00 62.07           O
ATOM    182  HA  ASN A  32      -2.431 -16.392  40.761  1.00 62.07           H
ATOM    183  CB  ASN A  32      -4.120 -16.628  39.418  1.00 62.07           C
ATOM    184 1HB  ASN A  32      -4.672 -17.361  40.006  1.00 62.07           H
ATOM    185 2HB  ASN A  32      -4.856 -15.988  38.933  1.00 62.07           H
ATOM    186  CG  ASN A  32      -3.280 -17.344  38.358  1.00 62.07           C
ATOM    187  OD1 ASN A  32      -2.065 -17.246  38.321  1.00 62.07           O
ATOM    188  ND2 ASN A  32      -3.994 -18.068  37.501  1.00 62.07           N
ATOM    189 1HD2 ASN A  32      -4.990 -18.106  37.587  1.00 62.07           H
ATOM    190 2HD2 ASN A  32      -3.536 -18.573  36.770  1.00 62.07           H
ATOM    191  HN  ASN A  32      -4.979 -15.290  41.368  1.00 62.07           H
ATOM    192  N   PHE A  33      -1.466 -14.241  39.810  1.00 65.25           N
ATOM    193  CA  PHE A  33      -0.807 -13.187  39.057  1.00 65.25           C
ATOM    194  C   PHE A  33      -0.280 -13.716  37.721  1.00 65.25           C
ATOM    195  O   PHE A  33       0.915 -13.630  37.443  1.00 65.25           O
ATOM    196  HA  PHE A  33      -1.548 -12.410  38.871  1.00 65.25           H
ATOM    197  CB  PHE A  33       0.374 -12.705  39.902  1.00 65.25           C
ATOM    198 1HB  PHE A  33       0.997 -13.561  40.160  1.00 65.25           H
ATOM    199 2HB  PHE A  33       0.988 -12.034  39.300  1.00 65.25           H
ATOM    200  CG  PHE A  33      -0.034 -11.983  41.187  1.00 65.25           C
ATOM    201  CD1 PHE A  33      -0.355 -10.662  41.153  1.00 65.25           C
ATOM    202  HD1 PHE A  33      -0.322 -10.117  40.210  1.00 65.25           H
ATOM    203  CD2 PHE A  33      -0.076 -12.663  42.365  1.00 65.25           C
ATOM    204  HD2 PHE A  33       0.181 -13.722  42.392  1.00 65.25           H
ATOM    205  CE1 PHE A  33      -0.734  -9.993  42.347  1.00 65.25           C
ATOM    206  HE1 PHE A  33      -0.991  -8.934  42.320  1.00 65.25           H
ATOM    207  CE2 PHE A  33      -0.456 -11.994  43.558  1.00 65.25           C
ATOM    208  HE2 PHE A  33      -0.489 -12.539  44.501  1.00 65.25           H
ATOM    209  CZ  PHE A  33      -0.777 -10.673  43.524  1.00 65.25           C
ATOM    210  HZ  PHE A  33      -1.068 -10.159  44.440  1.00 65.25           H
ATOM    211  HN  PHE A  33      -0.908 -14.660  40.527  1.00 65.25           H
ATOM    212  N   THR A  34      -1.198 -14.251  36.929  1.00 63.18           N
ATOM    213  CA  THR A  34      -0.934 -14.470  35.518  1.00 63.18           C
ATOM    214  C   THR A  34      -0.515 -13.161  34.844  1.00 63.18           C
ATOM    215  O   THR A  34      -1.191 -12.143  34.983  1.00 63.18           O
ATOM    216  HA  THR A  34      -0.094 -15.159  35.428  1.00 63.18           H
ATOM    217  CB  THR A  34      -2.181 -15.101  34.895  1.00 63.18           C
ATOM    218  HB  THR A  34      -2.145 -15.042  33.807  1.00 63.18           H
ATOM    219  OG1 THR A  34      -3.264 -14.411  35.513  1.00 63.18           O
ATOM    220  HG1 THR A  34      -3.227 -13.439  35.281  1.00 63.18           H
ATOM    221  CG2 THR A  34      -2.376 -16.557  35.322  1.00 63.18           C
ATOM    222 1HG2 THR A  34      -2.479 -16.608  36.405  1.00 63.18           H
ATOM    223 2HG2 THR A  34      -1.512 -17.145  35.011  1.00 63.18           H
ATOM    224 3HG2 THR A  34      -3.274 -16.956  34.852  1.00 63.18           H
ATOM    225  HN  THR A  34      -2.107 -14.532  37.238  1.00 63.18           H
ATOM    226  N   ASP A  35       0.599 -13.231  34.130  1.00 68.08           N
ATOM    227  CA  ASP A  35       1.176 -12.042  33.526  1.00 68.08           C
ATOM    228  C   ASP A  35       0.518 -11.794  32.167  1.00 68.08           C
ATOM    229  O   ASP A  35       0.980 -12.305  31.148  1.00 68.08           O
ATOM    230  HA  ASP A  35       0.983 -11.238  34.235  1.00 68.08           H
ATOM    231  CB  ASP A  35       2.679 -12.214  33.299  1.00 68.08           C
ATOM    232 1HB  ASP A  35       3.119 -12.752  34.139  1.00 68.08           H
ATOM    233 2HB  ASP A  35       2.849 -12.820  32.409  1.00 68.08           H
ATOM    234  CG  ASP A  35       3.368 -10.858  33.138  1.00 68.08           C
ATOM    235  OD1 ASP A  35       2.649  -9.840  33.239  1.00 68.08           O
ATOM    236  OD2 ASP A  35       4.599 -10.869  32.917  1.00 68.08           O
ATOM    237  HN  ASP A  35       1.103 -14.078  33.961  1.00 68.08           H
ATOM    238  N   PHE A  36      -0.550 -11.011  32.197  1.00 81.40           N
ATOM    239  CA  PHE A  36      -1.226 -10.620  30.971  1.00 81.40           C
ATOM    240  C   PHE A  36      -0.551  -9.402  30.338  1.00 81.40           C
ATOM    241  O   PHE A  36      -0.901  -9.001  29.229  1.00 81.40           O
ATOM    242  HA  PHE A  36      -1.165 -11.465  30.285  1.00 81.40           H
ATOM    243  CB  PHE A  36      -2.662 -10.254  31.350  1.00 81.40           C
ATOM    244 1HB  PHE A  36      -2.640  -9.530  32.164  1.00 81.40           H
ATOM    245 2HB  PHE A  36      -3.137  -9.763  30.500  1.00 81.40           H
ATOM    246  CG  PHE A  36      -3.519 -11.450  31.773  1.00 81.40           C
ATOM    247  CD1 PHE A  36      -3.457 -12.613  31.070  1.00 81.40           C
ATOM    248  HD1 PHE A  36      -2.797 -12.693  30.206  1.00 81.40           H
ATOM    249  CD2 PHE A  36      -4.342 -11.349  32.851  1.00 81.40           C
ATOM    250  HD2 PHE A  36      -4.391 -10.417  33.413  1.00 81.40           H
ATOM    251  CE1 PHE A  36      -4.252 -13.722  31.463  1.00 81.40           C
ATOM    252  HE1 PHE A  36      -4.202 -14.654  30.900  1.00 81.40           H
ATOM    253  CE2 PHE A  36      -5.136 -12.459  33.243  1.00 81.40           C
ATOM    254  HE2 PHE A  36      -5.796 -12.378  34.107  1.00 81.40           H
ATOM    255  CZ  PHE A  36      -5.074 -13.622  32.541  1.00 81.40           C
ATOM    256  HZ  PHE A  36      -5.684 -14.473  32.842  1.00 81.40           H
ATOM    257  HN  PHE A  36      -0.953 -10.646  33.036  1.00 81.40           H
ATOM    258  N   TYR A  37       0.403  -8.846  31.070  1.00 86.24           N
ATOM    259  CA  TYR A  37       1.164  -7.713  30.573  1.00 86.24           C
ATOM    260  C   TYR A  37       2.362  -8.178  29.743  1.00 86.24           C
ATOM    261  O   TYR A  37       3.341  -8.683  30.289  1.00 86.24           O
ATOM    262  HA  TYR A  37       0.504  -7.116  29.943  1.00 86.24           H
ATOM    263  CB  TYR A  37       1.673  -6.971  31.811  1.00 86.24           C
ATOM    264 1HB  TYR A  37       0.836  -6.799  32.488  1.00 86.24           H
ATOM    265 2HB  TYR A  37       2.383  -7.609  32.337  1.00 86.24           H
ATOM    266  CG  TYR A  37       2.344  -5.632  31.501  1.00 86.24           C
ATOM    267  CD1 TYR A  37       3.719  -5.553  31.411  1.00 86.24           C
ATOM    268  HD1 TYR A  37       4.327  -6.446  31.561  1.00 86.24           H
ATOM    269  CD2 TYR A  37       1.575  -4.502  31.311  1.00 86.24           C
ATOM    270  HD2 TYR A  37       0.489  -4.564  31.382  1.00 86.24           H
ATOM    271  CE1 TYR A  37       4.351  -4.293  31.120  1.00 86.24           C
ATOM    272  HE1 TYR A  37       5.436  -4.217  31.046  1.00 86.24           H
ATOM    273  CE2 TYR A  37       2.207  -3.241  31.020  1.00 86.24           C
ATOM    274  HE2 TYR A  37       1.611  -2.341  30.868  1.00 86.24           H
ATOM    275  CZ  TYR A  37       3.564  -3.199  30.938  1.00 86.24           C
ATOM    276  OH  TYR A  37       4.160  -2.008  30.663  1.00 86.24           O
ATOM    277  HH  TYR A  37       5.149  -2.132  30.580  1.00 86.24           H
ATOM    278  HN  TYR A  37       0.658  -9.158  31.986  1.00 86.24           H
ATOM    279  N   CYS A  38       2.244  -7.991  28.436  1.00 89.69           N
ATOM    280  CA  CYS A  38       3.244  -8.503  27.514  1.00 89.69           C
ATOM    281  C   CYS A  38       4.264  -7.394  27.248  1.00 89.69           C
ATOM    282  O   CYS A  38       3.931  -6.368  26.659  1.00 89.69           O
ATOM    283  HA  CYS A  38       3.716  -9.354  28.006  1.00 89.69           H
ATOM    284  CB  CYS A  38       2.610  -9.018  26.221  1.00 89.69           C
ATOM    285 1HB  CYS A  38       1.819  -9.731  26.452  1.00 89.69           H
ATOM    286 2HB  CYS A  38       2.146  -8.193  25.680  1.00 89.69           H
ATOM    287  SG  CYS A  38       3.882  -9.813  25.173  1.00 89.69           S
ATOM    288  HN  CYS A  38       1.485  -7.502  28.008  1.00 89.69           H
ATOM    289  N   GLU A  39       5.487  -7.640  27.696  1.00 81.71           N
ATOM    290  CA  GLU A  39       6.599  -6.772  27.347  1.00 81.71           C
ATOM    291  C   GLU A  39       7.202  -7.194  26.006  1.00 81.71           C
ATOM    292  O   GLU A  39       7.608  -8.343  25.838  1.00 81.71           O
ATOM    293  HA  GLU A  39       6.172  -5.773  27.263  1.00 81.71           H
ATOM    294  CB  GLU A  39       7.660  -6.772  28.449  1.00 81.71           C
ATOM    295 1HB  GLU A  39       8.002  -7.791  28.630  1.00 81.71           H
ATOM    296 2HB  GLU A  39       8.466  -6.088  28.183  1.00 81.71           H
ATOM    297  CG  GLU A  39       7.080  -6.261  29.769  1.00 81.71           C
ATOM    298 1HG  GLU A  39       6.590  -5.300  29.608  1.00 81.71           H
ATOM    299 2HG  GLU A  39       6.316  -6.951  30.127  1.00 81.71           H
ATOM    300  CD  GLU A  39       8.174  -6.110  30.828  1.00 81.71           C
ATOM    301  OE1 GLU A  39       7.861  -5.530  31.890  1.00 81.71           O
ATOM    302  OE2 GLU A  39       9.300  -6.578  30.551  1.00 81.71           O
ATOM    303  HN  GLU A  39       5.723  -8.413  28.284  1.00 81.71           H
ATOM    304  N   LYS A  40       7.241  -6.242  25.085  1.00 88.32           N
ATOM    305  CA  LYS A  40       7.598  -6.545  23.710  1.00 88.32           C
ATOM    306  C   LYS A  40       8.980  -5.964  23.406  1.00 88.32           C
ATOM    307  O   LYS A  40       9.243  -5.530  22.285  1.00 88.32           O
ATOM    308  HA  LYS A  40       7.652  -7.630  23.618  1.00 88.32           H
ATOM    309  CB  LYS A  40       6.505  -6.064  22.754  1.00 88.32           C
ATOM    310 1HB  LYS A  40       6.323  -5.000  22.909  1.00 88.32           H
ATOM    311 2HB  LYS A  40       6.840  -6.182  21.723  1.00 88.32           H
ATOM    312  CG  LYS A  40       5.207  -6.845  22.967  1.00 88.32           C
ATOM    313 1HG  LYS A  40       5.407  -7.915  22.896  1.00 88.32           H
ATOM    314 2HG  LYS A  40       4.826  -6.658  23.971  1.00 88.32           H
ATOM    315  CD  LYS A  40       4.152  -6.448  21.933  1.00 88.32           C
ATOM    316 1HD  LYS A  40       3.927  -5.386  22.027  1.00 88.32           H
ATOM    317 2HD  LYS A  40       4.545  -6.603  20.928  1.00 88.32           H
ATOM    318  CE  LYS A  40       2.870  -7.264  22.116  1.00 88.32           C
ATOM    319 1HE  LYS A  40       3.089  -8.326  22.001  1.00 88.32           H
ATOM    320 2HE  LYS A  40       2.485  -7.125  23.126  1.00 88.32           H
ATOM    321  NZ  LYS A  40       1.848  -6.853  21.127  1.00 88.32           N
ATOM    322 1HZ  LYS A  40       1.114  -7.551  21.091  1.00 88.32           H
ATOM    323 2HZ  LYS A  40       1.453  -5.960  21.401  1.00 88.32           H
ATOM    324 3HZ  LYS A  40       2.278  -6.766  20.213  1.00 88.32           H
ATOM    325  HN  LYS A  40       7.035  -5.280  25.266  1.00 88.32           H
ATOM    326  N   ASN A  41       9.828  -5.974  24.424  1.00 82.25           N
ATOM    327  CA  ASN A  41      11.169  -5.432  24.286  1.00 82.25           C
ATOM    328  C   ASN A  41      11.892  -6.155  23.148  1.00 82.25           C
ATOM    329  O   ASN A  41      12.614  -5.532  22.371  1.00 82.25           O
ATOM    330  HA  ASN A  41      11.030  -4.370  24.084  1.00 82.25           H
ATOM    331  CB  ASN A  41      11.980  -5.637  25.567  1.00 82.25           C
ATOM    332 1HB  ASN A  41      11.897  -6.674  25.893  1.00 82.25           H
ATOM    333 2HB  ASN A  41      13.036  -5.450  25.368  1.00 82.25           H
ATOM    334  CG  ASN A  41      11.493  -4.707  26.680  1.00 82.25           C
ATOM    335  OD1 ASN A  41      10.971  -3.630  26.440  1.00 82.25           O
ATOM    336  ND2 ASN A  41      11.691  -5.180  27.907  1.00 82.25           N
ATOM    337 1HD2 ASN A  41      12.126  -6.072  28.034  1.00 82.25           H
ATOM    338 2HD2 ASN A  41      11.407  -4.645  28.702  1.00 82.25           H
ATOM    339  HN  ASN A  41       9.612  -6.342  25.328  1.00 82.25           H
ATOM    340  N   ASN A  42      11.674  -7.461  23.086  1.00 83.58           N
ATOM    341  CA  ASN A  42      12.356  -8.287  22.105  1.00 83.58           C
ATOM    342  C   ASN A  42      11.928  -7.861  20.699  1.00 83.58           C
ATOM    343  O   ASN A  42      12.735  -7.870  19.771  1.00 83.58           O
ATOM    344  HA  ASN A  42      13.419  -8.126  22.284  1.00 83.58           H
ATOM    345  CB  ASN A  42      11.994  -9.763  22.282  1.00 83.58           C
ATOM    346 1HB  ASN A  42      10.912  -9.884  22.238  1.00 83.58           H
ATOM    347 2HB  ASN A  42      12.413 -10.345  21.460  1.00 83.58           H
ATOM    348  CG  ASN A  42      12.520 -10.301  23.614  1.00 83.58           C
ATOM    349  OD1 ASN A  42      13.258  -9.644  24.330  1.00 83.58           O
ATOM    350  ND2 ASN A  42      12.100 -11.529  23.906  1.00 83.58           N
ATOM    351 1HD2 ASN A  42      11.495 -12.013  23.274  1.00 83.58           H
ATOM    352 2HD2 ASN A  42      12.389 -11.967  24.757  1.00 83.58           H
ATOM    353  HN  ASN A  42      11.046  -7.952  23.690  1.00 83.58           H
ATOM    354  N   VAL A  43      10.659  -7.498  20.586  1.00 90.94           N
ATOM    355  CA  VAL A  43      10.101  -7.118  19.300  1.00 90.94           C
ATOM    356  C   VAL A  43      10.741  -5.807  18.838  1.00 90.94           C
ATOM    357  O   VAL A  43      11.054  -5.647  17.660  1.00 90.94           O
ATOM    358  HA  VAL A  43      10.354  -7.902  18.587  1.00 90.94           H
ATOM    359  CB  VAL A  43       8.576  -7.037  19.394  1.00 90.94           C
ATOM    360  HB  VAL A  43       8.324  -6.208  20.055  1.00 90.94           H
ATOM    361  CG1 VAL A  43       7.956  -6.753  18.025  1.00 90.94           C
ATOM    362 1HG1 VAL A  43       8.333  -5.803  17.646  1.00 90.94           H
ATOM    363 2HG1 VAL A  43       8.222  -7.551  17.332  1.00 90.94           H
ATOM    364 3HG1 VAL A  43       6.871  -6.701  18.120  1.00 90.94           H
ATOM    365  CG2 VAL A  43       7.996  -8.316  20.003  1.00 90.94           C
ATOM    366 1HG2 VAL A  43       8.263  -9.169  19.380  1.00 90.94           H
ATOM    367 2HG2 VAL A  43       8.401  -8.457  21.005  1.00 90.94           H
ATOM    368 3HG2 VAL A  43       6.911  -8.232  20.059  1.00 90.94           H
ATOM    369  HN  VAL A  43      10.017  -7.461  21.353  1.00 90.94           H
ATOM    370  N   ARG A  44      10.916  -4.903  19.791  1.00 85.85           N
ATOM    371  CA  ARG A  44      11.486  -3.601  19.491  1.00 85.85           C
ATOM    372  C   ARG A  44      12.949  -3.746  19.067  1.00 85.85           C
ATOM    373  O   ARG A  44      13.415  -3.034  18.179  1.00 85.85           O
ATOM    374  HA  ARG A  44      10.877  -3.212  18.675  1.00 85.85           H
ATOM    375  CB  ARG A  44      11.403  -2.671  20.704  1.00 85.85           C
ATOM    376 1HB  ARG A  44      11.848  -3.159  21.571  1.00 85.85           H
ATOM    377 2HB  ARG A  44      11.983  -1.768  20.514  1.00 85.85           H
ATOM    378  CG  ARG A  44       9.952  -2.297  21.010  1.00 85.85           C
ATOM    379 1HG  ARG A  44       9.446  -2.005  20.090  1.00 85.85           H
ATOM    380 2HG  ARG A  44       9.423  -3.166  21.403  1.00 85.85           H
ATOM    381  CD  ARG A  44       9.883  -1.151  22.022  1.00 85.85           C
ATOM    382 1HD  ARG A  44      10.562  -0.352  21.726  1.00 85.85           H
ATOM    383 2HD  ARG A  44       8.878  -0.727  22.036  1.00 85.85           H
ATOM    384  NE  ARG A  44      10.241  -1.645  23.370  1.00 85.85           N
ATOM    385  HE  ARG A  44      11.211  -1.704  23.606  1.00 85.85           H
ATOM    386  CZ  ARG A  44       9.346  -2.017  24.296  1.00 85.85           C
ATOM    387  NH1 ARG A  44       8.033  -1.959  24.035  1.00 85.85           N
ATOM    388 1HH1 ARG A  44       7.714  -1.635  23.145  1.00 85.85           H
ATOM    389 2HH1 ARG A  44       7.372  -2.239  24.732  1.00 85.85           H
ATOM    390  NH2 ARG A  44       9.785  -2.449  25.486  1.00 85.85           N
ATOM    391 1HH2 ARG A  44       9.130  -2.731  26.188  1.00 85.85           H
ATOM    392 2HH2 ARG A  44      10.766  -2.490  25.673  1.00 85.85           H
ATOM    393  HN  ARG A  44      10.677  -5.049  20.751  1.00 85.85           H
ATOM    394  N   GLN A  45      13.632  -4.673  19.723  1.00 83.19           N
ATOM    395  CA  GLN A  45      15.028  -4.931  19.414  1.00 83.19           C
ATOM    396  C   GLN A  45      15.168  -5.448  17.981  1.00 83.19           C
ATOM    397  O   GLN A  45      16.029  -4.988  17.232  1.00 83.19           O
ATOM    398  HA  GLN A  45      15.529  -3.968  19.511  1.00 83.19           H
ATOM    399  CB  GLN A  45      15.638  -5.916  20.414  1.00 83.19           C
ATOM    400 1HB  GLN A  45      14.951  -6.746  20.578  1.00 83.19           H
ATOM    401 2HB  GLN A  45      16.555  -6.337  20.002  1.00 83.19           H
ATOM    402  CG  GLN A  45      15.940  -5.227  21.747  1.00 83.19           C
ATOM    403 1HG  GLN A  45      16.626  -4.396  21.583  1.00 83.19           H
ATOM    404 2HG  GLN A  45      15.023  -4.808  22.160  1.00 83.19           H
ATOM    405  CD  GLN A  45      16.553  -6.211  22.746  1.00 83.19           C
ATOM    406  OE1 GLN A  45      16.627  -7.406  22.513  1.00 83.19           O
ATOM    407  NE2 GLN A  45      16.986  -5.643  23.868  1.00 83.19           N
ATOM    408 1HE2 GLN A  45      16.895  -4.656  23.996  1.00 83.19           H
ATOM    409 2HE2 GLN A  45      17.403  -6.204  24.583  1.00 83.19           H
ATOM    410  HN  GLN A  45      13.248  -5.240  20.451  1.00 83.19           H
ATOM    411  N   PHE A  46      14.309  -6.398  17.642  1.00 92.17           N
ATOM    412  CA  PHE A  46      14.316  -6.972  16.307  1.00 92.17           C
ATOM    413  C   PHE A  46      14.125  -5.888  15.244  1.00 92.17           C
ATOM    414  O   PHE A  46      14.864  -5.840  14.262  1.00 92.17           O
ATOM    415  HA  PHE A  46      15.285  -7.450  16.165  1.00 92.17           H
ATOM    416  CB  PHE A  46      13.143  -7.952  16.235  1.00 92.17           C
ATOM    417 1HB  PHE A  46      13.333  -8.780  16.917  1.00 92.17           H
ATOM    418 2HB  PHE A  46      12.241  -7.450  16.587  1.00 92.17           H
ATOM    419  CG  PHE A  46      12.885  -8.512  14.835  1.00 92.17           C
ATOM    420  CD1 PHE A  46      11.902  -7.979  14.060  1.00 92.17           C
ATOM    421  HD1 PHE A  46      11.299  -7.153  14.437  1.00 92.17           H
ATOM    422  CD2 PHE A  46      13.637  -9.542  14.365  1.00 92.17           C
ATOM    423  HD2 PHE A  46      14.425  -9.969  14.986  1.00 92.17           H
ATOM    424  CE1 PHE A  46      11.662  -8.498  12.761  1.00 92.17           C
ATOM    425  HE1 PHE A  46      10.875  -8.071  12.140  1.00 92.17           H
ATOM    426  CE2 PHE A  46      13.398 -10.062  13.066  1.00 92.17           C
ATOM    427  HE2 PHE A  46      14.001 -10.888  12.689  1.00 92.17           H
ATOM    428  CZ  PHE A  46      12.415  -9.529  12.291  1.00 92.17           C
ATOM    429  HZ  PHE A  46      12.231  -9.928  11.293  1.00 92.17           H
ATOM    430  HN  PHE A  46      13.619  -6.775  18.260  1.00 92.17           H
ATOM    431  N   ALA A  47      13.130  -5.045  15.476  1.00 92.88           N
ATOM    432  CA  ALA A  47      12.790  -4.006  14.519  1.00 92.88           C
ATOM    433  C   ALA A  47      13.998  -3.087  14.321  1.00 92.88           C
ATOM    434  O   ALA A  47      14.285  -2.668  13.201  1.00 92.88           O
ATOM    435  HA  ALA A  47      12.554  -4.491  13.572  1.00 92.88           H
ATOM    436  CB  ALA A  47      11.554  -3.247  15.006  1.00 92.88           C
ATOM    437 1HB  ALA A  47      10.718  -3.939  15.103  1.00 92.88           H
ATOM    438 2HB  ALA A  47      11.764  -2.793  15.975  1.00 92.88           H
ATOM    439 3HB  ALA A  47      11.300  -2.467  14.288  1.00 92.88           H
ATOM    440  HN  ALA A  47      12.562  -5.063  16.299  1.00 92.88           H
ATOM    441  N   SER A  48      14.671  -2.801  15.425  1.00 91.29           N
ATOM    442  CA  SER A  48      15.725  -1.800  15.421  1.00 91.29           C
ATOM    443  C   SER A  48      16.894  -2.275  14.555  1.00 91.29           C
ATOM    444  O   SER A  48      17.661  -1.461  14.042  1.00 91.29           O
ATOM    445  HA  SER A  48      15.271  -0.906  14.995  1.00 91.29           H
ATOM    446  CB  SER A  48      16.205  -1.500  16.842  1.00 91.29           C
ATOM    447 1HB  SER A  48      16.845  -0.618  16.830  1.00 91.29           H
ATOM    448 2HB  SER A  48      15.348  -1.263  17.472  1.00 91.29           H
ATOM    449  OG  SER A  48      16.919  -2.597  17.407  1.00 91.29           O
ATOM    450  HG  SER A  48      16.531  -3.460  17.086  1.00 91.29           H
ATOM    451  HN  SER A  48      14.508  -3.239  16.309  1.00 91.29           H
ATOM    452  N   HIS A  49      16.993  -3.589  14.419  1.00 87.34           N
ATOM    453  CA  HIS A  49      18.102  -4.185  13.694  1.00 87.34           C
ATOM    454  C   HIS A  49      17.678  -4.473  12.253  1.00 87.34           C
ATOM    455  O   HIS A  49      18.451  -4.261  11.320  1.00 87.34           O
ATOM    456  HA  HIS A  49      18.904  -3.446  13.687  1.00 87.34           H
ATOM    457  CB  HIS A  49      18.620  -5.428  14.419  1.00 87.34           C
ATOM    458 1HB  HIS A  49      17.778  -6.087  14.636  1.00 87.34           H
ATOM    459 2HB  HIS A  49      19.288  -5.974  13.753  1.00 87.34           H
ATOM    460  CG  HIS A  49      19.350  -5.129  15.707  1.00 87.34           C
ATOM    461  ND1 HIS A  49      20.464  -4.309  15.763  1.00 87.34           N
ATOM    462  HD1 HIS A  49      20.888  -3.844  14.986  1.00 87.34           H
ATOM    463  CD2 HIS A  49      19.115  -5.547  16.984  1.00 87.34           C
ATOM    464  HD2 HIS A  49      18.308  -6.209  17.298  1.00 87.34           H
ATOM    465  CE1 HIS A  49      20.872  -4.245  17.022  1.00 87.34           C
ATOM    466  HE1 HIS A  49      21.727  -3.677  17.390  1.00 87.34           H
ATOM    467  NE2 HIS A  49      20.035  -5.013  17.777  1.00 87.34           N
ATOM    468  HN  HIS A  49      16.333  -4.241  14.793  1.00 87.34           H
ATOM    469  N   PHE A  50      16.450  -4.951  12.115  1.00 83.17           N
ATOM    470  CA  PHE A  50      16.016  -5.553  10.866  1.00 83.17           C
ATOM    471  C   PHE A  50      15.462  -4.495   9.910  1.00 83.17           C
ATOM    472  O   PHE A  50      15.766  -4.509   8.718  1.00 83.17           O
ATOM    473  HA  PHE A  50      16.889  -6.026  10.415  1.00 83.17           H
ATOM    474  CB  PHE A  50      14.904  -6.545  11.210  1.00 83.17           C
ATOM    475 1HB  PHE A  50      15.273  -7.243  11.961  1.00 83.17           H
ATOM    476 2HB  PHE A  50      14.073  -6.002  11.661  1.00 83.17           H
ATOM    477  CG  PHE A  50      14.384  -7.338  10.009  1.00 83.17           C
ATOM    478  CD1 PHE A  50      13.175  -7.034   9.465  1.00 83.17           C
ATOM    479  HD1 PHE A  50      12.577  -6.225   9.884  1.00 83.17           H
ATOM    480  CD2 PHE A  50      15.130  -8.347   9.486  1.00 83.17           C
ATOM    481  HD2 PHE A  50      16.099  -8.591   9.922  1.00 83.17           H
ATOM    482  CE1 PHE A  50      12.693  -7.770   8.351  1.00 83.17           C
ATOM    483  HE1 PHE A  50      11.724  -7.526   7.915  1.00 83.17           H
ATOM    484  CE2 PHE A  50      14.648  -9.084   8.372  1.00 83.17           C
ATOM    485  HE2 PHE A  50      15.246  -9.892   7.953  1.00 83.17           H
ATOM    486  CZ  PHE A  50      13.439  -8.779   7.828  1.00 83.17           C
ATOM    487  HZ  PHE A  50      13.069  -9.344   6.972  1.00 83.17           H
ATOM    488  HN  PHE A  50      15.758  -4.931  12.837  1.00 83.17           H
ATOM    489  N   LEU A  51      14.659  -3.601  10.469  1.00 93.60           N
ATOM    490  CA  LEU A  51      13.819  -2.739   9.656  1.00 93.60           C
ATOM    491  C   LEU A  51      14.680  -1.644   9.023  1.00 93.60           C
ATOM    492  O   LEU A  51      14.553  -1.359   7.833  1.00 93.60           O
ATOM    493  HA  LEU A  51      13.397  -3.351   8.858  1.00 93.60           H
ATOM    494  CB  LEU A  51      12.647  -2.200  10.480  1.00 93.60           C
ATOM    495 1HB  LEU A  51      13.050  -1.619  11.309  1.00 93.60           H
ATOM    496 2HB  LEU A  51      12.076  -1.513   9.856  1.00 93.60           H
ATOM    497  CG  LEU A  51      11.688  -3.249  11.046  1.00 93.60           C
ATOM    498  HG  LEU A  51      12.235  -3.860  11.763  1.00 93.60           H
ATOM    499  CD1 LEU A  51      10.536  -2.585  11.804  1.00 93.60           C
ATOM    500 1HD1 LEU A  51      10.936  -1.995  12.629  1.00 93.60           H
ATOM    501 2HD1 LEU A  51       9.983  -1.934  11.127  1.00 93.60           H
ATOM    502 3HD1 LEU A  51       9.869  -3.353  12.196  1.00 93.60           H
ATOM    503  CD2 LEU A  51      11.185  -4.184   9.945  1.00 93.60           C
ATOM    504 1HD2 LEU A  51      10.661  -3.604   9.186  1.00 93.60           H
ATOM    505 2HD2 LEU A  51      12.033  -4.696   9.489  1.00 93.60           H
ATOM    506 3HD2 LEU A  51      10.505  -4.919  10.375  1.00 93.60           H
ATOM    507  HN  LEU A  51      14.577  -3.463  11.456  1.00 93.60           H
ATOM    508  N   PRO A  52      15.569  -1.013   9.803  1.00 95.50           N
ATOM    509  CA  PRO A  52      16.258   0.193   9.339  1.00 95.50           C
ATOM    510  C   PRO A  52      16.938  -0.013   7.995  1.00 95.50           C
ATOM    511  O   PRO A  52      16.769   0.792   7.080  1.00 95.50           O
ATOM    512  HA  PRO A  52      15.539   0.996   9.174  1.00 95.50           H
ATOM    513  CB  PRO A  52      17.271   0.482  10.449  1.00 95.50           C
ATOM    514 1HB  PRO A  52      18.233   0.012  10.246  1.00 95.50           H
ATOM    515 2HB  PRO A  52      17.454   1.551  10.556  1.00 95.50           H
ATOM    516  CG  PRO A  52      16.609  -0.103  11.691  1.00 95.50           C
ATOM    517 1HG  PRO A  52      17.333  -0.295  12.483  1.00 95.50           H
ATOM    518 2HG  PRO A  52      15.867   0.575  12.112  1.00 95.50           H
ATOM    519  CD  PRO A  52      15.981  -1.385  11.169  1.00 95.50           C
ATOM    520 1HD  PRO A  52      16.692  -2.211  11.161  1.00 95.50           H
ATOM    521 2HD  PRO A  52      15.137  -1.701  11.782  1.00 95.50           H
ATOM    522  N   PRO A  53      17.720  -1.091   7.844  1.00 95.67           N
ATOM    523  CA  PRO A  53      18.496  -1.294   6.618  1.00 95.67           C
ATOM    524  C   PRO A  53      17.613  -1.594   5.418  1.00 95.67           C
ATOM    525  O   PRO A  53      17.920  -1.187   4.299  1.00 95.67           O
ATOM    526  HA  PRO A  53      19.031  -0.381   6.356  1.00 95.67           H
ATOM    527  CB  PRO A  53      19.410  -2.472   6.959  1.00 95.67           C
ATOM    528 1HB  PRO A  53      19.615  -3.088   6.084  1.00 95.67           H
ATOM    529 2HB  PRO A  53      20.373  -2.136   7.343  1.00 95.67           H
ATOM    530  CG  PRO A  53      18.637  -3.232   8.000  1.00 95.67           C
ATOM    531 1HG  PRO A  53      17.929  -3.921   7.539  1.00 95.67           H
ATOM    532 2HG  PRO A  53      19.301  -3.829   8.625  1.00 95.67           H
ATOM    533  CD  PRO A  53      17.927  -2.186   8.808  1.00 95.67           C
ATOM    534 1HD  PRO A  53      16.982  -2.557   9.204  1.00 95.67           H
ATOM    535 2HD  PRO A  53      18.526  -1.863   9.660  1.00 95.67           H
ATOM    536  N   LEU A  54      16.528  -2.305   5.686  1.00 93.74           N
ATOM    537  CA  LEU A  54      15.628  -2.726   4.626  1.00 93.74           C
ATOM    538  C   LEU A  54      14.911  -1.500   4.055  1.00 93.74           C
ATOM    539  O   LEU A  54      14.740  -1.385   2.842  1.00 93.74           O
ATOM    540  HA  LEU A  54      16.236  -3.168   3.837  1.00 93.74           H
ATOM    541  CB  LEU A  54      14.677  -3.814   5.129  1.00 93.74           C
ATOM    542 1HB  LEU A  54      14.175  -3.445   6.023  1.00 93.74           H
ATOM    543 2HB  LEU A  54      13.908  -3.974   4.374  1.00 93.74           H
ATOM    544  CG  LEU A  54      15.318  -5.164   5.459  1.00 93.74           C
ATOM    545  HG  LEU A  54      16.050  -5.010   6.251  1.00 93.74           H
ATOM    546  CD1 LEU A  54      14.276  -6.150   5.990  1.00 93.74           C
ATOM    547 1HD1 LEU A  54      13.824  -5.747   6.897  1.00 93.74           H
ATOM    548 2HD1 LEU A  54      13.504  -6.304   5.237  1.00 93.74           H
ATOM    549 3HD1 LEU A  54      14.758  -7.101   6.216  1.00 93.74           H
ATOM    550  CD2 LEU A  54      16.072  -5.722   4.250  1.00 93.74           C
ATOM    551 1HD2 LEU A  54      15.378  -5.858   3.420  1.00 93.74           H
ATOM    552 2HD2 LEU A  54      16.857  -5.025   3.957  1.00 93.74           H
ATOM    553 3HD2 LEU A  54      16.517  -6.682   4.512  1.00 93.74           H
ATOM    554  HN  LEU A  54      16.261  -2.593   6.606  1.00 93.74           H
ATOM    555  N   TYR A  55      14.512  -0.615   4.956  1.00 94.06           N
ATOM    556  CA  TYR A  55      13.786   0.580   4.561  1.00 94.06           C
ATOM    557  C   TYR A  55      14.673   1.512   3.733  1.00 94.06           C
ATOM    558  O   TYR A  55      14.213   2.114   2.764  1.00 94.06           O
ATOM    559  HA  TYR A  55      12.933   0.271   3.957  1.00 94.06           H
ATOM    560  CB  TYR A  55      13.397   1.287   5.861  1.00 94.06           C
ATOM    561 1HB  TYR A  55      14.260   1.300   6.527  1.00 94.06           H
ATOM    562 2HB  TYR A  55      13.150   2.325   5.639  1.00 94.06           H
ATOM    563  CG  TYR A  55      12.217   0.642   6.591  1.00 94.06           C
ATOM    564  CD1 TYR A  55      11.630  -0.498   6.081  1.00 94.06           C
ATOM    565  HD1 TYR A  55      12.007  -0.939   5.159  1.00 94.06           H
ATOM    566  CD2 TYR A  55      11.740   1.201   7.759  1.00 94.06           C
ATOM    567  HD2 TYR A  55      12.204   2.101   8.162  1.00 94.06           H
ATOM    568  CE1 TYR A  55      10.520  -1.105   6.768  1.00 94.06           C
ATOM    569  HE1 TYR A  55      10.047  -2.006   6.377  1.00 94.06           H
ATOM    570  CE2 TYR A  55      10.630   0.594   8.446  1.00 94.06           C
ATOM    571  HE2 TYR A  55      10.243   1.025   9.370  1.00 94.06           H
ATOM    572  CZ  TYR A  55      10.074  -0.529   7.917  1.00 94.06           C
ATOM    573  OH  TYR A  55       9.025  -1.102   8.566  1.00 94.06           O
ATOM    574  HH  TYR A  55       8.689  -1.887   8.045  1.00 94.06           H
ATOM    575  HN  TYR A  55      14.677  -0.703   5.939  1.00 94.06           H
ATOM    576  N   TRP A  56      15.929   1.603   4.146  1.00 92.44           N
ATOM    577  CA  TRP A  56      16.895   2.417   3.429  1.00 92.44           C
ATOM    578  C   TRP A  56      17.054   1.833   2.024  1.00 92.44           C
ATOM    579  O   TRP A  56      17.098   2.573   1.042  1.00 92.44           O
ATOM    580  HA  TRP A  56      16.499   3.431   3.369  1.00 92.44           H
ATOM    581  CB  TRP A  56      18.217   2.500   4.195  1.00 92.44           C
ATOM    582 1HB  TRP A  56      18.427   1.530   4.644  1.00 92.44           H
ATOM    583 2HB  TRP A  56      19.022   2.705   3.489  1.00 92.44           H
ATOM    584  CG  TRP A  56      18.236   3.568   5.291  1.00 92.44           C
ATOM    585  CD1 TRP A  56      18.355   3.390   6.613  1.00 92.44           C
ATOM    586  HD1 TRP A  56      18.458   2.418   7.095  1.00 92.44           H
ATOM    587  CD2 TRP A  56      18.127   4.994   5.103  1.00 92.44           C
ATOM    588  NE1 TRP A  56      18.330   4.593   7.289  1.00 92.44           N
ATOM    589  HE1 TRP A  56      18.402   4.718   8.279  1.00 92.44           H
ATOM    590  CE2 TRP A  56      18.187   5.600   6.342  1.00 92.44           C
ATOM    591  CE3 TRP A  56      17.982   5.749   3.925  1.00 92.44           C
ATOM    592  HE3 TRP A  56      17.932   5.295   2.936  1.00 92.44           H
ATOM    593  CZ2 TRP A  56      18.110   6.986   6.522  1.00 92.44           C
ATOM    594  HZ2 TRP A  56      18.161   7.440   7.512  1.00 92.44           H
ATOM    595  CZ3 TRP A  56      17.907   7.133   4.123  1.00 92.44           C
ATOM    596  HZ3 TRP A  56      17.794   7.765   3.242  1.00 92.44           H
ATOM    597  CH2 TRP A  56      17.966   7.757   5.363  1.00 92.44           C
ATOM    598  HH2 TRP A  56      17.900   8.843   5.433  1.00 92.44           H
ATOM    599  HN  TRP A  56      16.287   1.134   4.954  1.00 92.44           H
ATOM    600  N   LEU A  57      17.136   0.512   1.972  1.00 92.24           N
ATOM    601  CA  LEU A  57      17.309  -0.178   0.705  1.00 92.24           C
ATOM    602  C   LEU A  57      16.120   0.134  -0.207  1.00 92.24           C
ATOM    603  O   LEU A  57      16.303   0.530  -1.357  1.00 92.24           O
ATOM    604  HA  LEU A  57      18.213   0.214   0.240  1.00 92.24           H
ATOM    605  CB  LEU A  57      17.531  -1.674   0.936  1.00 92.24           C
ATOM    606 1HB  LEU A  57      18.412  -1.798   1.565  1.00 92.24           H
ATOM    607 2HB  LEU A  57      16.681  -2.065   1.496  1.00 92.24           H
ATOM    608  CG  LEU A  57      17.713  -2.527  -0.322  1.00 92.24           C
ATOM    609  HG  LEU A  57      16.874  -2.334  -0.990  1.00 92.24           H
ATOM    610  CD1 LEU A  57      18.987  -2.133  -1.071  1.00 92.24           C
ATOM    611 1HD1 LEU A  57      18.927  -1.085  -1.365  1.00 92.24           H
ATOM    612 2HD1 LEU A  57      19.851  -2.279  -0.422  1.00 92.24           H
ATOM    613 3HD1 LEU A  57      19.093  -2.755  -1.960  1.00 92.24           H
ATOM    614  CD2 LEU A  57      17.686  -4.018   0.019  1.00 92.24           C
ATOM    615 1HD2 LEU A  57      18.492  -4.247   0.716  1.00 92.24           H
ATOM    616 2HD2 LEU A  57      16.728  -4.269   0.476  1.00 92.24           H
ATOM    617 3HD2 LEU A  57      17.817  -4.601  -0.893  1.00 92.24           H
ATOM    618  HN  LEU A  57      17.086  -0.083   2.774  1.00 92.24           H
ATOM    619  N   VAL A  58      14.929  -0.056   0.341  1.00 94.56           N
ATOM    620  CA  VAL A  58      13.712   0.125  -0.431  1.00 94.56           C
ATOM    621  C   VAL A  58      13.638   1.571  -0.926  1.00 94.56           C
ATOM    622  O   VAL A  58      13.280   1.819  -2.077  1.00 94.56           O
ATOM    623  HA  VAL A  58      13.768  -0.538  -1.294  1.00 94.56           H
ATOM    624  CB  VAL A  58      12.496  -0.284   0.403  1.00 94.56           C
ATOM    625  HB  VAL A  58      12.527   0.276   1.337  1.00 94.56           H
ATOM    626  CG1 VAL A  58      11.193   0.071  -0.316  1.00 94.56           C
ATOM    627 1HG1 VAL A  58      11.154   1.147  -0.486  1.00 94.56           H
ATOM    628 2HG1 VAL A  58      11.152  -0.450  -1.273  1.00 94.56           H
ATOM    629 3HG1 VAL A  58      10.345  -0.231   0.299  1.00 94.56           H
ATOM    630  CG2 VAL A  58      12.544  -1.774   0.747  1.00 94.56           C
ATOM    631 1HG2 VAL A  58      12.550  -2.359  -0.173  1.00 94.56           H
ATOM    632 2HG2 VAL A  58      13.448  -1.987   1.318  1.00 94.56           H
ATOM    633 3HG2 VAL A  58      11.669  -2.038   1.340  1.00 94.56           H
ATOM    634  HN  VAL A  58      14.788  -0.328   1.293  1.00 94.56           H
ATOM    635  N   PHE A  59      13.981   2.487  -0.033  1.00 95.59           N
ATOM    636  CA  PHE A  59      13.922   3.903  -0.352  1.00 95.59           C
ATOM    637  C   PHE A  59      14.807   4.231  -1.557  1.00 95.59           C
ATOM    638  O   PHE A  59      14.350   4.850  -2.517  1.00 95.59           O
ATOM    639  HA  PHE A  59      12.885   4.138  -0.591  1.00 95.59           H
ATOM    640  CB  PHE A  59      14.446   4.660   0.870  1.00 95.59           C
ATOM    641 1HB  PHE A  59      13.749   4.520   1.697  1.00 95.59           H
ATOM    642 2HB  PHE A  59      15.396   4.222   1.176  1.00 95.59           H
ATOM    643  CG  PHE A  59      14.643   6.159   0.637  1.00 95.59           C
ATOM    644  CD1 PHE A  59      15.898   6.683   0.603  1.00 95.59           C
ATOM    645  HD1 PHE A  59      16.763   6.034   0.743  1.00 95.59           H
ATOM    646  CD2 PHE A  59      13.564   6.968   0.462  1.00 95.59           C
ATOM    647  HD2 PHE A  59      12.558   6.548   0.489  1.00 95.59           H
ATOM    648  CE1 PHE A  59      16.081   8.074   0.387  1.00 95.59           C
ATOM    649  HE1 PHE A  59      17.087   8.494   0.360  1.00 95.59           H
ATOM    650  CE2 PHE A  59      13.747   8.359   0.246  1.00 95.59           C
ATOM    651  HE2 PHE A  59      12.882   9.008   0.106  1.00 95.59           H
ATOM    652  CZ  PHE A  59      15.002   8.883   0.212  1.00 95.59           C
ATOM    653  HZ  PHE A  59      15.142   9.951   0.046  1.00 95.59           H
ATOM    654  HN  PHE A  59      14.295   2.275   0.893  1.00 95.59           H
ATOM    655  N   ILE A  60      16.057   3.801  -1.468  1.00 93.42           N
ATOM    656  CA  ILE A  60      17.049   4.173  -2.461  1.00 93.42           C
ATOM    657  C   ILE A  60      16.620   3.641  -3.830  1.00 93.42           C
ATOM    658  O   ILE A  60      16.554   4.393  -4.800  1.00 93.42           O
ATOM    659  HA  ILE A  60      17.073   5.262  -2.507  1.00 93.42           H
ATOM    660  CB  ILE A  60      18.441   3.708  -2.029  1.00 93.42           C
ATOM    661  HB  ILE A  60      18.375   2.659  -1.739  1.00 93.42           H
ATOM    662  CG1 ILE A  60      18.924   4.487  -0.805  1.00 93.42           C
ATOM    663 1HG1 ILE A  60      19.174   5.508  -1.094  1.00 93.42           H
ATOM    664 2HG1 ILE A  60      18.122   4.551  -0.070  1.00 93.42           H
ATOM    665  CG2 ILE A  60      19.433   3.793  -3.191  1.00 93.42           C
ATOM    666 1HG2 ILE A  60      19.090   3.159  -4.009  1.00 93.42           H
ATOM    667 2HG2 ILE A  60      19.501   4.825  -3.536  1.00 93.42           H
ATOM    668 3HG2 ILE A  60      20.414   3.456  -2.857  1.00 93.42           H
ATOM    669  CD1 ILE A  60      20.147   3.816  -0.175  1.00 93.42           C
ATOM    670 1HD1 ILE A  60      19.887   2.804   0.135  1.00 93.42           H
ATOM    671 2HD1 ILE A  60      20.955   3.776  -0.905  1.00 93.42           H
ATOM    672 3HD1 ILE A  60      20.470   4.390   0.693  1.00 93.42           H
ATOM    673  HN  ILE A  60      16.394   3.210  -0.735  1.00 93.42           H
ATOM    674  N   VAL A  61      16.338   2.346  -3.864  1.00 92.78           N
ATOM    675  CA  VAL A  61      16.052   1.675  -5.120  1.00 92.78           C
ATOM    676  C   VAL A  61      14.745   2.222  -5.699  1.00 92.78           C
ATOM    677  O   VAL A  61      14.654   2.481  -6.898  1.00 92.78           O
ATOM    678  HA  VAL A  61      16.864   1.906  -5.809  1.00 92.78           H
ATOM    679  CB  VAL A  61      16.025   0.160  -4.910  1.00 92.78           C
ATOM    680  HB  VAL A  61      15.275  -0.060  -4.150  1.00 92.78           H
ATOM    681  CG1 VAL A  61      15.618  -0.564  -6.195  1.00 92.78           C
ATOM    682 1HG1 VAL A  61      14.624  -0.236  -6.498  1.00 92.78           H
ATOM    683 2HG1 VAL A  61      16.334  -0.334  -6.984  1.00 92.78           H
ATOM    684 3HG1 VAL A  61      15.607  -1.640  -6.017  1.00 92.78           H
ATOM    685  CG2 VAL A  61      17.375  -0.346  -4.398  1.00 92.78           C
ATOM    686 1HG2 VAL A  61      18.151  -0.108  -5.125  1.00 92.78           H
ATOM    687 2HG2 VAL A  61      17.607   0.134  -3.448  1.00 92.78           H
ATOM    688 3HG2 VAL A  61      17.328  -1.426  -4.257  1.00 92.78           H
ATOM    689  HN  VAL A  61      16.304   1.760  -3.054  1.00 92.78           H
ATOM    690  N   GLY A  62      13.766   2.381  -4.820  1.00 94.54           N
ATOM    691  CA  GLY A  62      12.432   2.766  -5.247  1.00 94.54           C
ATOM    692  C   GLY A  62      12.414   4.208  -5.757  1.00 94.54           C
ATOM    693  O   GLY A  62      11.776   4.506  -6.766  1.00 94.54           O
ATOM    694 1HA  GLY A  62      12.090   2.094  -6.034  1.00 94.54           H
ATOM    695 2HA  GLY A  62      11.736   2.662  -4.415  1.00 94.54           H
ATOM    696  HN  GLY A  62      13.874   2.251  -3.834  1.00 94.54           H
ATOM    697  N   ALA A  63      13.123   5.065  -5.037  1.00 94.68           N
ATOM    698  CA  ALA A  63      13.158   6.478  -5.376  1.00 94.68           C
ATOM    699  C   ALA A  63      13.770   6.649  -6.767  1.00 94.68           C
ATOM    700  O   ALA A  63      13.247   7.399  -7.591  1.00 94.68           O
ATOM    701  HA  ALA A  63      12.130   6.840  -5.393  1.00 94.68           H
ATOM    702  CB  ALA A  63      13.932   7.242  -4.300  1.00 94.68           C
ATOM    703 1HB  ALA A  63      13.439   7.112  -3.336  1.00 94.68           H
ATOM    704 2HB  ALA A  63      14.950   6.858  -4.243  1.00 94.68           H
ATOM    705 3HB  ALA A  63      13.957   8.302  -4.554  1.00 94.68           H
ATOM    706  HN  ALA A  63      13.665   4.809  -4.237  1.00 94.68           H
ATOM    707  N   LEU A  64      14.869   5.942  -6.987  1.00 88.51           N
ATOM    708  CA  LEU A  64      15.558   6.008  -8.264  1.00 88.51           C
ATOM    709  C   LEU A  64      14.636   5.481  -9.365  1.00 88.51           C
ATOM    710  O   LEU A  64      14.495   6.108 -10.414  1.00 88.51           O
ATOM    711  HA  LEU A  64      15.772   7.058  -8.466  1.00 88.51           H
ATOM    712  CB  LEU A  64      16.901   5.280  -8.186  1.00 88.51           C
ATOM    713 1HB  LEU A  64      16.728   4.281  -7.784  1.00 88.51           H
ATOM    714 2HB  LEU A  64      17.283   5.153  -9.199  1.00 88.51           H
ATOM    715  CG  LEU A  64      17.984   5.957  -7.343  1.00 88.51           C
ATOM    716  HG  LEU A  64      17.572   6.156  -6.354  1.00 88.51           H
ATOM    717  CD1 LEU A  64      19.189   5.034  -7.154  1.00 88.51           C
ATOM    718 1HD1 LEU A  64      18.872   4.122  -6.648  1.00 88.51           H
ATOM    719 2HD1 LEU A  64      19.610   4.782  -8.127  1.00 88.51           H
ATOM    720 3HD1 LEU A  64      19.944   5.540  -6.552  1.00 88.51           H
ATOM    721  CD2 LEU A  64      18.384   7.305  -7.946  1.00 88.51           C
ATOM    722 1HD2 LEU A  64      18.770   7.153  -8.954  1.00 88.51           H
ATOM    723 2HD2 LEU A  64      17.512   7.958  -7.985  1.00 88.51           H
ATOM    724 3HD2 LEU A  64      19.155   7.765  -7.327  1.00 88.51           H
ATOM    725  HN  LEU A  64      15.286   5.334  -6.312  1.00 88.51           H
ATOM    726  N   GLY A  65      14.032   4.335  -9.088  1.00 91.01           N
ATOM    727  CA  GLY A  65      13.238   3.646 -10.091  1.00 91.01           C
ATOM    728  C   GLY A  65      12.047   4.500 -10.530  1.00 91.01           C
ATOM    729  O   GLY A  65      11.851   4.734 -11.721  1.00 91.01           O
ATOM    730 1HA  GLY A  65      13.861   3.413 -10.955  1.00 91.01           H
ATOM    731 2HA  GLY A  65      12.882   2.697  -9.690  1.00 91.01           H
ATOM    732  HN  GLY A  65      14.078   3.879  -8.199  1.00 91.01           H
ATOM    733  N   ASN A  66      11.282   4.942  -9.543  1.00 88.71           N
ATOM    734  CA  ASN A  66      10.048   5.660  -9.816  1.00 88.71           C
ATOM    735  C   ASN A  66      10.380   7.017 -10.438  1.00 88.71           C
ATOM    736  O   ASN A  66       9.638   7.514 -11.284  1.00 88.71           O
ATOM    737  HA  ASN A  66       9.487   5.016 -10.494  1.00 88.71           H
ATOM    738  CB  ASN A  66       9.259   5.910  -8.529  1.00 88.71           C
ATOM    739 1HB  ASN A  66       9.938   6.232  -7.739  1.00 88.71           H
ATOM    740 2HB  ASN A  66       8.546   6.719  -8.686  1.00 88.71           H
ATOM    741  CG  ASN A  66       8.517   4.647  -8.087  1.00 88.71           C
ATOM    742  OD1 ASN A  66       7.586   4.187  -8.727  1.00 88.71           O
ATOM    743  ND2 ASN A  66       8.979   4.114  -6.959  1.00 88.71           N
ATOM    744 1HD2 ASN A  66       9.747   4.542  -6.482  1.00 88.71           H
ATOM    745 2HD2 ASN A  66       8.558   3.286  -6.588  1.00 88.71           H
ATOM    746  HN  ASN A  66      11.492   4.818  -8.573  1.00 88.71           H
ATOM    747  N   SER A  67      11.495   7.579  -9.996  1.00 90.03           N
ATOM    748  CA  SER A  67      11.956   8.850 -10.528  1.00 90.03           C
ATOM    749  C   SER A  67      12.241   8.717 -12.025  1.00 90.03           C
ATOM    750  O   SER A  67      11.941   9.623 -12.801  1.00 90.03           O
ATOM    751  HA  SER A  67      11.138   9.549 -10.355  1.00 90.03           H
ATOM    752  CB  SER A  67      13.205   9.336  -9.790  1.00 90.03           C
ATOM    753 1HB  SER A  67      13.994   8.589  -9.882  1.00 90.03           H
ATOM    754 2HB  SER A  67      13.573  10.247 -10.262  1.00 90.03           H
ATOM    755  OG  SER A  67      12.947   9.586  -8.411  1.00 90.03           O
ATOM    756  HG  SER A  67      13.460   8.940  -7.845  1.00 90.03           H
ATOM    757  HN  SER A  67      12.079   7.181  -9.288  1.00 90.03           H
ATOM    758  N   LEU A  68      12.819   7.581 -12.387  1.00 83.76           N
ATOM    759  CA  LEU A  68      13.125   7.307 -13.781  1.00 83.76           C
ATOM    760  C   LEU A  68      11.821   7.194 -14.572  1.00 83.76           C
ATOM    761  O   LEU A  68      11.723   7.699 -15.690  1.00 83.76           O
ATOM    762  HA  LEU A  68      13.689   8.158 -14.164  1.00 83.76           H
ATOM    763  CB  LEU A  68      14.026   6.076 -13.900  1.00 83.76           C
ATOM    764 1HB  LEU A  68      13.619   5.290 -13.263  1.00 83.76           H
ATOM    765 2HB  LEU A  68      13.976   5.712 -14.926  1.00 83.76           H
ATOM    766  CG  LEU A  68      15.496   6.282 -13.531  1.00 83.76           C
ATOM    767  HG  LEU A  68      15.539   6.760 -12.552  1.00 83.76           H
ATOM    768  CD1 LEU A  68      16.225   4.942 -13.413  1.00 83.76           C
ATOM    769 1HD1 LEU A  68      15.752   4.338 -12.639  1.00 83.76           H
ATOM    770 2HD1 LEU A  68      16.174   4.415 -14.366  1.00 83.76           H
ATOM    771 3HD1 LEU A  68      17.268   5.118 -13.151  1.00 83.76           H
ATOM    772  CD2 LEU A  68      16.183   7.223 -14.524  1.00 83.76           C
ATOM    773 1HD2 LEU A  68      16.130   6.796 -15.525  1.00 83.76           H
ATOM    774 2HD2 LEU A  68      15.681   8.190 -14.514  1.00 83.76           H
ATOM    775 3HD2 LEU A  68      17.227   7.352 -14.238  1.00 83.76           H
ATOM    776  HN  LEU A  68      13.076   6.856 -11.748  1.00 83.76           H
ATOM    777  N   VAL A  69      10.851   6.529 -13.962  1.00 85.76           N
ATOM    778  CA  VAL A  69       9.566   6.320 -14.607  1.00 85.76           C
ATOM    779  C   VAL A  69       8.959   7.675 -14.976  1.00 85.76           C
ATOM    780  O   VAL A  69       8.553   7.887 -16.118  1.00 85.76           O
ATOM    781  HA  VAL A  69       9.746   5.755 -15.522  1.00 85.76           H
ATOM    782  CB  VAL A  69       8.657   5.483 -13.705  1.00 85.76           C
ATOM    783  HB  VAL A  69       8.622   5.963 -12.727  1.00 85.76           H
ATOM    784  CG1 VAL A  69       7.231   5.435 -14.256  1.00 85.76           C
ATOM    785 1HG1 VAL A  69       6.830   6.447 -14.314  1.00 85.76           H
ATOM    786 2HG1 VAL A  69       7.241   4.990 -15.251  1.00 85.76           H
ATOM    787 3HG1 VAL A  69       6.606   4.834 -13.595  1.00 85.76           H
ATOM    788  CG2 VAL A  69       9.220   4.073 -13.516  1.00 85.76           C
ATOM    789 1HG2 VAL A  69       9.299   3.580 -14.485  1.00 85.76           H
ATOM    790 2HG2 VAL A  69      10.208   4.134 -13.058  1.00 85.76           H
ATOM    791 3HG2 VAL A  69       8.555   3.499 -12.870  1.00 85.76           H
ATOM    792  HN  VAL A  69      10.932   6.138 -13.045  1.00 85.76           H
ATOM    793  N   ILE A  70       8.915   8.557 -13.988  1.00 87.65           N
ATOM    794  CA  ILE A  70       8.292   9.856 -14.172  1.00 87.65           C
ATOM    795  C   ILE A  70       9.028  10.619 -15.275  1.00 87.65           C
ATOM    796  O   ILE A  70       8.400  11.249 -16.125  1.00 87.65           O
ATOM    797  HA  ILE A  70       7.266   9.683 -14.497  1.00 87.65           H
ATOM    798  CB  ILE A  70       8.224  10.611 -12.843  1.00 87.65           C
ATOM    799  HB  ILE A  70       9.222  10.620 -12.404  1.00 87.65           H
ATOM    800  CG1 ILE A  70       7.302   9.896 -11.853  1.00 87.65           C
ATOM    801 1HG1 ILE A  70       6.263  10.039 -12.151  1.00 87.65           H
ATOM    802 2HG1 ILE A  70       7.496   8.824 -11.879  1.00 87.65           H
ATOM    803  CG2 ILE A  70       7.813  12.068 -13.060  1.00 87.65           C
ATOM    804 1HG2 ILE A  70       8.543  12.559 -13.704  1.00 87.65           H
ATOM    805 2HG2 ILE A  70       6.831  12.102 -13.532  1.00 87.65           H
ATOM    806 3HG2 ILE A  70       7.773  12.581 -12.099  1.00 87.65           H
ATOM    807  CD1 ILE A  70       7.508  10.424 -10.432  1.00 87.65           C
ATOM    808 1HD1 ILE A  70       8.542  10.257 -10.129  1.00 87.65           H
ATOM    809 2HD1 ILE A  70       7.290  11.491 -10.405  1.00 87.65           H
ATOM    810 3HD1 ILE A  70       6.840   9.899  -9.749  1.00 87.65           H
ATOM    811  HN  ILE A  70       9.296   8.395 -13.078  1.00 87.65           H
ATOM    812  N   LEU A  71      10.350  10.536 -15.227  1.00 83.60           N
ATOM    813  CA  LEU A  71      11.180  11.273 -16.164  1.00 83.60           C
ATOM    814  C   LEU A  71      10.856  10.822 -17.590  1.00 83.60           C
ATOM    815  O   LEU A  71      10.711  11.649 -18.489  1.00 83.60           O
ATOM    816  HA  LEU A  71      10.923  12.328 -16.069  1.00 83.60           H
ATOM    817  CB  LEU A  71      12.659  11.132 -15.796  1.00 83.60           C
ATOM    818 1HB  LEU A  71      12.764  11.310 -14.725  1.00 83.60           H
ATOM    819 2HB  LEU A  71      12.962  10.102 -15.979  1.00 83.60           H
ATOM    820  CG  LEU A  71      13.626  12.058 -16.536  1.00 83.60           C
ATOM    821  HG  LEU A  71      13.156  12.366 -17.471  1.00 83.60           H
ATOM    822  CD1 LEU A  71      13.897  13.328 -15.727  1.00 83.60           C
ATOM    823 1HD1 LEU A  71      12.960  13.861 -15.562  1.00 83.60           H
ATOM    824 2HD1 LEU A  71      14.336  13.060 -14.766  1.00 83.60           H
ATOM    825 3HD1 LEU A  71      14.587  13.968 -16.276  1.00 83.60           H
ATOM    826  CD2 LEU A  71      14.917  11.324 -16.900  1.00 83.60           C
ATOM    827 1HD2 LEU A  71      15.402  10.968 -15.991  1.00 83.60           H
ATOM    828 2HD2 LEU A  71      14.684  10.475 -17.544  1.00 83.60           H
ATOM    829 3HD2 LEU A  71      15.587  12.005 -17.426  1.00 83.60           H
ATOM    830  HN  LEU A  71      10.852   9.980 -14.564  1.00 83.60           H
ATOM    831  N   VAL A  72      10.752   9.511 -17.752  1.00 82.15           N
ATOM    832  CA  VAL A  72      10.559   8.933 -19.071  1.00 82.15           C
ATOM    833  C   VAL A  72       9.234   9.430 -19.652  1.00 82.15           C
ATOM    834  O   VAL A  72       9.170   9.821 -20.816  1.00 82.15           O
ATOM    835  HA  VAL A  72      11.373   9.283 -19.706  1.00 82.15           H
ATOM    836  CB  VAL A  72      10.642   7.407 -18.991  1.00 82.15           C
ATOM    837  HB  VAL A  72       9.948   7.074 -18.220  1.00 82.15           H
ATOM    838  CG1 VAL A  72      10.219   6.765 -20.314  1.00 82.15           C
ATOM    839 1HG1 VAL A  72       9.191   7.048 -20.542  1.00 82.15           H
ATOM    840 2HG1 VAL A  72      10.876   7.110 -21.112  1.00 82.15           H
ATOM    841 3HG1 VAL A  72      10.287   5.681 -20.230  1.00 82.15           H
ATOM    842  CG2 VAL A  72      12.047   6.955 -18.587  1.00 82.15           C
ATOM    843 1HG2 VAL A  72      12.768   7.306 -19.326  1.00 82.15           H
ATOM    844 2HG2 VAL A  72      12.296   7.370 -17.611  1.00 82.15           H
ATOM    845 3HG2 VAL A  72      12.078   5.867 -18.538  1.00 82.15           H
ATOM    846  HN  VAL A  72      10.798   8.849 -17.004  1.00 82.15           H
ATOM    847  N   TYR A  73       8.208   9.399 -18.814  1.00 78.65           N
ATOM    848  CA  TYR A  73       6.881   9.810 -19.239  1.00 78.65           C
ATOM    849  C   TYR A  73       6.842  11.309 -19.539  1.00 78.65           C
ATOM    850  O   TYR A  73       6.115  11.749 -20.429  1.00 78.65           O
ATOM    851  HA  TYR A  73       6.633   9.259 -20.146  1.00 78.65           H
ATOM    852  CB  TYR A  73       5.950   9.513 -18.062  1.00 78.65           C
ATOM    853 1HB  TYR A  73       6.521   9.575 -17.135  1.00 78.65           H
ATOM    854 2HB  TYR A  73       5.182  10.285 -18.015  1.00 78.65           H
ATOM    855  CG  TYR A  73       5.272   8.143 -18.135  1.00 78.65           C
ATOM    856  CD1 TYR A  73       4.357   7.878 -19.134  1.00 78.65           C
ATOM    857  HD1 TYR A  73       4.118   8.645 -19.870  1.00 78.65           H
ATOM    858  CD2 TYR A  73       5.576   7.172 -17.202  1.00 78.65           C
ATOM    859  HD2 TYR A  73       6.299   7.381 -16.413  1.00 78.65           H
ATOM    860  CE1 TYR A  73       3.719   6.589 -19.202  1.00 78.65           C
ATOM    861  HE1 TYR A  73       2.995   6.367 -19.986  1.00 78.65           H
ATOM    862  CE2 TYR A  73       4.938   5.883 -17.271  1.00 78.65           C
ATOM    863  HE2 TYR A  73       5.169   5.107 -16.541  1.00 78.65           H
ATOM    864  CZ  TYR A  73       4.041   5.655 -18.268  1.00 78.65           C
ATOM    865  OH  TYR A  73       3.439   4.437 -18.333  1.00 78.65           O
ATOM    866  HH  TYR A  73       2.879   4.377 -19.159  1.00 78.65           H
ATOM    867  HN  TYR A  73       8.273   9.100 -17.861  1.00 78.65           H
ATOM    868  N   TRP A  74       7.632  12.054 -18.780  1.00 71.17           N
ATOM    869  CA  TRP A  74       7.628  13.502 -18.890  1.00 71.17           C
ATOM    870  C   TRP A  74       8.183  13.874 -20.267  1.00 71.17           C
ATOM    871  O   TRP A  74       7.560  14.634 -21.006  1.00 71.17           O
ATOM    872  HA  TRP A  74       6.596  13.841 -18.800  1.00 71.17           H
ATOM    873  CB  TRP A  74       8.408  14.142 -17.739  1.00 71.17           C
ATOM    874 1HB  TRP A  74       8.025  13.754 -16.795  1.00 71.17           H
ATOM    875 2HB  TRP A  74       9.453  13.838 -17.808  1.00 71.17           H
ATOM    876  CG  TRP A  74       8.337  15.670 -17.712  1.00 71.17           C
ATOM    877  CD1 TRP A  74       9.157  16.544 -18.311  1.00 71.17           C
ATOM    878  HD1 TRP A  74      10.016  16.262 -18.919  1.00 71.17           H
ATOM    879  CD2 TRP A  74       7.355  16.473 -17.025  1.00 71.17           C
ATOM    880  NE1 TRP A  74       8.777  17.847 -18.060  1.00 71.17           N
ATOM    881  HE1 TRP A  74       9.231  18.672 -18.397  1.00 71.17           H
ATOM    882  CE2 TRP A  74       7.646  17.802 -17.253  1.00 71.17           C
ATOM    883  CE3 TRP A  74       6.256  16.089 -16.235  1.00 71.17           C
ATOM    884  HE3 TRP A  74       6.005  15.046 -16.040  1.00 71.17           H
ATOM    885  CZ2 TRP A  74       6.887  18.855 -16.728  1.00 71.17           C
ATOM    886  HZ2 TRP A  74       7.138  19.897 -16.923  1.00 71.17           H
ATOM    887  CZ3 TRP A  74       5.508  17.152 -15.718  1.00 71.17           C
ATOM    888  HZ3 TRP A  74       4.644  16.910 -15.098  1.00 71.17           H
ATOM    889  CH2 TRP A  74       5.788  18.496 -15.939  1.00 71.17           C
ATOM    890  HH2 TRP A  74       5.155  19.267 -15.499  1.00 71.17           H
ATOM    891  HN  TRP A  74       8.266  11.683 -18.101  1.00 71.17           H
ATOM    892  N   TYR A  75       9.348  13.320 -20.569  1.00 69.58           N
ATOM    893  CA  TYR A  75      10.151  13.820 -21.672  1.00 69.58           C
ATOM    894  C   TYR A  75       9.864  13.042 -22.957  1.00 69.58           C
ATOM    895  O   TYR A  75       9.979  13.585 -24.055  1.00 69.58           O
ATOM    896  HA  TYR A  75       9.895  14.869 -21.826  1.00 69.58           H
ATOM    897  CB  TYR A  75      11.609  13.594 -21.268  1.00 69.58           C
ATOM    898 1HB  TYR A  75      11.691  12.632 -20.763  1.00 69.58           H
ATOM    899 2HB  TYR A  75      12.220  13.534 -22.169  1.00 69.58           H
ATOM    900  CG  TYR A  75      12.178  14.683 -20.355  1.00 69.58           C
ATOM    901  CD1 TYR A  75      12.584  15.889 -20.889  1.00 69.58           C
ATOM    902  HD1 TYR A  75      12.499  16.066 -21.961  1.00 69.58           H
ATOM    903  CD2 TYR A  75      12.285  14.458 -18.998  1.00 69.58           C
ATOM    904  HD2 TYR A  75      11.965  13.505 -18.576  1.00 69.58           H
ATOM    905  CE1 TYR A  75      13.119  16.913 -20.030  1.00 69.58           C
ATOM    906  HE1 TYR A  75      13.443  17.870 -20.439  1.00 69.58           H
ATOM    907  CE2 TYR A  75      12.821  15.482 -18.138  1.00 69.58           C
ATOM    908  HE2 TYR A  75      12.911  15.318 -17.065  1.00 69.58           H
ATOM    909  CZ  TYR A  75      13.211  16.659 -18.697  1.00 69.58           C
ATOM    910  OH  TYR A  75      13.716  17.626 -17.885  1.00 69.58           O
ATOM    911  HH  TYR A  75      13.712  17.313 -16.936  1.00 69.58           H
ATOM    912  HN  TYR A  75       9.743  12.544 -20.076  1.00 69.58           H
ATOM    913  N   CYS A  76       9.495  11.782 -22.778  1.00 69.04           N
ATOM    914  CA  CYS A  76       9.524  10.830 -23.876  1.00 69.04           C
ATOM    915  C   CYS A  76       8.097  10.332 -24.117  1.00 69.04           C
ATOM    916  O   CYS A  76       7.483  10.663 -25.130  1.00 69.04           O
ATOM    917  HA  CYS A  76       9.898  11.369 -24.747  1.00 69.04           H
ATOM    918  CB  CYS A  76      10.492   9.678 -23.601  1.00 69.04           C
ATOM    919 1HB  CYS A  76      11.421  10.065 -23.181  1.00 69.04           H
ATOM    920 2HB  CYS A  76      10.065   9.002 -22.860  1.00 69.04           H
ATOM    921  SG  CYS A  76      10.838   8.768 -25.150  1.00 69.04           S
ATOM    922  HG  CYS A  76       9.625   8.236 -25.273  1.00 69.04           H
ATOM    923  HN  CYS A  76       9.183  11.409 -21.904  1.00 69.04           H
ATOM    924  N   THR A  77       7.612   9.544 -23.169  1.00 61.94           N
ATOM    925  CA  THR A  77       6.400   8.772 -23.386  1.00 61.94           C
ATOM    926  C   THR A  77       5.199   9.702 -23.564  1.00 61.94           C
ATOM    927  O   THR A  77       4.370   9.490 -24.447  1.00 61.94           O
ATOM    928  HA  THR A  77       6.512   8.212 -24.314  1.00 61.94           H
ATOM    929  CB  THR A  77       6.246   7.797 -22.217  1.00 61.94           C
ATOM    930  HB  THR A  77       5.976   8.325 -21.302  1.00 61.94           H
ATOM    931  OG1 THR A  77       7.488   7.099 -22.180  1.00 61.94           O
ATOM    932  HG1 THR A  77       7.574   6.511 -22.984  1.00 61.94           H
ATOM    933  CG2 THR A  77       5.213   6.704 -22.498  1.00 61.94           C
ATOM    934 1HG2 THR A  77       5.518   6.132 -23.374  1.00 61.94           H
ATOM    935 2HG2 THR A  77       4.241   7.162 -22.684  1.00 61.94           H
ATOM    936 3HG2 THR A  77       5.142   6.040 -21.637  1.00 61.94           H
ATOM    937  HN  THR A  77       8.030   9.430 -22.268  1.00 61.94           H
ATOM    938  N   ARG A  78       5.143  10.714 -22.710  1.00 56.39           N
ATOM    939  CA  ARG A  78       3.928  11.496 -22.555  1.00 56.39           C
ATOM    940  C   ARG A  78       2.730  10.575 -22.317  1.00 56.39           C
ATOM    941  O   ARG A  78       2.729   9.426 -22.756  1.00 56.39           O
ATOM    942  HA  ARG A  78       4.113  12.130 -21.689  1.00 56.39           H
ATOM    943  CB  ARG A  78       3.664  12.354 -23.794  1.00 56.39           C
ATOM    944 1HB  ARG A  78       3.523  11.711 -24.663  1.00 56.39           H
ATOM    945 2HB  ARG A  78       2.741  12.917 -23.661  1.00 56.39           H
ATOM    946  CG  ARG A  78       4.824  13.318 -24.051  1.00 56.39           C
ATOM    947 1HG  ARG A  78       5.033  13.890 -23.146  1.00 56.39           H
ATOM    948 2HG  ARG A  78       5.726  12.754 -24.286  1.00 56.39           H
ATOM    949  CD  ARG A  78       4.499  14.273 -25.201  1.00 56.39           C
ATOM    950 1HD  ARG A  78       4.306  13.707 -26.111  1.00 56.39           H
ATOM    951 2HD  ARG A  78       3.591  14.832 -24.974  1.00 56.39           H
ATOM    952  NE  ARG A  78       5.626  15.208 -25.417  1.00 56.39           N
ATOM    953  HE  ARG A  78       6.463  15.062 -24.889  1.00 56.39           H
ATOM    954  CZ  ARG A  78       5.595  16.237 -26.274  1.00 56.39           C
ATOM    955  NH1 ARG A  78       4.499  16.479 -27.007  1.00 56.39           N
ATOM    956 1HH1 ARG A  78       3.697  15.890 -26.915  1.00 56.39           H
ATOM    957 2HH1 ARG A  78       4.485  17.249 -27.645  1.00 56.39           H
ATOM    958  NH2 ARG A  78       6.676  17.020 -26.389  1.00 56.39           N
ATOM    959 1HH2 ARG A  78       6.670  17.792 -27.024  1.00 56.39           H
ATOM    960 2HH2 ARG A  78       7.490  16.832 -25.839  1.00 56.39           H
ATOM    961  HN  ARG A  78       5.906  11.000 -22.131  1.00 56.39           H
ATOM    962  N   VAL A  79       1.739  11.113 -21.622  1.00 71.89           N
ATOM    963  CA  VAL A  79       0.534  10.357 -21.327  1.00 71.89           C
ATOM    964  C   VAL A  79      -0.378  10.361 -22.556  1.00 71.89           C
ATOM    965  O   VAL A  79      -1.006  11.373 -22.864  1.00 71.89           O
ATOM    966  HA  VAL A  79       0.833   9.330 -21.116  1.00 71.89           H
ATOM    967  CB  VAL A  79      -0.145  10.920 -20.077  1.00 71.89           C
ATOM    968  HB  VAL A  79      -0.451  11.943 -20.294  1.00 71.89           H
ATOM    969  CG1 VAL A  79      -1.401  10.118 -19.727  1.00 71.89           C
ATOM    970 1HG1 VAL A  79      -2.105  10.165 -20.558  1.00 71.89           H
ATOM    971 2HG1 VAL A  79      -1.128   9.080 -19.539  1.00 71.89           H
ATOM    972 3HG1 VAL A  79      -1.863  10.540 -18.835  1.00 71.89           H
ATOM    973  CG2 VAL A  79       0.827  10.959 -18.896  1.00 71.89           C
ATOM    974 1HG2 VAL A  79       1.177   9.950 -18.680  1.00 71.89           H
ATOM    975 2HG2 VAL A  79       1.678  11.593 -19.147  1.00 71.89           H
ATOM    976 3HG2 VAL A  79       0.319  11.364 -18.021  1.00 71.89           H
ATOM    977  HN  VAL A  79       1.750  12.047 -21.263  1.00 71.89           H
ATOM    978  N   LYS A  80      -0.423   9.217 -23.224  1.00 64.68           N
ATOM    979  CA  LYS A  80      -1.182   9.100 -24.457  1.00 64.68           C
ATOM    980  C   LYS A  80      -2.406   8.215 -24.216  1.00 64.68           C
ATOM    981  O   LYS A  80      -3.422   8.356 -24.895  1.00 64.68           O
ATOM    982  HA  LYS A  80      -1.526  10.099 -24.725  1.00 64.68           H
ATOM    983  CB  LYS A  80      -0.283   8.611 -25.595  1.00 64.68           C
ATOM    984 1HB  LYS A  80       0.215   7.688 -25.299  1.00 64.68           H
ATOM    985 2HB  LYS A  80      -0.891   8.378 -26.469  1.00 64.68           H
ATOM    986  CG  LYS A  80       0.763   9.666 -25.960  1.00 64.68           C
ATOM    987 1HG  LYS A  80       0.266  10.599 -26.225  1.00 64.68           H
ATOM    988 2HG  LYS A  80       1.392   9.875 -25.094  1.00 64.68           H
ATOM    989  CD  LYS A  80       1.632   9.195 -27.127  1.00 64.68           C
ATOM    990 1HD  LYS A  80       2.105   8.247 -26.874  1.00 64.68           H
ATOM    991 2HD  LYS A  80       1.007   9.016 -28.002  1.00 64.68           H
ATOM    992  CE  LYS A  80       2.705  10.233 -27.465  1.00 64.68           C
ATOM    993 1HE  LYS A  80       2.234  11.182 -27.718  1.00 64.68           H
ATOM    994 2HE  LYS A  80       3.334  10.411 -26.593  1.00 64.68           H
ATOM    995  NZ  LYS A  80       3.537   9.767 -28.597  1.00 64.68           N
ATOM    996 1HZ  LYS A  80       4.238  10.468 -28.812  1.00 64.68           H
ATOM    997 2HZ  LYS A  80       3.995   8.898 -28.346  1.00 64.68           H
ATOM    998 3HZ  LYS A  80       2.950   9.617 -29.410  1.00 64.68           H
ATOM    999  HN  LYS A  80       0.046   8.383 -22.935  1.00 64.68           H
ATOM   1000  N   THR A  81      -2.269   7.321 -23.248  1.00 74.39           N
ATOM   1001  CA  THR A  81      -3.302   6.332 -22.989  1.00 74.39           C
ATOM   1002  C   THR A  81      -3.787   6.434 -21.542  1.00 74.39           C
ATOM   1003  O   THR A  81      -3.138   7.064 -20.708  1.00 74.39           O
ATOM   1004  HA  THR A  81      -4.156   6.553 -23.629  1.00 74.39           H
ATOM   1005  CB  THR A  81      -2.738   4.955 -23.346  1.00 74.39           C
ATOM   1006  HB  THR A  81      -3.538   4.223 -23.452  1.00 74.39           H
ATOM   1007  OG1 THR A  81      -1.793   4.689 -22.313  1.00 74.39           O
ATOM   1008  HG1 THR A  81      -1.508   3.731 -22.348  1.00 74.39           H
ATOM   1009  CG2 THR A  81      -1.896   4.980 -24.623  1.00 74.39           C
ATOM   1010 1HG2 THR A  81      -1.057   5.662 -24.492  1.00 74.39           H
ATOM   1011 2HG2 THR A  81      -2.512   5.317 -25.457  1.00 74.39           H
ATOM   1012 3HG2 THR A  81      -1.521   3.978 -24.830  1.00 74.39           H
ATOM   1013  HN  THR A  81      -1.471   7.266 -22.647  1.00 74.39           H
ATOM   1014  N   MET A  82      -4.926   5.805 -21.288  1.00 74.96           N
ATOM   1015  CA  MET A  82      -5.477   5.770 -19.944  1.00 74.96           C
ATOM   1016  C   MET A  82      -4.540   5.032 -18.986  1.00 74.96           C
ATOM   1017  O   MET A  82      -4.391   5.428 -17.831  1.00 74.96           O
ATOM   1018  HA  MET A  82      -5.573   6.812 -19.639  1.00 74.96           H
ATOM   1019  CB  MET A  82      -6.837   5.070 -19.969  1.00 74.96           C
ATOM   1020 1HB  MET A  82      -7.433   5.454 -20.797  1.00 74.96           H
ATOM   1021 2HB  MET A  82      -6.698   4.003 -20.143  1.00 74.96           H
ATOM   1022  CG  MET A  82      -7.588   5.284 -18.653  1.00 74.96           C
ATOM   1023 1HG  MET A  82      -7.060   4.789 -17.838  1.00 74.96           H
ATOM   1024 2HG  MET A  82      -7.620   6.347 -18.411  1.00 74.96           H
ATOM   1025  SD  MET A  82      -9.247   4.639 -18.784  1.00 74.96           S
ATOM   1026  CE  MET A  82      -9.909   5.164 -17.212  1.00 74.96           C
ATOM   1027 1HE  MET A  82      -9.325   4.722 -16.405  1.00 74.96           H
ATOM   1028 2HE  MET A  82      -9.861   6.251 -17.142  1.00 74.96           H
ATOM   1029 3HE  MET A  82     -10.947   4.841 -17.128  1.00 74.96           H
ATOM   1030  HN  MET A  82      -5.467   5.327 -21.979  1.00 74.96           H
ATOM   1031  N   THR A  83      -3.933   3.973 -19.501  1.00 75.07           N
ATOM   1032  CA  THR A  83      -2.989   3.197 -18.716  1.00 75.07           C
ATOM   1033  C   THR A  83      -1.799   4.066 -18.301  1.00 75.07           C
ATOM   1034  O   THR A  83      -1.352   4.006 -17.157  1.00 75.07           O
ATOM   1035  HA  THR A  83      -3.485   2.875 -17.800  1.00 75.07           H
ATOM   1036  CB  THR A  83      -2.587   1.970 -19.537  1.00 75.07           C
ATOM   1037  HB  THR A  83      -1.892   2.243 -20.331  1.00 75.07           H
ATOM   1038  OG1 THR A  83      -3.829   1.421 -19.970  1.00 75.07           O
ATOM   1039  HG1 THR A  83      -4.514   1.511 -19.247  1.00 75.07           H
ATOM   1040  CG2 THR A  83      -1.971   0.865 -18.677  1.00 75.07           C
ATOM   1041 1HG2 THR A  83      -2.693   0.545 -17.925  1.00 75.07           H
ATOM   1042 2HG2 THR A  83      -1.077   1.246 -18.183  1.00 75.07           H
ATOM   1043 3HG2 THR A  83      -1.705   0.018 -19.309  1.00 75.07           H
ATOM   1044  HN  THR A  83      -4.078   3.645 -20.434  1.00 75.07           H
ATOM   1045  N   ASP A  84      -1.322   4.853 -19.254  1.00 78.05           N
ATOM   1046  CA  ASP A  84      -0.170   5.706 -19.012  1.00 78.05           C
ATOM   1047  C   ASP A  84      -0.479   6.655 -17.852  1.00 78.05           C
ATOM   1048  O   ASP A  84       0.392   6.944 -17.033  1.00 78.05           O
ATOM   1049  HA  ASP A  84       0.649   5.024 -18.786  1.00 78.05           H
ATOM   1050  CB  ASP A  84       0.155   6.554 -20.243  1.00 78.05           C
ATOM   1051 1HB  ASP A  84      -0.699   7.185 -20.490  1.00 78.05           H
ATOM   1052 2HB  ASP A  84       0.990   7.219 -20.021  1.00 78.05           H
ATOM   1053  CG  ASP A  84       0.505   5.669 -21.441  1.00 78.05           C
ATOM   1054  OD1 ASP A  84       1.056   4.574 -21.196  1.00 78.05           O
ATOM   1055  OD2 ASP A  84       0.214   6.107 -22.575  1.00 78.05           O
ATOM   1056  HN  ASP A  84      -1.707   4.913 -20.174  1.00 78.05           H
ATOM   1057  N   MET A  85      -1.721   7.114 -17.819  1.00 83.71           N
ATOM   1058  CA  MET A  85      -2.148   8.047 -16.791  1.00 83.71           C
ATOM   1059  C   MET A  85      -2.053   7.413 -15.402  1.00 83.71           C
ATOM   1060  O   MET A  85      -1.537   8.026 -14.469  1.00 83.71           O
ATOM   1061  HA  MET A  85      -1.463   8.892 -16.859  1.00 83.71           H
ATOM   1062  CB  MET A  85      -3.591   8.478 -17.058  1.00 83.71           C
ATOM   1063 1HB  MET A  85      -3.694   8.793 -18.096  1.00 83.71           H
ATOM   1064 2HB  MET A  85      -4.260   7.629 -16.915  1.00 83.71           H
ATOM   1065  CG  MET A  85      -4.003   9.621 -16.129  1.00 83.71           C
ATOM   1066 1HG  MET A  85      -5.077   9.793 -16.204  1.00 83.71           H
ATOM   1067 2HG  MET A  85      -3.796   9.352 -15.093  1.00 83.71           H
ATOM   1068  SD  MET A  85      -3.117  11.109 -16.560  1.00 83.71           S
ATOM   1069  CE  MET A  85      -3.585  12.157 -15.194  1.00 83.71           C
ATOM   1070 1HE  MET A  85      -4.669  12.275 -15.181  1.00 83.71           H
ATOM   1071 2HE  MET A  85      -3.259  11.702 -14.258  1.00 83.71           H
ATOM   1072 3HE  MET A  85      -3.115  13.133 -15.307  1.00 83.71           H
ATOM   1073  HN  MET A  85      -2.429   6.859 -18.478  1.00 83.71           H
ATOM   1074  N   PHE A  86      -2.560   6.192 -15.308  1.00 86.51           N
ATOM   1075  CA  PHE A  86      -2.578   5.485 -14.039  1.00 86.51           C
ATOM   1076  C   PHE A  86      -1.161   5.117 -13.595  1.00 86.51           C
ATOM   1077  O   PHE A  86      -0.838   5.194 -12.410  1.00 86.51           O
ATOM   1078  HA  PHE A  86      -3.026   6.153 -13.303  1.00 86.51           H
ATOM   1079  CB  PHE A  86      -3.382   4.201 -14.254  1.00 86.51           C
ATOM   1080 1HB  PHE A  86      -2.960   3.658 -15.100  1.00 86.51           H
ATOM   1081 2HB  PHE A  86      -3.269   3.562 -13.377  1.00 86.51           H
ATOM   1082  CG  PHE A  86      -4.872   4.434 -14.508  1.00 86.51           C
ATOM   1083  CD1 PHE A  86      -5.540   5.389 -13.806  1.00 86.51           C
ATOM   1084  HD1 PHE A  86      -5.014   5.987 -13.062  1.00 86.51           H
ATOM   1085  CD2 PHE A  86      -5.529   3.688 -15.436  1.00 86.51           C
ATOM   1086  HD2 PHE A  86      -4.994   2.923 -15.998  1.00 86.51           H
ATOM   1087  CE1 PHE A  86      -6.924   5.606 -14.042  1.00 86.51           C
ATOM   1088  HE1 PHE A  86      -7.459   6.370 -13.479  1.00 86.51           H
ATOM   1089  CE2 PHE A  86      -6.913   3.905 -15.672  1.00 86.51           C
ATOM   1090  HE2 PHE A  86      -7.439   3.307 -16.415  1.00 86.51           H
ATOM   1091  CZ  PHE A  86      -7.581   4.859 -14.969  1.00 86.51           C
ATOM   1092  HZ  PHE A  86      -8.643   5.026 -15.151  1.00 86.51           H
ATOM   1093  HN  PHE A  86      -2.951   5.688 -16.078  1.00 86.51           H
ATOM   1094  N   LEU A  87      -0.353   4.726 -14.569  1.00 80.57           N
ATOM   1095  CA  LEU A  87       1.005   4.294 -14.286  1.00 80.57           C
ATOM   1096  C   LEU A  87       1.812   5.478 -13.750  1.00 80.57           C
ATOM   1097  O   LEU A  87       2.655   5.311 -12.870  1.00 80.57           O
ATOM   1098  HA  LEU A  87       0.950   3.532 -13.508  1.00 80.57           H
ATOM   1099  CB  LEU A  87       1.626   3.635 -15.520  1.00 80.57           C
ATOM   1100 1HB  LEU A  87       1.524   4.320 -16.363  1.00 80.57           H
ATOM   1101 2HB  LEU A  87       2.693   3.507 -15.341  1.00 80.57           H
ATOM   1102  CG  LEU A  87       1.038   2.282 -15.925  1.00 80.57           C
ATOM   1103  HG  LEU A  87      -0.020   2.421 -16.146  1.00 80.57           H
ATOM   1104  CD1 LEU A  87       1.701   1.756 -17.200  1.00 80.57           C
ATOM   1105 1HD1 LEU A  87       1.539   2.465 -18.013  1.00 80.57           H
ATOM   1106 2HD1 LEU A  87       2.771   1.636 -17.031  1.00 80.57           H
ATOM   1107 3HD1 LEU A  87       1.265   0.793 -17.466  1.00 80.57           H
ATOM   1108  CD2 LEU A  87       1.132   1.278 -14.775  1.00 80.57           C
ATOM   1109 1HD2 LEU A  87       2.177   1.137 -14.499  1.00 80.57           H
ATOM   1110 2HD2 LEU A  87       0.577   1.656 -13.916  1.00 80.57           H
ATOM   1111 3HD2 LEU A  87       0.707   0.324 -15.090  1.00 80.57           H
ATOM   1112  HN  LEU A  87      -0.612   4.702 -15.534  1.00 80.57           H
ATOM   1113  N   LEU A  88       1.525   6.647 -14.303  1.00 87.11           N
ATOM   1114  CA  LEU A  88       2.206   7.860 -13.884  1.00 87.11           C
ATOM   1115  C   LEU A  88       1.830   8.177 -12.435  1.00 87.11           C
ATOM   1116  O   LEU A  88       2.701   8.441 -11.607  1.00 87.11           O
ATOM   1117  HA  LEU A  88       3.277   7.665 -13.928  1.00 87.11           H
ATOM   1118  CB  LEU A  88       1.914   9.003 -14.859  1.00 87.11           C
ATOM   1119 1HB  LEU A  88       2.271   8.711 -15.847  1.00 87.11           H
ATOM   1120 2HB  LEU A  88       0.833   9.123 -14.934  1.00 87.11           H
ATOM   1121  CG  LEU A  88       2.526  10.359 -14.505  1.00 87.11           C
ATOM   1122  HG  LEU A  88       2.183  10.640 -13.510  1.00 87.11           H
ATOM   1123  CD1 LEU A  88       4.053  10.274 -14.449  1.00 87.11           C
ATOM   1124 1HD1 LEU A  88       4.349   9.549 -13.691  1.00 87.11           H
ATOM   1125 2HD1 LEU A  88       4.435   9.960 -15.421  1.00 87.11           H
ATOM   1126 3HD1 LEU A  88       4.463  11.252 -14.196  1.00 87.11           H
ATOM   1127  CD2 LEU A  88       2.048  11.445 -15.472  1.00 87.11           C
ATOM   1128 1HD2 LEU A  88       2.343  11.183 -16.488  1.00 87.11           H
ATOM   1129 2HD2 LEU A  88       0.963  11.527 -15.418  1.00 87.11           H
ATOM   1130 3HD2 LEU A  88       2.499  12.399 -15.198  1.00 87.11           H
ATOM   1131  HN  LEU A  88       0.842   6.773 -15.022  1.00 87.11           H
ATOM   1132  N   ASN A  89       0.532   8.141 -12.173  1.00 89.30           N
ATOM   1133  CA  ASN A  89       0.024   8.484 -10.855  1.00 89.30           C
ATOM   1134  C   ASN A  89       0.513   7.450  -9.839  1.00 89.30           C
ATOM   1135  O   ASN A  89       0.748   7.779  -8.678  1.00 89.30           O
ATOM   1136  HA  ASN A  89       0.410   9.483 -10.651  1.00 89.30           H
ATOM   1137  CB  ASN A  89      -1.506   8.480 -10.835  1.00 89.30           C
ATOM   1138 1HB  ASN A  89      -1.878   7.643 -11.426  1.00 89.30           H
ATOM   1139 2HB  ASN A  89      -1.859   8.332  -9.815  1.00 89.30           H
ATOM   1140  CG  ASN A  89      -2.065   9.791 -11.390  1.00 89.30           C
ATOM   1141  OD1 ASN A  89      -2.292  10.752 -10.673  1.00 89.30           O
ATOM   1142  ND2 ASN A  89      -2.273   9.778 -12.704  1.00 89.30           N
ATOM   1143 1HD2 ASN A  89      -2.066   8.957 -13.235  1.00 89.30           H
ATOM   1144 2HD2 ASN A  89      -2.638  10.590 -13.160  1.00 89.30           H
ATOM   1145  HN  ASN A  89      -0.167   7.883 -12.840  1.00 89.30           H
ATOM   1146  N   LEU A  90       0.652   6.221 -10.314  1.00 86.11           N
ATOM   1147  CA  LEU A  90       1.123   5.140  -9.466  1.00 86.11           C
ATOM   1148  C   LEU A  90       2.557   5.434  -9.020  1.00 86.11           C
ATOM   1149  O   LEU A  90       2.894   5.263  -7.849  1.00 86.11           O
ATOM   1150  HA  LEU A  90       0.485   5.116  -8.583  1.00 86.11           H
ATOM   1151  CB  LEU A  90       0.964   3.794 -10.176  1.00 86.11           C
ATOM   1152 1HB  LEU A  90      -0.077   3.687 -10.482  1.00 86.11           H
ATOM   1153 2HB  LEU A  90       1.564   3.812 -11.086  1.00 86.11           H
ATOM   1154  CG  LEU A  90       1.357   2.557  -9.365  1.00 86.11           C
ATOM   1155  HG  LEU A  90       2.375   2.696  -9.002  1.00 86.11           H
ATOM   1156  CD1 LEU A  90       0.457   2.398  -8.137  1.00 86.11           C
ATOM   1157 1HD1 LEU A  90       0.552   3.278  -7.501  1.00 86.11           H
ATOM   1158 2HD1 LEU A  90      -0.579   2.291  -8.458  1.00 86.11           H
ATOM   1159 3HD1 LEU A  90       0.758   1.512  -7.579  1.00 86.11           H
ATOM   1160  CD2 LEU A  90       1.357   1.303 -10.242  1.00 86.11           C
ATOM   1161 1HD2 LEU A  90       0.360   1.149 -10.654  1.00 86.11           H
ATOM   1162 2HD2 LEU A  90       2.071   1.429 -11.055  1.00 86.11           H
ATOM   1163 3HD2 LEU A  90       1.640   0.439  -9.640  1.00 86.11           H
ATOM   1164  HN  LEU A  90       0.450   5.960 -11.258  1.00 86.11           H
ATOM   1165  N   ALA A  91       3.362   5.872  -9.977  1.00 90.13           N
ATOM   1166  CA  ALA A  91       4.760   6.159  -9.705  1.00 90.13           C
ATOM   1167  C   ALA A  91       4.854   7.324  -8.717  1.00 90.13           C
ATOM   1168  O   ALA A  91       5.718   7.332  -7.842  1.00 90.13           O
ATOM   1169  HA  ALA A  91       5.199   5.271  -9.249  1.00 90.13           H
ATOM   1170  CB  ALA A  91       5.487   6.449 -11.020  1.00 90.13           C
ATOM   1171 1HB  ALA A  91       5.415   5.580 -11.674  1.00 90.13           H
ATOM   1172 2HB  ALA A  91       5.028   7.309 -11.507  1.00 90.13           H
ATOM   1173 3HB  ALA A  91       6.536   6.664 -10.815  1.00 90.13           H
ATOM   1174  HN  ALA A  91       3.074   6.029 -10.921  1.00 90.13           H
ATOM   1175  N   ILE A  92       3.953   8.279  -8.891  1.00 90.62           N
ATOM   1176  CA  ILE A  92       3.915   9.440  -8.018  1.00 90.62           C
ATOM   1177  C   ILE A  92       3.575   8.991  -6.595  1.00 90.62           C
ATOM   1178  O   ILE A  92       4.212   9.423  -5.635  1.00 90.62           O
ATOM   1179  HA  ILE A  92       4.914   9.878  -8.012  1.00 90.62           H
ATOM   1180  CB  ILE A  92       2.960  10.498  -8.574  1.00 90.62           C
ATOM   1181  HB  ILE A  92       2.014  10.012  -8.812  1.00 90.62           H
ATOM   1182  CG1 ILE A  92       3.501  11.096  -9.874  1.00 90.62           C
ATOM   1183 1HG1 ILE A  92       4.352  11.741  -9.656  1.00 90.62           H
ATOM   1184 2HG1 ILE A  92       3.864  10.298 -10.522  1.00 90.62           H
ATOM   1185  CG2 ILE A  92       2.665  11.574  -7.527  1.00 90.62           C
ATOM   1186 1HG2 ILE A  92       2.206  11.114  -6.652  1.00 90.62           H
ATOM   1187 2HG2 ILE A  92       3.595  12.062  -7.235  1.00 90.62           H
ATOM   1188 3HG2 ILE A  92       1.984  12.313  -7.948  1.00 90.62           H
ATOM   1189  CD1 ILE A  92       2.419  11.898 -10.600  1.00 90.62           C
ATOM   1190 1HD1 ILE A  92       1.580  11.244 -10.838  1.00 90.62           H
ATOM   1191 2HD1 ILE A  92       2.076  12.710  -9.958  1.00 90.62           H
ATOM   1192 3HD1 ILE A  92       2.830  12.312 -11.521  1.00 90.62           H
ATOM   1193  HN  ILE A  92       3.260   8.270  -9.612  1.00 90.62           H
ATOM   1194  N   ALA A  93       2.573   8.130  -6.504  1.00 91.89           N
ATOM   1195  CA  ALA A  93       2.085   7.684  -5.210  1.00 91.89           C
ATOM   1196  C   ALA A  93       3.208   6.956  -4.470  1.00 91.89           C
ATOM   1197  O   ALA A  93       3.440   7.204  -3.288  1.00 91.89           O
ATOM   1198  HA  ALA A  93       1.798   8.567  -4.641  1.00 91.89           H
ATOM   1199  CB  ALA A  93       0.850   6.802  -5.407  1.00 91.89           C
ATOM   1200 1HB  ALA A  93       0.071   7.375  -5.911  1.00 91.89           H
ATOM   1201 2HB  ALA A  93       1.114   5.936  -6.014  1.00 91.89           H
ATOM   1202 3HB  ALA A  93       0.484   6.467  -4.436  1.00 91.89           H
ATOM   1203  HN  ALA A  93       2.097   7.740  -7.293  1.00 91.89           H
ATOM   1204  N   ASP A  94       3.877   6.072  -5.196  1.00 88.77           N
ATOM   1205  CA  ASP A  94       4.946   5.279  -4.612  1.00 88.77           C
ATOM   1206  C   ASP A  94       6.039   6.212  -4.087  1.00 88.77           C
ATOM   1207  O   ASP A  94       6.567   6.003  -2.996  1.00 88.77           O
ATOM   1208  HA  ASP A  94       4.473   4.702  -3.817  1.00 88.77           H
ATOM   1209  CB  ASP A  94       5.575   4.352  -5.653  1.00 88.77           C
ATOM   1210 1HB  ASP A  94       5.682   4.881  -6.600  1.00 88.77           H
ATOM   1211 2HB  ASP A  94       6.577   4.066  -5.333  1.00 88.77           H
ATOM   1212  CG  ASP A  94       4.723   3.098  -5.858  1.00 88.77           C
ATOM   1213  OD1 ASP A  94       4.061   2.695  -4.877  1.00 88.77           O
ATOM   1214  OD2 ASP A  94       4.752   2.570  -6.990  1.00 88.77           O
ATOM   1215  HN  ASP A  94       3.699   5.894  -6.164  1.00 88.77           H
ATOM   1216  N   LEU A  95       6.345   7.222  -4.888  1.00 90.14           N
ATOM   1217  CA  LEU A  95       7.425   8.137  -4.559  1.00 90.14           C
ATOM   1218  C   LEU A  95       7.098   8.855  -3.248  1.00 90.14           C
ATOM   1219  O   LEU A  95       7.968   9.027  -2.397  1.00 90.14           O
ATOM   1220  HA  LEU A  95       8.325   7.541  -4.411  1.00 90.14           H
ATOM   1221  CB  LEU A  95       7.697   9.086  -5.728  1.00 90.14           C
ATOM   1222 1HB  LEU A  95       7.781   8.494  -6.639  1.00 90.14           H
ATOM   1223 2HB  LEU A  95       6.833   9.738  -5.850  1.00 90.14           H
ATOM   1224  CG  LEU A  95       8.947   9.960  -5.605  1.00 90.14           C
ATOM   1225  HG  LEU A  95       8.910  10.475  -4.645  1.00 90.14           H
ATOM   1226  CD1 LEU A  95      10.216   9.106  -5.611  1.00 90.14           C
ATOM   1227 1HD1 LEU A  95      10.191   8.412  -4.771  1.00 90.14           H
ATOM   1228 2HD1 LEU A  95      10.273   8.545  -6.544  1.00 90.14           H
ATOM   1229 3HD1 LEU A  95      11.090   9.752  -5.522  1.00 90.14           H
ATOM   1230  CD2 LEU A  95       8.974  11.035  -6.694  1.00 90.14           C
ATOM   1231 1HD2 LEU A  95       8.976  10.558  -7.674  1.00 90.14           H
ATOM   1232 2HD2 LEU A  95       8.093  11.669  -6.600  1.00 90.14           H
ATOM   1233 3HD2 LEU A  95       9.873  11.642  -6.583  1.00 90.14           H
ATOM   1234  HN  LEU A  95       5.871   7.418  -5.747  1.00 90.14           H
ATOM   1235  N   LEU A  96       5.840   9.253  -3.127  1.00 87.50           N
ATOM   1236  CA  LEU A  96       5.394   9.976  -1.947  1.00 87.50           C
ATOM   1237  C   LEU A  96       5.596   9.099  -0.710  1.00 87.50           C
ATOM   1238  O   LEU A  96       6.033   9.582   0.333  1.00 87.50           O
ATOM   1239  HA  LEU A  96       6.023  10.861  -1.850  1.00 87.50           H
ATOM   1240  CB  LEU A  96       3.955  10.461  -2.129  1.00 87.50           C
ATOM   1241 1HB  LEU A  96       3.351   9.623  -2.477  1.00 87.50           H
ATOM   1242 2HB  LEU A  96       3.565  10.752  -1.153  1.00 87.50           H
ATOM   1243  CG  LEU A  96       3.758  11.631  -3.094  1.00 87.50           C
ATOM   1244  HG  LEU A  96       4.195  11.358  -4.055  1.00 87.50           H
ATOM   1245  CD1 LEU A  96       2.271  11.901  -3.334  1.00 87.50           C
ATOM   1246 1HD1 LEU A  96       1.805  11.013  -3.761  1.00 87.50           H
ATOM   1247 2HD1 LEU A  96       1.789  12.144  -2.387  1.00 87.50           H
ATOM   1248 3HD1 LEU A  96       2.160  12.737  -4.024  1.00 87.50           H
ATOM   1249  CD2 LEU A  96       4.494  12.879  -2.601  1.00 87.50           C
ATOM   1250 1HD2 LEU A  96       4.109  13.165  -1.623  1.00 87.50           H
ATOM   1251 2HD2 LEU A  96       5.560  12.665  -2.524  1.00 87.50           H
ATOM   1252 3HD2 LEU A  96       4.338  13.695  -3.306  1.00 87.50           H
ATOM   1253  HN  LEU A  96       5.132   9.090  -3.814  1.00 87.50           H
ATOM   1254  N   PHE A  97       5.269   7.824  -0.868  1.00 89.74           N
ATOM   1255  CA  PHE A  97       5.404   6.876   0.225  1.00 89.74           C
ATOM   1256  C   PHE A  97       6.869   6.717   0.636  1.00 89.74           C
ATOM   1257  O   PHE A  97       7.191   6.736   1.823  1.00 89.74           O
ATOM   1258  HA  PHE A  97       4.834   7.270   1.067  1.00 89.74           H
ATOM   1259  CB  PHE A  97       4.879   5.532  -0.282  1.00 89.74           C
ATOM   1260 1HB  PHE A  97       3.790   5.563  -0.305  1.00 89.74           H
ATOM   1261 2HB  PHE A  97       5.215   5.386  -1.308  1.00 89.74           H
ATOM   1262  CG  PHE A  97       5.323   4.333   0.560  1.00 89.74           C
ATOM   1263  CD1 PHE A  97       6.175   3.413   0.036  1.00 89.74           C
ATOM   1264  HD1 PHE A  97       6.543   3.528  -0.983  1.00 89.74           H
ATOM   1265  CD2 PHE A  97       4.864   4.189   1.832  1.00 89.74           C
ATOM   1266  HD2 PHE A  97       4.180   4.927   2.252  1.00 89.74           H
ATOM   1267  CE1 PHE A  97       6.587   2.301   0.817  1.00 89.74           C
ATOM   1268  HE1 PHE A  97       7.270   1.563   0.398  1.00 89.74           H
ATOM   1269  CE2 PHE A  97       5.275   3.077   2.613  1.00 89.74           C
ATOM   1270  HE2 PHE A  97       4.908   2.961   3.633  1.00 89.74           H
ATOM   1271  CZ  PHE A  97       6.128   2.156   2.090  1.00 89.74           C
ATOM   1272  HZ  PHE A  97       6.444   1.303   2.689  1.00 89.74           H
ATOM   1273  HN  PHE A  97       4.919   7.438  -1.721  1.00 89.74           H
ATOM   1274  N   LEU A  98       7.719   6.563  -0.370  1.00 92.75           N
ATOM   1275  CA  LEU A  98       9.105   6.200  -0.129  1.00 92.75           C
ATOM   1276  C   LEU A  98       9.769   7.279   0.728  1.00 92.75           C
ATOM   1277  O   LEU A  98      10.645   6.980   1.539  1.00 92.75           O
ATOM   1278  HA  LEU A  98       9.105   5.265   0.431  1.00 92.75           H
ATOM   1279  CB  LEU A  98       9.826   5.935  -1.452  1.00 92.75           C
ATOM   1280 1HB  LEU A  98       9.655   6.785  -2.113  1.00 92.75           H
ATOM   1281 2HB  LEU A  98      10.898   5.895  -1.257  1.00 92.75           H
ATOM   1282  CG  LEU A  98       9.423   4.659  -2.193  1.00 92.75           C
ATOM   1283  HG  LEU A  98       8.335   4.587  -2.181  1.00 92.75           H
ATOM   1284  CD1 LEU A  98       9.856   4.715  -3.659  1.00 92.75           C
ATOM   1285 1HD1 LEU A  98       9.381   5.567  -4.146  1.00 92.75           H
ATOM   1286 2HD1 LEU A  98      10.939   4.823  -3.714  1.00 92.75           H
ATOM   1287 3HD1 LEU A  98       9.557   3.796  -4.162  1.00 92.75           H
ATOM   1288  CD2 LEU A  98       9.965   3.418  -1.482  1.00 92.75           C
ATOM   1289 1HD2 LEU A  98      11.053   3.469  -1.441  1.00 92.75           H
ATOM   1290 2HD2 LEU A  98       9.565   3.375  -0.469  1.00 92.75           H
ATOM   1291 3HD2 LEU A  98       9.664   2.525  -2.030  1.00 92.75           H
ATOM   1292  HN  LEU A  98       7.474   6.683  -1.332  1.00 92.75           H
ATOM   1293  N   VAL A  99       9.327   8.510   0.521  1.00 90.11           N
ATOM   1294  CA  VAL A  99       9.900   9.641   1.230  1.00 90.11           C
ATOM   1295  C   VAL A  99       9.642   9.481   2.730  1.00 90.11           C
ATOM   1296  O   VAL A  99      10.309  10.110   3.549  1.00 90.11           O
ATOM   1297  HA  VAL A  99      10.976   9.627   1.057  1.00 90.11           H
ATOM   1298  CB  VAL A  99       9.346  10.950   0.664  1.00 90.11           C
ATOM   1299  HB  VAL A  99       8.258  10.897   0.700  1.00 90.11           H
ATOM   1300  CG1 VAL A  99       9.786  12.144   1.514  1.00 90.11           C
ATOM   1301 1HG1 VAL A  99       9.418  12.021   2.532  1.00 90.11           H
ATOM   1302 2HG1 VAL A  99      10.874  12.201   1.524  1.00 90.11           H
ATOM   1303 3HG1 VAL A  99       9.378  13.062   1.089  1.00 90.11           H
ATOM   1304  CG2 VAL A  99       9.760  11.134  -0.797  1.00 90.11           C
ATOM   1305 1HG2 VAL A  99      10.848  11.156  -0.867  1.00 90.11           H
ATOM   1306 2HG2 VAL A  99       9.375  10.306  -1.391  1.00 90.11           H
ATOM   1307 3HG2 VAL A  99       9.353  12.072  -1.174  1.00 90.11           H
ATOM   1308  HN  VAL A  99       8.592   8.741  -0.118  1.00 90.11           H
ATOM   1309  N   THR A 100       8.670   8.636   3.043  1.00 90.02           N
ATOM   1310  CA  THR A 100       8.284   8.420   4.427  1.00 90.02           C
ATOM   1311  C   THR A 100       9.211   7.398   5.087  1.00 90.02           C
ATOM   1312  O   THR A 100       9.334   7.365   6.310  1.00 90.02           O
ATOM   1313  HA  THR A 100       8.406   9.359   4.968  1.00 90.02           H
ATOM   1314  CB  THR A 100       6.811   8.007   4.447  1.00 90.02           C
ATOM   1315  HB  THR A 100       6.395   8.097   5.451  1.00 90.02           H
ATOM   1316  OG1 THR A 100       6.812   6.692   3.898  1.00 90.02           O
ATOM   1317  HG1 THR A 100       6.690   6.736   2.906  1.00 90.02           H
ATOM   1318  CG2 THR A 100       5.961   8.819   3.469  1.00 90.02           C
ATOM   1319 1HG2 THR A 100       6.336   8.675   2.455  1.00 90.02           H
ATOM   1320 2HG2 THR A 100       6.016   9.876   3.730  1.00 90.02           H
ATOM   1321 3HG2 THR A 100       4.925   8.485   3.523  1.00 90.02           H
ATOM   1322  HN  THR A 100       8.153   8.105   2.372  1.00 90.02           H
ATOM   1323  N   LEU A 101       9.840   6.589   4.248  1.00 92.47           N
ATOM   1324  CA  LEU A 101      10.572   5.430   4.731  1.00 92.47           C
ATOM   1325  C   LEU A 101      11.741   5.897   5.600  1.00 92.47           C
ATOM   1326  O   LEU A 101      12.031   5.296   6.633  1.00 92.47           O
ATOM   1327  HA  LEU A 101       9.890   4.850   5.353  1.00 92.47           H
ATOM   1328  CB  LEU A 101      10.992   4.536   3.563  1.00 92.47           C
ATOM   1329 1HB  LEU A 101      11.460   5.161   2.803  1.00 92.47           H
ATOM   1330 2HB  LEU A 101      11.754   3.842   3.919  1.00 92.47           H
ATOM   1331  CG  LEU A 101       9.874   3.727   2.902  1.00 92.47           C
ATOM   1332  HG  LEU A 101       9.158   4.425   2.469  1.00 92.47           H
ATOM   1333  CD1 LEU A 101      10.421   2.872   1.757  1.00 92.47           C
ATOM   1334 1HD1 LEU A 101      10.876   3.518   1.006  1.00 92.47           H
ATOM   1335 2HD1 LEU A 101      11.169   2.181   2.144  1.00 92.47           H
ATOM   1336 3HD1 LEU A 101       9.605   2.307   1.304  1.00 92.47           H
ATOM   1337  CD2 LEU A 101       9.120   2.888   3.935  1.00 92.47           C
ATOM   1338 1HD2 LEU A 101       9.812   2.198   4.418  1.00 92.47           H
ATOM   1339 2HD2 LEU A 101       8.679   3.544   4.685  1.00 92.47           H
ATOM   1340 3HD2 LEU A 101       8.331   2.323   3.438  1.00 92.47           H
ATOM   1341  HN  LEU A 101       9.855   6.714   3.256  1.00 92.47           H
ATOM   1342  N   PRO A 102      12.432   6.974   5.200  1.00 94.54           N
ATOM   1343  CA  PRO A 102      13.567   7.475   5.979  1.00 94.54           C
ATOM   1344  C   PRO A 102      13.206   7.715   7.435  1.00 94.54           C
ATOM   1345  O   PRO A 102      13.970   7.366   8.334  1.00 94.54           O
ATOM   1346  HA  PRO A 102      14.363   6.731   6.001  1.00 94.54           H
ATOM   1347  CB  PRO A 102      13.949   8.774   5.267  1.00 94.54           C
ATOM   1348 1HB  PRO A 102      13.440   9.635   5.702  1.00 94.54           H
ATOM   1349 2HB  PRO A 102      15.019   8.970   5.336  1.00 94.54           H
ATOM   1350  CG  PRO A 102      13.513   8.530   3.827  1.00 94.54           C
ATOM   1351 1HG  PRO A 102      13.390   9.464   3.278  1.00 94.54           H
ATOM   1352 2HG  PRO A 102      14.248   7.944   3.276  1.00 94.54           H
ATOM   1353  CD  PRO A 102      12.197   7.787   3.993  1.00 94.54           C
ATOM   1354 1HD  PRO A 102      11.360   8.472   4.128  1.00 94.54           H
ATOM   1355 2HD  PRO A 102      11.966   7.174   3.122  1.00 94.54           H
ATOM   1356  N   PHE A 103      12.038   8.310   7.632  1.00 93.18           N
ATOM   1357  CA  PHE A 103      11.589   8.653   8.971  1.00 93.18           C
ATOM   1358  C   PHE A 103      11.320   7.394   9.798  1.00 93.18           C
ATOM   1359  O   PHE A 103      11.668   7.335  10.976  1.00 93.18           O
ATOM   1360  HA  PHE A 103      12.385   9.231   9.441  1.00 93.18           H
ATOM   1361  CB  PHE A 103      10.285   9.437   8.818  1.00 93.18           C
ATOM   1362 1HB  PHE A 103       9.578   8.839   8.243  1.00 93.18           H
ATOM   1363 2HB  PHE A 103       9.846   9.588   9.805  1.00 93.18           H
ATOM   1364  CG  PHE A 103      10.452  10.797   8.137  1.00 93.18           C
ATOM   1365  CD1 PHE A 103      10.732  11.900   8.881  1.00 93.18           C
ATOM   1366  HD1 PHE A 103      10.837  11.816   9.962  1.00 93.18           H
ATOM   1367  CD2 PHE A 103      10.320  10.902   6.787  1.00 93.18           C
ATOM   1368  HD2 PHE A 103      10.096  10.018   6.191  1.00 93.18           H
ATOM   1369  CE1 PHE A 103      10.887  13.162   8.248  1.00 93.18           C
ATOM   1370  HE1 PHE A 103      11.111  14.047   8.845  1.00 93.18           H
ATOM   1371  CE2 PHE A 103      10.476  12.164   6.155  1.00 93.18           C
ATOM   1372  HE2 PHE A 103      10.370  12.248   5.073  1.00 93.18           H
ATOM   1373  CZ  PHE A 103      10.756  13.267   6.899  1.00 93.18           C
ATOM   1374  HZ  PHE A 103      10.875  14.236   6.413  1.00 93.18           H
ATOM   1375  HN  PHE A 103      11.406   8.557   6.898  1.00 93.18           H
ATOM   1376  N   TRP A 104      10.703   6.419   9.148  1.00 86.21           N
ATOM   1377  CA  TRP A 104      10.355   5.177   9.817  1.00 86.21           C
ATOM   1378  C   TRP A 104      11.654   4.451  10.172  1.00 86.21           C
ATOM   1379  O   TRP A 104      11.728   3.766  11.192  1.00 86.21           O
ATOM   1380  HA  TRP A 104       9.809   5.430  10.726  1.00 86.21           H
ATOM   1381  CB  TRP A 104       9.415   4.333   8.954  1.00 86.21           C
ATOM   1382 1HB  TRP A 104       9.826   4.267   7.946  1.00 86.21           H
ATOM   1383 2HB  TRP A 104       9.385   3.319   9.352  1.00 86.21           H
ATOM   1384  CG  TRP A 104       7.988   4.877   8.873  1.00 86.21           C
ATOM   1385  CD1 TRP A 104       7.279   5.174   7.775  1.00 86.21           C
ATOM   1386  HD1 TRP A 104       7.649   5.059   6.756  1.00 86.21           H
ATOM   1387  CD2 TRP A 104       7.118   5.178   9.984  1.00 86.21           C
ATOM   1388  NE1 TRP A 104       6.021   5.643   8.096  1.00 86.21           N
ATOM   1389  HE1 TRP A 104       5.313   5.928   7.451  1.00 86.21           H
ATOM   1390  CE2 TRP A 104       5.921   5.646   9.483  1.00 86.21           C
ATOM   1391  CE3 TRP A 104       7.337   5.060  11.368  1.00 86.21           C
ATOM   1392  HE3 TRP A 104       8.273   4.693  11.789  1.00 86.21           H
ATOM   1393  CZ2 TRP A 104       4.848   6.032  10.295  1.00 86.21           C
ATOM   1394  HZ2 TRP A 104       3.912   6.398   9.874  1.00 86.21           H
ATOM   1395  CZ3 TRP A 104       6.255   5.450  12.167  1.00 86.21           C
ATOM   1396  HZ3 TRP A 104       6.371   5.378  13.248  1.00 86.21           H
ATOM   1397  CH2 TRP A 104       5.043   5.923  11.677  1.00 86.21           C
ATOM   1398  HH2 TRP A 104       4.247   6.207  12.366  1.00 86.21           H
ATOM   1399  HN  TRP A 104      10.442   6.467   8.184  1.00 86.21           H
ATOM   1400  N   ALA A 105      12.646   4.625   9.312  1.00 95.08           N
ATOM   1401  CA  ALA A 105      13.933   3.980   9.512  1.00 95.08           C
ATOM   1402  C   ALA A 105      14.558   4.492  10.811  1.00 95.08           C
ATOM   1403  O   ALA A 105      15.047   3.705  11.620  1.00 95.08           O
ATOM   1404  HA  ALA A 105      13.756   2.908   9.601  1.00 95.08           H
ATOM   1405  CB  ALA A 105      14.826   4.234   8.296  1.00 95.08           C
ATOM   1406 1HB  ALA A 105      14.350   3.826   7.404  1.00 95.08           H
ATOM   1407 2HB  ALA A 105      14.973   5.306   8.170  1.00 95.08           H
ATOM   1408 3HB  ALA A 105      15.791   3.750   8.446  1.00 95.08           H
ATOM   1409  HN  ALA A 105      12.581   5.193   8.491  1.00 95.08           H
ATOM   1410  N   ILE A 106      14.522   5.807  10.970  1.00 91.63           N
ATOM   1411  CA  ILE A 106      15.090   6.433  12.152  1.00 91.63           C
ATOM   1412  C   ILE A 106      14.288   6.009  13.384  1.00 91.63           C
ATOM   1413  O   ILE A 106      14.864   5.653  14.411  1.00 91.63           O
ATOM   1414  HA  ILE A 106      16.110   6.064  12.259  1.00 91.63           H
ATOM   1415  CB  ILE A 106      15.174   7.950  11.966  1.00 91.63           C
ATOM   1416  HB  ILE A 106      14.200   8.308  11.633  1.00 91.63           H
ATOM   1417  CG1 ILE A 106      16.185   8.313  10.877  1.00 91.63           C
ATOM   1418 1HG1 ILE A 106      17.198   8.168  11.253  1.00 91.63           H
ATOM   1419 2HG1 ILE A 106      16.063   7.645  10.024  1.00 91.63           H
ATOM   1420  CG2 ILE A 106      15.483   8.648  13.291  1.00 91.63           C
ATOM   1421 1HG2 ILE A 106      14.695   8.428  14.011  1.00 91.63           H
ATOM   1422 2HG2 ILE A 106      16.438   8.290  13.677  1.00 91.63           H
ATOM   1423 3HG2 ILE A 106      15.538   9.725  13.131  1.00 91.63           H
ATOM   1424  CD1 ILE A 106      16.006   9.764  10.424  1.00 91.63           C
ATOM   1425 1HD1 ILE A 106      15.000   9.899  10.026  1.00 91.63           H
ATOM   1426 2HD1 ILE A 106      16.153  10.430  11.274  1.00 91.63           H
ATOM   1427 3HD1 ILE A 106      16.737   9.995   9.650  1.00 91.63           H
ATOM   1428  HN  ILE A 106      14.115   6.439  10.311  1.00 91.63           H
ATOM   1429  N   ALA A 107      12.972   6.059  13.241  1.00 93.16           N
ATOM   1430  CA  ALA A 107      12.087   5.777  14.358  1.00 93.16           C
ATOM   1431  C   ALA A 107      12.299   4.334  14.820  1.00 93.16           C
ATOM   1432  O   ALA A 107      12.206   4.040  16.011  1.00 93.16           O
ATOM   1433  HA  ALA A 107      12.353   6.453  15.171  1.00 93.16           H
ATOM   1434  CB  ALA A 107      10.639   6.051  13.944  1.00 93.16           C
ATOM   1435 1HB  ALA A 107      10.536   7.096  13.653  1.00 93.16           H
ATOM   1436 2HB  ALA A 107      10.376   5.411  13.102  1.00 93.16           H
ATOM   1437 3HB  ALA A 107       9.975   5.839  14.782  1.00 93.16           H
ATOM   1438  HN  ALA A 107      12.511   6.287  12.383  1.00 93.16           H
ATOM   1439  N   ALA A 108      12.579   3.472  13.854  1.00 92.51           N
ATOM   1440  CA  ALA A 108      12.762   2.060  14.141  1.00 92.51           C
ATOM   1441  C   ALA A 108      14.127   1.851  14.800  1.00 92.51           C
ATOM   1442  O   ALA A 108      14.292   0.952  15.622  1.00 92.51           O
ATOM   1443  HA  ALA A 108      11.981   1.759  14.839  1.00 92.51           H
ATOM   1444  CB  ALA A 108      12.609   1.252  12.850  1.00 92.51           C
ATOM   1445 1HB  ALA A 108      11.612   1.413  12.438  1.00 92.51           H
ATOM   1446 2HB  ALA A 108      13.357   1.576  12.127  1.00 92.51           H
ATOM   1447 3HB  ALA A 108      12.746   0.193  13.066  1.00 92.51           H
ATOM   1448  HN  ALA A 108      12.680   3.725  12.891  1.00 92.51           H
ATOM   1449  N   ALA A 109      15.071   2.698  14.414  1.00 91.09           N
ATOM   1450  CA  ALA A 109      16.444   2.543  14.863  1.00 91.09           C
ATOM   1451  C   ALA A 109      16.534   2.902  16.348  1.00 91.09           C
ATOM   1452  O   ALA A 109      17.301   2.294  17.092  1.00 91.09           O
ATOM   1453  HA  ALA A 109      16.720   1.496  14.734  1.00 91.09           H
ATOM   1454  CB  ALA A 109      17.365   3.406  13.998  1.00 91.09           C
ATOM   1455 1HB  ALA A 109      17.285   3.091  12.957  1.00 91.09           H
ATOM   1456 2HB  ALA A 109      17.070   4.452  14.085  1.00 91.09           H
ATOM   1457 3HB  ALA A 109      18.395   3.290  14.335  1.00 91.09           H
ATOM   1458  HN  ALA A 109      14.910   3.476  13.807  1.00 91.09           H
ATOM   1459  N   ASP A 110      15.739   3.889  16.734  1.00 82.46           N
ATOM   1460  CA  ASP A 110      15.835   4.448  18.072  1.00 82.46           C
ATOM   1461  C   ASP A 110      14.441   4.860  18.550  1.00 82.46           C
ATOM   1462  O   ASP A 110      13.715   4.052  19.127  1.00 82.46           O
ATOM   1463  HA  ASP A 110      16.268   3.655  18.683  1.00 82.46           H
ATOM   1464  CB  ASP A 110      16.727   5.691  18.087  1.00 82.46           C
ATOM   1465 1HB  ASP A 110      17.681   5.465  17.611  1.00 82.46           H
ATOM   1466 2HB  ASP A 110      16.260   6.485  17.504  1.00 82.46           H
ATOM   1467  CG  ASP A 110      16.967   6.176  19.518  1.00 82.46           C
ATOM   1468  OD1 ASP A 110      16.585   5.427  20.443  1.00 82.46           O
ATOM   1469  OD2 ASP A 110      17.528   7.284  19.655  1.00 82.46           O
ATOM   1470  HN  ASP A 110      15.040   4.305  16.152  1.00 82.46           H
ATOM   1471  N   GLN A 111      14.109   6.116  18.291  1.00 85.38           N
ATOM   1472  CA  GLN A 111      12.830   6.655  18.719  1.00 85.38           C
ATOM   1473  C   GLN A 111      12.366   7.750  17.755  1.00 85.38           C
ATOM   1474  O   GLN A 111      13.126   8.183  16.890  1.00 85.38           O
ATOM   1475  HA  GLN A 111      12.136   5.815  18.686  1.00 85.38           H
ATOM   1476  CB  GLN A 111      12.909   7.184  20.152  1.00 85.38           C
ATOM   1477 1HB  GLN A 111      11.947   7.605  20.443  1.00 85.38           H
ATOM   1478 2HB  GLN A 111      13.117   6.361  20.836  1.00 85.38           H
ATOM   1479  CG  GLN A 111      13.999   8.251  20.283  1.00 85.38           C
ATOM   1480 1HG  GLN A 111      14.966   7.821  20.025  1.00 85.38           H
ATOM   1481 2HG  GLN A 111      13.809   9.058  19.576  1.00 85.38           H
ATOM   1482  CD  GLN A 111      14.048   8.812  21.706  1.00 85.38           C
ATOM   1483  OE1 GLN A 111      13.080   8.780  22.447  1.00 85.38           O
ATOM   1484  NE2 GLN A 111      15.227   9.326  22.044  1.00 85.38           N
ATOM   1485 1HE2 GLN A 111      15.981   9.321  21.388  1.00 85.38           H
ATOM   1486 2HE2 GLN A 111      15.359   9.719  22.954  1.00 85.38           H
ATOM   1487  HN  GLN A 111      14.696   6.760  17.799  1.00 85.38           H
ATOM   1488  N   TRP A 112      11.121   8.166  17.938  1.00 90.83           N
ATOM   1489  CA  TRP A 112      10.564   9.237  17.129  1.00 90.83           C
ATOM   1490  C   TRP A 112      11.178  10.556  17.603  1.00 90.83           C
ATOM   1491  O   TRP A 112      10.911  11.004  18.717  1.00 90.83           O
ATOM   1492  HA  TRP A 112      10.840   9.049  16.092  1.00 90.83           H
ATOM   1493  CB  TRP A 112       9.036   9.233  17.192  1.00 90.83           C
ATOM   1494 1HB  TRP A 112       8.675   8.232  16.953  1.00 90.83           H
ATOM   1495 2HB  TRP A 112       8.723   9.449  18.214  1.00 90.83           H
ATOM   1496  CG  TRP A 112       8.371  10.237  16.248  1.00 90.83           C
ATOM   1497  CD1 TRP A 112       7.913  11.463  16.536  1.00 90.83           C
ATOM   1498  HD1 TRP A 112       7.959  11.917  17.526  1.00 90.83           H
ATOM   1499  CD2 TRP A 112       8.108  10.050  14.841  1.00 90.83           C
ATOM   1500  NE1 TRP A 112       7.376  12.077  15.424  1.00 90.83           N
ATOM   1501  HE1 TRP A 112       6.973  12.991  15.389  1.00 90.83           H
ATOM   1502  CE2 TRP A 112       7.498  11.190  14.360  1.00 90.83           C
ATOM   1503  CE3 TRP A 112       8.376   8.953  14.003  1.00 90.83           C
ATOM   1504  HE3 TRP A 112       8.857   8.042  14.359  1.00 90.83           H
ATOM   1505  CZ2 TRP A 112       7.105  11.345  13.025  1.00 90.83           C
ATOM   1506  HZ2 TRP A 112       6.625  12.256  12.669  1.00 90.83           H
ATOM   1507  CZ3 TRP A 112       7.977   9.123  12.672  1.00 90.83           C
ATOM   1508  HZ3 TRP A 112       8.162   8.302  11.979  1.00 90.83           H
ATOM   1509  CH2 TRP A 112       7.362  10.265  12.172  1.00 90.83           C
ATOM   1510  HH2 TRP A 112       7.081  10.319  11.120  1.00 90.83           H
ATOM   1511  HN  TRP A 112      10.499   7.785  18.622  1.00 90.83           H
ATOM   1512  N   LYS A 113      11.990  11.140  16.734  1.00 82.94           N
ATOM   1513  CA  LYS A 113      12.777  12.302  17.109  1.00 82.94           C
ATOM   1514  C   LYS A 113      12.146  13.557  16.503  1.00 82.94           C
ATOM   1515  O   LYS A 113      12.747  14.630  16.523  1.00 82.94           O
ATOM   1516  HA  LYS A 113      12.738  12.386  18.195  1.00 82.94           H
ATOM   1517  CB  LYS A 113      14.244  12.103  16.722  1.00 82.94           C
ATOM   1518 1HB  LYS A 113      14.325  11.965  15.644  1.00 82.94           H
ATOM   1519 2HB  LYS A 113      14.814  12.998  16.972  1.00 82.94           H
ATOM   1520  CG  LYS A 113      14.842  10.893  17.443  1.00 82.94           C
ATOM   1521 1HG  LYS A 113      14.677  10.987  18.516  1.00 82.94           H
ATOM   1522 2HG  LYS A 113      14.333   9.985  17.120  1.00 82.94           H
ATOM   1523  CD  LYS A 113      16.341  10.772  17.161  1.00 82.94           C
ATOM   1524 1HD  LYS A 113      16.504  10.652  16.090  1.00 82.94           H
ATOM   1525 2HD  LYS A 113      16.846  11.691  17.459  1.00 82.94           H
ATOM   1526  CE  LYS A 113      16.946   9.585  17.911  1.00 82.94           C
ATOM   1527 1HE  LYS A 113      16.795   9.709  18.984  1.00 82.94           H
ATOM   1528 2HE  LYS A 113      16.436   8.666  17.623  1.00 82.94           H
ATOM   1529  NZ  LYS A 113      18.392   9.469  17.618  1.00 82.94           N
ATOM   1530 1HZ  LYS A 113      18.773   8.665  18.106  1.00 82.94           H
ATOM   1531 2HZ  LYS A 113      18.526   9.352  16.620  1.00 82.94           H
ATOM   1532 3HZ  LYS A 113      18.868  10.309  17.927  1.00 82.94           H
ATOM   1533  HN  LYS A 113      12.114  10.832  15.790  1.00 82.94           H
ATOM   1534  N   PHE A 114      10.942  13.381  15.978  1.00 88.89           N
ATOM   1535  CA  PHE A 114      10.303  14.431  15.203  1.00 88.89           C
ATOM   1536  C   PHE A 114       9.072  14.976  15.930  1.00 88.89           C
ATOM   1537  O   PHE A 114       8.627  14.401  16.922  1.00 88.89           O
ATOM   1538  HA  PHE A 114      11.033  15.231  15.078  1.00 88.89           H
ATOM   1539  CB  PHE A 114       9.863  13.804  13.878  1.00 88.89           C
ATOM   1540 1HB  PHE A 114       9.064  13.090  14.074  1.00 88.89           H
ATOM   1541 2HB  PHE A 114       9.445  14.584  13.241  1.00 88.89           H
ATOM   1542  CG  PHE A 114      10.988  13.095  13.122  1.00 88.89           C
ATOM   1543  CD1 PHE A 114      11.902  13.822  12.425  1.00 88.89           C
ATOM   1544  HD1 PHE A 114      11.834  14.910  12.406  1.00 88.89           H
ATOM   1545  CD2 PHE A 114      11.073  11.738  13.145  1.00 88.89           C
ATOM   1546  HD2 PHE A 114      10.340  11.156  13.703  1.00 88.89           H
ATOM   1547  CE1 PHE A 114      12.946  13.164  11.723  1.00 88.89           C
ATOM   1548  HE1 PHE A 114      13.679  13.746  11.164  1.00 88.89           H
ATOM   1549  CE2 PHE A 114      12.117  11.080  12.443  1.00 88.89           C
ATOM   1550  HE2 PHE A 114      12.185   9.992  12.462  1.00 88.89           H
ATOM   1551  CZ  PHE A 114      13.032  11.807  11.746  1.00 88.89           C
ATOM   1552  HZ  PHE A 114      13.833  11.301  11.207  1.00 88.89           H
ATOM   1553  HN  PHE A 114      10.408  12.542  16.074  1.00 88.89           H
ATOM   1554  N   GLN A 115       8.555  16.078  15.407  1.00 81.69           N
ATOM   1555  CA  GLN A 115       7.405  16.726  16.013  1.00 81.69           C
ATOM   1556  C   GLN A 115       6.135  15.918  15.740  1.00 81.69           C
ATOM   1557  O   GLN A 115       6.118  15.060  14.858  1.00 81.69           O
ATOM   1558  HA  GLN A 115       7.611  16.740  17.084  1.00 81.69           H
ATOM   1559  CB  GLN A 115       7.258  18.164  15.512  1.00 81.69           C
ATOM   1560 1HB  GLN A 115       7.208  18.170  14.423  1.00 81.69           H
ATOM   1561 2HB  GLN A 115       6.322  18.587  15.877  1.00 81.69           H
ATOM   1562  CG  GLN A 115       8.430  19.030  15.979  1.00 81.69           C
ATOM   1563 1HG  GLN A 115       8.529  18.960  17.062  1.00 81.69           H
ATOM   1564 2HG  GLN A 115       9.358  18.654  15.549  1.00 81.69           H
ATOM   1565  CD  GLN A 115       8.229  20.491  15.572  1.00 81.69           C
ATOM   1566  OE1 GLN A 115       7.299  20.843  14.865  1.00 81.69           O
ATOM   1567  NE2 GLN A 115       9.149  21.319  16.057  1.00 81.69           N
ATOM   1568 1HE2 GLN A 115       9.887  20.965  16.632  1.00 81.69           H
ATOM   1569 2HE2 GLN A 115       9.104  22.296  15.847  1.00 81.69           H
ATOM   1570  HN  GLN A 115       8.909  16.526  14.586  1.00 81.69           H
ATOM   1571  N   THR A 116       5.101  16.221  16.512  1.00 88.33           N
ATOM   1572  CA  THR A 116       3.829  15.534  16.362  1.00 88.33           C
ATOM   1573  C   THR A 116       3.285  15.723  14.945  1.00 88.33           C
ATOM   1574  O   THR A 116       2.708  14.801  14.370  1.00 88.33           O
ATOM   1575  HA  THR A 116       3.996  14.466  16.501  1.00 88.33           H
ATOM   1576  CB  THR A 116       2.884  16.049  17.450  1.00 88.33           C
ATOM   1577  HB  THR A 116       2.543  17.059  17.223  1.00 88.33           H
ATOM   1578  OG1 THR A 116       3.631  15.908  18.655  1.00 88.33           O
ATOM   1579  HG1 THR A 116       3.214  16.453  19.382  1.00 88.33           H
ATOM   1580  CG2 THR A 116       1.673  15.135  17.653  1.00 88.33           C
ATOM   1581 1HG2 THR A 116       2.013  14.142  17.946  1.00 88.33           H
ATOM   1582 2HG2 THR A 116       1.109  15.067  16.723  1.00 88.33           H
ATOM   1583 3HG2 THR A 116       1.035  15.547  18.436  1.00 88.33           H
ATOM   1584  HN  THR A 116       5.123  16.919  17.227  1.00 88.33           H
ATOM   1585  N   PHE A 117       3.487  16.924  14.423  1.00 91.62           N
ATOM   1586  CA  PHE A 117       3.008  17.250  13.090  1.00 91.62           C
ATOM   1587  C   PHE A 117       3.534  16.251  12.058  1.00 91.62           C
ATOM   1588  O   PHE A 117       2.778  15.764  11.219  1.00 91.62           O
ATOM   1589  HA  PHE A 117       1.920  17.203  13.117  1.00 91.62           H
ATOM   1590  CB  PHE A 117       3.543  18.644  12.752  1.00 91.62           C
ATOM   1591 1HB  PHE A 117       3.158  19.356  13.482  1.00 91.62           H
ATOM   1592 2HB  PHE A 117       4.628  18.639  12.852  1.00 91.62           H
ATOM   1593  CG  PHE A 117       3.176  19.127  11.347  1.00 91.62           C
ATOM   1594  CD1 PHE A 117       4.120  19.148  10.368  1.00 91.62           C
ATOM   1595  HD1 PHE A 117       5.137  18.821  10.584  1.00 91.62           H
ATOM   1596  CD2 PHE A 117       1.907  19.535  11.078  1.00 91.62           C
ATOM   1597  HD2 PHE A 117       1.151  19.518  11.863  1.00 91.62           H
ATOM   1598  CE1 PHE A 117       3.780  19.596   9.064  1.00 91.62           C
ATOM   1599  HE1 PHE A 117       4.536  19.613   8.279  1.00 91.62           H
ATOM   1600  CE2 PHE A 117       1.567  19.983   9.774  1.00 91.62           C
ATOM   1601  HE2 PHE A 117       0.550  20.310   9.558  1.00 91.62           H
ATOM   1602  CZ  PHE A 117       2.511  20.004   8.795  1.00 91.62           C
ATOM   1603  HZ  PHE A 117       2.249  20.348   7.794  1.00 91.62           H
ATOM   1604  HN  PHE A 117       3.967  17.664  14.892  1.00 91.62           H
ATOM   1605  N   MET A 118       4.827  15.976  12.153  1.00 88.67           N
ATOM   1606  CA  MET A 118       5.468  15.064  11.222  1.00 88.67           C
ATOM   1607  C   MET A 118       4.904  13.648  11.363  1.00 88.67           C
ATOM   1608  O   MET A 118       4.826  12.907  10.385  1.00 88.67           O
ATOM   1609  HA  MET A 118       5.244  15.453  10.229  1.00 88.67           H
ATOM   1610  CB  MET A 118       6.975  15.041  11.485  1.00 88.67           C
ATOM   1611 1HB  MET A 118       7.160  14.888  12.548  1.00 88.67           H
ATOM   1612 2HB  MET A 118       7.427  14.201  10.958  1.00 88.67           H
ATOM   1613  CG  MET A 118       7.630  16.347  11.030  1.00 88.67           C
ATOM   1614 1HG  MET A 118       7.280  17.174  11.648  1.00 88.67           H
ATOM   1615 2HG  MET A 118       8.711  16.287  11.161  1.00 88.67           H
ATOM   1616  SD  MET A 118       7.242  16.661   9.316  1.00 88.67           S
ATOM   1617  CE  MET A 118       8.043  15.259   8.555  1.00 88.67           C
ATOM   1618 1HE  MET A 118       9.109  15.284   8.779  1.00 88.67           H
ATOM   1619 2HE  MET A 118       7.611  14.337   8.946  1.00 88.67           H
ATOM   1620 3HE  MET A 118       7.897  15.299   7.476  1.00 88.67           H
ATOM   1621  HN  MET A 118       5.431  16.363  12.850  1.00 88.67           H
ATOM   1622  N   CYS A 119       4.526  13.317  12.589  1.00 93.76           N
ATOM   1623  CA  CYS A 119       3.917  12.025  12.861  1.00 93.76           C
ATOM   1624  C   CYS A 119       2.615  11.931  12.064  1.00 93.76           C
ATOM   1625  O   CYS A 119       2.356  10.923  11.408  1.00 93.76           O
ATOM   1626  HA  CYS A 119       4.629  11.269  12.530  1.00 93.76           H
ATOM   1627  CB  CYS A 119       3.687  11.812  14.358  1.00 93.76           C
ATOM   1628 1HB  CYS A 119       4.642  11.804  14.884  1.00 93.76           H
ATOM   1629 2HB  CYS A 119       3.106  12.639  14.766  1.00 93.76           H
ATOM   1630  SG  CYS A 119       2.807  10.232  14.638  1.00 93.76           S
ATOM   1631  HN  CYS A 119       4.628  13.911  13.386  1.00 93.76           H
ATOM   1632  N   LYS A 120       1.829  12.994  12.146  1.00 92.09           N
ATOM   1633  CA  LYS A 120       0.551  13.036  11.457  1.00 92.09           C
ATOM   1634  C   LYS A 120       0.783  12.888   9.952  1.00 92.09           C
ATOM   1635  O   LYS A 120       0.112  12.097   9.292  1.00 92.09           O
ATOM   1636  HA  LYS A 120      -0.034  12.183  11.802  1.00 92.09           H
ATOM   1637  CB  LYS A 120      -0.223  14.300  11.839  1.00 92.09           C
ATOM   1638 1HB  LYS A 120       0.410  15.176  11.697  1.00 92.09           H
ATOM   1639 2HB  LYS A 120      -1.082  14.418  11.178  1.00 92.09           H
ATOM   1640  CG  LYS A 120      -0.695  14.235  13.293  1.00 92.09           C
ATOM   1641 1HG  LYS A 120      -1.376  13.394  13.420  1.00 92.09           H
ATOM   1642 2HG  LYS A 120       0.158  14.058  13.948  1.00 92.09           H
ATOM   1643  CD  LYS A 120      -1.396  15.533  13.699  1.00 92.09           C
ATOM   1644 1HD  LYS A 120      -0.708  16.372  13.592  1.00 92.09           H
ATOM   1645 2HD  LYS A 120      -2.236  15.722  13.030  1.00 92.09           H
ATOM   1646  CE  LYS A 120      -1.895  15.457  15.144  1.00 92.09           C
ATOM   1647 1HE  LYS A 120      -1.127  15.013  15.777  1.00 92.09           H
ATOM   1648 2HE  LYS A 120      -2.080  16.462  15.524  1.00 92.09           H
ATOM   1649  NZ  LYS A 120      -3.136  14.655  15.222  1.00 92.09           N
ATOM   1650 1HZ  LYS A 120      -3.589  14.819  16.114  1.00 92.09           H
ATOM   1651 2HZ  LYS A 120      -3.762  14.926  14.471  1.00 92.09           H
ATOM   1652 3HZ  LYS A 120      -2.909  13.671  15.134  1.00 92.09           H
ATOM   1653  HN  LYS A 120       2.053  13.816  12.671  1.00 92.09           H
ATOM   1654  N   VAL A 121       1.736  13.662   9.453  1.00 93.24           N
ATOM   1655  CA  VAL A 121       1.990  13.710   8.024  1.00 93.24           C
ATOM   1656  C   VAL A 121       2.421  12.323   7.541  1.00 93.24           C
ATOM   1657  O   VAL A 121       1.878  11.805   6.566  1.00 93.24           O
ATOM   1658  HA  VAL A 121       1.055  13.977   7.532  1.00 93.24           H
ATOM   1659  CB  VAL A 121       3.018  14.799   7.711  1.00 93.24           C
ATOM   1660  HB  VAL A 121       3.886  14.634   8.349  1.00 93.24           H
ATOM   1661  CG1 VAL A 121       3.483  14.712   6.256  1.00 93.24           C
ATOM   1662 1HG1 VAL A 121       3.939  13.738   6.077  1.00 93.24           H
ATOM   1663 2HG1 VAL A 121       2.627  14.839   5.593  1.00 93.24           H
ATOM   1664 3HG1 VAL A 121       4.213  15.497   6.060  1.00 93.24           H
ATOM   1665  CG2 VAL A 121       2.459  16.187   8.026  1.00 93.24           C
ATOM   1666 1HG2 VAL A 121       1.568  16.366   7.425  1.00 93.24           H
ATOM   1667 2HG2 VAL A 121       2.201  16.244   9.084  1.00 93.24           H
ATOM   1668 3HG2 VAL A 121       3.210  16.942   7.795  1.00 93.24           H
ATOM   1669  HN  VAL A 121       2.327  14.249  10.007  1.00 93.24           H
ATOM   1670  N   VAL A 122       3.394  11.763   8.245  1.00 92.32           N
ATOM   1671  CA  VAL A 122       4.037  10.541   7.791  1.00 92.32           C
ATOM   1672  C   VAL A 122       3.007   9.411   7.755  1.00 92.32           C
ATOM   1673  O   VAL A 122       2.940   8.659   6.783  1.00 92.32           O
ATOM   1674  HA  VAL A 122       4.401  10.717   6.779  1.00 92.32           H
ATOM   1675  CB  VAL A 122       5.242  10.224   8.680  1.00 92.32           C
ATOM   1676  HB  VAL A 122       4.911  10.256   9.718  1.00 92.32           H
ATOM   1677  CG1 VAL A 122       5.774   8.817   8.400  1.00 92.32           C
ATOM   1678 1HG1 VAL A 122       4.990   8.086   8.600  1.00 92.32           H
ATOM   1679 2HG1 VAL A 122       6.080   8.745   7.357  1.00 92.32           H
ATOM   1680 3HG1 VAL A 122       6.629   8.617   9.045  1.00 92.32           H
ATOM   1681  CG2 VAL A 122       6.343  11.271   8.505  1.00 92.32           C
ATOM   1682 1HG2 VAL A 122       6.670  11.285   7.465  1.00 92.32           H
ATOM   1683 2HG2 VAL A 122       5.957  12.254   8.777  1.00 92.32           H
ATOM   1684 3HG2 VAL A 122       7.188  11.022   9.147  1.00 92.32           H
ATOM   1685  HN  VAL A 122       3.741  12.128   9.108  1.00 92.32           H
ATOM   1686  N   ASN A 123       2.230   9.326   8.824  1.00 91.27           N
ATOM   1687  CA  ASN A 123       1.205   8.302   8.925  1.00 91.27           C
ATOM   1688  C   ASN A 123       0.178   8.502   7.808  1.00 91.27           C
ATOM   1689  O   ASN A 123      -0.272   7.537   7.193  1.00 91.27           O
ATOM   1690  HA  ASN A 123       1.736   7.354   8.837  1.00 91.27           H
ATOM   1691  CB  ASN A 123       0.469   8.388  10.264  1.00 91.27           C
ATOM   1692 1HB  ASN A 123       0.398   9.430  10.577  1.00 91.27           H
ATOM   1693 2HB  ASN A 123      -0.550   8.020  10.148  1.00 91.27           H
ATOM   1694  CG  ASN A 123       1.192   7.575  11.340  1.00 91.27           C
ATOM   1695  OD1 ASN A 123       2.039   6.742  11.061  1.00 91.27           O
ATOM   1696  ND2 ASN A 123       0.812   7.862  12.582  1.00 91.27           N
ATOM   1697 1HD2 ASN A 123       0.110   8.557  12.742  1.00 91.27           H
ATOM   1698 2HD2 ASN A 123       1.227   7.383  13.355  1.00 91.27           H
ATOM   1699  HN  ASN A 123       2.293   9.940   9.611  1.00 91.27           H
ATOM   1700  N   SER A 124      -0.162   9.762   7.580  1.00 91.97           N
ATOM   1701  CA  SER A 124      -1.177  10.097   6.596  1.00 91.97           C
ATOM   1702  C   SER A 124      -0.686   9.735   5.193  1.00 91.97           C
ATOM   1703  O   SER A 124      -1.431   9.162   4.400  1.00 91.97           O
ATOM   1704  HA  SER A 124      -2.047   9.497   6.864  1.00 91.97           H
ATOM   1705  CB  SER A 124      -1.542  11.581   6.664  1.00 91.97           C
ATOM   1706 1HB  SER A 124      -0.668  12.181   6.414  1.00 91.97           H
ATOM   1707 2HB  SER A 124      -2.305  11.802   5.917  1.00 91.97           H
ATOM   1708  OG  SER A 124      -2.020  11.955   7.954  1.00 91.97           O
ATOM   1709  HG  SER A 124      -1.353  12.545   8.408  1.00 91.97           H
ATOM   1710  HN  SER A 124       0.242  10.545   8.053  1.00 91.97           H
ATOM   1711  N   MET A 125       0.565  10.084   4.931  1.00 85.63           N
ATOM   1712  CA  MET A 125       1.151   9.840   3.624  1.00 85.63           C
ATOM   1713  C   MET A 125       1.165   8.345   3.300  1.00 85.63           C
ATOM   1714  O   MET A 125       0.864   7.947   2.176  1.00 85.63           O
ATOM   1715  HA  MET A 125       0.514  10.367   2.913  1.00 85.63           H
ATOM   1716  CB  MET A 125       2.582  10.382   3.597  1.00 85.63           C
ATOM   1717 1HB  MET A 125       3.107  10.078   4.502  1.00 85.63           H
ATOM   1718 2HB  MET A 125       3.122   9.950   2.754  1.00 85.63           H
ATOM   1719  CG  MET A 125       2.588  11.908   3.485  1.00 85.63           C
ATOM   1720 1HG  MET A 125       2.050  12.218   2.589  1.00 85.63           H
ATOM   1721 2HG  MET A 125       2.066  12.346   4.337  1.00 85.63           H
ATOM   1722  SD  MET A 125       4.267  12.509   3.425  1.00 85.63           S
ATOM   1723  CE  MET A 125       4.703  12.045   1.757  1.00 85.63           C
ATOM   1724 1HE  MET A 125       4.615  10.964   1.647  1.00 85.63           H
ATOM   1725 2HE  MET A 125       4.031  12.538   1.055  1.00 85.63           H
ATOM   1726 3HE  MET A 125       5.730  12.349   1.552  1.00 85.63           H
ATOM   1727  HN  MET A 125       1.173  10.526   5.591  1.00 85.63           H
ATOM   1728  N   TYR A 126       1.519   7.558   4.305  1.00 85.34           N
ATOM   1729  CA  TYR A 126       1.568   6.114   4.144  1.00 85.34           C
ATOM   1730  C   TYR A 126       0.194   5.558   3.764  1.00 85.34           C
ATOM   1731  O   TYR A 126       0.079   4.758   2.837  1.00 85.34           O
ATOM   1732  HA  TYR A 126       2.276   5.889   3.346  1.00 85.34           H
ATOM   1733  CB  TYR A 126       1.975   5.551   5.507  1.00 85.34           C
ATOM   1734 1HB  TYR A 126       3.026   5.777   5.683  1.00 85.34           H
ATOM   1735 2HB  TYR A 126       1.405   6.061   6.284  1.00 85.34           H
ATOM   1736  CG  TYR A 126       1.762   4.042   5.645  1.00 85.34           C
ATOM   1737  CD1 TYR A 126       0.740   3.559   6.436  1.00 85.34           C
ATOM   1738  HD1 TYR A 126       0.084   4.252   6.962  1.00 85.34           H
ATOM   1739  CD2 TYR A 126       2.593   3.165   4.979  1.00 85.34           C
ATOM   1740  HD2 TYR A 126       3.401   3.547   4.354  1.00 85.34           H
ATOM   1741  CE1 TYR A 126       0.540   2.139   6.566  1.00 85.34           C
ATOM   1742  HE1 TYR A 126      -0.263   1.744   7.188  1.00 85.34           H
ATOM   1743  CE2 TYR A 126       2.394   1.745   5.109  1.00 85.34           C
ATOM   1744  HE2 TYR A 126       3.043   1.040   4.589  1.00 85.34           H
ATOM   1745  CZ  TYR A 126       1.377   1.302   5.896  1.00 85.34           C
ATOM   1746  OH  TYR A 126       1.188  -0.039   6.019  1.00 85.34           O
ATOM   1747  HH  TYR A 126       1.665  -0.521   5.283  1.00 85.34           H
ATOM   1748  HN  TYR A 126       1.768   7.890   5.215  1.00 85.34           H
ATOM   1749  N   LYS A 127      -0.813   6.004   4.501  1.00 85.14           N
ATOM   1750  CA  LYS A 127      -2.162   5.501   4.306  1.00 85.14           C
ATOM   1751  C   LYS A 127      -2.659   5.910   2.917  1.00 85.14           C
ATOM   1752  O   LYS A 127      -3.293   5.118   2.222  1.00 85.14           O
ATOM   1753  HA  LYS A 127      -2.115   4.413   4.348  1.00 85.14           H
ATOM   1754  CB  LYS A 127      -3.075   5.959   5.445  1.00 85.14           C
ATOM   1755 1HB  LYS A 127      -2.816   6.977   5.736  1.00 85.14           H
ATOM   1756 2HB  LYS A 127      -4.109   5.980   5.101  1.00 85.14           H
ATOM   1757  CG  LYS A 127      -2.952   5.030   6.654  1.00 85.14           C
ATOM   1758 1HG  LYS A 127      -1.920   4.696   6.756  1.00 85.14           H
ATOM   1759 2HG  LYS A 127      -3.202   5.576   7.564  1.00 85.14           H
ATOM   1760  CD  LYS A 127      -3.874   3.818   6.510  1.00 85.14           C
ATOM   1761 1HD  LYS A 127      -4.868   4.147   6.206  1.00 85.14           H
ATOM   1762 2HD  LYS A 127      -3.501   3.164   5.722  1.00 85.14           H
ATOM   1763  CE  LYS A 127      -3.968   3.041   7.824  1.00 85.14           C
ATOM   1764 1HE  LYS A 127      -3.599   2.025   7.680  1.00 85.14           H
ATOM   1765 2HE  LYS A 127      -3.331   3.508   8.576  1.00 85.14           H
ATOM   1766  NZ  LYS A 127      -5.367   3.003   8.305  1.00 85.14           N
ATOM   1767 1HZ  LYS A 127      -5.422   2.428   9.139  1.00 85.14           H
ATOM   1768 2HZ  LYS A 127      -5.675   3.944   8.522  1.00 85.14           H
ATOM   1769 3HZ  LYS A 127      -5.962   2.610   7.584  1.00 85.14           H
ATOM   1770  HN  LYS A 127      -0.719   6.694   5.218  1.00 85.14           H
ATOM   1771  N   MET A 128      -2.351   7.147   2.555  1.00 86.00           N
ATOM   1772  CA  MET A 128      -2.791   7.684   1.278  1.00 86.00           C
ATOM   1773  C   MET A 128      -2.189   6.893   0.115  1.00 86.00           C
ATOM   1774  O   MET A 128      -2.872   6.613  -0.869  1.00 86.00           O
ATOM   1775  HA  MET A 128      -3.876   7.580   1.274  1.00 86.00           H
ATOM   1776  CB  MET A 128      -2.371   9.151   1.169  1.00 86.00           C
ATOM   1777 1HB  MET A 128      -2.621   9.674   2.093  1.00 86.00           H
ATOM   1778 2HB  MET A 128      -1.290   9.216   1.049  1.00 86.00           H
ATOM   1779  CG  MET A 128      -3.063   9.833  -0.013  1.00 86.00           C
ATOM   1780 1HG  MET A 128      -2.757   9.360  -0.946  1.00 86.00           H
ATOM   1781 2HG  MET A 128      -4.143   9.711   0.068  1.00 86.00           H
ATOM   1782  SD  MET A 128      -2.648  11.569  -0.045  1.00 86.00           S
ATOM   1783  CE  MET A 128      -3.733  12.123  -1.349  1.00 86.00           C
ATOM   1784 1HE  MET A 128      -3.494  11.593  -2.271  1.00 86.00           H
ATOM   1785 2HE  MET A 128      -4.768  11.920  -1.071  1.00 86.00           H
ATOM   1786 3HE  MET A 128      -3.601  13.194  -1.501  1.00 86.00           H
ATOM   1787  HN  MET A 128      -1.813   7.777   3.115  1.00 86.00           H
ATOM   1788  N   ASN A 129      -0.917   6.556   0.265  1.00 81.21           N
ATOM   1789  CA  ASN A 129      -0.232   5.751  -0.732  1.00 81.21           C
ATOM   1790  C   ASN A 129      -0.897   4.376  -0.815  1.00 81.21           C
ATOM   1791  O   ASN A 129      -1.194   3.890  -1.905  1.00 81.21           O
ATOM   1792  HA  ASN A 129      -0.320   6.313  -1.662  1.00 81.21           H
ATOM   1793  CB  ASN A 129       1.237   5.545  -0.360  1.00 81.21           C
ATOM   1794 1HB  ASN A 129       1.771   6.493  -0.432  1.00 81.21           H
ATOM   1795 2HB  ASN A 129       1.311   5.215   0.676  1.00 81.21           H
ATOM   1796  CG  ASN A 129       1.895   4.512  -1.278  1.00 81.21           C
ATOM   1797  OD1 ASN A 129       1.985   3.336  -0.967  1.00 81.21           O
ATOM   1798  ND2 ASN A 129       2.349   5.016  -2.422  1.00 81.21           N
ATOM   1799 1HD2 ASN A 129       2.244   5.992  -2.615  1.00 81.21           H
ATOM   1800 2HD2 ASN A 129       2.796   4.420  -3.088  1.00 81.21           H
ATOM   1801  HN  ASN A 129      -0.357   6.823   1.050  1.00 81.21           H
ATOM   1802  N   PHE A 130      -1.110   3.786   0.352  1.00 86.20           N
ATOM   1803  CA  PHE A 130      -1.608   2.422   0.422  1.00 86.20           C
ATOM   1804  C   PHE A 130      -2.884   2.261  -0.408  1.00 86.20           C
ATOM   1805  O   PHE A 130      -2.980   1.357  -1.236  1.00 86.20           O
ATOM   1806  HA  PHE A 130      -0.831   1.773   0.019  1.00 86.20           H
ATOM   1807  CB  PHE A 130      -1.930   2.138   1.890  1.00 86.20           C
ATOM   1808 1HB  PHE A 130      -1.013   2.219   2.475  1.00 86.20           H
ATOM   1809 2HB  PHE A 130      -2.611   2.906   2.258  1.00 86.20           H
ATOM   1810  CG  PHE A 130      -2.554   0.763   2.136  1.00 86.20           C
ATOM   1811  CD1 PHE A 130      -3.893   0.652   2.345  1.00 86.20           C
ATOM   1812  HD1 PHE A 130      -4.522   1.542   2.338  1.00 86.20           H
ATOM   1813  CD2 PHE A 130      -1.770  -0.348   2.145  1.00 86.20           C
ATOM   1814  HD2 PHE A 130      -0.696  -0.259   1.977  1.00 86.20           H
ATOM   1815  CE1 PHE A 130      -4.472  -0.624   2.573  1.00 86.20           C
ATOM   1816  HE1 PHE A 130      -5.546  -0.714   2.741  1.00 86.20           H
ATOM   1817  CE2 PHE A 130      -2.349  -1.624   2.373  1.00 86.20           C
ATOM   1818  HE2 PHE A 130      -1.720  -2.515   2.380  1.00 86.20           H
ATOM   1819  CZ  PHE A 130      -3.688  -1.736   2.582  1.00 86.20           C
ATOM   1820  HZ  PHE A 130      -4.133  -2.715   2.757  1.00 86.20           H
ATOM   1821  HN  PHE A 130      -0.949   4.223   1.237  1.00 86.20           H
ATOM   1822  N   TYR A 131      -3.831   3.153  -0.156  1.00 91.41           N
ATOM   1823  CA  TYR A 131      -5.119   3.085  -0.826  1.00 91.41           C
ATOM   1824  C   TYR A 131      -4.992   3.471  -2.301  1.00 91.41           C
ATOM   1825  O   TYR A 131      -5.561   2.813  -3.170  1.00 91.41           O
ATOM   1826  HA  TYR A 131      -5.480   2.059  -0.757  1.00 91.41           H
ATOM   1827  CB  TYR A 131      -6.016   4.104  -0.119  1.00 91.41           C
ATOM   1828 1HB  TYR A 131      -5.469   5.040  -0.011  1.00 91.41           H
ATOM   1829 2HB  TYR A 131      -6.880   4.311  -0.750  1.00 91.41           H
ATOM   1830  CG  TYR A 131      -6.505   3.653   1.258  1.00 91.41           C
ATOM   1831  CD1 TYR A 131      -7.187   2.460   1.392  1.00 91.41           C
ATOM   1832  HD1 TYR A 131      -7.377   1.840   0.516  1.00 91.41           H
ATOM   1833  CD2 TYR A 131      -6.264   4.438   2.367  1.00 91.41           C
ATOM   1834  HD2 TYR A 131      -5.725   5.380   2.262  1.00 91.41           H
ATOM   1835  CE1 TYR A 131      -7.647   2.036   2.689  1.00 91.41           C
ATOM   1836  HE1 TYR A 131      -8.187   1.097   2.809  1.00 91.41           H
ATOM   1837  CE2 TYR A 131      -6.724   4.014   3.664  1.00 91.41           C
ATOM   1838  HE2 TYR A 131      -6.541   4.624   4.548  1.00 91.41           H
ATOM   1839  CZ  TYR A 131      -7.393   2.833   3.761  1.00 91.41           C
ATOM   1840  OH  TYR A 131      -7.828   2.432   4.986  1.00 91.41           O
ATOM   1841  HH  TYR A 131      -7.787   3.196   5.630  1.00 91.41           H
ATOM   1842  HN  TYR A 131      -3.730   3.910   0.489  1.00 91.41           H
ATOM   1843  N   SER A 132      -4.242   4.538  -2.537  1.00 90.91           N
ATOM   1844  CA  SER A 132      -4.145   5.103  -3.872  1.00 90.91           C
ATOM   1845  C   SER A 132      -3.517   4.086  -4.827  1.00 90.91           C
ATOM   1846  O   SER A 132      -3.985   3.915  -5.952  1.00 90.91           O
ATOM   1847  HA  SER A 132      -5.171   5.323  -4.167  1.00 90.91           H
ATOM   1848  CB  SER A 132      -3.329   6.398  -3.864  1.00 90.91           C
ATOM   1849 1HB  SER A 132      -3.266   6.792  -4.878  1.00 90.91           H
ATOM   1850 2HB  SER A 132      -3.844   7.147  -3.262  1.00 90.91           H
ATOM   1851  OG  SER A 132      -2.015   6.198  -3.350  1.00 90.91           O
ATOM   1852  HG  SER A 132      -1.916   6.667  -2.473  1.00 90.91           H
ATOM   1853  HN  SER A 132      -3.707   5.012  -1.838  1.00 90.91           H
ATOM   1854  N   CYS A 133      -2.467   3.438  -4.345  1.00 87.46           N
ATOM   1855  CA  CYS A 133      -1.744   2.475  -5.157  1.00 87.46           C
ATOM   1856  C   CYS A 133      -2.709   1.352  -5.543  1.00 87.46           C
ATOM   1857  O   CYS A 133      -2.821   1.000  -6.716  1.00 87.46           O
ATOM   1858  HA  CYS A 133      -1.398   3.008  -6.042  1.00 87.46           H
ATOM   1859  CB  CYS A 133      -0.507   1.940  -4.433  1.00 87.46           C
ATOM   1860 1HB  CYS A 133      -0.756   1.698  -3.400  1.00 87.46           H
ATOM   1861 2HB  CYS A 133      -0.170   1.017  -4.904  1.00 87.46           H
ATOM   1862  SG  CYS A 133       0.831   3.188  -4.477  1.00 87.46           S
ATOM   1863  HG  CYS A 133       1.790   2.379  -4.033  1.00 87.46           H
ATOM   1864  HN  CYS A 133      -2.111   3.563  -3.419  1.00 87.46           H
ATOM   1865  N   VAL A 134      -3.382   0.820  -4.533  1.00 86.67           N
ATOM   1866  CA  VAL A 134      -4.209  -0.360  -4.723  1.00 86.67           C
ATOM   1867  C   VAL A 134      -5.359  -0.023  -5.675  1.00 86.67           C
ATOM   1868  O   VAL A 134      -5.705  -0.823  -6.543  1.00 86.67           O
ATOM   1869  HA  VAL A 134      -3.586  -1.127  -5.183  1.00 86.67           H
ATOM   1870  CB  VAL A 134      -4.689  -0.887  -3.369  1.00 86.67           C
ATOM   1871  HB  VAL A 134      -5.160  -0.061  -2.836  1.00 86.67           H
ATOM   1872  CG1 VAL A 134      -5.735  -1.988  -3.549  1.00 86.67           C
ATOM   1873 1HG1 VAL A 134      -6.592  -1.590  -4.093  1.00 86.67           H
ATOM   1874 2HG1 VAL A 134      -5.300  -2.814  -4.111  1.00 86.67           H
ATOM   1875 3HG1 VAL A 134      -6.059  -2.345  -2.571  1.00 86.67           H
ATOM   1876  CG2 VAL A 134      -3.512  -1.381  -2.525  1.00 86.67           C
ATOM   1877 1HG2 VAL A 134      -3.000  -2.186  -3.052  1.00 86.67           H
ATOM   1878 2HG2 VAL A 134      -2.817  -0.559  -2.354  1.00 86.67           H
ATOM   1879 3HG2 VAL A 134      -3.881  -1.750  -1.568  1.00 86.67           H
ATOM   1880  HN  VAL A 134      -3.369   1.180  -3.600  1.00 86.67           H
ATOM   1881  N   LEU A 135      -5.918   1.162  -5.480  1.00 91.77           N
ATOM   1882  CA  LEU A 135      -7.048   1.597  -6.284  1.00 91.77           C
ATOM   1883  C   LEU A 135      -6.590   1.806  -7.729  1.00 91.77           C
ATOM   1884  O   LEU A 135      -7.337   1.531  -8.666  1.00 91.77           O
ATOM   1885  HA  LEU A 135      -7.787   0.797  -6.269  1.00 91.77           H
ATOM   1886  CB  LEU A 135      -7.703   2.832  -5.662  1.00 91.77           C
ATOM   1887 1HB  LEU A 135      -6.931   3.581  -5.489  1.00 91.77           H
ATOM   1888 2HB  LEU A 135      -8.399   3.254  -6.388  1.00 91.77           H
ATOM   1889  CG  LEU A 135      -8.455   2.603  -4.350  1.00 91.77           C
ATOM   1890  HG  LEU A 135      -7.774   2.126  -3.645  1.00 91.77           H
ATOM   1891  CD1 LEU A 135      -8.892   3.931  -3.729  1.00 91.77           C
ATOM   1892 1HD1 LEU A 135      -8.013   4.544  -3.526  1.00 91.77           H
ATOM   1893 2HD1 LEU A 135      -9.549   4.457  -4.421  1.00 91.77           H
ATOM   1894 3HD1 LEU A 135      -9.424   3.739  -2.797  1.00 91.77           H
ATOM   1895  CD2 LEU A 135      -9.635   1.650  -4.553  1.00 91.77           C
ATOM   1896 1HD2 LEU A 135     -10.325   2.076  -5.281  1.00 91.77           H
ATOM   1897 2HD2 LEU A 135      -9.268   0.691  -4.918  1.00 91.77           H
ATOM   1898 3HD2 LEU A 135     -10.152   1.505  -3.604  1.00 91.77           H
ATOM   1899  HN  LEU A 135      -5.613   1.818  -4.790  1.00 91.77           H
ATOM   1900  N   LEU A 136      -5.364   2.291  -7.863  1.00 90.33           N
ATOM   1901  CA  LEU A 136      -4.800   2.546  -9.178  1.00 90.33           C
ATOM   1902  C   LEU A 136      -4.617   1.218  -9.916  1.00 90.33           C
ATOM   1903  O   LEU A 136      -4.967   1.102 -11.089  1.00 90.33           O
ATOM   1904  HA  LEU A 136      -5.519   3.151  -9.730  1.00 90.33           H
ATOM   1905  CB  LEU A 136      -3.514   3.366  -9.060  1.00 90.33           C
ATOM   1906 1HB  LEU A 136      -2.914   2.950  -8.250  1.00 90.33           H
ATOM   1907 2HB  LEU A 136      -2.941   3.241  -9.978  1.00 90.33           H
ATOM   1908  CG  LEU A 136      -3.695   4.864  -8.805  1.00 90.33           C
ATOM   1909  HG  LEU A 136      -4.406   4.988  -7.987  1.00 90.33           H
ATOM   1910  CD1 LEU A 136      -2.380   5.508  -8.362  1.00 90.33           C
ATOM   1911 1HD1 LEU A 136      -2.036   5.036  -7.442  1.00 90.33           H
ATOM   1912 2HD1 LEU A 136      -1.630   5.374  -9.141  1.00 90.33           H
ATOM   1913 3HD1 LEU A 136      -2.537   6.572  -8.188  1.00 90.33           H
ATOM   1914  CD2 LEU A 136      -4.291   5.561 -10.030  1.00 90.33           C
ATOM   1915 1HD2 LEU A 136      -3.624   5.429 -10.882  1.00 90.33           H
ATOM   1916 2HD2 LEU A 136      -5.263   5.125 -10.259  1.00 90.33           H
ATOM   1917 3HD2 LEU A 136      -4.409   6.624  -9.822  1.00 90.33           H
ATOM   1918  HN  LEU A 136      -4.761   2.508  -7.096  1.00 90.33           H
ATOM   1919  N   ILE A 137      -4.067   0.250  -9.198  1.00 84.06           N
ATOM   1920  CA  ILE A 137      -3.806  -1.056  -9.778  1.00 84.06           C
ATOM   1921  C   ILE A 137      -5.127  -1.684 -10.228  1.00 84.06           C
ATOM   1922  O   ILE A 137      -5.195  -2.303 -11.288  1.00 84.06           O
ATOM   1923  HA  ILE A 137      -3.179  -0.904 -10.657  1.00 84.06           H
ATOM   1924  CB  ILE A 137      -3.012  -1.927  -8.803  1.00 84.06           C
ATOM   1925  HB  ILE A 137      -3.478  -1.852  -7.820  1.00 84.06           H
ATOM   1926  CG1 ILE A 137      -1.575  -1.421  -8.661  1.00 84.06           C
ATOM   1927 1HG1 ILE A 137      -1.023  -1.622  -9.579  1.00 84.06           H
ATOM   1928 2HG1 ILE A 137      -1.578  -0.340  -8.520  1.00 84.06           H
ATOM   1929  CG2 ILE A 137      -3.063  -3.400  -9.215  1.00 84.06           C
ATOM   1930 1HG2 ILE A 137      -4.099  -3.739  -9.223  1.00 84.06           H
ATOM   1931 2HG2 ILE A 137      -2.636  -3.513 -10.212  1.00 84.06           H
ATOM   1932 3HG2 ILE A 137      -2.491  -3.996  -8.505  1.00 84.06           H
ATOM   1933  CD1 ILE A 137      -0.871  -2.093  -7.480  1.00 84.06           C
ATOM   1934 1HD1 ILE A 137      -1.412  -1.870  -6.560  1.00 84.06           H
ATOM   1935 2HD1 ILE A 137      -0.848  -3.171  -7.636  1.00 84.06           H
ATOM   1936 3HD1 ILE A 137       0.149  -1.715  -7.402  1.00 84.06           H
ATOM   1937  HN  ILE A 137      -3.803   0.346  -8.238  1.00 84.06           H
ATOM   1938  N   MET A 138      -6.144  -1.502  -9.398  1.00 87.59           N
ATOM   1939  CA  MET A 138      -7.470  -1.999  -9.721  1.00 87.59           C
ATOM   1940  C   MET A 138      -7.997  -1.362 -11.008  1.00 87.59           C
ATOM   1941  O   MET A 138      -8.551  -2.050 -11.864  1.00 87.59           O
ATOM   1942  HA  MET A 138      -7.355  -3.074  -9.860  1.00 87.59           H
ATOM   1943  CB  MET A 138      -8.427  -1.686  -8.568  1.00 87.59           C
ATOM   1944 1HB  MET A 138      -8.028  -2.092  -7.639  1.00 87.59           H
ATOM   1945 2HB  MET A 138      -8.503  -0.606  -8.437  1.00 87.59           H
ATOM   1946  CG  MET A 138      -9.815  -2.272  -8.833  1.00 87.59           C
ATOM   1947 1HG  MET A 138     -10.207  -1.889  -9.775  1.00 87.59           H
ATOM   1948 2HG  MET A 138      -9.748  -3.356  -8.933  1.00 87.59           H
ATOM   1949  SD  MET A 138     -10.921  -1.851  -7.497  1.00 87.59           S
ATOM   1950  CE  MET A 138     -11.109  -0.100  -7.791  1.00 87.59           C
ATOM   1951 1HE  MET A 138     -10.135   0.385  -7.729  1.00 87.59           H
ATOM   1952 2HE  MET A 138     -11.532   0.058  -8.783  1.00 87.59           H
ATOM   1953 3HE  MET A 138     -11.775   0.325  -7.040  1.00 87.59           H
ATOM   1954  HN  MET A 138      -6.072  -1.026  -8.522  1.00 87.59           H
ATOM   1955  N   CYS A 139      -7.804  -0.055 -11.106  1.00 90.19           N
ATOM   1956  CA  CYS A 139      -8.313   0.694 -12.242  1.00 90.19           C
ATOM   1957  C   CYS A 139      -7.569   0.228 -13.496  1.00 90.19           C
ATOM   1958  O   CYS A 139      -8.154   0.150 -14.575  1.00 90.19           O
ATOM   1959  HA  CYS A 139      -9.376   0.467 -12.316  1.00 90.19           H
ATOM   1960  CB  CYS A 139      -8.183   2.204 -12.029  1.00 90.19           C
ATOM   1961 1HB  CYS A 139      -7.184   2.443 -11.665  1.00 90.19           H
ATOM   1962 2HB  CYS A 139      -8.309   2.725 -12.978  1.00 90.19           H
ATOM   1963  SG  CYS A 139      -9.439   2.777 -10.829  1.00 90.19           S
ATOM   1964  HG  CYS A 139      -8.817   2.318  -9.747  1.00 90.19           H
ATOM   1965  HN  CYS A 139      -7.311   0.490 -10.427  1.00 90.19           H
ATOM   1966  N   ILE A 140      -6.291  -0.068 -13.312  1.00 83.19           N
ATOM   1967  CA  ILE A 140      -5.474  -0.569 -14.404  1.00 83.19           C
ATOM   1968  C   ILE A 140      -6.088  -1.862 -14.943  1.00 83.19           C
ATOM   1969  O   ILE A 140      -6.170  -2.056 -16.155  1.00 83.19           O
ATOM   1970  HA  ILE A 140      -5.493   0.179 -15.196  1.00 83.19           H
ATOM   1971  CB  ILE A 140      -4.018  -0.719 -13.958  1.00 83.19           C
ATOM   1972  HB  ILE A 140      -4.008  -1.208 -12.984  1.00 83.19           H
ATOM   1973  CG1 ILE A 140      -3.354   0.649 -13.784  1.00 83.19           C
ATOM   1974 1HG1 ILE A 140      -3.164   1.091 -14.762  1.00 83.19           H
ATOM   1975 2HG1 ILE A 140      -4.030   1.321 -13.257  1.00 83.19           H
ATOM   1976  CG2 ILE A 140      -3.239  -1.616 -14.922  1.00 83.19           C
ATOM   1977 1HG2 ILE A 140      -3.699  -2.604 -14.951  1.00 83.19           H
ATOM   1978 2HG2 ILE A 140      -3.256  -1.178 -15.920  1.00 83.19           H
ATOM   1979 3HG2 ILE A 140      -2.208  -1.706 -14.582  1.00 83.19           H
ATOM   1980  CD1 ILE A 140      -2.040   0.526 -13.010  1.00 83.19           C
ATOM   1981 1HD1 ILE A 140      -2.238   0.106 -12.024  1.00 83.19           H
ATOM   1982 2HD1 ILE A 140      -1.358  -0.128 -13.553  1.00 83.19           H
ATOM   1983 3HD1 ILE A 140      -1.589   1.512 -12.901  1.00 83.19           H
ATOM   1984  HN  ILE A 140      -5.815   0.029 -12.437  1.00 83.19           H
ATOM   1985  N   SER A 141      -6.505  -2.713 -14.017  1.00 84.89           N
ATOM   1986  CA  SER A 141      -7.043  -4.012 -14.382  1.00 84.89           C
ATOM   1987  C   SER A 141      -8.335  -3.838 -15.182  1.00 84.89           C
ATOM   1988  O   SER A 141      -8.554  -4.531 -16.174  1.00 84.89           O
ATOM   1989  HA  SER A 141      -6.274  -4.481 -14.996  1.00 84.89           H
ATOM   1990  CB  SER A 141      -7.298  -4.871 -13.142  1.00 84.89           C
ATOM   1991 1HB  SER A 141      -8.066  -4.402 -12.528  1.00 84.89           H
ATOM   1992 2HB  SER A 141      -7.685  -5.844 -13.448  1.00 84.89           H
ATOM   1993  OG  SER A 141      -6.117  -5.054 -12.367  1.00 84.89           O
ATOM   1994  HG  SER A 141      -6.007  -4.294 -11.726  1.00 84.89           H
ATOM   1995  HN  SER A 141      -6.479  -2.528 -13.035  1.00 84.89           H
ATOM   1996  N   VAL A 142      -9.158  -2.907 -14.721  1.00 87.59           N
ATOM   1997  CA  VAL A 142     -10.420  -2.627 -15.384  1.00 87.59           C
ATOM   1998  C   VAL A 142     -10.143  -2.080 -16.786  1.00 87.59           C
ATOM   1999  O   VAL A 142     -10.830  -2.437 -17.742  1.00 87.59           O
ATOM   2000  HA  VAL A 142     -10.959  -3.570 -15.476  1.00 87.59           H
ATOM   2001  CB  VAL A 142     -11.263  -1.680 -14.528  1.00 87.59           C
ATOM   2002  HB  VAL A 142     -10.680  -0.775 -14.356  1.00 87.59           H
ATOM   2003  CG1 VAL A 142     -12.547  -1.279 -15.257  1.00 87.59           C
ATOM   2004 1HG1 VAL A 142     -12.294  -0.776 -16.189  1.00 87.59           H
ATOM   2005 2HG1 VAL A 142     -13.135  -2.171 -15.473  1.00 87.59           H
ATOM   2006 3HG1 VAL A 142     -13.128  -0.606 -14.626  1.00 87.59           H
ATOM   2007  CG2 VAL A 142     -11.576  -2.304 -13.167  1.00 87.59           C
ATOM   2008 1HG2 VAL A 142     -12.130  -3.231 -13.311  1.00 87.59           H
ATOM   2009 2HG2 VAL A 142     -10.645  -2.515 -12.641  1.00 87.59           H
ATOM   2010 3HG2 VAL A 142     -12.176  -1.610 -12.579  1.00 87.59           H
ATOM   2011  HN  VAL A 142      -8.974  -2.350 -13.911  1.00 87.59           H
ATOM   2012  N   ASP A 143      -9.136  -1.223 -16.864  1.00 81.90           N
ATOM   2013  CA  ASP A 143      -8.795  -0.581 -18.122  1.00 81.90           C
ATOM   2014  C   ASP A 143      -8.391  -1.648 -19.141  1.00 81.90           C
ATOM   2015  O   ASP A 143      -8.784  -1.581 -20.305  1.00 81.90           O
ATOM   2016  HA  ASP A 143      -9.693  -0.039 -18.420  1.00 81.90           H
ATOM   2017  CB  ASP A 143      -7.616   0.379 -17.950  1.00 81.90           C
ATOM   2018 1HB  ASP A 143      -7.857   1.124 -17.191  1.00 81.90           H
ATOM   2019 2HB  ASP A 143      -6.745  -0.170 -17.592  1.00 81.90           H
ATOM   2020  CG  ASP A 143      -7.280   1.077 -19.269  1.00 81.90           C
ATOM   2021  OD1 ASP A 143      -8.152   1.833 -19.749  1.00 81.90           O
ATOM   2022  OD2 ASP A 143      -6.158   0.839 -19.767  1.00 81.90           O
ATOM   2023  HN  ASP A 143      -8.559  -0.966 -16.089  1.00 81.90           H
ATOM   2024  N   ARG A 144      -7.610  -2.608 -18.667  1.00 72.04           N
ATOM   2025  CA  ARG A 144      -7.134  -3.679 -19.526  1.00 72.04           C
ATOM   2026  C   ARG A 144      -8.310  -4.526 -20.017  1.00 72.04           C
ATOM   2027  O   ARG A 144      -8.356  -4.912 -21.184  1.00 72.04           O
ATOM   2028  HA  ARG A 144      -6.641  -3.173 -20.356  1.00 72.04           H
ATOM   2029  CB  ARG A 144      -6.140  -4.577 -18.787  1.00 72.04           C
ATOM   2030 1HB  ARG A 144      -6.563  -4.882 -17.829  1.00 72.04           H
ATOM   2031 2HB  ARG A 144      -5.968  -5.486 -19.363  1.00 72.04           H
ATOM   2032  CG  ARG A 144      -4.813  -3.853 -18.557  1.00 72.04           C
ATOM   2033 1HG  ARG A 144      -4.983  -2.950 -17.971  1.00 72.04           H
ATOM   2034 2HG  ARG A 144      -4.144  -4.488 -17.976  1.00 72.04           H
ATOM   2035  CD  ARG A 144      -4.150  -3.487 -19.887  1.00 72.04           C
ATOM   2036 1HD  ARG A 144      -3.983  -4.387 -20.479  1.00 72.04           H
ATOM   2037 2HD  ARG A 144      -4.811  -2.843 -20.466  1.00 72.04           H
ATOM   2038  NE  ARG A 144      -2.863  -2.799 -19.639  1.00 72.04           N
ATOM   2039  HE  ARG A 144      -2.591  -2.642 -18.689  1.00 72.04           H
ATOM   2040  CZ  ARG A 144      -2.040  -2.375 -20.607  1.00 72.04           C
ATOM   2041  NH1 ARG A 144      -2.353  -2.560 -21.896  1.00 72.04           N
ATOM   2042 1HH1 ARG A 144      -3.208  -3.018 -22.142  1.00 72.04           H
ATOM   2043 2HH1 ARG A 144      -1.733  -2.240 -22.613  1.00 72.04           H
ATOM   2044  NH2 ARG A 144      -0.897  -1.763 -20.266  1.00 72.04           N
ATOM   2045 1HH2 ARG A 144      -0.272  -1.440 -20.976  1.00 72.04           H
ATOM   2046 2HH2 ARG A 144      -0.671  -1.629 -19.301  1.00 72.04           H
ATOM   2047  HN  ARG A 144      -7.303  -2.660 -17.716  1.00 72.04           H
ATOM   2048  N   TYR A 145      -9.231  -4.791 -19.102  1.00 84.22           N
ATOM   2049  CA  TYR A 145     -10.436  -5.527 -19.444  1.00 84.22           C
ATOM   2050  C   TYR A 145     -11.174  -4.861 -20.607  1.00 84.22           C
ATOM   2051  O   TYR A 145     -11.512  -5.518 -21.590  1.00 84.22           O
ATOM   2052  HA  TYR A 145     -10.142  -6.534 -19.739  1.00 84.22           H
ATOM   2053  CB  TYR A 145     -11.324  -5.483 -18.200  1.00 84.22           C
ATOM   2054 1HB  TYR A 145     -10.920  -6.166 -17.453  1.00 84.22           H
ATOM   2055 2HB  TYR A 145     -11.283  -4.482 -17.771  1.00 84.22           H
ATOM   2056  CG  TYR A 145     -12.786  -5.849 -18.466  1.00 84.22           C
ATOM   2057  CD1 TYR A 145     -13.750  -4.862 -18.493  1.00 84.22           C
ATOM   2058  HD1 TYR A 145     -13.470  -3.822 -18.324  1.00 84.22           H
ATOM   2059  CD2 TYR A 145     -13.140  -7.165 -18.679  1.00 84.22           C
ATOM   2060  HD2 TYR A 145     -12.379  -7.945 -18.657  1.00 84.22           H
ATOM   2061  CE1 TYR A 145     -15.126  -5.206 -18.743  1.00 84.22           C
ATOM   2062  HE1 TYR A 145     -15.897  -4.436 -18.767  1.00 84.22           H
ATOM   2063  CE2 TYR A 145     -14.516  -7.509 -18.929  1.00 84.22           C
ATOM   2064  HE2 TYR A 145     -14.809  -8.545 -19.099  1.00 84.22           H
ATOM   2065  CZ  TYR A 145     -15.441  -6.512 -18.949  1.00 84.22           C
ATOM   2066  OH  TYR A 145     -16.740  -6.837 -19.185  1.00 84.22           O
ATOM   2067  HH  TYR A 145     -16.823  -7.821 -19.343  1.00 84.22           H
ATOM   2068  HN  TYR A 145      -9.164  -4.512 -18.144  1.00 84.22           H
ATOM   2069  N   ILE A 146     -11.402  -3.565 -20.456  1.00 81.31           N
ATOM   2070  CA  ILE A 146     -12.159  -2.818 -21.447  1.00 81.31           C
ATOM   2071  C   ILE A 146     -11.415  -2.853 -22.783  1.00 81.31           C
ATOM   2072  O   ILE A 146     -12.031  -2.997 -23.838  1.00 81.31           O
ATOM   2073  HA  ILE A 146     -13.118  -3.320 -21.573  1.00 81.31           H
ATOM   2074  CB  ILE A 146     -12.451  -1.403 -20.943  1.00 81.31           C
ATOM   2075  HB  ILE A 146     -11.512  -0.955 -20.619  1.00 81.31           H
ATOM   2076  CG1 ILE A 146     -13.380  -1.435 -19.727  1.00 81.31           C
ATOM   2077 1HG1 ILE A 146     -14.387  -1.709 -20.042  1.00 81.31           H
ATOM   2078 2HG1 ILE A 146     -13.044  -2.203 -19.029  1.00 81.31           H
ATOM   2079  CG2 ILE A 146     -13.007  -0.525 -22.066  1.00 81.31           C
ATOM   2080 1HG2 ILE A 146     -12.279  -0.464 -22.874  1.00 81.31           H
ATOM   2081 2HG2 ILE A 146     -13.933  -0.960 -22.443  1.00 81.31           H
ATOM   2082 3HG2 ILE A 146     -13.207   0.475 -21.680  1.00 81.31           H
ATOM   2083  CD1 ILE A 146     -13.410  -0.077 -19.024  1.00 81.31           C
ATOM   2084 1HD1 ILE A 146     -12.405   0.181 -18.690  1.00 81.31           H
ATOM   2085 2HD1 ILE A 146     -13.768   0.683 -19.718  1.00 81.31           H
ATOM   2086 3HD1 ILE A 146     -14.077  -0.128 -18.164  1.00 81.31           H
ATOM   2087  HN  ILE A 146     -11.081  -3.027 -19.677  1.00 81.31           H
ATOM   2088  N   ALA A 147     -10.099  -2.719 -22.696  1.00 79.98           N
ATOM   2089  CA  ALA A 147      -9.278  -2.599 -23.889  1.00 79.98           C
ATOM   2090  C   ALA A 147      -9.348  -3.904 -24.684  1.00 79.98           C
ATOM   2091  O   ALA A 147      -9.240  -3.894 -25.909  1.00 79.98           O
ATOM   2092  HA  ALA A 147      -9.689  -1.791 -24.495  1.00 79.98           H
ATOM   2093  CB  ALA A 147      -7.847  -2.235 -23.489  1.00 79.98           C
ATOM   2094 1HB  ALA A 147      -7.849  -1.286 -22.952  1.00 79.98           H
ATOM   2095 2HB  ALA A 147      -7.440  -3.016 -22.845  1.00 79.98           H
ATOM   2096 3HB  ALA A 147      -7.231  -2.145 -24.384  1.00 79.98           H
ATOM   2097  HN  ALA A 147      -9.596  -2.691 -21.832  1.00 79.98           H
ATOM   2098  N   ILE A 148      -9.529  -4.995 -23.955  1.00 76.17           N
ATOM   2099  CA  ILE A 148      -9.410  -6.317 -24.545  1.00 76.17           C
ATOM   2100  C   ILE A 148     -10.806  -6.854 -24.869  1.00 76.17           C
ATOM   2101  O   ILE A 148     -11.065  -7.283 -25.992  1.00 76.17           O
ATOM   2102  HA  ILE A 148      -8.856  -6.211 -25.477  1.00 76.17           H
ATOM   2103  CB  ILE A 148      -8.594  -7.238 -23.636  1.00 76.17           C
ATOM   2104  HB  ILE A 148      -9.006  -7.178 -22.629  1.00 76.17           H
ATOM   2105  CG1 ILE A 148      -7.137  -6.778 -23.556  1.00 76.17           C
ATOM   2106 1HG1 ILE A 148      -6.659  -6.900 -24.528  1.00 76.17           H
ATOM   2107 2HG1 ILE A 148      -7.100  -5.716 -23.313  1.00 76.17           H
ATOM   2108  CG2 ILE A 148      -8.711  -8.696 -24.085  1.00 76.17           C
ATOM   2109 1HG2 ILE A 148      -9.755  -9.005 -24.048  1.00 76.17           H
ATOM   2110 2HG2 ILE A 148      -8.339  -8.793 -25.105  1.00 76.17           H
ATOM   2111 3HG2 ILE A 148      -8.121  -9.329 -23.422  1.00 76.17           H
ATOM   2112  CD1 ILE A 148      -6.367  -7.576 -22.501  1.00 76.17           C
ATOM   2113 1HD1 ILE A 148      -6.833  -7.432 -21.526  1.00 76.17           H
ATOM   2114 2HD1 ILE A 148      -6.386  -8.634 -22.761  1.00 76.17           H
ATOM   2115 3HD1 ILE A 148      -5.335  -7.228 -22.465  1.00 76.17           H
ATOM   2116  HN  ILE A 148      -9.752  -4.986 -22.980  1.00 76.17           H
ATOM   2117  N   ALA A 149     -11.670  -6.811 -23.865  1.00 77.00           N
ATOM   2118  CA  ALA A 149     -12.976  -7.437 -23.974  1.00 77.00           C
ATOM   2119  C   ALA A 149     -13.892  -6.552 -24.823  1.00 77.00           C
ATOM   2120  O   ALA A 149     -14.724  -7.055 -25.575  1.00 77.00           O
ATOM   2121  HA  ALA A 149     -12.844  -8.395 -24.477  1.00 77.00           H
ATOM   2122  CB  ALA A 149     -13.541  -7.687 -22.575  1.00 77.00           C
ATOM   2123 1HB  ALA A 149     -12.869  -8.345 -22.024  1.00 77.00           H
ATOM   2124 2HB  ALA A 149     -13.636  -6.739 -22.046  1.00 77.00           H
ATOM   2125 3HB  ALA A 149     -14.522  -8.157 -22.657  1.00 77.00           H
ATOM   2126  HN  ALA A 149     -11.489  -6.360 -22.991  1.00 77.00           H
ATOM   2127  N   GLN A 150     -13.706  -5.248 -24.673  1.00 68.67           N
ATOM   2128  CA  GLN A 150     -14.563  -4.288 -25.348  1.00 68.67           C
ATOM   2129  C   GLN A 150     -13.743  -3.436 -26.319  1.00 68.67           C
ATOM   2130  O   GLN A 150     -13.930  -2.223 -26.395  1.00 68.67           O
ATOM   2131  HA  GLN A 150     -15.288  -4.885 -25.901  1.00 68.67           H
ATOM   2132  CB  GLN A 150     -15.303  -3.409 -24.338  1.00 68.67           C
ATOM   2133 1HB  GLN A 150     -14.586  -2.814 -23.773  1.00 68.67           H
ATOM   2134 2HB  GLN A 150     -15.952  -2.710 -24.865  1.00 68.67           H
ATOM   2135  CG  GLN A 150     -16.136  -4.261 -23.377  1.00 68.67           C
ATOM   2136 1HG  GLN A 150     -16.725  -4.983 -23.942  1.00 68.67           H
ATOM   2137 2HG  GLN A 150     -15.475  -4.830 -22.724  1.00 68.67           H
ATOM   2138  CD  GLN A 150     -17.065  -3.385 -22.533  1.00 68.67           C
ATOM   2139  OE1 GLN A 150     -17.136  -2.178 -22.692  1.00 68.67           O
ATOM   2140  NE2 GLN A 150     -17.771  -4.059 -21.631  1.00 68.67           N
ATOM   2141 1HE2 GLN A 150     -17.666  -5.051 -21.552  1.00 68.67           H
ATOM   2142 2HE2 GLN A 150     -18.408  -3.575 -21.030  1.00 68.67           H
ATOM   2143  HN  GLN A 150     -12.988  -4.847 -24.104  1.00 68.67           H
ATOM   2144  N   ALA A 151     -12.853  -4.105 -27.037  1.00 69.59           N
ATOM   2145  CA  ALA A 151     -11.851  -3.408 -27.825  1.00 69.59           C
ATOM   2146  C   ALA A 151     -12.546  -2.436 -28.781  1.00 69.59           C
ATOM   2147  O   ALA A 151     -12.083  -1.313 -28.974  1.00 69.59           O
ATOM   2148  HA  ALA A 151     -11.223  -2.841 -27.137  1.00 69.59           H
ATOM   2149  CB  ALA A 151     -10.980  -4.428 -28.562  1.00 69.59           C
ATOM   2150 1HB  ALA A 151     -10.487  -5.075 -27.837  1.00 69.59           H
ATOM   2151 2HB  ALA A 151     -11.606  -5.031 -29.220  1.00 69.59           H
ATOM   2152 3HB  ALA A 151     -10.229  -3.904 -29.153  1.00 69.59           H
ATOM   2153  HN  ALA A 151     -12.810  -5.103 -27.085  1.00 69.59           H
ATOM   2154  N   MET A 152     -13.645  -2.903 -29.353  1.00 59.75           N
ATOM   2155  CA  MET A 152     -14.380  -2.109 -30.323  1.00 59.75           C
ATOM   2156  C   MET A 152     -14.802  -0.766 -29.725  1.00 59.75           C
ATOM   2157  O   MET A 152     -14.515   0.288 -30.291  1.00 59.75           O
ATOM   2158  HA  MET A 152     -13.689  -1.945 -31.151  1.00 59.75           H
ATOM   2159  CB  MET A 152     -15.621  -2.879 -30.779  1.00 59.75           C
ATOM   2160 1HB  MET A 152     -16.154  -3.264 -29.909  1.00 59.75           H
ATOM   2161 2HB  MET A 152     -16.303  -2.203 -31.296  1.00 59.75           H
ATOM   2162  CG  MET A 152     -15.240  -4.035 -31.705  1.00 59.75           C
ATOM   2163 1HG  MET A 152     -14.220  -4.358 -31.496  1.00 59.75           H
ATOM   2164 2HG  MET A 152     -15.890  -4.891 -31.518  1.00 59.75           H
ATOM   2165  SD  MET A 152     -15.381  -3.525 -33.409  1.00 59.75           S
ATOM   2166  CE  MET A 152     -17.096  -3.916 -33.710  1.00 59.75           C
ATOM   2167 1HE  MET A 152     -17.259  -4.983 -33.552  1.00 59.75           H
ATOM   2168 2HE  MET A 152     -17.724  -3.348 -33.024  1.00 59.75           H
ATOM   2169 3HE  MET A 152     -17.354  -3.658 -34.737  1.00 59.75           H
ATOM   2170  HN  MET A 152     -14.034  -3.805 -29.165  1.00 59.75           H
ATOM   2171  N   ARG A 153     -15.478  -0.847 -28.588  1.00 56.91           N
ATOM   2172  CA  ARG A 153     -15.986   0.346 -27.932  1.00 56.91           C
ATOM   2173  C   ARG A 153     -14.828   1.226 -27.460  1.00 56.91           C
ATOM   2174  O   ARG A 153     -14.928   2.452 -27.479  1.00 56.91           O
ATOM   2175  HA  ARG A 153     -16.578   0.852 -28.695  1.00 56.91           H
ATOM   2176  CB  ARG A 153     -16.865  -0.017 -26.733  1.00 56.91           C
ATOM   2177 1HB  ARG A 153     -16.351  -0.749 -26.110  1.00 56.91           H
ATOM   2178 2HB  ARG A 153     -17.028   0.867 -26.117  1.00 56.91           H
ATOM   2179  CG  ARG A 153     -18.211  -0.582 -27.190  1.00 56.91           C
ATOM   2180 1HG  ARG A 153     -18.690   0.118 -27.875  1.00 56.91           H
ATOM   2181 2HG  ARG A 153     -18.052  -1.509 -27.742  1.00 56.91           H
ATOM   2182  CD  ARG A 153     -19.129  -0.845 -25.995  1.00 56.91           C
ATOM   2183 1HD  ARG A 153     -18.679  -1.587 -25.336  1.00 56.91           H
ATOM   2184 2HD  ARG A 153     -19.251   0.068 -25.412  1.00 56.91           H
ATOM   2185  NE  ARG A 153     -20.449  -1.322 -26.466  1.00 56.91           N
ATOM   2186  HE  ARG A 153     -20.596  -1.395 -27.453  1.00 56.91           H
ATOM   2187  CZ  ARG A 153     -21.458  -1.664 -25.654  1.00 56.91           C
ATOM   2188  NH1 ARG A 153     -21.316  -1.587 -24.323  1.00 56.91           N
ATOM   2189 1HH1 ARG A 153     -20.452  -1.272 -23.930  1.00 56.91           H
ATOM   2190 2HH1 ARG A 153     -22.074  -1.844 -23.724  1.00 56.91           H
ATOM   2191  NH2 ARG A 153     -22.611  -2.084 -26.191  1.00 56.91           N
ATOM   2192 1HH2 ARG A 153     -23.374  -2.343 -25.599  1.00 56.91           H
ATOM   2193 2HH2 ARG A 153     -22.709  -2.139 -27.185  1.00 56.91           H
ATOM   2194  HN  ARG A 153     -15.679  -1.706 -28.117  1.00 56.91           H
ATOM   2195  N   ALA A 154     -13.755   0.567 -27.047  1.00 62.94           N
ATOM   2196  CA  ALA A 154     -12.629   1.267 -26.454  1.00 62.94           C
ATOM   2197  C   ALA A 154     -11.986   2.174 -27.505  1.00 62.94           C
ATOM   2198  O   ALA A 154     -11.449   3.230 -27.174  1.00 62.94           O
ATOM   2199  HA  ALA A 154     -13.012   1.883 -25.640  1.00 62.94           H
ATOM   2200  CB  ALA A 154     -11.641   0.250 -25.879  1.00 62.94           C
ATOM   2201 1HB  ALA A 154     -12.139  -0.349 -25.116  1.00 62.94           H
ATOM   2202 2HB  ALA A 154     -11.284  -0.402 -26.677  1.00 62.94           H
ATOM   2203 3HB  ALA A 154     -10.796   0.775 -25.434  1.00 62.94           H
ATOM   2204  HN  ALA A 154     -13.649  -0.425 -27.113  1.00 62.94           H
ATOM   2205  N   HIS A 155     -12.062   1.728 -28.751  1.00 57.53           N
ATOM   2206  CA  HIS A 155     -11.407   2.433 -29.839  1.00 57.53           C
ATOM   2207  C   HIS A 155     -12.144   3.745 -30.119  1.00 57.53           C
ATOM   2208  O   HIS A 155     -11.516   4.783 -30.318  1.00 57.53           O
ATOM   2209  HA  HIS A 155     -10.395   2.660 -29.500  1.00 57.53           H
ATOM   2210  CB  HIS A 155     -11.295   1.540 -31.076  1.00 57.53           C
ATOM   2211 1HB  HIS A 155     -11.095   0.517 -30.756  1.00 57.53           H
ATOM   2212 2HB  HIS A 155     -12.255   1.530 -31.592  1.00 57.53           H
ATOM   2213  CG  HIS A 155     -10.221   1.968 -32.048  1.00 57.53           C
ATOM   2214  ND1 HIS A 155      -8.870   1.834 -31.779  1.00 57.53           N
ATOM   2215  HD1 HIS A 155      -8.475   1.453 -30.942  1.00 57.53           H
ATOM   2216  CD2 HIS A 155     -10.313   2.527 -33.288  1.00 57.53           C
ATOM   2217  HD2 HIS A 155     -11.239   2.770 -33.810  1.00 57.53           H
ATOM   2218  CE1 HIS A 155      -8.189   2.295 -32.817  1.00 57.53           C
ATOM   2219  HE1 HIS A 155      -7.104   2.326 -32.909  1.00 57.53           H
ATOM   2220  NE2 HIS A 155      -9.085   2.725 -33.752  1.00 57.53           N
ATOM   2221  HN  HIS A 155     -12.560   0.904 -29.020  1.00 57.53           H
ATOM   2222  N   THR A 156     -13.465   3.654 -30.124  1.00 63.70           N
ATOM   2223  CA  THR A 156     -14.292   4.791 -30.493  1.00 63.70           C
ATOM   2224  C   THR A 156     -14.155   5.908 -29.456  1.00 63.70           C
ATOM   2225  O   THR A 156     -14.251   7.087 -29.793  1.00 63.70           O
ATOM   2226  HA  THR A 156     -13.928   5.187 -31.440  1.00 63.70           H
ATOM   2227  CB  THR A 156     -15.729   4.294 -30.665  1.00 63.70           C
ATOM   2228  HB  THR A 156     -16.345   4.582 -29.813  1.00 63.70           H
ATOM   2229  OG1 THR A 156     -15.589   2.892 -30.877  1.00 63.70           O
ATOM   2230  HG1 THR A 156     -16.457   2.430 -30.696  1.00 63.70           H
ATOM   2231  CG2 THR A 156     -16.373   4.804 -31.956  1.00 63.70           C
ATOM   2232 1HG2 THR A 156     -15.794   4.458 -32.812  1.00 63.70           H
ATOM   2233 2HG2 THR A 156     -16.394   5.893 -31.946  1.00 63.70           H
ATOM   2234 3HG2 THR A 156     -17.392   4.422 -32.029  1.00 63.70           H
ATOM   2235  HN  THR A 156     -13.970   2.825 -29.883  1.00 63.70           H
ATOM   2236  N   TRP A 157     -13.934   5.497 -28.216  1.00 57.10           N
ATOM   2237  CA  TRP A 157     -14.031   6.416 -27.095  1.00 57.10           C
ATOM   2238  C   TRP A 157     -12.612   6.734 -26.620  1.00 57.10           C
ATOM   2239  O   TRP A 157     -12.408   7.099 -25.463  1.00 57.10           O
ATOM   2240  HA  TRP A 157     -14.518   7.324 -27.450  1.00 57.10           H
ATOM   2241  CB  TRP A 157     -14.917   5.839 -25.988  1.00 57.10           C
ATOM   2242 1HB  TRP A 157     -14.552   4.845 -25.727  1.00 57.10           H
ATOM   2243 2HB  TRP A 157     -14.818   6.459 -25.098  1.00 57.10           H
ATOM   2244  CG  TRP A 157     -16.397   5.741 -26.363  1.00 57.10           C
ATOM   2245  CD1 TRP A 157     -16.959   4.980 -27.312  1.00 57.10           C
ATOM   2246  HD1 TRP A 157     -16.406   4.305 -27.965  1.00 57.10           H
ATOM   2247  CD2 TRP A 157     -17.487   6.464 -25.754  1.00 57.10           C
ATOM   2248  NE1 TRP A 157     -18.327   5.159 -27.359  1.00 57.10           N
ATOM   2249  HE1 TRP A 157     -18.962   4.702 -27.982  1.00 57.10           H
ATOM   2250  CE2 TRP A 157     -18.658   6.089 -26.382  1.00 57.10           C
ATOM   2251  CE3 TRP A 157     -17.485   7.402 -24.707  1.00 57.10           C
ATOM   2252  HE3 TRP A 157     -16.574   7.714 -24.196  1.00 57.10           H
ATOM   2253  CZ2 TRP A 157     -19.913   6.604 -26.034  1.00 57.10           C
ATOM   2254  HZ2 TRP A 157     -20.823   6.292 -26.545  1.00 57.10           H
ATOM   2255  CZ3 TRP A 157     -18.746   7.907 -24.372  1.00 57.10           C
ATOM   2256  HZ3 TRP A 157     -18.801   8.640 -23.566  1.00 57.10           H
ATOM   2257  CH2 TRP A 157     -19.934   7.541 -24.994  1.00 57.10           C
ATOM   2258  HH2 TRP A 157     -20.879   7.981 -24.673  1.00 57.10           H
ATOM   2259  HN  TRP A 157     -13.692   4.557 -27.973  1.00 57.10           H
ATOM   2260  N   ARG A 158     -11.668   6.584 -27.537  1.00 57.85           N
ATOM   2261  CA  ARG A 158     -10.261   6.639 -27.178  1.00 57.85           C
ATOM   2262  C   ARG A 158      -9.943   7.963 -26.479  1.00 57.85           C
ATOM   2263  O   ARG A 158      -9.257   7.981 -25.458  1.00 57.85           O
ATOM   2264  HA  ARG A 158     -10.111   5.795 -26.505  1.00 57.85           H
ATOM   2265  CB  ARG A 158      -9.371   6.496 -28.414  1.00 57.85           C
ATOM   2266 1HB  ARG A 158      -9.678   5.622 -28.989  1.00 57.85           H
ATOM   2267 2HB  ARG A 158      -9.500   7.364 -29.062  1.00 57.85           H
ATOM   2268  CG  ARG A 158      -7.899   6.363 -28.018  1.00 57.85           C
ATOM   2269 1HG  ARG A 158      -7.568   7.276 -27.523  1.00 57.85           H
ATOM   2270 2HG  ARG A 158      -7.784   5.551 -27.300  1.00 57.85           H
ATOM   2271  CD  ARG A 158      -7.024   6.095 -29.244  1.00 57.85           C
ATOM   2272 1HD  ARG A 158      -7.329   5.164 -29.723  1.00 57.85           H
ATOM   2273 2HD  ARG A 158      -7.158   6.889 -29.978  1.00 57.85           H
ATOM   2274  NE  ARG A 158      -5.602   6.013 -28.843  1.00 57.85           N
ATOM   2275  HE  ARG A 158      -5.375   6.184 -27.884  1.00 57.85           H
ATOM   2276  CZ  ARG A 158      -4.599   5.724 -29.683  1.00 57.85           C
ATOM   2277  NH1 ARG A 158      -4.845   5.486 -30.979  1.00 57.85           N
ATOM   2278 1HH1 ARG A 158      -5.782   5.523 -31.325  1.00 57.85           H
ATOM   2279 2HH1 ARG A 158      -4.091   5.271 -31.599  1.00 57.85           H
ATOM   2280  NH2 ARG A 158      -3.346   5.677 -29.209  1.00 57.85           N
ATOM   2281 1HH2 ARG A 158      -2.587   5.463 -29.823  1.00 57.85           H
ATOM   2282 2HH2 ARG A 158      -3.172   5.857 -28.241  1.00 57.85           H
ATOM   2283  HN  ARG A 158     -11.850   6.427 -28.507  1.00 57.85           H
ATOM   2284  N   GLU A 159     -10.456   9.039 -27.058  1.00 63.26           N
ATOM   2285  CA  GLU A 159     -10.170  10.369 -26.550  1.00 63.26           C
ATOM   2286  C   GLU A 159     -10.849  10.577 -25.194  1.00 63.26           C
ATOM   2287  O   GLU A 159     -10.227  11.068 -24.253  1.00 63.26           O
ATOM   2288  HA  GLU A 159      -9.088  10.408 -26.431  1.00 63.26           H
ATOM   2289  CB  GLU A 159     -10.604  11.443 -27.550  1.00 63.26           C
ATOM   2290 1HB  GLU A 159     -11.622  11.243 -27.885  1.00 63.26           H
ATOM   2291 2HB  GLU A 159     -10.484  12.430 -27.104  1.00 63.26           H
ATOM   2292  CG  GLU A 159      -9.717  11.421 -28.796  1.00 63.26           C
ATOM   2293 1HG  GLU A 159      -8.668  11.424 -28.501  1.00 63.26           H
ATOM   2294 2HG  GLU A 159      -9.889  10.500 -29.353  1.00 63.26           H
ATOM   2295  CD  GLU A 159     -10.003  12.627 -29.694  1.00 63.26           C
ATOM   2296  OE1 GLU A 159      -9.143  12.909 -30.556  1.00 63.26           O
ATOM   2297  OE2 GLU A 159     -11.075  13.239 -29.497  1.00 63.26           O
ATOM   2298  HN  GLU A 159     -11.055   9.011 -27.858  1.00 63.26           H
ATOM   2299  N   LYS A 160     -12.116  10.193 -25.138  1.00 68.85           N
ATOM   2300  CA  LYS A 160     -12.899  10.373 -23.927  1.00 68.85           C
ATOM   2301  C   LYS A 160     -12.256   9.581 -22.786  1.00 68.85           C
ATOM   2302  O   LYS A 160     -12.320   9.992 -21.629  1.00 68.85           O
ATOM   2303  HA  LYS A 160     -12.868  11.432 -23.672  1.00 68.85           H
ATOM   2304  CB  LYS A 160     -14.364  10.010 -24.178  1.00 68.85           C
ATOM   2305 1HB  LYS A 160     -14.427   9.013 -24.612  1.00 68.85           H
ATOM   2306 2HB  LYS A 160     -14.902   9.979 -23.230  1.00 68.85           H
ATOM   2307  CG  LYS A 160     -15.027  11.023 -25.114  1.00 68.85           C
ATOM   2308 1HG  LYS A 160     -14.821  12.035 -24.765  1.00 68.85           H
ATOM   2309 2HG  LYS A 160     -14.597  10.936 -26.112  1.00 68.85           H
ATOM   2310  CD  LYS A 160     -16.539  10.798 -25.182  1.00 68.85           C
ATOM   2311 1HD  LYS A 160     -16.744   9.780 -25.513  1.00 68.85           H
ATOM   2312 2HD  LYS A 160     -16.971  10.904 -24.187  1.00 68.85           H
ATOM   2313  CE  LYS A 160     -17.198  11.794 -26.139  1.00 68.85           C
ATOM   2314 1HE  LYS A 160     -17.018  12.812 -25.795  1.00 68.85           H
ATOM   2315 2HE  LYS A 160     -16.750  11.707 -27.129  1.00 68.85           H
ATOM   2316  NZ  LYS A 160     -18.655  11.544 -26.224  1.00 68.85           N
ATOM   2317 1HZ  LYS A 160     -19.077  12.218 -26.853  1.00 68.85           H
ATOM   2318 2HZ  LYS A 160     -18.817  10.606 -26.575  1.00 68.85           H
ATOM   2319 3HZ  LYS A 160     -19.068  11.636 -25.303  1.00 68.85           H
ATOM   2320  HN  LYS A 160     -12.606   9.767 -25.898  1.00 68.85           H
ATOM   2321  N   ARG A 161     -11.652   8.461 -23.154  1.00 67.14           N
ATOM   2322  CA  ARG A 161     -11.036   7.586 -22.170  1.00 67.14           C
ATOM   2323  C   ARG A 161      -9.927   8.327 -21.421  1.00 67.14           C
ATOM   2324  O   ARG A 161      -9.705   8.084 -20.235  1.00 67.14           O
ATOM   2325  HA  ARG A 161     -11.847   7.309 -21.497  1.00 67.14           H
ATOM   2326  CB  ARG A 161     -10.448   6.339 -22.834  1.00 67.14           C
ATOM   2327 1HB  ARG A 161      -9.911   6.623 -23.739  1.00 67.14           H
ATOM   2328 2HB  ARG A 161      -9.724   5.874 -22.166  1.00 67.14           H
ATOM   2329  CG  ARG A 161     -11.548   5.334 -23.183  1.00 67.14           C
ATOM   2330 1HG  ARG A 161     -12.093   5.058 -22.280  1.00 67.14           H
ATOM   2331 2HG  ARG A 161     -12.266   5.795 -23.861  1.00 67.14           H
ATOM   2332  CD  ARG A 161     -10.959   4.080 -23.833  1.00 67.14           C
ATOM   2333 1HD  ARG A 161     -11.749   3.503 -24.311  1.00 67.14           H
ATOM   2334 2HD  ARG A 161     -10.253   4.363 -24.614  1.00 67.14           H
ATOM   2335  NE  ARG A 161     -10.277   3.254 -22.811  1.00 67.14           N
ATOM   2336  HE  ARG A 161     -10.365   3.526 -21.853  1.00 67.14           H
ATOM   2337  CZ  ARG A 161      -9.550   2.163 -23.091  1.00 67.14           C
ATOM   2338  NH1 ARG A 161      -9.398   1.753 -24.357  1.00 67.14           N
ATOM   2339 1HH1 ARG A 161      -9.830   2.261 -25.102  1.00 67.14           H
ATOM   2340 2HH1 ARG A 161      -8.854   0.938 -24.557  1.00 67.14           H
ATOM   2341  NH2 ARG A 161      -8.976   1.490 -22.084  1.00 67.14           N
ATOM   2342 1HH2 ARG A 161      -8.430   0.674 -22.275  1.00 67.14           H
ATOM   2343 2HH2 ARG A 161      -9.094   1.803 -21.142  1.00 67.14           H
ATOM   2344  HN  ARG A 161     -11.579   8.149 -24.101  1.00 67.14           H
ATOM   2345  N   LEU A 162      -9.260   9.215 -22.143  1.00 78.14           N
ATOM   2346  CA  LEU A 162      -8.163   9.975 -21.568  1.00 78.14           C
ATOM   2347  C   LEU A 162      -8.719  10.981 -20.558  1.00 78.14           C
ATOM   2348  O   LEU A 162      -8.116  11.214 -19.512  1.00 78.14           O
ATOM   2349  HA  LEU A 162      -7.522   9.272 -21.036  1.00 78.14           H
ATOM   2350  CB  LEU A 162      -7.317  10.614 -22.671  1.00 78.14           C
ATOM   2351 1HB  LEU A 162      -7.040   9.838 -23.384  1.00 78.14           H
ATOM   2352 2HB  LEU A 162      -7.938  11.332 -23.207  1.00 78.14           H
ATOM   2353  CG  LEU A 162      -6.043  11.326 -22.212  1.00 78.14           C
ATOM   2354  HG  LEU A 162      -6.312  12.036 -21.430  1.00 78.14           H
ATOM   2355  CD1 LEU A 162      -5.051  10.335 -21.601  1.00 78.14           C
ATOM   2356 1HD1 LEU A 162      -5.508   9.847 -20.740  1.00 78.14           H
ATOM   2357 2HD1 LEU A 162      -4.783   9.584 -22.345  1.00 78.14           H
ATOM   2358 3HD1 LEU A 162      -4.154  10.867 -21.284  1.00 78.14           H
ATOM   2359  CD2 LEU A 162      -5.421  12.128 -23.357  1.00 78.14           C
ATOM   2360 1HD2 LEU A 162      -5.170  11.456 -24.177  1.00 78.14           H
ATOM   2361 2HD2 LEU A 162      -6.133  12.876 -23.705  1.00 78.14           H
ATOM   2362 3HD2 LEU A 162      -4.517  12.624 -23.003  1.00 78.14           H
ATOM   2363  HN  LEU A 162      -9.458   9.418 -23.102  1.00 78.14           H
ATOM   2364  N   LEU A 163      -9.864  11.550 -20.908  1.00 81.10           N
ATOM   2365  CA  LEU A 163     -10.527  12.499 -20.029  1.00 81.10           C
ATOM   2366  C   LEU A 163     -10.962  11.783 -18.749  1.00 81.10           C
ATOM   2367  O   LEU A 163     -10.695  12.258 -17.646  1.00 81.10           O
ATOM   2368  HA  LEU A 163      -9.798  13.265 -19.765  1.00 81.10           H
ATOM   2369  CB  LEU A 163     -11.673  13.198 -20.762  1.00 81.10           C
ATOM   2370 1HB  LEU A 163     -11.278  13.635 -21.680  1.00 81.10           H
ATOM   2371 2HB  LEU A 163     -12.403  12.444 -21.057  1.00 81.10           H
ATOM   2372  CG  LEU A 163     -12.400  14.294 -19.981  1.00 81.10           C
ATOM   2373  HG  LEU A 163     -12.743  13.870 -19.037  1.00 81.10           H
ATOM   2374  CD1 LEU A 163     -11.452  15.446 -19.641  1.00 81.10           C
ATOM   2375 1HD1 LEU A 163     -10.628  15.071 -19.034  1.00 81.10           H
ATOM   2376 2HD1 LEU A 163     -11.059  15.876 -20.562  1.00 81.10           H
ATOM   2377 3HD1 LEU A 163     -11.995  16.211 -19.085  1.00 81.10           H
ATOM   2378  CD2 LEU A 163     -13.640  14.775 -20.736  1.00 81.10           C
ATOM   2379 1HD2 LEU A 163     -13.342  15.176 -21.705  1.00 81.10           H
ATOM   2380 2HD2 LEU A 163     -14.324  13.939 -20.883  1.00 81.10           H
ATOM   2381 3HD2 LEU A 163     -14.138  15.554 -20.158  1.00 81.10           H
ATOM   2382  HN  LEU A 163     -10.335  11.374 -21.771  1.00 81.10           H
ATOM   2383  N   TYR A 164     -11.625  10.651 -18.938  1.00 74.52           N
ATOM   2384  CA  TYR A 164     -12.120   9.877 -17.812  1.00 74.52           C
ATOM   2385  C   TYR A 164     -10.970   9.435 -16.904  1.00 74.52           C
ATOM   2386  O   TYR A 164     -11.133   9.350 -15.688  1.00 74.52           O
ATOM   2387  HA  TYR A 164     -12.801  10.508 -17.242  1.00 74.52           H
ATOM   2388  CB  TYR A 164     -12.784   8.636 -18.413  1.00 74.52           C
ATOM   2389 1HB  TYR A 164     -12.094   8.172 -19.118  1.00 74.52           H
ATOM   2390 2HB  TYR A 164     -12.964   7.912 -17.619  1.00 74.52           H
ATOM   2391  CG  TYR A 164     -14.105   8.924 -19.130  1.00 74.52           C
ATOM   2392  CD1 TYR A 164     -15.025   9.782 -18.563  1.00 74.52           C
ATOM   2393  HD1 TYR A 164     -14.811  10.255 -17.604  1.00 74.52           H
ATOM   2394  CD2 TYR A 164     -14.376   8.325 -20.343  1.00 74.52           C
ATOM   2395  HD2 TYR A 164     -13.649   7.647 -20.791  1.00 74.52           H
ATOM   2396  CE1 TYR A 164     -16.268  10.052 -19.237  1.00 74.52           C
ATOM   2397  HE1 TYR A 164     -17.004  10.728 -18.800  1.00 74.52           H
ATOM   2398  CE2 TYR A 164     -15.619   8.596 -21.018  1.00 74.52           C
ATOM   2399  HE2 TYR A 164     -15.846   8.129 -21.977  1.00 74.52           H
ATOM   2400  CZ  TYR A 164     -16.504   9.446 -20.431  1.00 74.52           C
ATOM   2401  OH  TYR A 164     -17.678   9.702 -21.068  1.00 74.52           O
ATOM   2402  HH  TYR A 164     -18.257  10.284 -20.498  1.00 74.52           H
ATOM   2403  HN  TYR A 164     -11.826  10.264 -19.838  1.00 74.52           H
ATOM   2404  N   SER A 165      -9.834   9.166 -17.529  1.00 85.86           N
ATOM   2405  CA  SER A 165      -8.664   8.714 -16.795  1.00 85.86           C
ATOM   2406  C   SER A 165      -8.226   9.787 -15.797  1.00 85.86           C
ATOM   2407  O   SER A 165      -7.791   9.470 -14.691  1.00 85.86           O
ATOM   2408  HA  SER A 165      -8.983   7.812 -16.272  1.00 85.86           H
ATOM   2409  CB  SER A 165      -7.515   8.372 -17.746  1.00 85.86           C
ATOM   2410 1HB  SER A 165      -6.761   7.796 -17.210  1.00 85.86           H
ATOM   2411 2HB  SER A 165      -7.887   7.739 -18.551  1.00 85.86           H
ATOM   2412  OG  SER A 165      -6.915   9.540 -18.299  1.00 85.86           O
ATOM   2413  HG  SER A 165      -7.623  10.172 -18.613  1.00 85.86           H
ATOM   2414  HN  SER A 165      -9.705   9.252 -18.517  1.00 85.86           H
ATOM   2415  N   LYS A 166      -8.356  11.035 -16.223  1.00 83.08           N
ATOM   2416  CA  LYS A 166      -7.997  12.157 -15.373  1.00 83.08           C
ATOM   2417  C   LYS A 166      -8.961  12.221 -14.187  1.00 83.08           C
ATOM   2418  O   LYS A 166      -8.533  12.356 -13.041  1.00 83.08           O
ATOM   2419  HA  LYS A 166      -6.993  11.971 -14.992  1.00 83.08           H
ATOM   2420  CB  LYS A 166      -7.940  13.450 -16.189  1.00 83.08           C
ATOM   2421 1HB  LYS A 166      -8.868  13.575 -16.747  1.00 83.08           H
ATOM   2422 2HB  LYS A 166      -7.855  14.305 -15.517  1.00 83.08           H
ATOM   2423  CG  LYS A 166      -6.754  13.436 -17.156  1.00 83.08           C
ATOM   2424 1HG  LYS A 166      -5.827  13.302 -16.599  1.00 83.08           H
ATOM   2425 2HG  LYS A 166      -6.844  12.587 -17.834  1.00 83.08           H
ATOM   2426  CD  LYS A 166      -6.688  14.735 -17.962  1.00 83.08           C
ATOM   2427 1HD  LYS A 166      -7.606  14.857 -18.538  1.00 83.08           H
ATOM   2428 2HD  LYS A 166      -6.623  15.585 -17.283  1.00 83.08           H
ATOM   2429  CE  LYS A 166      -5.484  14.735 -18.905  1.00 83.08           C
ATOM   2430 1HE  LYS A 166      -4.571  14.547 -18.339  1.00 83.08           H
ATOM   2431 2HE  LYS A 166      -5.581  13.926 -19.629  1.00 83.08           H
ATOM   2432  NZ  LYS A 166      -5.378  16.031 -19.611  1.00 83.08           N
ATOM   2433 1HZ  LYS A 166      -4.581  16.010 -20.238  1.00 83.08           H
ATOM   2434 2HZ  LYS A 166      -6.224  16.194 -20.146  1.00 83.08           H
ATOM   2435 3HZ  LYS A 166      -5.257  16.776 -18.934  1.00 83.08           H
ATOM   2436  HN  LYS A 166      -8.698  11.283 -17.129  1.00 83.08           H
ATOM   2437  N   MET A 167     -10.244  12.120 -14.501  1.00 84.53           N
ATOM   2438  CA  MET A 167     -11.274  12.210 -13.481  1.00 84.53           C
ATOM   2439  C   MET A 167     -11.119  11.094 -12.446  1.00 84.53           C
ATOM   2440  O   MET A 167     -11.204  11.341 -11.244  1.00 84.53           O
ATOM   2441  HA  MET A 167     -11.132  13.179 -13.004  1.00 84.53           H
ATOM   2442  CB  MET A 167     -12.653  12.109 -14.136  1.00 84.53           C
ATOM   2443 1HB  MET A 167     -12.695  11.222 -14.768  1.00 84.53           H
ATOM   2444 2HB  MET A 167     -13.417  11.990 -13.368  1.00 84.53           H
ATOM   2445  CG  MET A 167     -12.953  13.354 -14.974  1.00 84.53           C
ATOM   2446 1HG  MET A 167     -12.944  14.240 -14.340  1.00 84.53           H
ATOM   2447 2HG  MET A 167     -12.177  13.492 -15.727  1.00 84.53           H
ATOM   2448  SD  MET A 167     -14.545  13.187 -15.766  1.00 84.53           S
ATOM   2449  CE  MET A 167     -14.727  14.828 -16.444  1.00 84.53           C
ATOM   2450 1HE  MET A 167     -14.709  15.559 -15.636  1.00 84.53           H
ATOM   2451 2HE  MET A 167     -13.908  15.029 -17.134  1.00 84.53           H
ATOM   2452 3HE  MET A 167     -15.676  14.898 -16.975  1.00 84.53           H
ATOM   2453  HN  MET A 167     -10.582  11.981 -15.432  1.00 84.53           H
ATOM   2454  N   VAL A 168     -10.893   9.889 -12.950  1.00 92.09           N
ATOM   2455  CA  VAL A 168     -10.782   8.725 -12.087  1.00 92.09           C
ATOM   2456  C   VAL A 168      -9.601   8.914 -11.133  1.00 92.09           C
ATOM   2457  O   VAL A 168      -9.704   8.611  -9.946  1.00 92.09           O
ATOM   2458  HA  VAL A 168     -11.699   8.661 -11.502  1.00 92.09           H
ATOM   2459  CB  VAL A 168     -10.670   7.456 -12.934  1.00 92.09           C
ATOM   2460  HB  VAL A 168      -9.864   7.603 -13.653  1.00 92.09           H
ATOM   2461  CG1 VAL A 168     -10.310   6.248 -12.066  1.00 92.09           C
ATOM   2462 1HG1 VAL A 168      -9.354   6.426 -11.574  1.00 92.09           H
ATOM   2463 2HG1 VAL A 168     -11.084   6.099 -11.312  1.00 92.09           H
ATOM   2464 3HG1 VAL A 168     -10.236   5.359 -12.692  1.00 92.09           H
ATOM   2465  CG2 VAL A 168     -11.959   7.203 -13.717  1.00 92.09           C
ATOM   2466 1HG2 VAL A 168     -12.790   7.087 -13.021  1.00 92.09           H
ATOM   2467 2HG2 VAL A 168     -12.154   8.048 -14.378  1.00 92.09           H
ATOM   2468 3HG2 VAL A 168     -11.852   6.295 -14.310  1.00 92.09           H
ATOM   2469  HN  VAL A 168     -10.787   9.703 -13.927  1.00 92.09           H
ATOM   2470  N   CYS A 169      -8.507   9.414 -11.688  1.00 93.50           N
ATOM   2471  CA  CYS A 169      -7.306   9.641 -10.903  1.00 93.50           C
ATOM   2472  C   CYS A 169      -7.645  10.622  -9.778  1.00 93.50           C
ATOM   2473  O   CYS A 169      -7.296  10.390  -8.622  1.00 93.50           O
ATOM   2474  HA  CYS A 169      -7.010   8.674 -10.497  1.00 93.50           H
ATOM   2475  CB  CYS A 169      -6.150  10.145 -11.769  1.00 93.50           C
ATOM   2476 1HB  CYS A 169      -6.491  10.959 -12.408  1.00 93.50           H
ATOM   2477 2HB  CYS A 169      -5.359  10.547 -11.136  1.00 93.50           H
ATOM   2478  SG  CYS A 169      -5.495   8.778 -12.795  1.00 93.50           S
ATOM   2479  HG  CYS A 169      -6.463   8.813 -13.707  1.00 93.50           H
ATOM   2480  HN  CYS A 169      -8.433   9.663 -12.654  1.00 93.50           H
ATOM   2481  N   PHE A 170      -8.322  11.696 -10.157  1.00 93.01           N
ATOM   2482  CA  PHE A 170      -8.689  12.725  -9.200  1.00 93.01           C
ATOM   2483  C   PHE A 170      -9.560  12.149  -8.081  1.00 93.01           C
ATOM   2484  O   PHE A 170      -9.330  12.427  -6.905  1.00 93.01           O
ATOM   2485  HA  PHE A 170      -7.765  13.115  -8.774  1.00 93.01           H
ATOM   2486  CB  PHE A 170      -9.493  13.780  -9.963  1.00 93.01           C
ATOM   2487 1HB  PHE A 170      -8.889  14.154 -10.789  1.00 93.01           H
ATOM   2488 2HB  PHE A 170     -10.372  13.306 -10.400  1.00 93.01           H
ATOM   2489  CG  PHE A 170      -9.943  14.962  -9.103  1.00 93.01           C
ATOM   2490  CD1 PHE A 170     -11.227  15.030  -8.658  1.00 93.01           C
ATOM   2491  HD1 PHE A 170     -11.935  14.242  -8.915  1.00 93.01           H
ATOM   2492  CD2 PHE A 170      -9.060  15.945  -8.782  1.00 93.01           C
ATOM   2493  HD2 PHE A 170      -8.031  15.891  -9.139  1.00 93.01           H
ATOM   2494  CE1 PHE A 170     -11.644  16.128  -7.860  1.00 93.01           C
ATOM   2495  HE1 PHE A 170     -12.673  16.182  -7.504  1.00 93.01           H
ATOM   2496  CE2 PHE A 170      -9.477  17.043  -7.984  1.00 93.01           C
ATOM   2497  HE2 PHE A 170      -8.769  17.831  -7.727  1.00 93.01           H
ATOM   2498  CZ  PHE A 170     -10.761  17.111  -7.539  1.00 93.01           C
ATOM   2499  HZ  PHE A 170     -11.081  17.953  -6.926  1.00 93.01           H
ATOM   2500  HN  PHE A 170      -8.618  11.867 -11.097  1.00 93.01           H
ATOM   2501  N   THR A 171     -10.541  11.356  -8.487  1.00 92.68           N
ATOM   2502  CA  THR A 171     -11.454  10.747  -7.535  1.00 92.68           C
ATOM   2503  C   THR A 171     -10.685   9.873  -6.542  1.00 92.68           C
ATOM   2504  O   THR A 171     -11.002   9.851  -5.354  1.00 92.68           O
ATOM   2505  HA  THR A 171     -11.930  11.541  -6.960  1.00 92.68           H
ATOM   2506  CB  THR A 171     -12.517   9.980  -8.323  1.00 92.68           C
ATOM   2507  HB  THR A 171     -12.084   9.108  -8.813  1.00 92.68           H
ATOM   2508  OG1 THR A 171     -13.078  10.959  -9.194  1.00 92.68           O
ATOM   2509  HG1 THR A 171     -12.598  10.952 -10.071  1.00 92.68           H
ATOM   2510  CG2 THR A 171     -13.693   9.542  -7.448  1.00 92.68           C
ATOM   2511 1HG2 THR A 171     -14.168  10.421  -7.012  1.00 92.68           H
ATOM   2512 2HG2 THR A 171     -13.331   8.892  -6.652  1.00 92.68           H
ATOM   2513 3HG2 THR A 171     -14.418   9.002  -8.057  1.00 92.68           H
ATOM   2514  HN  THR A 171     -10.716  11.129  -9.445  1.00 92.68           H
ATOM   2515  N   ILE A 172      -9.688   9.175  -7.066  1.00 93.55           N
ATOM   2516  CA  ILE A 172      -8.897   8.271  -6.249  1.00 93.55           C
ATOM   2517  C   ILE A 172      -8.157   9.075  -5.178  1.00 93.55           C
ATOM   2518  O   ILE A 172      -8.143   8.693  -4.009  1.00 93.55           O
ATOM   2519  HA  ILE A 172      -9.588   7.589  -5.753  1.00 93.55           H
ATOM   2520  CB  ILE A 172      -7.975   7.423  -7.127  1.00 93.55           C
ATOM   2521  HB  ILE A 172      -7.512   8.076  -7.867  1.00 93.55           H
ATOM   2522  CG1 ILE A 172      -8.770   6.364  -7.893  1.00 93.55           C
ATOM   2523 1HG1 ILE A 172      -9.126   5.600  -7.202  1.00 93.55           H
ATOM   2524 2HG1 ILE A 172      -9.650   6.821  -8.345  1.00 93.55           H
ATOM   2525  CG2 ILE A 172      -6.845   6.805  -6.300  1.00 93.55           C
ATOM   2526 1HG2 ILE A 172      -6.257   7.599  -5.840  1.00 93.55           H
ATOM   2527 2HG2 ILE A 172      -7.270   6.170  -5.523  1.00 93.55           H
ATOM   2528 3HG2 ILE A 172      -6.205   6.208  -6.949  1.00 93.55           H
ATOM   2529  CD1 ILE A 172      -7.911   5.714  -8.981  1.00 93.55           C
ATOM   2530 1HD1 ILE A 172      -7.577   6.477  -9.684  1.00 93.55           H
ATOM   2531 2HD1 ILE A 172      -7.045   5.237  -8.523  1.00 93.55           H
ATOM   2532 3HD1 ILE A 172      -8.501   4.965  -9.510  1.00 93.55           H
ATOM   2533  HN  ILE A 172      -9.420   9.219  -8.029  1.00 93.55           H
ATOM   2534  N   TRP A 173      -7.560  10.174  -5.615  1.00 91.91           N
ATOM   2535  CA  TRP A 173      -6.739  10.983  -4.729  1.00 91.91           C
ATOM   2536  C   TRP A 173      -7.641  11.539  -3.625  1.00 91.91           C
ATOM   2537  O   TRP A 173      -7.270  11.528  -2.453  1.00 91.91           O
ATOM   2538  HA  TRP A 173      -5.977  10.334  -4.297  1.00 91.91           H
ATOM   2539  CB  TRP A 173      -6.004  12.075  -5.509  1.00 91.91           C
ATOM   2540 1HB  TRP A 173      -6.692  12.519  -6.228  1.00 91.91           H
ATOM   2541 2HB  TRP A 173      -5.713  12.866  -4.817  1.00 91.91           H
ATOM   2542  CG  TRP A 173      -4.761  11.582  -6.251  1.00 91.91           C
ATOM   2543  CD1 TRP A 173      -4.576  11.480  -7.574  1.00 91.91           C
ATOM   2544  HD1 TRP A 173      -5.324  11.748  -8.320  1.00 91.91           H
ATOM   2545  CD2 TRP A 173      -3.529  11.125  -5.654  1.00 91.91           C
ATOM   2546  NE1 TRP A 173      -3.320  10.992  -7.873  1.00 91.91           N
ATOM   2547  HE1 TRP A 173      -2.951  10.829  -8.788  1.00 91.91           H
ATOM   2548  CE2 TRP A 173      -2.663  10.769  -6.669  1.00 91.91           C
ATOM   2549  CE3 TRP A 173      -3.158  11.015  -4.303  1.00 91.91           C
ATOM   2550  HE3 TRP A 173      -3.823  11.289  -3.484  1.00 91.91           H
ATOM   2551  CZ2 TRP A 173      -1.372  10.280  -6.438  1.00 91.91           C
ATOM   2552  HZ2 TRP A 173      -0.707  10.006  -7.257  1.00 91.91           H
ATOM   2553  CZ3 TRP A 173      -1.864  10.525  -4.089  1.00 91.91           C
ATOM   2554  HZ3 TRP A 173      -1.526  10.419  -3.058  1.00 91.91           H
ATOM   2555  CH2 TRP A 173      -0.981  10.162  -5.099  1.00 91.91           C
ATOM   2556  HH2 TRP A 173       0.012   9.788  -4.850  1.00 91.91           H
ATOM   2557  HN  TRP A 173      -7.630  10.513  -6.553  1.00 91.91           H
ATOM   2558  N   VAL A 174      -8.807  12.011  -4.040  1.00 95.32           N
ATOM   2559  CA  VAL A 174      -9.753  12.595  -3.104  1.00 95.32           C
ATOM   2560  C   VAL A 174     -10.175  11.535  -2.085  1.00 95.32           C
ATOM   2561  O   VAL A 174     -10.226  11.807  -0.886  1.00 95.32           O
ATOM   2562  HA  VAL A 174      -9.242  13.402  -2.580  1.00 95.32           H
ATOM   2563  CB  VAL A 174     -10.936  13.198  -3.864  1.00 95.32           C
ATOM   2564  HB  VAL A 174     -11.343  12.426  -4.518  1.00 95.32           H
ATOM   2565  CG1 VAL A 174     -12.043  13.630  -2.901  1.00 95.32           C
ATOM   2566 1HG1 VAL A 174     -12.394  12.765  -2.338  1.00 95.32           H
ATOM   2567 2HG1 VAL A 174     -11.653  14.379  -2.211  1.00 95.32           H
ATOM   2568 3HG1 VAL A 174     -12.872  14.055  -3.467  1.00 95.32           H
ATOM   2569  CG2 VAL A 174     -10.485  14.367  -4.742  1.00 95.32           C
ATOM   2570 1HG2 VAL A 174     -10.041  15.141  -4.116  1.00 95.32           H
ATOM   2571 2HG2 VAL A 174      -9.748  14.017  -5.464  1.00 95.32           H
ATOM   2572 3HG2 VAL A 174     -11.346  14.777  -5.271  1.00 95.32           H
ATOM   2573  HN  VAL A 174      -9.108  12.000  -4.994  1.00 95.32           H
ATOM   2574  N   LEU A 175     -10.467  10.349  -2.598  1.00 89.82           N
ATOM   2575  CA  LEU A 175     -10.950   9.268  -1.757  1.00 89.82           C
ATOM   2576  C   LEU A 175      -9.867   8.892  -0.743  1.00 89.82           C
ATOM   2577  O   LEU A 175     -10.149   8.743   0.445  1.00 89.82           O
ATOM   2578  HA  LEU A 175     -11.818   9.640  -1.212  1.00 89.82           H
ATOM   2579  CB  LEU A 175     -11.424   8.092  -2.614  1.00 89.82           C
ATOM   2580 1HB  LEU A 175     -12.201   8.451  -3.289  1.00 89.82           H
ATOM   2581 2HB  LEU A 175     -10.591   7.761  -3.234  1.00 89.82           H
ATOM   2582  CG  LEU A 175     -11.968   6.882  -1.852  1.00 89.82           C
ATOM   2583  HG  LEU A 175     -11.206   6.553  -1.146  1.00 89.82           H
ATOM   2584  CD1 LEU A 175     -13.207   7.260  -1.037  1.00 89.82           C
ATOM   2585 1HD1 LEU A 175     -12.947   8.037  -0.319  1.00 89.82           H
ATOM   2586 2HD1 LEU A 175     -13.984   7.629  -1.707  1.00 89.82           H
ATOM   2587 3HD1 LEU A 175     -13.573   6.382  -0.505  1.00 89.82           H
ATOM   2588  CD2 LEU A 175     -12.241   5.714  -2.801  1.00 89.82           C
ATOM   2589 1HD2 LEU A 175     -12.975   6.016  -3.548  1.00 89.82           H
ATOM   2590 2HD2 LEU A 175     -11.314   5.426  -3.298  1.00 89.82           H
ATOM   2591 3HD2 LEU A 175     -12.627   4.867  -2.233  1.00 89.82           H
ATOM   2592  HN  LEU A 175     -10.377  10.122  -3.568  1.00 89.82           H
ATOM   2593  N   ALA A 176      -8.651   8.750  -1.250  1.00 94.88           N
ATOM   2594  CA  ALA A 176      -7.540   8.317  -0.420  1.00 94.88           C
ATOM   2595  C   ALA A 176      -7.306   9.346   0.688  1.00 94.88           C
ATOM   2596  O   ALA A 176      -7.006   8.983   1.824  1.00 94.88           O
ATOM   2597  HA  ALA A 176      -7.816   7.365   0.033  1.00 94.88           H
ATOM   2598  CB  ALA A 176      -6.302   8.108  -1.293  1.00 94.88           C
ATOM   2599 1HB  ALA A 176      -6.511   7.347  -2.044  1.00 94.88           H
ATOM   2600 2HB  ALA A 176      -6.042   9.044  -1.786  1.00 94.88           H
ATOM   2601 3HB  ALA A 176      -5.469   7.783  -0.669  1.00 94.88           H
ATOM   2602  HN  ALA A 176      -8.420   8.926  -2.207  1.00 94.88           H
ATOM   2603  N   ALA A 177      -7.451  10.610   0.318  1.00 94.92           N
ATOM   2604  CA  ALA A 177      -7.231  11.695   1.259  1.00 94.92           C
ATOM   2605  C   ALA A 177      -8.234  11.578   2.409  1.00 94.92           C
ATOM   2606  O   ALA A 177      -7.864  11.704   3.575  1.00 94.92           O
ATOM   2607  HA  ALA A 177      -6.222  11.591   1.657  1.00 94.92           H
ATOM   2608  CB  ALA A 177      -7.337  13.035   0.528  1.00 94.92           C
ATOM   2609 1HB  ALA A 177      -6.585  13.079  -0.260  1.00 94.92           H
ATOM   2610 2HB  ALA A 177      -8.330  13.131   0.088  1.00 94.92           H
ATOM   2611 3HB  ALA A 177      -7.172  13.849   1.234  1.00 94.92           H
ATOM   2612  HN  ALA A 177      -7.713  10.897  -0.603  1.00 94.92           H
ATOM   2613  N   ALA A 178      -9.484  11.339   2.040  1.00 94.98           N
ATOM   2614  CA  ALA A 178     -10.553  11.269   3.021  1.00 94.98           C
ATOM   2615  C   ALA A 178     -10.296  10.095   3.967  1.00 94.98           C
ATOM   2616  O   ALA A 178     -10.587  10.178   5.159  1.00 94.98           O
ATOM   2617  HA  ALA A 178     -10.539  12.196   3.594  1.00 94.98           H
ATOM   2618  CB  ALA A 178     -11.899  11.155   2.302  1.00 94.98           C
ATOM   2619 1HB  ALA A 178     -12.046  12.027   1.666  1.00 94.98           H
ATOM   2620 2HB  ALA A 178     -11.908  10.253   1.690  1.00 94.98           H
ATOM   2621 3HB  ALA A 178     -12.701  11.103   3.039  1.00 94.98           H
ATOM   2622  HN  ALA A 178      -9.769  11.195   1.093  1.00 94.98           H
ATOM   2623  N   LEU A 179      -9.753   9.028   3.400  1.00 92.02           N
ATOM   2624  CA  LEU A 179      -9.523   7.811   4.161  1.00 92.02           C
ATOM   2625  C   LEU A 179      -8.335   8.020   5.102  1.00 92.02           C
ATOM   2626  O   LEU A 179      -8.037   7.161   5.931  1.00 92.02           O
ATOM   2627  HA  LEU A 179     -10.413   7.629   4.763  1.00 92.02           H
ATOM   2628  CB  LEU A 179      -9.361   6.614   3.221  1.00 92.02           C
ATOM   2629 1HB  LEU A 179      -8.571   6.844   2.506  1.00 92.02           H
ATOM   2630 2HB  LEU A 179      -9.021   5.761   3.808  1.00 92.02           H
ATOM   2631  CG  LEU A 179     -10.610   6.198   2.443  1.00 92.02           C
ATOM   2632  HG  LEU A 179     -11.005   7.078   1.935  1.00 92.02           H
ATOM   2633  CD1 LEU A 179     -10.267   5.169   1.364  1.00 92.02           C
ATOM   2634 1HD1 LEU A 179      -9.548   5.600   0.667  1.00 92.02           H
ATOM   2635 2HD1 LEU A 179      -9.834   4.284   1.830  1.00 92.02           H
ATOM   2636 3HD1 LEU A 179     -11.173   4.890   0.826  1.00 92.02           H
ATOM   2637  CD2 LEU A 179     -11.702   5.694   3.389  1.00 92.02           C
ATOM   2638 1HD2 LEU A 179     -11.333   4.831   3.944  1.00 92.02           H
ATOM   2639 2HD2 LEU A 179     -11.973   6.486   4.087  1.00 92.02           H
ATOM   2640 3HD2 LEU A 179     -12.579   5.404   2.810  1.00 92.02           H
ATOM   2641  HN  LEU A 179      -9.472   8.986   2.441  1.00 92.02           H
ATOM   2642  N   CYS A 180      -7.690   9.166   4.943  1.00 91.22           N
ATOM   2643  CA  CYS A 180      -6.518   9.482   5.743  1.00 91.22           C
ATOM   2644  C   CYS A 180      -6.962  10.351   6.922  1.00 91.22           C
ATOM   2645  O   CYS A 180      -6.147  10.725   7.763  1.00 91.22           O
ATOM   2646  HA  CYS A 180      -6.113   8.533   6.093  1.00 91.22           H
ATOM   2647  CB  CYS A 180      -5.431  10.163   4.910  1.00 91.22           C
ATOM   2648 1HB  CYS A 180      -5.826  11.071   4.454  1.00 91.22           H
ATOM   2649 2HB  CYS A 180      -4.603  10.462   5.552  1.00 91.22           H
ATOM   2650  SG  CYS A 180      -4.832   9.022   3.610  1.00 91.22           S
ATOM   2651  HG  CYS A 180      -6.006   8.876   3.002  1.00 91.22           H
ATOM   2652  HN  CYS A 180      -7.954   9.870   4.284  1.00 91.22           H
ATOM   2653  N   ILE A 181      -8.253  10.646   6.945  1.00 91.10           N
ATOM   2654  CA  ILE A 181      -8.802  11.527   7.962  1.00 91.10           C
ATOM   2655  C   ILE A 181      -8.475  10.965   9.347  1.00 91.10           C
ATOM   2656  O   ILE A 181      -7.989  11.688  10.216  1.00 91.10           O
ATOM   2657  HA  ILE A 181      -8.309  12.494   7.857  1.00 91.10           H
ATOM   2658  CB  ILE A 181     -10.297  11.752   7.727  1.00 91.10           C
ATOM   2659  HB  ILE A 181     -10.763  10.784   7.541  1.00 91.10           H
ATOM   2660  CG1 ILE A 181     -10.533  12.613   6.485  1.00 91.10           C
ATOM   2661 1HG1 ILE A 181     -10.155  13.621   6.659  1.00 91.10           H
ATOM   2662 2HG1 ILE A 181      -9.973  12.205   5.643  1.00 91.10           H
ATOM   2663  CG2 ILE A 181     -10.964  12.344   8.970  1.00 91.10           C
ATOM   2664 1HG2 ILE A 181     -10.842  11.659   9.809  1.00 91.10           H
ATOM   2665 2HG2 ILE A 181     -10.500  13.300   9.211  1.00 91.10           H
ATOM   2666 3HG2 ILE A 181     -12.026  12.494   8.776  1.00 91.10           H
ATOM   2667  CD1 ILE A 181     -12.021  12.674   6.134  1.00 91.10           C
ATOM   2668 1HD1 ILE A 181     -12.389  11.667   5.937  1.00 91.10           H
ATOM   2669 2HD1 ILE A 181     -12.573  13.106   6.969  1.00 91.10           H
ATOM   2670 3HD1 ILE A 181     -12.160  13.292   5.248  1.00 91.10           H
ATOM   2671  HN  ILE A 181      -8.919  10.296   6.286  1.00 91.10           H
ATOM   2672  N   PRO A 182      -8.733   9.670   9.578  1.00 92.70           N
ATOM   2673  CA  PRO A 182      -8.483   9.073  10.892  1.00 92.70           C
ATOM   2674  C   PRO A 182      -7.064   9.320  11.377  1.00 92.70           C
ATOM   2675  O   PRO A 182      -6.854   9.680  12.534  1.00 92.70           O
ATOM   2676  HA  PRO A 182      -9.125   9.536  11.642  1.00 92.70           H
ATOM   2677  CB  PRO A 182      -8.758   7.584  10.672  1.00 92.70           C
ATOM   2678 1HB  PRO A 182      -7.850   7.045  10.401  1.00 92.70           H
ATOM   2679 2HB  PRO A 182      -9.151   7.111  11.572  1.00 92.70           H
ATOM   2680  CG  PRO A 182      -9.777   7.577   9.539  1.00 92.70           C
ATOM   2681 1HG  PRO A 182      -9.812   6.613   9.032  1.00 92.70           H
ATOM   2682 2HG  PRO A 182     -10.787   7.768   9.902  1.00 92.70           H
ATOM   2683  CD  PRO A 182      -9.279   8.685   8.626  1.00 92.70           C
ATOM   2684 1HD  PRO A 182      -8.514   8.328   7.937  1.00 92.70           H
ATOM   2685 2HD  PRO A 182     -10.082   9.101   8.018  1.00 92.70           H
ATOM   2686  N   GLU A 183      -6.119   9.117  10.470  1.00 89.48           N
ATOM   2687  CA  GLU A 183      -4.713   9.228  10.817  1.00 89.48           C
ATOM   2688  C   GLU A 183      -4.382  10.662  11.239  1.00 89.48           C
ATOM   2689  O   GLU A 183      -3.596  10.876  12.160  1.00 89.48           O
ATOM   2690  HA  GLU A 183      -4.568   8.552  11.660  1.00 89.48           H
ATOM   2691  CB  GLU A 183      -3.824   8.779   9.656  1.00 89.48           C
ATOM   2692 1HB  GLU A 183      -4.223   9.165   8.718  1.00 89.48           H
ATOM   2693 2HB  GLU A 183      -2.794   9.082   9.843  1.00 89.48           H
ATOM   2694  CG  GLU A 183      -3.809   7.254   9.535  1.00 89.48           C
ATOM   2695 1HG  GLU A 183      -3.036   6.949   8.829  1.00 89.48           H
ATOM   2696 2HG  GLU A 183      -3.555   6.812  10.498  1.00 89.48           H
ATOM   2697  CD  GLU A 183      -5.168   6.728   9.069  1.00 89.48           C
ATOM   2698  OE1 GLU A 183      -5.420   5.525   9.297  1.00 89.48           O
ATOM   2699  OE2 GLU A 183      -5.925   7.541   8.494  1.00 89.48           O
ATOM   2700  HN  GLU A 183      -6.302   8.881   9.516  1.00 89.48           H
ATOM   2701  N   ILE A 184      -4.999  11.606  10.544  1.00 90.95           N
ATOM   2702  CA  ILE A 184      -4.743  13.013  10.802  1.00 90.95           C
ATOM   2703  C   ILE A 184      -5.160  13.347  12.236  1.00 90.95           C
ATOM   2704  O   ILE A 184      -4.487  14.118  12.918  1.00 90.95           O
ATOM   2705  HA  ILE A 184      -3.669  13.173  10.709  1.00 90.95           H
ATOM   2706  CB  ILE A 184      -5.425  13.884   9.745  1.00 90.95           C
ATOM   2707  HB  ILE A 184      -6.471  13.587   9.681  1.00 90.95           H
ATOM   2708  CG1 ILE A 184      -4.805  13.657   8.365  1.00 90.95           C
ATOM   2709 1HG1 ILE A 184      -3.799  14.077   8.341  1.00 90.95           H
ATOM   2710 2HG1 ILE A 184      -4.708  12.588   8.177  1.00 90.95           H
ATOM   2711  CG2 ILE A 184      -5.397  15.359  10.150  1.00 90.95           C
ATOM   2712 1HG2 ILE A 184      -5.921  15.486  11.097  1.00 90.95           H
ATOM   2713 2HG2 ILE A 184      -4.364  15.687  10.260  1.00 90.95           H
ATOM   2714 3HG2 ILE A 184      -5.888  15.956   9.381  1.00 90.95           H
ATOM   2715  CD1 ILE A 184      -5.658  14.298   7.269  1.00 90.95           C
ATOM   2716 1HD1 ILE A 184      -6.655  13.858   7.280  1.00 90.95           H
ATOM   2717 2HD1 ILE A 184      -5.732  15.371   7.446  1.00 90.95           H
ATOM   2718 3HD1 ILE A 184      -5.195  14.121   6.298  1.00 90.95           H
ATOM   2719  HN  ILE A 184      -5.661  11.423   9.817  1.00 90.95           H
ATOM   2720  N   LEU A 185      -6.268  12.750  12.651  1.00 91.04           N
ATOM   2721  CA  LEU A 185      -6.904  13.137  13.899  1.00 91.04           C
ATOM   2722  C   LEU A 185      -6.138  12.518  15.070  1.00 91.04           C
ATOM   2723  O   LEU A 185      -5.782  13.214  16.020  1.00 91.04           O
ATOM   2724  HA  LEU A 185      -6.837  14.222  13.977  1.00 91.04           H
ATOM   2725  CB  LEU A 185      -8.390  12.776  13.877  1.00 91.04           C
ATOM   2726 1HB  LEU A 185      -8.484  11.720  13.623  1.00 91.04           H
ATOM   2727 2HB  LEU A 185      -8.789  12.898  14.884  1.00 91.04           H
ATOM   2728  CG  LEU A 185      -9.263  13.583  12.913  1.00 91.04           C
ATOM   2729  HG  LEU A 185      -8.878  13.439  11.903  1.00 91.04           H
ATOM   2730  CD1 LEU A 185     -10.706  13.075  12.924  1.00 91.04           C
ATOM   2731 1HD1 LEU A 185     -10.726  12.029  12.621  1.00 91.04           H
ATOM   2732 2HD1 LEU A 185     -11.117  13.170  13.929  1.00 91.04           H
ATOM   2733 3HD1 LEU A 185     -11.304  13.666  12.230  1.00 91.04           H
ATOM   2734  CD2 LEU A 185      -9.179  15.079  13.219  1.00 91.04           C
ATOM   2735 1HD2 LEU A 185      -9.522  15.262  14.237  1.00 91.04           H
ATOM   2736 2HD2 LEU A 185      -8.146  15.413  13.119  1.00 91.04           H
ATOM   2737 3HD2 LEU A 185      -9.808  15.629  12.519  1.00 91.04           H
ATOM   2738  HN  LEU A 185      -6.729  12.017  12.151  1.00 91.04           H
ATOM   2739  N   TYR A 186      -5.907  11.218  14.963  1.00 91.21           N
ATOM   2740  CA  TYR A 186      -5.607  10.413  16.135  1.00 91.21           C
ATOM   2741  C   TYR A 186      -4.126  10.028  16.171  1.00 91.21           C
ATOM   2742  O   TYR A 186      -3.678   9.359  17.101  1.00 91.21           O
ATOM   2743  HA  TYR A 186      -5.842  11.005  17.019  1.00 91.21           H
ATOM   2744  CB  TYR A 186      -6.449   9.143  16.001  1.00 91.21           C
ATOM   2745 1HB  TYR A 186      -6.109   8.584  15.129  1.00 91.21           H
ATOM   2746 2HB  TYR A 186      -6.276   8.511  16.872  1.00 91.21           H
ATOM   2747  CG  TYR A 186      -7.951   9.403  15.868  1.00 91.21           C
ATOM   2748  CD1 TYR A 186      -8.593  10.219  16.776  1.00 91.21           C
ATOM   2749  HD1 TYR A 186      -8.030  10.679  17.589  1.00 91.21           H
ATOM   2750  CD2 TYR A 186      -8.663   8.821  14.839  1.00 91.21           C
ATOM   2751  HD2 TYR A 186      -8.156   8.176  14.121  1.00 91.21           H
ATOM   2752  CE1 TYR A 186     -10.006  10.464  16.651  1.00 91.21           C
ATOM   2753  HE1 TYR A 186     -10.526  11.107  17.361  1.00 91.21           H
ATOM   2754  CE2 TYR A 186     -10.076   9.066  14.713  1.00 91.21           C
ATOM   2755  HE2 TYR A 186     -10.651   8.612  13.906  1.00 91.21           H
ATOM   2756  CZ  TYR A 186     -10.678   9.875  15.625  1.00 91.21           C
ATOM   2757  OH  TYR A 186     -12.013  10.107  15.507  1.00 91.21           O
ATOM   2758  HH  TYR A 186     -12.387   9.570  14.750  1.00 91.21           H
ATOM   2759  HN  TYR A 186      -5.922  10.716  14.099  1.00 91.21           H
ATOM   2760  N   SER A 187      -3.409  10.467  15.147  1.00 92.34           N
ATOM   2761  CA  SER A 187      -1.959  10.365  15.152  1.00 92.34           C
ATOM   2762  C   SER A 187      -1.369  11.342  16.171  1.00 92.34           C
ATOM   2763  O   SER A 187      -1.608  12.546  16.093  1.00 92.34           O
ATOM   2764  HA  SER A 187      -1.743   9.336  15.438  1.00 92.34           H
ATOM   2765  CB  SER A 187      -1.384  10.639  13.760  1.00 92.34           C
ATOM   2766 1HB  SER A 187      -1.688  11.632  13.431  1.00 92.34           H
ATOM   2767 2HB  SER A 187      -0.295  10.639  13.812  1.00 92.34           H
ATOM   2768  OG  SER A 187      -1.813   9.671  12.806  1.00 92.34           O
ATOM   2769  HG  SER A 187      -2.329  10.118  12.075  1.00 92.34           H
ATOM   2770  HN  SER A 187      -3.801  10.884  14.328  1.00 92.34           H
ATOM   2771  N   GLN A 188      -0.610  10.786  17.105  1.00 85.08           N
ATOM   2772  CA  GLN A 188       0.111  11.602  18.066  1.00 85.08           C
ATOM   2773  C   GLN A 188       1.363  10.868  18.551  1.00 85.08           C
ATOM   2774  O   GLN A 188       1.537   9.682  18.277  1.00 85.08           O
ATOM   2775  HA  GLN A 188       0.397  12.503  17.524  1.00 85.08           H
ATOM   2776  CB  GLN A 188      -0.788  11.988  19.242  1.00 85.08           C
ATOM   2777 1HB  GLN A 188      -0.218  12.576  19.962  1.00 85.08           H
ATOM   2778 2HB  GLN A 188      -1.603  12.619  18.889  1.00 85.08           H
ATOM   2779  CG  GLN A 188      -1.357  10.745  19.928  1.00 85.08           C
ATOM   2780 1HG  GLN A 188      -1.894  10.137  19.200  1.00 85.08           H
ATOM   2781 2HG  GLN A 188      -0.542  10.133  20.315  1.00 85.08           H
ATOM   2782  CD  GLN A 188      -2.298  11.132  21.071  1.00 85.08           C
ATOM   2783  OE1 GLN A 188      -2.335  12.265  21.522  1.00 85.08           O
ATOM   2784  NE2 GLN A 188      -3.055  10.131  21.511  1.00 85.08           N
ATOM   2785 1HE2 GLN A 188      -2.975   9.224  21.096  1.00 85.08           H
ATOM   2786 2HE2 GLN A 188      -3.703  10.284  22.257  1.00 85.08           H
ATOM   2787  HN  GLN A 188      -0.486   9.799  17.209  1.00 85.08           H
ATOM   2788  N   ILE A 189       2.204  11.605  19.262  1.00 89.66           N
ATOM   2789  CA  ILE A 189       3.375  11.013  19.885  1.00 89.66           C
ATOM   2790  C   ILE A 189       2.998  10.481  21.270  1.00 89.66           C
ATOM   2791  O   ILE A 189       2.429  11.208  22.083  1.00 89.66           O
ATOM   2792  HA  ILE A 189       3.685  10.171  19.265  1.00 89.66           H
ATOM   2793  CB  ILE A 189       4.534  12.011  19.905  1.00 89.66           C
ATOM   2794  HB  ILE A 189       4.215  12.895  20.457  1.00 89.66           H
ATOM   2795  CG1 ILE A 189       4.889  12.467  18.488  1.00 89.66           C
ATOM   2796 1HG1 ILE A 189       5.267  11.621  17.914  1.00 89.66           H
ATOM   2797 2HG1 ILE A 189       3.992  12.821  17.981  1.00 89.66           H
ATOM   2798  CG2 ILE A 189       5.745  11.432  20.641  1.00 89.66           C
ATOM   2799 1HG2 ILE A 189       5.467  11.198  21.668  1.00 89.66           H
ATOM   2800 2HG2 ILE A 189       6.075  10.523  20.138  1.00 89.66           H
ATOM   2801 3HG2 ILE A 189       6.554  12.162  20.640  1.00 89.66           H
ATOM   2802  CD1 ILE A 189       5.938  13.581  18.517  1.00 89.66           C
ATOM   2803 1HD1 ILE A 189       5.547  14.434  19.072  1.00 89.66           H
ATOM   2804 2HD1 ILE A 189       6.843  13.215  19.003  1.00 89.66           H
ATOM   2805 3HD1 ILE A 189       6.172  13.886  17.497  1.00 89.66           H
ATOM   2806  HN  ILE A 189       2.095  12.587  19.415  1.00 89.66           H
ATOM   2807  N   LYS A 190       3.330   9.218  21.494  1.00 84.79           N
ATOM   2808  CA  LYS A 190       3.136   8.615  22.802  1.00 84.79           C
ATOM   2809  C   LYS A 190       4.497   8.245  23.395  1.00 84.79           C
ATOM   2810  O   LYS A 190       5.363   7.724  22.693  1.00 84.79           O
ATOM   2811  HA  LYS A 190       2.673   9.366  23.443  1.00 84.79           H
ATOM   2812  CB  LYS A 190       2.165   7.437  22.710  1.00 84.79           C
ATOM   2813 1HB  LYS A 190       1.228   7.767  22.261  1.00 84.79           H
ATOM   2814 2HB  LYS A 190       2.579   6.670  22.055  1.00 84.79           H
ATOM   2815  CG  LYS A 190       1.893   6.841  24.093  1.00 84.79           C
ATOM   2816 1HG  LYS A 190       2.834   6.547  24.558  1.00 84.79           H
ATOM   2817 2HG  LYS A 190       1.442   7.597  24.736  1.00 84.79           H
ATOM   2818  CD  LYS A 190       0.965   5.629  23.995  1.00 84.79           C
ATOM   2819 1HD  LYS A 190      -0.026   5.950  23.674  1.00 84.79           H
ATOM   2820 2HD  LYS A 190       1.339   4.941  23.237  1.00 84.79           H
ATOM   2821  CE  LYS A 190       0.862   4.907  25.340  1.00 84.79           C
ATOM   2822 1HE  LYS A 190       1.829   4.922  25.843  1.00 84.79           H
ATOM   2823 2HE  LYS A 190       0.158   5.430  25.987  1.00 84.79           H
ATOM   2824  NZ  LYS A 190       0.420   3.508  25.145  1.00 84.79           N
ATOM   2825 1HZ  LYS A 190       0.409   3.029  26.039  1.00 84.79           H
ATOM   2826 2HZ  LYS A 190      -0.512   3.501  24.746  1.00 84.79           H
ATOM   2827 3HZ  LYS A 190       1.060   3.036  24.517  1.00 84.79           H
ATOM   2828  HN  LYS A 190       3.723   8.612  20.803  1.00 84.79           H
ATOM   2829  N   GLU A 191       4.644   8.529  24.681  1.00 75.76           N
ATOM   2830  CA  GLU A 191       5.810   8.074  25.419  1.00 75.76           C
ATOM   2831  C   GLU A 191       5.531   6.715  26.065  1.00 75.76           C
ATOM   2832  O   GLU A 191       4.569   6.567  26.818  1.00 75.76           O
ATOM   2833  HA  GLU A 191       6.602   7.975  24.678  1.00 75.76           H
ATOM   2834  CB  GLU A 191       6.230   9.104  26.469  1.00 75.76           C
ATOM   2835 1HB  GLU A 191       5.353   9.453  27.014  1.00 75.76           H
ATOM   2836 2HB  GLU A 191       6.997   8.678  27.116  1.00 75.76           H
ATOM   2837  CG  GLU A 191       6.858  10.334  25.810  1.00 75.76           C
ATOM   2838 1HG  GLU A 191       7.649  10.022  25.128  1.00 75.76           H
ATOM   2839 2HG  GLU A 191       6.108  10.853  25.212  1.00 75.76           H
ATOM   2840  CD  GLU A 191       7.430  11.288  26.861  1.00 75.76           C
ATOM   2841  OE1 GLU A 191       8.014  12.310  26.442  1.00 75.76           O
ATOM   2842  OE2 GLU A 191       7.270  10.973  28.060  1.00 75.76           O
ATOM   2843  HN  GLU A 191       3.986   9.059  25.215  1.00 75.76           H
ATOM   2844  N   GLU A 192       6.390   5.758  25.747  1.00 74.61           N
ATOM   2845  CA  GLU A 192       6.268   4.425  26.314  1.00 74.61           C
ATOM   2846  C   GLU A 192       7.630   3.932  26.808  1.00 74.61           C
ATOM   2847  O   GLU A 192       8.571   3.810  26.026  1.00 74.61           O
ATOM   2848  HA  GLU A 192       5.585   4.530  27.157  1.00 74.61           H
ATOM   2849  CB  GLU A 192       5.667   3.450  25.300  1.00 74.61           C
ATOM   2850 1HB  GLU A 192       4.709   3.832  24.946  1.00 74.61           H
ATOM   2851 2HB  GLU A 192       6.381   3.270  24.496  1.00 74.61           H
ATOM   2852  CG  GLU A 192       5.390   2.091  25.944  1.00 74.61           C
ATOM   2853 1HG  GLU A 192       5.149   1.360  25.171  1.00 74.61           H
ATOM   2854 2HG  GLU A 192       6.286   1.735  26.451  1.00 74.61           H
ATOM   2855  CD  GLU A 192       4.234   2.183  26.943  1.00 74.61           C
ATOM   2856  OE1 GLU A 192       4.230   1.359  27.883  1.00 74.61           O
ATOM   2857  OE2 GLU A 192       3.382   3.075  26.743  1.00 74.61           O
ATOM   2858  HN  GLU A 192       7.156   5.880  25.116  1.00 74.61           H
ATOM   2859  N   SER A 193       7.691   3.662  28.104  1.00 74.17           N
ATOM   2860  CA  SER A 193       8.905   3.133  28.701  1.00 74.17           C
ATOM   2861  C   SER A 193      10.082   4.068  28.412  1.00 74.17           C
ATOM   2862  O   SER A 193      11.210   3.613  28.230  1.00 74.17           O
ATOM   2863  HA  SER A 193       8.705   3.090  29.772  1.00 74.17           H
ATOM   2864  CB  SER A 193       9.206   1.725  28.182  1.00 74.17           C
ATOM   2865 1HB  SER A 193       9.417   1.771  27.114  1.00 74.17           H
ATOM   2866 2HB  SER A 193      10.104   1.344  28.668  1.00 74.17           H
ATOM   2867  OG  SER A 193       8.124   0.828  28.413  1.00 74.17           O
ATOM   2868  HG  SER A 193       8.292  -0.039  27.946  1.00 74.17           H
ATOM   2869  HN  SER A 193       6.932   3.799  28.740  1.00 74.17           H
ATOM   2870  N   GLY A 194       9.777   5.357  28.379  1.00 82.09           N
ATOM   2871  CA  GLY A 194      10.807   6.365  28.193  1.00 82.09           C
ATOM   2872  C   GLY A 194      11.194   6.488  26.718  1.00 82.09           C
ATOM   2873  O   GLY A 194      12.152   7.180  26.379  1.00 82.09           O
ATOM   2874 1HA  GLY A 194      10.451   7.327  28.561  1.00 82.09           H
ATOM   2875 2HA  GLY A 194      11.687   6.104  28.783  1.00 82.09           H
ATOM   2876  HN  GLY A 194       8.849   5.715  28.477  1.00 82.09           H
ATOM   2877  N   ILE A 195      10.428   5.805  25.880  1.00 80.40           N
ATOM   2878  CA  ILE A 195      10.645   5.872  24.444  1.00 80.40           C
ATOM   2879  C   ILE A 195       9.470   6.602  23.789  1.00 80.40           C
ATOM   2880  O   ILE A 195       8.312   6.275  24.043  1.00 80.40           O
ATOM   2881  HA  ILE A 195      11.550   6.455  24.278  1.00 80.40           H
ATOM   2882  CB  ILE A 195      10.895   4.474  23.875  1.00 80.40           C
ATOM   2883  HB  ILE A 195      10.027   3.854  24.098  1.00 80.40           H
ATOM   2884  CG1 ILE A 195      12.104   3.818  24.544  1.00 80.40           C
ATOM   2885 1HG1 ILE A 195      12.998   4.412  24.352  1.00 80.40           H
ATOM   2886 2HG1 ILE A 195      11.961   3.799  25.624  1.00 80.40           H
ATOM   2887  CG2 ILE A 195      11.038   4.520  22.352  1.00 80.40           C
ATOM   2888 1HG2 ILE A 195      10.122   4.917  21.913  1.00 80.40           H
ATOM   2889 2HG2 ILE A 195      11.877   5.162  22.085  1.00 80.40           H
ATOM   2890 3HG2 ILE A 195      11.215   3.513  21.973  1.00 80.40           H
ATOM   2891  CD1 ILE A 195      12.312   2.393  24.026  1.00 80.40           C
ATOM   2892 1HD1 ILE A 195      11.426   1.796  24.242  1.00 80.40           H
ATOM   2893 2HD1 ILE A 195      12.479   2.419  22.949  1.00 80.40           H
ATOM   2894 3HD1 ILE A 195      13.177   1.950  24.518  1.00 80.40           H
ATOM   2895  HN  ILE A 195       9.672   5.216  26.166  1.00 80.40           H
ATOM   2896  N   ALA A 196       9.810   7.576  22.958  1.00 91.01           N
ATOM   2897  CA  ALA A 196       8.803   8.297  22.199  1.00 91.01           C
ATOM   2898  C   ALA A 196       8.382   7.457  20.991  1.00 91.01           C
ATOM   2899  O   ALA A 196       9.226   7.014  20.214  1.00 91.01           O
ATOM   2900  HA  ALA A 196       7.940   8.443  22.848  1.00 91.01           H
ATOM   2901  CB  ALA A 196       9.353   9.667  21.793  1.00 91.01           C
ATOM   2902 1HB  ALA A 196       9.609  10.234  22.688  1.00 91.01           H
ATOM   2903 2HB  ALA A 196      10.243   9.533  21.180  1.00 91.01           H
ATOM   2904 3HB  ALA A 196       8.597  10.207  21.224  1.00 91.01           H
ATOM   2905  HN  ALA A 196      10.752   7.873  22.800  1.00 91.01           H
ATOM   2906  N   ILE A 197       7.077   7.264  20.872  1.00 86.50           N
ATOM   2907  CA  ILE A 197       6.535   6.465  19.785  1.00 86.50           C
ATOM   2908  C   ILE A 197       5.460   7.271  19.053  1.00 86.50           C
ATOM   2909  O   ILE A 197       4.563   7.831  19.681  1.00 86.50           O
ATOM   2910  HA  ILE A 197       7.350   6.264  19.090  1.00 86.50           H
ATOM   2911  CB  ILE A 197       6.042   5.114  20.308  1.00 86.50           C
ATOM   2912  HB  ILE A 197       5.259   5.298  21.043  1.00 86.50           H
ATOM   2913  CG1 ILE A 197       7.164   4.359  21.021  1.00 86.50           C
ATOM   2914 1HG1 ILE A 197       7.978   4.164  20.323  1.00 86.50           H
ATOM   2915 2HG1 ILE A 197       7.573   4.978  21.821  1.00 86.50           H
ATOM   2916  CG2 ILE A 197       5.419   4.286  19.182  1.00 86.50           C
ATOM   2917 1HG2 ILE A 197       4.573   4.827  18.758  1.00 86.50           H
ATOM   2918 2HG2 ILE A 197       6.163   4.110  18.406  1.00 86.50           H
ATOM   2919 3HG2 ILE A 197       5.076   3.331  19.581  1.00 86.50           H
ATOM   2920  CD1 ILE A 197       6.654   3.038  21.601  1.00 86.50           C
ATOM   2921 1HD1 ILE A 197       5.858   3.239  22.318  1.00 86.50           H
ATOM   2922 2HD1 ILE A 197       6.269   2.413  20.796  1.00 86.50           H
ATOM   2923 3HD1 ILE A 197       7.473   2.522  22.103  1.00 86.50           H
ATOM   2924  HN  ILE A 197       6.396   7.640  21.500  1.00 86.50           H
ATOM   2925  N   CYS A 198       5.587   7.304  17.734  1.00 92.08           N
ATOM   2926  CA  CYS A 198       4.524   7.827  16.893  1.00 92.08           C
ATOM   2927  C   CYS A 198       3.524   6.700  16.626  1.00 92.08           C
ATOM   2928  O   CYS A 198       3.853   5.719  15.961  1.00 92.08           O
ATOM   2929  HA  CYS A 198       4.053   8.637  17.451  1.00 92.08           H
ATOM   2930  CB  CYS A 198       5.071   8.424  15.595  1.00 92.08           C
ATOM   2931 1HB  CYS A 198       5.627   9.336  15.811  1.00 92.08           H
ATOM   2932 2HB  CYS A 198       5.769   7.727  15.131  1.00 92.08           H
ATOM   2933  SG  CYS A 198       3.695   8.789  14.445  1.00 92.08           S
ATOM   2934  HN  CYS A 198       6.396   6.982  17.242  1.00 92.08           H
ATOM   2935  N   THR A 199       2.324   6.878  17.158  1.00 90.19           N
ATOM   2936  CA  THR A 199       1.292   5.862  17.034  1.00 90.19           C
ATOM   2937  C   THR A 199      -0.086   6.514  16.905  1.00 90.19           C
ATOM   2938  O   THR A 199      -0.242   7.703  17.179  1.00 90.19           O
ATOM   2939  HA  THR A 199       1.469   5.303  16.115  1.00 90.19           H
ATOM   2940  CB  THR A 199       1.409   4.921  18.235  1.00 90.19           C
ATOM   2941  HB  THR A 199       2.447   4.635  18.406  1.00 90.19           H
ATOM   2942  OG1 THR A 199       0.520   3.851  17.925  1.00 90.19           O
ATOM   2943  HG1 THR A 199       0.725   3.058  18.499  1.00 90.19           H
ATOM   2944  CG2 THR A 199       0.829   5.528  19.514  1.00 90.19           C
ATOM   2945 1HG2 THR A 199      -0.228   5.751  19.363  1.00 90.19           H
ATOM   2946 2HG2 THR A 199       1.363   6.447  19.754  1.00 90.19           H
ATOM   2947 3HG2 THR A 199       0.937   4.819  20.334  1.00 90.19           H
ATOM   2948  HN  THR A 199       2.053   7.696  17.665  1.00 90.19           H
ATOM   2949  N   MET A 200      -1.050   5.708  16.487  1.00 89.08           N
ATOM   2950  CA  MET A 200      -2.448   6.087  16.608  1.00 89.08           C
ATOM   2951  C   MET A 200      -2.953   5.871  18.036  1.00 89.08           C
ATOM   2952  O   MET A 200      -2.725   4.815  18.626  1.00 89.08           O
ATOM   2953  HA  MET A 200      -2.487   7.147  16.358  1.00 89.08           H
ATOM   2954  CB  MET A 200      -3.288   5.255  15.638  1.00 89.08           C
ATOM   2955 1HB  MET A 200      -3.130   4.194  15.831  1.00 89.08           H
ATOM   2956 2HB  MET A 200      -4.347   5.454  15.805  1.00 89.08           H
ATOM   2957  CG  MET A 200      -2.927   5.575  14.186  1.00 89.08           C
ATOM   2958 1HG  MET A 200      -1.844   5.649  14.080  1.00 89.08           H
ATOM   2959 2HG  MET A 200      -3.256   4.766  13.534  1.00 89.08           H
ATOM   2960  SD  MET A 200      -3.694   7.108  13.689  1.00 89.08           S
ATOM   2961  CE  MET A 200      -5.372   6.551  13.447  1.00 89.08           C
ATOM   2962 1HE  MET A 200      -5.391   5.778  12.679  1.00 89.08           H
ATOM   2963 2HE  MET A 200      -5.759   6.145  14.382  1.00 89.08           H
ATOM   2964 3HE  MET A 200      -5.992   7.391  13.132  1.00 89.08           H
ATOM   2965  HN  MET A 200      -0.890   4.812  16.073  1.00 89.08           H
ATOM   2966  N   VAL A 201      -3.629   6.887  18.551  1.00 91.31           N
ATOM   2967  CA  VAL A 201      -4.294   6.769  19.837  1.00 91.31           C
ATOM   2968  C   VAL A 201      -5.775   7.115  19.675  1.00 91.31           C
ATOM   2969  O   VAL A 201      -6.116   8.229  19.280  1.00 91.31           O
ATOM   2970  HA  VAL A 201      -4.209   5.730  20.157  1.00 91.31           H
ATOM   2971  CB  VAL A 201      -3.586   7.643  20.875  1.00 91.31           C
ATOM   2972  HB  VAL A 201      -3.717   8.685  20.581  1.00 91.31           H
ATOM   2973  CG1 VAL A 201      -4.210   7.464  22.260  1.00 91.31           C
ATOM   2974 1HG1 VAL A 201      -5.262   7.747  22.224  1.00 91.31           H
ATOM   2975 2HG1 VAL A 201      -4.124   6.421  22.565  1.00 91.31           H
ATOM   2976 3HG1 VAL A 201      -3.688   8.096  22.978  1.00 91.31           H
ATOM   2977  CG2 VAL A 201      -2.085   7.349  20.907  1.00 91.31           C
ATOM   2978 1HG2 VAL A 201      -1.925   6.302  21.165  1.00 91.31           H
ATOM   2979 2HG2 VAL A 201      -1.654   7.551  19.927  1.00 91.31           H
ATOM   2980 3HG2 VAL A 201      -1.606   7.984  21.653  1.00 91.31           H
ATOM   2981  HN  VAL A 201      -3.725   7.777  18.106  1.00 91.31           H
ATOM   2982  N   TYR A 202      -6.616   6.140  19.988  1.00 91.22           N
ATOM   2983  CA  TYR A 202      -8.048   6.296  19.797  1.00 91.22           C
ATOM   2984  C   TYR A 202      -8.722   6.782  21.082  1.00 91.22           C
ATOM   2985  O   TYR A 202      -8.324   6.396  22.180  1.00 91.22           O
ATOM   2986  HA  TYR A 202      -8.204   7.036  19.012  1.00 91.22           H
ATOM   2987  CB  TYR A 202      -8.581   4.905  19.450  1.00 91.22           C
ATOM   2988 1HB  TYR A 202      -8.319   4.216  20.252  1.00 91.22           H
ATOM   2989 2HB  TYR A 202      -9.670   4.945  19.406  1.00 91.22           H
ATOM   2990  CG  TYR A 202      -8.053   4.349  18.126  1.00 91.22           C
ATOM   2991  CD1 TYR A 202      -8.694   4.656  16.943  1.00 91.22           C
ATOM   2992  HD1 TYR A 202      -9.577   5.295  16.952  1.00 91.22           H
ATOM   2993  CD2 TYR A 202      -6.935   3.540  18.115  1.00 91.22           C
ATOM   2994  HD2 TYR A 202      -6.428   3.297  19.049  1.00 91.22           H
ATOM   2995  CE1 TYR A 202      -8.197   4.132  15.698  1.00 91.22           C
ATOM   2996  HE1 TYR A 202      -8.694   4.367  14.756  1.00 91.22           H
ATOM   2997  CE2 TYR A 202      -6.437   3.016  16.869  1.00 91.22           C
ATOM   2998  HE2 TYR A 202      -5.555   2.376  16.846  1.00 91.22           H
ATOM   2999  CZ  TYR A 202      -7.093   3.338  15.722  1.00 91.22           C
ATOM   3000  OH  TYR A 202      -6.623   2.844  14.545  1.00 91.22           O
ATOM   3001  HH  TYR A 202      -7.180   3.181  13.786  1.00 91.22           H
ATOM   3002  HN  TYR A 202      -6.333   5.257  20.364  1.00 91.22           H
ATOM   3003  N   PRO A 203      -9.750   7.633  20.970  1.00 85.43           N
ATOM   3004  CA  PRO A 203     -10.400   8.192  22.158  1.00 85.43           C
ATOM   3005  C   PRO A 203     -11.173   7.143  22.941  1.00 85.43           C
ATOM   3006  O   PRO A 203     -11.677   6.180  22.365  1.00 85.43           O
ATOM   3007  HA  PRO A 203      -9.651   8.571  22.854  1.00 85.43           H
ATOM   3008  CB  PRO A 203     -11.324   9.272  21.591  1.00 85.43           C
ATOM   3009 1HB  PRO A 203     -12.229   9.379  22.188  1.00 85.43           H
ATOM   3010 2HB  PRO A 203     -10.837  10.248  21.574  1.00 85.43           H
ATOM   3011  CG  PRO A 203     -11.631   8.785  20.204  1.00 85.43           C
ATOM   3012 1HG  PRO A 203     -12.464   8.082  20.209  1.00 85.43           H
ATOM   3013 2HG  PRO A 203     -11.915   9.610  19.551  1.00 85.43           H
ATOM   3014  CD  PRO A 203     -10.370   8.126  19.727  1.00 85.43           C
ATOM   3015 1HD  PRO A 203     -10.580   7.313  19.032  1.00 85.43           H
ATOM   3016 2HD  PRO A 203      -9.721   8.831  19.207  1.00 85.43           H
ATOM   3017  N   SER A 204     -11.246   7.360  24.246  1.00 76.97           N
ATOM   3018  CA  SER A 204     -11.556   6.280  25.167  1.00 76.97           C
ATOM   3019  C   SER A 204     -12.961   5.741  24.888  1.00 76.97           C
ATOM   3020  O   SER A 204     -13.194   4.536  24.966  1.00 76.97           O
ATOM   3021  HA  SER A 204     -10.807   5.512  24.975  1.00 76.97           H
ATOM   3022  CB  SER A 204     -11.446   6.747  26.620  1.00 76.97           C
ATOM   3023 1HB  SER A 204     -11.819   5.965  27.282  1.00 76.97           H
ATOM   3024 2HB  SER A 204     -10.397   6.904  26.872  1.00 76.97           H
ATOM   3025  OG  SER A 204     -12.174   7.950  26.851  1.00 76.97           O
ATOM   3026  HG  SER A 204     -13.147   7.745  26.962  1.00 76.97           H
ATOM   3027  HN  SER A 204     -11.098   8.251  24.674  1.00 76.97           H
ATOM   3028  N   ASP A 205     -13.860   6.661  24.568  1.00 71.75           N
ATOM   3029  CA  ASP A 205     -15.282   6.389  24.684  1.00 71.75           C
ATOM   3030  C   ASP A 205     -15.656   5.239  23.747  1.00 71.75           C
ATOM   3031  O   ASP A 205     -16.367   4.317  24.142  1.00 71.75           O
ATOM   3032  HA  ASP A 205     -15.442   6.140  25.734  1.00 71.75           H
ATOM   3033  CB  ASP A 205     -16.111   7.612  24.286  1.00 71.75           C
ATOM   3034 1HB  ASP A 205     -15.825   7.940  23.287  1.00 71.75           H
ATOM   3035 2HB  ASP A 205     -17.166   7.342  24.243  1.00 71.75           H
ATOM   3036  CG  ASP A 205     -15.912   8.757  25.282  1.00 71.75           C
ATOM   3037  OD1 ASP A 205     -15.357   8.476  26.366  1.00 71.75           O
ATOM   3038  OD2 ASP A 205     -16.320   9.887  24.936  1.00 71.75           O
ATOM   3039  HN  ASP A 205     -13.630   7.575  24.236  1.00 71.75           H
ATOM   3040  N   GLU A 206     -15.159   5.332  22.522  1.00 75.15           N
ATOM   3041  CA  GLU A 206     -15.476   4.339  21.509  1.00 75.15           C
ATOM   3042  C   GLU A 206     -14.193   3.807  20.867  1.00 75.15           C
ATOM   3043  O   GLU A 206     -14.193   3.420  19.700  1.00 75.15           O
ATOM   3044  HA  GLU A 206     -15.985   3.535  22.040  1.00 75.15           H
ATOM   3045  CB  GLU A 206     -16.419   4.917  20.451  1.00 75.15           C
ATOM   3046 1HB  GLU A 206     -15.994   5.835  20.043  1.00 75.15           H
ATOM   3047 2HB  GLU A 206     -16.626   4.163  19.692  1.00 75.15           H
ATOM   3048  CG  GLU A 206     -17.769   5.292  21.066  1.00 75.15           C
ATOM   3049 1HG  GLU A 206     -17.941   4.698  21.964  1.00 75.15           H
ATOM   3050 2HG  GLU A 206     -17.755   6.338  21.374  1.00 75.15           H
ATOM   3051  CD  GLU A 206     -18.907   5.063  20.070  1.00 75.15           C
ATOM   3052  OE1 GLU A 206     -19.895   4.414  20.478  1.00 75.15           O
ATOM   3053  OE2 GLU A 206     -18.764   5.541  18.924  1.00 75.15           O
ATOM   3054  HN  GLU A 206     -14.552   6.066  22.219  1.00 75.15           H
ATOM   3055  N   SER A 207     -13.131   3.805  21.659  1.00 87.31           N
ATOM   3056  CA  SER A 207     -11.810   3.495  21.138  1.00 87.31           C
ATOM   3057  C   SER A 207     -11.851   2.182  20.355  1.00 87.31           C
ATOM   3058  O   SER A 207     -11.313   2.095  19.252  1.00 87.31           O
ATOM   3059  HA  SER A 207     -11.558   4.326  20.479  1.00 87.31           H
ATOM   3060  CB  SER A 207     -10.779   3.409  22.265  1.00 87.31           C
ATOM   3061 1HB  SER A 207      -9.827   3.067  21.860  1.00 87.31           H
ATOM   3062 2HB  SER A 207     -10.611   4.403  22.680  1.00 87.31           H
ATOM   3063  OG  SER A 207     -11.197   2.526  23.304  1.00 87.31           O
ATOM   3064  HG  SER A 207     -11.570   3.051  24.069  1.00 87.31           H
ATOM   3065  HN  SER A 207     -13.162   4.009  22.637  1.00 87.31           H
ATOM   3066  N   THR A 208     -12.495   1.191  20.955  1.00 86.44           N
ATOM   3067  CA  THR A 208     -12.520  -0.143  20.380  1.00 86.44           C
ATOM   3068  C   THR A 208     -13.225  -0.124  19.022  1.00 86.44           C
ATOM   3069  O   THR A 208     -12.724  -0.689  18.051  1.00 86.44           O
ATOM   3070  HA  THR A 208     -11.493  -0.460  20.203  1.00 86.44           H
ATOM   3071  CB  THR A 208     -13.178  -1.082  21.393  1.00 86.44           C
ATOM   3072  HB  THR A 208     -14.246  -0.883  21.472  1.00 86.44           H
ATOM   3073  OG1 THR A 208     -12.426  -0.885  22.588  1.00 86.44           O
ATOM   3074  HG1 THR A 208     -11.466  -1.119  22.430  1.00 86.44           H
ATOM   3075  CG2 THR A 208     -12.957  -2.557  21.052  1.00 86.44           C
ATOM   3076 1HG2 THR A 208     -11.888  -2.771  21.040  1.00 86.44           H
ATOM   3077 2HG2 THR A 208     -13.381  -2.771  20.072  1.00 86.44           H
ATOM   3078 3HG2 THR A 208     -13.444  -3.180  21.803  1.00 86.44           H
ATOM   3079  HN  THR A 208     -12.992   1.289  21.818  1.00 86.44           H
ATOM   3080  N   LYS A 209     -14.376   0.531  18.997  1.00 82.34           N
ATOM   3081  CA  LYS A 209     -15.180   0.586  17.788  1.00 82.34           C
ATOM   3082  C   LYS A 209     -14.375   1.261  16.676  1.00 82.34           C
ATOM   3083  O   LYS A 209     -14.361   0.789  15.540  1.00 82.34           O
ATOM   3084  HA  LYS A 209     -15.390  -0.441  17.488  1.00 82.34           H
ATOM   3085  CB  LYS A 209     -16.525   1.259  18.069  1.00 82.34           C
ATOM   3086 1HB  LYS A 209     -16.359   2.237  18.521  1.00 82.34           H
ATOM   3087 2HB  LYS A 209     -17.054   1.428  17.131  1.00 82.34           H
ATOM   3088  CG  LYS A 209     -17.384   0.400  18.999  1.00 82.34           C
ATOM   3089 1HG  LYS A 209     -17.480  -0.604  18.586  1.00 82.34           H
ATOM   3090 2HG  LYS A 209     -16.893   0.302  19.967  1.00 82.34           H
ATOM   3091  CD  LYS A 209     -18.773   1.015  19.186  1.00 82.34           C
ATOM   3092 1HD  LYS A 209     -18.677   2.081  19.392  1.00 82.34           H
ATOM   3093 2HD  LYS A 209     -19.344   0.920  18.262  1.00 82.34           H
ATOM   3094  CE  LYS A 209     -19.525   0.334  20.330  1.00 82.34           C
ATOM   3095 1HE  LYS A 209     -19.847  -0.661  20.021  1.00 82.34           H
ATOM   3096 2HE  LYS A 209     -18.859   0.202  21.183  1.00 82.34           H
ATOM   3097  NZ  LYS A 209     -20.700   1.140  20.731  1.00 82.34           N
ATOM   3098 1HZ  LYS A 209     -21.149   0.708  21.531  1.00 82.34           H
ATOM   3099 2HZ  LYS A 209     -20.399   2.076  20.977  1.00 82.34           H
ATOM   3100 3HZ  LYS A 209     -21.356   1.187  19.960  1.00 82.34           H
ATOM   3101  HN  LYS A 209     -14.760   1.016  19.783  1.00 82.34           H
ATOM   3102  N   LEU A 210     -13.723   2.355  17.042  1.00 88.34           N
ATOM   3103  CA  LEU A 210     -13.054   3.192  16.060  1.00 88.34           C
ATOM   3104  C   LEU A 210     -11.907   2.404  15.423  1.00 88.34           C
ATOM   3105  O   LEU A 210     -11.793   2.346  14.200  1.00 88.34           O
ATOM   3106  HA  LEU A 210     -13.781   3.430  15.284  1.00 88.34           H
ATOM   3107  CB  LEU A 210     -12.615   4.514  16.692  1.00 88.34           C
ATOM   3108 1HB  LEU A 210     -13.458   4.925  17.249  1.00 88.34           H
ATOM   3109 2HB  LEU A 210     -11.827   4.305  17.415  1.00 88.34           H
ATOM   3110  CG  LEU A 210     -12.109   5.585  15.724  1.00 88.34           C
ATOM   3111  HG  LEU A 210     -11.324   5.146  15.109  1.00 88.34           H
ATOM   3112  CD1 LEU A 210     -13.223   6.040  14.779  1.00 88.34           C
ATOM   3113 1HD1 LEU A 210     -13.580   5.187  14.201  1.00 88.34           H
ATOM   3114 2HD1 LEU A 210     -14.046   6.455  15.360  1.00 88.34           H
ATOM   3115 3HD1 LEU A 210     -12.836   6.801  14.101  1.00 88.34           H
ATOM   3116  CD2 LEU A 210     -11.485   6.759  16.482  1.00 88.34           C
ATOM   3117 1HD2 LEU A 210     -12.232   7.206  17.138  1.00 88.34           H
ATOM   3118 2HD2 LEU A 210     -10.646   6.401  17.078  1.00 88.34           H
ATOM   3119 3HD2 LEU A 210     -11.134   7.505  15.770  1.00 88.34           H
ATOM   3120  HN  LEU A 210     -13.648   2.672  17.988  1.00 88.34           H
ATOM   3121  N   LYS A 211     -11.085   1.818  16.282  1.00 93.35           N
ATOM   3122  CA  LYS A 211      -9.958   1.028  15.818  1.00 93.35           C
ATOM   3123  C   LYS A 211     -10.458  -0.051  14.855  1.00 93.35           C
ATOM   3124  O   LYS A 211      -9.921  -0.209  13.760  1.00 93.35           O
ATOM   3125  HA  LYS A 211      -9.293   1.696  15.271  1.00 93.35           H
ATOM   3126  CB  LYS A 211      -9.168   0.474  17.005  1.00 93.35           C
ATOM   3127 1HB  LYS A 211      -8.762   1.297  17.593  1.00 93.35           H
ATOM   3128 2HB  LYS A 211      -9.834  -0.087  17.660  1.00 93.35           H
ATOM   3129  CG  LYS A 211      -8.028  -0.431  16.531  1.00 93.35           C
ATOM   3130 1HG  LYS A 211      -8.439  -1.352  16.117  1.00 93.35           H
ATOM   3131 2HG  LYS A 211      -7.477   0.061  15.730  1.00 93.35           H
ATOM   3132  CD  LYS A 211      -7.077  -0.763  17.682  1.00 93.35           C
ATOM   3133 1HD  LYS A 211      -6.697   0.159  18.122  1.00 93.35           H
ATOM   3134 2HD  LYS A 211      -7.620  -1.291  18.467  1.00 93.35           H
ATOM   3135  CE  LYS A 211      -5.908  -1.623  17.197  1.00 93.35           C
ATOM   3136 1HE  LYS A 211      -6.273  -2.602  16.888  1.00 93.35           H
ATOM   3137 2HE  LYS A 211      -5.450  -1.163  16.322  1.00 93.35           H
ATOM   3138  NZ  LYS A 211      -4.899  -1.778  18.268  1.00 93.35           N
ATOM   3139 1HZ  LYS A 211      -4.231  -2.494  18.003  1.00 93.35           H
ATOM   3140 2HZ  LYS A 211      -4.414  -0.898  18.407  1.00 93.35           H
ATOM   3141 3HZ  LYS A 211      -5.360  -2.049  19.130  1.00 93.35           H
ATOM   3142  HN  LYS A 211     -11.180   1.876  17.275  1.00 93.35           H
ATOM   3143  N   SER A 212     -11.482  -0.766  15.299  1.00 90.90           N
ATOM   3144  CA  SER A 212     -11.986  -1.900  14.543  1.00 90.90           C
ATOM   3145  C   SER A 212     -12.497  -1.434  13.178  1.00 90.90           C
ATOM   3146  O   SER A 212     -12.268  -2.096  12.167  1.00 90.90           O
ATOM   3147  HA  SER A 212     -11.134  -2.570  14.424  1.00 90.90           H
ATOM   3148  CB  SER A 212     -13.098  -2.622  15.308  1.00 90.90           C
ATOM   3149 1HB  SER A 212     -13.904  -1.921  15.522  1.00 90.90           H
ATOM   3150 2HB  SER A 212     -13.517  -3.409  14.681  1.00 90.90           H
ATOM   3151  OG  SER A 212     -12.626  -3.188  16.527  1.00 90.90           O
ATOM   3152  HG  SER A 212     -12.793  -2.556  17.285  1.00 90.90           H
ATOM   3153  HN  SER A 212     -11.963  -0.582  16.156  1.00 90.90           H
ATOM   3154  N   ALA A 213     -13.179  -0.298  13.194  1.00 94.20           N
ATOM   3155  CA  ALA A 213     -13.744   0.252  11.974  1.00 94.20           C
ATOM   3156  C   ALA A 213     -12.612   0.603  11.006  1.00 94.20           C
ATOM   3157  O   ALA A 213     -12.686   0.289   9.819  1.00 94.20           O
ATOM   3158  HA  ALA A 213     -14.371  -0.516  11.522  1.00 94.20           H
ATOM   3159  CB  ALA A 213     -14.615   1.463  12.315  1.00 94.20           C
ATOM   3160 1HB  ALA A 213     -15.420   1.155  12.981  1.00 94.20           H
ATOM   3161 2HB  ALA A 213     -14.006   2.221  12.807  1.00 94.20           H
ATOM   3162 3HB  ALA A 213     -15.038   1.876  11.399  1.00 94.20           H
ATOM   3163  HN  ALA A 213     -13.347   0.242  14.019  1.00 94.20           H
ATOM   3164  N   VAL A 214     -11.590   1.249  11.549  1.00 92.50           N
ATOM   3165  CA  VAL A 214     -10.473   1.701  10.737  1.00 92.50           C
ATOM   3166  C   VAL A 214      -9.796   0.491  10.091  1.00 92.50           C
ATOM   3167  O   VAL A 214      -9.455   0.523   8.909  1.00 92.50           O
ATOM   3168  HA  VAL A 214     -10.876   2.339   9.950  1.00 92.50           H
ATOM   3169  CB  VAL A 214      -9.516   2.540  11.585  1.00 92.50           C
ATOM   3170  HB  VAL A 214      -9.263   1.964  12.475  1.00 92.50           H
ATOM   3171  CG1 VAL A 214      -8.218   2.826  10.826  1.00 92.50           C
ATOM   3172 1HG1 VAL A 214      -7.729   1.884  10.575  1.00 92.50           H
ATOM   3173 2HG1 VAL A 214      -8.445   3.372   9.911  1.00 92.50           H
ATOM   3174 3HG1 VAL A 214      -7.556   3.424  11.451  1.00 92.50           H
ATOM   3175  CG2 VAL A 214     -10.182   3.840  12.040  1.00 92.50           C
ATOM   3176 1HG2 VAL A 214     -10.477   4.422  11.167  1.00 92.50           H
ATOM   3177 2HG2 VAL A 214     -11.064   3.607  12.636  1.00 92.50           H
ATOM   3178 3HG2 VAL A 214      -9.480   4.417  12.641  1.00 92.50           H
ATOM   3179  HN  VAL A 214     -11.519   1.463  12.523  1.00 92.50           H
ATOM   3180  N   LEU A 215      -9.620  -0.548  10.894  1.00 92.11           N
ATOM   3181  CA  LEU A 215      -8.915  -1.735  10.440  1.00 92.11           C
ATOM   3182  C   LEU A 215      -9.749  -2.439   9.368  1.00 92.11           C
ATOM   3183  O   LEU A 215      -9.222  -2.844   8.333  1.00 92.11           O
ATOM   3184  HA  LEU A 215      -7.979  -1.406   9.989  1.00 92.11           H
ATOM   3185  CB  LEU A 215      -8.556  -2.631  11.626  1.00 92.11           C
ATOM   3186 1HB  LEU A 215      -9.454  -2.787  12.224  1.00 92.11           H
ATOM   3187 2HB  LEU A 215      -8.256  -3.606  11.242  1.00 92.11           H
ATOM   3188  CG  LEU A 215      -7.448  -2.115  12.546  1.00 92.11           C
ATOM   3189  HG  LEU A 215      -7.770  -1.163  12.968  1.00 92.11           H
ATOM   3190  CD1 LEU A 215      -7.216  -3.072  13.717  1.00 92.11           C
ATOM   3191 1HD1 LEU A 215      -8.134  -3.167  14.296  1.00 92.11           H
ATOM   3192 2HD1 LEU A 215      -6.924  -4.050  13.334  1.00 92.11           H
ATOM   3193 3HD1 LEU A 215      -6.423  -2.681  14.355  1.00 92.11           H
ATOM   3194  CD2 LEU A 215      -6.162  -1.849  11.760  1.00 92.11           C
ATOM   3195 1HD2 LEU A 215      -5.825  -2.773  11.292  1.00 92.11           H
ATOM   3196 2HD2 LEU A 215      -6.355  -1.101  10.991  1.00 92.11           H
ATOM   3197 3HD2 LEU A 215      -5.391  -1.482  12.438  1.00 92.11           H
ATOM   3198  HN  LEU A 215      -9.949  -0.587  11.838  1.00 92.11           H
ATOM   3199  N   THR A 216     -11.037  -2.563   9.652  1.00 91.32           N
ATOM   3200  CA  THR A 216     -11.942  -3.246   8.743  1.00 91.32           C
ATOM   3201  C   THR A 216     -11.945  -2.558   7.377  1.00 91.32           C
ATOM   3202  O   THR A 216     -11.901  -3.223   6.343  1.00 91.32           O
ATOM   3203  HA  THR A 216     -11.573  -4.261   8.589  1.00 91.32           H
ATOM   3204  CB  THR A 216     -13.322  -3.299   9.401  1.00 91.32           C
ATOM   3205  HB  THR A 216     -13.702  -2.295   9.589  1.00 91.32           H
ATOM   3206  OG1 THR A 216     -13.125  -4.110  10.556  1.00 91.32           O
ATOM   3207  HG1 THR A 216     -12.670  -3.580  11.272  1.00 91.32           H
ATOM   3208  CG2 THR A 216     -14.339  -4.081   8.566  1.00 91.32           C
ATOM   3209 1HG2 THR A 216     -13.990  -5.105   8.435  1.00 91.32           H
ATOM   3210 2HG2 THR A 216     -14.449  -3.607   7.591  1.00 91.32           H
ATOM   3211 3HG2 THR A 216     -15.301  -4.088   9.078  1.00 91.32           H
ATOM   3212  HN  THR A 216     -11.463  -2.208  10.484  1.00 91.32           H
ATOM   3213  N   LEU A 217     -11.999  -1.235   7.417  1.00 88.49           N
ATOM   3214  CA  LEU A 217     -12.020  -0.449   6.194  1.00 88.49           C
ATOM   3215  C   LEU A 217     -10.742  -0.719   5.397  1.00 88.49           C
ATOM   3216  O   LEU A 217     -10.783  -0.838   4.174  1.00 88.49           O
ATOM   3217  HA  LEU A 217     -12.873  -0.787   5.604  1.00 88.49           H
ATOM   3218  CB  LEU A 217     -12.247   1.030   6.512  1.00 88.49           C
ATOM   3219 1HB  LEU A 217     -13.074   1.107   7.217  1.00 88.49           H
ATOM   3220 2HB  LEU A 217     -11.360   1.412   7.018  1.00 88.49           H
ATOM   3221  CG  LEU A 217     -12.547   1.935   5.315  1.00 88.49           C
ATOM   3222  HG  LEU A 217     -11.805   1.736   4.542  1.00 88.49           H
ATOM   3223  CD1 LEU A 217     -13.919   1.617   4.717  1.00 88.49           C
ATOM   3224 1HD1 LEU A 217     -13.938   0.579   4.385  1.00 88.49           H
ATOM   3225 2HD1 LEU A 217     -14.689   1.770   5.473  1.00 88.49           H
ATOM   3226 3HD1 LEU A 217     -14.107   2.274   3.869  1.00 88.49           H
ATOM   3227  CD2 LEU A 217     -12.416   3.411   5.697  1.00 88.49           C
ATOM   3228 1HD2 LEU A 217     -13.120   3.643   6.496  1.00 88.49           H
ATOM   3229 2HD2 LEU A 217     -11.400   3.609   6.039  1.00 88.49           H
ATOM   3230 3HD2 LEU A 217     -12.635   4.031   4.828  1.00 88.49           H
ATOM   3231  HN  LEU A 217     -12.026  -0.701   8.262  1.00 88.49           H
ATOM   3232  N   LYS A 218      -9.638  -0.806   6.123  1.00 86.00           N
ATOM   3233  CA  LYS A 218      -8.344  -1.018   5.496  1.00 86.00           C
ATOM   3234  C   LYS A 218      -8.351  -2.362   4.765  1.00 86.00           C
ATOM   3235  O   LYS A 218      -7.890  -2.457   3.628  1.00 86.00           O
ATOM   3236  HA  LYS A 218      -8.205  -0.226   4.760  1.00 86.00           H
ATOM   3237  CB  LYS A 218      -7.221  -0.883   6.525  1.00 86.00           C
ATOM   3238 1HB  LYS A 218      -7.339   0.049   7.079  1.00 86.00           H
ATOM   3239 2HB  LYS A 218      -7.288  -1.694   7.250  1.00 86.00           H
ATOM   3240  CG  LYS A 218      -5.850  -0.909   5.847  1.00 86.00           C
ATOM   3241 1HG  LYS A 218      -5.755  -1.813   5.245  1.00 86.00           H
ATOM   3242 2HG  LYS A 218      -5.760  -0.062   5.167  1.00 86.00           H
ATOM   3243  CD  LYS A 218      -4.724  -0.860   6.883  1.00 86.00           C
ATOM   3244 1HD  LYS A 218      -4.796   0.062   7.459  1.00 86.00           H
ATOM   3245 2HD  LYS A 218      -4.837  -1.685   7.587  1.00 86.00           H
ATOM   3246  CE  LYS A 218      -3.354  -0.942   6.208  1.00 86.00           C
ATOM   3247 1HE  LYS A 218      -3.331  -1.786   5.518  1.00 86.00           H
ATOM   3248 2HE  LYS A 218      -3.179  -0.043   5.617  1.00 86.00           H
ATOM   3249  NZ  LYS A 218      -2.285  -1.092   7.221  1.00 86.00           N
ATOM   3250 1HZ  LYS A 218      -1.463  -1.497   6.787  1.00 86.00           H
ATOM   3251 2HZ  LYS A 218      -2.052  -0.182   7.603  1.00 86.00           H
ATOM   3252 3HZ  LYS A 218      -2.609  -1.699   7.966  1.00 86.00           H
ATOM   3253  HN  LYS A 218      -9.617  -0.736   7.121  1.00 86.00           H
ATOM   3254  N   VAL A 219      -8.878  -3.368   5.447  1.00 90.45           N
ATOM   3255  CA  VAL A 219      -8.833  -4.726   4.932  1.00 90.45           C
ATOM   3256  C   VAL A 219      -9.731  -4.828   3.697  1.00 90.45           C
ATOM   3257  O   VAL A 219      -9.338  -5.410   2.687  1.00 90.45           O
ATOM   3258  HA  VAL A 219      -7.805  -4.932   4.637  1.00 90.45           H
ATOM   3259  CB  VAL A 219      -9.217  -5.716   6.034  1.00 90.45           C
ATOM   3260  HB  VAL A 219     -10.177  -5.403   6.446  1.00 90.45           H
ATOM   3261  CG1 VAL A 219      -9.386  -7.127   5.468  1.00 90.45           C
ATOM   3262 1HG1 VAL A 219     -10.171  -7.124   4.712  1.00 90.45           H
ATOM   3263 2HG1 VAL A 219      -8.449  -7.453   5.017  1.00 90.45           H
ATOM   3264 3HG1 VAL A 219      -9.659  -7.811   6.272  1.00 90.45           H
ATOM   3265  CG2 VAL A 219      -8.191  -5.699   7.168  1.00 90.45           C
ATOM   3266 1HG2 VAL A 219      -7.212  -5.975   6.776  1.00 90.45           H
ATOM   3267 2HG2 VAL A 219      -8.141  -4.699   7.599  1.00 90.45           H
ATOM   3268 3HG2 VAL A 219      -8.488  -6.412   7.938  1.00 90.45           H
ATOM   3269  HN  VAL A 219      -9.328  -3.267   6.334  1.00 90.45           H
ATOM   3270  N   ILE A 220     -10.918  -4.254   3.819  1.00 90.67           N
ATOM   3271  CA  ILE A 220     -11.916  -4.368   2.769  1.00 90.67           C
ATOM   3272  C   ILE A 220     -11.400  -3.675   1.505  1.00 90.67           C
ATOM   3273  O   ILE A 220     -11.290  -4.300   0.452  1.00 90.67           O
ATOM   3274  HA  ILE A 220     -12.044  -5.428   2.553  1.00 90.67           H
ATOM   3275  CB  ILE A 220     -13.267  -3.837   3.253  1.00 90.67           C
ATOM   3276  HB  ILE A 220     -13.106  -2.863   3.714  1.00 90.67           H
ATOM   3277  CG1 ILE A 220     -13.862  -4.752   4.325  1.00 90.67           C
ATOM   3278 1HG1 ILE A 220     -14.060  -5.736   3.900  1.00 90.67           H
ATOM   3279 2HG1 ILE A 220     -13.141  -4.892   5.130  1.00 90.67           H
ATOM   3280  CG2 ILE A 220     -14.226  -3.629   2.080  1.00 90.67           C
ATOM   3281 1HG2 ILE A 220     -13.797  -2.908   1.383  1.00 90.67           H
ATOM   3282 2HG2 ILE A 220     -14.386  -4.578   1.568  1.00 90.67           H
ATOM   3283 3HG2 ILE A 220     -15.179  -3.251   2.452  1.00 90.67           H
ATOM   3284  CD1 ILE A 220     -15.158  -4.164   4.889  1.00 90.67           C
ATOM   3285 1HD1 ILE A 220     -14.952  -3.191   5.335  1.00 90.67           H
ATOM   3286 2HD1 ILE A 220     -15.885  -4.049   4.085  1.00 90.67           H
ATOM   3287 3HD1 ILE A 220     -15.560  -4.834   5.649  1.00 90.67           H
ATOM   3288  HN  ILE A 220     -11.203  -3.720   4.616  1.00 90.67           H
ATOM   3289  N   LEU A 221     -11.099  -2.393   1.652  1.00 89.66           N
ATOM   3290  CA  LEU A 221     -10.767  -1.566   0.505  1.00 89.66           C
ATOM   3291  C   LEU A 221      -9.321  -1.840   0.086  1.00 89.66           C
ATOM   3292  O   LEU A 221      -8.953  -1.622  -1.067  1.00 89.66           O
ATOM   3293  HA  LEU A 221     -11.425  -1.862  -0.312  1.00 89.66           H
ATOM   3294  CB  LEU A 221     -11.051  -0.093   0.806  1.00 89.66           C
ATOM   3295 1HB  LEU A 221     -10.472   0.196   1.683  1.00 89.66           H
ATOM   3296 2HB  LEU A 221     -10.686   0.505  -0.029  1.00 89.66           H
ATOM   3297  CG  LEU A 221     -12.517   0.269   1.054  1.00 89.66           C
ATOM   3298  HG  LEU A 221     -12.853  -0.259   1.946  1.00 89.66           H
ATOM   3299  CD1 LEU A 221     -12.672   1.766   1.330  1.00 89.66           C
ATOM   3300 1HD1 LEU A 221     -12.091   2.035   2.212  1.00 89.66           H
ATOM   3301 2HD1 LEU A 221     -12.312   2.333   0.471  1.00 89.66           H
ATOM   3302 3HD1 LEU A 221     -13.723   1.997   1.503  1.00 89.66           H
ATOM   3303  CD2 LEU A 221     -13.401  -0.195  -0.105  1.00 89.66           C
ATOM   3304 1HD2 LEU A 221     -13.073   0.286  -1.027  1.00 89.66           H
ATOM   3305 2HD2 LEU A 221     -13.321  -1.277  -0.212  1.00 89.66           H
ATOM   3306 3HD2 LEU A 221     -14.437   0.075   0.097  1.00 89.66           H
ATOM   3307  HN  LEU A 221     -11.079  -1.921   2.534  1.00 89.66           H
ATOM   3308  N   GLY A 222      -8.540  -2.314   1.046  1.00 88.02           N
ATOM   3309  CA  GLY A 222      -7.104  -2.431   0.853  1.00 88.02           C
ATOM   3310  C   GLY A 222      -6.755  -3.721   0.107  1.00 88.02           C
ATOM   3311  O   GLY A 222      -5.710  -3.806  -0.536  1.00 88.02           O
ATOM   3312 1HA  GLY A 222      -6.738  -1.571   0.292  1.00 88.02           H
ATOM   3313 2HA  GLY A 222      -6.602  -2.418   1.820  1.00 88.02           H
ATOM   3314  HN  GLY A 222      -8.872  -2.614   1.940  1.00 88.02           H
ATOM   3315  N   PHE A 223      -7.649  -4.692   0.218  1.00 80.30           N
ATOM   3316  CA  PHE A 223      -7.376  -6.023  -0.296  1.00 80.30           C
ATOM   3317  C   PHE A 223      -8.594  -6.588  -1.029  1.00 80.30           C
ATOM   3318  O   PHE A 223      -8.560  -6.776  -2.244  1.00 80.30           O
ATOM   3319  HA  PHE A 223      -6.543  -5.935  -0.994  1.00 80.30           H
ATOM   3320  CB  PHE A 223      -7.062  -6.913   0.908  1.00 80.30           C
ATOM   3321 1HB  PHE A 223      -6.286  -6.436   1.507  1.00 80.30           H
ATOM   3322 2HB  PHE A 223      -7.951  -6.983   1.536  1.00 80.30           H
ATOM   3323  CG  PHE A 223      -6.605  -8.325   0.536  1.00 80.30           C
ATOM   3324  CD1 PHE A 223      -7.376  -9.397   0.860  1.00 80.30           C
ATOM   3325  HD1 PHE A 223      -8.321  -9.250   1.384  1.00 80.30           H
ATOM   3326  CD2 PHE A 223      -5.427  -8.507  -0.118  1.00 80.30           C
ATOM   3327  HD2 PHE A 223      -4.808  -7.648  -0.377  1.00 80.30           H
ATOM   3328  CE1 PHE A 223      -6.952 -10.707   0.515  1.00 80.30           C
ATOM   3329  HE1 PHE A 223      -7.570 -11.566   0.774  1.00 80.30           H
ATOM   3330  CE2 PHE A 223      -5.002  -9.818  -0.463  1.00 80.30           C
ATOM   3331  HE2 PHE A 223      -4.057  -9.964  -0.987  1.00 80.30           H
ATOM   3332  CZ  PHE A 223      -5.773 -10.890  -0.139  1.00 80.30           C
ATOM   3333  HZ  PHE A 223      -5.447 -11.896  -0.404  1.00 80.30           H
ATOM   3334  HN  PHE A 223      -8.544  -4.581   0.650  1.00 80.30           H
ATOM   3335  N   PHE A 224      -9.643  -6.842  -0.260  1.00 84.43           N
ATOM   3336  CA  PHE A 224     -10.727  -7.688  -0.728  1.00 84.43           C
ATOM   3337  C   PHE A 224     -11.350  -7.124  -2.006  1.00 84.43           C
ATOM   3338  O   PHE A 224     -11.455  -7.825  -3.012  1.00 84.43           O
ATOM   3339  HA  PHE A 224     -10.304  -8.671  -0.935  1.00 84.43           H
ATOM   3340  CB  PHE A 224     -11.787  -7.709   0.376  1.00 84.43           C
ATOM   3341 1HB  PHE A 224     -11.842  -6.720   0.830  1.00 84.43           H
ATOM   3342 2HB  PHE A 224     -12.760  -7.909  -0.073  1.00 84.43           H
ATOM   3343  CG  PHE A 224     -11.524  -8.744   1.471  1.00 84.43           C
ATOM   3344  CD1 PHE A 224     -11.827 -10.053   1.257  1.00 84.43           C
ATOM   3345  HD1 PHE A 224     -12.258 -10.364   0.306  1.00 84.43           H
ATOM   3346  CD2 PHE A 224     -10.987  -8.356   2.659  1.00 84.43           C
ATOM   3347  HD2 PHE A 224     -10.743  -7.308   2.830  1.00 84.43           H
ATOM   3348  CE1 PHE A 224     -11.583 -11.013   2.274  1.00 84.43           C
ATOM   3349  HE1 PHE A 224     -11.827 -12.062   2.103  1.00 84.43           H
ATOM   3350  CE2 PHE A 224     -10.743  -9.317   3.676  1.00 84.43           C
ATOM   3351  HE2 PHE A 224     -10.312  -9.006   4.627  1.00 84.43           H
ATOM   3352  CZ  PHE A 224     -11.046 -10.625   3.462  1.00 84.43           C
ATOM   3353  HZ  PHE A 224     -10.859 -11.363   4.242  1.00 84.43           H
ATOM   3354  HN  PHE A 224      -9.757  -6.482   0.666  1.00 84.43           H
ATOM   3355  N   LEU A 225     -11.748  -5.863  -1.926  1.00 89.88           N
ATOM   3356  CA  LEU A 225     -12.435  -5.222  -3.035  1.00 89.88           C
ATOM   3357  C   LEU A 225     -11.535  -5.253  -4.272  1.00 89.88           C
ATOM   3358  O   LEU A 225     -11.930  -5.768  -5.318  1.00 89.88           O
ATOM   3359  HA  LEU A 225     -13.331  -5.806  -3.245  1.00 89.88           H
ATOM   3360  CB  LEU A 225     -12.892  -3.816  -2.642  1.00 89.88           C
ATOM   3361 1HB  LEU A 225     -13.613  -3.904  -1.830  1.00 89.88           H
ATOM   3362 2HB  LEU A 225     -12.033  -3.273  -2.247  1.00 89.88           H
ATOM   3363  CG  LEU A 225     -13.521  -2.979  -3.757  1.00 89.88           C
ATOM   3364  HG  LEU A 225     -12.870  -3.030  -4.630  1.00 89.88           H
ATOM   3365  CD1 LEU A 225     -14.878  -3.550  -4.172  1.00 89.88           C
ATOM   3366 1HD1 LEU A 225     -14.749  -4.570  -4.531  1.00 89.88           H
ATOM   3367 2HD1 LEU A 225     -15.550  -3.549  -3.314  1.00 89.88           H
ATOM   3368 3HD1 LEU A 225     -15.303  -2.936  -4.966  1.00 89.88           H
ATOM   3369  CD2 LEU A 225     -13.617  -1.507  -3.350  1.00 89.88           C
ATOM   3370 1HD2 LEU A 225     -14.234  -1.417  -2.456  1.00 89.88           H
ATOM   3371 2HD2 LEU A 225     -12.619  -1.121  -3.144  1.00 89.88           H
ATOM   3372 3HD2 LEU A 225     -14.068  -0.935  -4.161  1.00 89.88           H
ATOM   3373  HN  LEU A 225     -11.607  -5.282  -1.124  1.00 89.88           H
ATOM   3374  N   PRO A 226     -10.316  -4.706  -4.178  1.00 89.87           N
ATOM   3375  CA  PRO A 226      -9.399  -4.704  -5.320  1.00 89.87           C
ATOM   3376  C   PRO A 226      -9.201  -6.094  -5.902  1.00 89.87           C
ATOM   3377  O   PRO A 226      -9.226  -6.271  -7.119  1.00 89.87           O
ATOM   3378  HA  PRO A 226      -9.816  -4.111  -6.135  1.00 89.87           H
ATOM   3379  CB  PRO A 226      -8.100  -4.140  -4.742  1.00 89.87           C
ATOM   3380 1HB  PRO A 226      -7.443  -4.932  -4.383  1.00 89.87           H
ATOM   3381 2HB  PRO A 226      -7.540  -3.576  -5.488  1.00 89.87           H
ATOM   3382  CG  PRO A 226      -8.579  -3.247  -3.603  1.00 89.87           C
ATOM   3383 1HG  PRO A 226      -7.787  -3.054  -2.880  1.00 89.87           H
ATOM   3384 2HG  PRO A 226      -8.909  -2.273  -3.964  1.00 89.87           H
ATOM   3385  CD  PRO A 226      -9.720  -4.050  -3.000  1.00 89.87           C
ATOM   3386 1HD  PRO A 226      -9.362  -4.780  -2.274  1.00 89.87           H
ATOM   3387 2HD  PRO A 226     -10.434  -3.411  -2.479  1.00 89.87           H
ATOM   3388  N   PHE A 227      -9.006  -7.053  -5.009  1.00 83.63           N
ATOM   3389  CA  PHE A 227      -8.667  -8.404  -5.422  1.00 83.63           C
ATOM   3390  C   PHE A 227      -9.804  -9.032  -6.230  1.00 83.63           C
ATOM   3391  O   PHE A 227      -9.570  -9.624  -7.282  1.00 83.63           O
ATOM   3392  HA  PHE A 227      -7.775  -8.337  -6.045  1.00 83.63           H
ATOM   3393  CB  PHE A 227      -8.451  -9.221  -4.147  1.00 83.63           C
ATOM   3394 1HB  PHE A 227      -7.682  -8.738  -3.544  1.00 83.63           H
ATOM   3395 2HB  PHE A 227      -9.370  -9.210  -3.560  1.00 83.63           H
ATOM   3396  CG  PHE A 227      -8.043 -10.674  -4.400  1.00 83.63           C
ATOM   3397  CD1 PHE A 227      -8.970 -11.665  -4.314  1.00 83.63           C
ATOM   3398  HD1 PHE A 227     -10.003 -11.425  -4.065  1.00 83.63           H
ATOM   3399  CD2 PHE A 227      -6.753 -10.973  -4.711  1.00 83.63           C
ATOM   3400  HD2 PHE A 227      -6.010 -10.178  -4.780  1.00 83.63           H
ATOM   3401  CE1 PHE A 227      -8.591 -13.013  -4.549  1.00 83.63           C
ATOM   3402  HE1 PHE A 227      -9.333 -13.808  -4.480  1.00 83.63           H
ATOM   3403  CE2 PHE A 227      -6.374 -12.321  -4.946  1.00 83.63           C
ATOM   3404  HE2 PHE A 227      -5.341 -12.562  -5.196  1.00 83.63           H
ATOM   3405  CZ  PHE A 227      -7.301 -13.313  -4.861  1.00 83.63           C
ATOM   3406  HZ  PHE A 227      -7.010 -14.348  -5.041  1.00 83.63           H
ATOM   3407  HN  PHE A 227      -9.077  -6.919  -4.020  1.00 83.63           H
ATOM   3408  N   VAL A 228     -11.012  -8.881  -5.707  1.00 91.53           N
ATOM   3409  CA  VAL A 228     -12.182  -9.457  -6.347  1.00 91.53           C
ATOM   3410  C   VAL A 228     -12.324  -8.879  -7.756  1.00 91.53           C
ATOM   3411  O   VAL A 228     -12.569  -9.614  -8.711  1.00 91.53           O
ATOM   3412  HA  VAL A 228     -12.019 -10.532  -6.424  1.00 91.53           H
ATOM   3413  CB  VAL A 228     -13.421  -9.227  -5.479  1.00 91.53           C
ATOM   3414  HB  VAL A 228     -13.471  -8.164  -5.241  1.00 91.53           H
ATOM   3415  CG1 VAL A 228     -14.698  -9.600  -6.235  1.00 91.53           C
ATOM   3416 1HG1 VAL A 228     -14.781  -8.986  -7.132  1.00 91.53           H
ATOM   3417 2HG1 VAL A 228     -14.659 -10.652  -6.517  1.00 91.53           H
ATOM   3418 3HG1 VAL A 228     -15.563  -9.426  -5.595  1.00 91.53           H
ATOM   3419  CG2 VAL A 228     -13.318  -9.999  -4.162  1.00 91.53           C
ATOM   3420 1HG2 VAL A 228     -13.232 -11.065  -4.372  1.00 91.53           H
ATOM   3421 2HG2 VAL A 228     -12.439  -9.664  -3.612  1.00 91.53           H
ATOM   3422 3HG2 VAL A 228     -14.212  -9.817  -3.564  1.00 91.53           H
ATOM   3423  HN  VAL A 228     -11.197  -8.377  -4.863  1.00 91.53           H
ATOM   3424  N   VAL A 229     -12.164  -7.566  -7.842  1.00 91.61           N
ATOM   3425  CA  VAL A 229     -12.347  -6.870  -9.104  1.00 91.61           C
ATOM   3426  C   VAL A 229     -11.308  -7.366 -10.111  1.00 91.61           C
ATOM   3427  O   VAL A 229     -11.640  -7.658 -11.258  1.00 91.61           O
ATOM   3428  HA  VAL A 229     -13.341  -7.119  -9.475  1.00 91.61           H
ATOM   3429  CB  VAL A 229     -12.289  -5.358  -8.880  1.00 91.61           C
ATOM   3430  HB  VAL A 229     -11.364  -5.132  -8.350  1.00 91.61           H
ATOM   3431  CG1 VAL A 229     -12.261  -4.607 -10.214  1.00 91.61           C
ATOM   3432 1HG1 VAL A 229     -11.382  -4.911 -10.783  1.00 91.61           H
ATOM   3433 2HG1 VAL A 229     -13.161  -4.843 -10.782  1.00 91.61           H
ATOM   3434 3HG1 VAL A 229     -12.220  -3.535 -10.026  1.00 91.61           H
ATOM   3435  CG2 VAL A 229     -13.457  -4.887  -8.011  1.00 91.61           C
ATOM   3436 1HG2 VAL A 229     -14.398  -5.132  -8.503  1.00 91.61           H
ATOM   3437 2HG2 VAL A 229     -13.413  -5.385  -7.042  1.00 91.61           H
ATOM   3438 3HG2 VAL A 229     -13.391  -3.808  -7.868  1.00 91.61           H
ATOM   3439  HN  VAL A 229     -11.914  -6.982  -7.069  1.00 91.61           H
ATOM   3440  N   MET A 230     -10.070  -7.446  -9.644  1.00 83.54           N
ATOM   3441  CA  MET A 230      -8.974  -7.869 -10.499  1.00 83.54           C
ATOM   3442  C   MET A 230      -9.197  -9.293 -11.013  1.00 83.54           C
ATOM   3443  O   MET A 230      -9.070  -9.553 -12.208  1.00 83.54           O
ATOM   3444  HA  MET A 230      -8.968  -7.171 -11.335  1.00 83.54           H
ATOM   3445  CB  MET A 230      -7.662  -7.810  -9.714  1.00 83.54           C
ATOM   3446 1HB  MET A 230      -7.801  -8.260  -8.731  1.00 83.54           H
ATOM   3447 2HB  MET A 230      -6.900  -8.395 -10.228  1.00 83.54           H
ATOM   3448  CG  MET A 230      -7.183  -6.365  -9.556  1.00 83.54           C
ATOM   3449 1HG  MET A 230      -7.176  -5.868 -10.526  1.00 83.54           H
ATOM   3450 2HG  MET A 230      -7.872  -5.812  -8.919  1.00 83.54           H
ATOM   3451  SD  MET A 230      -5.545  -6.339  -8.848  1.00 83.54           S
ATOM   3452  CE  MET A 230      -5.915  -6.889  -7.190  1.00 83.54           C
ATOM   3453 1HE  MET A 230      -6.611  -6.192  -6.723  1.00 83.54           H
ATOM   3454 2HE  MET A 230      -6.365  -7.881  -7.229  1.00 83.54           H
ATOM   3455 3HE  MET A 230      -4.995  -6.930  -6.607  1.00 83.54           H
ATOM   3456  HN  MET A 230      -9.812  -7.229  -8.703  1.00 83.54           H
ATOM   3457  N   ALA A 231      -9.527 -10.179 -10.084  1.00 89.21           N
ATOM   3458  CA  ALA A 231      -9.677 -11.586 -10.411  1.00 89.21           C
ATOM   3459  C   ALA A 231     -10.746 -11.741 -11.495  1.00 89.21           C
ATOM   3460  O   ALA A 231     -10.564 -12.498 -12.448  1.00 89.21           O
ATOM   3461  HA  ALA A 231      -8.723 -11.940 -10.801  1.00 89.21           H
ATOM   3462  CB  ALA A 231     -10.015 -12.372  -9.143  1.00 89.21           C
ATOM   3463 1HB  ALA A 231      -9.211 -12.253  -8.417  1.00 89.21           H
ATOM   3464 2HB  ALA A 231     -10.946 -11.996  -8.719  1.00 89.21           H
ATOM   3465 3HB  ALA A 231     -10.128 -13.428  -9.389  1.00 89.21           H
ATOM   3466  HN  ALA A 231      -9.689  -9.948  -9.124  1.00 89.21           H
ATOM   3467  N   CYS A 232     -11.838 -11.013 -11.313  1.00 89.40           N
ATOM   3468  CA  CYS A 232     -12.944 -11.076 -12.253  1.00 89.40           C
ATOM   3469  C   CYS A 232     -12.455 -10.557 -13.607  1.00 89.40           C
ATOM   3470  O   CYS A 232     -12.697 -11.181 -14.639  1.00 89.40           O
ATOM   3471  HA  CYS A 232     -13.237 -12.123 -12.323  1.00 89.40           H
ATOM   3472  CB  CYS A 232     -14.160 -10.295 -11.749  1.00 89.40           C
ATOM   3473 1HB  CYS A 232     -13.865  -9.281 -11.480  1.00 89.40           H
ATOM   3474 2HB  CYS A 232     -14.903 -10.212 -12.542  1.00 89.40           H
ATOM   3475  SG  CYS A 232     -14.887 -11.139 -10.297  1.00 89.40           S
ATOM   3476  HG  CYS A 232     -15.819 -10.221 -10.056  1.00 89.40           H
ATOM   3477  HN  CYS A 232     -11.973 -10.390 -10.543  1.00 89.40           H
ATOM   3478  N   CYS A 233     -11.775  -9.421 -13.559  1.00 87.74           N
ATOM   3479  CA  CYS A 233     -11.367  -8.741 -14.776  1.00 87.74           C
ATOM   3480  C   CYS A 233     -10.503  -9.701 -15.597  1.00 87.74           C
ATOM   3481  O   CYS A 233     -10.762  -9.918 -16.780  1.00 87.74           O
ATOM   3482  HA  CYS A 233     -12.281  -8.487 -15.314  1.00 87.74           H
ATOM   3483  CB  CYS A 233     -10.636  -7.431 -14.475  1.00 87.74           C
ATOM   3484 1HB  CYS A 233      -9.885  -7.594 -13.701  1.00 87.74           H
ATOM   3485 2HB  CYS A 233     -10.108  -7.087 -15.364  1.00 87.74           H
ATOM   3486  SG  CYS A 233     -11.831  -6.159 -13.927  1.00 87.74           S
ATOM   3487  HG  CYS A 233     -11.970  -6.622 -12.688  1.00 87.74           H
ATOM   3488  HN  CYS A 233     -11.504  -8.967 -12.710  1.00 87.74           H
ATOM   3489  N   TYR A 234      -9.495 -10.250 -14.936  1.00 74.32           N
ATOM   3490  CA  TYR A 234      -8.502 -11.059 -15.624  1.00 74.32           C
ATOM   3491  C   TYR A 234      -9.091 -12.405 -16.050  1.00 74.32           C
ATOM   3492  O   TYR A 234      -8.687 -12.970 -17.065  1.00 74.32           O
ATOM   3493  HA  TYR A 234      -8.180 -10.514 -16.511  1.00 74.32           H
ATOM   3494  CB  TYR A 234      -7.382 -11.303 -14.610  1.00 74.32           C
ATOM   3495 1HB  TYR A 234      -7.824 -11.446 -13.624  1.00 74.32           H
ATOM   3496 2HB  TYR A 234      -6.870 -12.231 -14.867  1.00 74.32           H
ATOM   3497  CG  TYR A 234      -6.354 -10.173 -14.534  1.00 74.32           C
ATOM   3498  CD1 TYR A 234      -5.450  -9.993 -15.561  1.00 74.32           C
ATOM   3499  HD1 TYR A 234      -5.468 -10.656 -16.426  1.00 74.32           H
ATOM   3500  CD2 TYR A 234      -6.331  -9.334 -13.439  1.00 74.32           C
ATOM   3501  HD2 TYR A 234      -7.045  -9.477 -12.627  1.00 74.32           H
ATOM   3502  CE1 TYR A 234      -4.482  -8.929 -15.489  1.00 74.32           C
ATOM   3503  HE1 TYR A 234      -3.762  -8.776 -16.293  1.00 74.32           H
ATOM   3504  CE2 TYR A 234      -5.363  -8.270 -13.367  1.00 74.32           C
ATOM   3505  HE2 TYR A 234      -5.333  -7.600 -12.508  1.00 74.32           H
ATOM   3506  CZ  TYR A 234      -4.486  -8.120 -14.396  1.00 74.32           C
ATOM   3507  OH  TYR A 234      -3.572  -7.115 -14.329  1.00 74.32           O
ATOM   3508  HH  TYR A 234      -3.724  -6.570 -13.504  1.00 74.32           H
ATOM   3509  HN  TYR A 234      -9.351 -10.151 -13.952  1.00 74.32           H
ATOM   3510  N   THR A 235     -10.037 -12.880 -15.252  1.00 84.86           N
ATOM   3511  CA  THR A 235     -10.745 -14.106 -15.580  1.00 84.86           C
ATOM   3512  C   THR A 235     -11.418 -13.983 -16.948  1.00 84.86           C
ATOM   3513  O   THR A 235     -11.325 -14.891 -17.773  1.00 84.86           O
ATOM   3514  HA  THR A 235     -10.018 -14.915 -15.652  1.00 84.86           H
ATOM   3515  CB  THR A 235     -11.727 -14.402 -14.444  1.00 84.86           C
ATOM   3516  HB  THR A 235     -12.481 -13.618 -14.367  1.00 84.86           H
ATOM   3517  OG1 THR A 235     -10.895 -14.569 -13.300  1.00 84.86           O
ATOM   3518  HG1 THR A 235     -10.997 -13.787 -12.685  1.00 84.86           H
ATOM   3519  CG2 THR A 235     -12.416 -15.758 -14.604  1.00 84.86           C
ATOM   3520 1HG2 THR A 235     -11.666 -16.548 -14.613  1.00 84.86           H
ATOM   3521 2HG2 THR A 235     -12.973 -15.775 -15.542  1.00 84.86           H
ATOM   3522 3HG2 THR A 235     -13.102 -15.918 -13.772  1.00 84.86           H
ATOM   3523  HN  THR A 235     -10.319 -12.444 -14.398  1.00 84.86           H
ATOM   3524  N   ILE A 236     -12.082 -12.854 -17.147  1.00 84.37           N
ATOM   3525  CA  ILE A 236     -12.794 -12.613 -18.390  1.00 84.37           C
ATOM   3526  C   ILE A 236     -11.784 -12.394 -19.518  1.00 84.37           C
ATOM   3527  O   ILE A 236     -11.993 -12.852 -20.640  1.00 84.37           O
ATOM   3528  HA  ILE A 236     -13.373 -13.510 -18.614  1.00 84.37           H
ATOM   3529  CB  ILE A 236     -13.789 -11.463 -18.223  1.00 84.37           C
ATOM   3530  HB  ILE A 236     -13.240 -10.582 -17.890  1.00 84.37           H
ATOM   3531  CG1 ILE A 236     -14.825 -11.786 -17.144  1.00 84.37           C
ATOM   3532 1HG1 ILE A 236     -15.534 -12.521 -17.525  1.00 84.37           H
ATOM   3533 2HG1 ILE A 236     -14.330 -12.235 -16.283  1.00 84.37           H
ATOM   3534  CG2 ILE A 236     -14.445 -11.107 -19.559  1.00 84.37           C
ATOM   3535 1HG2 ILE A 236     -13.677 -10.805 -20.272  1.00 84.37           H
ATOM   3536 2HG2 ILE A 236     -14.977 -11.976 -19.946  1.00 84.37           H
ATOM   3537 3HG2 ILE A 236     -15.147 -10.287 -19.412  1.00 84.37           H
ATOM   3538  CD1 ILE A 236     -15.574 -10.524 -16.708  1.00 84.37           C
ATOM   3539 1HD1 ILE A 236     -14.864  -9.801 -16.306  1.00 84.37           H
ATOM   3540 2HD1 ILE A 236     -16.087 -10.091 -17.567  1.00 84.37           H
ATOM   3541 3HD1 ILE A 236     -16.303 -10.782 -15.941  1.00 84.37           H
ATOM   3542  HN  ILE A 236     -12.136 -12.112 -16.478  1.00 84.37           H
ATOM   3543  N   ILE A 237     -10.711 -11.693 -19.181  1.00 79.79           N
ATOM   3544  CA  ILE A 237      -9.670 -11.405 -20.152  1.00 79.79           C
ATOM   3545  C   ILE A 237      -9.152 -12.717 -20.743  1.00 79.79           C
ATOM   3546  O   ILE A 237      -9.110 -12.880 -21.961  1.00 79.79           O
ATOM   3547  HA  ILE A 237     -10.124 -10.821 -20.953  1.00 79.79           H
ATOM   3548  CB  ILE A 237      -8.577 -10.538 -19.524  1.00 79.79           C
ATOM   3549  HB  ILE A 237      -8.362 -10.928 -18.529  1.00 79.79           H
ATOM   3550  CG1 ILE A 237      -9.053  -9.094 -19.351  1.00 79.79           C
ATOM   3551 1HG1 ILE A 237      -9.085  -8.600 -20.322  1.00 79.79           H
ATOM   3552 2HG1 ILE A 237     -10.068  -9.087 -18.956  1.00 79.79           H
ATOM   3553  CG2 ILE A 237      -7.280 -10.622 -20.331  1.00 79.79           C
ATOM   3554 1HG2 ILE A 237      -6.934 -11.655 -20.358  1.00 79.79           H
ATOM   3555 2HG2 ILE A 237      -7.461 -10.273 -21.348  1.00 79.79           H
ATOM   3556 3HG2 ILE A 237      -6.519  -9.997 -19.863  1.00 79.79           H
ATOM   3557  CD1 ILE A 237      -8.127  -8.321 -18.410  1.00 79.79           C
ATOM   3558 1HD1 ILE A 237      -8.116  -8.805 -17.433  1.00 79.79           H
ATOM   3559 2HD1 ILE A 237      -7.118  -8.310 -18.821  1.00 79.79           H
ATOM   3560 3HD1 ILE A 237      -8.488  -7.298 -18.305  1.00 79.79           H
ATOM   3561  HN  ILE A 237     -10.548 -11.326 -18.265  1.00 79.79           H
ATOM   3562  N   ILE A 238      -8.769 -13.620 -19.852  1.00 77.25           N
ATOM   3563  CA  ILE A 238      -8.166 -14.874 -20.268  1.00 77.25           C
ATOM   3564  C   ILE A 238      -9.134 -15.619 -21.190  1.00 77.25           C
ATOM   3565  O   ILE A 238      -8.737 -16.117 -22.242  1.00 77.25           O
ATOM   3566  HA  ILE A 238      -7.267 -14.632 -20.836  1.00 77.25           H
ATOM   3567  CB  ILE A 238      -7.727 -15.689 -19.050  1.00 77.25           C
ATOM   3568  HB  ILE A 238      -8.549 -15.703 -18.334  1.00 77.25           H
ATOM   3569  CG1 ILE A 238      -6.532 -15.033 -18.354  1.00 77.25           C
ATOM   3570 1HG1 ILE A 238      -5.628 -15.205 -18.938  1.00 77.25           H
ATOM   3571 2HG1 ILE A 238      -6.682 -13.954 -18.307  1.00 77.25           H
ATOM   3572  CG2 ILE A 238      -7.439 -17.141 -19.436  1.00 77.25           C
ATOM   3573 1HG2 ILE A 238      -8.340 -17.592 -19.851  1.00 77.25           H
ATOM   3574 2HG2 ILE A 238      -6.643 -17.168 -20.180  1.00 77.25           H
ATOM   3575 3HG2 ILE A 238      -7.129 -17.697 -18.551  1.00 77.25           H
ATOM   3576  CD1 ILE A 238      -6.347 -15.590 -16.941  1.00 77.25           C
ATOM   3577 1HD1 ILE A 238      -7.245 -15.396 -16.353  1.00 77.25           H
ATOM   3578 2HD1 ILE A 238      -6.174 -16.665 -16.994  1.00 77.25           H
ATOM   3579 3HD1 ILE A 238      -5.492 -15.107 -16.469  1.00 77.25           H
ATOM   3580  HN  ILE A 238      -8.865 -13.505 -18.863  1.00 77.25           H
ATOM   3581  N   HIS A 239     -10.387 -15.673 -20.760  1.00 77.01           N
ATOM   3582  CA  HIS A 239     -11.401 -16.402 -21.501  1.00 77.01           C
ATOM   3583  C   HIS A 239     -11.503 -15.840 -22.921  1.00 77.01           C
ATOM   3584  O   HIS A 239     -11.584 -16.596 -23.888  1.00 77.01           O
ATOM   3585  HA  HIS A 239     -11.067 -17.438 -21.553  1.00 77.01           H
ATOM   3586  CB  HIS A 239     -12.738 -16.380 -20.758  1.00 77.01           C
ATOM   3587 1HB  HIS A 239     -12.566 -16.640 -19.713  1.00 77.01           H
ATOM   3588 2HB  HIS A 239     -13.134 -15.364 -20.772  1.00 77.01           H
ATOM   3589  CG  HIS A 239     -13.775 -17.317 -21.330  1.00 77.01           C
ATOM   3590  ND1 HIS A 239     -13.685 -18.693 -21.217  1.00 77.01           N
ATOM   3591  HD1 HIS A 239     -12.950 -19.196 -20.761  1.00 77.01           H
ATOM   3592  CD2 HIS A 239     -14.924 -17.062 -22.019  1.00 77.01           C
ATOM   3593  HD2 HIS A 239     -15.301 -16.074 -22.285  1.00 77.01           H
ATOM   3594  CE1 HIS A 239     -14.737 -19.232 -21.816  1.00 77.01           C
ATOM   3595  HE1 HIS A 239     -14.952 -20.297 -21.897  1.00 77.01           H
ATOM   3596  NE2 HIS A 239     -15.503 -18.219 -22.313  1.00 77.01           N
ATOM   3597  HN  HIS A 239     -10.710 -15.230 -19.924  1.00 77.01           H
ATOM   3598  N   THR A 240     -11.496 -14.517 -23.001  1.00 78.61           N
ATOM   3599  CA  THR A 240     -11.645 -13.844 -24.280  1.00 78.61           C
ATOM   3600  C   THR A 240     -10.461 -14.167 -25.194  1.00 78.61           C
ATOM   3601  O   THR A 240     -10.636 -14.368 -26.394  1.00 78.61           O
ATOM   3602  HA  THR A 240     -12.540 -14.229 -24.769  1.00 78.61           H
ATOM   3603  CB  THR A 240     -11.815 -12.348 -24.010  1.00 78.61           C
ATOM   3604  HB  THR A 240     -10.887 -11.912 -23.638  1.00 78.61           H
ATOM   3605  OG1 THR A 240     -12.926 -12.279 -23.121  1.00 78.61           O
ATOM   3606  HG1 THR A 240     -12.605 -12.182 -22.179  1.00 78.61           H
ATOM   3607  CG2 THR A 240     -12.279 -11.578 -25.248  1.00 78.61           C
ATOM   3608 1HG2 THR A 240     -13.241 -11.970 -25.580  1.00 78.61           H
ATOM   3609 2HG2 THR A 240     -11.545 -11.695 -26.045  1.00 78.61           H
ATOM   3610 3HG2 THR A 240     -12.383 -10.521 -25.002  1.00 78.61           H
ATOM   3611  HN  THR A 240     -11.391 -13.909 -22.214  1.00 78.61           H
ATOM   3612  N   LEU A 241      -9.282 -14.205 -24.590  1.00 73.88           N
ATOM   3613  CA  LEU A 241      -8.057 -14.378 -25.351  1.00 73.88           C
ATOM   3614  C   LEU A 241      -8.003 -15.802 -25.907  1.00 73.88           C
ATOM   3615  O   LEU A 241      -7.571 -16.015 -27.039  1.00 73.88           O
ATOM   3616  HA  LEU A 241      -8.092 -13.682 -26.189  1.00 73.88           H
ATOM   3617  CB  LEU A 241      -6.841 -14.003 -24.502  1.00 73.88           C
ATOM   3618 1HB  LEU A 241      -6.937 -14.490 -23.531  1.00 73.88           H
ATOM   3619 2HB  LEU A 241      -5.950 -14.413 -24.977  1.00 73.88           H
ATOM   3620  CG  LEU A 241      -6.619 -12.507 -24.271  1.00 73.88           C
ATOM   3621  HG  LEU A 241      -7.524 -12.092 -23.825  1.00 73.88           H
ATOM   3622  CD1 LEU A 241      -5.477 -12.268 -23.282  1.00 73.88           C
ATOM   3623 1HD1 LEU A 241      -5.718 -12.736 -22.328  1.00 73.88           H
ATOM   3624 2HD1 LEU A 241      -4.558 -12.700 -23.677  1.00 73.88           H
ATOM   3625 3HD1 LEU A 241      -5.341 -11.196 -23.137  1.00 73.88           H
ATOM   3626  CD2 LEU A 241      -6.393 -11.776 -25.596  1.00 73.88           C
ATOM   3627 1HD2 LEU A 241      -5.514 -12.187 -26.092  1.00 73.88           H
ATOM   3628 2HD2 LEU A 241      -7.266 -11.905 -26.236  1.00 73.88           H
ATOM   3629 3HD2 LEU A 241      -6.238 -10.714 -25.403  1.00 73.88           H
ATOM   3630  HN  LEU A 241      -9.158 -14.121 -23.601  1.00 73.88           H
ATOM   3631  N   ILE A 242      -8.448 -16.741 -25.085  1.00 74.64           N
ATOM   3632  CA  ILE A 242      -8.473 -18.137 -25.487  1.00 74.64           C
ATOM   3633  C   ILE A 242      -9.361 -18.292 -26.723  1.00 74.64           C
ATOM   3634  O   ILE A 242      -8.990 -18.974 -27.677  1.00 74.64           O
ATOM   3635  HA  ILE A 242      -7.455 -18.418 -25.756  1.00 74.64           H
ATOM   3636  CB  ILE A 242      -8.893 -19.025 -24.314  1.00 74.64           C
ATOM   3637  HB  ILE A 242      -9.783 -18.592 -23.858  1.00 74.64           H
ATOM   3638  CG1 ILE A 242      -7.807 -19.061 -23.237  1.00 74.64           C
ATOM   3639 1HG1 ILE A 242      -6.945 -19.618 -23.603  1.00 74.64           H
ATOM   3640 2HG1 ILE A 242      -7.465 -18.047 -23.027  1.00 74.64           H
ATOM   3641  CG2 ILE A 242      -9.269 -20.428 -24.795  1.00 74.64           C
ATOM   3642 1HG2 ILE A 242     -10.100 -20.361 -25.497  1.00 74.64           H
ATOM   3643 2HG2 ILE A 242      -8.412 -20.885 -25.289  1.00 74.64           H
ATOM   3644 3HG2 ILE A 242      -9.563 -21.038 -23.941  1.00 74.64           H
ATOM   3645  CD1 ILE A 242      -8.329 -19.705 -21.951  1.00 74.64           C
ATOM   3646 1HD1 ILE A 242      -9.176 -19.131 -21.575  1.00 74.64           H
ATOM   3647 2HD1 ILE A 242      -8.648 -20.727 -22.161  1.00 74.64           H
ATOM   3648 3HD1 ILE A 242      -7.537 -19.718 -21.203  1.00 74.64           H
ATOM   3649  HN  ILE A 242      -8.786 -16.561 -24.161  1.00 74.64           H
ATOM   3650  N   GLN A 243     -10.517 -17.647 -26.666  1.00 70.58           N
ATOM   3651  CA  GLN A 243     -11.484 -17.746 -27.747  1.00 70.58           C
ATOM   3652  C   GLN A 243     -10.921 -17.113 -29.021  1.00 70.58           C
ATOM   3653  O   GLN A 243     -11.224 -17.561 -30.126  1.00 70.58           O
ATOM   3654  HA  GLN A 243     -11.637 -18.815 -27.901  1.00 70.58           H
ATOM   3655  CB  GLN A 243     -12.814 -17.100 -27.354  1.00 70.58           C
ATOM   3656 1HB  GLN A 243     -12.632 -16.108 -26.942  1.00 70.58           H
ATOM   3657 2HB  GLN A 243     -13.434 -16.969 -28.241  1.00 70.58           H
ATOM   3658  CG  GLN A 243     -13.557 -17.957 -26.327  1.00 70.58           C
ATOM   3659 1HG  GLN A 243     -13.690 -18.966 -26.718  1.00 70.58           H
ATOM   3660 2HG  GLN A 243     -12.960 -18.042 -25.419  1.00 70.58           H
ATOM   3661  CD  GLN A 243     -14.921 -17.350 -25.992  1.00 70.58           C
ATOM   3662  OE1 GLN A 243     -15.246 -16.238 -26.375  1.00 70.58           O
ATOM   3663  NE2 GLN A 243     -15.699 -18.140 -25.257  1.00 70.58           N
ATOM   3664 1HE2 GLN A 243     -15.371 -19.042 -24.976  1.00 70.58           H
ATOM   3665 2HE2 GLN A 243     -16.611 -17.832 -24.986  1.00 70.58           H
ATOM   3666  HN  GLN A 243     -10.797 -17.067 -25.902  1.00 70.58           H
ATOM   3667  N   ALA A 244     -10.113 -16.082 -28.825  1.00 70.99           N
ATOM   3668  CA  ALA A 244      -9.640 -15.279 -29.939  1.00 70.99           C
ATOM   3669  C   ALA A 244      -8.633 -16.090 -30.757  1.00 70.99           C
ATOM   3670  O   ALA A 244      -8.322 -15.737 -31.893  1.00 70.99           O
ATOM   3671  HA  ALA A 244     -10.500 -15.044 -30.567  1.00 70.99           H
ATOM   3672  CB  ALA A 244      -9.044 -13.973 -29.411  1.00 70.99           C
ATOM   3673 1HB  ALA A 244      -9.808 -13.420 -28.863  1.00 70.99           H
ATOM   3674 2HB  ALA A 244      -8.210 -14.197 -28.745  1.00 70.99           H
ATOM   3675 3HB  ALA A 244      -8.690 -13.370 -30.247  1.00 70.99           H
ATOM   3676  HN  ALA A 244      -9.782 -15.794 -27.926  1.00 70.99           H
ATOM   3677  N   LYS A 245      -8.152 -17.163 -30.146  1.00 58.93           N
ATOM   3678  CA  LYS A 245      -7.185 -18.026 -30.802  1.00 58.93           C
ATOM   3679  C   LYS A 245      -6.064 -17.171 -31.396  1.00 58.93           C
ATOM   3680  O   LYS A 245      -5.251 -17.661 -32.178  1.00 58.93           O
ATOM   3681  HA  LYS A 245      -6.755 -18.676 -30.039  1.00 58.93           H
ATOM   3682  CB  LYS A 245      -7.878 -18.928 -31.826  1.00 58.93           C
ATOM   3683 1HB  LYS A 245      -8.506 -18.325 -32.481  1.00 58.93           H
ATOM   3684 2HB  LYS A 245      -7.131 -19.410 -32.457  1.00 58.93           H
ATOM   3685  CG  LYS A 245      -8.730 -19.992 -31.131  1.00 58.93           C
ATOM   3686 1HG  LYS A 245      -8.153 -20.462 -30.334  1.00 58.93           H
ATOM   3687 2HG  LYS A 245      -9.595 -19.522 -30.663  1.00 58.93           H
ATOM   3688  CD  LYS A 245      -9.196 -21.057 -32.126  1.00 58.93           C
ATOM   3689 1HD  LYS A 245      -9.865 -20.606 -32.859  1.00 58.93           H
ATOM   3690 2HD  LYS A 245      -8.339 -21.448 -32.674  1.00 58.93           H
ATOM   3691  CE  LYS A 245      -9.915 -22.201 -31.408  1.00 58.93           C
ATOM   3692 1HE  LYS A 245      -9.287 -22.584 -30.604  1.00 58.93           H
ATOM   3693 2HE  LYS A 245     -10.832 -21.831 -30.949  1.00 58.93           H
ATOM   3694  NZ  LYS A 245     -10.234 -23.290 -32.358  1.00 58.93           N
ATOM   3695 1HZ  LYS A 245     -10.729 -24.029 -31.872  1.00 58.93           H
ATOM   3696 2HZ  LYS A 245     -10.816 -22.927 -33.105  1.00 58.93           H
ATOM   3697 3HZ  LYS A 245      -9.374 -23.660 -32.749  1.00 58.93           H
ATOM   3698  HN  LYS A 245      -8.412 -17.445 -29.223  1.00 58.93           H
ATOM   3699  N   LYS A 246      -6.056 -15.906 -31.001  1.00 51.62           N
ATOM   3700  CA  LYS A 246      -5.116 -14.952 -31.564  1.00 51.62           C
ATOM   3701  C   LYS A 246      -3.835 -14.950 -30.726  1.00 51.62           C
ATOM   3702  O   LYS A 246      -3.804 -14.386 -29.634  1.00 51.62           O
ATOM   3703  HA  LYS A 246      -4.870 -15.290 -32.570  1.00 51.62           H
ATOM   3704  CB  LYS A 246      -5.765 -13.573 -31.696  1.00 51.62           C
ATOM   3705 1HB  LYS A 246      -6.330 -13.344 -30.792  1.00 51.62           H
ATOM   3706 2HB  LYS A 246      -4.992 -12.810 -31.790  1.00 51.62           H
ATOM   3707  CG  LYS A 246      -6.694 -13.519 -32.911  1.00 51.62           C
ATOM   3708 1HG  LYS A 246      -6.180 -13.923 -33.784  1.00 51.62           H
ATOM   3709 2HG  LYS A 246      -7.566 -14.147 -32.735  1.00 51.62           H
ATOM   3710  CD  LYS A 246      -7.141 -12.083 -33.196  1.00 51.62           C
ATOM   3711 1HD  LYS A 246      -7.706 -11.700 -32.346  1.00 51.62           H
ATOM   3712 2HD  LYS A 246      -6.267 -11.443 -33.313  1.00 51.62           H
ATOM   3713  CE  LYS A 246      -8.001 -12.017 -34.459  1.00 51.62           C
ATOM   3714 1HE  LYS A 246      -7.490 -12.519 -35.281  1.00 51.62           H
ATOM   3715 2HE  LYS A 246      -8.939 -12.548 -34.296  1.00 51.62           H
ATOM   3716  NZ  LYS A 246      -8.278 -10.610 -34.825  1.00 51.62           N
ATOM   3717 1HZ  LYS A 246      -8.867 -10.585 -35.650  1.00 51.62           H
ATOM   3718 2HZ  LYS A 246      -8.752 -10.149 -34.057  1.00 51.62           H
ATOM   3719 3HZ  LYS A 246      -7.404 -10.133 -35.018  1.00 51.62           H
ATOM   3720  HN  LYS A 246      -6.676 -15.531 -30.312  1.00 51.62           H
ATOM   3721  N   SER A 247      -2.809 -15.589 -31.271  1.00 54.77           N
ATOM   3722  CA  SER A 247      -1.563 -15.759 -30.544  1.00 54.77           C
ATOM   3723  C   SER A 247      -1.026 -14.397 -30.099  1.00 54.77           C
ATOM   3724  O   SER A 247      -0.536 -14.255 -28.980  1.00 54.77           O
ATOM   3725  HA  SER A 247      -1.815 -16.373 -29.678  1.00 54.77           H
ATOM   3726  CB  SER A 247      -0.522 -16.487 -31.397  1.00 54.77           C
ATOM   3727 1HB  SER A 247      -0.853 -17.510 -31.578  1.00 54.77           H
ATOM   3728 2HB  SER A 247      -0.447 -16.000 -32.370  1.00 54.77           H
ATOM   3729  OG  SER A 247       0.760 -16.505 -30.776  1.00 54.77           O
ATOM   3730  HG  SER A 247       0.742 -17.101 -29.973  1.00 54.77           H
ATOM   3731  HN  SER A 247      -2.821 -15.985 -32.189  1.00 54.77           H
ATOM   3732  N   SER A 248      -1.138 -13.431 -30.998  1.00 55.04           N
ATOM   3733  CA  SER A 248      -0.416 -12.179 -30.844  1.00 55.04           C
ATOM   3734  C   SER A 248      -0.768 -11.534 -29.502  1.00 55.04           C
ATOM   3735  O   SER A 248       0.020 -10.765 -28.953  1.00 55.04           O
ATOM   3736  HA  SER A 248       0.639 -12.449 -30.873  1.00 55.04           H
ATOM   3737  CB  SER A 248      -0.729 -11.218 -31.993  1.00 55.04           C
ATOM   3738 1HB  SER A 248      -0.102 -10.331 -31.904  1.00 55.04           H
ATOM   3739 2HB  SER A 248      -0.477 -11.693 -32.941  1.00 55.04           H
ATOM   3740  OG  SER A 248      -2.100 -10.830 -32.007  1.00 55.04           O
ATOM   3741  HG  SER A 248      -2.269 -10.198 -32.762  1.00 55.04           H
ATOM   3742  HN  SER A 248      -1.707 -13.492 -31.818  1.00 55.04           H
ATOM   3743  N   LYS A 249      -1.953 -11.870 -29.013  1.00 51.44           N
ATOM   3744  CA  LYS A 249      -2.483 -11.222 -27.825  1.00 51.44           C
ATOM   3745  C   LYS A 249      -1.824 -11.825 -26.583  1.00 51.44           C
ATOM   3746  O   LYS A 249      -2.009 -11.327 -25.474  1.00 51.44           O
ATOM   3747  HA  LYS A 249      -2.214 -10.167 -27.881  1.00 51.44           H
ATOM   3748  CB  LYS A 249      -4.011 -11.299 -27.809  1.00 51.44           C
ATOM   3749 1HB  LYS A 249      -4.330 -12.317 -28.035  1.00 51.44           H
ATOM   3750 2HB  LYS A 249      -4.381 -11.064 -26.811  1.00 51.44           H
ATOM   3751  CG  LYS A 249      -4.620 -10.331 -28.826  1.00 51.44           C
ATOM   3752 1HG  LYS A 249      -4.145  -9.354 -28.732  1.00 51.44           H
ATOM   3753 2HG  LYS A 249      -4.420 -10.686 -29.837  1.00 51.44           H
ATOM   3754  CD  LYS A 249      -6.129 -10.193 -28.616  1.00 51.44           C
ATOM   3755 1HD  LYS A 249      -6.615 -11.149 -28.809  1.00 51.44           H
ATOM   3756 2HD  LYS A 249      -6.333  -9.935 -27.576  1.00 51.44           H
ATOM   3757  CE  LYS A 249      -6.714  -9.121 -29.537  1.00 51.44           C
ATOM   3758 1HE  LYS A 249      -6.151  -8.194 -29.431  1.00 51.44           H
ATOM   3759 2HE  LYS A 249      -6.619  -9.434 -30.576  1.00 51.44           H
ATOM   3760  NZ  LYS A 249      -8.139  -8.881 -29.214  1.00 51.44           N
ATOM   3761 1HZ  LYS A 249      -8.516  -8.183 -29.845  1.00 51.44           H
ATOM   3762 2HZ  LYS A 249      -8.658  -9.746 -29.316  1.00 51.44           H
ATOM   3763 3HZ  LYS A 249      -8.218  -8.550 -28.258  1.00 51.44           H
ATOM   3764  HN  LYS A 249      -2.545 -12.569 -29.413  1.00 51.44           H
ATOM   3765  N   HIS A 250      -1.068 -12.889 -26.811  1.00 51.17           N
ATOM   3766  CA  HIS A 250      -0.496 -13.649 -25.713  1.00 51.17           C
ATOM   3767  C   HIS A 250       0.539 -12.793 -24.981  1.00 51.17           C
ATOM   3768  O   HIS A 250       0.695 -12.904 -23.766  1.00 51.17           O
ATOM   3769  HA  HIS A 250      -1.314 -13.878 -25.030  1.00 51.17           H
ATOM   3770  CB  HIS A 250       0.079 -14.976 -26.213  1.00 51.17           C
ATOM   3771 1HB  HIS A 250       0.619 -14.799 -27.143  1.00 51.17           H
ATOM   3772 2HB  HIS A 250       0.806 -15.342 -25.487  1.00 51.17           H
ATOM   3773  CG  HIS A 250      -0.960 -16.047 -26.446  1.00 51.17           C
ATOM   3774  ND1 HIS A 250      -1.628 -16.680 -25.413  1.00 51.17           N
ATOM   3775  HD1 HIS A 250      -1.500 -16.503 -24.438  1.00 51.17           H
ATOM   3776  CD2 HIS A 250      -1.438 -16.588 -27.603  1.00 51.17           C
ATOM   3777  HD2 HIS A 250      -1.125 -16.315 -28.611  1.00 51.17           H
ATOM   3778  CE1 HIS A 250      -2.468 -17.561 -25.937  1.00 51.17           C
ATOM   3779  HE1 HIS A 250      -3.138 -18.218 -25.381  1.00 51.17           H
ATOM   3780  NE2 HIS A 250      -2.348 -17.503 -27.294  1.00 51.17           N
ATOM   3781  HN  HIS A 250      -0.847 -13.232 -27.724  1.00 51.17           H
ATOM   3782  N   LYS A 251       1.221 -11.958 -25.751  1.00 55.10           N
ATOM   3783  CA  LYS A 251       2.278 -11.126 -25.202  1.00 55.10           C
ATOM   3784  C   LYS A 251       1.690 -10.197 -24.138  1.00 55.10           C
ATOM   3785  O   LYS A 251       2.235 -10.079 -23.042  1.00 55.10           O
ATOM   3786  HA  LYS A 251       2.998 -11.789 -24.721  1.00 55.10           H
ATOM   3787  CB  LYS A 251       3.017 -10.390 -26.321  1.00 55.10           C
ATOM   3788 1HB  LYS A 251       2.297  -9.958 -27.015  1.00 55.10           H
ATOM   3789 2HB  LYS A 251       3.589  -9.563 -25.900  1.00 55.10           H
ATOM   3790  CG  LYS A 251       3.956 -11.336 -27.073  1.00 55.10           C
ATOM   3791 1HG  LYS A 251       4.573 -11.883 -26.361  1.00 55.10           H
ATOM   3792 2HG  LYS A 251       3.371 -12.074 -27.622  1.00 55.10           H
ATOM   3793  CD  LYS A 251       4.851 -10.562 -28.044  1.00 55.10           C
ATOM   3794 1HD  LYS A 251       4.236 -10.070 -28.797  1.00 55.10           H
ATOM   3795 2HD  LYS A 251       5.384  -9.778 -27.506  1.00 55.10           H
ATOM   3796  CE  LYS A 251       5.854 -11.495 -28.725  1.00 55.10           C
ATOM   3797 1HE  LYS A 251       6.455 -12.004 -27.972  1.00 55.10           H
ATOM   3798 2HE  LYS A 251       5.323 -12.265 -29.284  1.00 55.10           H
ATOM   3799  NZ  LYS A 251       6.734 -10.731 -29.637  1.00 55.10           N
ATOM   3800 1HZ  LYS A 251       7.388 -11.364 -30.085  1.00 55.10           H
ATOM   3801 2HZ  LYS A 251       6.171 -10.271 -30.344  1.00 55.10           H
ATOM   3802 3HZ  LYS A 251       7.247 -10.034 -29.108  1.00 55.10           H
ATOM   3803  HN  LYS A 251       1.061 -11.845 -26.732  1.00 55.10           H
ATOM   3804  N   ALA A 252       0.584  -9.562 -24.499  1.00 62.53           N
ATOM   3805  CA  ALA A 252      -0.041  -8.589 -23.619  1.00 62.53           C
ATOM   3806  C   ALA A 252      -0.518  -9.292 -22.346  1.00 62.53           C
ATOM   3807  O   ALA A 252      -0.462  -8.719 -21.259  1.00 62.53           O
ATOM   3808  HA  ALA A 252       0.713  -7.848 -23.354  1.00 62.53           H
ATOM   3809  CB  ALA A 252      -1.181  -7.889 -24.361  1.00 62.53           C
ATOM   3810 1HB  ALA A 252      -0.785  -7.382 -25.240  1.00 62.53           H
ATOM   3811 2HB  ALA A 252      -1.921  -8.628 -24.670  1.00 62.53           H
ATOM   3812 3HB  ALA A 252      -1.650  -7.160 -23.701  1.00 62.53           H
ATOM   3813  HN  ALA A 252       0.119  -9.703 -25.373  1.00 62.53           H
ATOM   3814  N   LEU A 253      -0.976 -10.522 -22.524  1.00 62.05           N
ATOM   3815  CA  LEU A 253      -1.500 -11.294 -21.410  1.00 62.05           C
ATOM   3816  C   LEU A 253      -0.377 -11.556 -20.404  1.00 62.05           C
ATOM   3817  O   LEU A 253      -0.572 -11.409 -19.198  1.00 62.05           O
ATOM   3818  HA  LEU A 253      -2.264 -10.688 -20.923  1.00 62.05           H
ATOM   3819  CB  LEU A 253      -2.184 -12.566 -21.913  1.00 62.05           C
ATOM   3820 1HB  LEU A 253      -2.900 -12.289 -22.687  1.00 62.05           H
ATOM   3821 2HB  LEU A 253      -1.431 -13.196 -22.388  1.00 62.05           H
ATOM   3822  CG  LEU A 253      -2.913 -13.399 -20.857  1.00 62.05           C
ATOM   3823  HG  LEU A 253      -2.219 -13.599 -20.041  1.00 62.05           H
ATOM   3824  CD1 LEU A 253      -4.093 -12.624 -20.267  1.00 62.05           C
ATOM   3825 1HD1 LEU A 253      -3.730 -11.708 -19.801  1.00 62.05           H
ATOM   3826 2HD1 LEU A 253      -4.796 -12.373 -21.061  1.00 62.05           H
ATOM   3827 3HD1 LEU A 253      -4.594 -13.239 -19.519  1.00 62.05           H
ATOM   3828  CD2 LEU A 253      -3.344 -14.752 -21.427  1.00 62.05           C
ATOM   3829 1HD2 LEU A 253      -4.014 -14.594 -22.272  1.00 62.05           H
ATOM   3830 2HD2 LEU A 253      -2.464 -15.303 -21.760  1.00 62.05           H
ATOM   3831 3HD2 LEU A 253      -3.860 -15.324 -20.656  1.00 62.05           H
ATOM   3832  HN  LEU A 253      -0.994 -10.990 -23.407  1.00 62.05           H
ATOM   3833  N   LYS A 254       0.774 -11.939 -20.937  1.00 63.10           N
ATOM   3834  CA  LYS A 254       1.892 -12.335 -20.098  1.00 63.10           C
ATOM   3835  C   LYS A 254       2.236 -11.192 -19.142  1.00 63.10           C
ATOM   3836  O   LYS A 254       2.502 -11.422 -17.963  1.00 63.10           O
ATOM   3837  HA  LYS A 254       1.570 -13.193 -19.508  1.00 63.10           H
ATOM   3838  CB  LYS A 254       3.071 -12.793 -20.958  1.00 63.10           C
ATOM   3839 1HB  LYS A 254       2.715 -13.451 -21.751  1.00 63.10           H
ATOM   3840 2HB  LYS A 254       3.530 -11.931 -21.443  1.00 63.10           H
ATOM   3841  CG  LYS A 254       4.116 -13.525 -20.112  1.00 63.10           C
ATOM   3842 1HG  LYS A 254       4.544 -12.837 -19.383  1.00 63.10           H
ATOM   3843 2HG  LYS A 254       3.637 -14.327 -19.551  1.00 63.10           H
ATOM   3844  CD  LYS A 254       5.226 -14.103 -20.992  1.00 63.10           C
ATOM   3845 1HD  LYS A 254       4.793 -14.757 -21.748  1.00 63.10           H
ATOM   3846 2HD  LYS A 254       5.733 -13.296 -21.521  1.00 63.10           H
ATOM   3847  CE  LYS A 254       6.239 -14.884 -20.152  1.00 63.10           C
ATOM   3848 1HE  LYS A 254       6.709 -14.220 -19.427  1.00 63.10           H
ATOM   3849 2HE  LYS A 254       5.728 -15.663 -19.587  1.00 63.10           H
ATOM   3850  NZ  LYS A 254       7.273 -15.491 -21.020  1.00 63.10           N
ATOM   3851 1HZ  LYS A 254       7.943 -15.992 -20.448  1.00 63.10           H
ATOM   3852 2HZ  LYS A 254       6.835 -16.134 -21.669  1.00 63.10           H
ATOM   3853 3HZ  LYS A 254       7.751 -14.761 -21.538  1.00 63.10           H
ATOM   3854  HN  LYS A 254       0.948 -11.981 -21.921  1.00 63.10           H
ATOM   3855  N   VAL A 255       2.221  -9.983 -19.685  1.00 63.74           N
ATOM   3856  CA  VAL A 255       2.557  -8.806 -18.902  1.00 63.74           C
ATOM   3857  C   VAL A 255       1.612  -8.710 -17.702  1.00 63.74           C
ATOM   3858  O   VAL A 255       2.060  -8.638 -16.559  1.00 63.74           O
ATOM   3859  HA  VAL A 255       3.576  -8.934 -18.536  1.00 63.74           H
ATOM   3860  CB  VAL A 255       2.525  -7.561 -19.789  1.00 63.74           C
ATOM   3861  HB  VAL A 255       1.518  -7.464 -20.195  1.00 63.74           H
ATOM   3862  CG1 VAL A 255       2.827  -6.300 -18.976  1.00 63.74           C
ATOM   3863 1HG1 VAL A 255       2.081  -6.188 -18.190  1.00 63.74           H
ATOM   3864 2HG1 VAL A 255       3.817  -6.385 -18.529  1.00 63.74           H
ATOM   3865 3HG1 VAL A 255       2.798  -5.430 -19.632  1.00 63.74           H
ATOM   3866  CG2 VAL A 255       3.494  -7.700 -20.965  1.00 63.74           C
ATOM   3867 1HG2 VAL A 255       4.508  -7.833 -20.587  1.00 63.74           H
ATOM   3868 2HG2 VAL A 255       3.214  -8.565 -21.566  1.00 63.74           H
ATOM   3869 3HG2 VAL A 255       3.452  -6.801 -21.580  1.00 63.74           H
ATOM   3870  HN  VAL A 255       1.985  -9.802 -20.640  1.00 63.74           H
ATOM   3871  N   THR A 256       0.322  -8.713 -18.004  1.00 62.83           N
ATOM   3872  CA  THR A 256      -0.682  -8.396 -17.003  1.00 62.83           C
ATOM   3873  C   THR A 256      -0.705  -9.469 -15.913  1.00 62.83           C
ATOM   3874  O   THR A 256      -0.890  -9.160 -14.736  1.00 62.83           O
ATOM   3875  HA  THR A 256      -0.404  -7.458 -16.522  1.00 62.83           H
ATOM   3876  CB  THR A 256      -2.024  -8.226 -17.716  1.00 62.83           C
ATOM   3877  HB  THR A 256      -2.833  -8.095 -16.997  1.00 62.83           H
ATOM   3878  OG1 THR A 256      -2.123  -9.377 -18.550  1.00 62.83           O
ATOM   3879  HG1 THR A 256      -2.278 -10.192 -17.992  1.00 62.83           H
ATOM   3880  CG2 THR A 256      -2.021  -7.053 -18.699  1.00 62.83           C
ATOM   3881 1HG2 THR A 256      -1.256  -7.217 -19.458  1.00 62.83           H
ATOM   3882 2HG2 THR A 256      -1.807  -6.129 -18.161  1.00 62.83           H
ATOM   3883 3HG2 THR A 256      -2.997  -6.977 -19.178  1.00 62.83           H
ATOM   3884  HN  THR A 256      -0.039  -8.926 -18.912  1.00 62.83           H
ATOM   3885  N   ILE A 257      -0.513 -10.708 -16.342  1.00 71.11           N
ATOM   3886  CA  ILE A 257      -0.474 -11.824 -15.413  1.00 71.11           C
ATOM   3887  C   ILE A 257       0.668 -11.613 -14.417  1.00 71.11           C
ATOM   3888  O   ILE A 257       0.483 -11.772 -13.211  1.00 71.11           O
ATOM   3889  HA  ILE A 257      -1.415 -11.826 -14.863  1.00 71.11           H
ATOM   3890  CB  ILE A 257      -0.391 -13.150 -16.172  1.00 71.11           C
ATOM   3891  HB  ILE A 257       0.380 -13.058 -16.937  1.00 71.11           H
ATOM   3892  CG1 ILE A 257      -1.707 -13.454 -16.891  1.00 71.11           C
ATOM   3893 1HG1 ILE A 257      -2.502 -13.590 -16.158  1.00 71.11           H
ATOM   3894 2HG1 ILE A 257      -1.989 -12.605 -17.514  1.00 71.11           H
ATOM   3895  CG2 ILE A 257       0.030 -14.289 -15.241  1.00 71.11           C
ATOM   3896 1HG2 ILE A 257       1.009 -14.068 -14.815  1.00 71.11           H
ATOM   3897 2HG2 ILE A 257      -0.701 -14.391 -14.438  1.00 71.11           H
ATOM   3898 3HG2 ILE A 257       0.081 -15.220 -15.806  1.00 71.11           H
ATOM   3899  CD1 ILE A 257      -1.582 -14.710 -17.756  1.00 71.11           C
ATOM   3900 1HD1 ILE A 257      -0.802 -14.560 -18.503  1.00 71.11           H
ATOM   3901 2HD1 ILE A 257      -1.323 -15.561 -17.126  1.00 71.11           H
ATOM   3902 3HD1 ILE A 257      -2.531 -14.902 -18.256  1.00 71.11           H
ATOM   3903  HN  ILE A 257      -0.387 -10.953 -17.303  1.00 71.11           H
ATOM   3904  N   THR A 258       1.824 -11.258 -14.958  1.00 74.81           N
ATOM   3905  CA  THR A 258       3.019 -11.113 -14.143  1.00 74.81           C
ATOM   3906  C   THR A 258       2.792 -10.071 -13.045  1.00 74.81           C
ATOM   3907  O   THR A 258       3.094 -10.317 -11.879  1.00 74.81           O
ATOM   3908  HA  THR A 258       3.213 -12.063 -13.646  1.00 74.81           H
ATOM   3909  CB  THR A 258       4.186 -10.773 -15.071  1.00 74.81           C
ATOM   3910  HB  THR A 258       4.048  -9.792 -15.527  1.00 74.81           H
ATOM   3911  OG1 THR A 258       4.239 -11.870 -15.979  1.00 74.81           O
ATOM   3912  HG1 THR A 258       3.733 -11.650 -16.812  1.00 74.81           H
ATOM   3913  CG2 THR A 258       5.537 -10.817 -14.354  1.00 74.81           C
ATOM   3914 1HG2 THR A 258       5.705 -11.818 -13.956  1.00 74.81           H
ATOM   3915 2HG2 THR A 258       5.537 -10.096 -13.536  1.00 74.81           H
ATOM   3916 3HG2 THR A 258       6.331 -10.568 -15.058  1.00 74.81           H
ATOM   3917  HN  THR A 258       1.952 -11.071 -15.932  1.00 74.81           H
ATOM   3918  N   VAL A 259       2.261  -8.929 -13.458  1.00 70.84           N
ATOM   3919  CA  VAL A 259       2.042  -7.829 -12.535  1.00 70.84           C
ATOM   3920  C   VAL A 259       1.084  -8.280 -11.430  1.00 70.84           C
ATOM   3921  O   VAL A 259       1.312  -7.999 -10.254  1.00 70.84           O
ATOM   3922  HA  VAL A 259       3.003  -7.579 -12.086  1.00 70.84           H
ATOM   3923  CB  VAL A 259       1.540  -6.600 -13.295  1.00 70.84           C
ATOM   3924  HB  VAL A 259       0.667  -6.897 -13.875  1.00 70.84           H
ATOM   3925  CG1 VAL A 259       1.109  -5.495 -12.328  1.00 70.84           C
ATOM   3926 1HG1 VAL A 259       0.305  -5.864 -11.691  1.00 70.84           H
ATOM   3927 2HG1 VAL A 259       1.957  -5.202 -11.710  1.00 70.84           H
ATOM   3928 3HG1 VAL A 259       0.757  -4.633 -12.895  1.00 70.84           H
ATOM   3929  CG2 VAL A 259       2.601  -6.089 -14.273  1.00 70.84           C
ATOM   3930 1HG2 VAL A 259       3.501  -5.816 -13.722  1.00 70.84           H
ATOM   3931 2HG2 VAL A 259       2.839  -6.873 -14.992  1.00 70.84           H
ATOM   3932 3HG2 VAL A 259       2.219  -5.215 -14.800  1.00 70.84           H
ATOM   3933  HN  VAL A 259       1.984  -8.750 -14.402  1.00 70.84           H
ATOM   3934  N   LEU A 260       0.034  -8.971 -11.846  1.00 70.76           N
ATOM   3935  CA  LEU A 260      -0.982  -9.426 -10.912  1.00 70.76           C
ATOM   3936  C   LEU A 260      -0.340 -10.358  -9.882  1.00 70.76           C
ATOM   3937  O   LEU A 260      -0.548 -10.198  -8.681  1.00 70.76           O
ATOM   3938  HA  LEU A 260      -1.363  -8.547 -10.392  1.00 70.76           H
ATOM   3939  CB  LEU A 260      -2.158 -10.054 -11.662  1.00 70.76           C
ATOM   3940 1HB  LEU A 260      -2.560  -9.313 -12.353  1.00 70.76           H
ATOM   3941 2HB  LEU A 260      -1.779 -10.879 -12.265  1.00 70.76           H
ATOM   3942  CG  LEU A 260      -3.304 -10.577 -10.795  1.00 70.76           C
ATOM   3943  HG  LEU A 260      -2.881 -11.208 -10.014  1.00 70.76           H
ATOM   3944  CD1 LEU A 260      -4.035  -9.426 -10.100  1.00 70.76           C
ATOM   3945 1HD1 LEU A 260      -3.336  -8.883  -9.464  1.00 70.76           H
ATOM   3946 2HD1 LEU A 260      -4.445  -8.750 -10.850  1.00 70.76           H
ATOM   3947 3HD1 LEU A 260      -4.845  -9.826  -9.490  1.00 70.76           H
ATOM   3948  CD2 LEU A 260      -4.258 -11.449 -11.614  1.00 70.76           C
ATOM   3949 1HD2 LEU A 260      -4.677 -10.862 -12.431  1.00 70.76           H
ATOM   3950 2HD2 LEU A 260      -3.712 -12.300 -12.021  1.00 70.76           H
ATOM   3951 3HD2 LEU A 260      -5.063 -11.808 -10.973  1.00 70.76           H
ATOM   3952  HN  LEU A 260      -0.129  -9.220 -12.801  1.00 70.76           H
ATOM   3953  N   THR A 261       0.426 -11.312 -10.391  1.00 80.84           N
ATOM   3954  CA  THR A 261       0.991 -12.349  -9.545  1.00 80.84           C
ATOM   3955  C   THR A 261       1.922 -11.734  -8.497  1.00 80.84           C
ATOM   3956  O   THR A 261       1.872 -12.103  -7.325  1.00 80.84           O
ATOM   3957  HA  THR A 261       0.178 -12.833  -9.005  1.00 80.84           H
ATOM   3958  CB  THR A 261       1.685 -13.370 -10.448  1.00 80.84           C
ATOM   3959  HB  THR A 261       2.528 -12.919 -10.971  1.00 80.84           H
ATOM   3960  OG1 THR A 261       0.639 -13.865 -11.280  1.00 80.84           O
ATOM   3961  HG1 THR A 261       0.552 -13.294 -12.097  1.00 80.84           H
ATOM   3962  CG2 THR A 261       2.163 -14.604  -9.679  1.00 80.84           C
ATOM   3963 1HG2 THR A 261       1.309 -15.094  -9.212  1.00 80.84           H
ATOM   3964 2HG2 THR A 261       2.873 -14.299  -8.910  1.00 80.84           H
ATOM   3965 3HG2 THR A 261       2.647 -15.296 -10.367  1.00 80.84           H
ATOM   3966  HN  THR A 261       0.661 -11.382 -11.361  1.00 80.84           H
ATOM   3967  N   VAL A 262       2.749 -10.807  -8.958  1.00 83.30           N
ATOM   3968  CA  VAL A 262       3.733 -10.184  -8.090  1.00 83.30           C
ATOM   3969  C   VAL A 262       3.014  -9.430  -6.969  1.00 83.30           C
ATOM   3970  O   VAL A 262       3.413  -9.507  -5.809  1.00 83.30           O
ATOM   3971  HA  VAL A 262       4.333 -10.980  -7.648  1.00 83.30           H
ATOM   3972  CB  VAL A 262       4.664  -9.289  -8.911  1.00 83.30           C
ATOM   3973  HB  VAL A 262       4.045  -8.602  -9.487  1.00 83.30           H
ATOM   3974  CG1 VAL A 262       5.568  -8.457  -8.000  1.00 83.30           C
ATOM   3975 1HG1 VAL A 262       4.954  -7.826  -7.357  1.00 83.30           H
ATOM   3976 2HG1 VAL A 262       6.175  -9.121  -7.385  1.00 83.30           H
ATOM   3977 3HG1 VAL A 262       6.219  -7.830  -8.609  1.00 83.30           H
ATOM   3978  CG2 VAL A 262       5.491 -10.117  -9.896  1.00 83.30           C
ATOM   3979 1HG2 VAL A 262       6.095 -10.839  -9.347  1.00 83.30           H
ATOM   3980 2HG2 VAL A 262       4.823 -10.645 -10.577  1.00 83.30           H
ATOM   3981 3HG2 VAL A 262       6.144  -9.457 -10.467  1.00 83.30           H
ATOM   3982  HN  VAL A 262       2.754 -10.482  -9.904  1.00 83.30           H
ATOM   3983  N   PHE A 263       1.966  -8.718  -7.357  1.00 75.29           N
ATOM   3984  CA  PHE A 263       1.197  -7.938  -6.402  1.00 75.29           C
ATOM   3985  C   PHE A 263       0.592  -8.835  -5.321  1.00 75.29           C
ATOM   3986  O   PHE A 263       0.761  -8.579  -4.130  1.00 75.29           O
ATOM   3987  HA  PHE A 263       1.881  -7.227  -5.940  1.00 75.29           H
ATOM   3988  CB  PHE A 263       0.065  -7.265  -7.182  1.00 75.29           C
ATOM   3989 1HB  PHE A 263       0.498  -6.623  -7.949  1.00 75.29           H
ATOM   3990 2HB  PHE A 263      -0.513  -8.032  -7.697  1.00 75.29           H
ATOM   3991  CG  PHE A 263      -0.879  -6.432  -6.314  1.00 75.29           C
ATOM   3992  CD1 PHE A 263      -2.087  -6.937  -5.944  1.00 75.29           C
ATOM   3993  HD1 PHE A 263      -2.381  -7.936  -6.267  1.00 75.29           H
ATOM   3994  CD2 PHE A 263      -0.512  -5.186  -5.912  1.00 75.29           C
ATOM   3995  HD2 PHE A 263       0.456  -4.781  -6.208  1.00 75.29           H
ATOM   3996  CE1 PHE A 263      -2.964  -6.164  -5.139  1.00 75.29           C
ATOM   3997  HE1 PHE A 263      -3.931  -6.569  -4.842  1.00 75.29           H
ATOM   3998  CE2 PHE A 263      -1.389  -4.412  -5.106  1.00 75.29           C
ATOM   3999  HE2 PHE A 263      -1.094  -3.414  -4.784  1.00 75.29           H
ATOM   4000  CZ  PHE A 263      -2.596  -4.918  -4.736  1.00 75.29           C
ATOM   4001  HZ  PHE A 263      -3.269  -4.324  -4.118  1.00 75.29           H
ATOM   4002  HN  PHE A 263       1.641  -8.670  -8.301  1.00 75.29           H
ATOM   4003  N   VAL A 264      -0.102  -9.869  -5.775  1.00 82.93           N
ATOM   4004  CA  VAL A 264      -0.832 -10.737  -4.867  1.00 82.93           C
ATOM   4005  C   VAL A 264       0.149 -11.390  -3.892  1.00 82.93           C
ATOM   4006  O   VAL A 264      -0.110 -11.449  -2.691  1.00 82.93           O
ATOM   4007  HA  VAL A 264      -1.525 -10.114  -4.302  1.00 82.93           H
ATOM   4008  CB  VAL A 264      -1.652 -11.755  -5.663  1.00 82.93           C
ATOM   4009  HB  VAL A 264      -0.978 -12.261  -6.355  1.00 82.93           H
ATOM   4010  CG1 VAL A 264      -2.257 -12.814  -4.739  1.00 82.93           C
ATOM   4011 1HG1 VAL A 264      -1.458 -13.340  -4.216  1.00 82.93           H
ATOM   4012 2HG1 VAL A 264      -2.910 -12.331  -4.012  1.00 82.93           H
ATOM   4013 3HG1 VAL A 264      -2.834 -13.525  -5.330  1.00 82.93           H
ATOM   4014  CG2 VAL A 264      -2.738 -11.061  -6.487  1.00 82.93           C
ATOM   4015 1HG2 VAL A 264      -3.408 -10.517  -5.821  1.00 82.93           H
ATOM   4016 2HG2 VAL A 264      -2.275 -10.364  -7.185  1.00 82.93           H
ATOM   4017 3HG2 VAL A 264      -3.305 -11.808  -7.043  1.00 82.93           H
ATOM   4018  HN  VAL A 264      -0.168 -10.117  -6.742  1.00 82.93           H
ATOM   4019  N   LEU A 265       1.256 -11.865  -4.446  1.00 86.65           N
ATOM   4020  CA  LEU A 265       2.215 -12.628  -3.665  1.00 86.65           C
ATOM   4021  C   LEU A 265       2.812 -11.730  -2.580  1.00 86.65           C
ATOM   4022  O   LEU A 265       3.115 -12.194  -1.482  1.00 86.65           O
ATOM   4023  HA  LEU A 265       1.671 -13.439  -3.181  1.00 86.65           H
ATOM   4024  CB  LEU A 265       3.262 -13.267  -4.579  1.00 86.65           C
ATOM   4025 1HB  LEU A 265       3.632 -12.504  -5.264  1.00 86.65           H
ATOM   4026 2HB  LEU A 265       4.106 -13.582  -3.966  1.00 86.65           H
ATOM   4027  CG  LEU A 265       2.790 -14.467  -5.404  1.00 86.65           C
ATOM   4028  HG  LEU A 265       1.930 -14.156  -5.997  1.00 86.65           H
ATOM   4029  CD1 LEU A 265       3.875 -14.920  -6.383  1.00 86.65           C
ATOM   4030 1HD1 LEU A 265       4.117 -14.102  -7.062  1.00 86.65           H
ATOM   4031 2HD1 LEU A 265       4.768 -15.207  -5.828  1.00 86.65           H
ATOM   4032 3HD1 LEU A 265       3.514 -15.774  -6.956  1.00 86.65           H
ATOM   4033  CD2 LEU A 265       2.324 -15.607  -4.496  1.00 86.65           C
ATOM   4034 1HD2 LEU A 265       3.149 -15.924  -3.858  1.00 86.65           H
ATOM   4035 2HD2 LEU A 265       1.497 -15.262  -3.875  1.00 86.65           H
ATOM   4036 3HD2 LEU A 265       1.994 -16.446  -5.108  1.00 86.65           H
ATOM   4037  HN  LEU A 265       1.500 -11.737  -5.407  1.00 86.65           H
ATOM   4038  N   SER A 266       2.963 -10.459  -2.925  1.00 88.42           N
ATOM   4039  CA  SER A 266       3.613  -9.514  -2.034  1.00 88.42           C
ATOM   4040  C   SER A 266       2.622  -9.025  -0.976  1.00 88.42           C
ATOM   4041  O   SER A 266       2.995  -8.806   0.175  1.00 88.42           O
ATOM   4042  HA  SER A 266       4.427 -10.070  -1.567  1.00 88.42           H
ATOM   4043  CB  SER A 266       4.187  -8.329  -2.812  1.00 88.42           C
ATOM   4044 1HB  SER A 266       4.627  -7.616  -2.115  1.00 88.42           H
ATOM   4045 2HB  SER A 266       4.990  -8.676  -3.462  1.00 88.42           H
ATOM   4046  OG  SER A 266       3.194  -7.673  -3.596  1.00 88.42           O
ATOM   4047  HG  SER A 266       3.225  -8.008  -4.537  1.00 88.42           H
ATOM   4048  HN  SER A 266       2.650 -10.075  -3.793  1.00 88.42           H
ATOM   4049  N   GLN A 267       1.378  -8.866  -1.405  1.00 83.72           N
ATOM   4050  CA  GLN A 267       0.384  -8.193  -0.587  1.00 83.72           C
ATOM   4051  C   GLN A 267      -0.342  -9.202   0.305  1.00 83.72           C
ATOM   4052  O   GLN A 267      -0.784  -8.862   1.401  1.00 83.72           O
ATOM   4053  HA  GLN A 267       0.945  -7.490   0.030  1.00 83.72           H
ATOM   4054  CB  GLN A 267      -0.607  -7.416  -1.456  1.00 83.72           C
ATOM   4055 1HB  GLN A 267      -1.070  -8.091  -2.176  1.00 83.72           H
ATOM   4056 2HB  GLN A 267      -1.407  -7.016  -0.833  1.00 83.72           H
ATOM   4057  CG  GLN A 267       0.091  -6.273  -2.196  1.00 83.72           C
ATOM   4058 1HG  GLN A 267       0.903  -6.671  -2.804  1.00 83.72           H
ATOM   4059 2HG  GLN A 267      -0.612  -5.793  -2.877  1.00 83.72           H
ATOM   4060  CD  GLN A 267       0.642  -5.239  -1.212  1.00 83.72           C
ATOM   4061  OE1 GLN A 267       0.090  -4.998  -0.151  1.00 83.72           O
ATOM   4062  NE2 GLN A 267       1.759  -4.644  -1.622  1.00 83.72           N
ATOM   4063 1HE2 GLN A 267       2.161  -4.889  -2.504  1.00 83.72           H
ATOM   4064 2HE2 GLN A 267       2.196  -3.952  -1.047  1.00 83.72           H
ATOM   4065  HN  GLN A 267       1.047  -9.189  -2.292  1.00 83.72           H
ATOM   4066  N   PHE A 268      -0.443 -10.423  -0.199  1.00 90.25           N
ATOM   4067  CA  PHE A 268      -1.302 -11.419   0.419  1.00 90.25           C
ATOM   4068  C   PHE A 268      -0.874 -11.693   1.862  1.00 90.25           C
ATOM   4069  O   PHE A 268      -1.683 -11.597   2.783  1.00 90.25           O
ATOM   4070  HA  PHE A 268      -2.316 -11.020   0.413  1.00 90.25           H
ATOM   4071  CB  PHE A 268      -1.155 -12.705  -0.397  1.00 90.25           C
ATOM   4072 1HB  PHE A 268      -1.404 -12.493  -1.437  1.00 90.25           H
ATOM   4073 2HB  PHE A 268      -0.112 -13.019  -0.376  1.00 90.25           H
ATOM   4074  CG  PHE A 268      -2.030 -13.859   0.097  1.00 90.25           C
ATOM   4075  CD1 PHE A 268      -1.484 -14.854   0.845  1.00 90.25           C
ATOM   4076  HD1 PHE A 268      -0.423 -14.830   1.093  1.00 90.25           H
ATOM   4077  CD2 PHE A 268      -3.354 -13.889  -0.212  1.00 90.25           C
ATOM   4078  HD2 PHE A 268      -3.792 -13.091  -0.812  1.00 90.25           H
ATOM   4079  CE1 PHE A 268      -2.296 -15.925   1.303  1.00 90.25           C
ATOM   4080  HE1 PHE A 268      -1.858 -16.723   1.903  1.00 90.25           H
ATOM   4081  CE2 PHE A 268      -4.166 -14.959   0.246  1.00 90.25           C
ATOM   4082  HE2 PHE A 268      -5.228 -14.983  -0.001  1.00 90.25           H
ATOM   4083  CZ  PHE A 268      -3.620 -15.955   0.994  1.00 90.25           C
ATOM   4084  HZ  PHE A 268      -4.244 -16.777   1.346  1.00 90.25           H
ATOM   4085  HN  PHE A 268       0.048 -10.735  -1.012  1.00 90.25           H
ATOM   4086  N   PRO A 269       0.402 -12.038   2.085  1.00 94.19           N
ATOM   4087  CA  PRO A 269       0.869 -12.370   3.433  1.00 94.19           C
ATOM   4088  C   PRO A 269       0.536 -11.284   4.443  1.00 94.19           C
ATOM   4089  O   PRO A 269       0.081 -11.578   5.547  1.00 94.19           O
ATOM   4090  HA  PRO A 269       0.361 -13.263   3.796  1.00 94.19           H
ATOM   4091  CB  PRO A 269       2.380 -12.542   3.261  1.00 94.19           C
ATOM   4092 1HB  PRO A 269       2.913 -11.610   3.448  1.00 94.19           H
ATOM   4093 2HB  PRO A 269       2.781 -13.282   3.952  1.00 94.19           H
ATOM   4094  CG  PRO A 269       2.522 -12.990   1.811  1.00 94.19           C
ATOM   4095 1HG  PRO A 269       3.528 -12.817   1.430  1.00 94.19           H
ATOM   4096 2HG  PRO A 269       2.329 -14.057   1.697  1.00 94.19           H
ATOM   4097  CD  PRO A 269       1.486 -12.142   1.091  1.00 94.19           C
ATOM   4098 1HD  PRO A 269       1.880 -11.162   0.824  1.00 94.19           H
ATOM   4099 2HD  PRO A 269       1.152 -12.611   0.165  1.00 94.19           H
ATOM   4100  N   TYR A 270       0.775 -10.047   4.034  1.00 91.55           N
ATOM   4101  CA  TYR A 270       0.567  -8.913   4.919  1.00 91.55           C
ATOM   4102  C   TYR A 270      -0.907  -8.782   5.306  1.00 91.55           C
ATOM   4103  O   TYR A 270      -1.229  -8.565   6.473  1.00 91.55           O
ATOM   4104  HA  TYR A 270       1.158  -9.077   5.820  1.00 91.55           H
ATOM   4105  CB  TYR A 270       0.986  -7.675   4.123  1.00 91.55           C
ATOM   4106 1HB  TYR A 270       2.053  -7.736   3.910  1.00 91.55           H
ATOM   4107 2HB  TYR A 270       0.469  -7.681   3.164  1.00 91.55           H
ATOM   4108  CG  TYR A 270       0.697  -6.352   4.834  1.00 91.55           C
ATOM   4109  CD1 TYR A 270      -0.126  -5.415   4.242  1.00 91.55           C
ATOM   4110  HD1 TYR A 270      -0.570  -5.619   3.268  1.00 91.55           H
ATOM   4111  CD2 TYR A 270       1.260  -6.094   6.068  1.00 91.55           C
ATOM   4112  HD2 TYR A 270       1.910  -6.834   6.536  1.00 91.55           H
ATOM   4113  CE1 TYR A 270      -0.397  -4.170   4.912  1.00 91.55           C
ATOM   4114  HE1 TYR A 270      -1.045  -3.421   4.455  1.00 91.55           H
ATOM   4115  CE2 TYR A 270       0.988  -4.849   6.737  1.00 91.55           C
ATOM   4116  HE2 TYR A 270       1.426  -4.632   7.712  1.00 91.55           H
ATOM   4117  CZ  TYR A 270       0.173  -3.948   6.126  1.00 91.55           C
ATOM   4118  OH  TYR A 270      -0.084  -2.771   6.758  1.00 91.55           O
ATOM   4119  HH  TYR A 270       0.289  -2.793   7.686  1.00 91.55           H
ATOM   4120  HN  TYR A 270       1.102  -9.814   3.118  1.00 91.55           H
ATOM   4121  N   ASN A 271      -1.763  -8.919   4.304  1.00 89.22           N
ATOM   4122  CA  ASN A 271      -3.189  -8.724   4.506  1.00 89.22           C
ATOM   4123  C   ASN A 271      -3.740  -9.869   5.357  1.00 89.22           C
ATOM   4124  O   ASN A 271      -4.749  -9.708   6.042  1.00 89.22           O
ATOM   4125  HA  ASN A 271      -3.279  -7.757   5.000  1.00 89.22           H
ATOM   4126  CB  ASN A 271      -3.939  -8.723   3.172  1.00 89.22           C
ATOM   4127 1HB  ASN A 271      -3.559  -9.523   2.537  1.00 89.22           H
ATOM   4128 2HB  ASN A 271      -4.996  -8.928   3.345  1.00 89.22           H
ATOM   4129  CG  ASN A 271      -3.784  -7.379   2.457  1.00 89.22           C
ATOM   4130  OD1 ASN A 271      -4.361  -6.374   2.838  1.00 89.22           O
ATOM   4131  ND2 ASN A 271      -2.976  -7.418   1.402  1.00 89.22           N
ATOM   4132 1HD2 ASN A 271      -2.533  -8.277   1.142  1.00 89.22           H
ATOM   4133 2HD2 ASN A 271      -2.810  -6.589   0.868  1.00 89.22           H
ATOM   4134  HN  ASN A 271      -1.497  -9.158   3.370  1.00 89.22           H
ATOM   4135  N   CYS A 272      -3.053 -11.000   5.287  1.00 94.36           N
ATOM   4136  CA  CYS A 272      -3.396 -12.137   6.125  1.00 94.36           C
ATOM   4137  C   CYS A 272      -3.239 -11.719   7.589  1.00 94.36           C
ATOM   4138  O   CYS A 272      -4.127 -11.958   8.405  1.00 94.36           O
ATOM   4139  HA  CYS A 272      -4.433 -12.388   5.904  1.00 94.36           H
ATOM   4140  CB  CYS A 272      -2.547 -13.364   5.788  1.00 94.36           C
ATOM   4141 1HB  CYS A 272      -1.493 -13.088   5.748  1.00 94.36           H
ATOM   4142 2HB  CYS A 272      -2.649 -14.114   6.573  1.00 94.36           H
ATOM   4143  SG  CYS A 272      -3.071 -14.066   4.181  1.00 94.36           S
ATOM   4144  HG  CYS A 272      -2.505 -13.126   3.429  1.00 94.36           H
ATOM   4145  HN  CYS A 272      -2.278 -11.146   4.673  1.00 94.36           H
ATOM   4146  N   ILE A 273      -2.102 -11.101   7.876  1.00 93.55           N
ATOM   4147  CA  ILE A 273      -1.804 -10.675   9.233  1.00 93.55           C
ATOM   4148  C   ILE A 273      -2.757  -9.545   9.629  1.00 93.55           C
ATOM   4149  O   ILE A 273      -3.228  -9.495  10.763  1.00 93.55           O
ATOM   4150  HA  ILE A 273      -1.986 -11.526   9.890  1.00 93.55           H
ATOM   4151  CB  ILE A 273      -0.325 -10.308   9.367  1.00 93.55           C
ATOM   4152  HB  ILE A 273      -0.102  -9.520   8.647  1.00 93.55           H
ATOM   4153  CG1 ILE A 273       0.569 -11.501   9.023  1.00 93.55           C
ATOM   4154 1HG1 ILE A 273       0.388 -11.811   7.994  1.00 93.55           H
ATOM   4155 2HG1 ILE A 273       1.616 -11.205   9.087  1.00 93.55           H
ATOM   4156  CG2 ILE A 273      -0.023  -9.747  10.758  1.00 93.55           C
ATOM   4157 1HG2 ILE A 273      -0.622  -8.852  10.926  1.00 93.55           H
ATOM   4158 2HG2 ILE A 273      -0.267 -10.495  11.512  1.00 93.55           H
ATOM   4159 3HG2 ILE A 273       1.035  -9.494  10.825  1.00 93.55           H
ATOM   4160  CD1 ILE A 273       0.307 -12.674   9.970  1.00 93.55           C
ATOM   4161 1HD1 ILE A 273       0.513 -12.366  10.995  1.00 93.55           H
ATOM   4162 2HD1 ILE A 273      -0.735 -12.982   9.885  1.00 93.55           H
ATOM   4163 3HD1 ILE A 273       0.956 -13.508   9.703  1.00 93.55           H
ATOM   4164  HN  ILE A 273      -1.393 -10.893   7.202  1.00 93.55           H
ATOM   4165  N   LEU A 274      -3.011  -8.666   8.670  1.00 90.10           N
ATOM   4166  CA  LEU A 274      -3.918  -7.554   8.897  1.00 90.10           C
ATOM   4167  C   LEU A 274      -5.281  -8.094   9.335  1.00 90.10           C
ATOM   4168  O   LEU A 274      -5.921  -7.529  10.221  1.00 90.10           O
ATOM   4169  HA  LEU A 274      -3.506  -6.956   9.710  1.00 90.10           H
ATOM   4170  CB  LEU A 274      -3.982  -6.654   7.661  1.00 90.10           C
ATOM   4171 1HB  LEU A 274      -3.972  -7.287   6.774  1.00 90.10           H
ATOM   4172 2HB  LEU A 274      -4.937  -6.128   7.668  1.00 90.10           H
ATOM   4173  CG  LEU A 274      -2.863  -5.619   7.527  1.00 90.10           C
ATOM   4174  HG  LEU A 274      -1.911  -6.149   7.487  1.00 90.10           H
ATOM   4175  CD1 LEU A 274      -2.997  -4.832   6.222  1.00 90.10           C
ATOM   4176 1HD1 LEU A 274      -2.942  -5.518   5.377  1.00 90.10           H
ATOM   4177 2HD1 LEU A 274      -3.956  -4.314   6.208  1.00 90.10           H
ATOM   4178 3HD1 LEU A 274      -2.189  -4.104   6.152  1.00 90.10           H
ATOM   4179  CD2 LEU A 274      -2.817  -4.700   8.749  1.00 90.10           C
ATOM   4180 1HD2 LEU A 274      -3.767  -4.175   8.845  1.00 90.10           H
ATOM   4181 2HD2 LEU A 274      -2.637  -5.294   9.645  1.00 90.10           H
ATOM   4182 3HD2 LEU A 274      -2.012  -3.974   8.627  1.00 90.10           H
ATOM   4183  HN  LEU A 274      -2.611  -8.705   7.755  1.00 90.10           H
ATOM   4184  N   LEU A 275      -5.686  -9.180   8.693  1.00 92.24           N
ATOM   4185  CA  LEU A 275      -6.977  -9.781   8.980  1.00 92.24           C
ATOM   4186  C   LEU A 275      -7.003 -10.254  10.435  1.00 92.24           C
ATOM   4187  O   LEU A 275      -7.965  -9.997  11.158  1.00 92.24           O
ATOM   4188  HA  LEU A 275      -7.733  -9.006   8.856  1.00 92.24           H
ATOM   4189  CB  LEU A 275      -7.290 -10.885   7.968  1.00 92.24           C
ATOM   4190 1HB  LEU A 275      -7.235 -10.459   6.967  1.00 92.24           H
ATOM   4191 2HB  LEU A 275      -6.511 -11.644   8.036  1.00 92.24           H
ATOM   4192  CG  LEU A 275      -8.648 -11.574   8.126  1.00 92.24           C
ATOM   4193  HG  LEU A 275      -8.717 -11.965   9.141  1.00 92.24           H
ATOM   4194  CD1 LEU A 275      -9.793 -10.575   7.947  1.00 92.24           C
ATOM   4195 1HD1 LEU A 275      -9.710  -9.789   8.698  1.00 92.24           H
ATOM   4196 2HD1 LEU A 275      -9.738 -10.133   6.952  1.00 92.24           H
ATOM   4197 3HD1 LEU A 275     -10.746 -11.090   8.064  1.00 92.24           H
ATOM   4198  CD2 LEU A 275      -8.772 -12.764   7.173  1.00 92.24           C
ATOM   4199 1HD2 LEU A 275      -8.673 -12.419   6.144  1.00 92.24           H
ATOM   4200 2HD2 LEU A 275      -7.986 -13.488   7.391  1.00 92.24           H
ATOM   4201 3HD2 LEU A 275      -9.746 -13.235   7.306  1.00 92.24           H
ATOM   4202  HN  LEU A 275      -5.149  -9.647   7.991  1.00 92.24           H
ATOM   4203  N   VAL A 276      -5.935 -10.937  10.821  1.00 94.34           N
ATOM   4204  CA  VAL A 276      -5.826 -11.453  12.174  1.00 94.34           C
ATOM   4205  C   VAL A 276      -5.926 -10.294  13.168  1.00 94.34           C
ATOM   4206  O   VAL A 276      -6.669 -10.371  14.145  1.00 94.34           O
ATOM   4207  HA  VAL A 276      -6.667 -12.128  12.338  1.00 94.34           H
ATOM   4208  CB  VAL A 276      -4.535 -12.260  12.325  1.00 94.34           C
ATOM   4209  HB  VAL A 276      -3.704 -11.622  12.022  1.00 94.34           H
ATOM   4210  CG1 VAL A 276      -4.308 -12.665  13.782  1.00 94.34           C
ATOM   4211 1HG1 VAL A 276      -4.236 -11.771  14.401  1.00 94.34           H
ATOM   4212 2HG1 VAL A 276      -5.143 -13.277  14.123  1.00 94.34           H
ATOM   4213 3HG1 VAL A 276      -3.383 -13.237  13.861  1.00 94.34           H
ATOM   4214  CG2 VAL A 276      -4.544 -13.486  11.409  1.00 94.34           C
ATOM   4215 1HG2 VAL A 276      -5.387 -14.126  11.668  1.00 94.34           H
ATOM   4216 2HG2 VAL A 276      -4.637 -13.164  10.372  1.00 94.34           H
ATOM   4217 3HG2 VAL A 276      -3.614 -14.041  11.536  1.00 94.34           H
ATOM   4218  HN  VAL A 276      -5.156 -11.138  10.228  1.00 94.34           H
ATOM   4219  N   GLN A 277      -5.167  -9.246  12.883  1.00 90.56           N
ATOM   4220  CA  GLN A 277      -5.128  -8.089  13.761  1.00 90.56           C
ATOM   4221  C   GLN A 277      -6.515  -7.450  13.859  1.00 90.56           C
ATOM   4222  O   GLN A 277      -6.900  -6.951  14.915  1.00 90.56           O
ATOM   4223  HA  GLN A 277      -4.830  -8.475  14.736  1.00 90.56           H
ATOM   4224  CB  GLN A 277      -4.089  -7.073  13.284  1.00 90.56           C
ATOM   4225 1HB  GLN A 277      -4.202  -6.907  12.213  1.00 90.56           H
ATOM   4226 2HB  GLN A 277      -4.259  -6.115  13.776  1.00 90.56           H
ATOM   4227  CG  GLN A 277      -2.669  -7.560  13.583  1.00 90.56           C
ATOM   4228 1HG  GLN A 277      -2.584  -7.820  14.638  1.00 90.56           H
ATOM   4229 2HG  GLN A 277      -2.465  -8.467  13.014  1.00 90.56           H
ATOM   4230  CD  GLN A 277      -1.637  -6.487  13.231  1.00 90.56           C
ATOM   4231  OE1 GLN A 277      -1.869  -5.608  12.418  1.00 90.56           O
ATOM   4232  NE2 GLN A 277      -0.486  -6.607  13.888  1.00 90.56           N
ATOM   4233 1HE2 GLN A 277      -0.360  -7.352  14.543  1.00 90.56           H
ATOM   4234 2HE2 GLN A 277       0.252  -5.953  13.727  1.00 90.56           H
ATOM   4235  HN  GLN A 277      -4.587  -9.180  12.071  1.00 90.56           H
ATOM   4236  N   THR A 278      -7.228  -7.486  12.743  1.00 91.73           N
ATOM   4237  CA  THR A 278      -8.548  -6.882  12.678  1.00 91.73           C
ATOM   4238  C   THR A 278      -9.525  -7.636  13.581  1.00 91.73           C
ATOM   4239  O   THR A 278     -10.287  -7.023  14.327  1.00 91.73           O
ATOM   4240  HA  THR A 278      -8.479  -5.864  13.061  1.00 91.73           H
ATOM   4241  CB  THR A 278      -8.980  -6.847  11.210  1.00 91.73           C
ATOM   4242  HB  THR A 278      -9.114  -7.855  10.820  1.00 91.73           H
ATOM   4243  OG1 THR A 278      -7.974  -6.067  10.570  1.00 91.73           O
ATOM   4244  HG1 THR A 278      -7.314  -6.666  10.116  1.00 91.73           H
ATOM   4245  CG2 THR A 278     -10.265  -6.043  10.998  1.00 91.73           C
ATOM   4246 1HG2 THR A 278     -10.110  -5.016  11.326  1.00 91.73           H
ATOM   4247 2HG2 THR A 278     -11.073  -6.491  11.575  1.00 91.73           H
ATOM   4248 3HG2 THR A 278     -10.527  -6.051   9.940  1.00 91.73           H
ATOM   4249  HN  THR A 278      -6.918  -7.917  11.895  1.00 91.73           H
ATOM   4250  N   ILE A 279      -9.471  -8.957  13.485  1.00 91.96           N
ATOM   4251  CA  ILE A 279     -10.351  -9.801  14.275  1.00 91.96           C
ATOM   4252  C   ILE A 279     -10.011  -9.638  15.758  1.00 91.96           C
ATOM   4253  O   ILE A 279     -10.906  -9.533  16.595  1.00 91.96           O
ATOM   4254  HA  ILE A 279     -11.371  -9.452  14.114  1.00 91.96           H
ATOM   4255  CB  ILE A 279     -10.286 -11.249  13.785  1.00 91.96           C
ATOM   4256  HB  ILE A 279      -9.241 -11.560  13.775  1.00 91.96           H
ATOM   4257  CG1 ILE A 279     -10.806 -11.367  12.351  1.00 91.96           C
ATOM   4258 1HG1 ILE A 279     -11.890 -11.253  12.343  1.00 91.96           H
ATOM   4259 2HG1 ILE A 279     -10.396 -10.559  11.744  1.00 91.96           H
ATOM   4260  CG2 ILE A 279     -11.026 -12.185  14.742  1.00 91.96           C
ATOM   4261 1HG2 ILE A 279     -10.570 -12.130  15.730  1.00 91.96           H
ATOM   4262 2HG2 ILE A 279     -12.072 -11.885  14.807  1.00 91.96           H
ATOM   4263 3HG2 ILE A 279     -10.964 -13.208  14.370  1.00 91.96           H
ATOM   4264  CD1 ILE A 279     -10.425 -12.716  11.739  1.00 91.96           C
ATOM   4265 1HD1 ILE A 279      -9.340 -12.816  11.726  1.00 91.96           H
ATOM   4266 2HD1 ILE A 279     -10.857 -13.520  12.334  1.00 91.96           H
ATOM   4267 3HD1 ILE A 279     -10.807 -12.773  10.719  1.00 91.96           H
ATOM   4268  HN  ILE A 279      -8.843  -9.448  12.882  1.00 91.96           H
ATOM   4269  N   ASP A 280      -8.716  -9.621  16.037  1.00 91.28           N
ATOM   4270  CA  ASP A 280      -8.247  -9.526  17.409  1.00 91.28           C
ATOM   4271  C   ASP A 280      -8.664  -8.175  17.994  1.00 91.28           C
ATOM   4272  O   ASP A 280      -8.937  -8.069  19.188  1.00 91.28           O
ATOM   4273  HA  ASP A 280      -8.710 -10.366  17.928  1.00 91.28           H
ATOM   4274  CB  ASP A 280      -6.722  -9.621  17.478  1.00 91.28           C
ATOM   4275 1HB  ASP A 280      -6.385 -10.512  16.948  1.00 91.28           H
ATOM   4276 2HB  ASP A 280      -6.277  -8.763  16.974  1.00 91.28           H
ATOM   4277  CG  ASP A 280      -6.241  -9.673  18.929  1.00 91.28           C
ATOM   4278  OD1 ASP A 280      -6.783 -10.514  19.678  1.00 91.28           O
ATOM   4279  OD2 ASP A 280      -5.341  -8.869  19.258  1.00 91.28           O
ATOM   4280  HN  ASP A 280      -7.994  -9.671  15.346  1.00 91.28           H
ATOM   4281  N   ALA A 281      -8.700  -7.176  17.124  1.00 90.30           N
ATOM   4282  CA  ALA A 281      -9.101  -5.841  17.535  1.00 90.30           C
ATOM   4283  C   ALA A 281     -10.529  -5.887  18.080  1.00 90.30           C
ATOM   4284  O   ALA A 281     -10.887  -5.108  18.962  1.00 90.30           O
ATOM   4285  HA  ALA A 281      -8.427  -5.522  18.330  1.00 90.30           H
ATOM   4286  CB  ALA A 281      -8.958  -4.879  16.353  1.00 90.30           C
ATOM   4287 1HB  ALA A 281      -7.920  -4.861  16.023  1.00 90.30           H
ATOM   4288 2HB  ALA A 281      -9.595  -5.214  15.534  1.00 90.30           H
ATOM   4289 3HB  ALA A 281      -9.259  -3.878  16.662  1.00 90.30           H
ATOM   4290  HN  ALA A 281      -8.462  -7.267  16.157  1.00 90.30           H
ATOM   4291  N   TYR A 282     -11.308  -6.809  17.533  1.00 77.92           N
ATOM   4292  CA  TYR A 282     -12.684  -6.980  17.967  1.00 77.92           C
ATOM   4293  C   TYR A 282     -12.776  -7.995  19.109  1.00 77.92           C
ATOM   4294  O   TYR A 282     -13.407  -7.729  20.131  1.00 77.92           O
ATOM   4295  HA  TYR A 282     -13.049  -6.015  18.318  1.00 77.92           H
ATOM   4296  CB  TYR A 282     -13.444  -7.524  16.756  1.00 77.92           C
ATOM   4297 1HB  TYR A 282     -12.783  -8.177  16.187  1.00 77.92           H
ATOM   4298 2HB  TYR A 282     -14.275  -8.137  17.106  1.00 77.92           H
ATOM   4299  CG  TYR A 282     -13.988  -6.438  15.824  1.00 77.92           C
ATOM   4300  CD1 TYR A 282     -15.050  -5.653  16.225  1.00 77.92           C
ATOM   4301  HD1 TYR A 282     -15.501  -5.806  17.206  1.00 77.92           H
ATOM   4302  CD2 TYR A 282     -13.417  -6.245  14.583  1.00 77.92           C
ATOM   4303  HD2 TYR A 282     -12.578  -6.865  14.266  1.00 77.92           H
ATOM   4304  CE1 TYR A 282     -15.561  -4.632  15.349  1.00 77.92           C
ATOM   4305  HE1 TYR A 282     -16.399  -4.005  15.653  1.00 77.92           H
ATOM   4306  CE2 TYR A 282     -13.928  -5.223  13.706  1.00 77.92           C
ATOM   4307  HE2 TYR A 282     -13.487  -5.060  12.723  1.00 77.92           H
ATOM   4308  CZ  TYR A 282     -14.975  -4.467  14.133  1.00 77.92           C
ATOM   4309  OH  TYR A 282     -15.459  -3.503  13.305  1.00 77.92           O
ATOM   4310  HH  TYR A 282     -14.952  -3.506  12.443  1.00 77.92           H
ATOM   4311  HN  TYR A 282     -11.014  -7.431  16.807  1.00 77.92           H
ATOM   4312  N   ALA A 283     -12.138  -9.136  18.897  1.00 87.89           N
ATOM   4313  CA  ALA A 283     -12.412 -10.309  19.710  1.00 87.89           C
ATOM   4314  C   ALA A 283     -11.426 -10.355  20.879  1.00 87.89           C
ATOM   4315  O   ALA A 283     -11.694 -10.992  21.896  1.00 87.89           O
ATOM   4316  HA  ALA A 283     -13.424 -10.212  20.102  1.00 87.89           H
ATOM   4317  CB  ALA A 283     -12.340 -11.563  18.837  1.00 87.89           C
ATOM   4318 1HB  ALA A 283     -13.079 -11.494  18.039  1.00 87.89           H
ATOM   4319 2HB  ALA A 283     -11.344 -11.647  18.403  1.00 87.89           H
ATOM   4320 3HB  ALA A 283     -12.545 -12.443  19.447  1.00 87.89           H
ATOM   4321  HN  ALA A 283     -11.446  -9.266  18.186  1.00 87.89           H
ATOM   4322  N   MET A 284     -10.306  -9.671  20.695  1.00 81.04           N
ATOM   4323  CA  MET A 284      -9.267  -9.650  21.710  1.00 81.04           C
ATOM   4324  C   MET A 284      -8.977 -11.060  22.227  1.00 81.04           C
ATOM   4325  O   MET A 284      -8.865 -11.272  23.433  1.00 81.04           O
ATOM   4326  HA  MET A 284      -8.383  -9.247  21.216  1.00 81.04           H
ATOM   4327  CB  MET A 284      -9.707  -8.760  22.874  1.00 81.04           C
ATOM   4328 1HB  MET A 284     -10.599  -9.180  23.340  1.00 81.04           H
ATOM   4329 2HB  MET A 284      -8.928  -8.739  23.636  1.00 81.04           H
ATOM   4330  CG  MET A 284      -9.998  -7.336  22.396  1.00 81.04           C
ATOM   4331 1HG  MET A 284      -9.098  -6.897  21.964  1.00 81.04           H
ATOM   4332 2HG  MET A 284     -10.752  -7.354  21.609  1.00 81.04           H
ATOM   4333  SD  MET A 284     -10.567  -6.337  23.762  1.00 81.04           S
ATOM   4334  CE  MET A 284     -10.883  -4.800  22.912  1.00 81.04           C
ATOM   4335 1HE  MET A 284      -9.960  -4.441  22.455  1.00 81.04           H
ATOM   4336 2HE  MET A 284     -11.633  -4.960  22.137  1.00 81.04           H
ATOM   4337 3HE  MET A 284     -11.247  -4.059  23.623  1.00 81.04           H
ATOM   4338  HN  MET A 284     -10.105  -9.139  19.873  1.00 81.04           H
ATOM   4339  N   PHE A 285      -8.863 -11.988  21.288  1.00 83.80           N
ATOM   4340  CA  PHE A 285      -8.764 -13.396  21.635  1.00 83.80           C
ATOM   4341  C   PHE A 285      -7.315 -13.788  21.927  1.00 83.80           C
ATOM   4342  O   PHE A 285      -7.055 -14.866  22.460  1.00 83.80           O
ATOM   4343  HA  PHE A 285      -9.368 -13.551  22.529  1.00 83.80           H
ATOM   4344  CB  PHE A 285      -9.261 -14.190  20.426  1.00 83.80           C
ATOM   4345 1HB  PHE A 285      -9.371 -15.236  20.711  1.00 83.80           H
ATOM   4346 2HB  PHE A 285     -10.252 -13.830  20.149  1.00 83.80           H
ATOM   4347  CG  PHE A 285      -8.344 -14.103  19.204  1.00 83.80           C
ATOM   4348  CD1 PHE A 285      -8.543 -13.133  18.273  1.00 83.80           C
ATOM   4349  HD1 PHE A 285      -9.355 -12.416  18.396  1.00 83.80           H
ATOM   4350  CD2 PHE A 285      -7.331 -14.997  19.050  1.00 83.80           C
ATOM   4351  HD2 PHE A 285      -7.172 -15.775  19.796  1.00 83.80           H
ATOM   4352  CE1 PHE A 285      -7.692 -13.052  17.139  1.00 83.80           C
ATOM   4353  HE1 PHE A 285      -7.851 -12.274  16.392  1.00 83.80           H
ATOM   4354  CE2 PHE A 285      -6.479 -14.916  17.916  1.00 83.80           C
ATOM   4355  HE2 PHE A 285      -5.667 -15.632  17.793  1.00 83.80           H
ATOM   4356  CZ  PHE A 285      -6.678 -13.945  16.985  1.00 83.80           C
ATOM   4357  HZ  PHE A 285      -6.024 -13.883  16.114  1.00 83.80           H
ATOM   4358  HN  PHE A 285      -8.837 -11.792  20.308  1.00 83.80           H
ATOM   4359  N   ILE A 286      -6.408 -12.892  21.566  1.00 85.57           N
ATOM   4360  CA  ILE A 286      -4.993 -13.123  21.800  1.00 85.57           C
ATOM   4361  C   ILE A 286      -4.631 -12.654  23.211  1.00 85.57           C
ATOM   4362  O   ILE A 286      -4.499 -11.456  23.455  1.00 85.57           O
ATOM   4363  HA  ILE A 286      -4.823 -14.198  21.740  1.00 85.57           H
ATOM   4364  CB  ILE A 286      -4.154 -12.470  20.700  1.00 85.57           C
ATOM   4365  HB  ILE A 286      -4.350 -11.398  20.713  1.00 85.57           H
ATOM   4366  CG1 ILE A 286      -4.561 -12.988  19.320  1.00 85.57           C
ATOM   4367 1HG1 ILE A 286      -4.333 -14.051  19.244  1.00 85.57           H
ATOM   4368 2HG1 ILE A 286      -5.639 -12.883  19.191  1.00 85.57           H
ATOM   4369  CG2 ILE A 286      -2.659 -12.659  20.965  1.00 85.57           C
ATOM   4370 1HG2 ILE A 286      -2.399 -12.203  21.921  1.00 85.57           H
ATOM   4371 2HG2 ILE A 286      -2.427 -13.724  20.996  1.00 85.57           H
ATOM   4372 3HG2 ILE A 286      -2.086 -12.185  20.169  1.00 85.57           H
ATOM   4373  CD1 ILE A 286      -3.834 -12.224  18.211  1.00 85.57           C
ATOM   4374 1HD1 ILE A 286      -4.084 -11.165  18.275  1.00 85.57           H
ATOM   4375 2HD1 ILE A 286      -2.758 -12.351  18.328  1.00 85.57           H
ATOM   4376 3HD1 ILE A 286      -4.142 -12.612  17.240  1.00 85.57           H
ATOM   4377  HN  ILE A 286      -6.627 -12.024  21.122  1.00 85.57           H
ATOM   4378  N   SER A 287      -4.480 -13.623  24.102  1.00 84.24           N
ATOM   4379  CA  SER A 287      -4.151 -13.323  25.485  1.00 84.24           C
ATOM   4380  C   SER A 287      -2.712 -13.748  25.785  1.00 84.24           C
ATOM   4381  O   SER A 287      -2.130 -13.323  26.782  1.00 84.24           O
ATOM   4382  HA  SER A 287      -4.258 -12.242  25.579  1.00 84.24           H
ATOM   4383  CB  SER A 287      -5.120 -14.016  26.445  1.00 84.24           C
ATOM   4384 1HB  SER A 287      -4.829 -13.799  27.473  1.00 84.24           H
ATOM   4385 2HB  SER A 287      -6.122 -13.610  26.304  1.00 84.24           H
ATOM   4386  OG  SER A 287      -5.148 -15.427  26.248  1.00 84.24           O
ATOM   4387  HG  SER A 287      -5.820 -15.844  26.860  1.00 84.24           H
ATOM   4388  HN  SER A 287      -4.579 -14.596  23.893  1.00 84.24           H
ATOM   4389  N   ASN A 288      -2.179 -14.582  24.903  1.00 85.50           N
ATOM   4390  CA  ASN A 288      -0.852 -15.138  25.106  1.00 85.50           C
ATOM   4391  C   ASN A 288       0.193 -14.165  24.558  1.00 85.50           C
ATOM   4392  O   ASN A 288       0.152 -13.801  23.384  1.00 85.50           O
ATOM   4393  HA  ASN A 288      -0.764 -15.282  26.183  1.00 85.50           H
ATOM   4394  CB  ASN A 288      -0.694 -16.468  24.367  1.00 85.50           C
ATOM   4395 1HB  ASN A 288      -1.528 -17.126  24.611  1.00 85.50           H
ATOM   4396 2HB  ASN A 288      -0.728 -16.297  23.291  1.00 85.50           H
ATOM   4397  CG  ASN A 288       0.625 -17.149  24.739  1.00 85.50           C
ATOM   4398  OD1 ASN A 288       1.664 -16.522  24.861  1.00 85.50           O
ATOM   4399  ND2 ASN A 288       0.525 -18.464  24.913  1.00 85.50           N
ATOM   4400 1HD2 ASN A 288      -0.359 -18.918  24.798  1.00 85.50           H
ATOM   4401 2HD2 ASN A 288       1.333 -18.999  25.159  1.00 85.50           H
ATOM   4402  HN  ASN A 288      -2.638 -14.877  24.065  1.00 85.50           H
ATOM   4403  N   CYS A 289       1.106 -13.772  25.434  1.00 90.71           N
ATOM   4404  CA  CYS A 289       2.099 -12.772  25.081  1.00 90.71           C
ATOM   4405  C   CYS A 289       2.977 -13.339  23.964  1.00 90.71           C
ATOM   4406  O   CYS A 289       3.349 -12.621  23.037  1.00 90.71           O
ATOM   4407  HA  CYS A 289       1.552 -11.895  24.736  1.00 90.71           H
ATOM   4408  CB  CYS A 289       2.927 -12.344  26.295  1.00 90.71           C
ATOM   4409 1HB  CYS A 289       2.269 -11.970  27.080  1.00 90.71           H
ATOM   4410 2HB  CYS A 289       3.456 -13.204  26.706  1.00 90.71           H
ATOM   4411  SG  CYS A 289       4.123 -11.046  25.812  1.00 90.71           S
ATOM   4412  HN  CYS A 289       1.174 -14.125  26.367  1.00 90.71           H
ATOM   4413  N   ALA A 290       3.284 -14.622  24.089  1.00 92.86           N
ATOM   4414  CA  ALA A 290       4.176 -15.274  23.145  1.00 92.86           C
ATOM   4415  C   ALA A 290       3.563 -15.211  21.744  1.00 92.86           C
ATOM   4416  O   ALA A 290       4.260 -14.937  20.769  1.00 92.86           O
ATOM   4417  HA  ALA A 290       5.117 -14.725  23.145  1.00 92.86           H
ATOM   4418  CB  ALA A 290       4.442 -16.709  23.602  1.00 92.86           C
ATOM   4419 1HB  ALA A 290       4.904 -16.697  24.589  1.00 92.86           H
ATOM   4420 2HB  ALA A 290       3.500 -17.256  23.648  1.00 92.86           H
ATOM   4421 3HB  ALA A 290       5.111 -17.198  22.893  1.00 92.86           H
ATOM   4422  HN  ALA A 290       2.935 -15.212  24.817  1.00 92.86           H
ATOM   4423  N   VAL A 291       2.265 -15.471  21.689  1.00 92.97           N
ATOM   4424  CA  VAL A 291       1.550 -15.447  20.425  1.00 92.97           C
ATOM   4425  C   VAL A 291       1.547 -14.021  19.872  1.00 92.97           C
ATOM   4426  O   VAL A 291       1.763 -13.812  18.679  1.00 92.97           O
ATOM   4427  HA  VAL A 291       2.089 -16.091  19.730  1.00 92.97           H
ATOM   4428  CB  VAL A 291       0.143 -16.021  20.608  1.00 92.97           C
ATOM   4429  HB  VAL A 291      -0.366 -15.424  21.364  1.00 92.97           H
ATOM   4430  CG1 VAL A 291      -0.662 -15.922  19.311  1.00 92.97           C
ATOM   4431 1HG1 VAL A 291      -0.747 -14.876  19.014  1.00 92.97           H
ATOM   4432 2HG1 VAL A 291      -0.156 -16.482  18.525  1.00 92.97           H
ATOM   4433 3HG1 VAL A 291      -1.658 -16.336  19.469  1.00 92.97           H
ATOM   4434  CG2 VAL A 291       0.201 -17.465  21.109  1.00 92.97           C
ATOM   4435 1HG2 VAL A 291       0.737 -18.079  20.385  1.00 92.97           H
ATOM   4436 2HG2 VAL A 291       0.719 -17.497  22.067  1.00 92.97           H
ATOM   4437 3HG2 VAL A 291      -0.812 -17.848  21.230  1.00 92.97           H
ATOM   4438  HN  VAL A 291       1.705 -15.694  22.487  1.00 92.97           H
ATOM   4439  N   SER A 292       1.298 -13.074  20.766  1.00 93.21           N
ATOM   4440  CA  SER A 292       1.226 -11.677  20.376  1.00 93.21           C
ATOM   4441  C   SER A 292       2.570 -11.224  19.801  1.00 93.21           C
ATOM   4442  O   SER A 292       2.612 -10.514  18.797  1.00 93.21           O
ATOM   4443  HA  SER A 292       0.448 -11.630  19.613  1.00 93.21           H
ATOM   4444  CB  SER A 292       0.831 -10.794  21.561  1.00 93.21           C
ATOM   4445 1HB  SER A 292      -0.082 -11.181  22.013  1.00 93.21           H
ATOM   4446 2HB  SER A 292       1.608 -10.841  22.323  1.00 93.21           H
ATOM   4447  OG  SER A 292       0.629  -9.438  21.173  1.00 93.21           O
ATOM   4448  HG  SER A 292      -0.209  -9.357  20.634  1.00 93.21           H
ATOM   4449  HN  SER A 292       1.148 -13.250  21.739  1.00 93.21           H
ATOM   4450  N   THR A 293       3.635 -11.653  20.462  1.00 90.17           N
ATOM   4451  CA  THR A 293       4.975 -11.264  20.056  1.00 90.17           C
ATOM   4452  C   THR A 293       5.266 -11.759  18.637  1.00 90.17           C
ATOM   4453  O   THR A 293       5.771 -11.007  17.805  1.00 90.17           O
ATOM   4454  HA  THR A 293       5.024 -10.176  20.031  1.00 90.17           H
ATOM   4455  CB  THR A 293       5.958 -11.797  21.099  1.00 90.17           C
ATOM   4456  HB  THR A 293       5.900 -12.883  21.171  1.00 90.17           H
ATOM   4457  OG1 THR A 293       5.625 -11.083  22.287  1.00 90.17           O
ATOM   4458  HG1 THR A 293       4.937 -11.588  22.808  1.00 90.17           H
ATOM   4459  CG2 THR A 293       7.402 -11.382  20.808  1.00 90.17           C
ATOM   4460 1HG2 THR A 293       7.474 -10.295  20.803  1.00 90.17           H
ATOM   4461 2HG2 THR A 293       7.702 -11.771  19.835  1.00 90.17           H
ATOM   4462 3HG2 THR A 293       8.059 -11.787  21.579  1.00 90.17           H
ATOM   4463  HN  THR A 293       3.593 -12.253  21.260  1.00 90.17           H
ATOM   4464  N   ASN A 294       4.935 -13.021  18.406  1.00 91.88           N
ATOM   4465  CA  ASN A 294       5.225 -13.648  17.127  1.00 91.88           C
ATOM   4466  C   ASN A 294       4.417 -12.955  16.029  1.00 91.88           C
ATOM   4467  O   ASN A 294       4.911 -12.758  14.920  1.00 91.88           O
ATOM   4468  HA  ASN A 294       6.301 -13.533  16.989  1.00 91.88           H
ATOM   4469  CB  ASN A 294       4.836 -15.127  17.139  1.00 91.88           C
ATOM   4470 1HB  ASN A 294       3.836 -15.241  17.556  1.00 91.88           H
ATOM   4471 2HB  ASN A 294       4.800 -15.505  16.117  1.00 91.88           H
ATOM   4472  CG  ASN A 294       5.833 -15.950  17.957  1.00 91.88           C
ATOM   4473  OD1 ASN A 294       6.955 -15.543  18.209  1.00 91.88           O
ATOM   4474  ND2 ASN A 294       5.363 -17.128  18.357  1.00 91.88           N
ATOM   4475 1HD2 ASN A 294       4.432 -17.403  18.116  1.00 91.88           H
ATOM   4476 2HD2 ASN A 294       5.940 -17.740  18.898  1.00 91.88           H
ATOM   4477  HN  ASN A 294       4.478 -13.610  19.071  1.00 91.88           H
ATOM   4478  N   ILE A 295       3.187 -12.603  16.376  1.00 91.69           N
ATOM   4479  CA  ILE A 295       2.297 -11.958  15.426  1.00 91.69           C
ATOM   4480  C   ILE A 295       2.888 -10.607  15.016  1.00 91.69           C
ATOM   4481  O   ILE A 295       2.866 -10.247  13.841  1.00 91.69           O
ATOM   4482  HA  ILE A 295       2.246 -12.594  14.542  1.00 91.69           H
ATOM   4483  CB  ILE A 295       0.881 -11.863  15.998  1.00 91.69           C
ATOM   4484  HB  ILE A 295       0.953 -11.529  17.033  1.00 91.69           H
ATOM   4485  CG1 ILE A 295       0.201 -13.233  16.010  1.00 91.69           C
ATOM   4486 1HG1 ILE A 295       0.014 -13.559  14.987  1.00 91.69           H
ATOM   4487 2HG1 ILE A 295       0.867 -13.969  16.462  1.00 91.69           H
ATOM   4488  CG2 ILE A 295       0.054 -10.819  15.243  1.00 91.69           C
ATOM   4489 1HG2 ILE A 295       0.533  -9.844  15.330  1.00 91.69           H
ATOM   4490 2HG2 ILE A 295      -0.011 -11.099  14.192  1.00 91.69           H
ATOM   4491 3HG2 ILE A 295      -0.947 -10.772  15.670  1.00 91.69           H
ATOM   4492  CD1 ILE A 295      -1.116 -13.184  16.786  1.00 91.69           C
ATOM   4493 1HD1 ILE A 295      -0.921 -12.882  17.815  1.00 91.69           H
ATOM   4494 2HD1 ILE A 295      -1.788 -12.465  16.317  1.00 91.69           H
ATOM   4495 3HD1 ILE A 295      -1.579 -14.172  16.779  1.00 91.69           H
ATOM   4496  HN  ILE A 295       2.799 -12.752  17.285  1.00 91.69           H
ATOM   4497  N   ASP A 296       3.401  -9.896  16.010  1.00 93.08           N
ATOM   4498  CA  ASP A 296       3.940  -8.567  15.778  1.00 93.08           C
ATOM   4499  C   ASP A 296       5.146  -8.666  14.843  1.00 93.08           C
ATOM   4500  O   ASP A 296       5.310  -7.840  13.946  1.00 93.08           O
ATOM   4501  HA  ASP A 296       3.119  -7.997  15.342  1.00 93.08           H
ATOM   4502  CB  ASP A 296       4.408  -7.927  17.087  1.00 93.08           C
ATOM   4503 1HB  ASP A 296       4.907  -8.674  17.703  1.00 93.08           H
ATOM   4504 2HB  ASP A 296       5.140  -7.149  16.873  1.00 93.08           H
ATOM   4505  CG  ASP A 296       3.229  -7.328  17.856  1.00 93.08           C
ATOM   4506  OD1 ASP A 296       2.083  -7.687  17.509  1.00 93.08           O
ATOM   4507  OD2 ASP A 296       3.500  -6.524  18.775  1.00 93.08           O
ATOM   4508  HN  ASP A 296       3.451 -10.214  16.957  1.00 93.08           H
ATOM   4509  N   ILE A 297       5.959  -9.685  15.083  1.00 93.23           N
ATOM   4510  CA  ILE A 297       7.129  -9.920  14.255  1.00 93.23           C
ATOM   4511  C   ILE A 297       6.681 -10.258  12.831  1.00 93.23           C
ATOM   4512  O   ILE A 297       7.224  -9.728  11.863  1.00 93.23           O
ATOM   4513  HA  ILE A 297       7.701  -8.993  14.225  1.00 93.23           H
ATOM   4514  CB  ILE A 297       8.027 -10.986  14.886  1.00 93.23           C
ATOM   4515  HB  ILE A 297       7.407 -11.842  15.150  1.00 93.23           H
ATOM   4516  CG1 ILE A 297       8.662 -10.472  16.180  1.00 93.23           C
ATOM   4517 1HG1 ILE A 297       9.366  -9.672  15.951  1.00 93.23           H
ATOM   4518 2HG1 ILE A 297       7.892 -10.044  16.822  1.00 93.23           H
ATOM   4519  CG2 ILE A 297       9.077 -11.479  13.889  1.00 93.23           C
ATOM   4520 1HG2 ILE A 297       8.579 -11.911  13.021  1.00 93.23           H
ATOM   4521 2HG2 ILE A 297       9.699 -10.641  13.572  1.00 93.23           H
ATOM   4522 3HG2 ILE A 297       9.702 -12.236  14.363  1.00 93.23           H
ATOM   4523  CD1 ILE A 297       9.385 -11.598  16.921  1.00 93.23           C
ATOM   4524 1HD1 ILE A 297       8.673 -12.385  17.170  1.00 93.23           H
ATOM   4525 2HD1 ILE A 297      10.170 -12.006  16.285  1.00 93.23           H
ATOM   4526 3HD1 ILE A 297       9.827 -11.205  17.837  1.00 93.23           H
ATOM   4527  HN  ILE A 297       5.829 -10.340  15.827  1.00 93.23           H
ATOM   4528  N   CYS A 298       5.695 -11.139  12.749  1.00 94.69           N
ATOM   4529  CA  CYS A 298       5.176 -11.564  11.460  1.00 94.69           C
ATOM   4530  C   CYS A 298       4.700 -10.323  10.702  1.00 94.69           C
ATOM   4531  O   CYS A 298       4.921 -10.204   9.498  1.00 94.69           O
ATOM   4532  HA  CYS A 298       6.000 -12.046  10.934  1.00 94.69           H
ATOM   4533  CB  CYS A 298       4.062 -12.602  11.612  1.00 94.69           C
ATOM   4534 1HB  CYS A 298       3.364 -12.287  12.388  1.00 94.69           H
ATOM   4535 2HB  CYS A 298       3.494 -12.677  10.685  1.00 94.69           H
ATOM   4536  SG  CYS A 298       4.779 -14.230  12.039  1.00 94.69           S
ATOM   4537  HG  CYS A 298       5.016 -13.947  13.317  1.00 94.69           H
ATOM   4538  HN  CYS A 298       5.253 -11.560  13.541  1.00 94.69           H
ATOM   4539  N   PHE A 299       4.055  -9.430  11.438  1.00 93.57           N
ATOM   4540  CA  PHE A 299       3.543  -8.204  10.850  1.00 93.57           C
ATOM   4541  C   PHE A 299       4.673  -7.381  10.227  1.00 93.57           C
ATOM   4542  O   PHE A 299       4.566  -6.939   9.084  1.00 93.57           O
ATOM   4543  HA  PHE A 299       2.833  -8.489  10.073  1.00 93.57           H
ATOM   4544  CB  PHE A 299       2.905  -7.396  11.982  1.00 93.57           C
ATOM   4545 1HB  PHE A 299       2.109  -7.989  12.433  1.00 93.57           H
ATOM   4546 2HB  PHE A 299       3.652  -7.224  12.757  1.00 93.57           H
ATOM   4547  CG  PHE A 299       2.331  -6.049  11.539  1.00 93.57           C
ATOM   4548  CD1 PHE A 299       3.063  -4.914  11.694  1.00 93.57           C
ATOM   4549  HD1 PHE A 299       4.059  -4.963  12.134  1.00 93.57           H
ATOM   4550  CD2 PHE A 299       1.088  -5.987  10.990  1.00 93.57           C
ATOM   4551  HD2 PHE A 299       0.501  -6.898  10.865  1.00 93.57           H
ATOM   4552  CE1 PHE A 299       2.530  -3.664  11.283  1.00 93.57           C
ATOM   4553  HE1 PHE A 299       3.117  -2.753  11.408  1.00 93.57           H
ATOM   4554  CE2 PHE A 299       0.555  -4.737  10.578  1.00 93.57           C
ATOM   4555  HE2 PHE A 299      -0.441  -4.688  10.138  1.00 93.57           H
ATOM   4556  CZ  PHE A 299       1.287  -3.602  10.734  1.00 93.57           C
ATOM   4557  HZ  PHE A 299       0.878  -2.642  10.418  1.00 93.57           H
ATOM   4558  HN  PHE A 299       3.881  -9.533  12.418  1.00 93.57           H
ATOM   4559  N   GLN A 300       5.729  -7.201  11.005  1.00 90.25           N
ATOM   4560  CA  GLN A 300       6.835  -6.358  10.583  1.00 90.25           C
ATOM   4561  C   GLN A 300       7.470  -6.916   9.307  1.00 90.25           C
ATOM   4562  O   GLN A 300       7.803  -6.162   8.395  1.00 90.25           O
ATOM   4563  HA  GLN A 300       6.395  -5.382  10.381  1.00 90.25           H
ATOM   4564  CB  GLN A 300       7.875  -6.218  11.697  1.00 90.25           C
ATOM   4565 1HB  GLN A 300       8.119  -7.202  12.097  1.00 90.25           H
ATOM   4566 2HB  GLN A 300       8.796  -5.802  11.289  1.00 90.25           H
ATOM   4567  CG  GLN A 300       7.356  -5.320  12.821  1.00 90.25           C
ATOM   4568 1HG  GLN A 300       7.135  -4.328  12.426  1.00 90.25           H
ATOM   4569 2HG  GLN A 300       6.421  -5.723  13.212  1.00 90.25           H
ATOM   4570  CD  GLN A 300       8.381  -5.208  13.951  1.00 90.25           C
ATOM   4571  OE1 GLN A 300       9.508  -5.663  13.849  1.00 90.25           O
ATOM   4572  NE2 GLN A 300       7.928  -4.579  15.032  1.00 90.25           N
ATOM   4573 1HE2 GLN A 300       6.992  -4.230  15.052  1.00 90.25           H
ATOM   4574 2HE2 GLN A 300       8.525  -4.456  15.825  1.00 90.25           H
ATOM   4575  HN  GLN A 300       5.836  -7.618  11.908  1.00 90.25           H
ATOM   4576  N   VAL A 301       7.619  -8.232   9.285  1.00 95.13           N
ATOM   4577  CA  VAL A 301       8.272  -8.893   8.168  1.00 95.13           C
ATOM   4578  C   VAL A 301       7.414  -8.730   6.912  1.00 95.13           C
ATOM   4579  O   VAL A 301       7.903  -8.284   5.875  1.00 95.13           O
ATOM   4580  HA  VAL A 301       9.229  -8.396   8.006  1.00 95.13           H
ATOM   4581  CB  VAL A 301       8.551 -10.356   8.516  1.00 95.13           C
ATOM   4582  HB  VAL A 301       7.608 -10.817   8.811  1.00 95.13           H
ATOM   4583  CG1 VAL A 301       9.085 -11.117   7.300  1.00 95.13           C
ATOM   4584 1HG1 VAL A 301       8.348 -11.083   6.498  1.00 95.13           H
ATOM   4585 2HG1 VAL A 301      10.013 -10.655   6.962  1.00 95.13           H
ATOM   4586 3HG1 VAL A 301       9.275 -12.154   7.576  1.00 95.13           H
ATOM   4587  CG2 VAL A 301       9.517 -10.465   9.698  1.00 95.13           C
ATOM   4588 1HG2 VAL A 301      10.459  -9.980   9.443  1.00 95.13           H
ATOM   4589 2HG2 VAL A 301       9.081  -9.975  10.569  1.00 95.13           H
ATOM   4590 3HG2 VAL A 301       9.698 -11.515   9.924  1.00 95.13           H
ATOM   4591  HN  VAL A 301       7.303  -8.843  10.011  1.00 95.13           H
ATOM   4592  N   THR A 302       6.149  -9.101   7.046  1.00 94.26           N
ATOM   4593  CA  THR A 302       5.258  -9.152   5.899  1.00 94.26           C
ATOM   4594  C   THR A 302       5.009  -7.744   5.354  1.00 94.26           C
ATOM   4595  O   THR A 302       4.838  -7.563   4.150  1.00 94.26           O
ATOM   4596  HA  THR A 302       5.749  -9.719   5.108  1.00 94.26           H
ATOM   4597  CB  THR A 302       3.978  -9.873   6.327  1.00 94.26           C
ATOM   4598  HB  THR A 302       3.266  -9.922   5.503  1.00 94.26           H
ATOM   4599  OG1 THR A 302       3.541  -9.154   7.476  1.00 94.26           O
ATOM   4600  HG1 THR A 302       2.619  -9.443   7.731  1.00 94.26           H
ATOM   4601  CG2 THR A 302       4.249 -11.285   6.851  1.00 94.26           C
ATOM   4602 1HG2 THR A 302       4.909 -11.230   7.718  1.00 94.26           H
ATOM   4603 2HG2 THR A 302       4.724 -11.878   6.070  1.00 94.26           H
ATOM   4604 3HG2 THR A 302       3.307 -11.752   7.141  1.00 94.26           H
ATOM   4605  HN  THR A 302       5.732  -9.362   7.917  1.00 94.26           H
ATOM   4606  N   GLN A 303       4.997  -6.784   6.267  1.00 91.29           N
ATOM   4607  CA  GLN A 303       4.830  -5.392   5.886  1.00 91.29           C
ATOM   4608  C   GLN A 303       5.998  -4.939   5.007  1.00 91.29           C
ATOM   4609  O   GLN A 303       5.799  -4.231   4.021  1.00 91.29           O
ATOM   4610  HA  GLN A 303       3.902  -5.356   5.316  1.00 91.29           H
ATOM   4611  CB  GLN A 303       4.695  -4.498   7.121  1.00 91.29           C
ATOM   4612 1HB  GLN A 303       3.833  -4.814   7.710  1.00 91.29           H
ATOM   4613 2HB  GLN A 303       5.573  -4.613   7.756  1.00 91.29           H
ATOM   4614  CG  GLN A 303       4.536  -3.030   6.721  1.00 91.29           C
ATOM   4615 1HG  GLN A 303       5.454  -2.676   6.253  1.00 91.29           H
ATOM   4616 2HG  GLN A 303       3.743  -2.936   5.979  1.00 91.29           H
ATOM   4617  CD  GLN A 303       4.209  -2.163   7.938  1.00 91.29           C
ATOM   4618  OE1 GLN A 303       5.023  -1.957   8.823  1.00 91.29           O
ATOM   4619  NE2 GLN A 303       2.975  -1.666   7.932  1.00 91.29           N
ATOM   4620 1HE2 GLN A 303       2.356  -1.873   7.174  1.00 91.29           H
ATOM   4621 2HE2 GLN A 303       2.666  -1.085   8.685  1.00 91.29           H
ATOM   4622  HN  GLN A 303       5.098  -6.945   7.249  1.00 91.29           H
ATOM   4623  N   THR A 304       7.190  -5.365   5.397  1.00 92.66           N
ATOM   4624  CA  THR A 304       8.394  -4.975   4.683  1.00 92.66           C
ATOM   4625  C   THR A 304       8.368  -5.522   3.254  1.00 92.66           C
ATOM   4626  O   THR A 304       8.709  -4.813   2.308  1.00 92.66           O
ATOM   4627  HA  THR A 304       8.413  -3.888   4.609  1.00 92.66           H
ATOM   4628  CB  THR A 304       9.601  -5.453   5.494  1.00 92.66           C
ATOM   4629  HB  THR A 304       9.648  -6.542   5.516  1.00 92.66           H
ATOM   4630  OG1 THR A 304       9.442  -4.818   6.759  1.00 92.66           O
ATOM   4631  HG1 THR A 304       9.059  -5.464   7.420  1.00 92.66           H
ATOM   4632  CG2 THR A 304      10.922  -4.897   4.961  1.00 92.66           C
ATOM   4633 1HG2 THR A 304      10.901  -3.808   5.001  1.00 92.66           H
ATOM   4634 2HG2 THR A 304      11.063  -5.219   3.929  1.00 92.66           H
ATOM   4635 3HG2 THR A 304      11.745  -5.267   5.572  1.00 92.66           H
ATOM   4636  HN  THR A 304       7.341  -5.966   6.182  1.00 92.66           H
ATOM   4637  N   ILE A 305       7.959  -6.777   3.142  1.00 92.17           N
ATOM   4638  CA  ILE A 305       7.859  -7.418   1.842  1.00 92.17           C
ATOM   4639  C   ILE A 305       6.917  -6.609   0.950  1.00 92.17           C
ATOM   4640  O   ILE A 305       7.173  -6.444  -0.242  1.00 92.17           O
ATOM   4641  HA  ILE A 305       8.853  -7.406   1.395  1.00 92.17           H
ATOM   4642  CB  ILE A 305       7.451  -8.885   1.998  1.00 92.17           C
ATOM   4643  HB  ILE A 305       6.558  -8.926   2.622  1.00 92.17           H
ATOM   4644  CG1 ILE A 305       8.541  -9.685   2.714  1.00 92.17           C
ATOM   4645 1HG1 ILE A 305       9.385  -9.839   2.041  1.00 92.17           H
ATOM   4646 2HG1 ILE A 305       8.913  -9.117   3.566  1.00 92.17           H
ATOM   4647  CG2 ILE A 305       7.084  -9.498   0.645  1.00 92.17           C
ATOM   4648 1HG2 ILE A 305       6.250  -8.948   0.210  1.00 92.17           H
ATOM   4649 2HG2 ILE A 305       7.944  -9.444  -0.023  1.00 92.17           H
ATOM   4650 3HG2 ILE A 305       6.798 -10.541   0.785  1.00 92.17           H
ATOM   4651  CD1 ILE A 305       8.006 -11.037   3.189  1.00 92.17           C
ATOM   4652 1HD1 ILE A 305       7.178 -10.878   3.880  1.00 92.17           H
ATOM   4653 2HD1 ILE A 305       7.657 -11.612   2.330  1.00 92.17           H
ATOM   4654 3HD1 ILE A 305       8.801 -11.585   3.694  1.00 92.17           H
ATOM   4655  HN  ILE A 305       7.699  -7.352   3.918  1.00 92.17           H
ATOM   4656  N   ALA A 306       5.845  -6.124   1.561  1.00 91.69           N
ATOM   4657  CA  ALA A 306       4.838  -5.377   0.826  1.00 91.69           C
ATOM   4658  C   ALA A 306       5.461  -4.090   0.282  1.00 91.69           C
ATOM   4659  O   ALA A 306       5.126  -3.650  -0.816  1.00 91.69           O
ATOM   4660  HA  ALA A 306       4.512  -5.995  -0.010  1.00 91.69           H
ATOM   4661  CB  ALA A 306       3.639  -5.106   1.737  1.00 91.69           C
ATOM   4662 1HB  ALA A 306       3.216  -6.053   2.072  1.00 91.69           H
ATOM   4663 2HB  ALA A 306       3.963  -4.526   2.601  1.00 91.69           H
ATOM   4664 3HB  ALA A 306       2.884  -4.546   1.185  1.00 91.69           H
ATOM   4665  HN  ALA A 306       5.661  -6.235   2.537  1.00 91.69           H
ATOM   4666  N   PHE A 307       6.355  -3.521   1.077  1.00 90.03           N
ATOM   4667  CA  PHE A 307       6.978  -2.258   0.720  1.00 90.03           C
ATOM   4668  C   PHE A 307       7.904  -2.425  -0.487  1.00 90.03           C
ATOM   4669  O   PHE A 307       8.079  -1.496  -1.274  1.00 90.03           O
ATOM   4670  HA  PHE A 307       6.178  -1.563   0.467  1.00 90.03           H
ATOM   4671  CB  PHE A 307       7.807  -1.811   1.925  1.00 90.03           C
ATOM   4672 1HB  PHE A 307       8.449  -2.634   2.238  1.00 90.03           H
ATOM   4673 2HB  PHE A 307       8.462  -0.994   1.621  1.00 90.03           H
ATOM   4674  CG  PHE A 307       6.969  -1.354   3.121  1.00 90.03           C
ATOM   4675  CD1 PHE A 307       5.619  -1.236   3.001  1.00 90.03           C
ATOM   4676  HD1 PHE A 307       5.135  -1.467   2.052  1.00 90.03           H
ATOM   4677  CD2 PHE A 307       7.573  -1.066   4.305  1.00 90.03           C
ATOM   4678  HD2 PHE A 307       8.655  -1.161   4.402  1.00 90.03           H
ATOM   4679  CE1 PHE A 307       4.842  -0.812   4.111  1.00 90.03           C
ATOM   4680  HE1 PHE A 307       3.760  -0.717   4.014  1.00 90.03           H
ATOM   4681  CE2 PHE A 307       6.796  -0.643   5.415  1.00 90.03           C
ATOM   4682  HE2 PHE A 307       7.280  -0.412   6.364  1.00 90.03           H
ATOM   4683  CZ  PHE A 307       5.446  -0.524   5.294  1.00 90.03           C
ATOM   4684  HZ  PHE A 307       4.849  -0.199   6.147  1.00 90.03           H
ATOM   4685  HN  PHE A 307       6.655  -3.908   1.949  1.00 90.03           H
ATOM   4686  N   PHE A 308       8.474  -3.617  -0.594  1.00 86.68           N
ATOM   4687  CA  PHE A 308       9.357  -3.927  -1.706  1.00 86.68           C
ATOM   4688  C   PHE A 308       8.611  -3.837  -3.039  1.00 86.68           C
ATOM   4689  O   PHE A 308       9.227  -3.649  -4.087  1.00 86.68           O
ATOM   4690  HA  PHE A 308      10.163  -3.194  -1.693  1.00 86.68           H
ATOM   4691  CB  PHE A 308       9.844  -5.363  -1.503  1.00 86.68           C
ATOM   4692 1HB  PHE A 308       9.064  -5.933  -0.999  1.00 86.68           H
ATOM   4693 2HB  PHE A 308       9.996  -5.825  -2.479  1.00 86.68           H
ATOM   4694  CG  PHE A 308      11.139  -5.473  -0.696  1.00 86.68           C
ATOM   4695  CD1 PHE A 308      12.336  -5.236  -1.296  1.00 86.68           C
ATOM   4696  HD1 PHE A 308      12.373  -4.968  -2.352  1.00 86.68           H
ATOM   4697  CD2 PHE A 308      11.093  -5.807   0.621  1.00 86.68           C
ATOM   4698  HD2 PHE A 308      10.133  -5.997   1.102  1.00 86.68           H
ATOM   4699  CE1 PHE A 308      13.538  -5.338  -0.546  1.00 86.68           C
ATOM   4700  HE1 PHE A 308      14.498  -5.148  -1.027  1.00 86.68           H
ATOM   4701  CE2 PHE A 308      12.294  -5.909   1.371  1.00 86.68           C
ATOM   4702  HE2 PHE A 308      12.257  -6.177   2.427  1.00 86.68           H
ATOM   4703  CZ  PHE A 308      13.492  -5.672   0.771  1.00 86.68           C
ATOM   4704  HZ  PHE A 308      14.414  -5.750   1.346  1.00 86.68           H
ATOM   4705  HN  PHE A 308       8.342  -4.361   0.061  1.00 86.68           H
ATOM   4706  N   HIS A 309       7.296  -3.975  -2.956  1.00 77.00           N
ATOM   4707  CA  HIS A 309       6.462  -3.932  -4.144  1.00 77.00           C
ATOM   4708  C   HIS A 309       6.592  -2.562  -4.813  1.00 77.00           C
ATOM   4709  O   HIS A 309       6.584  -2.463  -6.039  1.00 77.00           O
ATOM   4710  HA  HIS A 309       6.844  -4.696  -4.822  1.00 77.00           H
ATOM   4711  CB  HIS A 309       5.014  -4.291  -3.806  1.00 77.00           C
ATOM   4712 1HB  HIS A 309       5.002  -5.238  -3.267  1.00 77.00           H
ATOM   4713 2HB  HIS A 309       4.611  -3.535  -3.131  1.00 77.00           H
ATOM   4714  CG  HIS A 309       4.110  -4.402  -5.011  1.00 77.00           C
ATOM   4715  ND1 HIS A 309       4.304  -5.341  -6.009  1.00 77.00           N
ATOM   4716  HD1 HIS A 309       5.036  -6.021  -6.038  1.00 77.00           H
ATOM   4717  CD2 HIS A 309       3.007  -3.683  -5.367  1.00 77.00           C
ATOM   4718  HD2 HIS A 309       2.573  -2.860  -4.800  1.00 77.00           H
ATOM   4719  CE1 HIS A 309       3.354  -5.184  -6.920  1.00 77.00           C
ATOM   4720  HE1 HIS A 309       3.235  -5.774  -7.829  1.00 77.00           H
ATOM   4721  NE2 HIS A 309       2.552  -4.157  -6.520  1.00 77.00           N
ATOM   4722  HN  HIS A 309       6.802  -4.115  -2.097  1.00 77.00           H
ATOM   4723  N   SER A 310       6.710  -1.540  -3.978  1.00 82.68           N
ATOM   4724  CA  SER A 310       6.737  -0.173  -4.468  1.00 82.68           C
ATOM   4725  C   SER A 310       8.030   0.078  -5.247  1.00 82.68           C
ATOM   4726  O   SER A 310       8.082   0.962  -6.102  1.00 82.68           O
ATOM   4727  HA  SER A 310       5.871  -0.084  -5.125  1.00 82.68           H
ATOM   4728  CB  SER A 310       6.608   0.827  -3.318  1.00 82.68           C
ATOM   4729 1HB  SER A 310       7.371   0.617  -2.567  1.00 82.68           H
ATOM   4730 2HB  SER A 310       6.797   1.834  -3.690  1.00 82.68           H
ATOM   4731  OG  SER A 310       5.320   0.780  -2.710  1.00 82.68           O
ATOM   4732  HG  SER A 310       4.655   1.261  -3.281  1.00 82.68           H
ATOM   4733  HN  SER A 310       6.785  -1.635  -2.986  1.00 82.68           H
ATOM   4734  N   CYS A 311       9.041  -0.715  -4.925  1.00 85.44           N
ATOM   4735  CA  CYS A 311      10.326  -0.599  -5.594  1.00 85.44           C
ATOM   4736  C   CYS A 311      10.339  -1.569  -6.777  1.00 85.44           C
ATOM   4737  O   CYS A 311      11.148  -1.426  -7.693  1.00 85.44           O
ATOM   4738  HA  CYS A 311      10.408   0.432  -5.938  1.00 85.44           H
ATOM   4739  CB  CYS A 311      11.489  -0.854  -4.634  1.00 85.44           C
ATOM   4740 1HB  CYS A 311      12.417  -0.481  -5.067  1.00 85.44           H
ATOM   4741 2HB  CYS A 311      11.329  -0.309  -3.703  1.00 85.44           H
ATOM   4742  SG  CYS A 311      11.636  -2.646  -4.290  1.00 85.44           S
ATOM   4743  HG  CYS A 311      12.681  -2.545  -3.474  1.00 85.44           H
ATOM   4744  HN  CYS A 311       8.993  -1.424  -4.222  1.00 85.44           H
ATOM   4745  N   LEU A 312       9.435  -2.535  -6.720  1.00 82.09           N
ATOM   4746  CA  LEU A 312       9.404  -3.593  -7.717  1.00 82.09           C
ATOM   4747  C   LEU A 312       8.633  -3.107  -8.946  1.00 82.09           C
ATOM   4748  O   LEU A 312       8.945  -3.493 -10.071  1.00 82.09           O
ATOM   4749  HA  LEU A 312      10.434  -3.793  -8.012  1.00 82.09           H
ATOM   4750  CB  LEU A 312       8.848  -4.883  -7.112  1.00 82.09           C
ATOM   4751 1HB  LEU A 312       7.951  -4.638  -6.544  1.00 82.09           H
ATOM   4752 2HB  LEU A 312       8.541  -5.539  -7.926  1.00 82.09           H
ATOM   4753  CG  LEU A 312       9.799  -5.660  -6.199  1.00 82.09           C
ATOM   4754  HG  LEU A 312      10.115  -4.999  -5.393  1.00 82.09           H
ATOM   4755  CD1 LEU A 312       9.088  -6.851  -5.554  1.00 82.09           C
ATOM   4756 1HD1 LEU A 312       8.247  -6.494  -4.959  1.00 82.09           H
ATOM   4757 2HD1 LEU A 312       8.724  -7.523  -6.332  1.00 82.09           H
ATOM   4758 3HD1 LEU A 312       9.786  -7.386  -4.910  1.00 82.09           H
ATOM   4759  CD2 LEU A 312      11.059  -6.086  -6.955  1.00 82.09           C
ATOM   4760 1HD2 LEU A 312      10.782  -6.723  -7.794  1.00 82.09           H
ATOM   4761 2HD2 LEU A 312      11.576  -5.201  -7.326  1.00 82.09           H
ATOM   4762 3HD2 LEU A 312      11.718  -6.636  -6.283  1.00 82.09           H
ATOM   4763  HN  LEU A 312       8.732  -2.603  -6.011  1.00 82.09           H
ATOM   4764  N   ASN A 313       7.641  -2.268  -8.689  1.00 75.23           N
ATOM   4765  CA  ASN A 313       6.743  -1.825  -9.742  1.00 75.23           C
ATOM   4766  C   ASN A 313       7.566  -1.286 -10.914  1.00 75.23           C
ATOM   4767  O   ASN A 313       7.434  -1.762 -12.041  1.00 75.23           O
ATOM   4768  HA  ASN A 313       6.161  -2.706 -10.012  1.00 75.23           H
ATOM   4769  CB  ASN A 313       5.829  -0.702  -9.250  1.00 75.23           C
ATOM   4770 1HB  ASN A 313       6.395  -0.017  -8.618  1.00 75.23           H
ATOM   4771 2HB  ASN A 313       5.467  -0.124 -10.101  1.00 75.23           H
ATOM   4772  CG  ASN A 313       4.641  -1.265  -8.467  1.00 75.23           C
ATOM   4773  OD1 ASN A 313       4.233  -2.401  -8.640  1.00 75.23           O
ATOM   4774  ND2 ASN A 313       4.111  -0.408  -7.598  1.00 75.23           N
ATOM   4775 1HD2 ASN A 313       4.495   0.511  -7.505  1.00 75.23           H
ATOM   4776 2HD2 ASN A 313       3.330  -0.683  -7.038  1.00 75.23           H
ATOM   4777  HN  ASN A 313       7.446  -1.893  -7.782  1.00 75.23           H
ATOM   4778  N   PRO A 314       8.426  -0.288 -10.672  1.00 75.05           N
ATOM   4779  CA  PRO A 314       9.201   0.321 -11.757  1.00 75.05           C
ATOM   4780  C   PRO A 314       9.962  -0.713 -12.571  1.00 75.05           C
ATOM   4781  O   PRO A 314       9.991  -0.642 -13.799  1.00 75.05           O
ATOM   4782  HA  PRO A 314       8.533   0.807 -12.467  1.00 75.05           H
ATOM   4783  CB  PRO A 314      10.146   1.281 -11.033  1.00 75.05           C
ATOM   4784 1HB  PRO A 314      11.098   0.805 -10.797  1.00 75.05           H
ATOM   4785 2HB  PRO A 314      10.371   2.157 -11.641  1.00 75.05           H
ATOM   4786  CG  PRO A 314       9.375   1.653  -9.772  1.00 75.05           C
ATOM   4787 1HG  PRO A 314      10.033   2.039  -8.994  1.00 75.05           H
ATOM   4788 2HG  PRO A 314       8.637   2.432  -9.964  1.00 75.05           H
ATOM   4789  CD  PRO A 314       8.726   0.338  -9.371  1.00 75.05           C
ATOM   4790 1HD  PRO A 314       9.397  -0.280  -8.775  1.00 75.05           H
ATOM   4791 2HD  PRO A 314       7.828   0.496  -8.774  1.00 75.05           H
ATOM   4792  N   VAL A 315      10.564  -1.655 -11.860  1.00 76.26           N
ATOM   4793  CA  VAL A 315      11.418  -2.643 -12.496  1.00 76.26           C
ATOM   4794  C   VAL A 315      10.582  -3.488 -13.460  1.00 76.26           C
ATOM   4795  O   VAL A 315      11.027  -3.800 -14.563  1.00 76.26           O
ATOM   4796  HA  VAL A 315      12.174  -2.105 -13.067  1.00 76.26           H
ATOM   4797  CB  VAL A 315      12.132  -3.480 -11.433  1.00 76.26           C
ATOM   4798  HB  VAL A 315      11.372  -3.962 -10.820  1.00 76.26           H
ATOM   4799  CG1 VAL A 315      12.981  -4.577 -12.078  1.00 76.26           C
ATOM   4800 1HG1 VAL A 315      12.341  -5.233 -12.667  1.00 76.26           H
ATOM   4801 2HG1 VAL A 315      13.730  -4.122 -12.727  1.00 76.26           H
ATOM   4802 3HG1 VAL A 315      13.478  -5.156 -11.300  1.00 76.26           H
ATOM   4803  CG2 VAL A 315      12.982  -2.595 -10.519  1.00 76.26           C
ATOM   4804 1HG2 VAL A 315      13.731  -2.072 -11.113  1.00 76.26           H
ATOM   4805 2HG2 VAL A 315      12.342  -1.868 -10.019  1.00 76.26           H
ATOM   4806 3HG2 VAL A 315      13.479  -3.215  -9.773  1.00 76.26           H
ATOM   4807  HN  VAL A 315      10.475  -1.748 -10.868  1.00 76.26           H
ATOM   4808  N   LEU A 316       9.386  -3.834 -13.008  1.00 74.15           N
ATOM   4809  CA  LEU A 316       8.500  -4.671 -13.799  1.00 74.15           C
ATOM   4810  C   LEU A 316       8.235  -3.995 -15.146  1.00 74.15           C
ATOM   4811  O   LEU A 316       8.299  -4.640 -16.192  1.00 74.15           O
ATOM   4812  HA  LEU A 316       9.017  -5.613 -13.982  1.00 74.15           H
ATOM   4813  CB  LEU A 316       7.228  -4.997 -13.014  1.00 74.15           C
ATOM   4814 1HB  LEU A 316       6.799  -4.063 -12.651  1.00 74.15           H
ATOM   4815 2HB  LEU A 316       6.503  -5.435 -13.701  1.00 74.15           H
ATOM   4816  CG  LEU A 316       7.398  -5.945 -11.825  1.00 74.15           C
ATOM   4817  HG  LEU A 316       8.164  -5.534 -11.168  1.00 74.15           H
ATOM   4818  CD1 LEU A 316       6.106  -6.041 -11.011  1.00 74.15           C
ATOM   4819 1HD1 LEU A 316       5.840  -5.053 -10.635  1.00 74.15           H
ATOM   4820 2HD1 LEU A 316       5.304  -6.416 -11.645  1.00 74.15           H
ATOM   4821 3HD1 LEU A 316       6.255  -6.720 -10.172  1.00 74.15           H
ATOM   4822  CD2 LEU A 316       7.889  -7.319 -12.286  1.00 74.15           C
ATOM   4823 1HD2 LEU A 316       7.164  -7.751 -12.976  1.00 74.15           H
ATOM   4824 2HD2 LEU A 316       8.850  -7.213 -12.788  1.00 74.15           H
ATOM   4825 3HD2 LEU A 316       8.001  -7.973 -11.421  1.00 74.15           H
ATOM   4826  HN  LEU A 316       9.020  -3.553 -12.120  1.00 74.15           H
ATOM   4827  N   TYR A 317       7.943  -2.704 -15.077  1.00 62.70           N
ATOM   4828  CA  TYR A 317       7.587  -1.953 -16.268  1.00 62.70           C
ATOM   4829  C   TYR A 317       8.775  -1.850 -17.227  1.00 62.70           C
ATOM   4830  O   TYR A 317       8.597  -1.853 -18.444  1.00 62.70           O
ATOM   4831  HA  TYR A 317       6.772  -2.478 -16.766  1.00 62.70           H
ATOM   4832  CB  TYR A 317       7.214  -0.549 -15.786  1.00 62.70           C
ATOM   4833 1HB  TYR A 317       8.073  -0.109 -15.281  1.00 62.70           H
ATOM   4834 2HB  TYR A 317       6.998   0.076 -16.652  1.00 62.70           H
ATOM   4835  CG  TYR A 317       6.012  -0.516 -14.839  1.00 62.70           C
ATOM   4836  CD1 TYR A 317       4.907  -1.300 -15.099  1.00 62.70           C
ATOM   4837  HD1 TYR A 317       4.890  -1.944 -15.979  1.00 62.70           H
ATOM   4838  CD2 TYR A 317       6.034   0.298 -13.725  1.00 62.70           C
ATOM   4839  HD2 TYR A 317       6.907   0.918 -13.520  1.00 62.70           H
ATOM   4840  CE1 TYR A 317       3.776  -1.269 -14.208  1.00 62.70           C
ATOM   4841  HE1 TYR A 317       2.897  -1.884 -14.402  1.00 62.70           H
ATOM   4842  CE2 TYR A 317       4.903   0.330 -12.834  1.00 62.70           C
ATOM   4843  HE2 TYR A 317       4.907   0.969 -11.951  1.00 62.70           H
ATOM   4844  CZ  TYR A 317       3.830  -0.456 -13.120  1.00 62.70           C
ATOM   4845  OH  TYR A 317       2.762  -0.426 -12.278  1.00 62.70           O
ATOM   4846  HH  TYR A 317       2.069  -1.079 -12.582  1.00 62.70           H
ATOM   4847  HN  TYR A 317       7.948  -2.175 -14.229  1.00 62.70           H
ATOM   4848  N   VAL A 318       9.961  -1.762 -16.643  1.00 65.34           N
ATOM   4849  CA  VAL A 318      11.173  -1.612 -17.429  1.00 65.34           C
ATOM   4850  C   VAL A 318      11.390  -2.872 -18.269  1.00 65.34           C
ATOM   4851  O   VAL A 318      11.607  -2.788 -19.477  1.00 65.34           O
ATOM   4852  HA  VAL A 318      11.028  -0.765 -18.099  1.00 65.34           H
ATOM   4853  CB  VAL A 318      12.356  -1.294 -16.512  1.00 65.34           C
ATOM   4854  HB  VAL A 318      12.376  -2.043 -15.720  1.00 65.34           H
ATOM   4855  CG1 VAL A 318      13.680  -1.380 -17.274  1.00 65.34           C
ATOM   4856 1HG1 VAL A 318      13.806  -2.387 -17.670  1.00 65.34           H
ATOM   4857 2HG1 VAL A 318      13.673  -0.664 -18.096  1.00 65.34           H
ATOM   4858 3HG1 VAL A 318      14.503  -1.149 -16.598  1.00 65.34           H
ATOM   4859  CG2 VAL A 318      12.188   0.079 -15.857  1.00 65.34           C
ATOM   4860 1HG2 VAL A 318      12.129   0.845 -16.629  1.00 65.34           H
ATOM   4861 2HG2 VAL A 318      11.273   0.089 -15.264  1.00 65.34           H
ATOM   4862 3HG2 VAL A 318      13.042   0.279 -15.210  1.00 65.34           H
ATOM   4863  HN  VAL A 318      10.100  -1.791 -15.653  1.00 65.34           H
ATOM   4864  N   PHE A 319      11.324  -4.012 -17.596  1.00 64.22           N
ATOM   4865  CA  PHE A 319      11.706  -5.270 -18.215  1.00 64.22           C
ATOM   4866  C   PHE A 319      10.592  -5.794 -19.123  1.00 64.22           C
ATOM   4867  O   PHE A 319      10.863  -6.416 -20.149  1.00 64.22           O
ATOM   4868  HA  PHE A 319      12.599  -5.079 -18.811  1.00 64.22           H
ATOM   4869  CB  PHE A 319      11.939  -6.273 -17.084  1.00 64.22           C
ATOM   4870 1HB  PHE A 319      11.170  -6.134 -16.324  1.00 64.22           H
ATOM   4871 2HB  PHE A 319      11.821  -7.282 -17.477  1.00 64.22           H
ATOM   4872  CG  PHE A 319      13.314  -6.156 -16.423  1.00 64.22           C
ATOM   4873  CD1 PHE A 319      14.431  -6.525 -17.107  1.00 64.22           C
ATOM   4874  HD1 PHE A 319      14.346  -6.904 -18.125  1.00 64.22           H
ATOM   4875  CD2 PHE A 319      13.421  -5.684 -15.152  1.00 64.22           C
ATOM   4876  HD2 PHE A 319      12.526  -5.389 -14.604  1.00 64.22           H
ATOM   4877  CE1 PHE A 319      15.707  -6.417 -16.493  1.00 64.22           C
ATOM   4878  HE1 PHE A 319      16.602  -6.713 -17.041  1.00 64.22           H
ATOM   4879  CE2 PHE A 319      14.697  -5.576 -14.539  1.00 64.22           C
ATOM   4880  HE2 PHE A 319      14.782  -5.198 -13.520  1.00 64.22           H
ATOM   4881  CZ  PHE A 319      15.813  -5.945 -15.222  1.00 64.22           C
ATOM   4882  HZ  PHE A 319      16.793  -5.862 -14.752  1.00 64.22           H
ATOM   4883  HN  PHE A 319      11.018  -4.084 -16.647  1.00 64.22           H
ATOM   4884  N   VAL A 320       9.361  -5.523 -18.713  1.00 67.38           N
ATOM   4885  CA  VAL A 320       8.208  -6.131 -19.355  1.00 67.38           C
ATOM   4886  C   VAL A 320       7.724  -5.225 -20.488  1.00 67.38           C
ATOM   4887  O   VAL A 320       7.105  -5.694 -21.442  1.00 67.38           O
ATOM   4888  HA  VAL A 320       8.531  -7.082 -19.780  1.00 67.38           H
ATOM   4889  CB  VAL A 320       7.123  -6.420 -18.316  1.00 67.38           C
ATOM   4890  HB  VAL A 320       6.683  -5.469 -18.017  1.00 67.38           H
ATOM   4891  CG1 VAL A 320       6.011  -7.286 -18.911  1.00 67.38           C
ATOM   4892 1HG1 VAL A 320       5.557  -6.766 -19.754  1.00 67.38           H
ATOM   4893 2HG1 VAL A 320       6.430  -8.233 -19.251  1.00 67.38           H
ATOM   4894 3HG1 VAL A 320       5.253  -7.477 -18.151  1.00 67.38           H
ATOM   4895  CG2 VAL A 320       7.719  -7.075 -17.068  1.00 67.38           C
ATOM   4896 1HG2 VAL A 320       8.198  -8.015 -17.344  1.00 67.38           H
ATOM   4897 2HG2 VAL A 320       8.458  -6.407 -16.625  1.00 67.38           H
ATOM   4898 3HG2 VAL A 320       6.927  -7.270 -16.346  1.00 67.38           H
ATOM   4899  HN  VAL A 320       9.147  -4.903 -17.959  1.00 67.38           H
ATOM   4900  N   GLY A 321       8.023  -3.942 -20.346  1.00 69.81           N
ATOM   4901  CA  GLY A 321       7.556  -2.954 -21.304  1.00 69.81           C
ATOM   4902  C   GLY A 321       8.605  -2.704 -22.389  1.00 69.81           C
ATOM   4903  O   GLY A 321       9.533  -1.922 -22.192  1.00 69.81           O
ATOM   4904 1HA  GLY A 321       6.628  -3.296 -21.762  1.00 69.81           H
ATOM   4905 2HA  GLY A 321       7.332  -2.020 -20.789  1.00 69.81           H
ATOM   4906  HN  GLY A 321       8.572  -3.576 -19.595  1.00 69.81           H
ATOM   4907  N   GLU A 322       8.422  -3.384 -23.512  1.00 62.03           N
ATOM   4908  CA  GLU A 322       9.272  -3.161 -24.669  1.00 62.03           C
ATOM   4909  C   GLU A 322       9.243  -1.685 -25.072  1.00 62.03           C
ATOM   4910  O   GLU A 322      10.268  -1.121 -25.452  1.00 62.03           O
ATOM   4911  HA  GLU A 322      10.276  -3.437 -24.349  1.00 62.03           H
ATOM   4912  CB  GLU A 322       8.854  -4.057 -25.837  1.00 62.03           C
ATOM   4913 1HB  GLU A 322       7.770  -4.031 -25.950  1.00 62.03           H
ATOM   4914 2HB  GLU A 322       9.388  -3.757 -26.739  1.00 62.03           H
ATOM   4915  CG  GLU A 322       9.236  -5.515 -25.574  1.00 62.03           C
ATOM   4916 1HG  GLU A 322      10.294  -5.577 -25.318  1.00 62.03           H
ATOM   4917 2HG  GLU A 322       8.678  -5.891 -24.716  1.00 62.03           H
ATOM   4918  CD  GLU A 322       8.949  -6.386 -26.798  1.00 62.03           C
ATOM   4919  OE1 GLU A 322       9.288  -7.588 -26.731  1.00 62.03           O
ATOM   4920  OE2 GLU A 322       8.397  -5.832 -27.773  1.00 62.03           O
ATOM   4921  HN  GLU A 322       7.711  -4.076 -23.637  1.00 62.03           H
ATOM   4922  N   ARG A 323       8.057  -1.102 -24.976  1.00 59.56           N
ATOM   4923  CA  ARG A 323       7.874   0.289 -25.356  1.00 59.56           C
ATOM   4924  C   ARG A 323       8.616   1.207 -24.383  1.00 59.56           C
ATOM   4925  O   ARG A 323       9.339   2.109 -24.804  1.00 59.56           O
ATOM   4926  HA  ARG A 323       8.292   0.361 -26.360  1.00 59.56           H
ATOM   4927  CB  ARG A 323       6.391   0.665 -25.371  1.00 59.56           C
ATOM   4928 1HB  ARG A 323       5.849  -0.005 -26.038  1.00 59.56           H
ATOM   4929 2HB  ARG A 323       5.968   0.533 -24.375  1.00 59.56           H
ATOM   4930  CG  ARG A 323       6.197   2.113 -25.825  1.00 59.56           C
ATOM   4931 1HG  ARG A 323       6.695   2.786 -25.127  1.00 59.56           H
ATOM   4932 2HG  ARG A 323       6.666   2.259 -26.798  1.00 59.56           H
ATOM   4933  CD  ARG A 323       4.711   2.467 -25.910  1.00 59.56           C
ATOM   4934 1HD  ARG A 323       4.236   1.889 -26.703  1.00 59.56           H
ATOM   4935 2HD  ARG A 323       4.211   2.201 -24.979  1.00 59.56           H
ATOM   4936  NE  ARG A 323       4.550   3.914 -26.175  1.00 59.56           N
ATOM   4937  HE  ARG A 323       5.320   4.405 -26.582  1.00 59.56           H
ATOM   4938  CZ  ARG A 323       3.437   4.608 -25.902  1.00 59.56           C
ATOM   4939  NH1 ARG A 323       2.374   4.002 -25.355  1.00 59.56           N
ATOM   4940 1HH1 ARG A 323       2.408   3.024 -25.148  1.00 59.56           H
ATOM   4941 2HH1 ARG A 323       1.547   4.527 -25.155  1.00 59.56           H
ATOM   4942  NH2 ARG A 323       3.402   5.918 -26.184  1.00 59.56           N
ATOM   4943 1HH2 ARG A 323       2.578   6.450 -25.987  1.00 59.56           H
ATOM   4944 2HH2 ARG A 323       4.199   6.363 -26.592  1.00 59.56           H
ATOM   4945  HN  ARG A 323       7.232  -1.562 -24.647  1.00 59.56           H
ATOM   4946  N   PHE A 324       8.412   0.945 -23.100  1.00 69.94           N
ATOM   4947  CA  PHE A 324       9.001   1.777 -22.064  1.00 69.94           C
ATOM   4948  C   PHE A 324      10.528   1.679 -22.084  1.00 69.94           C
ATOM   4949  O   PHE A 324      11.220   2.673 -21.871  1.00 69.94           O
ATOM   4950  HA  PHE A 324       8.702   2.805 -22.266  1.00 69.94           H
ATOM   4951  CB  PHE A 324       8.486   1.251 -20.722  1.00 69.94           C
ATOM   4952 1HB  PHE A 324       7.401   1.163 -20.771  1.00 69.94           H
ATOM   4953 2HB  PHE A 324       8.881   0.248 -20.561  1.00 69.94           H
ATOM   4954  CG  PHE A 324       8.859   2.129 -19.526  1.00 69.94           C
ATOM   4955  CD1 PHE A 324       9.988   1.867 -18.815  1.00 69.94           C
ATOM   4956  HD1 PHE A 324      10.627   1.031 -19.098  1.00 69.94           H
ATOM   4957  CD2 PHE A 324       8.060   3.173 -19.173  1.00 69.94           C
ATOM   4958  HD2 PHE A 324       7.155   3.383 -19.743  1.00 69.94           H
ATOM   4959  CE1 PHE A 324      10.333   2.681 -17.705  1.00 69.94           C
ATOM   4960  HE1 PHE A 324      11.238   2.471 -17.135  1.00 69.94           H
ATOM   4961  CE2 PHE A 324       8.406   3.987 -18.063  1.00 69.94           C
ATOM   4962  HE2 PHE A 324       7.766   4.823 -17.780  1.00 69.94           H
ATOM   4963  CZ  PHE A 324       9.535   3.725 -17.352  1.00 69.94           C
ATOM   4964  HZ  PHE A 324       9.801   4.350 -16.500  1.00 69.94           H
ATOM   4965  HN  PHE A 324       7.858   0.183 -22.766  1.00 69.94           H
ATOM   4966  N   ARG A 325      11.008   0.471 -22.342  1.00 69.41           N
ATOM   4967  CA  ARG A 325      12.440   0.227 -22.378  1.00 69.41           C
ATOM   4968  C   ARG A 325      13.098   1.086 -23.460  1.00 69.41           C
ATOM   4969  O   ARG A 325      14.147   1.686 -23.228  1.00 69.41           O
ATOM   4970  HA  ARG A 325      12.795   0.505 -21.386  1.00 69.41           H
ATOM   4971  CB  ARG A 325      12.741  -1.247 -22.655  1.00 69.41           C
ATOM   4972 1HB  ARG A 325      12.088  -1.875 -22.049  1.00 69.41           H
ATOM   4973 2HB  ARG A 325      12.525  -1.477 -23.699  1.00 69.41           H
ATOM   4974  CG  ARG A 325      14.203  -1.576 -22.347  1.00 69.41           C
ATOM   4975 1HG  ARG A 325      14.855  -0.887 -22.884  1.00 69.41           H
ATOM   4976 2HG  ARG A 325      14.395  -1.433 -21.284  1.00 69.41           H
ATOM   4977  CD  ARG A 325      14.537  -3.016 -22.742  1.00 69.41           C
ATOM   4978 1HD  ARG A 325      14.357  -3.160 -23.807  1.00 69.41           H
ATOM   4979 2HD  ARG A 325      15.594  -3.214 -22.567  1.00 69.41           H
ATOM   4980  NE  ARG A 325      13.710  -3.960 -21.958  1.00 69.41           N
ATOM   4981  HE  ARG A 325      13.220  -3.605 -21.161  1.00 69.41           H
ATOM   4982  CZ  ARG A 325      13.575  -5.261 -22.248  1.00 69.41           C
ATOM   4983  NH1 ARG A 325      14.208  -5.791 -23.304  1.00 69.41           N
ATOM   4984 1HH1 ARG A 325      14.786  -5.215 -23.882  1.00 69.41           H
ATOM   4985 2HH1 ARG A 325      14.103  -6.763 -23.514  1.00 69.41           H
ATOM   4986  NH2 ARG A 325      12.799  -6.025 -21.467  1.00 69.41           N
ATOM   4987 1HH2 ARG A 325      12.688  -6.998 -21.670  1.00 69.41           H
ATOM   4988 2HH2 ARG A 325      12.330  -5.622 -20.681  1.00 69.41           H
ATOM   4989  HN  ARG A 325      10.438  -0.330 -22.525  1.00 69.41           H
ATOM   4990  N   ARG A 326      12.455   1.118 -24.618  1.00 66.61           N
ATOM   4991  CA  ARG A 326      12.960   1.902 -25.733  1.00 66.61           C
ATOM   4992  C   ARG A 326      12.917   3.394 -25.395  1.00 66.61           C
ATOM   4993  O   ARG A 326      13.863   4.126 -25.681  1.00 66.61           O
ATOM   4994  HA  ARG A 326      13.985   1.560 -25.872  1.00 66.61           H
ATOM   4995  CB  ARG A 326      12.140   1.649 -26.999  1.00 66.61           C
ATOM   4996 1HB  ARG A 326      11.091   1.508 -26.736  1.00 66.61           H
ATOM   4997 2HB  ARG A 326      12.190   2.522 -27.650  1.00 66.61           H
ATOM   4998  CG  ARG A 326      12.653   0.418 -27.748  1.00 66.61           C
ATOM   4999 1HG  ARG A 326      13.716   0.535 -27.961  1.00 66.61           H
ATOM   5000 2HG  ARG A 326      12.549  -0.465 -27.118  1.00 66.61           H
ATOM   5001  CD  ARG A 326      11.885   0.212 -29.055  1.00 66.61           C
ATOM   5002 1HD  ARG A 326      11.686   1.174 -29.526  1.00 66.61           H
ATOM   5003 2HD  ARG A 326      12.490  -0.366 -29.755  1.00 66.61           H
ATOM   5004  NE  ARG A 326      10.611  -0.493 -28.788  1.00 66.61           N
ATOM   5005  HE  ARG A 326      10.477  -0.889 -27.880  1.00 66.61           H
ATOM   5006  CZ  ARG A 326       9.628  -0.633 -29.687  1.00 66.61           C
ATOM   5007  NH1 ARG A 326       9.754  -0.122 -30.919  1.00 66.61           N
ATOM   5008 1HH1 ARG A 326      10.588   0.368 -31.174  1.00 66.61           H
ATOM   5009 2HH1 ARG A 326       9.015  -0.231 -31.584  1.00 66.61           H
ATOM   5010  NH2 ARG A 326       8.515  -1.292 -29.335  1.00 66.61           N
ATOM   5011 1HH2 ARG A 326       7.771  -1.405 -29.994  1.00 66.61           H
ATOM   5012 2HH2 ARG A 326       8.428  -1.670 -28.413  1.00 66.61           H
ATOM   5013  HN  ARG A 326      11.606   0.622 -24.800  1.00 66.61           H
ATOM   5014  N   ASP A 327      11.810   3.800 -24.791  1.00 76.42           N
ATOM   5015  CA  ASP A 327      11.598   5.204 -24.481  1.00 76.42           C
ATOM   5016  C   ASP A 327      12.605   5.644 -23.417  1.00 76.42           C
ATOM   5017  O   ASP A 327      13.059   6.787 -23.422  1.00 76.42           O
ATOM   5018  HA  ASP A 327      11.734   5.729 -25.427  1.00 76.42           H
ATOM   5019  CB  ASP A 327      10.192   5.439 -23.927  1.00 76.42           C
ATOM   5020 1HB  ASP A 327       9.978   4.711 -23.145  1.00 76.42           H
ATOM   5021 2HB  ASP A 327      10.139   6.426 -23.467  1.00 76.42           H
ATOM   5022  CG  ASP A 327       9.141   5.330 -25.034  1.00 76.42           C
ATOM   5023  OD1 ASP A 327       9.559   5.291 -26.211  1.00 76.42           O
ATOM   5024  OD2 ASP A 327       7.943   5.287 -24.677  1.00 76.42           O
ATOM   5025  HN  ASP A 327      11.067   3.190 -24.516  1.00 76.42           H
ATOM   5026  N   LEU A 328      12.926   4.713 -22.531  1.00 77.22           N
ATOM   5027  CA  LEU A 328      13.910   4.975 -21.494  1.00 77.22           C
ATOM   5028  C   LEU A 328      15.262   5.276 -22.143  1.00 77.22           C
ATOM   5029  O   LEU A 328      15.867   6.312 -21.875  1.00 77.22           O
ATOM   5030  HA  LEU A 328      13.583   5.861 -20.950  1.00 77.22           H
ATOM   5031  CB  LEU A 328      13.953   3.819 -20.492  1.00 77.22           C
ATOM   5032 1HB  LEU A 328      12.983   3.757 -19.997  1.00 77.22           H
ATOM   5033 2HB  LEU A 328      14.088   2.890 -21.045  1.00 77.22           H
ATOM   5034  CG  LEU A 328      15.038   3.903 -19.417  1.00 77.22           C
ATOM   5035  HG  LEU A 328      16.002   4.019 -19.913  1.00 77.22           H
ATOM   5036  CD1 LEU A 328      14.836   5.132 -18.528  1.00 77.22           C
ATOM   5037 1HD1 LEU A 328      14.879   6.033 -19.140  1.00 77.22           H
ATOM   5038 2HD1 LEU A 328      13.864   5.071 -18.039  1.00 77.22           H
ATOM   5039 3HD1 LEU A 328      15.621   5.167 -17.773  1.00 77.22           H
ATOM   5040  CD2 LEU A 328      15.103   2.610 -18.601  1.00 77.22           C
ATOM   5041 1HD2 LEU A 328      14.143   2.439 -18.115  1.00 77.22           H
ATOM   5042 2HD2 LEU A 328      15.330   1.774 -19.263  1.00 77.22           H
ATOM   5043 3HD2 LEU A 328      15.883   2.697 -17.845  1.00 77.22           H
ATOM   5044  HN  LEU A 328      12.528   3.796 -22.513  1.00 77.22           H
ATOM   5045  N   VAL A 329      15.696   4.350 -22.986  1.00 78.83           N
ATOM   5046  CA  VAL A 329      17.003   4.463 -23.613  1.00 78.83           C
ATOM   5047  C   VAL A 329      17.057   5.746 -24.444  1.00 78.83           C
ATOM   5048  O   VAL A 329      18.090   6.412 -24.498  1.00 78.83           O
ATOM   5049  HA  VAL A 329      17.745   4.529 -22.817  1.00 78.83           H
ATOM   5050  CB  VAL A 329      17.299   3.206 -24.434  1.00 78.83           C
ATOM   5051  HB  VAL A 329      16.485   3.071 -25.145  1.00 78.83           H
ATOM   5052  CG1 VAL A 329      18.596   3.365 -25.229  1.00 78.83           C
ATOM   5053 1HG1 VAL A 329      18.505   4.212 -25.908  1.00 78.83           H
ATOM   5054 2HG1 VAL A 329      19.425   3.537 -24.543  1.00 78.83           H
ATOM   5055 3HG1 VAL A 329      18.783   2.457 -25.804  1.00 78.83           H
ATOM   5056  CG2 VAL A 329      17.353   1.966 -23.539  1.00 78.83           C
ATOM   5057 1HG2 VAL A 329      18.138   2.090 -22.794  1.00 78.83           H
ATOM   5058 2HG2 VAL A 329      16.393   1.838 -23.038  1.00 78.83           H
ATOM   5059 3HG2 VAL A 329      17.565   1.088 -24.148  1.00 78.83           H
ATOM   5060  HN  VAL A 329      15.174   3.537 -23.242  1.00 78.83           H
ATOM   5061  N   LYS A 330      15.931   6.055 -25.070  1.00 73.90           N
ATOM   5062  CA  LYS A 330      15.835   7.250 -25.892  1.00 73.90           C
ATOM   5063  C   LYS A 330      16.052   8.485 -25.016  1.00 73.90           C
[truncated: 117,478 more chars]
