# Supplementary material for: Noncanonical roles of chemokine regions in CCR9 activation revealed by structural modeling and mutational mapping
Source: Nat Commun. 2025 Aug 18;16:7695. doi: 10.1038/s41467-025-62321-9 (PMC12361432; doi:10.1038/s41467-025-62321-9)
Supplement: Supplementary file 7 — Supplementary Data 5 [file 41467_2025_62321_MOESM7_ESM.zip › CCR9_CCL25x1P6_20_rnk0.pdb]

ATOM      1  N   GLU A  20      -7.035  -6.785  59.332  1.00 48.33           N
ATOM      2  CA  GLU A  20      -6.835  -7.320  57.996  1.00 48.33           C
ATOM      3  C   GLU A  20      -6.988  -8.843  58.006  1.00 48.33           C
ATOM      4  O   GLU A  20      -6.027  -9.565  58.267  1.00 48.33           O
ATOM      5  HA  GLU A  20      -7.620  -6.874  57.385  1.00 48.33           H
ATOM      6  CB  GLU A  20      -5.471  -6.910  57.439  1.00 48.33           C
ATOM      7 1HB  GLU A  20      -4.718  -6.978  58.225  1.00 48.33           H
ATOM      8 2HB  GLU A  20      -5.235  -7.514  56.563  1.00 48.33           H
ATOM      9  CG  GLU A  20      -5.486  -5.454  56.968  1.00 48.33           C
ATOM     10 1HG  GLU A  20      -6.475  -5.203  56.584  1.00 48.33           H
ATOM     11 2HG  GLU A  20      -5.295  -4.793  57.813  1.00 48.33           H
ATOM     12  CD  GLU A  20      -4.436  -5.219  55.881  1.00 48.33           C
ATOM     13  OE1 GLU A  20      -4.739  -4.429  54.961  1.00 48.33           O
ATOM     14  OE2 GLU A  20      -3.353  -5.834  55.995  1.00 48.33           O
ATOM     15  HN  GLU A  20      -7.211  -7.469  60.040  1.00 48.33           H
ATOM     16  N   SER A  21      -8.203  -9.285  57.719  1.00 56.46           N
ATOM     17  CA  SER A  21      -8.556 -10.682  57.912  1.00 56.46           C
ATOM     18  C   SER A  21      -7.588 -11.578  57.136  1.00 56.46           C
ATOM     19  O   SER A  21      -7.203 -11.256  56.014  1.00 56.46           O
ATOM     20  HA  SER A  21      -8.465 -10.857  58.983  1.00 56.46           H
ATOM     21  CB  SER A  21      -9.997 -10.952  57.473  1.00 56.46           C
ATOM     22 1HB  SER A  21     -10.232 -12.005  57.627  1.00 56.46           H
ATOM     23 2HB  SER A  21     -10.680 -10.378  58.099  1.00 56.46           H
ATOM     24  OG  SER A  21     -10.210 -10.614  56.105  1.00 56.46           O
ATOM     25  HG  SER A  21     -10.294 -11.446  55.556  1.00 56.46           H
ATOM     26  HN  SER A  21      -8.938  -8.709  57.361  1.00 56.46           H
ATOM     27  N   THR A  22      -7.224 -12.685  57.766  1.00 58.14           N
ATOM     28  CA  THR A  22      -6.367 -13.666  57.121  1.00 58.14           C
ATOM     29  C   THR A  22      -6.902 -14.007  55.729  1.00 58.14           C
ATOM     30  O   THR A  22      -6.129 -14.295  54.816  1.00 58.14           O
ATOM     31  HA  THR A  22      -5.380 -13.223  56.985  1.00 58.14           H
ATOM     32  CB  THR A  22      -6.259 -14.880  58.045  1.00 58.14           C
ATOM     33  HB  THR A  22      -5.917 -15.757  57.496  1.00 58.14           H
ATOM     34  OG1 THR A  22      -7.553 -14.987  58.631  1.00 58.14           O
ATOM     35  HG1 THR A  22      -7.676 -15.898  59.025  1.00 58.14           H
ATOM     36  CG2 THR A  22      -5.330 -14.629  59.235  1.00 58.14           C
ATOM     37 1HG2 THR A  22      -5.710 -13.793  59.823  1.00 58.14           H
ATOM     38 2HG2 THR A  22      -4.330 -14.393  58.872  1.00 58.14           H
ATOM     39 3HG2 THR A  22      -5.290 -15.522  59.859  1.00 58.14           H
ATOM     40  HN  THR A  22      -7.503 -12.916  58.698  1.00 58.14           H
ATOM     41  N   SER A  23      -8.221 -13.964  55.609  1.00 59.85           N
ATOM     42  CA  SER A  23      -8.866 -14.238  54.337  1.00 59.85           C
ATOM     43  C   SER A  23      -8.316 -13.302  53.259  1.00 59.85           C
ATOM     44  O   SER A  23      -8.066 -13.726  52.132  1.00 59.85           O
ATOM     45  HA  SER A  23      -8.620 -15.274  54.105  1.00 59.85           H
ATOM     46  CB  SER A  23     -10.385 -14.087  54.446  1.00 59.85           C
ATOM     47 1HB  SER A  23     -10.854 -14.480  53.543  1.00 59.85           H
ATOM     48 2HB  SER A  23     -10.750 -14.685  55.281  1.00 59.85           H
ATOM     49  OG  SER A  23     -10.774 -12.729  54.629  1.00 59.85           O
ATOM     50  HG  SER A  23     -11.760 -12.633  54.487  1.00 59.85           H
ATOM     51  HN  SER A  23      -8.843 -13.748  56.361  1.00 59.85           H
ATOM     52  N   SER A  24      -8.143 -12.046  53.643  1.00 67.70           N
ATOM     53  CA  SER A  24      -7.735 -11.022  52.695  1.00 67.70           C
ATOM     54  C   SER A  24      -6.323 -11.315  52.185  1.00 67.70           C
ATOM     55  O   SER A  24      -5.983 -10.965  51.056  1.00 67.70           O
ATOM     56  HA  SER A  24      -8.457 -11.081  51.880  1.00 67.70           H
ATOM     57  CB  SER A  24      -7.794  -9.631  53.328  1.00 67.70           C
ATOM     58 1HB  SER A  24      -7.938  -8.883  52.548  1.00 67.70           H
ATOM     59 2HB  SER A  24      -8.656  -9.570  53.992  1.00 67.70           H
ATOM     60  OG  SER A  24      -6.610  -9.328  54.062  1.00 67.70           O
ATOM     61  HG  SER A  24      -6.551  -9.910  54.873  1.00 67.70           H
ATOM     62  HN  SER A  24      -8.276 -11.724  54.581  1.00 67.70           H
ATOM     63  N   MET A  25      -5.539 -11.952  53.041  1.00 64.82           N
ATOM     64  CA  MET A  25      -4.159 -12.261  52.706  1.00 64.82           C
ATOM     65  C   MET A  25      -4.072 -13.539  51.869  1.00 64.82           C
ATOM     66  O   MET A  25      -3.244 -13.638  50.965  1.00 64.82           O
ATOM     67  HA  MET A  25      -3.802 -11.412  52.123  1.00 64.82           H
ATOM     68  CB  MET A  25      -3.348 -12.436  53.991  1.00 64.82           C
ATOM     69 1HB  MET A  25      -3.666 -11.700  54.729  1.00 64.82           H
ATOM     70 2HB  MET A  25      -3.542 -13.420  54.417  1.00 64.82           H
ATOM     71  CG  MET A  25      -1.850 -12.278  53.719  1.00 64.82           C
ATOM     72 1HG  MET A  25      -1.435 -13.223  53.369  1.00 64.82           H
ATOM     73 2HG  MET A  25      -1.691 -11.547  52.927  1.00 64.82           H
ATOM     74  SD  MET A  25      -1.011 -11.759  55.207  1.00 64.82           S
ATOM     75  CE  MET A  25       0.679 -11.784  54.634  1.00 64.82           C
ATOM     76 1HE  MET A  25       0.938 -12.792  54.309  1.00 64.82           H
ATOM     77 2HE  MET A  25       0.790 -11.093  53.798  1.00 64.82           H
ATOM     78 3HE  MET A  25       1.342 -11.483  55.445  1.00 64.82           H
ATOM     79  HN  MET A  25      -5.831 -12.256  53.948  1.00 64.82           H
ATOM     80  N   GLU A  26      -4.937 -14.486  52.201  1.00 59.80           N
ATOM     81  CA  GLU A  26      -5.044 -15.709  51.422  1.00 59.80           C
ATOM     82  C   GLU A  26      -5.528 -15.395  50.005  1.00 59.80           C
ATOM     83  O   GLU A  26      -5.034 -15.967  49.036  1.00 59.80           O
ATOM     84  HA  GLU A  26      -4.034 -16.118  51.386  1.00 59.80           H
ATOM     85  CB  GLU A  26      -5.969 -16.716  52.108  1.00 59.80           C
ATOM     86 1HB  GLU A  26      -6.855 -16.204  52.484  1.00 59.80           H
ATOM     87 2HB  GLU A  26      -6.201 -17.529  51.419  1.00 59.80           H
ATOM     88  CG  GLU A  26      -5.284 -17.357  53.316  1.00 59.80           C
ATOM     89 1HG  GLU A  26      -4.362 -17.845  52.999  1.00 59.80           H
ATOM     90 2HG  GLU A  26      -5.005 -16.584  54.033  1.00 59.80           H
ATOM     91  CD  GLU A  26      -6.202 -18.378  53.990  1.00 59.80           C
ATOM     92  OE1 GLU A  26      -5.656 -19.253  54.697  1.00 59.80           O
ATOM     93  OE2 GLU A  26      -7.429 -18.262  53.782  1.00 59.80           O
ATOM     94  HN  GLU A  26      -5.556 -14.428  52.984  1.00 59.80           H
ATOM     95  N   ASP A  27      -6.489 -14.486  49.931  1.00 67.46           N
ATOM     96  CA  ASP A  27      -7.080 -14.125  48.653  1.00 67.46           C
ATOM     97  C   ASP A  27      -5.981 -13.637  47.707  1.00 67.46           C
ATOM     98  O   ASP A  27      -5.998 -13.948  46.517  1.00 67.46           O
ATOM     99  HA  ASP A  27      -7.565 -15.033  48.295  1.00 67.46           H
ATOM    100  CB  ASP A  27      -8.098 -12.995  48.817  1.00 67.46           C
ATOM    101 1HB  ASP A  27      -7.667 -12.197  49.422  1.00 67.46           H
ATOM    102 2HB  ASP A  27      -8.331 -12.566  47.842  1.00 67.46           H
ATOM    103  CG  ASP A  27      -9.382 -13.504  49.475  1.00 67.46           C
ATOM    104  OD1 ASP A  27      -9.623 -14.727  49.378  1.00 67.46           O
ATOM    105  OD2 ASP A  27     -10.094 -12.660  50.060  1.00 67.46           O
ATOM    106  HN  ASP A  27      -6.863 -14.001  50.721  1.00 67.46           H
ATOM    107  N   TYR A  28      -5.050 -12.881  48.273  1.00 67.47           N
ATOM    108  CA  TYR A  28      -3.964 -12.320  47.488  1.00 67.47           C
ATOM    109  C   TYR A  28      -2.962 -13.404  47.085  1.00 67.47           C
ATOM    110  O   TYR A  28      -2.458 -13.403  45.963  1.00 67.47           O
ATOM    111  HA  TYR A  28      -4.392 -11.879  46.588  1.00 67.47           H
ATOM    112  CB  TYR A  28      -3.264 -11.310  48.399  1.00 67.47           C
ATOM    113 1HB  TYR A  28      -3.982 -10.546  48.697  1.00 67.47           H
ATOM    114 2HB  TYR A  28      -2.943 -11.817  49.309  1.00 67.47           H
ATOM    115  CG  TYR A  28      -2.053 -10.628  47.759  1.00 67.47           C
ATOM    116  CD1 TYR A  28      -0.785 -11.130  47.974  1.00 67.47           C
ATOM    117  HD1 TYR A  28      -0.647 -12.011  48.601  1.00 67.47           H
ATOM    118  CD2 TYR A  28      -2.229  -9.513  46.965  1.00 67.47           C
ATOM    119  HD2 TYR A  28      -3.230  -9.117  46.795  1.00 67.47           H
ATOM    120  CE1 TYR A  28       0.354 -10.489  47.371  1.00 67.47           C
ATOM    121  HE1 TYR A  28       1.361 -10.874  47.533  1.00 67.47           H
ATOM    122  CE2 TYR A  28      -1.089  -8.872  46.363  1.00 67.47           C
ATOM    123  HE2 TYR A  28      -1.213  -7.990  45.734  1.00 67.47           H
ATOM    124  CZ  TYR A  28       0.146  -9.391  46.595  1.00 67.47           C
ATOM    125  OH  TYR A  28       1.223  -8.786  46.026  1.00 67.47           O
ATOM    126  HH  TYR A  28       0.941  -7.938  45.577  1.00 67.47           H
ATOM    127  HN  TYR A  28      -5.032 -12.652  49.246  1.00 67.47           H
ATOM    128  N   VAL A  29      -2.703 -14.304  48.022  1.00 67.91           N
ATOM    129  CA  VAL A  29      -1.703 -15.337  47.813  1.00 67.91           C
ATOM    130  C   VAL A  29      -2.217 -16.335  46.774  1.00 67.91           C
ATOM    131  O   VAL A  29      -1.449 -16.829  45.949  1.00 67.91           O
ATOM    132  HA  VAL A  29      -0.808 -14.853  47.421  1.00 67.91           H
ATOM    133  CB  VAL A  29      -1.341 -15.994  49.146  1.00 67.91           C
ATOM    134  HB  VAL A  29      -2.268 -16.309  49.627  1.00 67.91           H
ATOM    135  CG1 VAL A  29      -0.478 -17.238  48.928  1.00 67.91           C
ATOM    136 1HG1 VAL A  29      -1.026 -17.959  48.321  1.00 67.91           H
ATOM    137 2HG1 VAL A  29       0.442 -16.957  48.416  1.00 67.91           H
ATOM    138 3HG1 VAL A  29      -0.236 -17.686  49.892  1.00 67.91           H
ATOM    139  CG2 VAL A  29      -0.644 -14.999  50.077  1.00 67.91           C
ATOM    140 1HG2 VAL A  29       0.271 -14.640  49.605  1.00 67.91           H
ATOM    141 2HG2 VAL A  29      -1.308 -14.157  50.271  1.00 67.91           H
ATOM    142 3HG2 VAL A  29      -0.398 -15.492  51.017  1.00 67.91           H
ATOM    143  HN  VAL A  29      -3.162 -14.335  48.910  1.00 67.91           H
ATOM    144  N   ASN A  30      -3.512 -16.604  46.848  1.00 63.11           N
ATOM    145  CA  ASN A  30      -4.113 -17.629  46.012  1.00 63.11           C
ATOM    146  C   ASN A  30      -4.499 -17.019  44.663  1.00 63.11           C
ATOM    147  O   ASN A  30      -4.953 -17.726  43.765  1.00 63.11           O
ATOM    148  HA  ASN A  30      -3.352 -18.403  45.917  1.00 63.11           H
ATOM    149  CB  ASN A  30      -5.381 -18.192  46.657  1.00 63.11           C
ATOM    150 1HB  ASN A  30      -6.057 -17.376  46.912  1.00 63.11           H
ATOM    151 2HB  ASN A  30      -5.905 -18.827  45.943  1.00 63.11           H
ATOM    152  CG  ASN A  30      -5.046 -18.997  47.914  1.00 63.11           C
ATOM    153  OD1 ASN A  30      -3.957 -19.522  48.074  1.00 63.11           O
ATOM    154  ND2 ASN A  30      -6.041 -19.063  48.795  1.00 63.11           N
ATOM    155 1HD2 ASN A  30      -6.910 -18.609  48.602  1.00 63.11           H
ATOM    156 2HD2 ASN A  30      -5.919 -19.568  49.649  1.00 63.11           H
ATOM    157  HN  ASN A  30      -4.146 -16.136  47.464  1.00 63.11           H
ATOM    158  N   PHE A  31      -4.305 -15.712  44.563  1.00 69.99           N
ATOM    159  CA  PHE A  31      -4.614 -15.001  43.334  1.00 69.99           C
ATOM    160  C   PHE A  31      -3.723 -15.479  42.186  1.00 69.99           C
ATOM    161  O   PHE A  31      -2.500 -15.501  42.312  1.00 69.99           O
ATOM    162  HA  PHE A  31      -5.656 -15.209  43.094  1.00 69.99           H
ATOM    163  CB  PHE A  31      -4.339 -13.518  43.594  1.00 69.99           C
ATOM    164 1HB  PHE A  31      -4.865 -13.215  44.499  1.00 69.99           H
ATOM    165 2HB  PHE A  31      -3.274 -13.384  43.784  1.00 69.99           H
ATOM    166  CG  PHE A  31      -4.758 -12.598  42.446  1.00 69.99           C
ATOM    167  CD1 PHE A  31      -3.825 -12.134  41.571  1.00 69.99           C
ATOM    168  HD1 PHE A  31      -2.779 -12.419  41.688  1.00 69.99           H
ATOM    169  CD2 PHE A  31      -6.062 -12.242  42.300  1.00 69.99           C
ATOM    170  HD2 PHE A  31      -6.810 -12.613  43.001  1.00 69.99           H
ATOM    171  CE1 PHE A  31      -4.213 -11.280  40.506  1.00 69.99           C
ATOM    172  HE1 PHE A  31      -3.466 -10.909  39.805  1.00 69.99           H
ATOM    173  CE2 PHE A  31      -6.451 -11.388  41.235  1.00 69.99           C
ATOM    174  HE2 PHE A  31      -7.496 -11.103  41.118  1.00 69.99           H
ATOM    175  CZ  PHE A  31      -5.518 -10.925  40.360  1.00 69.99           C
ATOM    176  HZ  PHE A  31      -5.816 -10.269  39.542  1.00 69.99           H
ATOM    177  HN  PHE A  31      -3.944 -15.142  45.302  1.00 69.99           H
ATOM    178  N   ASN A  32      -4.371 -15.850  41.091  1.00 62.24           N
ATOM    179  CA  ASN A  32      -3.653 -16.322  39.920  1.00 62.24           C
ATOM    180  C   ASN A  32      -3.171 -15.121  39.104  1.00 62.24           C
ATOM    181  O   ASN A  32      -3.945 -14.522  38.359  1.00 62.24           O
ATOM    182  HA  ASN A  32      -2.829 -16.919  40.311  1.00 62.24           H
ATOM    183  CB  ASN A  32      -4.558 -17.170  39.024  1.00 62.24           C
ATOM    184 1HB  ASN A  32      -5.077 -17.916  39.626  1.00 62.24           H
ATOM    185 2HB  ASN A  32      -5.322 -16.539  38.570  1.00 62.24           H
ATOM    186  CG  ASN A  32      -3.748 -17.867  37.928  1.00 62.24           C
ATOM    187  OD1 ASN A  32      -2.543 -17.708  37.815  1.00 62.24           O
ATOM    188  ND2 ASN A  32      -4.474 -18.644  37.130  1.00 62.24           N
ATOM    189 1HD2 ASN A  32      -5.459 -18.731  37.278  1.00 62.24           H
ATOM    190 2HD2 ASN A  32      -4.034 -19.143  36.383  1.00 62.24           H
ATOM    191  HN  ASN A  32      -5.367 -15.832  40.998  1.00 62.24           H
ATOM    192  N   PHE A  33      -1.895 -14.806  39.272  1.00 66.10           N
ATOM    193  CA  PHE A  33      -1.276 -13.750  38.489  1.00 66.10           C
ATOM    194  C   PHE A  33      -0.852 -14.265  37.113  1.00 66.10           C
ATOM    195  O   PHE A  33       0.337 -14.304  36.800  1.00 66.10           O
ATOM    196  HA  PHE A  33      -2.018 -12.960  38.367  1.00 66.10           H
ATOM    197  CB  PHE A  33      -0.033 -13.294  39.256  1.00 66.10           C
ATOM    198 1HB  PHE A  33       0.583 -14.165  39.478  1.00 66.10           H
ATOM    199 2HB  PHE A  33       0.558 -12.641  38.615  1.00 66.10           H
ATOM    200  CG  PHE A  33      -0.342 -12.559  40.562  1.00 66.10           C
ATOM    201  CD1 PHE A  33      -0.595 -11.223  40.547  1.00 66.10           C
ATOM    202  HD1 PHE A  33      -0.578 -10.676  39.605  1.00 66.10           H
ATOM    203  CD2 PHE A  33      -0.363 -13.242  41.738  1.00 66.10           C
ATOM    204  HD2 PHE A  33      -0.160 -14.313  41.750  1.00 66.10           H
ATOM    205  CE1 PHE A  33      -0.882 -10.541  41.759  1.00 66.10           C
ATOM    206  HE1 PHE A  33      -1.085  -9.470  41.747  1.00 66.10           H
ATOM    207  CE2 PHE A  33      -0.650 -12.560  42.950  1.00 66.10           C
ATOM    208  HE2 PHE A  33      -0.667 -13.108  43.893  1.00 66.10           H
ATOM    209  CZ  PHE A  33      -0.903 -11.224  42.935  1.00 66.10           C
ATOM    210  HZ  PHE A  33      -1.124 -10.701  43.866  1.00 66.10           H
ATOM    211  HN  PHE A  33      -1.289 -15.257  39.927  1.00 66.10           H
ATOM    212  N   THR A  34      -1.847 -14.647  36.326  1.00 63.97           N
ATOM    213  CA  THR A  34      -1.638 -14.860  34.904  1.00 63.97           C
ATOM    214  C   THR A  34      -1.037 -13.609  34.260  1.00 63.97           C
ATOM    215  O   THR A  34      -1.527 -12.501  34.472  1.00 63.97           O
ATOM    216  HA  THR A  34      -0.912 -15.663  34.780  1.00 63.97           H
ATOM    217  CB  THR A  34      -2.974 -15.279  34.287  1.00 63.97           C
ATOM    218  HB  THR A  34      -3.642 -14.423  34.188  1.00 63.97           H
ATOM    219  OG1 THR A  34      -3.436 -16.325  35.137  1.00 63.97           O
ATOM    220  HG1 THR A  34      -2.731 -17.028  35.228  1.00 63.97           H
ATOM    221  CG2 THR A  34      -2.804 -15.954  32.925  1.00 63.97           C
ATOM    222 1HG2 THR A  34      -2.191 -16.848  33.036  1.00 63.97           H
ATOM    223 2HG2 THR A  34      -2.318 -15.263  32.236  1.00 63.97           H
ATOM    224 3HG2 THR A  34      -3.782 -16.231  32.532  1.00 63.97           H
ATOM    225  HN  THR A  34      -2.781 -14.810  36.645  1.00 63.97           H
ATOM    226  N   ASP A  35       0.016 -13.828  33.486  1.00 68.43           N
ATOM    227  CA  ASP A  35       0.724 -12.726  32.857  1.00 68.43           C
ATOM    228  C   ASP A  35       0.014 -12.346  31.556  1.00 68.43           C
ATOM    229  O   ASP A  35       0.346 -12.861  30.490  1.00 68.43           O
ATOM    230  HA  ASP A  35       0.711 -11.920  33.591  1.00 68.43           H
ATOM    231  CB  ASP A  35       2.162 -13.121  32.513  1.00 68.43           C
ATOM    232 1HB  ASP A  35       2.595 -13.687  33.338  1.00 68.43           H
ATOM    233 2HB  ASP A  35       2.164 -13.775  31.641  1.00 68.43           H
ATOM    234  CG  ASP A  35       3.018 -11.884  32.231  1.00 68.43           C
ATOM    235  OD1 ASP A  35       2.481 -10.770  32.414  1.00 68.43           O
ATOM    236  OD2 ASP A  35       4.188 -12.081  31.840  1.00 68.43           O
ATOM    237  HN  ASP A  35       0.385 -14.736  33.288  1.00 68.43           H
ATOM    238  N   PHE A  36      -0.950 -11.446  31.687  1.00 82.83           N
ATOM    239  CA  PHE A  36      -1.657 -10.933  30.527  1.00 82.83           C
ATOM    240  C   PHE A  36      -0.953  -9.701  29.956  1.00 82.83           C
ATOM    241  O   PHE A  36      -1.310  -9.219  28.882  1.00 82.83           O
ATOM    242  HA  PHE A  36      -1.666 -11.725  29.777  1.00 82.83           H
ATOM    243  CB  PHE A  36      -3.057 -10.534  30.996  1.00 82.83           C
ATOM    244 1HB  PHE A  36      -2.966  -9.885  31.868  1.00 82.83           H
ATOM    245 2HB  PHE A  36      -3.539  -9.949  30.213  1.00 82.83           H
ATOM    246  CG  PHE A  36      -3.956 -11.719  31.354  1.00 82.83           C
ATOM    247  CD1 PHE A  36      -3.968 -12.826  30.563  1.00 82.83           C
ATOM    248  HD1 PHE A  36      -3.338 -12.868  29.675  1.00 82.83           H
ATOM    249  CD2 PHE A  36      -4.742 -11.667  32.462  1.00 82.83           C
ATOM    250  HD2 PHE A  36      -4.732 -10.780  33.096  1.00 82.83           H
ATOM    251  CE1 PHE A  36      -4.802 -13.926  30.895  1.00 82.83           C
ATOM    252  HE1 PHE A  36      -4.813 -14.813  30.261  1.00 82.83           H
ATOM    253  CE2 PHE A  36      -5.576 -12.767  32.794  1.00 82.83           C
ATOM    254  HE2 PHE A  36      -6.206 -12.725  33.682  1.00 82.83           H
ATOM    255  CZ  PHE A  36      -5.589 -13.874  32.003  1.00 82.83           C
ATOM    256  HZ  PHE A  36      -6.229 -14.718  32.258  1.00 82.83           H
ATOM    257  HN  PHE A  36      -1.249 -11.070  32.564  1.00 82.83           H
ATOM    258  N   TYR A  37       0.035  -9.226  30.700  1.00 87.23           N
ATOM    259  CA  TYR A  37       0.833  -8.097  30.252  1.00 87.23           C
ATOM    260  C   TYR A  37       2.040  -8.568  29.437  1.00 87.23           C
ATOM    261  O   TYR A  37       2.964  -9.170  29.982  1.00 87.23           O
ATOM    262  HA  TYR A  37       0.203  -7.468  29.624  1.00 87.23           H
ATOM    263  CB  TYR A  37       1.330  -7.402  31.521  1.00 87.23           C
ATOM    264 1HB  TYR A  37       0.478  -7.205  32.172  1.00 87.23           H
ATOM    265 2HB  TYR A  37       1.993  -8.080  32.059  1.00 87.23           H
ATOM    266  CG  TYR A  37       2.070  -6.088  31.262  1.00 87.23           C
ATOM    267  CD1 TYR A  37       3.447  -6.077  31.176  1.00 87.23           C
ATOM    268  HD1 TYR A  37       4.008  -7.004  31.293  1.00 87.23           H
ATOM    269  CD2 TYR A  37       1.360  -4.914  31.114  1.00 87.23           C
ATOM    270  HD2 TYR A  37       0.272  -4.923  31.182  1.00 87.23           H
ATOM    271  CE1 TYR A  37       4.143  -4.840  30.932  1.00 87.23           C
ATOM    272  HE1 TYR A  37       5.231  -4.817  30.862  1.00 87.23           H
ATOM    273  CE2 TYR A  37       2.056  -3.677  30.870  1.00 87.23           C
ATOM    274  HE2 TYR A  37       1.507  -2.743  30.752  1.00 87.23           H
ATOM    275  CZ  TYR A  37       3.413  -3.701  30.791  1.00 87.23           C
ATOM    276  OH  TYR A  37       4.071  -2.534  30.561  1.00 87.23           O
ATOM    277  HH  TYR A  37       3.426  -1.832  30.259  1.00 87.23           H
ATOM    278  HN  TYR A  37       0.292  -9.598  31.592  1.00 87.23           H
ATOM    279  N   CYS A  38       1.992  -8.275  28.146  1.00 90.56           N
ATOM    280  CA  CYS A  38       2.997  -8.781  27.226  1.00 90.56           C
ATOM    281  C   CYS A  38       4.036  -7.682  26.997  1.00 90.56           C
ATOM    282  O   CYS A  38       3.720  -6.630  26.444  1.00 90.56           O
ATOM    283  HA  CYS A  38       3.451  -9.649  27.705  1.00 90.56           H
ATOM    284  CB  CYS A  38       2.373  -9.259  25.914  1.00 90.56           C
ATOM    285 1HB  CYS A  38       1.560  -9.956  26.120  1.00 90.56           H
ATOM    286 2HB  CYS A  38       1.940  -8.414  25.378  1.00 90.56           H
ATOM    287  SG  CYS A  38       3.643 -10.072  24.876  1.00 90.56           S
ATOM    288  HN  CYS A  38       1.286  -7.705  27.728  1.00 90.56           H
ATOM    289  N   GLU A  39       5.255  -7.963  27.434  1.00 82.62           N
ATOM    290  CA  GLU A  39       6.381  -7.101  27.118  1.00 82.62           C
ATOM    291  C   GLU A  39       6.989  -7.496  25.771  1.00 82.62           C
ATOM    292  O   GLU A  39       7.344  -8.656  25.562  1.00 82.62           O
ATOM    293  HA  GLU A  39       5.966  -6.094  27.055  1.00 82.62           H
ATOM    294  CB  GLU A  39       7.432  -7.142  28.228  1.00 82.62           C
ATOM    295 1HB  GLU A  39       7.751  -8.171  28.394  1.00 82.62           H
ATOM    296 2HB  GLU A  39       8.255  -6.471  27.980  1.00 82.62           H
ATOM    297  CG  GLU A  39       6.852  -6.641  29.552  1.00 82.62           C
ATOM    298 1HG  GLU A  39       6.406  -5.657  29.408  1.00 82.62           H
ATOM    299 2HG  GLU A  39       6.054  -7.308  29.879  1.00 82.62           H
ATOM    300  CD  GLU A  39       7.934  -6.564  30.631  1.00 82.62           C
ATOM    301  OE1 GLU A  39       7.628  -5.998  31.702  1.00 82.62           O
ATOM    302  OE2 GLU A  39       9.043  -7.073  30.360  1.00 82.62           O
ATOM    303  HN  GLU A  39       5.478  -8.761  27.994  1.00 82.62           H
ATOM    304  N   LYS A  40       7.092  -6.510  24.892  1.00 89.01           N
ATOM    305  CA  LYS A  40       7.462  -6.774  23.511  1.00 89.01           C
ATOM    306  C   LYS A  40       8.836  -6.164  23.230  1.00 89.01           C
ATOM    307  O   LYS A  40       9.091  -5.683  22.127  1.00 89.01           O
ATOM    308  HA  LYS A  40       7.533  -7.855  23.393  1.00 89.01           H
ATOM    309  CB  LYS A  40       6.366  -6.286  22.561  1.00 89.01           C
ATOM    310 1HB  LYS A  40       6.159  -5.233  22.748  1.00 89.01           H
ATOM    311 2HB  LYS A  40       6.712  -6.365  21.530  1.00 89.01           H
ATOM    312  CG  LYS A  40       5.084  -7.102  22.738  1.00 89.01           C
ATOM    313 1HG  LYS A  40       5.302  -8.162  22.611  1.00 89.01           H
ATOM    314 2HG  LYS A  40       4.704  -6.974  23.752  1.00 89.01           H
ATOM    315  CD  LYS A  40       4.016  -6.672  21.730  1.00 89.01           C
ATOM    316 1HD  LYS A  40       3.766  -5.622  21.886  1.00 89.01           H
ATOM    317 2HD  LYS A  40       4.411  -6.759  20.718  1.00 89.01           H
ATOM    318  CE  LYS A  40       2.756  -7.528  21.867  1.00 89.01           C
ATOM    319 1HE  LYS A  40       2.996  -8.573  21.675  1.00 89.01           H
ATOM    320 2HE  LYS A  40       2.379  -7.470  22.888  1.00 89.01           H
ATOM    321  NZ  LYS A  40       1.713  -7.071  20.921  1.00 89.01           N
ATOM    322 1HZ  LYS A  40       0.987  -7.775  20.853  1.00 89.01           H
ATOM    323 2HZ  LYS A  40       1.312  -6.201  21.255  1.00 89.01           H
ATOM    324 3HZ  LYS A  40       2.128  -6.923  20.007  1.00 89.01           H
ATOM    325  HN  LYS A  40       6.929  -5.548  25.109  1.00 89.01           H
ATOM    326  N   ASN A  41       9.685  -6.203  24.246  1.00 83.15           N
ATOM    327  CA  ASN A  41      11.018  -5.637  24.130  1.00 83.15           C
ATOM    328  C   ASN A  41      11.772  -6.345  23.003  1.00 83.15           C
ATOM    329  O   ASN A  41      12.505  -5.710  22.247  1.00 83.15           O
ATOM    330  HA  ASN A  41      10.863  -4.577  23.926  1.00 83.15           H
ATOM    331  CB  ASN A  41      11.812  -5.828  25.424  1.00 83.15           C
ATOM    332 1HB  ASN A  41      11.731  -6.864  25.755  1.00 83.15           H
ATOM    333 2HB  ASN A  41      12.869  -5.635  25.238  1.00 83.15           H
ATOM    334  CG  ASN A  41      11.303  -4.894  26.524  1.00 83.15           C
ATOM    335  OD1 ASN A  41      10.909  -3.766  26.282  1.00 83.15           O
ATOM    336  ND2 ASN A  41      11.333  -5.427  27.742  1.00 83.15           N
ATOM    337 1HD2 ASN A  41      11.669  -6.360  27.872  1.00 83.15           H
ATOM    338 2HD2 ASN A  41      11.020  -4.894  28.528  1.00 83.15           H
ATOM    339  HN  ASN A  41       9.475  -6.611  25.135  1.00 83.15           H
ATOM    340  N   ASN A  42      11.566  -7.652  22.926  1.00 84.63           N
ATOM    341  CA  ASN A  42      12.246  -8.459  21.928  1.00 84.63           C
ATOM    342  C   ASN A  42      11.797  -8.022  20.532  1.00 84.63           C
ATOM    343  O   ASN A  42      12.595  -8.006  19.596  1.00 84.63           O
ATOM    344  HA  ASN A  42      13.309  -8.288  22.097  1.00 84.63           H
ATOM    345  CB  ASN A  42      11.904  -9.942  22.092  1.00 84.63           C
ATOM    346 1HB  ASN A  42      12.399 -10.521  21.313  1.00 84.63           H
ATOM    347 2HB  ASN A  42      12.284 -10.302  23.048  1.00 84.63           H
ATOM    348  CG  ASN A  42      10.392 -10.167  22.020  1.00 84.63           C
ATOM    349  OD1 ASN A  42       9.597  -9.245  22.098  1.00 84.63           O
ATOM    350  ND2 ASN A  42      10.042 -11.440  21.868  1.00 84.63           N
ATOM    351 1HD2 ASN A  42      10.745 -12.149  21.811  1.00 84.63           H
ATOM    352 2HD2 ASN A  42       9.075 -11.690  21.810  1.00 84.63           H
ATOM    353  HN  ASN A  42      10.949  -8.157  23.530  1.00 84.63           H
ATOM    354  N   VAL A  43      10.521  -7.678  20.437  1.00 91.34           N
ATOM    355  CA  VAL A  43       9.947  -7.278  19.164  1.00 91.34           C
ATOM    356  C   VAL A  43      10.587  -5.963  18.712  1.00 91.34           C
ATOM    357  O   VAL A  43      10.948  -5.813  17.546  1.00 91.34           O
ATOM    358  HA  VAL A  43      10.187  -8.053  18.436  1.00 91.34           H
ATOM    359  CB  VAL A  43       8.424  -7.192  19.280  1.00 91.34           C
ATOM    360  HB  VAL A  43       8.185  -6.380  19.966  1.00 91.34           H
ATOM    361  CG1 VAL A  43       7.788  -6.866  17.927  1.00 91.34           C
ATOM    362 1HG1 VAL A  43       8.166  -5.908  17.569  1.00 91.34           H
ATOM    363 2HG1 VAL A  43       8.041  -7.647  17.209  1.00 91.34           H
ATOM    364 3HG1 VAL A  43       6.705  -6.812  18.038  1.00 91.34           H
ATOM    365  CG2 VAL A  43       7.845  -8.484  19.860  1.00 91.34           C
ATOM    366 1HG2 VAL A  43       8.099  -9.321  19.210  1.00 91.34           H
ATOM    367 2HG2 VAL A  43       8.262  -8.655  20.853  1.00 91.34           H
ATOM    368 3HG2 VAL A  43       6.761  -8.396  19.932  1.00 91.34           H
ATOM    369  HN  VAL A  43       9.884  -7.671  21.208  1.00 91.34           H
ATOM    370  N   ARG A  44      10.707  -5.045  19.659  1.00 86.91           N
ATOM    371  CA  ARG A  44      11.276  -3.740  19.368  1.00 86.91           C
ATOM    372  C   ARG A  44      12.745  -3.880  18.963  1.00 86.91           C
ATOM    373  O   ARG A  44      13.220  -3.165  18.082  1.00 86.91           O
ATOM    374  HA  ARG A  44      10.677  -3.352  18.544  1.00 86.91           H
ATOM    375  CB  ARG A  44      11.175  -2.812  20.580  1.00 86.91           C
ATOM    376 1HB  ARG A  44      11.607  -3.300  21.453  1.00 86.91           H
ATOM    377 2HB  ARG A  44      11.757  -1.908  20.400  1.00 86.91           H
ATOM    378  CG  ARG A  44       9.719  -2.439  20.865  1.00 86.91           C
ATOM    379 1HG  ARG A  44       9.227  -2.142  19.938  1.00 86.91           H
ATOM    380 2HG  ARG A  44       9.184  -3.310  21.244  1.00 86.91           H
ATOM    381  CD  ARG A  44       9.633  -1.299  21.882  1.00 86.91           C
ATOM    382 1HD  ARG A  44      10.296  -0.486  21.586  1.00 86.91           H
ATOM    383 2HD  ARG A  44       8.621  -0.894  21.903  1.00 86.91           H
ATOM    384  NE  ARG A  44      10.008  -1.791  23.226  1.00 86.91           N
ATOM    385  HE  ARG A  44      10.978  -1.799  23.469  1.00 86.91           H
ATOM    386  CZ  ARG A  44       9.129  -2.228  24.138  1.00 86.91           C
ATOM    387  NH1 ARG A  44       7.817  -2.241  23.867  1.00 86.91           N
ATOM    388 1HH1 ARG A  44       7.487  -1.923  22.978  1.00 86.91           H
ATOM    389 2HH1 ARG A  44       7.167  -2.568  24.553  1.00 86.91           H
ATOM    390  NH2 ARG A  44       9.581  -2.652  25.326  1.00 86.91           N
ATOM    391 1HH2 ARG A  44       8.939  -2.981  26.018  1.00 86.91           H
ATOM    392 2HH2 ARG A  44      10.562  -2.639  25.521  1.00 86.91           H
ATOM    393  HN  ARG A  44      10.424  -5.180  20.608  1.00 86.91           H
ATOM    394  N   GLN A  45      13.423  -4.806  19.625  1.00 83.24           N
ATOM    395  CA  GLN A  45      14.835  -5.027  19.368  1.00 83.24           C
ATOM    396  C   GLN A  45      15.040  -5.550  17.944  1.00 83.24           C
ATOM    397  O   GLN A  45      15.953  -5.116  17.245  1.00 83.24           O
ATOM    398  HA  GLN A  45      15.306  -4.049  19.473  1.00 83.24           H
ATOM    399  CB  GLN A  45      15.437  -5.986  20.396  1.00 83.24           C
ATOM    400 1HB  GLN A  45      15.183  -5.652  21.402  1.00 83.24           H
ATOM    401 2HB  GLN A  45      15.003  -6.978  20.271  1.00 83.24           H
ATOM    402  CG  GLN A  45      16.958  -6.066  20.248  1.00 83.24           C
ATOM    403 1HG  GLN A  45      17.211  -6.445  19.258  1.00 83.24           H
ATOM    404 2HG  GLN A  45      17.387  -5.068  20.327  1.00 83.24           H
ATOM    405  CD  GLN A  45      17.566  -6.975  21.318  1.00 83.24           C
ATOM    406  OE1 GLN A  45      16.876  -7.689  22.028  1.00 83.24           O
ATOM    407  NE2 GLN A  45      18.892  -6.911  21.393  1.00 83.24           N
ATOM    408 1HE2 GLN A  45      19.398  -6.304  20.780  1.00 83.24           H
ATOM    409 2HE2 GLN A  45      19.383  -7.468  22.062  1.00 83.24           H
ATOM    410  HN  GLN A  45      13.023  -5.397  20.326  1.00 83.24           H
ATOM    411  N   PHE A  46      14.174  -6.476  17.559  1.00 92.13           N
ATOM    412  CA  PHE A  46      14.215  -7.025  16.214  1.00 92.13           C
ATOM    413  C   PHE A  46      14.042  -5.924  15.166  1.00 92.13           C
ATOM    414  O   PHE A  46      14.810  -5.847  14.209  1.00 92.13           O
ATOM    415  HA  PHE A  46      15.190  -7.496  16.087  1.00 92.13           H
ATOM    416  CB  PHE A  46      13.050  -8.011  16.098  1.00 92.13           C
ATOM    417 1HB  PHE A  46      13.237  -8.858  16.758  1.00 92.13           H
ATOM    418 2HB  PHE A  46      12.141  -7.526  16.451  1.00 92.13           H
ATOM    419  CG  PHE A  46      12.815  -8.532  14.678  1.00 92.13           C
ATOM    420  CD1 PHE A  46      11.848  -7.975  13.902  1.00 92.13           C
ATOM    421  HD1 PHE A  46      11.240  -7.157  14.290  1.00 92.13           H
ATOM    422  CD2 PHE A  46      13.573  -9.551  14.194  1.00 92.13           C
ATOM    423  HD2 PHE A  46      14.348  -9.998  14.817  1.00 92.13           H
ATOM    424  CE1 PHE A  46      11.630  -8.458  12.584  1.00 92.13           C
ATOM    425  HE1 PHE A  46      10.854  -8.011  11.962  1.00 92.13           H
ATOM    426  CE2 PHE A  46      13.355 -10.035  12.876  1.00 92.13           C
ATOM    427  HE2 PHE A  46      13.963 -10.852  12.488  1.00 92.13           H
ATOM    428  CZ  PHE A  46      12.388  -9.477  12.100  1.00 92.13           C
ATOM    429  HZ  PHE A  46      12.220  -9.848  11.088  1.00 92.13           H
ATOM    430  HN  PHE A  46      13.455  -6.849  18.146  1.00 92.13           H
ATOM    431  N   ALA A  47      13.028  -5.099  15.383  1.00 92.99           N
ATOM    432  CA  ALA A  47      12.699  -4.051  14.432  1.00 92.99           C
ATOM    433  C   ALA A  47      13.899  -3.114  14.277  1.00 92.99           C
ATOM    434  O   ALA A  47      14.206  -2.671  13.172  1.00 92.99           O
ATOM    435  HA  ALA A  47      12.493  -4.526  13.473  1.00 92.99           H
ATOM    436  CB  ALA A  47      11.441  -3.315  14.897  1.00 92.99           C
ATOM    437 1HB  ALA A  47      10.611  -4.019  14.963  1.00 92.99           H
ATOM    438 2HB  ALA A  47      11.620  -2.873  15.877  1.00 92.99           H
ATOM    439 3HB  ALA A  47      11.195  -2.529  14.183  1.00 92.99           H
ATOM    440  HN  ALA A  47      12.437  -5.139  16.189  1.00 92.99           H
ATOM    441  N   SER A  48      14.545  -2.841  15.401  1.00 91.38           N
ATOM    442  CA  SER A  48      15.589  -1.831  15.438  1.00 91.38           C
ATOM    443  C   SER A  48      16.781  -2.281  14.591  1.00 91.38           C
ATOM    444  O   SER A  48      17.542  -1.451  14.094  1.00 91.38           O
ATOM    445  HA  SER A  48      15.137  -0.933  15.016  1.00 91.38           H
ATOM    446  CB  SER A  48      16.034  -1.551  16.874  1.00 91.38           C
ATOM    447 1HB  SER A  48      16.653  -0.655  16.894  1.00 91.38           H
ATOM    448 2HB  SER A  48      15.159  -1.348  17.492  1.00 91.38           H
ATOM    449  OG  SER A  48      16.763  -2.643  17.430  1.00 91.38           O
ATOM    450  HG  SER A  48      16.389  -3.508  17.096  1.00 91.38           H
ATOM    451  HN  SER A  48      14.365  -3.295  16.274  1.00 91.38           H
ATOM    452  N   HIS A  49      16.907  -3.592  14.452  1.00 87.22           N
ATOM    453  CA  HIS A  49      18.048  -4.165  13.759  1.00 87.22           C
ATOM    454  C   HIS A  49      17.677  -4.441  12.300  1.00 87.22           C
ATOM    455  O   HIS A  49      18.476  -4.198  11.396  1.00 87.22           O
ATOM    456  HA  HIS A  49      18.840  -3.417  13.788  1.00 87.22           H
ATOM    457  CB  HIS A  49      18.557  -5.411  14.487  1.00 87.22           C
ATOM    458 1HB  HIS A  49      17.721  -6.092  14.648  1.00 87.22           H
ATOM    459 2HB  HIS A  49      19.270  -5.928  13.846  1.00 87.22           H
ATOM    460  CG  HIS A  49      19.213  -5.121  15.816  1.00 87.22           C
ATOM    461  ND1 HIS A  49      20.235  -4.199  15.961  1.00 87.22           N
ATOM    462  HD1 HIS A  49      20.634  -3.648  15.229  1.00 87.22           H
ATOM    463  CD2 HIS A  49      18.982  -5.638  17.056  1.00 87.22           C
ATOM    464  HD2 HIS A  49      18.237  -6.395  17.302  1.00 87.22           H
ATOM    465  CE1 HIS A  49      20.596  -4.173  17.236  1.00 87.22           C
ATOM    466  HE1 HIS A  49      21.377  -3.547  17.668  1.00 87.22           H
ATOM    467  NE2 HIS A  49      19.818  -5.066  17.913  1.00 87.22           N
ATOM    468  HN  HIS A  49      16.248  -4.257  14.802  1.00 87.22           H
ATOM    469  N   PHE A  50      16.466  -4.945  12.116  1.00 81.64           N
ATOM    470  CA  PHE A  50      16.098  -5.567  10.856  1.00 81.64           C
ATOM    471  C   PHE A  50      15.512  -4.538   9.887  1.00 81.64           C
ATOM    472  O   PHE A  50      15.830  -4.547   8.699  1.00 81.64           O
ATOM    473  HA  PHE A  50      17.006  -5.991  10.427  1.00 81.64           H
ATOM    474  CB  PHE A  50      15.032  -6.619  11.170  1.00 81.64           C
ATOM    475 1HB  PHE A  50      15.419  -7.298  11.930  1.00 81.64           H
ATOM    476 2HB  PHE A  50      14.162  -6.122  11.600  1.00 81.64           H
ATOM    477  CG  PHE A  50      14.587  -7.436   9.956  1.00 81.64           C
ATOM    478  CD1 PHE A  50      13.358  -7.229   9.411  1.00 81.64           C
ATOM    479  HD1 PHE A  50      12.691  -6.482   9.839  1.00 81.64           H
ATOM    480  CD2 PHE A  50      15.420  -8.369   9.421  1.00 81.64           C
ATOM    481  HD2 PHE A  50      16.404  -8.535   9.858  1.00 81.64           H
ATOM    482  CE1 PHE A  50      12.945  -7.988   8.284  1.00 81.64           C
ATOM    483  HE1 PHE A  50      11.960  -7.822   7.847  1.00 81.64           H
ATOM    484  CE2 PHE A  50      15.006  -9.127   8.294  1.00 81.64           C
ATOM    485  HE2 PHE A  50      15.674  -9.875   7.866  1.00 81.64           H
ATOM    486  CZ  PHE A  50      13.777  -8.921   7.749  1.00 81.64           C
ATOM    487  HZ  PHE A  50      13.460  -9.503   6.884  1.00 81.64           H
ATOM    488  HN  PHE A  50      15.744  -4.933  12.808  1.00 81.64           H
ATOM    489  N   LEU A  51      14.666  -3.675  10.431  1.00 94.11           N
ATOM    490  CA  LEU A  51      13.798  -2.854   9.603  1.00 94.11           C
ATOM    491  C   LEU A  51      14.628  -1.756   8.936  1.00 94.11           C
ATOM    492  O   LEU A  51      14.529  -1.545   7.728  1.00 94.11           O
ATOM    493  HA  LEU A  51      13.386  -3.496   8.825  1.00 94.11           H
ATOM    494  CB  LEU A  51      12.621  -2.323  10.423  1.00 94.11           C
ATOM    495 1HB  LEU A  51      13.015  -1.710  11.234  1.00 94.11           H
ATOM    496 2HB  LEU A  51      12.028  -1.667   9.787  1.00 94.11           H
ATOM    497  CG  LEU A  51      11.692  -3.380  11.025  1.00 94.11           C
ATOM    498  HG  LEU A  51      12.250  -3.936  11.778  1.00 94.11           H
ATOM    499  CD1 LEU A  51      10.505  -2.725  11.734  1.00 94.11           C
ATOM    500 1HD1 LEU A  51      10.869  -2.083  12.536  1.00 94.11           H
ATOM    501 2HD1 LEU A  51       9.938  -2.129  11.019  1.00 94.11           H
ATOM    502 3HD1 LEU A  51       9.861  -3.499  12.153  1.00 94.11           H
ATOM    503  CD2 LEU A  51      11.243  -4.384   9.963  1.00 94.11           C
ATOM    504 1HD2 LEU A  51      10.709  -3.860   9.170  1.00 94.11           H
ATOM    505 2HD2 LEU A  51      12.116  -4.884   9.543  1.00 94.11           H
ATOM    506 3HD2 LEU A  51      10.584  -5.124  10.417  1.00 94.11           H
ATOM    507  HN  LEU A  51      14.568  -3.534  11.416  1.00 94.11           H
ATOM    508  N   PRO A  52      15.458  -1.039   9.706  1.00 95.76           N
ATOM    509  CA  PRO A  52      16.113   0.166   9.191  1.00 95.76           C
ATOM    510  C   PRO A  52      16.852  -0.090   7.888  1.00 95.76           C
ATOM    511  O   PRO A  52      16.649   0.621   6.905  1.00 95.76           O
ATOM    512  HA  PRO A  52      15.367   0.924   8.951  1.00 95.76           H
ATOM    513  CB  PRO A  52      17.069   0.568  10.316  1.00 95.76           C
ATOM    514 1HB  PRO A  52      18.058   0.131  10.178  1.00 95.76           H
ATOM    515 2HB  PRO A  52      17.203   1.649  10.363  1.00 95.76           H
ATOM    516  CG  PRO A  52      16.386   0.031  11.568  1.00 95.76           C
ATOM    517 1HG  PRO A  52      17.087  -0.080  12.396  1.00 95.76           H
ATOM    518 2HG  PRO A  52      15.600   0.699  11.919  1.00 95.76           H
ATOM    519  CD  PRO A  52      15.834  -1.308  11.106  1.00 95.76           C
ATOM    520 1HD  PRO A  52      16.579  -2.099  11.176  1.00 95.76           H
ATOM    521 2HD  PRO A  52      14.981  -1.623  11.708  1.00 95.76           H
ATOM    522  N   PRO A  53      17.723  -1.108   7.848  1.00 95.96           N
ATOM    523  CA  PRO A  53      18.483  -1.404   6.632  1.00 95.96           C
ATOM    524  C   PRO A  53      17.586  -1.560   5.415  1.00 95.96           C
ATOM    525  O   PRO A  53      17.897  -1.050   4.340  1.00 95.96           O
ATOM    526  HA  PRO A  53      19.145  -0.572   6.392  1.00 95.96           H
ATOM    527  CB  PRO A  53      19.215  -2.705   6.969  1.00 95.96           C
ATOM    528 1HB  PRO A  53      18.640  -3.579   6.664  1.00 95.96           H
ATOM    529 2HB  PRO A  53      20.178  -2.766   6.462  1.00 95.96           H
ATOM    530  CG  PRO A  53      19.377  -2.637   8.482  1.00 95.96           C
ATOM    531 1HG  PRO A  53      19.555  -3.621   8.915  1.00 95.96           H
ATOM    532 2HG  PRO A  53      20.226  -2.017   8.771  1.00 95.96           H
ATOM    533  CD  PRO A  53      18.054  -2.043   8.939  1.00 95.96           C
ATOM    534 1HD  PRO A  53      17.287  -2.808   9.058  1.00 95.96           H
ATOM    535 2HD  PRO A  53      18.148  -1.538   9.900  1.00 95.96           H
ATOM    536  N   LEU A  54      16.485  -2.269   5.618  1.00 94.17           N
ATOM    537  CA  LEU A  54      15.606  -2.618   4.515  1.00 94.17           C
ATOM    538  C   LEU A  54      14.920  -1.354   3.995  1.00 94.17           C
ATOM    539  O   LEU A  54      14.800  -1.161   2.786  1.00 94.17           O
ATOM    540  HA  LEU A  54      16.227  -3.027   3.718  1.00 94.17           H
ATOM    541  CB  LEU A  54      14.629  -3.718   4.936  1.00 94.17           C
ATOM    542 1HB  LEU A  54      14.084  -3.376   5.816  1.00 94.17           H
ATOM    543 2HB  LEU A  54      13.897  -3.851   4.140  1.00 94.17           H
ATOM    544  CG  LEU A  54      15.249  -5.081   5.254  1.00 94.17           C
ATOM    545  HG  LEU A  54      15.968  -4.949   6.063  1.00 94.17           H
ATOM    546  CD1 LEU A  54      14.187  -6.065   5.748  1.00 94.17           C
ATOM    547 1HD1 LEU A  54      13.722  -5.673   6.653  1.00 94.17           H
ATOM    548 2HD1 LEU A  54      13.428  -6.197   4.978  1.00 94.17           H
ATOM    549 3HD1 LEU A  54      14.655  -7.025   5.966  1.00 94.17           H
ATOM    550  CD2 LEU A  54      16.020  -5.626   4.049  1.00 94.17           C
ATOM    551 1HD2 LEU A  54      15.340  -5.739   3.205  1.00 94.17           H
ATOM    552 2HD2 LEU A  54      16.817  -4.932   3.784  1.00 94.17           H
ATOM    553 3HD2 LEU A  54      16.450  -6.595   4.302  1.00 94.17           H
ATOM    554  HN  LEU A  54      16.192  -2.603   6.514  1.00 94.17           H
ATOM    555  N   TYR A  55      14.488  -0.524   4.934  1.00 94.57           N
ATOM    556  CA  TYR A  55      13.769   0.690   4.586  1.00 94.57           C
ATOM    557  C   TYR A  55      14.662   1.650   3.798  1.00 94.57           C
ATOM    558  O   TYR A  55      14.201   2.312   2.870  1.00 94.57           O
ATOM    559  HA  TYR A  55      12.915   0.410   3.969  1.00 94.57           H
ATOM    560  CB  TYR A  55      13.382   1.345   5.914  1.00 94.57           C
ATOM    561 1HB  TYR A  55      14.248   1.337   6.577  1.00 94.57           H
ATOM    562 2HB  TYR A  55      13.130   2.390   5.732  1.00 94.57           H
ATOM    563  CG  TYR A  55      12.208   0.668   6.623  1.00 94.57           C
ATOM    564  CD1 TYR A  55      11.621  -0.452   6.070  1.00 94.57           C
ATOM    565  HD1 TYR A  55      11.993  -0.853   5.128  1.00 94.57           H
ATOM    566  CD2 TYR A  55      11.737   1.176   7.817  1.00 94.57           C
ATOM    567  HD2 TYR A  55      12.201   2.060   8.254  1.00 94.57           H
ATOM    568  CE1 TYR A  55      10.515  -1.089   6.738  1.00 94.57           C
ATOM    569  HE1 TYR A  55      10.042  -1.974   6.312  1.00 94.57           H
ATOM    570  CE2 TYR A  55      10.632   0.539   8.484  1.00 94.57           C
ATOM    571  HE2 TYR A  55      10.250   0.930   9.427  1.00 94.57           H
ATOM    572  CZ  TYR A  55      10.076  -0.562   7.912  1.00 94.57           C
ATOM    573  OH  TYR A  55       9.032  -1.164   8.543  1.00 94.57           O
ATOM    574  HH  TYR A  55       8.692  -1.925   7.991  1.00 94.57           H
ATOM    575  HN  TYR A  55      14.623  -0.670   5.914  1.00 94.57           H
ATOM    576  N   TRP A  56      15.925   1.695   4.197  1.00 93.37           N
ATOM    577  CA  TRP A  56      16.898   2.527   3.509  1.00 93.37           C
ATOM    578  C   TRP A  56      17.093   1.959   2.102  1.00 93.37           C
ATOM    579  O   TRP A  56      17.157   2.710   1.129  1.00 93.37           O
ATOM    580  HA  TRP A  56      16.491   3.536   3.451  1.00 93.37           H
ATOM    581  CB  TRP A  56      18.202   2.617   4.304  1.00 93.37           C
ATOM    582 1HB  TRP A  56      18.415   1.643   4.745  1.00 93.37           H
ATOM    583 2HB  TRP A  56      19.019   2.841   3.618  1.00 93.37           H
ATOM    584  CG  TRP A  56      18.184   3.670   5.414  1.00 93.37           C
ATOM    585  CD1 TRP A  56      18.287   3.477   6.736  1.00 93.37           C
ATOM    586  HD1 TRP A  56      18.403   2.501   7.206  1.00 93.37           H
ATOM    587  CD2 TRP A  56      18.049   5.096   5.242  1.00 93.37           C
ATOM    588  NE1 TRP A  56      18.229   4.671   7.426  1.00 93.37           N
ATOM    589  HE1 TRP A  56      18.284   4.784   8.418  1.00 93.37           H
ATOM    590  CE2 TRP A  56      18.079   5.686   6.490  1.00 93.37           C
ATOM    591  CE3 TRP A  56      17.906   5.863   4.073  1.00 93.37           C
ATOM    592  HE3 TRP A  56      17.879   5.421   3.077  1.00 93.37           H
ATOM    593  CZ2 TRP A  56      17.972   7.068   6.687  1.00 93.37           C
ATOM    594  HZ2 TRP A  56      17.999   7.510   7.683  1.00 93.37           H
ATOM    595  CZ3 TRP A  56      17.800   7.243   4.287  1.00 93.37           C
ATOM    596  HZ3 TRP A  56      17.687   7.884   3.412  1.00 93.37           H
ATOM    597  CH2 TRP A  56      17.829   7.852   5.535  1.00 93.37           C
ATOM    598  HH2 TRP A  56      17.740   8.935   5.618  1.00 93.37           H
ATOM    599  HN  TRP A  56      16.285   1.178   4.974  1.00 93.37           H
ATOM    600  N   LEU A  57      17.182   0.639   2.038  1.00 93.08           N
ATOM    601  CA  LEU A  57      17.385  -0.037   0.768  1.00 93.08           C
ATOM    602  C   LEU A  57      16.206   0.264  -0.159  1.00 93.08           C
ATOM    603  O   LEU A  57      16.399   0.681  -1.300  1.00 93.08           O
ATOM    604  HA  LEU A  57      18.290   0.375   0.320  1.00 93.08           H
ATOM    605  CB  LEU A  57      17.629  -1.531   0.988  1.00 93.08           C
ATOM    606 1HB  LEU A  57      18.504  -1.646   1.628  1.00 93.08           H
ATOM    607 2HB  LEU A  57      16.779  -1.941   1.534  1.00 93.08           H
ATOM    608  CG  LEU A  57      17.841  -2.370  -0.273  1.00 93.08           C
ATOM    609  HG  LEU A  57      17.006  -2.187  -0.949  1.00 93.08           H
ATOM    610  CD1 LEU A  57      19.116  -1.946  -1.005  1.00 93.08           C
ATOM    611 1HD1 LEU A  57      19.039  -0.898  -1.292  1.00 93.08           H
ATOM    612 2HD1 LEU A  57      19.974  -2.082  -0.348  1.00 93.08           H
ATOM    613 3HD1 LEU A  57      19.243  -2.559  -1.898  1.00 93.08           H
ATOM    614  CD2 LEU A  57      17.837  -3.864   0.054  1.00 93.08           C
ATOM    615 1HD2 LEU A  57      18.640  -4.084   0.759  1.00 93.08           H
ATOM    616 2HD2 LEU A  57      16.880  -4.137   0.498  1.00 93.08           H
ATOM    617 3HD2 LEU A  57      17.990  -4.437  -0.860  1.00 93.08           H
ATOM    618  HN  LEU A  57      17.118   0.035   2.832  1.00 93.08           H
ATOM    619  N   VAL A  58      15.010   0.039   0.365  1.00 95.24           N
ATOM    620  CA  VAL A  58      13.802   0.215  -0.422  1.00 95.24           C
ATOM    621  C   VAL A  58      13.722   1.664  -0.909  1.00 95.24           C
ATOM    622  O   VAL A  58      13.383   1.916  -2.064  1.00 95.24           O
ATOM    623  HA  VAL A  58      13.875  -0.442  -1.289  1.00 95.24           H
ATOM    624  CB  VAL A  58      12.579  -0.210   0.393  1.00 95.24           C
ATOM    625  HB  VAL A  58      12.595   0.340   1.334  1.00 95.24           H
ATOM    626  CG1 VAL A  58      11.282   0.147  -0.337  1.00 95.24           C
ATOM    627 1HG1 VAL A  58      11.240   1.225  -0.496  1.00 95.24           H
ATOM    628 2HG1 VAL A  58      11.255  -0.363  -1.300  1.00 95.24           H
ATOM    629 3HG1 VAL A  58      10.429  -0.166   0.264  1.00 95.24           H
ATOM    630  CG2 VAL A  58      12.630  -1.703   0.720  1.00 95.24           C
ATOM    631 1HG2 VAL A  58      12.650  -2.278  -0.206  1.00 95.24           H
ATOM    632 2HG2 VAL A  58      13.528  -1.918   1.300  1.00 95.24           H
ATOM    633 3HG2 VAL A  58      11.749  -1.979   1.300  1.00 95.24           H
ATOM    634  HN  VAL A  58      14.860  -0.257   1.309  1.00 95.24           H
ATOM    635  N   PHE A  59      14.040   2.577  -0.003  1.00 96.12           N
ATOM    636  CA  PHE A  59      13.968   3.995  -0.313  1.00 96.12           C
ATOM    637  C   PHE A  59      14.873   4.344  -1.496  1.00 96.12           C
ATOM    638  O   PHE A  59      14.427   4.961  -2.462  1.00 96.12           O
ATOM    639  HA  PHE A  59      12.933   4.217  -0.572  1.00 96.12           H
ATOM    640  CB  PHE A  59      14.454   4.749   0.926  1.00 96.12           C
ATOM    641 1HB  PHE A  59      13.755   4.574   1.743  1.00 96.12           H
ATOM    642 2HB  PHE A  59      15.415   4.336   1.236  1.00 96.12           H
ATOM    643  CG  PHE A  59      14.606   6.257   0.718  1.00 96.12           C
ATOM    644  CD1 PHE A  59      15.845   6.819   0.695  1.00 96.12           C
ATOM    645  HD1 PHE A  59      16.729   6.195   0.826  1.00 96.12           H
ATOM    646  CD2 PHE A  59      13.503   7.035   0.555  1.00 96.12           C
ATOM    647  HD2 PHE A  59      12.511   6.585   0.573  1.00 96.12           H
ATOM    648  CE1 PHE A  59      15.986   8.218   0.501  1.00 96.12           C
ATOM    649  HE1 PHE A  59      16.978   8.669   0.483  1.00 96.12           H
ATOM    650  CE2 PHE A  59      13.644   8.435   0.361  1.00 96.12           C
ATOM    651  HE2 PHE A  59      12.760   9.059   0.231  1.00 96.12           H
ATOM    652  CZ  PHE A  59      14.883   8.997   0.338  1.00 96.12           C
ATOM    653  HZ  PHE A  59      14.991  10.071   0.190  1.00 96.12           H
ATOM    654  HN  PHE A  59      14.341   2.362   0.926  1.00 96.12           H
ATOM    655  N   ILE A  60      16.128   3.934  -1.381  1.00 93.98           N
ATOM    656  CA  ILE A  60      17.137   4.334  -2.347  1.00 93.98           C
ATOM    657  C   ILE A  60      16.754   3.801  -3.729  1.00 93.98           C
ATOM    658  O   ILE A  60      16.697   4.559  -4.696  1.00 93.98           O
ATOM    659  HA  ILE A  60      17.138   5.424  -2.385  1.00 93.98           H
ATOM    660  CB  ILE A  60      18.527   3.896  -1.882  1.00 93.98           C
ATOM    661  HB  ILE A  60      18.478   2.844  -1.602  1.00 93.98           H
ATOM    662  CG1 ILE A  60      18.959   4.674  -0.637  1.00 93.98           C
ATOM    663 1HG1 ILE A  60      19.188   5.704  -0.909  1.00 93.98           H
ATOM    664 2HG1 ILE A  60      18.138   4.708   0.078  1.00 93.98           H
ATOM    665  CG2 ILE A  60      19.548   4.015  -3.015  1.00 93.98           C
ATOM    666 1HG2 ILE A  60      19.242   3.382  -3.848  1.00 93.98           H
ATOM    667 2HG2 ILE A  60      19.601   5.052  -3.348  1.00 93.98           H
ATOM    668 3HG2 ILE A  60      20.527   3.697  -2.657  1.00 93.98           H
ATOM    669  CD1 ILE A  60      20.184   4.029   0.015  1.00 93.98           C
ATOM    670 1HD1 ILE A  60      19.944   3.007   0.307  1.00 93.98           H
ATOM    671 2HD1 ILE A  60      21.011   4.018  -0.696  1.00 93.98           H
ATOM    672 3HD1 ILE A  60      20.470   4.601   0.897  1.00 93.98           H
ATOM    673  HN  ILE A  60      16.457   3.340  -0.647  1.00 93.98           H
ATOM    674  N   VAL A  61      16.503   2.501  -3.778  1.00 94.26           N
ATOM    675  CA  VAL A  61      16.255   1.834  -5.044  1.00 94.26           C
ATOM    676  C   VAL A  61      14.947   2.355  -5.643  1.00 94.26           C
ATOM    677  O   VAL A  61      14.870   2.619  -6.841  1.00 94.26           O
ATOM    678  HA  VAL A  61      17.074   2.089  -5.716  1.00 94.26           H
ATOM    679  CB  VAL A  61      16.259   0.317  -4.846  1.00 94.26           C
ATOM    680  HB  VAL A  61      15.499   0.073  -4.104  1.00 94.26           H
ATOM    681  CG1 VAL A  61      15.897  -0.407  -6.145  1.00 94.26           C
ATOM    682 1HG1 VAL A  61      14.902  -0.099  -6.466  1.00 94.26           H
ATOM    683 2HG1 VAL A  61      16.623  -0.153  -6.917  1.00 94.26           H
ATOM    684 3HG1 VAL A  61      15.908  -1.483  -5.976  1.00 94.26           H
ATOM    685  CG2 VAL A  61      17.610  -0.162  -4.310  1.00 94.26           C
ATOM    686 1HG2 VAL A  61      18.396   0.100  -5.019  1.00 94.26           H
ATOM    687 2HG2 VAL A  61      17.811   0.316  -3.352  1.00 94.26           H
ATOM    688 3HG2 VAL A  61      17.586  -1.244  -4.179  1.00 94.26           H
ATOM    689  HN  VAL A  61      16.467   1.908  -2.973  1.00 94.26           H
ATOM    690  N   GLY A  62      13.950   2.487  -4.780  1.00 95.66           N
ATOM    691  CA  GLY A  62      12.616   2.853  -5.227  1.00 95.66           C
ATOM    692  C   GLY A  62      12.585   4.296  -5.733  1.00 95.66           C
ATOM    693  O   GLY A  62      11.959   4.587  -6.751  1.00 95.66           O
ATOM    694 1HA  GLY A  62      12.298   2.178  -6.021  1.00 95.66           H
ATOM    695 2HA  GLY A  62      11.909   2.735  -4.406  1.00 95.66           H
ATOM    696  HN  GLY A  62      14.042   2.349  -3.794  1.00 95.66           H
ATOM    697  N   ALA A  63      13.267   5.162  -4.998  1.00 95.51           N
ATOM    698  CA  ALA A  63      13.284   6.576  -5.331  1.00 95.51           C
ATOM    699  C   ALA A  63      13.919   6.763  -6.710  1.00 95.51           C
ATOM    700  O   ALA A  63      13.398   7.504  -7.542  1.00 95.51           O
ATOM    701  HA  ALA A  63      12.251   6.922  -5.366  1.00 95.51           H
ATOM    702  CB  ALA A  63      14.025   7.350  -4.238  1.00 95.51           C
ATOM    703 1HB  ALA A  63      13.517   7.208  -3.284  1.00 95.51           H
ATOM    704 2HB  ALA A  63      15.048   6.982  -4.164  1.00 95.51           H
ATOM    705 3HB  ALA A  63      14.038   8.410  -4.489  1.00 95.51           H
ATOM    706  HN  ALA A  63      13.799   4.912  -4.189  1.00 95.51           H
ATOM    707  N   LEU A  64      15.035   6.078  -6.910  1.00 89.97           N
ATOM    708  CA  LEU A  64      15.748   6.161  -8.174  1.00 89.97           C
ATOM    709  C   LEU A  64      14.861   5.610  -9.292  1.00 89.97           C
ATOM    710  O   LEU A  64      14.721   6.233 -10.343  1.00 89.97           O
ATOM    711  HA  LEU A  64      15.939   7.216  -8.373  1.00 89.97           H
ATOM    712  CB  LEU A  64      17.107   5.467  -8.069  1.00 89.97           C
ATOM    713 1HB  LEU A  64      16.952   4.467  -7.665  1.00 89.97           H
ATOM    714 2HB  LEU A  64      17.510   5.346  -9.074  1.00 89.97           H
ATOM    715  CG  LEU A  64      18.158   6.176  -7.211  1.00 89.97           C
ATOM    716  HG  LEU A  64      17.722   6.374  -6.232  1.00 89.97           H
ATOM    717  CD1 LEU A  64      19.379   5.281  -6.990  1.00 89.97           C
ATOM    718 1HD1 LEU A  64      19.073   4.367  -6.482  1.00 89.97           H
ATOM    719 2HD1 LEU A  64      19.825   5.030  -7.952  1.00 89.97           H
ATOM    720 3HD1 LEU A  64      20.110   5.810  -6.377  1.00 89.97           H
ATOM    721  CD2 LEU A  64      18.540   7.527  -7.818  1.00 89.97           C
ATOM    722 1HD2 LEU A  64      18.949   7.375  -8.817  1.00 89.97           H
ATOM    723 2HD2 LEU A  64      17.655   8.161  -7.881  1.00 89.97           H
ATOM    724 3HD2 LEU A  64      19.288   8.010  -7.189  1.00 89.97           H
ATOM    725  HN  LEU A  64      15.452   5.477  -6.229  1.00 89.97           H
ATOM    726  N   GLY A  65      14.284   4.447  -9.027  1.00 93.23           N
ATOM    727  CA  GLY A  65      13.545   3.728 -10.051  1.00 93.23           C
ATOM    728  C   GLY A  65      12.320   4.524 -10.504  1.00 93.23           C
ATOM    729  O   GLY A  65      12.132   4.755 -11.697  1.00 93.23           O
ATOM    730 1HA  GLY A  65      14.194   3.534 -10.905  1.00 93.23           H
ATOM    731 2HA  GLY A  65      13.230   2.758  -9.664  1.00 93.23           H
ATOM    732  HN  GLY A  65      14.315   3.997  -8.134  1.00 93.23           H
ATOM    733  N   ASN A  66      11.518   4.922  -9.527  1.00 91.23           N
ATOM    734  CA  ASN A  66      10.250   5.570  -9.817  1.00 91.23           C
ATOM    735  C   ASN A  66      10.514   6.950 -10.422  1.00 91.23           C
ATOM    736  O   ASN A  66       9.751   7.419 -11.265  1.00 91.23           O
ATOM    737  HA  ASN A  66       9.739   4.902 -10.511  1.00 91.23           H
ATOM    738  CB  ASN A  66       9.425   5.762  -8.543  1.00 91.23           C
ATOM    739 1HB  ASN A  66      10.067   6.129  -7.742  1.00 91.23           H
ATOM    740 2HB  ASN A  66       8.660   6.520  -8.711  1.00 91.23           H
ATOM    741  CG  ASN A  66       8.766   4.449  -8.114  1.00 91.23           C
ATOM    742  OD1 ASN A  66       7.895   3.915  -8.781  1.00 91.23           O
ATOM    743  ND2 ASN A  66       9.227   3.962  -6.966  1.00 91.23           N
ATOM    744 1HD2 ASN A  66       9.943   4.451  -6.467  1.00 91.23           H
ATOM    745 2HD2 ASN A  66       8.858   3.107  -6.601  1.00 91.23           H
ATOM    746  HN  ASN A  66      11.722   4.808  -8.555  1.00 91.23           H
ATOM    747  N   SER A  67      11.597   7.563  -9.967  1.00 91.47           N
ATOM    748  CA  SER A  67      12.011   8.849 -10.503  1.00 91.47           C
ATOM    749  C   SER A  67      12.314   8.720 -11.997  1.00 91.47           C
ATOM    750  O   SER A  67      11.980   9.607 -12.781  1.00 91.47           O
ATOM    751  HA  SER A  67      11.164   9.515 -10.341  1.00 91.47           H
ATOM    752  CB  SER A  67      13.233   9.388  -9.758  1.00 91.47           C
ATOM    753 1HB  SER A  67      14.049   8.669  -9.830  1.00 91.47           H
ATOM    754 2HB  SER A  67      13.574  10.306 -10.238  1.00 91.47           H
ATOM    755  OG  SER A  67      12.951   9.648  -8.386  1.00 91.47           O
ATOM    756  HG  SER A  67      13.497   9.046  -7.804  1.00 91.47           H
ATOM    757  HN  SER A  67      12.187   7.196  -9.247  1.00 91.47           H
ATOM    758  N   LEU A  68      12.943   7.607 -12.347  1.00 85.79           N
ATOM    759  CA  LEU A  68      13.263   7.334 -13.737  1.00 85.79           C
ATOM    760  C   LEU A  68      11.967   7.154 -14.529  1.00 85.79           C
ATOM    761  O   LEU A  68      11.847   7.644 -15.651  1.00 85.79           O
ATOM    762  HA  LEU A  68      13.788   8.206 -14.129  1.00 85.79           H
ATOM    763  CB  LEU A  68      14.219   6.144 -13.843  1.00 85.79           C
ATOM    764 1HB  LEU A  68      13.890   5.376 -13.144  1.00 85.79           H
ATOM    765 2HB  LEU A  68      14.133   5.722 -14.845  1.00 85.79           H
ATOM    766  CG  LEU A  68      15.695   6.443 -13.572  1.00 85.79           C
ATOM    767  HG  LEU A  68      15.761   7.038 -12.661  1.00 85.79           H
ATOM    768  CD1 LEU A  68      16.480   5.153 -13.328  1.00 85.79           C
ATOM    769 1HD1 LEU A  68      16.064   4.633 -12.465  1.00 85.79           H
ATOM    770 2HD1 LEU A  68      16.409   4.512 -14.207  1.00 85.79           H
ATOM    771 3HD1 LEU A  68      17.526   5.394 -13.138  1.00 85.79           H
ATOM    772  CD2 LEU A  68      16.302   7.278 -14.702  1.00 85.79           C
ATOM    773 1HD2 LEU A  68      16.223   6.730 -15.641  1.00 85.79           H
ATOM    774 2HD2 LEU A  68      15.764   8.222 -14.786  1.00 85.79           H
ATOM    775 3HD2 LEU A  68      17.351   7.476 -14.484  1.00 85.79           H
ATOM    776  HN  LEU A  68      13.232   6.901 -11.700  1.00 85.79           H
ATOM    777  N   VAL A  69      11.029   6.449 -13.914  1.00 89.27           N
ATOM    778  CA  VAL A  69       9.757   6.171 -14.560  1.00 89.27           C
ATOM    779  C   VAL A  69       9.084   7.492 -14.939  1.00 89.27           C
ATOM    780  O   VAL A  69       8.659   7.671 -16.080  1.00 89.27           O
ATOM    781  HA  VAL A  69       9.966   5.609 -15.470  1.00 89.27           H
ATOM    782  CB  VAL A  69       8.889   5.297 -13.652  1.00 89.27           C
ATOM    783  HB  VAL A  69       8.824   5.785 -12.679  1.00 89.27           H
ATOM    784  CG1 VAL A  69       7.470   5.169 -14.209  1.00 89.27           C
ATOM    785 1HG1 VAL A  69       7.016   6.157 -14.279  1.00 89.27           H
ATOM    786 2HG1 VAL A  69       7.508   4.715 -15.199  1.00 89.27           H
ATOM    787 3HG1 VAL A  69       6.874   4.542 -13.544  1.00 89.27           H
ATOM    788  CG2 VAL A  69       9.524   3.920 -13.446  1.00 89.27           C
ATOM    789 1HG2 VAL A  69       9.633   3.423 -14.410  1.00 89.27           H
ATOM    790 2HG2 VAL A  69      10.505   4.038 -12.985  1.00 89.27           H
ATOM    791 3HG2 VAL A  69       8.887   3.320 -12.797  1.00 89.27           H
ATOM    792  HN  VAL A  69      11.127   6.071 -12.993  1.00 89.27           H
ATOM    793  N   ILE A  70       9.007   8.383 -13.962  1.00 89.49           N
ATOM    794  CA  ILE A  70       8.333   9.654 -14.159  1.00 89.49           C
ATOM    795  C   ILE A  70       9.035  10.431 -15.274  1.00 89.49           C
ATOM    796  O   ILE A  70       8.380  11.032 -16.125  1.00 89.49           O
ATOM    797  HA  ILE A  70       7.314   9.438 -14.478  1.00 89.49           H
ATOM    798  CB  ILE A  70       8.240  10.422 -12.839  1.00 89.49           C
ATOM    799  HB  ILE A  70       9.237  10.468 -12.400  1.00 89.49           H
ATOM    800  CG1 ILE A  70       7.340   9.691 -11.841  1.00 89.49           C
ATOM    801 1HG1 ILE A  70       6.297   9.802 -12.138  1.00 89.49           H
ATOM    802 2HG1 ILE A  70       7.564   8.624 -11.858  1.00 89.49           H
ATOM    803  CG2 ILE A  70       7.783  11.864 -13.074  1.00 89.49           C
ATOM    804 1HG2 ILE A  70       8.498  12.370 -13.723  1.00 89.49           H
ATOM    805 2HG2 ILE A  70       6.801  11.861 -13.547  1.00 89.49           H
ATOM    806 3HG2 ILE A  70       7.726  12.387 -12.119  1.00 89.49           H
ATOM    807  CD1 ILE A  70       7.534  10.237 -10.425  1.00 89.49           C
ATOM    808 1HD1 ILE A  70       8.572  10.102 -10.123  1.00 89.49           H
ATOM    809 2HD1 ILE A  70       7.286  11.298 -10.408  1.00 89.49           H
ATOM    810 3HD1 ILE A  70       6.882   9.699  -9.736  1.00 89.49           H
ATOM    811  HN  ILE A  70       9.396   8.247 -13.050  1.00 89.49           H
ATOM    812  N   LEU A  71      10.359  10.394 -15.235  1.00 84.54           N
ATOM    813  CA  LEU A  71      11.158  11.140 -16.193  1.00 84.54           C
ATOM    814  C   LEU A  71      10.852  10.638 -17.605  1.00 84.54           C
ATOM    815  O   LEU A  71      10.678  11.434 -18.527  1.00 84.54           O
ATOM    816  HA  LEU A  71      10.857  12.185 -16.126  1.00 84.54           H
ATOM    817  CB  LEU A  71      12.641  11.071 -15.823  1.00 84.54           C
ATOM    818 1HB  LEU A  71      12.733  11.212 -14.746  1.00 84.54           H
ATOM    819 2HB  LEU A  71      13.004  10.068 -16.046  1.00 84.54           H
ATOM    820  CG  LEU A  71      13.554  12.081 -16.521  1.00 84.54           C
ATOM    821  HG  LEU A  71      13.108  12.337 -17.482  1.00 84.54           H
ATOM    822  CD1 LEU A  71      13.660  13.375 -15.713  1.00 84.54           C
ATOM    823 1HD1 LEU A  71      12.669  13.817 -15.603  1.00 84.54           H
ATOM    824 2HD1 LEU A  71      14.070  13.155 -14.727  1.00 84.54           H
ATOM    825 3HD1 LEU A  71      14.314  14.075 -16.232  1.00 84.54           H
ATOM    826  CD2 LEU A  71      14.927  11.471 -16.809  1.00 84.54           C
ATOM    827 1HD2 LEU A  71      15.394  11.168 -15.872  1.00 84.54           H
ATOM    828 2HD2 LEU A  71      14.810  10.600 -17.455  1.00 84.54           H
ATOM    829 3HD2 LEU A  71      15.556  12.210 -17.306  1.00 84.54           H
ATOM    830  HN  LEU A  71      10.884   9.869 -14.566  1.00 84.54           H
ATOM    831  N   VAL A  72      10.796   9.320 -17.731  1.00 85.09           N
ATOM    832  CA  VAL A  72      10.612   8.700 -19.032  1.00 85.09           C
ATOM    833  C   VAL A  72       9.272   9.147 -19.621  1.00 85.09           C
ATOM    834  O   VAL A  72       9.196   9.513 -20.792  1.00 85.09           O
ATOM    835  HA  VAL A  72      11.414   9.051 -19.681  1.00 85.09           H
ATOM    836  CB  VAL A  72      10.733   7.179 -18.909  1.00 85.09           C
ATOM    837  HB  VAL A  72      10.062   6.853 -18.114  1.00 85.09           H
ATOM    838  CG1 VAL A  72      10.300   6.488 -20.203  1.00 85.09           C
ATOM    839 1HG1 VAL A  72       9.261   6.740 -20.420  1.00 85.09           H
ATOM    840 2HG1 VAL A  72      10.934   6.824 -21.024  1.00 85.09           H
ATOM    841 3HG1 VAL A  72      10.396   5.408 -20.088  1.00 85.09           H
ATOM    842  CG2 VAL A  72      12.155   6.772 -18.519  1.00 85.09           C
ATOM    843 1HG2 VAL A  72      12.854   7.118 -19.281  1.00 85.09           H
ATOM    844 2HG2 VAL A  72      12.412   7.223 -17.560  1.00 85.09           H
ATOM    845 3HG2 VAL A  72      12.213   5.687 -18.438  1.00 85.09           H
ATOM    846  HN  VAL A  72      10.873   8.681 -16.966  1.00 85.09           H
ATOM    847  N   TYR A  73       8.248   9.102 -18.781  1.00 82.53           N
ATOM    848  CA  TYR A  73       6.908   9.455 -19.215  1.00 82.53           C
ATOM    849  C   TYR A  73       6.816  10.944 -19.554  1.00 82.53           C
ATOM    850  O   TYR A  73       6.077  11.335 -20.457  1.00 82.53           O
ATOM    851  HA  TYR A  73       6.679   8.872 -20.107  1.00 82.53           H
ATOM    852  CB  TYR A  73       5.988   9.157 -18.030  1.00 82.53           C
ATOM    853 1HB  TYR A  73       6.551   9.284 -17.105  1.00 82.53           H
ATOM    854 2HB  TYR A  73       5.181   9.890 -18.015  1.00 82.53           H
ATOM    855  CG  TYR A  73       5.381   7.752 -18.052  1.00 82.53           C
ATOM    856  CD1 TYR A  73       4.490   7.401 -19.045  1.00 82.53           C
ATOM    857  HD1 TYR A  73       4.218   8.124 -19.814  1.00 82.53           H
ATOM    858  CD2 TYR A  73       5.725   6.837 -17.078  1.00 82.53           C
ATOM    859  HD2 TYR A  73       6.428   7.114 -16.293  1.00 82.53           H
ATOM    860  CE1 TYR A  73       3.918   6.079 -19.066  1.00 82.53           C
ATOM    861  HE1 TYR A  73       3.213   5.789 -19.845  1.00 82.53           H
ATOM    862  CE2 TYR A  73       5.153   5.515 -17.098  1.00 82.53           C
ATOM    863  HE2 TYR A  73       5.416   4.782 -16.335  1.00 82.53           H
ATOM    864  CZ  TYR A  73       4.279   5.202 -18.091  1.00 82.53           C
ATOM    865  OH  TYR A  73       3.739   3.953 -18.111  1.00 82.53           O
ATOM    866  HH  TYR A  73       3.168   3.840 -18.924  1.00 82.53           H
ATOM    867  HN  TYR A  73       8.324   8.831 -17.821  1.00 82.53           H
ATOM    868  N   TRP A  74       7.577  11.736 -18.812  1.00 71.44           N
ATOM    869  CA  TRP A  74       7.496  13.181 -18.935  1.00 71.44           C
ATOM    870  C   TRP A  74       8.051  13.571 -20.306  1.00 71.44           C
ATOM    871  O   TRP A  74       7.406  14.303 -21.055  1.00 71.44           O
ATOM    872  HA  TRP A  74       6.446  13.464 -18.863  1.00 71.44           H
ATOM    873  CB  TRP A  74       8.223  13.871 -17.778  1.00 71.44           C
ATOM    874 1HB  TRP A  74       7.917  13.406 -16.841  1.00 71.44           H
ATOM    875 2HB  TRP A  74       9.295  13.701 -17.883  1.00 71.44           H
ATOM    876  CG  TRP A  74       7.967  15.377 -17.691  1.00 71.44           C
ATOM    877  CD1 TRP A  74       8.354  16.330 -18.549  1.00 71.44           C
ATOM    878  HD1 TRP A  74       8.927  16.143 -19.457  1.00 71.44           H
ATOM    879  CD2 TRP A  74       7.245  16.067 -16.650  1.00 71.44           C
ATOM    880  NE1 TRP A  74       7.937  17.580 -18.138  1.00 71.44           N
ATOM    881  HE1 TRP A  74       8.104  18.445 -18.611  1.00 71.44           H
ATOM    882  CE2 TRP A  74       7.241  17.415 -16.947  1.00 71.44           C
ATOM    883  CE3 TRP A  74       6.616  15.569 -15.495  1.00 71.44           C
ATOM    884  HE3 TRP A  74       6.605  14.510 -15.239  1.00 71.44           H
ATOM    885  CZ2 TRP A  74       6.623  18.376 -16.138  1.00 71.44           C
ATOM    886  HZ2 TRP A  74       6.634  19.435 -16.394  1.00 71.44           H
ATOM    887  CZ3 TRP A  74       6.003  16.543 -14.697  1.00 71.44           C
ATOM    888  HZ3 TRP A  74       5.500  16.210 -13.789  1.00 71.44           H
ATOM    889  CH2 TRP A  74       5.990  17.903 -14.982  1.00 71.44           C
ATOM    890  HH2 TRP A  74       5.490  18.599 -14.308  1.00 71.44           H
ATOM    891  HN  TRP A  74       8.237  11.405 -18.138  1.00 71.44           H
ATOM    892  N   TYR A  75       9.240  13.063 -20.594  1.00 70.18           N
ATOM    893  CA  TYR A  75      10.034  13.592 -21.691  1.00 70.18           C
ATOM    894  C   TYR A  75       9.830  12.766 -22.963  1.00 70.18           C
ATOM    895  O   TYR A  75       9.946  13.288 -24.071  1.00 70.18           O
ATOM    896  HA  TYR A  75       9.712  14.616 -21.876  1.00 70.18           H
ATOM    897  CB  TYR A  75      11.494  13.473 -21.250  1.00 70.18           C
ATOM    898 1HB  TYR A  75      11.634  12.520 -20.741  1.00 70.18           H
ATOM    899 2HB  TYR A  75      12.130  13.459 -22.135  1.00 70.18           H
ATOM    900  CG  TYR A  75      11.958  14.601 -20.325  1.00 70.18           C
ATOM    901  CD1 TYR A  75      12.274  15.837 -20.849  1.00 70.18           C
ATOM    902  HD1 TYR A  75      12.193  16.011 -21.922  1.00 70.18           H
ATOM    903  CD2 TYR A  75      12.060  14.380 -18.966  1.00 70.18           C
ATOM    904  HD2 TYR A  75      11.811  13.403 -18.552  1.00 70.18           H
ATOM    905  CE1 TYR A  75      12.711  16.898 -19.978  1.00 70.18           C
ATOM    906  HE1 TYR A  75      12.963  17.880 -20.379  1.00 70.18           H
ATOM    907  CE2 TYR A  75      12.497  15.441 -18.096  1.00 70.18           C
ATOM    908  HE2 TYR A  75      12.582  15.280 -17.021  1.00 70.18           H
ATOM    909  CZ  TYR A  75      12.800  16.648 -18.645  1.00 70.18           C
ATOM    910  OH  TYR A  75      13.212  17.649 -17.823  1.00 70.18           O
ATOM    911  HH  TYR A  75      13.218  17.333 -16.874  1.00 70.18           H
ATOM    912  HN  TYR A  75       9.662  12.307 -20.094  1.00 70.18           H
ATOM    913  N   CYS A  76       9.528  11.492 -22.761  1.00 69.63           N
ATOM    914  CA  CYS A  76       9.620  10.522 -23.839  1.00 69.63           C
ATOM    915  C   CYS A  76       8.213   9.996 -24.133  1.00 69.63           C
ATOM    916  O   CYS A  76       7.643  10.290 -25.182  1.00 69.63           O
ATOM    917  HA  CYS A  76      10.023  11.050 -24.703  1.00 69.63           H
ATOM    918  CB  CYS A  76      10.593   9.390 -23.501  1.00 69.63           C
ATOM    919 1HB  CYS A  76      11.502   9.801 -23.061  1.00 69.63           H
ATOM    920 2HB  CYS A  76      10.149   8.729 -22.757  1.00 69.63           H
ATOM    921  SG  CYS A  76      11.002   8.444 -25.013  1.00 69.63           S
ATOM    922  HG  CYS A  76       9.820   7.845 -25.126  1.00 69.63           H
ATOM    923  HN  CYS A  76       9.227  11.121 -21.883  1.00 69.63           H
ATOM    924  N   THR A  77       7.694   9.227 -23.187  1.00 62.72           N
ATOM    925  CA  THR A  77       6.504   8.432 -23.438  1.00 62.72           C
ATOM    926  C   THR A  77       5.299   9.341 -23.689  1.00 62.72           C
ATOM    927  O   THR A  77       4.503   9.089 -24.592  1.00 62.72           O
ATOM    928  HA  THR A  77       6.662   7.854 -24.348  1.00 62.72           H
ATOM    929  CB  THR A  77       6.312   7.481 -22.255  1.00 62.72           C
ATOM    930  HB  THR A  77       6.000   8.027 -21.364  1.00 62.72           H
ATOM    931  OG1 THR A  77       7.558   6.798 -22.153  1.00 62.72           O
ATOM    932  HG1 THR A  77       7.673   6.179 -22.930  1.00 62.72           H
ATOM    933  CG2 THR A  77       5.301   6.372 -22.553  1.00 62.72           C
ATOM    934 1HG2 THR A  77       5.648   5.784 -23.403  1.00 62.72           H
ATOM    935 2HG2 THR A  77       4.334   6.815 -22.788  1.00 62.72           H
ATOM    936 3HG2 THR A  77       5.203   5.726 -21.681  1.00 62.72           H
ATOM    937  HN  THR A  77       8.072   9.142 -22.265  1.00 62.72           H
ATOM    938  N   ARG A  78       5.202  10.380 -22.872  1.00 57.57           N
ATOM    939  CA  ARG A  78       3.949  11.102 -22.725  1.00 57.57           C
ATOM    940  C   ARG A  78       2.792  10.122 -22.527  1.00 57.57           C
ATOM    941  O   ARG A  78       2.820   9.008 -23.048  1.00 57.57           O
ATOM    942  HA  ARG A  78       4.090  11.727 -21.843  1.00 57.57           H
ATOM    943  CB  ARG A  78       3.667  11.972 -23.952  1.00 57.57           C
ATOM    944 1HB  ARG A  78       3.726  11.364 -24.855  1.00 57.57           H
ATOM    945 2HB  ARG A  78       2.652  12.365 -23.898  1.00 57.57           H
ATOM    946  CG  ARG A  78       4.664  13.129 -24.045  1.00 57.57           C
ATOM    947 1HG  ARG A  78       4.727  13.637 -23.082  1.00 57.57           H
ATOM    948 2HG  ARG A  78       5.658  12.741 -24.265  1.00 57.57           H
ATOM    949  CD  ARG A  78       4.248  14.126 -25.128  1.00 57.57           C
ATOM    950 1HD  ARG A  78       4.304  13.654 -26.109  1.00 57.57           H
ATOM    951 2HD  ARG A  78       3.210  14.426 -24.978  1.00 57.57           H
ATOM    952  NE  ARG A  78       5.128  15.315 -25.087  1.00 57.57           N
ATOM    953  HE  ARG A  78       5.939  15.278 -24.502  1.00 57.57           H
ATOM    954  CZ  ARG A  78       4.908  16.437 -25.785  1.00 57.57           C
ATOM    955  NH1 ARG A  78       3.838  16.542 -26.585  1.00 57.57           N
ATOM    956 1HH1 ARG A  78       3.196  15.779 -26.664  1.00 57.57           H
ATOM    957 2HH1 ARG A  78       3.680  17.383 -27.103  1.00 57.57           H
ATOM    958  NH2 ARG A  78       5.774  17.454 -25.672  1.00 57.57           N
ATOM    959 1HH2 ARG A  78       5.624  18.298 -26.186  1.00 57.57           H
ATOM    960 2HH2 ARG A  78       6.570  17.367 -25.073  1.00 57.57           H
ATOM    961  HN  ARG A  78       5.958  10.729 -22.319  1.00 57.57           H
ATOM    962  N   VAL A  79       1.800  10.571 -21.771  1.00 74.02           N
ATOM    963  CA  VAL A  79       0.652   9.735 -21.468  1.00 74.02           C
ATOM    964  C   VAL A  79      -0.256   9.658 -22.698  1.00 74.02           C
ATOM    965  O   VAL A  79      -0.983  10.604 -22.997  1.00 74.02           O
ATOM    966  HA  VAL A  79       1.023   8.735 -21.243  1.00 74.02           H
ATOM    967  CB  VAL A  79      -0.068  10.264 -20.226  1.00 74.02           C
ATOM    968  HB  VAL A  79      -0.455  11.256 -20.460  1.00 74.02           H
ATOM    969  CG1 VAL A  79      -1.255   9.372 -19.858  1.00 74.02           C
ATOM    970 1HG1 VAL A  79      -1.962   9.347 -20.688  1.00 74.02           H
ATOM    971 2HG1 VAL A  79      -0.901   8.362 -19.653  1.00 74.02           H
ATOM    972 3HG1 VAL A  79      -1.749   9.771 -18.972  1.00 74.02           H
ATOM    973  CG2 VAL A  79       0.900  10.402 -19.049  1.00 74.02           C
ATOM    974 1HG2 VAL A  79       1.329   9.428 -18.815  1.00 74.02           H
ATOM    975 2HG2 VAL A  79       1.697  11.097 -19.313  1.00 74.02           H
ATOM    976 3HG2 VAL A  79       0.362  10.780 -18.179  1.00 74.02           H
ATOM    977  HN  VAL A  79       1.774  11.487 -21.370  1.00 74.02           H
ATOM    978  N   LYS A  80      -0.184   8.522 -23.376  1.00 66.75           N
ATOM    979  CA  LYS A  80      -0.918   8.344 -24.618  1.00 66.75           C
ATOM    980  C   LYS A  80      -2.153   7.481 -24.356  1.00 66.75           C
ATOM    981  O   LYS A  80      -3.146   7.578 -25.075  1.00 66.75           O
ATOM    982  HA  LYS A  80      -1.248   9.330 -24.946  1.00 66.75           H
ATOM    983  CB  LYS A  80       0.001   7.790 -25.708  1.00 66.75           C
ATOM    984 1HB  LYS A  80       0.506   6.895 -25.344  1.00 66.75           H
ATOM    985 2HB  LYS A  80      -0.593   7.490 -26.572  1.00 66.75           H
ATOM    986  CG  LYS A  80       1.040   8.830 -26.132  1.00 66.75           C
ATOM    987 1HG  LYS A  80       0.536   9.738 -26.463  1.00 66.75           H
ATOM    988 2HG  LYS A  80       1.657   9.103 -25.276  1.00 66.75           H
ATOM    989  CD  LYS A  80       1.927   8.293 -27.257  1.00 66.75           C
ATOM    990 1HD  LYS A  80       2.404   7.366 -26.937  1.00 66.75           H
ATOM    991 2HD  LYS A  80       1.314   8.053 -28.125  1.00 66.75           H
ATOM    992  CE  LYS A  80       2.997   9.315 -27.647  1.00 66.75           C
ATOM    993 1HE  LYS A  80       2.522  10.237 -27.982  1.00 66.75           H
ATOM    994 2HE  LYS A  80       3.602   9.566 -26.776  1.00 66.75           H
ATOM    995  NZ  LYS A  80       3.862   8.776 -28.720  1.00 66.75           N
ATOM    996 1HZ  LYS A  80       4.560   9.467 -28.971  1.00 66.75           H
ATOM    997 2HZ  LYS A  80       4.322   7.934 -28.393  1.00 66.75           H
ATOM    998 3HZ  LYS A  80       3.295   8.557 -29.532  1.00 66.75           H
ATOM    999  HN  LYS A  80       0.361   7.734 -23.091  1.00 66.75           H
ATOM   1000  N   THR A  81      -2.051   6.654 -23.326  1.00 77.53           N
ATOM   1001  CA  THR A  81      -3.099   5.692 -23.031  1.00 77.53           C
ATOM   1002  C   THR A  81      -3.577   5.850 -21.586  1.00 77.53           C
ATOM   1003  O   THR A  81      -2.906   6.482 -20.772  1.00 77.53           O
ATOM   1004  HA  THR A  81      -3.952   5.905 -23.675  1.00 77.53           H
ATOM   1005  CB  THR A  81      -2.559   4.295 -23.344  1.00 77.53           C
ATOM   1006  HB  THR A  81      -3.370   3.569 -23.403  1.00 77.53           H
ATOM   1007  OG1 THR A  81      -1.595   4.058 -22.322  1.00 77.53           O
ATOM   1008  HG1 THR A  81      -1.330   3.094 -22.317  1.00 77.53           H
ATOM   1009  CG2 THR A  81      -1.746   4.258 -24.639  1.00 77.53           C
ATOM   1010 1HG2 THR A  81      -0.896   4.934 -24.554  1.00 77.53           H
ATOM   1011 2HG2 THR A  81      -2.376   4.568 -25.473  1.00 77.53           H
ATOM   1012 3HG2 THR A  81      -1.387   3.243 -24.814  1.00 77.53           H
ATOM   1013  HN  THR A  81      -1.272   6.636 -22.699  1.00 77.53           H
ATOM   1014  N   MET A  82      -4.733   5.264 -21.312  1.00 77.25           N
ATOM   1015  CA  MET A  82      -5.291   5.300 -19.971  1.00 77.25           C
ATOM   1016  C   MET A  82      -4.383   4.571 -18.979  1.00 77.25           C
ATOM   1017  O   MET A  82      -4.234   5.001 -17.837  1.00 77.25           O
ATOM   1018  HA  MET A  82      -5.354   6.356 -19.708  1.00 77.25           H
ATOM   1019  CB  MET A  82      -6.674   4.644 -19.975  1.00 77.25           C
ATOM   1020 1HB  MET A  82      -7.257   5.022 -20.815  1.00 77.25           H
ATOM   1021 2HB  MET A  82      -6.569   3.569 -20.118  1.00 77.25           H
ATOM   1022  CG  MET A  82      -7.415   4.921 -18.666  1.00 77.25           C
ATOM   1023 1HG  MET A  82      -6.931   4.391 -17.845  1.00 77.25           H
ATOM   1024 2HG  MET A  82      -7.370   5.984 -18.430  1.00 77.25           H
ATOM   1025  SD  MET A  82      -9.117   4.401 -18.807  1.00 77.25           S
ATOM   1026  CE  MET A  82      -9.713   4.847 -17.184  1.00 77.25           C
ATOM   1027 1HE  MET A  82      -9.146   4.306 -16.427  1.00 77.25           H
ATOM   1028 2HE  MET A  82      -9.589   5.920 -17.034  1.00 77.25           H
ATOM   1029 3HE  MET A  82     -10.769   4.589 -17.101  1.00 77.25           H
ATOM   1030  HN  MET A  82      -5.285   4.772 -21.986  1.00 77.25           H
ATOM   1031  N   THR A  83      -3.799   3.480 -19.452  1.00 79.87           N
ATOM   1032  CA  THR A  83      -2.879   2.709 -18.634  1.00 79.87           C
ATOM   1033  C   THR A  83      -1.654   3.551 -18.272  1.00 79.87           C
ATOM   1034  O   THR A  83      -1.175   3.502 -17.140  1.00 79.87           O
ATOM   1035  HA  THR A  83      -3.380   2.455 -17.700  1.00 79.87           H
ATOM   1036  CB  THR A  83      -2.532   1.427 -19.393  1.00 79.87           C
ATOM   1037  HB  THR A  83      -1.972   1.651 -20.301  1.00 79.87           H
ATOM   1038  OG1 THR A  83      -3.790   0.787 -19.588  1.00 79.87           O
ATOM   1039  HG1 THR A  83      -4.445   1.105 -18.902  1.00 79.87           H
ATOM   1040  CG2 THR A  83      -1.739   0.436 -18.538  1.00 79.87           C
ATOM   1041 1HG2 THR A  83      -2.328   0.160 -17.663  1.00 79.87           H
ATOM   1042 2HG2 THR A  83      -0.806   0.899 -18.217  1.00 79.87           H
ATOM   1043 3HG2 THR A  83      -1.519  -0.456 -19.125  1.00 79.87           H
ATOM   1044  HN  THR A  83      -3.946   3.123 -20.375  1.00 79.87           H
ATOM   1045  N   ASP A  84      -1.181   4.304 -19.254  1.00 81.86           N
ATOM   1046  CA  ASP A  84      -0.018   5.152 -19.054  1.00 81.86           C
ATOM   1047  C   ASP A  84      -0.305   6.146 -17.927  1.00 81.86           C
ATOM   1048  O   ASP A  84       0.580   6.461 -17.132  1.00 81.86           O
ATOM   1049  HA  ASP A  84       0.796   4.469 -18.810  1.00 81.86           H
ATOM   1050  CB  ASP A  84       0.306   5.950 -20.319  1.00 81.86           C
ATOM   1051 1HB  ASP A  84      -0.553   6.561 -20.597  1.00 81.86           H
ATOM   1052 2HB  ASP A  84       1.132   6.633 -20.120  1.00 81.86           H
ATOM   1053  CG  ASP A  84       0.673   5.019 -21.476  1.00 81.86           C
ATOM   1054  OD1 ASP A  84       1.298   3.976 -21.188  1.00 81.86           O
ATOM   1055  OD2 ASP A  84       0.319   5.372 -22.622  1.00 81.86           O
ATOM   1056  HN  ASP A  84      -1.579   4.341 -20.171  1.00 81.86           H
ATOM   1057  N   MET A  85      -1.544   6.614 -17.895  1.00 85.95           N
ATOM   1058  CA  MET A  85      -1.952   7.584 -16.893  1.00 85.95           C
ATOM   1059  C   MET A  85      -1.862   6.989 -15.486  1.00 85.95           C
ATOM   1060  O   MET A  85      -1.329   7.620 -14.575  1.00 85.95           O
ATOM   1061  HA  MET A  85      -1.254   8.415 -16.988  1.00 85.95           H
ATOM   1062  CB  MET A  85      -3.390   8.029 -17.168  1.00 85.95           C
ATOM   1063 1HB  MET A  85      -3.483   8.347 -18.207  1.00 85.95           H
ATOM   1064 2HB  MET A  85      -4.068   7.186 -17.031  1.00 85.95           H
ATOM   1065  CG  MET A  85      -3.797   9.174 -16.239  1.00 85.95           C
ATOM   1066 1HG  MET A  85      -4.866   9.363 -16.328  1.00 85.95           H
ATOM   1067 2HG  MET A  85      -3.608   8.897 -15.202  1.00 85.95           H
ATOM   1068  SD  MET A  85      -2.881  10.650 -16.651  1.00 85.95           S
ATOM   1069  CE  MET A  85      -3.249  11.653 -15.222  1.00 85.95           C
ATOM   1070 1HE  MET A  85      -4.326  11.805 -15.152  1.00 85.95           H
ATOM   1071 2HE  MET A  85      -2.895  11.148 -14.323  1.00 85.95           H
ATOM   1072 3HE  MET A  85      -2.751  12.618 -15.317  1.00 85.95           H
ATOM   1073  HN  MET A  85      -2.262   6.341 -18.536  1.00 85.95           H
ATOM   1074  N   PHE A  86      -2.392   5.782 -15.353  1.00 89.70           N
ATOM   1075  CA  PHE A  86      -2.432   5.120 -14.060  1.00 89.70           C
ATOM   1076  C   PHE A  86      -1.026   4.728 -13.602  1.00 89.70           C
ATOM   1077  O   PHE A  86      -0.702   4.837 -12.420  1.00 89.70           O
ATOM   1078  HA  PHE A  86      -2.860   5.826 -13.348  1.00 89.70           H
ATOM   1079  CB  PHE A  86      -3.272   3.853 -14.232  1.00 89.70           C
ATOM   1080 1HB  PHE A  86      -2.869   3.272 -15.061  1.00 89.70           H
ATOM   1081 2HB  PHE A  86      -3.175   3.241 -13.335  1.00 89.70           H
ATOM   1082  CG  PHE A  86      -4.756   4.121 -14.490  1.00 89.70           C
ATOM   1083  CD1 PHE A  86      -5.404   5.092 -13.792  1.00 89.70           C
ATOM   1084  HD1 PHE A  86      -4.865   5.679 -13.048  1.00 89.70           H
ATOM   1085  CD2 PHE A  86      -5.428   3.388 -15.418  1.00 89.70           C
ATOM   1086  HD2 PHE A  86      -4.909   2.609 -15.978  1.00 89.70           H
ATOM   1087  CE1 PHE A  86      -6.781   5.340 -14.032  1.00 89.70           C
ATOM   1088  HE1 PHE A  86      -7.300   6.118 -13.472  1.00 89.70           H
ATOM   1089  CE2 PHE A  86      -6.805   3.636 -15.658  1.00 89.70           C
ATOM   1090  HE2 PHE A  86      -7.344   3.048 -16.401  1.00 89.70           H
ATOM   1091  CZ  PHE A  86      -7.453   4.607 -14.959  1.00 89.70           C
ATOM   1092  HZ  PHE A  86      -8.510   4.797 -15.144  1.00 89.70           H
ATOM   1093  HN  PHE A  86      -2.789   5.259 -16.108  1.00 89.70           H
ATOM   1094  N   LEU A  87      -0.229   4.279 -14.561  1.00 85.96           N
ATOM   1095  CA  LEU A  87       1.121   3.832 -14.264  1.00 85.96           C
ATOM   1096  C   LEU A  87       1.954   5.023 -13.784  1.00 85.96           C
ATOM   1097  O   LEU A  87       2.821   4.872 -12.925  1.00 85.96           O
ATOM   1098  HA  LEU A  87       1.054   3.108 -13.452  1.00 85.96           H
ATOM   1099  CB  LEU A  87       1.722   3.106 -15.469  1.00 85.96           C
ATOM   1100 1HB  LEU A  87       1.599   3.739 -16.348  1.00 85.96           H
ATOM   1101 2HB  LEU A  87       2.794   2.996 -15.304  1.00 85.96           H
ATOM   1102  CG  LEU A  87       1.138   1.727 -15.782  1.00 85.96           C
ATOM   1103  HG  LEU A  87       0.062   1.836 -15.921  1.00 85.96           H
ATOM   1104  CD1 LEU A  87       1.710   1.173 -17.088  1.00 85.96           C
ATOM   1105 1HD1 LEU A  87       1.466   1.850 -17.907  1.00 85.96           H
ATOM   1106 2HD1 LEU A  87       2.792   1.082 -17.001  1.00 85.96           H
ATOM   1107 3HD1 LEU A  87       1.278   0.192 -17.286  1.00 85.96           H
ATOM   1108  CD2 LEU A  87       1.346   0.765 -14.611  1.00 85.96           C
ATOM   1109 1HD2 LEU A  87       2.413   0.657 -14.415  1.00 85.96           H
ATOM   1110 2HD2 LEU A  87       0.853   1.161 -13.723  1.00 85.96           H
ATOM   1111 3HD2 LEU A  87       0.922  -0.207 -14.859  1.00 85.96           H
ATOM   1112  HN  LEU A  87      -0.492   4.219 -15.524  1.00 85.96           H
ATOM   1113  N   LEU A  88       1.661   6.179 -14.360  1.00 89.88           N
ATOM   1114  CA  LEU A  88       2.350   7.401 -13.980  1.00 89.88           C
ATOM   1115  C   LEU A  88       1.985   7.760 -12.538  1.00 89.88           C
ATOM   1116  O   LEU A  88       2.862   8.039 -11.723  1.00 89.88           O
ATOM   1117  HA  LEU A  88       3.420   7.199 -14.025  1.00 89.88           H
ATOM   1118  CB  LEU A  88       2.057   8.516 -14.985  1.00 89.88           C
ATOM   1119 1HB  LEU A  88       2.440   8.211 -15.959  1.00 89.88           H
ATOM   1120 2HB  LEU A  88       0.976   8.614 -15.084  1.00 89.88           H
ATOM   1121  CG  LEU A  88       2.636   9.892 -14.648  1.00 89.88           C
ATOM   1122  HG  LEU A  88       2.265  10.187 -13.666  1.00 89.88           H
ATOM   1123  CD1 LEU A  88       4.162   9.837 -14.556  1.00 89.88           C
ATOM   1124 1HD1 LEU A  88       4.454   9.134 -13.776  1.00 89.88           H
ATOM   1125 2HD1 LEU A  88       4.572   9.510 -15.512  1.00 89.88           H
ATOM   1126 3HD1 LEU A  88       4.548  10.827 -14.315  1.00 89.88           H
ATOM   1127  CD2 LEU A  88       2.160  10.947 -15.648  1.00 89.88           C
ATOM   1128 1HD2 LEU A  88       2.482  10.669 -16.651  1.00 89.88           H
ATOM   1129 2HD2 LEU A  88       1.072  11.010 -15.620  1.00 89.88           H
ATOM   1130 3HD2 LEU A  88       2.586  11.916 -15.385  1.00 89.88           H
ATOM   1131  HN  LEU A  88       0.968   6.289 -15.073  1.00 89.88           H
ATOM   1132  N   ASN A  89       0.688   7.741 -12.268  1.00 91.10           N
ATOM   1133  CA  ASN A  89       0.191   8.121 -10.957  1.00 91.10           C
ATOM   1134  C   ASN A  89       0.662   7.098  -9.921  1.00 91.10           C
ATOM   1135  O   ASN A  89       0.883   7.440  -8.761  1.00 91.10           O
ATOM   1136  HA  ASN A  89       0.596   9.116 -10.774  1.00 91.10           H
ATOM   1137  CB  ASN A  89      -1.339   8.147 -10.933  1.00 91.10           C
ATOM   1138 1HB  ASN A  89      -1.729   7.299 -11.497  1.00 91.10           H
ATOM   1139 2HB  ASN A  89      -1.692   8.037  -9.908  1.00 91.10           H
ATOM   1140  CG  ASN A  89      -1.874   9.451 -11.527  1.00 91.10           C
ATOM   1141  OD1 ASN A  89      -2.098  10.432 -10.836  1.00 91.10           O
ATOM   1142  ND2 ASN A  89      -2.067   9.409 -12.842  1.00 91.10           N
ATOM   1143 1HD2 ASN A  89      -1.863   8.572 -13.350  1.00 91.10           H
ATOM   1144 2HD2 ASN A  89      -2.415  10.213 -13.323  1.00 91.10           H
ATOM   1145  HN  ASN A  89      -0.017   7.472 -12.925  1.00 91.10           H
ATOM   1146  N   LEU A  90       0.802   5.862 -10.379  1.00 90.22           N
ATOM   1147  CA  LEU A  90       1.284   4.795  -9.517  1.00 90.22           C
ATOM   1148  C   LEU A  90       2.714   5.109  -9.075  1.00 90.22           C
ATOM   1149  O   LEU A  90       3.055   4.951  -7.904  1.00 90.22           O
ATOM   1150  HA  LEU A  90       0.646   4.776  -8.634  1.00 90.22           H
ATOM   1151  CB  LEU A  90       1.138   3.440 -10.211  1.00 90.22           C
ATOM   1152 1HB  LEU A  90       0.096   3.314 -10.505  1.00 90.22           H
ATOM   1153 2HB  LEU A  90       1.727   3.457 -11.127  1.00 90.22           H
ATOM   1154  CG  LEU A  90       1.557   2.218  -9.391  1.00 90.22           C
ATOM   1155  HG  LEU A  90       2.585   2.366  -9.058  1.00 90.22           H
ATOM   1156  CD1 LEU A  90       0.692   2.076  -8.137  1.00 90.22           C
ATOM   1157 1HD1 LEU A  90       0.801   2.967  -7.518  1.00 90.22           H
ATOM   1158 2HD1 LEU A  90      -0.352   1.960  -8.427  1.00 90.22           H
ATOM   1159 3HD1 LEU A  90       1.012   1.200  -7.572  1.00 90.22           H
ATOM   1160  CD2 LEU A  90       1.538   0.950 -10.247  1.00 90.22           C
ATOM   1161 1HD2 LEU A  90       0.531   0.785 -10.629  1.00 90.22           H
ATOM   1162 2HD2 LEU A  90       2.229   1.065 -11.082  1.00 90.22           H
ATOM   1163 3HD2 LEU A  90       1.840   0.097  -9.639  1.00 90.22           H
ATOM   1164  HN  LEU A  90       0.594   5.586 -11.317  1.00 90.22           H
ATOM   1165  N   ALA A  91       3.514   5.548 -10.036  1.00 93.26           N
ATOM   1166  CA  ALA A  91       4.906   5.863  -9.766  1.00 93.26           C
ATOM   1167  C   ALA A  91       4.978   7.045  -8.796  1.00 93.26           C
ATOM   1168  O   ALA A  91       5.842   7.083  -7.922  1.00 93.26           O
ATOM   1169  HA  ALA A  91       5.359   4.990  -9.296  1.00 93.26           H
ATOM   1170  CB  ALA A  91       5.631   6.146 -11.083  1.00 93.26           C
ATOM   1171 1HB  ALA A  91       5.576   5.266 -11.724  1.00 93.26           H
ATOM   1172 2HB  ALA A  91       5.158   6.990 -11.584  1.00 93.26           H
ATOM   1173 3HB  ALA A  91       6.676   6.382 -10.880  1.00 93.26           H
ATOM   1174  HN  ALA A  91       3.225   5.688 -10.983  1.00 93.26           H
ATOM   1175  N   ILE A  92       4.058   7.979  -8.983  1.00 92.20           N
ATOM   1176  CA  ILE A  92       3.993   9.149  -8.123  1.00 92.20           C
ATOM   1177  C   ILE A  92       3.645   8.711  -6.699  1.00 92.20           C
ATOM   1178  O   ILE A  92       4.260   9.170  -5.738  1.00 92.20           O
ATOM   1179  HA  ILE A  92       4.984   9.602  -8.113  1.00 92.20           H
ATOM   1180  CB  ILE A  92       3.027  10.186  -8.701  1.00 92.20           C
ATOM   1181  HB  ILE A  92       2.087   9.685  -8.932  1.00 92.20           H
ATOM   1182  CG1 ILE A  92       3.565  10.766 -10.010  1.00 92.20           C
ATOM   1183 1HG1 ILE A  92       4.408  11.425  -9.801  1.00 92.20           H
ATOM   1184 2HG1 ILE A  92       3.939   9.961 -10.643  1.00 92.20           H
ATOM   1185  CG2 ILE A  92       2.717  11.277  -7.675  1.00 92.20           C
ATOM   1186 1HG2 ILE A  92       2.261  10.828  -6.793  1.00 92.20           H
ATOM   1187 2HG2 ILE A  92       3.641  11.781  -7.389  1.00 92.20           H
ATOM   1188 3HG2 ILE A  92       2.029  12.001  -8.111  1.00 92.20           H
ATOM   1189  CD1 ILE A  92       2.476  11.542 -10.754  1.00 92.20           C
ATOM   1190 1HD1 ILE A  92       1.646  10.875 -10.982  1.00 92.20           H
ATOM   1191 2HD1 ILE A  92       2.122  12.361 -10.128  1.00 92.20           H
ATOM   1192 3HD1 ILE A  92       2.885  11.944 -11.681  1.00 92.20           H
ATOM   1193  HN  ILE A  92       3.366   7.947  -9.705  1.00 92.20           H
ATOM   1194  N   ALA A  93       2.662   7.828  -6.609  1.00 93.77           N
ATOM   1195  CA  ALA A  93       2.180   7.374  -5.316  1.00 93.77           C
ATOM   1196  C   ALA A  93       3.316   6.670  -4.571  1.00 93.77           C
ATOM   1197  O   ALA A  93       3.545   6.931  -3.391  1.00 93.77           O
ATOM   1198  HA  ALA A  93       1.874   8.253  -4.748  1.00 93.77           H
ATOM   1199  CB  ALA A  93       0.963   6.467  -5.514  1.00 93.77           C
ATOM   1200 1HB  ALA A  93       0.174   7.023  -6.020  1.00 93.77           H
ATOM   1201 2HB  ALA A  93       1.247   5.606  -6.119  1.00 93.77           H
ATOM   1202 3HB  ALA A  93       0.602   6.127  -4.543  1.00 93.77           H
ATOM   1203  HN  ALA A  93       2.197   7.426  -7.398  1.00 93.77           H
ATOM   1204  N   ASP A  94       3.999   5.793  -5.292  1.00 91.21           N
ATOM   1205  CA  ASP A  94       5.080   5.021  -4.704  1.00 91.21           C
ATOM   1206  C   ASP A  94       6.157   5.974  -4.182  1.00 91.21           C
ATOM   1207  O   ASP A  94       6.697   5.772  -3.096  1.00 91.21           O
ATOM   1208  HA  ASP A  94       4.616   4.440  -3.906  1.00 91.21           H
ATOM   1209  CB  ASP A  94       5.726   4.099  -5.740  1.00 91.21           C
ATOM   1210 1HB  ASP A  94       5.842   4.632  -6.684  1.00 91.21           H
ATOM   1211 2HB  ASP A  94       6.726   3.818  -5.409  1.00 91.21           H
ATOM   1212  CG  ASP A  94       4.882   2.842  -5.958  1.00 91.21           C
ATOM   1213  OD1 ASP A  94       4.168   2.466  -5.003  1.00 91.21           O
ATOM   1214  OD2 ASP A  94       4.971   2.285  -7.073  1.00 91.21           O
ATOM   1215  HN  ASP A  94       3.824   5.606  -6.259  1.00 91.21           H
ATOM   1216  N   LEU A  95       6.436   6.994  -4.981  1.00 91.11           N
ATOM   1217  CA  LEU A  95       7.496   7.933  -4.654  1.00 91.11           C
ATOM   1218  C   LEU A  95       7.143   8.660  -3.355  1.00 91.11           C
ATOM   1219  O   LEU A  95       7.997   8.841  -2.489  1.00 91.11           O
ATOM   1220  HA  LEU A  95       8.405   7.355  -4.489  1.00 91.11           H
ATOM   1221  CB  LEU A  95       7.762   8.872  -5.832  1.00 91.11           C
ATOM   1222 1HB  LEU A  95       7.892   8.269  -6.730  1.00 91.11           H
ATOM   1223 2HB  LEU A  95       6.877   9.489  -5.987  1.00 91.11           H
ATOM   1224  CG  LEU A  95       8.974   9.795  -5.692  1.00 91.11           C
ATOM   1225  HG  LEU A  95       8.886  10.334  -4.749  1.00 91.11           H
ATOM   1226  CD1 LEU A  95      10.273   8.989  -5.633  1.00 91.11           C
ATOM   1227 1HD1 LEU A  95      10.246   8.317  -4.776  1.00 91.11           H
ATOM   1228 2HD1 LEU A  95      10.381   8.407  -6.548  1.00 91.11           H
ATOM   1229 3HD1 LEU A  95      11.119   9.670  -5.534  1.00 91.11           H
ATOM   1230  CD2 LEU A  95       8.998  10.841  -6.809  1.00 91.11           C
ATOM   1231 1HD2 LEU A  95       9.050  10.339  -7.775  1.00 91.11           H
ATOM   1232 2HD2 LEU A  95       8.092  11.444  -6.761  1.00 91.11           H
ATOM   1233 3HD2 LEU A  95       9.870  11.484  -6.686  1.00 91.11           H
ATOM   1234  HN  LEU A  95       5.954   7.183  -5.837  1.00 91.11           H
ATOM   1235  N   LEU A  96       5.882   9.058  -3.260  1.00 88.42           N
ATOM   1236  CA  LEU A  96       5.416   9.797  -2.100  1.00 88.42           C
ATOM   1237  C   LEU A  96       5.575   8.930  -0.850  1.00 88.42           C
ATOM   1238  O   LEU A  96       5.966   9.422   0.207  1.00 88.42           O
ATOM   1239  HA  LEU A  96       6.053  10.675  -1.994  1.00 88.42           H
ATOM   1240  CB  LEU A  96       3.988  10.299  -2.322  1.00 88.42           C
ATOM   1241 1HB  LEU A  96       3.383   9.467  -2.681  1.00 88.42           H
ATOM   1242 2HB  LEU A  96       3.576  10.601  -1.360  1.00 88.42           H
ATOM   1243  CG  LEU A  96       3.832  11.465  -3.301  1.00 88.42           C
ATOM   1244  HG  LEU A  96       4.297  11.183  -4.245  1.00 88.42           H
ATOM   1245  CD1 LEU A  96       2.355  11.744  -3.590  1.00 88.42           C
ATOM   1246 1HD1 LEU A  96       1.897  10.857  -4.027  1.00 88.42           H
ATOM   1247 2HD1 LEU A  96       1.845  11.997  -2.661  1.00 88.42           H
ATOM   1248 3HD1 LEU A  96       2.273  12.577  -4.288  1.00 88.42           H
ATOM   1249  CD2 LEU A  96       4.562  12.710  -2.792  1.00 88.42           C
ATOM   1250 1HD2 LEU A  96       4.148  13.005  -1.828  1.00 88.42           H
ATOM   1251 2HD2 LEU A  96       5.623  12.488  -2.679  1.00 88.42           H
ATOM   1252 3HD2 LEU A  96       4.434  13.523  -3.506  1.00 88.42           H
ATOM   1253  HN  LEU A  96       5.187   8.883  -3.957  1.00 88.42           H
ATOM   1254  N   PHE A  97       5.262   7.652  -1.011  1.00 90.67           N
ATOM   1255  CA  PHE A  97       5.390   6.706   0.084  1.00 90.67           C
ATOM   1256  C   PHE A  97       6.845   6.592   0.543  1.00 90.67           C
ATOM   1257  O   PHE A  97       7.125   6.622   1.740  1.00 90.67           O
ATOM   1258  HA  PHE A  97       4.779   7.079   0.906  1.00 90.67           H
ATOM   1259  CB  PHE A  97       4.926   5.347  -0.443  1.00 90.67           C
ATOM   1260 1HB  PHE A  97       3.837   5.340  -0.495  1.00 90.67           H
ATOM   1261 2HB  PHE A  97       5.294   5.218  -1.461  1.00 90.67           H
ATOM   1262  CG  PHE A  97       5.389   4.160   0.404  1.00 90.67           C
ATOM   1263  CD1 PHE A  97       6.341   3.314  -0.073  1.00 90.67           C
ATOM   1264  HD1 PHE A  97       6.774   3.481  -1.059  1.00 90.67           H
ATOM   1265  CD2 PHE A  97       4.849   3.951   1.635  1.00 90.67           C
ATOM   1266  HD2 PHE A  97       4.086   4.629   2.017  1.00 90.67           H
ATOM   1267  CE1 PHE A  97       6.771   2.212   0.713  1.00 90.67           C
ATOM   1268  HE1 PHE A  97       7.534   1.534   0.331  1.00 90.67           H
ATOM   1269  CE2 PHE A  97       5.279   2.849   2.421  1.00 90.67           C
ATOM   1270  HE2 PHE A  97       4.846   2.682   3.407  1.00 90.67           H
ATOM   1271  CZ  PHE A  97       6.231   2.003   1.944  1.00 90.67           C
ATOM   1272  HZ  PHE A  97       6.561   1.158   2.547  1.00 90.67           H
ATOM   1273  HN  PHE A  97       4.928   7.263  -1.870  1.00 90.67           H
ATOM   1274  N   LEU A  98       7.732   6.465  -0.433  1.00 93.73           N
ATOM   1275  CA  LEU A  98       9.123   6.162  -0.144  1.00 93.73           C
ATOM   1276  C   LEU A  98       9.715   7.277   0.720  1.00 93.73           C
ATOM   1277  O   LEU A  98      10.581   7.026   1.557  1.00 93.73           O
ATOM   1278  HA  LEU A  98       9.144   5.234   0.427  1.00 93.73           H
ATOM   1279  CB  LEU A  98       9.897   5.913  -1.440  1.00 93.73           C
ATOM   1280 1HB  LEU A  98       9.717   6.750  -2.115  1.00 93.73           H
ATOM   1281 2HB  LEU A  98      10.963   5.913  -1.210  1.00 93.73           H
ATOM   1282  CG  LEU A  98       9.565   4.617  -2.182  1.00 93.73           C
ATOM   1283  HG  LEU A  98       8.480   4.511  -2.215  1.00 93.73           H
ATOM   1284  CD1 LEU A  98      10.059   4.670  -3.629  1.00 93.73           C
ATOM   1285 1HD1 LEU A  98       9.579   5.501  -4.146  1.00 93.73           H
ATOM   1286 2HD1 LEU A  98      11.140   4.811  -3.639  1.00 93.73           H
ATOM   1287 3HD1 LEU A  98       9.810   3.736  -4.133  1.00 93.73           H
ATOM   1288  CD2 LEU A  98      10.114   3.401  -1.433  1.00 93.73           C
ATOM   1289 1HD2 LEU A  98      11.198   3.486  -1.347  1.00 93.73           H
ATOM   1290 2HD2 LEU A  98       9.673   3.357  -0.437  1.00 93.73           H
ATOM   1291 3HD2 LEU A  98       9.864   2.493  -1.982  1.00 93.73           H
ATOM   1292  HN  LEU A  98       7.513   6.564  -1.403  1.00 93.73           H
ATOM   1293  N   VAL A  99       9.223   8.486   0.489  1.00 90.85           N
ATOM   1294  CA  VAL A  99       9.732   9.649   1.196  1.00 90.85           C
ATOM   1295  C   VAL A  99       9.461   9.489   2.693  1.00 90.85           C
ATOM   1296  O   VAL A  99      10.107  10.136   3.517  1.00 90.85           O
ATOM   1297  HA  VAL A  99      10.809   9.685   1.036  1.00 90.85           H
ATOM   1298  CB  VAL A  99       9.122  10.924   0.611  1.00 90.85           C
ATOM   1299  HB  VAL A  99       8.037  10.819   0.636  1.00 90.85           H
ATOM   1300  CG1 VAL A  99       9.495  12.146   1.454  1.00 90.85           C
ATOM   1301 1HG1 VAL A  99       9.122  12.014   2.470  1.00 90.85           H
ATOM   1302 2HG1 VAL A  99      10.579  12.255   1.476  1.00 90.85           H
ATOM   1303 3HG1 VAL A  99       9.048  13.039   1.016  1.00 90.85           H
ATOM   1304  CG2 VAL A  99       9.543  11.115  -0.847  1.00 90.85           C
ATOM   1305 1HG2 VAL A  99      10.629  11.188  -0.905  1.00 90.85           H
ATOM   1306 2HG2 VAL A  99       9.204  10.264  -1.437  1.00 90.85           H
ATOM   1307 3HG2 VAL A  99       9.096  12.029  -1.238  1.00 90.85           H
ATOM   1308  HN  VAL A  99       8.492   8.676  -0.166  1.00 90.85           H
ATOM   1309  N   THR A 100       8.507   8.623   3.001  1.00 90.52           N
ATOM   1310  CA  THR A 100       8.116   8.398   4.382  1.00 90.52           C
ATOM   1311  C   THR A 100       9.065   7.400   5.049  1.00 90.52           C
ATOM   1312  O   THR A 100       9.186   7.376   6.273  1.00 90.52           O
ATOM   1313  HA  THR A 100       8.211   9.340   4.923  1.00 90.52           H
ATOM   1314  CB  THR A 100       6.655   7.947   4.393  1.00 90.52           C
ATOM   1315  HB  THR A 100       6.232   8.019   5.395  1.00 90.52           H
ATOM   1316  OG1 THR A 100       6.692   6.636   3.834  1.00 90.52           O
ATOM   1317  HG1 THR A 100       6.634   6.688   2.837  1.00 90.52           H
ATOM   1318  CG2 THR A 100       5.788   8.744   3.416  1.00 90.52           C
ATOM   1319 1HG2 THR A 100       6.171   8.616   2.403  1.00 90.52           H
ATOM   1320 2HG2 THR A 100       5.816   9.800   3.684  1.00 90.52           H
ATOM   1321 3HG2 THR A 100       4.761   8.383   3.463  1.00 90.52           H
ATOM   1322  HN  THR A 100       8.005   8.081   2.326  1.00 90.52           H
ATOM   1323  N   LEU A 101       9.715   6.602   4.215  1.00 93.08           N
ATOM   1324  CA  LEU A 101      10.467   5.459   4.705  1.00 93.08           C
ATOM   1325  C   LEU A 101      11.612   5.951   5.593  1.00 93.08           C
ATOM   1326  O   LEU A 101      11.900   5.352   6.628  1.00 93.08           O
ATOM   1327  HA  LEU A 101       9.790   4.860   5.314  1.00 93.08           H
ATOM   1328  CB  LEU A 101      10.926   4.580   3.540  1.00 93.08           C
ATOM   1329 1HB  LEU A 101      11.368   5.222   2.779  1.00 93.08           H
ATOM   1330 2HB  LEU A 101      11.715   3.919   3.899  1.00 93.08           H
ATOM   1331  CG  LEU A 101       9.843   3.723   2.879  1.00 93.08           C
ATOM   1332  HG  LEU A 101       9.106   4.390   2.433  1.00 93.08           H
ATOM   1333  CD1 LEU A 101      10.430   2.876   1.749  1.00 93.08           C
ATOM   1334 1HD1 LEU A 101      10.867   3.529   0.994  1.00 93.08           H
ATOM   1335 2HD1 LEU A 101      11.200   2.217   2.150  1.00 93.08           H
ATOM   1336 3HD1 LEU A 101       9.639   2.277   1.296  1.00 93.08           H
ATOM   1337  CD2 LEU A 101       9.111   2.869   3.916  1.00 93.08           C
ATOM   1338 1HD2 LEU A 101       9.824   2.210   4.412  1.00 93.08           H
ATOM   1339 2HD2 LEU A 101       8.641   3.518   4.655  1.00 93.08           H
ATOM   1340 3HD2 LEU A 101       8.348   2.270   3.420  1.00 93.08           H
ATOM   1341  HN  LEU A 101       9.732   6.725   3.222  1.00 93.08           H
ATOM   1342  N   PRO A 102      12.282   7.045   5.206  1.00 95.08           N
ATOM   1343  CA  PRO A 102      13.407   7.557   5.993  1.00 95.08           C
ATOM   1344  C   PRO A 102      13.040   7.773   7.452  1.00 95.08           C
ATOM   1345  O   PRO A 102      13.813   7.433   8.347  1.00 95.08           O
ATOM   1346  HA  PRO A 102      14.217   6.828   6.007  1.00 95.08           H
ATOM   1347  CB  PRO A 102      13.766   8.872   5.297  1.00 95.08           C
ATOM   1348 1HB  PRO A 102      13.241   9.717   5.742  1.00 95.08           H
ATOM   1349 2HB  PRO A 102      14.832   9.086   5.370  1.00 95.08           H
ATOM   1350  CG  PRO A 102      13.336   8.637   3.854  1.00 95.08           C
ATOM   1351 1HG  PRO A 102      13.196   9.575   3.316  1.00 95.08           H
ATOM   1352 2HG  PRO A 102      14.082   8.071   3.296  1.00 95.08           H
ATOM   1353  CD  PRO A 102      12.034   7.868   4.009  1.00 95.08           C
ATOM   1354 1HD  PRO A 102      11.184   8.535   4.151  1.00 95.08           H
ATOM   1355 2HD  PRO A 102      11.815   7.262   3.130  1.00 95.08           H
ATOM   1356  N   PHE A 103      11.858   8.337   7.655  1.00 93.84           N
ATOM   1357  CA  PHE A 103      11.403   8.658   8.996  1.00 93.84           C
ATOM   1358  C   PHE A 103      11.143   7.386   9.806  1.00 93.84           C
ATOM   1359  O   PHE A 103      11.478   7.319  10.988  1.00 93.84           O
ATOM   1360  HA  PHE A 103      12.192   9.237   9.476  1.00 93.84           H
ATOM   1361  CB  PHE A 103      10.091   9.432   8.850  1.00 93.84           C
ATOM   1362 1HB  PHE A 103       9.387   8.829   8.277  1.00 93.84           H
ATOM   1363 2HB  PHE A 103       9.655   9.579   9.839  1.00 93.84           H
ATOM   1364  CG  PHE A 103      10.245  10.794   8.170  1.00 93.84           C
ATOM   1365  CD1 PHE A 103      10.571  11.890   8.908  1.00 93.84           C
ATOM   1366  HD1 PHE A 103      10.723  11.797   9.983  1.00 93.84           H
ATOM   1367  CD2 PHE A 103      10.056  10.910   6.828  1.00 93.84           C
ATOM   1368  HD2 PHE A 103       9.794  10.032   6.237  1.00 93.84           H
ATOM   1369  CE1 PHE A 103      10.714  13.154   8.276  1.00 93.84           C
ATOM   1370  HE1 PHE A 103      10.975  14.031   8.867  1.00 93.84           H
ATOM   1371  CE2 PHE A 103      10.199  12.174   6.197  1.00 93.84           C
ATOM   1372  HE2 PHE A 103      10.047  12.266   5.122  1.00 93.84           H
ATOM   1373  CZ  PHE A 103      10.525  13.269   6.935  1.00 93.84           C
ATOM   1374  HZ  PHE A 103      10.634  14.239   6.450  1.00 93.84           H
ATOM   1375  HN  PHE A 103      11.219   8.574   6.923  1.00 93.84           H
ATOM   1376  N   TRP A 104      10.547   6.409   9.138  1.00 86.86           N
ATOM   1377  CA  TRP A 104      10.211   5.154   9.789  1.00 86.86           C
ATOM   1378  C   TRP A 104      11.517   4.436  10.135  1.00 86.86           C
ATOM   1379  O   TRP A 104      11.599   3.743  11.147  1.00 86.86           O
ATOM   1380  HA  TRP A 104       9.662   5.389  10.701  1.00 86.86           H
ATOM   1381  CB  TRP A 104       9.281   4.314   8.912  1.00 86.86           C
ATOM   1382 1HB  TRP A 104       9.717   4.227   7.916  1.00 86.86           H
ATOM   1383 2HB  TRP A 104       9.224   3.306   9.323  1.00 86.86           H
ATOM   1384  CG  TRP A 104       7.865   4.879   8.786  1.00 86.86           C
ATOM   1385  CD1 TRP A 104       7.195   5.183   7.666  1.00 86.86           C
ATOM   1386  HD1 TRP A 104       7.594   5.059   6.659  1.00 86.86           H
ATOM   1387  CD2 TRP A 104       6.967   5.197   9.869  1.00 86.86           C
ATOM   1388  NE1 TRP A 104       5.936   5.672   7.947  1.00 86.86           N
ATOM   1389  HE1 TRP A 104       5.252   5.966   7.279  1.00 86.86           H
ATOM   1390  CE2 TRP A 104       5.793   5.681   9.330  1.00 86.86           C
ATOM   1391  CE3 TRP A 104       7.141   5.080  11.260  1.00 86.86           C
ATOM   1392  HE3 TRP A 104       8.058   4.701  11.710  1.00 86.86           H
ATOM   1393  CZ2 TRP A 104       4.701   6.087  10.108  1.00 86.86           C
ATOM   1394  HZ2 TRP A 104       3.784   6.466   9.657  1.00 86.86           H
ATOM   1395  CZ3 TRP A 104       6.041   5.490  12.023  1.00 86.86           C
ATOM   1396  HZ3 TRP A 104       6.123   5.420  13.108  1.00 86.86           H
ATOM   1397  CH2 TRP A 104       4.852   5.980  11.495  1.00 86.86           C
ATOM   1398  HH2 TRP A 104       4.041   6.278  12.159  1.00 86.86           H
ATOM   1399  HN  TRP A 104      10.296   6.465   8.172  1.00 86.86           H
ATOM   1400  N   ALA A 105      12.506   4.628   9.274  1.00 95.36           N
ATOM   1401  CA  ALA A 105      13.799   3.994   9.467  1.00 95.36           C
ATOM   1402  C   ALA A 105      14.416   4.490  10.777  1.00 95.36           C
ATOM   1403  O   ALA A 105      14.903   3.694  11.578  1.00 95.36           O
ATOM   1404  HA  ALA A 105      13.635   2.919   9.537  1.00 95.36           H
ATOM   1405  CB  ALA A 105      14.693   4.278   8.258  1.00 95.36           C
ATOM   1406 1HB  ALA A 105      14.224   3.880   7.358  1.00 95.36           H
ATOM   1407 2HB  ALA A 105      14.829   5.354   8.151  1.00 95.36           H
ATOM   1408 3HB  ALA A 105      15.663   3.802   8.403  1.00 95.36           H
ATOM   1409  HN  ALA A 105      12.435   5.203   8.459  1.00 95.36           H
ATOM   1410  N   ILE A 106      14.374   5.802  10.954  1.00 92.24           N
ATOM   1411  CA  ILE A 106      14.936   6.415  12.145  1.00 92.24           C
ATOM   1412  C   ILE A 106      14.139   5.963  13.370  1.00 92.24           C
ATOM   1413  O   ILE A 106      14.718   5.608  14.396  1.00 92.24           O
ATOM   1414  HA  ILE A 106      15.959   6.054  12.247  1.00 92.24           H
ATOM   1415  CB  ILE A 106      15.006   7.935  11.984  1.00 92.24           C
ATOM   1416  HB  ILE A 106      14.029   8.289  11.656  1.00 92.24           H
ATOM   1417  CG1 ILE A 106      16.014   8.326  10.901  1.00 92.24           C
ATOM   1418 1HG1 ILE A 106      17.028   8.182  11.275  1.00 92.24           H
ATOM   1419 2HG1 ILE A 106      15.897   7.671  10.037  1.00 92.24           H
ATOM   1420  CG2 ILE A 106      15.308   8.615  13.321  1.00 92.24           C
ATOM   1421 1HG2 ILE A 106      14.521   8.375  14.036  1.00 92.24           H
ATOM   1422 2HG2 ILE A 106      16.266   8.259  13.701  1.00 92.24           H
ATOM   1423 3HG2 ILE A 106      15.352   9.695  13.177  1.00 92.24           H
ATOM   1424  CD1 ILE A 106      15.824   9.782  10.475  1.00 92.24           C
ATOM   1425 1HD1 ILE A 106      14.817   9.916  10.079  1.00 92.24           H
ATOM   1426 2HD1 ILE A 106      15.965  10.435  11.336  1.00 92.24           H
ATOM   1427 3HD1 ILE A 106      16.553  10.034   9.704  1.00 92.24           H
ATOM   1428  HN  ILE A 106      13.966   6.442  10.302  1.00 92.24           H
ATOM   1429  N   ALA A 107      12.823   5.991  13.224  1.00 93.30           N
ATOM   1430  CA  ALA A 107      11.939   5.677  14.334  1.00 93.30           C
ATOM   1431  C   ALA A 107      12.171   4.229  14.771  1.00 93.30           C
ATOM   1432  O   ALA A 107      12.103   3.918  15.959  1.00 93.30           O
ATOM   1433  HA  ALA A 107      12.194   6.342  15.159  1.00 93.30           H
ATOM   1434  CB  ALA A 107      10.489   5.936  13.921  1.00 93.30           C
ATOM   1435 1HB  ALA A 107      10.371   6.985  13.648  1.00 93.30           H
ATOM   1436 2HB  ALA A 107      10.236   5.308  13.067  1.00 93.30           H
ATOM   1437 3HB  ALA A 107       9.826   5.701  14.754  1.00 93.30           H
ATOM   1438  HN  ALA A 107      12.360   6.221  12.368  1.00 93.30           H
ATOM   1439  N   ALA A 108      12.440   3.383  13.788  1.00 92.68           N
ATOM   1440  CA  ALA A 108      12.639   1.968  14.051  1.00 92.68           C
ATOM   1441  C   ALA A 108      14.011   1.762  14.695  1.00 92.68           C
ATOM   1442  O   ALA A 108      14.188   0.859  15.512  1.00 92.68           O
ATOM   1443  HA  ALA A 108      11.866   1.650  14.751  1.00 92.68           H
ATOM   1444  CB  ALA A 108      12.480   1.180  12.750  1.00 92.68           C
ATOM   1445 1HB  ALA A 108      11.479   1.337  12.349  1.00 92.68           H
ATOM   1446 2HB  ALA A 108      13.220   1.521  12.026  1.00 92.68           H
ATOM   1447 3HB  ALA A 108      12.629   0.118  12.948  1.00 92.68           H
ATOM   1448  HN  ALA A 108      12.523   3.650  12.828  1.00 92.68           H
ATOM   1449  N   ALA A 109      14.948   2.612  14.303  1.00 91.54           N
ATOM   1450  CA  ALA A 109      16.327   2.458  14.733  1.00 91.54           C
ATOM   1451  C   ALA A 109      16.427   2.766  16.228  1.00 91.54           C
ATOM   1452  O   ALA A 109      17.194   2.127  16.947  1.00 91.54           O
ATOM   1453  HA  ALA A 109      16.613   1.420  14.565  1.00 91.54           H
ATOM   1454  CB  ALA A 109      17.229   3.362  13.890  1.00 91.54           C
ATOM   1455 1HB  ALA A 109      17.143   3.083  12.840  1.00 91.54           H
ATOM   1456 2HB  ALA A 109      16.923   4.400  14.016  1.00 91.54           H
ATOM   1457 3HB  ALA A 109      18.264   3.246  14.213  1.00 91.54           H
ATOM   1458  HN  ALA A 109      14.777   3.394  13.703  1.00 91.54           H
ATOM   1459  N   ASP A 110      15.641   3.745  16.653  1.00 82.55           N
ATOM   1460  CA  ASP A 110      15.764   4.272  18.001  1.00 82.55           C
ATOM   1461  C   ASP A 110      14.381   4.684  18.510  1.00 82.55           C
ATOM   1462  O   ASP A 110      13.664   3.874  19.095  1.00 82.55           O
ATOM   1463  HA  ASP A 110      16.199   3.462  18.587  1.00 82.55           H
ATOM   1464  CB  ASP A 110      16.666   5.507  18.030  1.00 82.55           C
ATOM   1465 1HB  ASP A 110      17.608   5.285  17.529  1.00 82.55           H
ATOM   1466 2HB  ASP A 110      16.194   6.319  17.478  1.00 82.55           H
ATOM   1467  CG  ASP A 110      16.940   5.952  19.468  1.00 82.55           C
ATOM   1468  OD1 ASP A 110      16.591   5.172  20.380  1.00 82.55           O
ATOM   1469  OD2 ASP A 110      17.493   7.063  19.623  1.00 82.55           O
ATOM   1470  HN  ASP A 110      14.933   4.175  16.094  1.00 82.55           H
ATOM   1471  N   GLN A 111      14.049   5.944  18.270  1.00 85.79           N
ATOM   1472  CA  GLN A 111      12.769   6.477  18.705  1.00 85.79           C
ATOM   1473  C   GLN A 111      12.311   7.593  17.764  1.00 85.79           C
ATOM   1474  O   GLN A 111      13.074   8.042  16.910  1.00 85.79           O
ATOM   1475  HA  GLN A 111      12.074   5.639  18.651  1.00 85.79           H
ATOM   1476  CB  GLN A 111      12.844   6.974  20.150  1.00 85.79           C
ATOM   1477 1HB  GLN A 111      11.882   7.394  20.444  1.00 85.79           H
ATOM   1478 2HB  GLN A 111      13.044   6.136  20.817  1.00 85.79           H
ATOM   1479  CG  GLN A 111      13.938   8.032  20.309  1.00 85.79           C
ATOM   1480 1HG  GLN A 111      14.904   7.606  20.038  1.00 85.79           H
ATOM   1481 2HG  GLN A 111      13.751   8.860  19.624  1.00 85.79           H
ATOM   1482  CD  GLN A 111      13.991   8.554  21.746  1.00 85.79           C
ATOM   1483  OE1 GLN A 111      13.061   8.407  22.522  1.00 85.79           O
ATOM   1484  NE2 GLN A 111      15.128   9.171  22.057  1.00 85.79           N
ATOM   1485 1HE2 GLN A 111      15.852   9.258  21.373  1.00 85.79           H
ATOM   1486 2HE2 GLN A 111      15.258   9.547  22.974  1.00 85.79           H
ATOM   1487  HN  GLN A 111      14.636   6.596  17.789  1.00 85.79           H
ATOM   1488  N   TRP A 112      11.067   8.009  17.952  1.00 91.13           N
ATOM   1489  CA  TRP A 112      10.515   9.097  17.163  1.00 91.13           C
ATOM   1490  C   TRP A 112      11.154  10.401  17.644  1.00 91.13           C
ATOM   1491  O   TRP A 112      10.930  10.826  18.776  1.00 91.13           O
ATOM   1492  HA  TRP A 112      10.774   8.917  16.120  1.00 91.13           H
ATOM   1493  CB  TRP A 112       8.987   9.114  17.246  1.00 91.13           C
ATOM   1494 1HB  TRP A 112       8.609   8.123  16.993  1.00 91.13           H
ATOM   1495 2HB  TRP A 112       8.691   9.314  18.276  1.00 91.13           H
ATOM   1496  CG  TRP A 112       8.325  10.146  16.331  1.00 91.13           C
ATOM   1497  CD1 TRP A 112       7.882  11.369  16.652  1.00 91.13           C
ATOM   1498  HD1 TRP A 112       7.940  11.800  17.651  1.00 91.13           H
ATOM   1499  CD2 TRP A 112       8.049   9.994  14.923  1.00 91.13           C
ATOM   1500  NE1 TRP A 112       7.341  12.014  15.558  1.00 91.13           N
ATOM   1501  HE1 TRP A 112       6.947  12.933  15.547  1.00 91.13           H
ATOM   1502  CE2 TRP A 112       7.446  11.151  14.473  1.00 91.13           C
ATOM   1503  CE3 TRP A 112       8.299   8.914  14.057  1.00 91.13           C
ATOM   1504  HE3 TRP A 112       8.773   7.990  14.388  1.00 91.13           H
ATOM   1505  CZ2 TRP A 112       7.044  11.340  13.145  1.00 91.13           C
ATOM   1506  HZ2 TRP A 112       6.570  12.264  12.815  1.00 91.13           H
ATOM   1507  CZ3 TRP A 112       7.891   9.119  12.734  1.00 91.13           C
ATOM   1508  HZ3 TRP A 112       8.062   8.312  12.021  1.00 91.13           H
ATOM   1509  CH2 TRP A 112       7.283  10.278  12.265  1.00 91.13           C
ATOM   1510  HH2 TRP A 112       6.994  10.359  11.218  1.00 91.13           H
ATOM   1511  HN  TRP A 112      10.442   7.617  18.627  1.00 91.13           H
ATOM   1512  N   LYS A 113      11.937  11.001  16.759  1.00 83.40           N
ATOM   1513  CA  LYS A 113      12.747  12.148  17.132  1.00 83.40           C
ATOM   1514  C   LYS A 113      12.124  13.418  16.551  1.00 83.40           C
ATOM   1515  O   LYS A 113      12.743  14.480  16.565  1.00 83.40           O
ATOM   1516  HA  LYS A 113      12.729  12.220  18.220  1.00 83.40           H
ATOM   1517  CB  LYS A 113      14.204  11.932  16.717  1.00 83.40           C
ATOM   1518 1HB  LYS A 113      14.262  11.793  15.637  1.00 83.40           H
ATOM   1519 2HB  LYS A 113      14.789  12.820  16.955  1.00 83.40           H
ATOM   1520  CG  LYS A 113      14.802  10.715  17.426  1.00 83.40           C
ATOM   1521 1HG  LYS A 113      14.650  10.806  18.502  1.00 83.40           H
ATOM   1522 2HG  LYS A 113      14.283   9.812  17.106  1.00 83.40           H
ATOM   1523  CD  LYS A 113      16.297  10.585  17.125  1.00 83.40           C
ATOM   1524 1HD  LYS A 113      16.446  10.467  16.052  1.00 83.40           H
ATOM   1525 2HD  LYS A 113      16.811  11.500  17.420  1.00 83.40           H
ATOM   1526  CE  LYS A 113      16.903   9.391  17.866  1.00 83.40           C
ATOM   1527 1HE  LYS A 113      16.747   9.504  18.939  1.00 83.40           H
ATOM   1528 2HE  LYS A 113      16.397   8.474  17.564  1.00 83.40           H
ATOM   1529  NZ  LYS A 113      18.350   9.284  17.577  1.00 83.40           N
ATOM   1530 1HZ  LYS A 113      18.732   8.478  18.060  1.00 83.40           H
ATOM   1531 2HZ  LYS A 113      18.489   9.177  16.579  1.00 83.40           H
ATOM   1532 3HZ  LYS A 113      18.822  10.123  17.896  1.00 83.40           H
ATOM   1533  HN  LYS A 113      12.022  10.716  15.804  1.00 83.40           H
ATOM   1534  N   PHE A 114      10.905  13.267  16.054  1.00 89.53           N
ATOM   1535  CA  PHE A 114      10.257  14.341  15.322  1.00 89.53           C
ATOM   1536  C   PHE A 114       9.036  14.864  16.081  1.00 89.53           C
ATOM   1537  O   PHE A 114       8.594  14.250  17.051  1.00 89.53           O
ATOM   1538  HA  PHE A 114      10.986  15.144  15.213  1.00 89.53           H
ATOM   1539  CB  PHE A 114       9.798  13.758  13.984  1.00 89.53           C
ATOM   1540 1HB  PHE A 114       9.014  13.024  14.169  1.00 89.53           H
ATOM   1541 2HB  PHE A 114       9.355  14.553  13.384  1.00 89.53           H
ATOM   1542  CG  PHE A 114      10.917  13.095  13.178  1.00 89.53           C
ATOM   1543  CD1 PHE A 114      11.804  13.861  12.488  1.00 89.53           C
ATOM   1544  HD1 PHE A 114      11.718  14.948  12.510  1.00 89.53           H
ATOM   1545  CD2 PHE A 114      11.025  11.740  13.151  1.00 89.53           C
ATOM   1546  HD2 PHE A 114      10.314  11.125  13.703  1.00 89.53           H
ATOM   1547  CE1 PHE A 114      12.843  13.246  11.740  1.00 89.53           C
ATOM   1548  HE1 PHE A 114      13.554  13.860  11.188  1.00 89.53           H
ATOM   1549  CE2 PHE A 114      12.063  11.124  12.403  1.00 89.53           C
ATOM   1550  HE2 PHE A 114      12.150  10.038  12.381  1.00 89.53           H
ATOM   1551  CZ  PHE A 114      12.951  11.891  11.713  1.00 89.53           C
ATOM   1552  HZ  PHE A 114      13.748  11.419  11.139  1.00 89.53           H
ATOM   1553  HN  PHE A 114      10.364  12.431  16.145  1.00 89.53           H
ATOM   1554  N   GLN A 115       8.526  15.994  15.612  1.00 82.52           N
ATOM   1555  CA  GLN A 115       7.382  16.621  16.252  1.00 82.52           C
ATOM   1556  C   GLN A 115       6.109  15.822  15.964  1.00 82.52           C
ATOM   1557  O   GLN A 115       6.083  14.995  15.054  1.00 82.52           O
ATOM   1558  HA  GLN A 115       7.599  16.599  17.320  1.00 82.52           H
ATOM   1559  CB  GLN A 115       7.230  18.075  15.801  1.00 82.52           C
ATOM   1560 1HB  GLN A 115       7.161  18.117  14.714  1.00 82.52           H
ATOM   1561 2HB  GLN A 115       6.301  18.487  16.195  1.00 82.52           H
ATOM   1562  CG  GLN A 115       8.412  18.922  16.275  1.00 82.52           C
ATOM   1563 1HG  GLN A 115       8.528  18.819  17.354  1.00 82.52           H
ATOM   1564 2HG  GLN A 115       9.332  18.557  15.820  1.00 82.52           H
ATOM   1565  CD  GLN A 115       8.209  20.396  15.917  1.00 82.52           C
ATOM   1566  OE1 GLN A 115       7.261  20.774  15.250  1.00 82.52           O
ATOM   1567  NE2 GLN A 115       9.151  21.204  16.396  1.00 82.52           N
ATOM   1568 1HE2 GLN A 115       9.904  20.828  16.937  1.00 82.52           H
ATOM   1569 2HE2 GLN A 115       9.106  22.186  16.215  1.00 82.52           H
ATOM   1570  HN  GLN A 115       8.881  16.478  14.812  1.00 82.52           H
ATOM   1571  N   THR A 116       5.084  16.097  16.757  1.00 88.96           N
ATOM   1572  CA  THR A 116       3.810  15.416  16.597  1.00 88.96           C
ATOM   1573  C   THR A 116       3.256  15.645  15.189  1.00 88.96           C
ATOM   1574  O   THR A 116       2.678  14.739  14.591  1.00 88.96           O
ATOM   1575  HA  THR A 116       3.977  14.344  16.704  1.00 88.96           H
ATOM   1576  CB  THR A 116       2.873  15.900  17.705  1.00 88.96           C
ATOM   1577  HB  THR A 116       2.528  16.915  17.507  1.00 88.96           H
ATOM   1578  OG1 THR A 116       3.630  15.730  18.900  1.00 88.96           O
ATOM   1579  HG1 THR A 116       3.213  16.249  19.646  1.00 88.96           H
ATOM   1580  CG2 THR A 116       1.666  14.979  17.895  1.00 88.96           C
ATOM   1581 1HG2 THR A 116       2.010  13.980  18.159  1.00 88.96           H
ATOM   1582 2HG2 THR A 116       1.094  14.934  16.968  1.00 88.96           H
ATOM   1583 3HG2 THR A 116       1.033  15.369  18.693  1.00 88.96           H
ATOM   1584  HN  THR A 116       5.113  16.770  17.496  1.00 88.96           H
ATOM   1585  N   PHE A 117       3.453  16.861  14.701  1.00 91.78           N
ATOM   1586  CA  PHE A 117       2.958  17.228  13.385  1.00 91.78           C
ATOM   1587  C   PHE A 117       3.479  16.266  12.316  1.00 91.78           C
ATOM   1588  O   PHE A 117       2.717  15.800  11.470  1.00 91.78           O
ATOM   1589  HA  PHE A 117       1.870  17.174  13.421  1.00 91.78           H
ATOM   1590  CB  PHE A 117       3.482  18.634  13.087  1.00 91.78           C
ATOM   1591 1HB  PHE A 117       3.105  19.320  13.846  1.00 91.78           H
ATOM   1592 2HB  PHE A 117       4.568  18.632  13.170  1.00 91.78           H
ATOM   1593  CG  PHE A 117       3.092  19.163  11.705  1.00 91.78           C
ATOM   1594  CD1 PHE A 117       4.020  19.222  10.712  1.00 91.78           C
ATOM   1595  HD1 PHE A 117       5.041  18.891  10.901  1.00 91.78           H
ATOM   1596  CD2 PHE A 117       1.817  19.576  11.469  1.00 91.78           C
ATOM   1597  HD2 PHE A 117       1.074  19.529  12.265  1.00 91.78           H
ATOM   1598  CE1 PHE A 117       3.658  19.712   9.430  1.00 91.78           C
ATOM   1599  HE1 PHE A 117       4.402  19.759   8.635  1.00 91.78           H
ATOM   1600  CE2 PHE A 117       1.455  20.066  10.187  1.00 91.78           C
ATOM   1601  HE2 PHE A 117       0.434  20.397   9.998  1.00 91.78           H
ATOM   1602  CZ  PHE A 117       2.383  20.125   9.194  1.00 91.78           C
ATOM   1603  HZ  PHE A 117       2.106  20.501   8.210  1.00 91.78           H
ATOM   1604  HN  PHE A 117       3.938  17.587  15.188  1.00 91.78           H
ATOM   1605  N   MET A 118       4.774  15.995  12.388  1.00 88.94           N
ATOM   1606  CA  MET A 118       5.410  15.112  11.425  1.00 88.94           C
ATOM   1607  C   MET A 118       4.857  13.690  11.539  1.00 88.94           C
ATOM   1608  O   MET A 118       4.767  12.974  10.542  1.00 88.94           O
ATOM   1609  HA  MET A 118       5.170  15.525  10.446  1.00 88.94           H
ATOM   1610  CB  MET A 118       6.920  15.094  11.668  1.00 88.94           C
ATOM   1611 1HB  MET A 118       7.120  14.905  12.722  1.00 88.94           H
ATOM   1612 2HB  MET A 118       7.373  14.277  11.106  1.00 88.94           H
ATOM   1613  CG  MET A 118       7.558  16.421  11.252  1.00 88.94           C
ATOM   1614 1HG  MET A 118       7.177  17.229  11.878  1.00 88.94           H
ATOM   1615 2HG  MET A 118       8.636  16.380  11.407  1.00 88.94           H
ATOM   1616  SD  MET A 118       7.200  16.760   9.537  1.00 88.94           S
ATOM   1617  CE  MET A 118       8.120  15.440   8.762  1.00 88.94           C
ATOM   1618 1HE  MET A 118       9.175  15.532   9.022  1.00 88.94           H
ATOM   1619 2HE  MET A 118       7.742  14.480   9.113  1.00 88.94           H
ATOM   1620 3HE  MET A 118       8.005  15.503   7.680  1.00 88.94           H
ATOM   1621  HN  MET A 118       5.385  16.368  13.087  1.00 88.94           H
ATOM   1622  N   CYS A 119       4.502  13.323  12.761  1.00 94.11           N
ATOM   1623  CA  CYS A 119       3.895  12.025  13.006  1.00 94.11           C
ATOM   1624  C   CYS A 119       2.585  11.951  12.221  1.00 94.11           C
ATOM   1625  O   CYS A 119       2.321  10.963  11.537  1.00 94.11           O
ATOM   1626  HA  CYS A 119       4.603  11.277  12.650  1.00 94.11           H
ATOM   1627  CB  CYS A 119       3.681  11.774  14.500  1.00 94.11           C
ATOM   1628 1HB  CYS A 119       4.641  11.741  15.014  1.00 94.11           H
ATOM   1629 2HB  CYS A 119       3.114  12.596  14.937  1.00 94.11           H
ATOM   1630  SG  CYS A 119       2.786  10.197  14.748  1.00 94.11           S
ATOM   1631  HN  CYS A 119       4.621  13.893  13.573  1.00 94.11           H
ATOM   1632  N   LYS A 120       1.797  13.009  12.344  1.00 92.32           N
ATOM   1633  CA  LYS A 120       0.512  13.069  11.670  1.00 92.32           C
ATOM   1634  C   LYS A 120       0.727  12.957  10.159  1.00 92.32           C
ATOM   1635  O   LYS A 120       0.047  12.183   9.487  1.00 92.32           O
ATOM   1636  HA  LYS A 120      -0.071  12.208  12.000  1.00 92.32           H
ATOM   1637  CB  LYS A 120      -0.257  14.323  12.090  1.00 92.32           C
ATOM   1638 1HB  LYS A 120       0.378  15.201  11.967  1.00 92.32           H
ATOM   1639 2HB  LYS A 120      -1.120  14.461  11.439  1.00 92.32           H
ATOM   1640  CG  LYS A 120      -0.719  14.221  13.545  1.00 92.32           C
ATOM   1641 1HG  LYS A 120      -1.410  13.385  13.653  1.00 92.32           H
ATOM   1642 2HG  LYS A 120       0.136  14.014  14.188  1.00 92.32           H
ATOM   1643  CD  LYS A 120      -1.402  15.515  13.995  1.00 92.32           C
ATOM   1644 1HD  LYS A 120      -0.708  16.349  13.897  1.00 92.32           H
ATOM   1645 2HD  LYS A 120      -2.250  15.728  13.344  1.00 92.32           H
ATOM   1646  CE  LYS A 120      -1.879  15.407  15.445  1.00 92.32           C
ATOM   1647 1HE  LYS A 120      -1.102  14.948  16.056  1.00 92.32           H
ATOM   1648 2HE  LYS A 120      -2.057  16.403  15.850  1.00 92.32           H
ATOM   1649  NZ  LYS A 120      -3.120  14.604  15.524  1.00 92.32           N
ATOM   1650 1HZ  LYS A 120      -3.574  14.771  16.415  1.00 92.32           H
ATOM   1651 2HZ  LYS A 120      -3.744  14.871  14.771  1.00 92.32           H
ATOM   1652 3HZ  LYS A 120      -2.891  13.620  15.440  1.00 92.32           H
ATOM   1653  HN  LYS A 120       2.025  13.815  12.892  1.00 92.32           H
ATOM   1654  N   VAL A 121       1.677  13.740   9.670  1.00 93.45           N
ATOM   1655  CA  VAL A 121       1.915  13.824   8.239  1.00 93.45           C
ATOM   1656  C   VAL A 121       2.343  12.451   7.717  1.00 93.45           C
ATOM   1657  O   VAL A 121       1.785  11.952   6.740  1.00 93.45           O
ATOM   1658  HA  VAL A 121       0.973  14.101   7.764  1.00 93.45           H
ATOM   1659  CB  VAL A 121       2.937  14.922   7.941  1.00 93.45           C
ATOM   1660  HB  VAL A 121       3.815  14.740   8.561  1.00 93.45           H
ATOM   1661  CG1 VAL A 121       3.379  14.878   6.477  1.00 93.45           C
ATOM   1662 1HG1 VAL A 121       3.834  13.910   6.264  1.00 93.45           H
ATOM   1663 2HG1 VAL A 121       2.513  15.023   5.832  1.00 93.45           H
ATOM   1664 3HG1 VAL A 121       4.106  15.669   6.293  1.00 93.45           H
ATOM   1665  CG2 VAL A 121       2.382  16.301   8.305  1.00 93.45           C
ATOM   1666 1HG2 VAL A 121       1.481  16.495   7.723  1.00 93.45           H
ATOM   1667 2HG2 VAL A 121       2.141  16.327   9.368  1.00 93.45           H
ATOM   1668 3HG2 VAL A 121       3.129  17.063   8.083  1.00 93.45           H
ATOM   1669  HN  VAL A 121       2.277  14.310  10.232  1.00 93.45           H
ATOM   1670  N   VAL A 122       3.330  11.878   8.390  1.00 92.76           N
ATOM   1671  CA  VAL A 122       3.971  10.671   7.897  1.00 92.76           C
ATOM   1672  C   VAL A 122       2.948   9.535   7.857  1.00 92.76           C
ATOM   1673  O   VAL A 122       2.863   8.806   6.870  1.00 92.76           O
ATOM   1674  HA  VAL A 122       4.313  10.872   6.882  1.00 92.76           H
ATOM   1675  CB  VAL A 122       5.196  10.343   8.753  1.00 92.76           C
ATOM   1676  HB  VAL A 122       4.882  10.330   9.797  1.00 92.76           H
ATOM   1677  CG1 VAL A 122       5.748   8.957   8.411  1.00 92.76           C
ATOM   1678 1HG1 VAL A 122       4.981   8.205   8.596  1.00 92.76           H
ATOM   1679 2HG1 VAL A 122       6.038   8.931   7.361  1.00 92.76           H
ATOM   1680 3HG1 VAL A 122       6.618   8.749   9.034  1.00 92.76           H
ATOM   1681  CG2 VAL A 122       6.276  11.416   8.600  1.00 92.76           C
ATOM   1682 1HG2 VAL A 122       6.585  11.475   7.557  1.00 92.76           H
ATOM   1683 2HG2 VAL A 122       5.877  12.380   8.916  1.00 92.76           H
ATOM   1684 3HG2 VAL A 122       7.135  11.158   9.219  1.00 92.76           H
ATOM   1685  HN  VAL A 122       3.691  12.225   9.256  1.00 92.76           H
ATOM   1686  N   ASN A 123       2.196   9.420   8.942  1.00 91.67           N
ATOM   1687  CA  ASN A 123       1.177   8.389   9.041  1.00 91.67           C
ATOM   1688  C   ASN A 123       0.140   8.595   7.935  1.00 91.67           C
ATOM   1689  O   ASN A 123      -0.289   7.636   7.295  1.00 91.67           O
ATOM   1690  HA  ASN A 123       1.714   7.445   8.939  1.00 91.67           H
ATOM   1691  CB  ASN A 123       0.453   8.457  10.387  1.00 91.67           C
ATOM   1692 1HB  ASN A 123       0.426   9.489  10.737  1.00 91.67           H
ATOM   1693 2HB  ASN A 123      -0.582   8.136  10.264  1.00 91.67           H
ATOM   1694  CG  ASN A 123       1.146   7.577  11.428  1.00 91.67           C
ATOM   1695  OD1 ASN A 123       1.925   6.693  11.112  1.00 91.67           O
ATOM   1696  ND2 ASN A 123       0.820   7.867  12.685  1.00 91.67           N
ATOM   1697 1HD2 ASN A 123       0.174   8.606  12.876  1.00 91.67           H
ATOM   1698 2HD2 ASN A 123       1.222   7.346  13.438  1.00 91.67           H
ATOM   1699  HN  ASN A 123       2.274  10.015   9.742  1.00 91.67           H
ATOM   1700  N   SER A 124      -0.231   9.852   7.743  1.00 92.39           N
ATOM   1701  CA  SER A 124      -1.272  10.187   6.785  1.00 92.39           C
ATOM   1702  C   SER A 124      -0.801   9.863   5.366  1.00 92.39           C
ATOM   1703  O   SER A 124      -1.547   9.282   4.579  1.00 92.39           O
ATOM   1704  HA  SER A 124      -2.125   9.564   7.057  1.00 92.39           H
ATOM   1705  CB  SER A 124      -1.664  11.662   6.891  1.00 92.39           C
ATOM   1706 1HB  SER A 124      -0.809  12.284   6.627  1.00 92.39           H
ATOM   1707 2HB  SER A 124      -2.452  11.880   6.170  1.00 92.39           H
ATOM   1708  OG  SER A 124      -2.112  12.003   8.200  1.00 92.39           O
ATOM   1709  HG  SER A 124      -1.445  12.600   8.645  1.00 92.39           H
ATOM   1710  HN  SER A 124       0.164  10.632   8.227  1.00 92.39           H
ATOM   1711  N   MET A 125       0.433  10.253   5.083  1.00 85.45           N
ATOM   1712  CA  MET A 125       1.002  10.037   3.763  1.00 85.45           C
ATOM   1713  C   MET A 125       1.033   8.547   3.417  1.00 85.45           C
ATOM   1714  O   MET A 125       0.639   8.152   2.321  1.00 85.45           O
ATOM   1715  HA  MET A 125       0.345  10.564   3.071  1.00 85.45           H
ATOM   1716  CB  MET A 125       2.423  10.601   3.722  1.00 85.45           C
ATOM   1717 1HB  MET A 125       2.959  10.314   4.627  1.00 85.45           H
ATOM   1718 2HB  MET A 125       2.965  10.169   2.880  1.00 85.45           H
ATOM   1719  CG  MET A 125       2.405  12.126   3.595  1.00 85.45           C
ATOM   1720 1HG  MET A 125       1.802  12.420   2.736  1.00 85.45           H
ATOM   1721 2HG  MET A 125       1.939  12.566   4.476  1.00 85.45           H
ATOM   1722  SD  MET A 125       4.069  12.743   3.412  1.00 85.45           S
ATOM   1723  CE  MET A 125       4.409  12.225   1.738  1.00 85.45           C
ATOM   1724 1HE  MET A 125       4.330  11.140   1.670  1.00 85.45           H
ATOM   1725 2HE  MET A 125       3.689  12.686   1.061  1.00 85.45           H
ATOM   1726 3HE  MET A 125       5.417  12.534   1.460  1.00 85.45           H
ATOM   1727  HN  MET A 125       1.039  10.708   5.735  1.00 85.45           H
ATOM   1728  N   TYR A 126       1.505   7.760   4.373  1.00 85.37           N
ATOM   1729  CA  TYR A 126       1.602   6.323   4.179  1.00 85.37           C
ATOM   1730  C   TYR A 126       0.245   5.729   3.795  1.00 85.37           C
ATOM   1731  O   TYR A 126       0.149   4.953   2.846  1.00 85.37           O
ATOM   1732  HA  TYR A 126       2.312   6.139   3.372  1.00 85.37           H
ATOM   1733  CB  TYR A 126       2.036   5.744   5.527  1.00 85.37           C
ATOM   1734 1HB  TYR A 126       3.083   5.992   5.697  1.00 85.37           H
ATOM   1735 2HB  TYR A 126       1.462   6.225   6.319  1.00 85.37           H
ATOM   1736  CG  TYR A 126       1.861   4.228   5.638  1.00 85.37           C
ATOM   1737  CD1 TYR A 126       0.799   3.706   6.349  1.00 85.37           C
ATOM   1738  HD1 TYR A 126       0.085   4.374   6.830  1.00 85.37           H
ATOM   1739  CD2 TYR A 126       2.765   3.382   5.029  1.00 85.37           C
ATOM   1740  HD2 TYR A 126       3.604   3.795   4.468  1.00 85.37           H
ATOM   1741  CE1 TYR A 126       0.634   2.279   6.453  1.00 85.37           C
ATOM   1742  HE1 TYR A 126      -0.200   1.854   7.011  1.00 85.37           H
ATOM   1743  CE2 TYR A 126       2.601   1.956   5.134  1.00 85.37           C
ATOM   1744  HE2 TYR A 126       3.308   1.277   4.657  1.00 85.37           H
ATOM   1745  CZ  TYR A 126       1.543   1.475   5.841  1.00 85.37           C
ATOM   1746  OH  TYR A 126       1.388   0.127   5.940  1.00 85.37           O
ATOM   1747  HH  TYR A 126       1.724  -0.318   5.110  1.00 85.37           H
ATOM   1748  HN  TYR A 126       1.817   8.088   5.264  1.00 85.37           H
ATOM   1749  N   LYS A 127      -0.770   6.116   4.553  1.00 85.23           N
ATOM   1750  CA  LYS A 127      -2.086   5.516   4.406  1.00 85.23           C
ATOM   1751  C   LYS A 127      -2.695   5.953   3.072  1.00 85.23           C
ATOM   1752  O   LYS A 127      -3.335   5.157   2.388  1.00 85.23           O
ATOM   1753  HA  LYS A 127      -1.951   4.434   4.386  1.00 85.23           H
ATOM   1754  CB  LYS A 127      -2.961   5.841   5.618  1.00 85.23           C
ATOM   1755 1HB  LYS A 127      -2.397   5.673   6.535  1.00 85.23           H
ATOM   1756 2HB  LYS A 127      -3.235   6.896   5.601  1.00 85.23           H
ATOM   1757  CG  LYS A 127      -4.226   4.980   5.627  1.00 85.23           C
ATOM   1758 1HG  LYS A 127      -4.838   5.217   4.756  1.00 85.23           H
ATOM   1759 2HG  LYS A 127      -3.955   3.927   5.548  1.00 85.23           H
ATOM   1760  CD  LYS A 127      -5.037   5.209   6.904  1.00 85.23           C
ATOM   1761 1HD  LYS A 127      -4.438   4.935   7.773  1.00 85.23           H
ATOM   1762 2HD  LYS A 127      -5.276   6.268   7.002  1.00 85.23           H
ATOM   1763  CE  LYS A 127      -6.328   4.388   6.889  1.00 85.23           C
ATOM   1764 1HE  LYS A 127      -6.905   4.624   5.995  1.00 85.23           H
ATOM   1765 2HE  LYS A 127      -6.090   3.326   6.844  1.00 85.23           H
ATOM   1766  NZ  LYS A 127      -7.135   4.671   8.096  1.00 85.23           N
ATOM   1767 1HZ  LYS A 127      -8.064   4.280   7.981  1.00 85.23           H
ATOM   1768 2HZ  LYS A 127      -6.691   4.252   8.906  1.00 85.23           H
ATOM   1769 3HZ  LYS A 127      -7.205   5.674   8.230  1.00 85.23           H
ATOM   1770  HN  LYS A 127      -0.705   6.824   5.256  1.00 85.23           H
ATOM   1771  N   MET A 128      -2.473   7.218   2.743  1.00 86.75           N
ATOM   1772  CA  MET A 128      -2.973   7.764   1.494  1.00 86.75           C
ATOM   1773  C   MET A 128      -2.401   7.005   0.295  1.00 86.75           C
ATOM   1774  O   MET A 128      -3.126   6.687  -0.646  1.00 86.75           O
ATOM   1775  HA  MET A 128      -4.055   7.637   1.530  1.00 86.75           H
ATOM   1776  CB  MET A 128      -2.589   9.242   1.392  1.00 86.75           C
ATOM   1777 1HB  MET A 128      -2.896   9.764   2.299  1.00 86.75           H
ATOM   1778 2HB  MET A 128      -1.505   9.335   1.322  1.00 86.75           H
ATOM   1779  CG  MET A 128      -3.243   9.896   0.174  1.00 86.75           C
ATOM   1780 1HG  MET A 128      -2.885   9.422  -0.740  1.00 86.75           H
ATOM   1781 2HG  MET A 128      -4.323   9.749   0.208  1.00 86.75           H
ATOM   1782  SD  MET A 128      -2.868  11.641   0.143  1.00 86.75           S
ATOM   1783  CE  MET A 128      -1.146  11.579  -0.323  1.00 86.75           C
ATOM   1784 1HE  MET A 128      -0.586  11.019   0.426  1.00 86.75           H
ATOM   1785 2HE  MET A 128      -1.049  11.088  -1.291  1.00 86.75           H
ATOM   1786 3HE  MET A 128      -0.750  12.593  -0.389  1.00 86.75           H
ATOM   1787  HN  MET A 128      -1.964   7.863   3.313  1.00 86.75           H
ATOM   1788  N   ASN A 129      -1.106   6.736   0.369  1.00 81.69           N
ATOM   1789  CA  ASN A 129      -0.412   6.089  -0.732  1.00 81.69           C
ATOM   1790  C   ASN A 129      -0.835   4.620  -0.803  1.00 81.69           C
ATOM   1791  O   ASN A 129      -0.938   4.052  -1.889  1.00 81.69           O
ATOM   1792  HA  ASN A 129      -0.700   6.649  -1.621  1.00 81.69           H
ATOM   1793  CB  ASN A 129       1.104   6.134  -0.530  1.00 81.69           C
ATOM   1794 1HB  ASN A 129       1.356   5.732   0.451  1.00 81.69           H
ATOM   1795 2HB  ASN A 129       1.592   5.500  -1.270  1.00 81.69           H
ATOM   1796  CG  ASN A 129       1.630   7.566  -0.651  1.00 81.69           C
ATOM   1797  OD1 ASN A 129       1.140   8.372  -1.425  1.00 81.69           O
ATOM   1798  ND2 ASN A 129       2.653   7.836   0.155  1.00 81.69           N
ATOM   1799 1HD2 ASN A 129       3.008   7.129   0.766  1.00 81.69           H
ATOM   1800 2HD2 ASN A 129       3.067   8.746   0.149  1.00 81.69           H
ATOM   1801  HN  ASN A 129      -0.534   6.952   1.160  1.00 81.69           H
ATOM   1802  N   PHE A 130      -1.069   4.047   0.369  1.00 86.95           N
ATOM   1803  CA  PHE A 130      -1.520   2.668   0.451  1.00 86.95           C
ATOM   1804  C   PHE A 130      -2.778   2.452  -0.392  1.00 86.95           C
ATOM   1805  O   PHE A 130      -2.815   1.562  -1.240  1.00 86.95           O
ATOM   1806  HA  PHE A 130      -0.715   2.042   0.068  1.00 86.95           H
ATOM   1807  CB  PHE A 130      -1.851   2.393   1.919  1.00 86.95           C
ATOM   1808 1HB  PHE A 130      -0.936   2.462   2.507  1.00 86.95           H
ATOM   1809 2HB  PHE A 130      -2.522   3.171   2.282  1.00 86.95           H
ATOM   1810  CG  PHE A 130      -2.496   1.028   2.166  1.00 86.95           C
ATOM   1811  CD1 PHE A 130      -3.841   0.934   2.351  1.00 86.95           C
ATOM   1812  HD1 PHE A 130      -4.458   1.832   2.322  1.00 86.95           H
ATOM   1813  CD2 PHE A 130      -1.726  -0.092   2.202  1.00 86.95           C
ATOM   1814  HD2 PHE A 130      -0.649  -0.017   2.054  1.00 86.95           H
ATOM   1815  CE1 PHE A 130      -4.440  -0.333   2.580  1.00 86.95           C
ATOM   1816  HE1 PHE A 130      -5.517  -0.407   2.728  1.00 86.95           H
ATOM   1817  CE2 PHE A 130      -2.325  -1.359   2.431  1.00 86.95           C
ATOM   1818  HE2 PHE A 130      -1.707  -2.257   2.459  1.00 86.95           H
ATOM   1819  CZ  PHE A 130      -3.669  -1.453   2.615  1.00 86.95           C
ATOM   1820  HZ  PHE A 130      -4.129  -2.425   2.791  1.00 86.95           H
ATOM   1821  HN  PHE A 130      -0.956   4.508   1.249  1.00 86.95           H
ATOM   1822  N   TYR A 131      -3.778   3.281  -0.130  1.00 92.20           N
ATOM   1823  CA  TYR A 131      -5.056   3.151  -0.810  1.00 92.20           C
ATOM   1824  C   TYR A 131      -4.929   3.520  -2.289  1.00 92.20           C
ATOM   1825  O   TYR A 131      -5.499   2.851  -3.150  1.00 92.20           O
ATOM   1826  HA  TYR A 131      -5.376   2.113  -0.728  1.00 92.20           H
ATOM   1827  CB  TYR A 131      -5.999   4.144  -0.128  1.00 92.20           C
ATOM   1828 1HB  TYR A 131      -5.476   5.091   0.009  1.00 92.20           H
ATOM   1829 2HB  TYR A 131      -6.844   4.339  -0.788  1.00 92.20           H
ATOM   1830  CG  TYR A 131      -6.527   3.669   1.228  1.00 92.20           C
ATOM   1831  CD1 TYR A 131      -7.186   2.461   1.327  1.00 92.20           C
ATOM   1832  HD1 TYR A 131      -7.330   1.844   0.439  1.00 92.20           H
ATOM   1833  CD2 TYR A 131      -6.345   4.450   2.351  1.00 92.20           C
ATOM   1834  HD2 TYR A 131      -5.825   5.405   2.273  1.00 92.20           H
ATOM   1835  CE1 TYR A 131      -7.684   2.014   2.602  1.00 92.20           C
ATOM   1836  HE1 TYR A 131      -8.206   1.062   2.694  1.00 92.20           H
ATOM   1837  CE2 TYR A 131      -6.843   4.004   3.626  1.00 92.20           C
ATOM   1838  HE2 TYR A 131      -6.706   4.611   4.521  1.00 92.20           H
ATOM   1839  CZ  TYR A 131      -7.487   2.808   3.689  1.00 92.20           C
ATOM   1840  OH  TYR A 131      -7.957   2.386   4.894  1.00 92.20           O
ATOM   1841  HH  TYR A 131      -8.916   2.116   4.811  1.00 92.20           H
ATOM   1842  HN  TYR A 131      -3.725   4.028   0.532  1.00 92.20           H
ATOM   1843  N   SER A 132      -4.179   4.583  -2.539  1.00 92.13           N
ATOM   1844  CA  SER A 132      -4.073   5.125  -3.883  1.00 92.13           C
ATOM   1845  C   SER A 132      -3.439   4.092  -4.816  1.00 92.13           C
ATOM   1846  O   SER A 132      -3.891   3.910  -5.945  1.00 92.13           O
ATOM   1847  HA  SER A 132      -5.097   5.340  -4.189  1.00 92.13           H
ATOM   1848  CB  SER A 132      -3.257   6.420  -3.892  1.00 92.13           C
ATOM   1849 1HB  SER A 132      -3.203   6.807  -4.910  1.00 92.13           H
ATOM   1850 2HB  SER A 132      -3.766   7.173  -3.291  1.00 92.13           H
ATOM   1851  OG  SER A 132      -1.938   6.223  -3.389  1.00 92.13           O
ATOM   1852  HG  SER A 132      -1.408   7.065  -3.481  1.00 92.13           H
ATOM   1853  HN  SER A 132      -3.651   5.071  -1.844  1.00 92.13           H
ATOM   1854  N   CYS A 133      -2.402   3.441  -4.309  1.00 90.50           N
ATOM   1855  CA  CYS A 133      -1.690   2.444  -5.089  1.00 90.50           C
ATOM   1856  C   CYS A 133      -2.671   1.327  -5.451  1.00 90.50           C
ATOM   1857  O   CYS A 133      -2.773   0.938  -6.613  1.00 90.50           O
ATOM   1858  HA  CYS A 133      -1.328   2.947  -5.986  1.00 90.50           H
ATOM   1859  CB  CYS A 133      -0.466   1.909  -4.342  1.00 90.50           C
ATOM   1860 1HB  CYS A 133      -0.741   1.642  -3.321  1.00 90.50           H
ATOM   1861 2HB  CYS A 133      -0.106   1.000  -4.823  1.00 90.50           H
ATOM   1862  SG  CYS A 133       0.857   3.173  -4.322  1.00 90.50           S
ATOM   1863  HG  CYS A 133       0.383   3.855  -3.284  1.00 90.50           H
ATOM   1864  HN  CYS A 133      -2.048   3.587  -3.385  1.00 90.50           H
ATOM   1865  N   VAL A 134      -3.368   0.843  -4.434  1.00 89.28           N
ATOM   1866  CA  VAL A 134      -4.243  -0.305  -4.605  1.00 89.28           C
ATOM   1867  C   VAL A 134      -5.336   0.040  -5.618  1.00 89.28           C
ATOM   1868  O   VAL A 134      -5.633  -0.753  -6.510  1.00 89.28           O
ATOM   1869  HA  VAL A 134      -3.641  -1.121  -5.003  1.00 89.28           H
ATOM   1870  CB  VAL A 134      -4.801  -0.744  -3.250  1.00 89.28           C
ATOM   1871  HB  VAL A 134      -5.235   0.131  -2.766  1.00 89.28           H
ATOM   1872  CG1 VAL A 134      -5.911  -1.783  -3.424  1.00 89.28           C
ATOM   1873 1HG1 VAL A 134      -6.721  -1.353  -4.013  1.00 89.28           H
ATOM   1874 2HG1 VAL A 134      -5.513  -2.657  -3.939  1.00 89.28           H
ATOM   1875 3HG1 VAL A 134      -6.290  -2.078  -2.446  1.00 89.28           H
ATOM   1876  CG2 VAL A 134      -3.688  -1.278  -2.346  1.00 89.28           C
ATOM   1877 1HG2 VAL A 134      -3.213  -2.135  -2.822  1.00 89.28           H
ATOM   1878 2HG2 VAL A 134      -2.947  -0.496  -2.181  1.00 89.28           H
ATOM   1879 3HG2 VAL A 134      -4.112  -1.583  -1.389  1.00 89.28           H
ATOM   1880  HN  VAL A 134      -3.342   1.220  -3.508  1.00 89.28           H
ATOM   1881  N   LEU A 135      -5.906   1.224  -5.447  1.00 93.01           N
ATOM   1882  CA  LEU A 135      -7.029   1.640  -6.269  1.00 93.01           C
ATOM   1883  C   LEU A 135      -6.558   1.826  -7.712  1.00 93.01           C
ATOM   1884  O   LEU A 135      -7.302   1.549  -8.652  1.00 93.01           O
ATOM   1885  HA  LEU A 135      -7.766   0.836  -6.247  1.00 93.01           H
ATOM   1886  CB  LEU A 135      -7.697   2.882  -5.675  1.00 93.01           C
ATOM   1887 1HB  LEU A 135      -6.931   3.641  -5.517  1.00 93.01           H
ATOM   1888 2HB  LEU A 135      -8.396   3.281  -6.410  1.00 93.01           H
ATOM   1889  CG  LEU A 135      -8.449   2.674  -4.358  1.00 93.01           C
ATOM   1890  HG  LEU A 135      -7.765   2.217  -3.643  1.00 93.01           H
ATOM   1891  CD1 LEU A 135      -8.895   4.012  -3.765  1.00 93.01           C
ATOM   1892 1HD1 LEU A 135      -8.021   4.635  -3.574  1.00 93.01           H
ATOM   1893 2HD1 LEU A 135      -9.556   4.519  -4.469  1.00 93.01           H
ATOM   1894 3HD1 LEU A 135      -9.427   3.836  -2.830  1.00 93.01           H
ATOM   1895  CD2 LEU A 135      -9.621   1.709  -4.543  1.00 93.01           C
ATOM   1896 1HD2 LEU A 135     -10.314   2.115  -5.280  1.00 93.01           H
ATOM   1897 2HD2 LEU A 135      -9.248   0.745  -4.888  1.00 93.01           H
ATOM   1898 3HD2 LEU A 135     -10.138   1.579  -3.592  1.00 93.01           H
ATOM   1899  HN  LEU A 135      -5.612   1.892  -4.763  1.00 93.01           H
ATOM   1900  N   LEU A 136      -5.326   2.294  -7.843  1.00 92.84           N
ATOM   1901  CA  LEU A 136      -4.747   2.521  -9.157  1.00 92.84           C
ATOM   1902  C   LEU A 136      -4.594   1.182  -9.880  1.00 92.84           C
ATOM   1903  O   LEU A 136      -4.952   1.060 -11.050  1.00 92.84           O
ATOM   1904  HA  LEU A 136      -5.446   3.139  -9.719  1.00 92.84           H
ATOM   1905  CB  LEU A 136      -3.441   3.309  -9.037  1.00 92.84           C
ATOM   1906 1HB  LEU A 136      -2.857   2.885  -8.220  1.00 92.84           H
ATOM   1907 2HB  LEU A 136      -2.865   3.159  -9.951  1.00 92.84           H
ATOM   1908  CG  LEU A 136      -3.584   4.813  -8.799  1.00 92.84           C
ATOM   1909  HG  LEU A 136      -4.289   4.964  -7.982  1.00 92.84           H
ATOM   1910  CD1 LEU A 136      -2.252   5.429  -8.365  1.00 92.84           C
ATOM   1911 1HD1 LEU A 136      -1.918   4.958  -7.440  1.00 92.84           H
ATOM   1912 2HD1 LEU A 136      -1.506   5.268  -9.143  1.00 92.84           H
ATOM   1913 3HD1 LEU A 136      -2.382   6.498  -8.201  1.00 92.84           H
ATOM   1914  CD2 LEU A 136      -4.163   5.511 -10.031  1.00 92.84           C
ATOM   1915 1HD2 LEU A 136      -3.501   5.354 -10.882  1.00 92.84           H
ATOM   1916 2HD2 LEU A 136      -5.147   5.098 -10.253  1.00 92.84           H
ATOM   1917 3HD2 LEU A 136      -4.255   6.579  -9.834  1.00 92.84           H
ATOM   1918  HN  LEU A 136      -4.727   2.517  -7.074  1.00 92.84           H
ATOM   1919  N   ILE A 137      -4.061   0.210  -9.153  1.00 88.31           N
ATOM   1920  CA  ILE A 137      -3.795  -1.096  -9.730  1.00 88.31           C
ATOM   1921  C   ILE A 137      -5.118  -1.745 -10.142  1.00 88.31           C
ATOM   1922  O   ILE A 137      -5.193  -2.407 -11.176  1.00 88.31           O
ATOM   1923  HA  ILE A 137      -3.193  -0.942 -10.625  1.00 88.31           H
ATOM   1924  CB  ILE A 137      -2.966  -1.949  -8.767  1.00 88.31           C
ATOM   1925  HB  ILE A 137      -3.401  -1.861  -7.772  1.00 88.31           H
ATOM   1926  CG1 ILE A 137      -1.528  -1.433  -8.678  1.00 88.31           C
ATOM   1927 1HG1 ILE A 137      -1.027  -1.577  -9.635  1.00 88.31           H
ATOM   1928 2HG1 ILE A 137      -1.534  -0.361  -8.480  1.00 88.31           H
ATOM   1929  CG2 ILE A 137      -3.022  -3.427  -9.156  1.00 88.31           C
ATOM   1930 1HG2 ILE A 137      -4.055  -3.772  -9.126  1.00 88.31           H
ATOM   1931 2HG2 ILE A 137      -2.626  -3.553 -10.164  1.00 88.31           H
ATOM   1932 3HG2 ILE A 137      -2.424  -4.010  -8.456  1.00 88.31           H
ATOM   1933  CD1 ILE A 137      -0.753  -2.158  -7.576  1.00 88.31           C
ATOM   1934 1HD1 ILE A 137      -1.244  -1.992  -6.617  1.00 88.31           H
ATOM   1935 2HD1 ILE A 137      -0.729  -3.226  -7.791  1.00 88.31           H
ATOM   1936 3HD1 ILE A 137       0.266  -1.772  -7.535  1.00 88.31           H
ATOM   1937  HN  ILE A 137      -3.812   0.305  -8.189  1.00 88.31           H
ATOM   1938  N   MET A 138      -6.129  -1.533  -9.312  1.00 89.96           N
ATOM   1939  CA  MET A 138      -7.465  -2.011  -9.622  1.00 89.96           C
ATOM   1940  C   MET A 138      -7.975  -1.401 -10.929  1.00 89.96           C
ATOM   1941  O   MET A 138      -8.535  -2.103 -11.770  1.00 89.96           O
ATOM   1942  HA  MET A 138      -7.373  -3.092  -9.730  1.00 89.96           H
ATOM   1943  CB  MET A 138      -8.417  -1.644  -8.482  1.00 89.96           C
ATOM   1944 1HB  MET A 138      -8.024  -2.025  -7.539  1.00 89.96           H
ATOM   1945 2HB  MET A 138      -8.475  -0.559  -8.387  1.00 89.96           H
ATOM   1946  CG  MET A 138      -9.814  -2.216  -8.728  1.00 89.96           C
ATOM   1947 1HG  MET A 138     -10.191  -1.876  -9.692  1.00 89.96           H
ATOM   1948 2HG  MET A 138      -9.768  -3.305  -8.770  1.00 89.96           H
ATOM   1949  SD  MET A 138     -10.921  -1.704  -7.425  1.00 89.96           S
ATOM   1950  CE  MET A 138     -11.093   0.026  -7.826  1.00 89.96           C
ATOM   1951 1HE  MET A 138     -10.115   0.506  -7.790  1.00 89.96           H
ATOM   1952 2HE  MET A 138     -11.511   0.127  -8.828  1.00 89.96           H
ATOM   1953 3HE  MET A 138     -11.758   0.502  -7.105  1.00 89.96           H
ATOM   1954  HN  MET A 138      -6.045  -1.046  -8.442  1.00 89.96           H
ATOM   1955  N   CYS A 139      -7.764  -0.099 -11.060  1.00 92.17           N
ATOM   1956  CA  CYS A 139      -8.266   0.629 -12.213  1.00 92.17           C
ATOM   1957  C   CYS A 139      -7.528   0.128 -13.456  1.00 92.17           C
ATOM   1958  O   CYS A 139      -8.111   0.045 -14.537  1.00 92.17           O
ATOM   1959  HA  CYS A 139      -9.332   0.411 -12.281  1.00 92.17           H
ATOM   1960  CB  CYS A 139      -8.121   2.141 -12.034  1.00 92.17           C
ATOM   1961 1HB  CYS A 139      -7.117   2.380 -11.683  1.00 92.17           H
ATOM   1962 2HB  CYS A 139      -8.250   2.643 -12.993  1.00 92.17           H
ATOM   1963  SG  CYS A 139      -9.362   2.752 -10.836  1.00 92.17           S
ATOM   1964  HG  CYS A 139      -8.734   2.314  -9.749  1.00 92.17           H
ATOM   1965  HN  CYS A 139      -7.260   0.455 -10.397  1.00 92.17           H
ATOM   1966  N   ILE A 140      -6.258  -0.194 -13.262  1.00 87.81           N
ATOM   1967  CA  ILE A 140      -5.450  -0.738 -14.340  1.00 87.81           C
ATOM   1968  C   ILE A 140      -6.105  -2.018 -14.866  1.00 87.81           C
ATOM   1969  O   ILE A 140      -6.190  -2.224 -16.075  1.00 87.81           O
ATOM   1970  HA  ILE A 140      -5.439  -0.002 -15.144  1.00 87.81           H
ATOM   1971  CB  ILE A 140      -4.004  -0.931 -13.882  1.00 87.81           C
ATOM   1972  HB  ILE A 140      -4.017  -1.404 -12.900  1.00 87.81           H
ATOM   1973  CG1 ILE A 140      -3.294   0.415 -13.725  1.00 87.81           C
ATOM   1974 1HG1 ILE A 140      -3.093   0.841 -14.708  1.00 87.81           H
ATOM   1975 2HG1 ILE A 140      -3.946   1.115 -13.201  1.00 87.81           H
ATOM   1976  CG2 ILE A 140      -3.249  -1.870 -14.826  1.00 87.81           C
ATOM   1977 1HG2 ILE A 140      -3.743  -2.841 -14.843  1.00 87.81           H
ATOM   1978 2HG2 ILE A 140      -3.244  -1.447 -15.830  1.00 87.81           H
ATOM   1979 3HG2 ILE A 140      -2.224  -1.989 -14.476  1.00 87.81           H
ATOM   1980  CD1 ILE A 140      -1.982   0.257 -12.953  1.00 87.81           C
ATOM   1981 1HD1 ILE A 140      -2.190  -0.146 -11.962  1.00 87.81           H
ATOM   1982 2HD1 ILE A 140      -1.324  -0.424 -13.492  1.00 87.81           H
ATOM   1983 3HD1 ILE A 140      -1.499   1.229 -12.856  1.00 87.81           H
ATOM   1984  HN  ILE A 140      -5.781  -0.089 -12.389  1.00 87.81           H
ATOM   1985  N   SER A 141      -6.550  -2.844 -13.930  1.00 87.57           N
ATOM   1986  CA  SER A 141      -7.116  -4.135 -14.280  1.00 87.57           C
ATOM   1987  C   SER A 141      -8.398  -3.942 -15.092  1.00 87.57           C
ATOM   1988  O   SER A 141      -8.615  -4.628 -16.090  1.00 87.57           O
ATOM   1989  HA  SER A 141      -6.354  -4.632 -14.881  1.00 87.57           H
ATOM   1990  CB  SER A 141      -7.401  -4.969 -13.029  1.00 87.57           C
ATOM   1991 1HB  SER A 141      -8.214  -4.511 -12.466  1.00 87.57           H
ATOM   1992 2HB  SER A 141      -7.739  -5.963 -13.325  1.00 87.57           H
ATOM   1993  OG  SER A 141      -6.253  -5.088 -12.194  1.00 87.57           O
ATOM   1994  HG  SER A 141      -6.226  -4.332 -11.540  1.00 87.57           H
ATOM   1995  HN  SER A 141      -6.528  -2.643 -12.951  1.00 87.57           H
ATOM   1996  N   VAL A 142      -9.215  -3.004 -14.635  1.00 89.07           N
ATOM   1997  CA  VAL A 142     -10.471  -2.714 -15.304  1.00 89.07           C
ATOM   1998  C   VAL A 142     -10.185  -2.192 -16.714  1.00 89.07           C
ATOM   1999  O   VAL A 142     -10.877  -2.550 -17.665  1.00 89.07           O
ATOM   2000  HA  VAL A 142     -11.025  -3.650 -15.383  1.00 89.07           H
ATOM   2001  CB  VAL A 142     -11.300  -1.742 -14.463  1.00 89.07           C
ATOM   2002  HB  VAL A 142     -10.706  -0.841 -14.309  1.00 89.07           H
ATOM   2003  CG1 VAL A 142     -12.582  -1.339 -15.195  1.00 89.07           C
ATOM   2004 1HG1 VAL A 142     -12.326  -0.855 -16.137  1.00 89.07           H
ATOM   2005 2HG1 VAL A 142     -13.182  -2.228 -15.394  1.00 89.07           H
ATOM   2006 3HG1 VAL A 142     -13.153  -0.648 -14.575  1.00 89.07           H
ATOM   2007  CG2 VAL A 142     -11.617  -2.337 -13.090  1.00 89.07           C
ATOM   2008 1HG2 VAL A 142     -12.183  -3.260 -13.216  1.00 89.07           H
ATOM   2009 2HG2 VAL A 142     -10.687  -2.550 -12.563  1.00 89.07           H
ATOM   2010 3HG2 VAL A 142     -12.207  -1.625 -12.512  1.00 89.07           H
ATOM   2011  HN  VAL A 142      -9.030  -2.448 -13.825  1.00 89.07           H
ATOM   2012  N   ASP A 143      -9.163  -1.353 -16.803  1.00 83.74           N
ATOM   2013  CA  ASP A 143      -8.809  -0.737 -18.071  1.00 83.74           C
ATOM   2014  C   ASP A 143      -8.410  -1.827 -19.068  1.00 83.74           C
ATOM   2015  O   ASP A 143      -8.784  -1.770 -20.238  1.00 83.74           O
ATOM   2016  HA  ASP A 143      -9.700  -0.192 -18.383  1.00 83.74           H
ATOM   2017  CB  ASP A 143      -7.621   0.213 -17.908  1.00 83.74           C
ATOM   2018 1HB  ASP A 143      -7.885   1.016 -17.220  1.00 83.74           H
ATOM   2019 2HB  ASP A 143      -6.780  -0.322 -17.467  1.00 83.74           H
ATOM   2020  CG  ASP A 143      -7.205   0.806 -19.256  1.00 83.74           C
ATOM   2021  OD1 ASP A 143      -8.081   1.426 -19.898  1.00 83.74           O
ATOM   2022  OD2 ASP A 143      -6.022   0.626 -19.614  1.00 83.74           O
ATOM   2023  HN  ASP A 143      -8.584  -1.093 -16.030  1.00 83.74           H
ATOM   2024  N   ARG A 144      -7.655  -2.794 -18.567  1.00 75.04           N
ATOM   2025  CA  ARG A 144      -7.189  -3.888 -19.403  1.00 75.04           C
ATOM   2026  C   ARG A 144      -8.374  -4.713 -19.907  1.00 75.04           C
ATOM   2027  O   ARG A 144      -8.424  -5.083 -21.079  1.00 75.04           O
ATOM   2028  HA  ARG A 144      -6.668  -3.404 -20.230  1.00 75.04           H
ATOM   2029  CB  ARG A 144      -6.232  -4.800 -18.633  1.00 75.04           C
ATOM   2030 1HB  ARG A 144      -6.678  -5.079 -17.679  1.00 75.04           H
ATOM   2031 2HB  ARG A 144      -6.074  -5.722 -19.193  1.00 75.04           H
ATOM   2032  CG  ARG A 144      -4.889  -4.107 -18.392  1.00 75.04           C
ATOM   2033 1HG  ARG A 144      -5.044  -3.201 -17.805  1.00 75.04           H
ATOM   2034 2HG  ARG A 144      -4.240  -4.758 -17.807  1.00 75.04           H
ATOM   2035  CD  ARG A 144      -4.208  -3.754 -19.715  1.00 75.04           C
ATOM   2036 1HD  ARG A 144      -3.125  -3.794 -19.599  1.00 75.04           H
ATOM   2037 2HD  ARG A 144      -4.474  -4.487 -20.477  1.00 75.04           H
ATOM   2038  NE  ARG A 144      -4.620  -2.401 -20.151  1.00 75.04           N
ATOM   2039  HE  ARG A 144      -5.162  -1.849 -19.518  1.00 75.04           H
ATOM   2040  CZ  ARG A 144      -4.310  -1.868 -21.341  1.00 75.04           C
ATOM   2041  NH1 ARG A 144      -3.585  -2.562 -22.229  1.00 75.04           N
ATOM   2042 1HH1 ARG A 144      -3.271  -3.485 -22.006  1.00 75.04           H
ATOM   2043 2HH1 ARG A 144      -3.359  -2.158 -23.115  1.00 75.04           H
ATOM   2044  NH2 ARG A 144      -4.737  -0.631 -21.630  1.00 75.04           N
ATOM   2045 1HH2 ARG A 144      -4.514  -0.219 -22.514  1.00 75.04           H
ATOM   2046 2HH2 ARG A 144      -5.277  -0.120 -20.962  1.00 75.04           H
ATOM   2047  HN  ARG A 144      -7.363  -2.839 -17.612  1.00 75.04           H
ATOM   2048  N   TYR A 145      -9.300  -4.978 -18.997  1.00 84.78           N
ATOM   2049  CA  TYR A 145     -10.503  -5.714 -19.345  1.00 84.78           C
ATOM   2050  C   TYR A 145     -11.246  -5.036 -20.498  1.00 84.78           C
ATOM   2051  O   TYR A 145     -11.558  -5.675 -21.502  1.00 84.78           O
ATOM   2052  HA  TYR A 145     -10.207  -6.717 -19.654  1.00 84.78           H
ATOM   2053  CB  TYR A 145     -11.389  -5.688 -18.098  1.00 84.78           C
ATOM   2054 1HB  TYR A 145     -10.971  -6.365 -17.353  1.00 84.78           H
ATOM   2055 2HB  TYR A 145     -11.365  -4.687 -17.669  1.00 84.78           H
ATOM   2056  CG  TYR A 145     -12.845  -6.080 -18.361  1.00 84.78           C
ATOM   2057  CD1 TYR A 145     -13.835  -5.118 -18.329  1.00 84.78           C
ATOM   2058  HD1 TYR A 145     -13.579  -4.080 -18.117  1.00 84.78           H
ATOM   2059  CD2 TYR A 145     -13.168  -7.394 -18.629  1.00 84.78           C
ATOM   2060  HD2 TYR A 145     -12.386  -8.153 -18.655  1.00 84.78           H
ATOM   2061  CE1 TYR A 145     -15.205  -5.487 -18.576  1.00 84.78           C
ATOM   2062  HE1 TYR A 145     -15.996  -4.738 -18.554  1.00 84.78           H
ATOM   2063  CE2 TYR A 145     -14.538  -7.763 -18.876  1.00 84.78           C
ATOM   2064  HE2 TYR A 145     -14.807  -8.797 -19.090  1.00 84.78           H
ATOM   2065  CZ  TYR A 145     -15.489  -6.791 -18.838  1.00 84.78           C
ATOM   2066  OH  TYR A 145     -16.782  -7.139 -19.071  1.00 84.78           O
ATOM   2067  HH  TYR A 145     -16.848  -8.124 -19.232  1.00 84.78           H
ATOM   2068  HN  TYR A 145      -9.237  -4.700 -18.039  1.00 84.78           H
ATOM   2069  N   ILE A 146     -11.508  -3.750 -20.316  1.00 81.92           N
ATOM   2070  CA  ILE A 146     -12.275  -2.996 -21.294  1.00 81.92           C
ATOM   2071  C   ILE A 146     -11.544  -3.020 -22.638  1.00 81.92           C
ATOM   2072  O   ILE A 146     -12.171  -3.149 -23.688  1.00 81.92           O
ATOM   2073  HA  ILE A 146     -13.234  -3.499 -21.414  1.00 81.92           H
ATOM   2074  CB  ILE A 146     -12.564  -1.586 -20.777  1.00 81.92           C
ATOM   2075  HB  ILE A 146     -11.624  -1.142 -20.450  1.00 81.92           H
ATOM   2076  CG1 ILE A 146     -13.491  -1.628 -19.560  1.00 81.92           C
ATOM   2077 1HG1 ILE A 146     -14.495  -1.916 -19.873  1.00 81.92           H
ATOM   2078 2HG1 ILE A 146     -13.145  -2.389 -18.861  1.00 81.92           H
ATOM   2079  CG2 ILE A 146     -13.120  -0.697 -21.891  1.00 81.92           C
ATOM   2080 1HG2 ILE A 146     -12.393  -0.630 -22.699  1.00 81.92           H
ATOM   2081 2HG2 ILE A 146     -14.047  -1.127 -22.270  1.00 81.92           H
ATOM   2082 3HG2 ILE A 146     -13.317   0.300 -21.495  1.00 81.92           H
ATOM   2083  CD1 ILE A 146     -13.539  -0.268 -18.860  1.00 81.92           C
ATOM   2084 1HD1 ILE A 146     -12.538   0.005 -18.528  1.00 81.92           H
ATOM   2085 2HD1 ILE A 146     -13.909   0.485 -19.556  1.00 81.92           H
ATOM   2086 3HD1 ILE A 146     -14.205  -0.326 -17.999  1.00 81.92           H
ATOM   2087  HN  ILE A 146     -11.206  -3.225 -19.521  1.00 81.92           H
ATOM   2088  N   ALA A 147     -10.227  -2.895 -22.561  1.00 80.73           N
ATOM   2089  CA  ALA A 147      -9.417  -2.761 -23.760  1.00 80.73           C
ATOM   2090  C   ALA A 147      -9.519  -4.045 -24.586  1.00 80.73           C
ATOM   2091  O   ALA A 147      -9.376  -4.015 -25.807  1.00 80.73           O
ATOM   2092  HA  ALA A 147      -9.820  -1.932 -24.342  1.00 80.73           H
ATOM   2093  CB  ALA A 147      -7.975  -2.434 -23.368  1.00 80.73           C
ATOM   2094 1HB  ALA A 147      -7.954  -1.498 -22.809  1.00 80.73           H
ATOM   2095 2HB  ALA A 147      -7.576  -3.236 -22.748  1.00 80.73           H
ATOM   2096 3HB  ALA A 147      -7.368  -2.333 -24.268  1.00 80.73           H
ATOM   2097  HN  ALA A 147      -9.715  -2.884 -21.702  1.00 80.73           H
ATOM   2098  N   ILE A 148      -9.767  -5.143 -23.886  1.00 77.13           N
ATOM   2099  CA  ILE A 148      -9.753  -6.452 -24.517  1.00 77.13           C
ATOM   2100  C   ILE A 148     -11.182  -6.843 -24.900  1.00 77.13           C
ATOM   2101  O   ILE A 148     -11.439  -7.230 -26.039  1.00 77.13           O
ATOM   2102  HA  ILE A 148      -9.162  -6.369 -25.428  1.00 77.13           H
ATOM   2103  CB  ILE A 148      -9.057  -7.473 -23.616  1.00 77.13           C
ATOM   2104  HB  ILE A 148      -9.483  -7.393 -22.615  1.00 77.13           H
ATOM   2105  CG1 ILE A 148      -7.562  -7.170 -23.496  1.00 77.13           C
ATOM   2106 1HG1 ILE A 148      -7.068  -7.378 -24.445  1.00 77.13           H
ATOM   2107 2HG1 ILE A 148      -7.418  -6.110 -23.288  1.00 77.13           H
ATOM   2108  CG2 ILE A 148      -9.315  -8.900 -24.104  1.00 77.13           C
ATOM   2109 1HG2 ILE A 148     -10.387  -9.099 -24.094  1.00 77.13           H
ATOM   2110 2HG2 ILE A 148      -8.934  -9.012 -25.119  1.00 77.13           H
ATOM   2111 3HG2 ILE A 148      -8.809  -9.607 -23.445  1.00 77.13           H
ATOM   2112  CD1 ILE A 148      -6.920  -8.006 -22.387  1.00 77.13           C
ATOM   2113 1HD1 ILE A 148      -7.400  -7.777 -21.436  1.00 77.13           H
ATOM   2114 2HD1 ILE A 148      -7.045  -9.065 -22.612  1.00 77.13           H
ATOM   2115 3HD1 ILE A 148      -5.858  -7.770 -22.324  1.00 77.13           H
ATOM   2116  HN  ILE A 148      -9.973  -5.147 -22.907  1.00 77.13           H
ATOM   2117  N   ALA A 149     -12.074  -6.728 -23.927  1.00 75.52           N
ATOM   2118  CA  ALA A 149     -13.435  -7.209 -24.099  1.00 75.52           C
ATOM   2119  C   ALA A 149     -14.177  -6.288 -25.070  1.00 75.52           C
ATOM   2120  O   ALA A 149     -15.036  -6.740 -25.826  1.00 75.52           O
ATOM   2121  HA  ALA A 149     -13.381  -8.209 -24.529  1.00 75.52           H
ATOM   2122  CB  ALA A 149     -14.122  -7.294 -22.735  1.00 75.52           C
ATOM   2123 1HB  ALA A 149     -13.572  -7.983 -22.094  1.00 75.52           H
ATOM   2124 2HB  ALA A 149     -14.142  -6.306 -22.275  1.00 75.52           H
ATOM   2125 3HB  ALA A 149     -15.143  -7.655 -22.865  1.00 75.52           H
ATOM   2126  HN  ALA A 149     -11.881  -6.317 -23.037  1.00 75.52           H
ATOM   2127  N   GLN A 150     -13.819  -5.013 -25.017  1.00 67.28           N
ATOM   2128  CA  GLN A 150     -14.513  -4.008 -25.805  1.00 67.28           C
ATOM   2129  C   GLN A 150     -13.525  -3.270 -26.711  1.00 67.28           C
ATOM   2130  O   GLN A 150     -13.579  -2.046 -26.826  1.00 67.28           O
ATOM   2131  HA  GLN A 150     -15.230  -4.560 -26.412  1.00 67.28           H
ATOM   2132  CB  GLN A 150     -15.267  -3.030 -24.903  1.00 67.28           C
ATOM   2133 1HB  GLN A 150     -14.559  -2.486 -24.278  1.00 67.28           H
ATOM   2134 2HB  GLN A 150     -15.785  -2.291 -25.515  1.00 67.28           H
ATOM   2135  CG  GLN A 150     -16.277  -3.765 -24.020  1.00 67.28           C
ATOM   2136 1HG  GLN A 150     -16.893  -4.421 -24.634  1.00 67.28           H
ATOM   2137 2HG  GLN A 150     -15.748  -4.399 -23.308  1.00 67.28           H
ATOM   2138  CD  GLN A 150     -17.169  -2.776 -23.266  1.00 67.28           C
ATOM   2139  OE1 GLN A 150     -17.065  -1.570 -23.414  1.00 67.28           O
ATOM   2140  NE2 GLN A 150     -18.048  -3.353 -22.452  1.00 67.28           N
ATOM   2141 1HE2 GLN A 150     -18.081  -4.350 -22.377  1.00 67.28           H
ATOM   2142 2HE2 GLN A 150     -18.676  -2.790 -21.915  1.00 67.28           H
ATOM   2143  HN  GLN A 150     -13.072  -4.665 -24.451  1.00 67.28           H
ATOM   2144  N   ALA A 151     -12.647  -4.044 -27.331  1.00 67.39           N
ATOM   2145  CA  ALA A 151     -11.516  -3.473 -28.042  1.00 67.39           C
ATOM   2146  C   ALA A 151     -12.020  -2.424 -29.035  1.00 67.39           C
ATOM   2147  O   ALA A 151     -11.447  -1.341 -29.145  1.00 67.39           O
ATOM   2148  HA  ALA A 151     -10.874  -2.986 -27.307  1.00 67.39           H
ATOM   2149  CB  ALA A 151     -10.725  -4.590 -28.725  1.00 67.39           C
ATOM   2150 1HB  ALA A 151     -10.364  -5.292 -27.973  1.00 67.39           H
ATOM   2151 2HB  ALA A 151     -11.370  -5.113 -29.430  1.00 67.39           H
ATOM   2152 3HB  ALA A 151      -9.876  -4.161 -29.258  1.00 67.39           H
ATOM   2153  HN  ALA A 151     -12.699  -5.043 -27.352  1.00 67.39           H
ATOM   2154  N   MET A 152     -13.088  -2.782 -29.733  1.00 57.93           N
ATOM   2155  CA  MET A 152     -13.626  -1.921 -30.773  1.00 57.93           C
ATOM   2156  C   MET A 152     -14.044  -0.565 -30.200  1.00 57.93           C
ATOM   2157  O   MET A 152     -13.624   0.479 -30.696  1.00 57.93           O
ATOM   2158  HA  MET A 152     -12.816  -1.786 -31.490  1.00 57.93           H
ATOM   2159  CB  MET A 152     -14.836  -2.597 -31.420  1.00 57.93           C
ATOM   2160 1HB  MET A 152     -15.487  -3.005 -30.647  1.00 57.93           H
ATOM   2161 2HB  MET A 152     -15.419  -1.858 -31.970  1.00 57.93           H
ATOM   2162  CG  MET A 152     -14.397  -3.716 -32.368  1.00 57.93           C
ATOM   2163 1HG  MET A 152     -13.543  -4.246 -31.947  1.00 57.93           H
ATOM   2164 2HG  MET A 152     -15.200  -4.444 -32.480  1.00 57.93           H
ATOM   2165  SD  MET A 152     -13.967  -3.034 -33.960  1.00 57.93           S
ATOM   2166  CE  MET A 152     -15.575  -3.014 -34.734  1.00 57.93           C
ATOM   2167 1HE  MET A 152     -15.969  -4.030 -34.779  1.00 57.93           H
ATOM   2168 2HE  MET A 152     -16.251  -2.388 -34.152  1.00 57.93           H
ATOM   2169 3HE  MET A 152     -15.487  -2.613 -35.744  1.00 57.93           H
ATOM   2170  HN  MET A 152     -13.582  -3.641 -29.598  1.00 57.93           H
ATOM   2171  N   ARG A 153     -14.866  -0.625 -29.163  1.00 55.39           N
ATOM   2172  CA  ARG A 153     -15.382   0.585 -28.545  1.00 55.39           C
ATOM   2173  C   ARG A 153     -14.245   1.374 -27.893  1.00 55.39           C
ATOM   2174  O   ARG A 153     -14.290   2.602 -27.837  1.00 55.39           O
ATOM   2175  HA  ARG A 153     -15.830   1.147 -29.365  1.00 55.39           H
ATOM   2176  CB  ARG A 153     -16.438   0.257 -27.488  1.00 55.39           C
ATOM   2177 1HB  ARG A 153     -16.136  -0.630 -26.930  1.00 55.39           H
ATOM   2178 2HB  ARG A 153     -16.507   1.076 -26.772  1.00 55.39           H
ATOM   2179  CG  ARG A 153     -17.805   0.019 -28.133  1.00 55.39           C
ATOM   2180 1HG  ARG A 153     -18.069   0.873 -28.757  1.00 55.39           H
ATOM   2181 2HG  ARG A 153     -17.756  -0.851 -28.788  1.00 55.39           H
ATOM   2182  CD  ARG A 153     -18.883  -0.196 -27.069  1.00 55.39           C
ATOM   2183 1HD  ARG A 153     -18.696  -1.126 -26.533  1.00 55.39           H
ATOM   2184 2HD  ARG A 153     -18.847   0.609 -26.335  1.00 55.39           H
ATOM   2185  NE  ARG A 153     -20.219  -0.239 -27.705  1.00 55.39           N
ATOM   2186  HE  ARG A 153     -20.274  -0.087 -28.692  1.00 55.39           H
ATOM   2187  CZ  ARG A 153     -21.360  -0.471 -27.041  1.00 55.39           C
ATOM   2188  NH1 ARG A 153     -21.345  -0.683 -25.718  1.00 55.39           N
ATOM   2189 1HH1 ARG A 153     -20.479  -0.668 -25.218  1.00 55.39           H
ATOM   2190 2HH1 ARG A 153     -22.201  -0.855 -25.229  1.00 55.39           H
ATOM   2191  NH2 ARG A 153     -22.515  -0.488 -27.720  1.00 55.39           N
ATOM   2192 1HH2 ARG A 153     -23.375  -0.660 -27.239  1.00 55.39           H
ATOM   2193 2HH2 ARG A 153     -22.517  -0.329 -28.707  1.00 55.39           H
ATOM   2194  HN  ARG A 153     -15.179  -1.479 -28.746  1.00 55.39           H
ATOM   2195  N   ALA A 154     -13.253   0.636 -27.417  1.00 62.03           N
ATOM   2196  CA  ALA A 154     -12.159   1.242 -26.676  1.00 62.03           C
ATOM   2197  C   ALA A 154     -11.342   2.131 -27.616  1.00 62.03           C
ATOM   2198  O   ALA A 154     -10.754   3.121 -27.184  1.00 62.03           O
ATOM   2199  HA  ALA A 154     -12.593   1.860 -25.890  1.00 62.03           H
ATOM   2200  CB  ALA A 154     -11.312   0.144 -26.028  1.00 62.03           C
ATOM   2201 1HB  ALA A 154     -11.932  -0.440 -25.348  1.00 62.03           H
ATOM   2202 2HB  ALA A 154     -10.909  -0.508 -26.803  1.00 62.03           H
ATOM   2203 3HB  ALA A 154     -10.492   0.599 -25.473  1.00 62.03           H
ATOM   2204  HN  ALA A 154     -13.189  -0.355 -27.530  1.00 62.03           H
ATOM   2205  N   HIS A 155     -11.332   1.745 -28.884  1.00 57.22           N
ATOM   2206  CA  HIS A 155     -10.516   2.434 -29.869  1.00 57.22           C
ATOM   2207  C   HIS A 155     -11.146   3.788 -30.200  1.00 57.22           C
ATOM   2208  O   HIS A 155     -10.448   4.798 -30.282  1.00 57.22           O
ATOM   2209  HA  HIS A 155      -9.542   2.598 -29.408  1.00 57.22           H
ATOM   2210  CB  HIS A 155     -10.306   1.559 -31.107  1.00 57.22           C
ATOM   2211 1HB  HIS A 155     -10.123   0.533 -30.787  1.00 57.22           H
ATOM   2212 2HB  HIS A 155     -11.224   1.551 -31.694  1.00 57.22           H
ATOM   2213  CG  HIS A 155      -9.165   2.008 -31.988  1.00 57.22           C
ATOM   2214  ND1 HIS A 155      -9.266   3.080 -32.858  1.00 57.22           N
ATOM   2215  HD1 HIS A 155     -10.076   3.650 -32.991  1.00 57.22           H
ATOM   2216  CD2 HIS A 155      -7.898   1.520 -32.125  1.00 57.22           C
ATOM   2217  HD2 HIS A 155      -7.481   0.672 -31.583  1.00 57.22           H
ATOM   2218  CE1 HIS A 155      -8.108   3.221 -33.485  1.00 57.22           C
ATOM   2219  HE1 HIS A 155      -7.872   3.977 -34.234  1.00 57.22           H
ATOM   2220  NE2 HIS A 155      -7.261   2.253 -33.029  1.00 57.22           N
ATOM   2221  HN  HIS A 155     -11.868   0.979 -29.239  1.00 57.22           H
ATOM   2222  N   THR A 156     -12.458   3.766 -30.382  1.00 63.90           N
ATOM   2223  CA  THR A 156     -13.175   4.958 -30.805  1.00 63.90           C
ATOM   2224  C   THR A 156     -13.193   5.996 -29.681  1.00 63.90           C
ATOM   2225  O   THR A 156     -13.186   7.198 -29.941  1.00 63.90           O
ATOM   2226  HA  THR A 156     -12.639   5.403 -31.642  1.00 63.90           H
ATOM   2227  CB  THR A 156     -14.572   4.532 -31.261  1.00 63.90           C
ATOM   2228  HB  THR A 156     -15.240   5.391 -31.324  1.00 63.90           H
ATOM   2229  OG1 THR A 156     -14.951   3.526 -30.325  1.00 63.90           O
ATOM   2230  HG1 THR A 156     -15.940   3.378 -30.364  1.00 63.90           H
ATOM   2231  CG2 THR A 156     -14.552   3.802 -32.605  1.00 63.90           C
ATOM   2232 1HG2 THR A 156     -13.938   2.905 -32.522  1.00 63.90           H
ATOM   2233 2HG2 THR A 156     -14.135   4.458 -33.369  1.00 63.90           H
ATOM   2234 3HG2 THR A 156     -15.568   3.522 -32.882  1.00 63.90           H
ATOM   2235  HN  THR A 156     -13.028   2.956 -30.247  1.00 63.90           H
ATOM   2236  N   TRP A 157     -13.216   5.493 -28.455  1.00 57.75           N
ATOM   2237  CA  TRP A 157     -13.400   6.352 -27.298  1.00 57.75           C
ATOM   2238  C   TRP A 157     -12.025   6.619 -26.683  1.00 57.75           C
ATOM   2239  O   TRP A 157     -11.918   6.907 -25.492  1.00 57.75           O
ATOM   2240  HA  TRP A 157     -13.842   7.287 -27.643  1.00 57.75           H
ATOM   2241  CB  TRP A 157     -14.388   5.733 -26.307  1.00 57.75           C
ATOM   2242 1HB  TRP A 157     -14.121   4.688 -26.148  1.00 57.75           H
ATOM   2243 2HB  TRP A 157     -14.287   6.237 -25.345  1.00 57.75           H
ATOM   2244  CG  TRP A 157     -15.849   5.809 -26.754  1.00 57.75           C
ATOM   2245  CD1 TRP A 157     -16.338   5.699 -27.997  1.00 57.75           C
ATOM   2246  HD1 TRP A 157     -15.727   5.534 -28.884  1.00 57.75           H
ATOM   2247  CD2 TRP A 157     -16.998   6.018 -25.907  1.00 57.75           C
ATOM   2248  NE1 TRP A 157     -17.712   5.821 -28.013  1.00 57.75           N
ATOM   2249  HE1 TRP A 157     -18.302   5.774 -28.819  1.00 57.75           H
ATOM   2250  CE2 TRP A 157     -18.127   6.021 -26.701  1.00 57.75           C
ATOM   2251  CE3 TRP A 157     -17.082   6.198 -24.515  1.00 57.75           C
ATOM   2252  HE3 TRP A 157     -16.206   6.199 -23.866  1.00 57.75           H
ATOM   2253  CZ2 TRP A 157     -19.420   6.200 -26.195  1.00 57.75           C
ATOM   2254  HZ2 TRP A 157     -20.296   6.199 -26.844  1.00 57.75           H
ATOM   2255  CZ3 TRP A 157     -18.381   6.375 -24.025  1.00 57.75           C
ATOM   2256  HZ3 TRP A 157     -18.502   6.519 -22.951  1.00 57.75           H
ATOM   2257  CH2 TRP A 157     -19.527   6.381 -24.811  1.00 57.75           C
ATOM   2258  HH2 TRP A 157     -20.505   6.526 -24.352  1.00 57.75           H
ATOM   2259  HN  TRP A 157     -13.112   4.521 -28.247  1.00 57.75           H
ATOM   2260  N   ARG A 158     -11.006   6.513 -27.523  1.00 58.73           N
ATOM   2261  CA  ARG A 158      -9.634   6.558 -27.046  1.00 58.73           C
ATOM   2262  C   ARG A 158      -9.383   7.854 -26.272  1.00 58.73           C
ATOM   2263  O   ARG A 158      -8.808   7.830 -25.185  1.00 58.73           O
ATOM   2264  HA  ARG A 158      -9.537   5.688 -26.396  1.00 58.73           H
ATOM   2265  CB  ARG A 158      -8.643   6.466 -28.208  1.00 58.73           C
ATOM   2266 1HB  ARG A 158      -8.912   5.630 -28.854  1.00 58.73           H
ATOM   2267 2HB  ARG A 158      -8.703   7.370 -28.814  1.00 58.73           H
ATOM   2268  CG  ARG A 158      -7.213   6.283 -27.696  1.00 58.73           C
ATOM   2269 1HG  ARG A 158      -6.912   7.161 -27.125  1.00 58.73           H
ATOM   2270 2HG  ARG A 158      -7.173   5.432 -27.016  1.00 58.73           H
ATOM   2271  CD  ARG A 158      -6.240   6.063 -28.856  1.00 58.73           C
ATOM   2272 1HD  ARG A 158      -6.538   5.187 -29.431  1.00 58.73           H
ATOM   2273 2HD  ARG A 158      -6.271   6.916 -29.534  1.00 58.73           H
ATOM   2274  NE  ARG A 158      -4.866   5.883 -28.336  1.00 58.73           N
ATOM   2275  HE  ARG A 158      -4.715   6.013 -27.356  1.00 58.73           H
ATOM   2276  CZ  ARG A 158      -3.811   5.557 -29.096  1.00 58.73           C
ATOM   2277  NH1 ARG A 158      -3.956   5.371 -30.415  1.00 58.73           N
ATOM   2278 1HH1 ARG A 158      -4.855   5.476 -30.839  1.00 58.73           H
ATOM   2279 2HH1 ARG A 158      -3.164   5.128 -30.975  1.00 58.73           H
ATOM   2280  NH2 ARG A 158      -2.611   5.420 -28.517  1.00 58.73           N
ATOM   2281 1HH2 ARG A 158      -1.814   5.177 -29.070  1.00 58.73           H
ATOM   2282 2HH2 ARG A 158      -2.512   5.560 -27.532  1.00 58.73           H
ATOM   2283  HN  ARG A 158     -11.106   6.399 -28.512  1.00 58.73           H
ATOM   2284  N   GLU A 159      -9.827   8.954 -26.863  1.00 64.38           N
ATOM   2285  CA  GLU A 159      -9.585  10.264 -26.284  1.00 64.38           C
ATOM   2286  C   GLU A 159     -10.400  10.435 -25.000  1.00 64.38           C
ATOM   2287  O   GLU A 159      -9.873  10.878 -23.981  1.00 64.38           O
ATOM   2288  HA  GLU A 159      -8.521  10.286 -26.052  1.00 64.38           H
ATOM   2289  CB  GLU A 159      -9.904  11.374 -27.287  1.00 64.38           C
ATOM   2290 1HB  GLU A 159     -10.877  11.191 -27.741  1.00 64.38           H
ATOM   2291 2HB  GLU A 159      -9.834  12.345 -26.796  1.00 64.38           H
ATOM   2292  CG  GLU A 159      -8.882  11.393 -28.426  1.00 64.38           C
ATOM   2293 1HG  GLU A 159      -7.874  11.339 -28.016  1.00 64.38           H
ATOM   2294 2HG  GLU A 159      -9.018  10.514 -29.056  1.00 64.38           H
ATOM   2295  CD  GLU A 159      -9.027  12.661 -29.271  1.00 64.38           C
ATOM   2296  OE1 GLU A 159      -8.041  12.998 -29.962  1.00 64.38           O
ATOM   2297  OE2 GLU A 159     -10.120  13.263 -29.207  1.00 64.38           O
ATOM   2298  HN  GLU A 159     -10.342   8.959 -27.720  1.00 64.38           H
ATOM   2299  N   LYS A 160     -11.672  10.075 -25.091  1.00 70.01           N
ATOM   2300  CA  LYS A 160     -12.568  10.199 -23.954  1.00 70.01           C
ATOM   2301  C   LYS A 160     -12.011   9.390 -22.781  1.00 70.01           C
ATOM   2302  O   LYS A 160     -12.089   9.823 -21.632  1.00 70.01           O
ATOM   2303  HA  LYS A 160     -12.591  11.250 -23.669  1.00 70.01           H
ATOM   2304  CB  LYS A 160     -13.993   9.806 -24.350  1.00 70.01           C
ATOM   2305 1HB  LYS A 160     -13.982   8.836 -24.848  1.00 70.01           H
ATOM   2306 2HB  LYS A 160     -14.606   9.698 -23.456  1.00 70.01           H
ATOM   2307  CG  LYS A 160     -14.613  10.853 -25.277  1.00 70.01           C
ATOM   2308 1HG  LYS A 160     -14.490  11.846 -24.844  1.00 70.01           H
ATOM   2309 2HG  LYS A 160     -14.088  10.855 -26.232  1.00 70.01           H
ATOM   2310  CD  LYS A 160     -16.099  10.571 -25.507  1.00 70.01           C
ATOM   2311 1HD  LYS A 160     -16.220   9.592 -25.971  1.00 70.01           H
ATOM   2312 2HD  LYS A 160     -16.618  10.536 -24.549  1.00 70.01           H
ATOM   2313  CE  LYS A 160     -16.730  11.644 -26.396  1.00 70.01           C
ATOM   2314 1HE  LYS A 160     -16.603  12.625 -25.938  1.00 70.01           H
ATOM   2315 2HE  LYS A 160     -16.219  11.674 -27.359  1.00 70.01           H
ATOM   2316  NZ  LYS A 160     -18.169  11.368 -26.600  1.00 70.01           N
ATOM   2317 1HZ  LYS A 160     -18.572  12.089 -27.189  1.00 70.01           H
ATOM   2318 2HZ  LYS A 160     -18.280  10.465 -27.048  1.00 70.01           H
ATOM   2319 3HZ  LYS A 160     -18.642  11.361 -25.703  1.00 70.01           H
ATOM   2320  HN  LYS A 160     -12.090   9.705 -25.921  1.00 70.01           H
ATOM   2321  N   ARG A 161     -11.462   8.231 -23.110  1.00 68.31           N
ATOM   2322  CA  ARG A 161     -10.918   7.345 -22.095  1.00 68.31           C
ATOM   2323  C   ARG A 161      -9.761   8.025 -21.361  1.00 68.31           C
ATOM   2324  O   ARG A 161      -9.575   7.819 -20.162  1.00 68.31           O
ATOM   2325  HA  ARG A 161     -11.752   7.151 -21.419  1.00 68.31           H
ATOM   2326  CB  ARG A 161     -10.422   6.036 -22.713  1.00 68.31           C
ATOM   2327 1HB  ARG A 161      -9.829   6.252 -23.602  1.00 68.31           H
ATOM   2328 2HB  ARG A 161      -9.768   5.522 -22.010  1.00 68.31           H
ATOM   2329  CG  ARG A 161     -11.595   5.127 -23.086  1.00 68.31           C
ATOM   2330 1HG  ARG A 161     -12.189   4.911 -22.198  1.00 68.31           H
ATOM   2331 2HG  ARG A 161     -12.249   5.641 -23.790  1.00 68.31           H
ATOM   2332  CD  ARG A 161     -11.099   3.818 -23.704  1.00 68.31           C
ATOM   2333 1HD  ARG A 161     -11.930   3.288 -24.169  1.00 68.31           H
ATOM   2334 2HD  ARG A 161     -10.376   4.030 -24.492  1.00 68.31           H
ATOM   2335  NE  ARG A 161     -10.477   2.970 -22.663  1.00 68.31           N
ATOM   2336  HE  ARG A 161     -10.552   3.266 -21.711  1.00 68.31           H
ATOM   2337  CZ  ARG A 161      -9.820   1.830 -22.916  1.00 68.31           C
ATOM   2338  NH1 ARG A 161      -9.690   1.385 -24.174  1.00 68.31           N
ATOM   2339 1HH1 ARG A 161     -10.084   1.905 -24.932  1.00 68.31           H
ATOM   2340 2HH1 ARG A 161      -9.198   0.533 -24.354  1.00 68.31           H
ATOM   2341  NH2 ARG A 161      -9.296   1.141 -21.894  1.00 68.31           N
ATOM   2342 1HH2 ARG A 161      -8.803   0.288 -22.065  1.00 68.31           H
ATOM   2343 2HH2 ARG A 161      -9.398   1.480 -20.958  1.00 68.31           H
ATOM   2344  HN  ARG A 161     -11.385   7.895 -24.049  1.00 68.31           H
ATOM   2345  N   LEU A 162      -9.013   8.821 -22.111  1.00 79.55           N
ATOM   2346  CA  LEU A 162      -7.876   9.528 -21.548  1.00 79.55           C
ATOM   2347  C   LEU A 162      -8.376  10.596 -20.573  1.00 79.55           C
ATOM   2348  O   LEU A 162      -7.774  10.814 -19.523  1.00 79.55           O
ATOM   2349  HA  LEU A 162      -7.283   8.803 -20.991  1.00 79.55           H
ATOM   2350  CB  LEU A 162      -6.984  10.082 -22.661  1.00 79.55           C
ATOM   2351 1HB  LEU A 162      -6.733   9.265 -23.338  1.00 79.55           H
ATOM   2352 2HB  LEU A 162      -7.562  10.806 -23.236  1.00 79.55           H
ATOM   2353  CG  LEU A 162      -5.685  10.752 -22.210  1.00 79.55           C
ATOM   2354  HG  LEU A 162      -5.932  11.511 -21.468  1.00 79.55           H
ATOM   2355  CD1 LEU A 162      -4.755   9.744 -21.532  1.00 79.55           C
ATOM   2356 1HD1 LEU A 162      -5.252   9.321 -20.659  1.00 79.55           H
ATOM   2357 2HD1 LEU A 162      -4.511   8.946 -22.233  1.00 79.55           H
ATOM   2358 3HD1 LEU A 162      -3.839  10.246 -21.221  1.00 79.55           H
ATOM   2359  CD2 LEU A 162      -5.002  11.467 -23.377  1.00 79.55           C
ATOM   2360 1HD2 LEU A 162      -4.769  10.744 -24.160  1.00 79.55           H
ATOM   2361 2HD2 LEU A 162      -5.669  12.231 -23.776  1.00 79.55           H
ATOM   2362 3HD2 LEU A 162      -4.081  11.934 -23.029  1.00 79.55           H
ATOM   2363  HN  LEU A 162      -9.173   8.985 -23.084  1.00 79.55           H
ATOM   2364  N   LEU A 163      -9.473  11.233 -20.955  1.00 82.59           N
ATOM   2365  CA  LEU A 163     -10.082  12.247 -20.111  1.00 82.59           C
ATOM   2366  C   LEU A 163     -10.571  11.600 -18.814  1.00 82.59           C
ATOM   2367  O   LEU A 163     -10.274  12.085 -17.723  1.00 82.59           O
ATOM   2368  HA  LEU A 163      -9.308  12.974 -19.864  1.00 82.59           H
ATOM   2369  CB  LEU A 163     -11.176  12.994 -20.876  1.00 82.59           C
ATOM   2370 1HB  LEU A 163     -10.748  13.377 -21.803  1.00 82.59           H
ATOM   2371 2HB  LEU A 163     -11.950  12.279 -21.154  1.00 82.59           H
ATOM   2372  CG  LEU A 163     -11.838  14.158 -20.135  1.00 82.59           C
ATOM   2373  HG  LEU A 163     -12.205  13.788 -19.177  1.00 82.59           H
ATOM   2374  CD1 LEU A 163     -10.824  15.264 -19.833  1.00 82.59           C
ATOM   2375 1HD1 LEU A 163     -10.024  14.863 -19.212  1.00 82.59           H
ATOM   2376 2HD1 LEU A 163     -10.406  15.637 -20.768  1.00 82.59           H
ATOM   2377 3HD1 LEU A 163     -11.321  16.078 -19.306  1.00 82.59           H
ATOM   2378  CD2 LEU A 163     -13.048  14.684 -20.909  1.00 82.59           C
ATOM   2379 1HD2 LEU A 163     -12.727  15.033 -21.891  1.00 82.59           H
ATOM   2380 2HD2 LEU A 163     -13.779  13.885 -21.029  1.00 82.59           H
ATOM   2381 3HD2 LEU A 163     -13.499  15.511 -20.360  1.00 82.59           H
ATOM   2382  HN  LEU A 163      -9.944  11.066 -21.821  1.00 82.59           H
ATOM   2383  N   TYR A 164     -11.312  10.513 -18.975  1.00 75.85           N
ATOM   2384  CA  TYR A 164     -11.857   9.803 -17.831  1.00 75.85           C
ATOM   2385  C   TYR A 164     -10.740   9.301 -16.914  1.00 75.85           C
ATOM   2386  O   TYR A 164     -10.908   9.249 -15.697  1.00 75.85           O
ATOM   2387  HA  TYR A 164     -12.490  10.495 -17.275  1.00 75.85           H
ATOM   2388  CB  TYR A 164     -12.612   8.600 -18.402  1.00 75.85           C
ATOM   2389 1HB  TYR A 164     -11.952   8.059 -19.080  1.00 75.85           H
ATOM   2390 2HB  TYR A 164     -12.859   7.919 -17.587  1.00 75.85           H
ATOM   2391  CG  TYR A 164     -13.896   8.968 -19.148  1.00 75.85           C
ATOM   2392  CD1 TYR A 164     -14.670  10.023 -18.710  1.00 75.85           C
ATOM   2393  HD1 TYR A 164     -14.367  10.594 -17.832  1.00 75.85           H
ATOM   2394  CD2 TYR A 164     -14.280   8.245 -20.259  1.00 75.85           C
ATOM   2395  HD2 TYR A 164     -13.668   7.411 -20.605  1.00 75.85           H
ATOM   2396  CE1 TYR A 164     -15.879  10.369 -19.412  1.00 75.85           C
ATOM   2397  HE1 TYR A 164     -16.500  11.200 -19.077  1.00 75.85           H
ATOM   2398  CE2 TYR A 164     -15.488   8.591 -20.961  1.00 75.85           C
ATOM   2399  HE2 TYR A 164     -15.803   8.028 -21.840  1.00 75.85           H
ATOM   2400  CZ  TYR A 164     -16.228   9.636 -20.503  1.00 75.85           C
ATOM   2401  OH  TYR A 164     -17.370   9.963 -21.166  1.00 75.85           O
ATOM   2402  HH  TYR A 164     -17.529   9.317 -21.912  1.00 75.85           H
ATOM   2403  HN  TYR A 164     -11.541  10.120 -19.866  1.00 75.85           H
ATOM   2404  N   SER A 165      -9.625   8.943 -17.534  1.00 86.52           N
ATOM   2405  CA  SER A 165      -8.485   8.437 -16.790  1.00 86.52           C
ATOM   2406  C   SER A 165      -7.974   9.506 -15.823  1.00 86.52           C
ATOM   2407  O   SER A 165      -7.541   9.191 -14.716  1.00 86.52           O
ATOM   2408  HA  SER A 165      -8.859   7.572 -16.242  1.00 86.52           H
ATOM   2409  CB  SER A 165      -7.364   7.995 -17.733  1.00 86.52           C
ATOM   2410 1HB  SER A 165      -6.647   7.385 -17.184  1.00 86.52           H
ATOM   2411 2HB  SER A 165      -7.779   7.367 -18.521  1.00 86.52           H
ATOM   2412  OG  SER A 165      -6.690   9.106 -18.319  1.00 86.52           O
ATOM   2413  HG  SER A 165      -7.352   9.808 -18.581  1.00 86.52           H
ATOM   2414  HN  SER A 165      -9.495   8.995 -18.524  1.00 86.52           H
ATOM   2415  N   LYS A 166      -8.042  10.749 -16.276  1.00 83.94           N
ATOM   2416  CA  LYS A 166      -7.618  11.870 -15.454  1.00 83.94           C
ATOM   2417  C   LYS A 166      -8.577  12.020 -14.271  1.00 83.94           C
ATOM   2418  O   LYS A 166      -8.142  12.148 -13.127  1.00 83.94           O
ATOM   2419  HA  LYS A 166      -6.627  11.635 -15.067  1.00 83.94           H
ATOM   2420  CB  LYS A 166      -7.485  13.137 -16.302  1.00 83.94           C
ATOM   2421 1HB  LYS A 166      -8.405  13.302 -16.862  1.00 83.94           H
ATOM   2422 2HB  LYS A 166      -7.349  14.001 -15.652  1.00 83.94           H
ATOM   2423  CG  LYS A 166      -6.305  13.028 -17.269  1.00 83.94           C
ATOM   2424 1HG  LYS A 166      -5.388  12.840 -16.710  1.00 83.94           H
ATOM   2425 2HG  LYS A 166      -6.453  12.177 -17.934  1.00 83.94           H
ATOM   2426  CD  LYS A 166      -6.153  14.307 -18.094  1.00 83.94           C
ATOM   2427 1HD  LYS A 166      -7.056  14.475 -18.681  1.00 83.94           H
ATOM   2428 2HD  LYS A 166      -6.042  15.163 -17.428  1.00 83.94           H
ATOM   2429  CE  LYS A 166      -4.942  14.218 -19.025  1.00 83.94           C
ATOM   2430 1HE  LYS A 166      -4.049  13.978 -18.448  1.00 83.94           H
ATOM   2431 2HE  LYS A 166      -5.085  13.409 -19.742  1.00 83.94           H
ATOM   2432  NZ  LYS A 166      -4.746  15.496 -19.745  1.00 83.94           N
ATOM   2433 1HZ  LYS A 166      -3.951  15.415 -20.368  1.00 83.94           H
ATOM   2434 2HZ  LYS A 166      -5.577  15.712 -20.283  1.00 83.94           H
ATOM   2435 3HZ  LYS A 166      -4.575  16.238 -19.075  1.00 83.94           H
ATOM   2436  HN  LYS A 166      -8.377  10.996 -17.185  1.00 83.94           H
ATOM   2437  N   MET A 167      -9.863  11.998 -14.586  1.00 85.53           N
ATOM   2438  CA  MET A 167     -10.887  12.168 -13.569  1.00 85.53           C
ATOM   2439  C   MET A 167     -10.795  11.068 -12.509  1.00 85.53           C
ATOM   2440  O   MET A 167     -10.866  11.346 -11.313  1.00 85.53           O
ATOM   2441  HA  MET A 167     -10.688  13.139 -13.113  1.00 85.53           H
ATOM   2442  CB  MET A 167     -12.269  12.133 -14.223  1.00 85.53           C
ATOM   2443 1HB  MET A 167     -12.370  11.227 -14.820  1.00 85.53           H
ATOM   2444 2HB  MET A 167     -13.039  12.096 -13.453  1.00 85.53           H
ATOM   2445  CG  MET A 167     -12.487  13.361 -15.110  1.00 85.53           C
ATOM   2446 1HG  MET A 167     -12.430  14.269 -14.509  1.00 85.53           H
ATOM   2447 2HG  MET A 167     -11.696  13.425 -15.858  1.00 85.53           H
ATOM   2448  SD  MET A 167     -14.078  13.260 -15.913  1.00 85.53           S
ATOM   2449  CE  MET A 167     -14.131  14.861 -16.699  1.00 85.53           C
ATOM   2450 1HE  MET A 167     -14.066  15.641 -15.940  1.00 85.53           H
ATOM   2451 2HE  MET A 167     -13.292  14.955 -17.389  1.00 85.53           H
ATOM   2452 3HE  MET A 167     -15.067  14.966 -17.249  1.00 85.53           H
ATOM   2453  HN  MET A 167     -10.209  11.867 -15.515  1.00 85.53           H
ATOM   2454  N   VAL A 168     -10.639   9.842 -12.987  1.00 92.92           N
ATOM   2455  CA  VAL A 168     -10.582   8.694 -12.098  1.00 92.92           C
ATOM   2456  C   VAL A 168      -9.393   8.850 -11.147  1.00 92.92           C
ATOM   2457  O   VAL A 168      -9.511   8.585  -9.952  1.00 92.92           O
ATOM   2458  HA  VAL A 168     -11.501   8.685 -11.513  1.00 92.92           H
ATOM   2459  CB  VAL A 168     -10.528   7.402 -12.916  1.00 92.92           C
ATOM   2460  HB  VAL A 168      -9.714   7.494 -13.635  1.00 92.92           H
ATOM   2461  CG1 VAL A 168     -10.228   6.199 -12.019  1.00 92.92           C
ATOM   2462 1HG1 VAL A 168      -9.266   6.342 -11.528  1.00 92.92           H
ATOM   2463 2HG1 VAL A 168     -11.010   6.103 -11.266  1.00 92.92           H
ATOM   2464 3HG1 VAL A 168     -10.195   5.294 -12.625  1.00 92.92           H
ATOM   2465  CG2 VAL A 168     -11.826   7.193 -13.698  1.00 92.92           C
ATOM   2466 1HG2 VAL A 168     -12.663   7.133 -13.003  1.00 92.92           H
ATOM   2467 2HG2 VAL A 168     -11.979   8.031 -14.379  1.00 92.92           H
ATOM   2468 3HG2 VAL A 168     -11.760   6.268 -14.270  1.00 92.92           H
ATOM   2469  HN  VAL A 168     -10.553   9.628 -13.960  1.00 92.92           H
ATOM   2470  N   CYS A 169      -8.276   9.280 -11.714  1.00 94.32           N
ATOM   2471  CA  CYS A 169      -7.064   9.466 -10.933  1.00 94.32           C
ATOM   2472  C   CYS A 169      -7.357  10.481  -9.826  1.00 94.32           C
ATOM   2473  O   CYS A 169      -7.018  10.255  -8.666  1.00 94.32           O
ATOM   2474  HA  CYS A 169      -6.813   8.494 -10.509  1.00 94.32           H
ATOM   2475  CB  CYS A 169      -5.888   9.901 -11.809  1.00 94.32           C
ATOM   2476 1HB  CYS A 169      -6.191  10.721 -12.460  1.00 94.32           H
ATOM   2477 2HB  CYS A 169      -5.077  10.274 -11.183  1.00 94.32           H
ATOM   2478  SG  CYS A 169      -5.301   8.489 -12.815  1.00 94.32           S
ATOM   2479  HG  CYS A 169      -6.272   8.551 -13.721  1.00 94.32           H
ATOM   2480  HN  CYS A 169      -8.190   9.500 -12.686  1.00 94.32           H
ATOM   2481  N   PHE A 170      -7.985  11.578 -10.224  1.00 93.61           N
ATOM   2482  CA  PHE A 170      -8.301  12.642  -9.286  1.00 93.61           C
ATOM   2483  C   PHE A 170      -9.194  12.129  -8.155  1.00 93.61           C
ATOM   2484  O   PHE A 170      -8.941  12.407  -6.984  1.00 93.61           O
ATOM   2485  HA  PHE A 170      -7.358  12.996  -8.869  1.00 93.61           H
ATOM   2486  CB  PHE A 170      -9.055  13.719 -10.068  1.00 93.61           C
ATOM   2487 1HB  PHE A 170      -8.439  14.044 -10.907  1.00 93.61           H
ATOM   2488 2HB  PHE A 170      -9.961  13.281 -10.489  1.00 93.61           H
ATOM   2489  CG  PHE A 170      -9.439  14.941  -9.232  1.00 93.61           C
ATOM   2490  CD1 PHE A 170     -10.716  15.086  -8.785  1.00 93.61           C
ATOM   2491  HD1 PHE A 170     -11.465  14.331  -9.022  1.00 93.61           H
ATOM   2492  CD2 PHE A 170      -8.504  15.883  -8.936  1.00 93.61           C
ATOM   2493  HD2 PHE A 170      -7.481  15.768  -9.294  1.00 93.61           H
ATOM   2494  CE1 PHE A 170     -11.072  16.221  -8.009  1.00 93.61           C
ATOM   2495  HE1 PHE A 170     -12.095  16.336  -7.651  1.00 93.61           H
ATOM   2496  CE2 PHE A 170      -8.860  17.018  -8.160  1.00 93.61           C
ATOM   2497  HE2 PHE A 170      -8.111  17.773  -7.923  1.00 93.61           H
ATOM   2498  CZ  PHE A 170     -10.137  17.163  -7.713  1.00 93.61           C
ATOM   2499  HZ  PHE A 170     -10.410  18.034  -7.117  1.00 93.61           H
ATOM   2500  HN  PHE A 170      -8.276  11.745 -11.166  1.00 93.61           H
ATOM   2501  N   THR A 171     -10.221  11.388  -8.545  1.00 93.69           N
ATOM   2502  CA  THR A 171     -11.166  10.852  -7.581  1.00 93.69           C
ATOM   2503  C   THR A 171     -10.447   9.952  -6.574  1.00 93.69           C
ATOM   2504  O   THR A 171     -10.769   9.962  -5.386  1.00 93.69           O
ATOM   2505  HA  THR A 171     -11.594  11.682  -7.019  1.00 93.69           H
ATOM   2506  CB  THR A 171     -12.274  10.134  -8.354  1.00 93.69           C
ATOM   2507  HB  THR A 171     -11.893   9.231  -8.832  1.00 93.69           H
ATOM   2508  OG1 THR A 171     -12.784  11.130  -9.236  1.00 93.69           O
ATOM   2509  HG1 THR A 171     -12.314  11.078 -10.118  1.00 93.69           H
ATOM   2510  CG2 THR A 171     -13.469   9.775  -7.467  1.00 93.69           C
ATOM   2511 1HG2 THR A 171     -13.892  10.686  -7.042  1.00 93.69           H
ATOM   2512 2HG2 THR A 171     -13.140   9.117  -6.663  1.00 93.69           H
ATOM   2513 3HG2 THR A 171     -14.226   9.268  -8.065  1.00 93.69           H
ATOM   2514  HN  THR A 171     -10.412  11.155  -9.499  1.00 93.69           H
ATOM   2515  N   ILE A 172      -9.487   9.196  -7.084  1.00 94.27           N
ATOM   2516  CA  ILE A 172      -8.742   8.267  -6.251  1.00 94.27           C
ATOM   2517  C   ILE A 172      -7.975   9.049  -5.183  1.00 94.27           C
ATOM   2518  O   ILE A 172      -7.985   8.678  -4.010  1.00 94.27           O
ATOM   2519  HA  ILE A 172      -9.467   7.622  -5.753  1.00 94.27           H
ATOM   2520  CB  ILE A 172      -7.853   7.368  -7.112  1.00 94.27           C
ATOM   2521  HB  ILE A 172      -7.365   7.989  -7.863  1.00 94.27           H
ATOM   2522  CG1 ILE A 172      -8.688   6.327  -7.861  1.00 94.27           C
ATOM   2523 1HG1 ILE A 172      -9.070   5.587  -7.157  1.00 94.27           H
ATOM   2524 2HG1 ILE A 172      -9.553   6.809  -8.317  1.00 94.27           H
ATOM   2525  CG2 ILE A 172      -6.750   6.721  -6.273  1.00 94.27           C
ATOM   2526 1HG2 ILE A 172      -6.131   7.499  -5.825  1.00 94.27           H
ATOM   2527 2HG2 ILE A 172      -7.200   6.117  -5.485  1.00 94.27           H
ATOM   2528 3HG2 ILE A 172      -6.133   6.088  -6.909  1.00 94.27           H
ATOM   2529  CD1 ILE A 172      -7.857   5.630  -8.940  1.00 94.27           C
ATOM   2530 1HD1 ILE A 172      -7.497   6.370  -9.655  1.00 94.27           H
ATOM   2531 2HD1 ILE A 172      -7.007   5.129  -8.477  1.00 94.27           H
ATOM   2532 3HD1 ILE A 172      -8.474   4.896  -9.457  1.00 94.27           H
ATOM   2533  HN  ILE A 172      -9.215   9.210  -8.047  1.00 94.27           H
ATOM   2534  N   TRP A 173      -7.329  10.117  -5.627  1.00 92.43           N
ATOM   2535  CA  TRP A 173      -6.481  10.899  -4.744  1.00 92.43           C
ATOM   2536  C   TRP A 173      -7.364  11.496  -3.647  1.00 92.43           C
ATOM   2537  O   TRP A 173      -7.003  11.470  -2.471  1.00 92.43           O
ATOM   2538  HA  TRP A 173      -5.745  10.226  -4.305  1.00 92.43           H
ATOM   2539  CB  TRP A 173      -5.703  11.959  -5.528  1.00 92.43           C
ATOM   2540 1HB  TRP A 173      -6.375  12.433  -6.243  1.00 92.43           H
ATOM   2541 2HB  TRP A 173      -5.371  12.735  -4.838  1.00 92.43           H
ATOM   2542  CG  TRP A 173      -4.488  11.411  -6.278  1.00 92.43           C
ATOM   2543  CD1 TRP A 173      -4.315  11.303  -7.603  1.00 92.43           C
ATOM   2544  HD1 TRP A 173      -5.054  11.607  -8.344  1.00 92.43           H
ATOM   2545  CD2 TRP A 173      -3.274  10.896  -5.690  1.00 92.43           C
ATOM   2546  NE1 TRP A 173      -3.085  10.759  -7.910  1.00 92.43           N
ATOM   2547  HE1 TRP A 173      -2.729  10.581  -8.828  1.00 92.43           H
ATOM   2548  CE2 TRP A 173      -2.432  10.504  -6.710  1.00 92.43           C
ATOM   2549  CE3 TRP A 173      -2.901  10.767  -4.341  1.00 92.43           C
ATOM   2550  HE3 TRP A 173      -3.548  11.070  -3.517  1.00 92.43           H
ATOM   2551  CZ2 TRP A 173      -1.162   9.956  -6.488  1.00 92.43           C
ATOM   2552  HZ2 TRP A 173      -0.515   9.654  -7.312  1.00 92.43           H
ATOM   2553  CZ3 TRP A 173      -1.629  10.218  -4.136  1.00 92.43           C
ATOM   2554  HZ3 TRP A 173      -1.290  10.095  -3.107  1.00 92.43           H
ATOM   2555  CH2 TRP A 173      -0.769   9.818  -5.152  1.00 92.43           C
ATOM   2556  HH2 TRP A 173       0.207   9.398  -4.909  1.00 92.43           H
ATOM   2557  HN  TRP A 173      -7.377  10.448  -6.570  1.00 92.43           H
ATOM   2558  N   VAL A 174      -8.505  12.020  -4.069  1.00 95.65           N
ATOM   2559  CA  VAL A 174      -9.426  12.656  -3.142  1.00 95.65           C
ATOM   2560  C   VAL A 174      -9.899  11.626  -2.114  1.00 95.65           C
ATOM   2561  O   VAL A 174      -9.926  11.906  -0.917  1.00 95.65           O
ATOM   2562  HA  VAL A 174      -8.879  13.443  -2.623  1.00 95.65           H
ATOM   2563  CB  VAL A 174     -10.577  13.306  -3.911  1.00 95.65           C
ATOM   2564  HB  VAL A 174     -11.025  12.545  -4.551  1.00 95.65           H
ATOM   2565  CG1 VAL A 174     -11.660  13.811  -2.955  1.00 95.65           C
ATOM   2566 1HG1 VAL A 174     -12.053  12.974  -2.377  1.00 95.65           H
ATOM   2567 2HG1 VAL A 174     -11.230  14.549  -2.278  1.00 95.65           H
ATOM   2568 3HG1 VAL A 174     -12.466  14.268  -3.528  1.00 95.65           H
ATOM   2569  CG2 VAL A 174     -10.068  14.436  -4.809  1.00 95.65           C
ATOM   2570 1HG2 VAL A 174      -9.584  15.196  -4.196  1.00 95.65           H
ATOM   2571 2HG2 VAL A 174      -9.351  14.036  -5.526  1.00 95.65           H
ATOM   2572 3HG2 VAL A 174     -10.907  14.881  -5.344  1.00 95.65           H
ATOM   2573  HN  VAL A 174      -8.803  12.015  -5.024  1.00 95.65           H
ATOM   2574  N   LEU A 175     -10.261  10.456  -2.620  1.00 90.32           N
ATOM   2575  CA  LEU A 175     -10.805   9.410  -1.770  1.00 90.32           C
ATOM   2576  C   LEU A 175      -9.750   8.993  -0.744  1.00 90.32           C
ATOM   2577  O   LEU A 175     -10.050   8.862   0.442  1.00 90.32           O
ATOM   2578  HA  LEU A 175     -11.657   9.831  -1.238  1.00 90.32           H
ATOM   2579  CB  LEU A 175     -11.329   8.249  -2.619  1.00 90.32           C
ATOM   2580 1HB  LEU A 175     -12.084   8.637  -3.302  1.00 90.32           H
ATOM   2581 2HB  LEU A 175     -10.509   7.872  -3.230  1.00 90.32           H
ATOM   2582  CG  LEU A 175     -11.935   7.075  -1.847  1.00 90.32           C
ATOM   2583  HG  LEU A 175     -11.196   6.721  -1.129  1.00 90.32           H
ATOM   2584  CD1 LEU A 175     -13.164   7.518  -1.051  1.00 90.32           C
ATOM   2585 1HD1 LEU A 175     -12.876   8.292  -0.340  1.00 90.32           H
ATOM   2586 2HD1 LEU A 175     -13.916   7.913  -1.734  1.00 90.32           H
ATOM   2587 3HD1 LEU A 175     -13.575   6.664  -0.512  1.00 90.32           H
ATOM   2588  CD2 LEU A 175     -12.250   5.907  -2.785  1.00 90.32           C
ATOM   2589 1HD2 LEU A 175     -12.962   6.232  -3.543  1.00 90.32           H
ATOM   2590 2HD2 LEU A 175     -11.332   5.572  -3.268  1.00 90.32           H
ATOM   2591 3HD2 LEU A 175     -12.679   5.086  -2.211  1.00 90.32           H
ATOM   2592  HN  LEU A 175     -10.188  10.219  -3.589  1.00 90.32           H
ATOM   2593  N   ALA A 176      -8.536   8.796  -1.237  1.00 95.39           N
ATOM   2594  CA  ALA A 176      -7.454   8.317  -0.393  1.00 95.39           C
ATOM   2595  C   ALA A 176      -7.186   9.339   0.714  1.00 95.39           C
ATOM   2596  O   ALA A 176      -6.932   8.967   1.859  1.00 95.39           O
ATOM   2597  HA  ALA A 176      -7.776   7.380   0.060  1.00 95.39           H
ATOM   2598  CB  ALA A 176      -6.216   8.049  -1.252  1.00 95.39           C
ATOM   2599 1HB  ALA A 176      -6.452   7.296  -2.003  1.00 95.39           H
ATOM   2600 2HB  ALA A 176      -5.910   8.972  -1.746  1.00 95.39           H
ATOM   2601 3HB  ALA A 176      -5.405   7.690  -0.619  1.00 95.39           H
ATOM   2602  HN  ALA A 176      -8.287   8.957  -2.192  1.00 95.39           H
ATOM   2603  N   ALA A 177      -7.250  10.606   0.334  1.00 95.25           N
ATOM   2604  CA  ALA A 177      -6.989  11.684   1.273  1.00 95.25           C
ATOM   2605  C   ALA A 177      -8.009  11.620   2.412  1.00 95.25           C
ATOM   2606  O   ALA A 177      -7.645  11.721   3.582  1.00 95.25           O
ATOM   2607  HA  ALA A 177      -5.990  11.532   1.682  1.00 95.25           H
ATOM   2608  CB  ALA A 177      -7.022  13.024   0.535  1.00 95.25           C
ATOM   2609 1HB  ALA A 177      -6.260  13.028  -0.244  1.00 95.25           H
ATOM   2610 2HB  ALA A 177      -8.004  13.166   0.084  1.00 95.25           H
ATOM   2611 3HB  ALA A 177      -6.826  13.831   1.240  1.00 95.25           H
ATOM   2612  HN  ALA A 177      -7.476  10.901  -0.595  1.00 95.25           H
ATOM   2613  N   ALA A 178      -9.266  11.453   2.029  1.00 95.37           N
ATOM   2614  CA  ALA A 178     -10.349  11.440   2.998  1.00 95.37           C
ATOM   2615  C   ALA A 178     -10.149  10.271   3.965  1.00 95.37           C
ATOM   2616  O   ALA A 178     -10.455  10.382   5.151  1.00 95.37           O
ATOM   2617  HA  ALA A 178     -10.304  12.375   3.557  1.00 95.37           H
ATOM   2618  CB  ALA A 178     -11.690  11.368   2.265  1.00 95.37           C
ATOM   2619 1HB  ALA A 178     -11.796  12.235   1.614  1.00 95.37           H
ATOM   2620 2HB  ALA A 178     -11.728  10.457   1.667  1.00 95.37           H
ATOM   2621 3HB  ALA A 178     -12.501  11.358   2.993  1.00 95.37           H
ATOM   2622  HN  ALA A 178      -9.549  11.327   1.078  1.00 95.37           H
ATOM   2623  N   LEU A 179      -9.635   9.177   3.422  1.00 92.56           N
ATOM   2624  CA  LEU A 179      -9.468   7.962   4.201  1.00 92.56           C
ATOM   2625  C   LEU A 179      -8.301   8.142   5.174  1.00 92.56           C
ATOM   2626  O   LEU A 179      -8.045   7.276   6.009  1.00 92.56           O
ATOM   2627  HA  LEU A 179     -10.380   7.818   4.780  1.00 92.56           H
ATOM   2628  CB  LEU A 179      -9.319   6.750   3.279  1.00 92.56           C
ATOM   2629 1HB  LEU A 179      -8.527   6.961   2.561  1.00 92.56           H
ATOM   2630 2HB  LEU A 179      -8.989   5.902   3.878  1.00 92.56           H
ATOM   2631  CG  LEU A 179     -10.574   6.337   2.507  1.00 92.56           C
ATOM   2632  HG  LEU A 179     -10.979   7.221   2.016  1.00 92.56           H
ATOM   2633  CD1 LEU A 179     -10.234   5.325   1.411  1.00 92.56           C
ATOM   2634 1HD1 LEU A 179      -9.525   5.770   0.713  1.00 92.56           H
ATOM   2635 2HD1 LEU A 179      -9.792   4.437   1.861  1.00 92.56           H
ATOM   2636 3HD1 LEU A 179     -11.144   5.048   0.878  1.00 92.56           H
ATOM   2637  CD2 LEU A 179     -11.654   5.813   3.456  1.00 92.56           C
ATOM   2638 1HD2 LEU A 179     -11.273   4.946   3.996  1.00 92.56           H
ATOM   2639 2HD2 LEU A 179     -11.922   6.594   4.168  1.00 92.56           H
ATOM   2640 3HD2 LEU A 179     -12.534   5.526   2.882  1.00 92.56           H
ATOM   2641  HN  LEU A 179      -9.336   9.113   2.470  1.00 92.56           H
ATOM   2642  N   CYS A 180      -7.624   9.273   5.034  1.00 91.60           N
ATOM   2643  CA  CYS A 180      -6.449   9.546   5.843  1.00 91.60           C
ATOM   2644  C   CYS A 180      -6.875  10.408   7.033  1.00 91.60           C
ATOM   2645  O   CYS A 180      -6.061  10.721   7.901  1.00 91.60           O
ATOM   2646  HA  CYS A 180      -6.069   8.582   6.180  1.00 91.60           H
ATOM   2647  CB  CYS A 180      -5.341  10.212   5.024  1.00 91.60           C
ATOM   2648 1HB  CYS A 180      -5.706  11.145   4.594  1.00 91.60           H
ATOM   2649 2HB  CYS A 180      -4.502  10.467   5.672  1.00 91.60           H
ATOM   2650  SG  CYS A 180      -4.783   9.087   3.693  1.00 91.60           S
ATOM   2651  HG  CYS A 180      -5.700   9.458   2.804  1.00 91.60           H
ATOM   2652  HN  CYS A 180      -7.866   9.992   4.383  1.00 91.60           H
ATOM   2653  N   ILE A 181      -8.151  10.766   7.037  1.00 91.51           N
ATOM   2654  CA  ILE A 181      -8.676  11.654   8.060  1.00 91.51           C
ATOM   2655  C   ILE A 181      -8.381  11.064   9.441  1.00 91.51           C
ATOM   2656  O   ILE A 181      -7.903  11.766  10.331  1.00 91.51           O
ATOM   2657  HA  ILE A 181      -8.149  12.604   7.971  1.00 91.51           H
ATOM   2658  CB  ILE A 181     -10.160  11.934   7.816  1.00 91.51           C
ATOM   2659  HB  ILE A 181     -10.663  10.983   7.640  1.00 91.51           H
ATOM   2660  CG1 ILE A 181     -10.357  12.789   6.563  1.00 91.51           C
ATOM   2661 1HG1 ILE A 181      -9.940  13.783   6.727  1.00 91.51           H
ATOM   2662 2HG1 ILE A 181      -9.812  12.348   5.728  1.00 91.51           H
ATOM   2663  CG2 ILE A 181     -10.809  12.567   9.049  1.00 91.51           C
ATOM   2664 1HG2 ILE A 181     -10.716  11.888   9.897  1.00 91.51           H
ATOM   2665 2HG2 ILE A 181     -10.309  13.507   9.281  1.00 91.51           H
ATOM   2666 3HG2 ILE A 181     -11.863  12.756   8.848  1.00 91.51           H
ATOM   2667  CD1 ILE A 181     -11.841  12.905   6.206  1.00 91.51           C
ATOM   2668 1HD1 ILE A 181     -12.248  11.911   6.019  1.00 91.51           H
ATOM   2669 2HD1 ILE A 181     -12.378  13.368   7.033  1.00 91.51           H
ATOM   2670 3HD1 ILE A 181     -11.953  13.518   5.311  1.00 91.51           H
ATOM   2671  HN  ILE A 181      -8.819  10.462   6.358  1.00 91.51           H
ATOM   2672  N   PRO A 182      -8.658   9.769   9.644  1.00 93.25           N
ATOM   2673  CA  PRO A 182      -8.446   9.148  10.954  1.00 93.25           C
ATOM   2674  C   PRO A 182      -7.036   9.371  11.476  1.00 93.25           C
ATOM   2675  O   PRO A 182      -6.847   9.692  12.648  1.00 93.25           O
ATOM   2676  HA  PRO A 182      -9.100   9.606  11.696  1.00 93.25           H
ATOM   2677  CB  PRO A 182      -8.730   7.666  10.703  1.00 93.25           C
ATOM   2678 1HB  PRO A 182      -7.822   7.121  10.444  1.00 93.25           H
ATOM   2679 2HB  PRO A 182      -9.150   7.183  11.586  1.00 93.25           H
ATOM   2680  CG  PRO A 182      -9.723   7.688   9.547  1.00 93.25           C
ATOM   2681 1HG  PRO A 182      -9.755   6.732   9.023  1.00 93.25           H
ATOM   2682 2HG  PRO A 182     -10.739   7.884   9.890  1.00 93.25           H
ATOM   2683  CD  PRO A 182      -9.192   8.805   8.664  1.00 93.25           C
ATOM   2684 1HD  PRO A 182      -8.414   8.451   7.987  1.00 93.25           H
ATOM   2685 2HD  PRO A 182      -9.976   9.239   8.045  1.00 93.25           H
ATOM   2686  N   GLU A 183      -6.073   9.193  10.583  1.00 90.26           N
ATOM   2687  CA  GLU A 183      -4.674   9.310  10.957  1.00 90.26           C
ATOM   2688  C   GLU A 183      -4.367  10.734  11.425  1.00 90.26           C
ATOM   2689  O   GLU A 183      -3.614  10.929  12.379  1.00 90.26           O
ATOM   2690  HA  GLU A 183      -4.536   8.612  11.782  1.00 90.26           H
ATOM   2691  CB  GLU A 183      -3.761   8.905   9.798  1.00 90.26           C
ATOM   2692 1HB  GLU A 183      -4.199   9.230   8.855  1.00 90.26           H
ATOM   2693 2HB  GLU A 183      -2.758   9.298   9.966  1.00 90.26           H
ATOM   2694  CG  GLU A 183      -3.619   7.384   9.718  1.00 90.26           C
ATOM   2695 1HG  GLU A 183      -2.884   7.123   8.957  1.00 90.26           H
ATOM   2696 2HG  GLU A 183      -3.247   6.999  10.667  1.00 90.26           H
ATOM   2697  CD  GLU A 183      -4.960   6.726   9.385  1.00 90.26           C
ATOM   2698  OE1 GLU A 183      -5.083   5.515   9.670  1.00 90.26           O
ATOM   2699  OE2 GLU A 183      -5.831   7.448   8.855  1.00 90.26           O
ATOM   2700  HN  GLU A 183      -6.236   8.974   9.621  1.00 90.26           H
ATOM   2701  N   ILE A 184      -4.965  11.693  10.733  1.00 91.58           N
ATOM   2702  CA  ILE A 184      -4.715  13.094  11.024  1.00 91.58           C
ATOM   2703  C   ILE A 184      -5.148  13.397  12.460  1.00 91.58           C
ATOM   2704  O   ILE A 184      -4.477  14.145  13.170  1.00 91.58           O
ATOM   2705  HA  ILE A 184      -3.640  13.257  10.946  1.00 91.58           H
ATOM   2706  CB  ILE A 184      -5.385  13.987   9.978  1.00 91.58           C
ATOM   2707  HB  ILE A 184      -6.438  13.711   9.918  1.00 91.58           H
ATOM   2708  CG1 ILE A 184      -4.778  13.758   8.592  1.00 91.58           C
ATOM   2709 1HG1 ILE A 184      -3.754  14.131   8.574  1.00 91.58           H
ATOM   2710 2HG1 ILE A 184      -4.732  12.689   8.384  1.00 91.58           H
ATOM   2711  CG2 ILE A 184      -5.327  15.458  10.394  1.00 91.58           C
ATOM   2712 1HG2 ILE A 184      -5.842  15.587  11.346  1.00 91.58           H
ATOM   2713 2HG2 ILE A 184      -4.286  15.764  10.500  1.00 91.58           H
ATOM   2714 3HG2 ILE A 184      -5.810  16.070   9.633  1.00 91.58           H
ATOM   2715  CD1 ILE A 184      -5.602  14.459   7.511  1.00 91.58           C
ATOM   2716 1HD1 ILE A 184      -6.619  14.066   7.516  1.00 91.58           H
ATOM   2717 2HD1 ILE A 184      -5.626  15.531   7.710  1.00 91.58           H
ATOM   2718 3HD1 ILE A 184      -5.149  14.281   6.536  1.00 91.58           H
ATOM   2719  HN  ILE A 184      -5.609  11.525   9.987  1.00 91.58           H
ATOM   2720  N   LEU A 185      -6.267  12.801  12.845  1.00 91.98           N
ATOM   2721  CA  LEU A 185      -6.912  13.158  14.097  1.00 91.98           C
ATOM   2722  C   LEU A 185      -6.158  12.507  15.258  1.00 91.98           C
ATOM   2723  O   LEU A 185      -5.814  13.175  16.232  1.00 91.98           O
ATOM   2724  HA  LEU A 185      -6.842  14.240  14.204  1.00 91.98           H
ATOM   2725  CB  LEU A 185      -8.399  12.802  14.054  1.00 91.98           C
ATOM   2726 1HB  LEU A 185      -8.493  11.748  13.793  1.00 91.98           H
ATOM   2727 2HB  LEU A 185      -8.810  12.920  15.057  1.00 91.98           H
ATOM   2728  CG  LEU A 185      -9.256  13.618  13.083  1.00 91.98           C
ATOM   2729  HG  LEU A 185      -8.858  13.480  12.078  1.00 91.98           H
ATOM   2730  CD1 LEU A 185     -10.701  13.114  13.071  1.00 91.98           C
ATOM   2731 1HD1 LEU A 185     -10.719  12.070  12.760  1.00 91.98           H
ATOM   2732 2HD1 LEU A 185     -11.125  13.203  14.071  1.00 91.98           H
ATOM   2733 3HD1 LEU A 185     -11.288  13.711  12.373  1.00 91.98           H
ATOM   2734  CD2 LEU A 185      -9.173  15.112  13.401  1.00 91.98           C
ATOM   2735 1HD2 LEU A 185      -9.530  15.288  14.416  1.00 91.98           H
ATOM   2736 2HD2 LEU A 185      -8.138  15.444  13.318  1.00 91.98           H
ATOM   2737 3HD2 LEU A 185      -9.791  15.669  12.697  1.00 91.98           H
ATOM   2738  HN  LEU A 185      -6.730  12.088  12.319  1.00 91.98           H
ATOM   2739  N   TYR A 186      -5.922  11.211  15.116  1.00 92.41           N
ATOM   2740  CA  TYR A 186      -5.639  10.371  16.268  1.00 92.41           C
ATOM   2741  C   TYR A 186      -4.158   9.987  16.315  1.00 92.41           C
ATOM   2742  O   TYR A 186      -3.722   9.293  17.232  1.00 92.41           O
ATOM   2743  HA  TYR A 186      -5.889  10.936  17.166  1.00 92.41           H
ATOM   2744  CB  TYR A 186      -6.476   9.104  16.082  1.00 92.41           C
ATOM   2745 1HB  TYR A 186      -6.123   8.574  15.197  1.00 92.41           H
ATOM   2746 2HB  TYR A 186      -6.312   8.444  16.934  1.00 92.41           H
ATOM   2747  CG  TYR A 186      -7.976   9.365  15.938  1.00 92.41           C
ATOM   2748  CD1 TYR A 186      -8.624  10.182  16.842  1.00 92.41           C
ATOM   2749  HD1 TYR A 186      -8.067  10.641  17.658  1.00 92.41           H
ATOM   2750  CD2 TYR A 186      -8.682   8.784  14.904  1.00 92.41           C
ATOM   2751  HD2 TYR A 186      -8.170   8.138  14.190  1.00 92.41           H
ATOM   2752  CE1 TYR A 186     -10.037  10.428  16.706  1.00 92.41           C
ATOM   2753  HE1 TYR A 186     -10.561  11.071  17.413  1.00 92.41           H
ATOM   2754  CE2 TYR A 186     -10.094   9.029  14.768  1.00 92.41           C
ATOM   2755  HE2 TYR A 186     -10.663   8.577  13.957  1.00 92.41           H
ATOM   2756  CZ  TYR A 186     -10.702   9.839  15.676  1.00 92.41           C
ATOM   2757  OH  TYR A 186     -12.036  10.072  15.548  1.00 92.41           O
ATOM   2758  HH  TYR A 186     -12.397   9.568  14.763  1.00 92.41           H
ATOM   2759  HN  TYR A 186      -5.923  10.735  14.236  1.00 92.41           H
ATOM   2760  N   SER A 187      -3.426  10.456  15.316  1.00 92.96           N
ATOM   2761  CA  SER A 187      -1.977  10.351  15.336  1.00 92.96           C
ATOM   2762  C   SER A 187      -1.398  11.292  16.394  1.00 92.96           C
ATOM   2763  O   SER A 187      -1.643  12.497  16.358  1.00 92.96           O
ATOM   2764  HA  SER A 187      -1.767   9.312  15.592  1.00 92.96           H
ATOM   2765  CB  SER A 187      -1.382  10.666  13.962  1.00 92.96           C
ATOM   2766 1HB  SER A 187      -1.675  11.673  13.663  1.00 92.96           H
ATOM   2767 2HB  SER A 187      -0.294  10.658  14.027  1.00 92.96           H
ATOM   2768  OG  SER A 187      -1.806   9.735  12.970  1.00 92.96           O
ATOM   2769  HG  SER A 187      -2.340  10.204  12.267  1.00 92.96           H
ATOM   2770  HN  SER A 187      -3.806  10.901  14.505  1.00 92.96           H
ATOM   2771  N   GLN A 188      -0.641  10.707  17.310  1.00 86.07           N
ATOM   2772  CA  GLN A 188       0.094  11.493  18.287  1.00 86.07           C
ATOM   2773  C   GLN A 188       1.349  10.741  18.736  1.00 86.07           C
ATOM   2774  O   GLN A 188       1.524   9.568  18.412  1.00 86.07           O
ATOM   2775  HA  GLN A 188       0.378  12.408  17.767  1.00 86.07           H
ATOM   2776  CB  GLN A 188      -0.790  11.848  19.483  1.00 86.07           C
ATOM   2777 1HB  GLN A 188      -0.239  12.491  20.170  1.00 86.07           H
ATOM   2778 2HB  GLN A 188      -1.657  12.415  19.144  1.00 86.07           H
ATOM   2779  CG  GLN A 188      -1.253  10.588  20.217  1.00 86.07           C
ATOM   2780 1HG  GLN A 188      -1.737   9.911  19.513  1.00 86.07           H
ATOM   2781 2HG  GLN A 188      -0.389  10.061  20.623  1.00 86.07           H
ATOM   2782  CD  GLN A 188      -2.223  10.936  21.347  1.00 86.07           C
ATOM   2783  OE1 GLN A 188      -2.670  12.062  21.492  1.00 86.07           O
ATOM   2784  NE2 GLN A 188      -2.523   9.910  22.138  1.00 86.07           N
ATOM   2785 1HE2 GLN A 188      -2.121   9.011  21.965  1.00 86.07           H
ATOM   2786 2HE2 GLN A 188      -3.150  10.038  22.907  1.00 86.07           H
ATOM   2787  HN  GLN A 188      -0.527   9.717  17.392  1.00 86.07           H
ATOM   2788  N   ILE A 189       2.190  11.449  19.477  1.00 90.29           N
ATOM   2789  CA  ILE A 189       3.378  10.838  20.049  1.00 90.29           C
ATOM   2790  C   ILE A 189       3.031  10.237  21.412  1.00 90.29           C
ATOM   2791  O   ILE A 189       2.478  10.919  22.273  1.00 90.29           O
ATOM   2792  HA  ILE A 189       3.684  10.031  19.383  1.00 90.29           H
ATOM   2793  CB  ILE A 189       4.528  11.847  20.097  1.00 90.29           C
ATOM   2794  HB  ILE A 189       4.201  12.711  20.674  1.00 90.29           H
ATOM   2795  CG1 ILE A 189       4.878  12.346  18.693  1.00 90.29           C
ATOM   2796 1HG1 ILE A 189       5.282  11.525  18.101  1.00 90.29           H
ATOM   2797 2HG1 ILE A 189       3.974  12.688  18.189  1.00 90.29           H
ATOM   2798  CG2 ILE A 189       5.744  11.258  20.815  1.00 90.29           C
ATOM   2799 1HG2 ILE A 189       5.469  10.993  21.836  1.00 90.29           H
ATOM   2800 2HG2 ILE A 189       6.082  10.367  20.286  1.00 90.29           H
ATOM   2801 3HG2 ILE A 189       6.546  11.995  20.835  1.00 90.29           H
ATOM   2802  CD1 ILE A 189       5.896  13.486  18.755  1.00 90.29           C
ATOM   2803 1HD1 ILE A 189       5.479  14.315  19.327  1.00 90.29           H
ATOM   2804 2HD1 ILE A 189       6.807  13.134  19.238  1.00 90.29           H
ATOM   2805 3HD1 ILE A 189       6.127  13.823  17.744  1.00 90.29           H
ATOM   2806  HN  ILE A 189       2.070  12.419  19.687  1.00 90.29           H
ATOM   2807  N   LYS A 190       3.370   8.965  21.566  1.00 85.60           N
ATOM   2808  CA  LYS A 190       3.175   8.287  22.836  1.00 85.60           C
ATOM   2809  C   LYS A 190       4.535   7.875  23.404  1.00 85.60           C
ATOM   2810  O   LYS A 190       5.392   7.380  22.674  1.00 85.60           O
ATOM   2811  HA  LYS A 190       2.717   9.001  23.521  1.00 85.60           H
ATOM   2812  CB  LYS A 190       2.197   7.121  22.676  1.00 85.60           C
ATOM   2813 1HB  LYS A 190       1.272   7.477  22.222  1.00 85.60           H
ATOM   2814 2HB  LYS A 190       2.618   6.379  21.998  1.00 85.60           H
ATOM   2815  CG  LYS A 190       1.892   6.472  24.027  1.00 85.60           C
ATOM   2816 1HG  LYS A 190       2.809   6.066  24.455  1.00 85.60           H
ATOM   2817 2HG  LYS A 190       1.522   7.226  24.722  1.00 85.60           H
ATOM   2818  CD  LYS A 190       0.856   5.356  23.878  1.00 85.60           C
ATOM   2819 1HD  LYS A 190      -0.108   5.785  23.603  1.00 85.60           H
ATOM   2820 2HD  LYS A 190       1.149   4.688  23.068  1.00 85.60           H
ATOM   2821  CE  LYS A 190       0.715   4.561  25.178  1.00 85.60           C
ATOM   2822 1HE  LYS A 190       1.701   4.358  25.595  1.00 85.60           H
ATOM   2823 2HE  LYS A 190       0.172   5.152  25.915  1.00 85.60           H
ATOM   2824  NZ  LYS A 190       0.003   3.287  24.931  1.00 85.60           N
ATOM   2825 1HZ  LYS A 190      -0.107   2.787  25.806  1.00 85.60           H
ATOM   2826 2HZ  LYS A 190      -0.911   3.482  24.536  1.00 85.60           H
ATOM   2827 3HZ  LYS A 190       0.538   2.721  24.283  1.00 85.60           H
ATOM   2828  HN  LYS A 190       3.771   8.402  20.843  1.00 85.60           H
ATOM   2829  N   GLU A 191       4.690   8.095  24.701  1.00 75.88           N
ATOM   2830  CA  GLU A 191       5.911   7.705  25.385  1.00 75.88           C
ATOM   2831  C   GLU A 191       5.706   6.378  26.120  1.00 75.88           C
ATOM   2832  O   GLU A 191       4.764   6.234  26.898  1.00 75.88           O
ATOM   2833  HA  GLU A 191       6.656   7.581  24.600  1.00 75.88           H
ATOM   2834  CB  GLU A 191       6.373   8.800  26.349  1.00 75.88           C
ATOM   2835 1HB  GLU A 191       6.367   9.763  25.840  1.00 75.88           H
ATOM   2836 2HB  GLU A 191       5.756   8.783  27.247  1.00 75.88           H
ATOM   2837  CG  GLU A 191       7.811   8.554  26.809  1.00 75.88           C
ATOM   2838 1HG  GLU A 191       7.855   7.644  27.408  1.00 75.88           H
ATOM   2839 2HG  GLU A 191       8.452   8.394  25.941  1.00 75.88           H
ATOM   2840  CD  GLU A 191       8.335   9.736  27.627  1.00 75.88           C
ATOM   2841  OE1 GLU A 191       9.541   9.709  27.954  1.00 75.88           O
ATOM   2842  OE2 GLU A 191       7.518  10.639  27.906  1.00 75.88           O
ATOM   2843  HN  GLU A 191       4.001   8.530  25.280  1.00 75.88           H
ATOM   2844  N   GLU A 192       6.604   5.443  25.848  1.00 74.01           N
ATOM   2845  CA  GLU A 192       6.538   4.136  26.479  1.00 74.01           C
ATOM   2846  C   GLU A 192       7.942   3.654  26.849  1.00 74.01           C
ATOM   2847  O   GLU A 192       8.837   3.631  26.005  1.00 74.01           O
ATOM   2848  HA  GLU A 192       5.947   4.280  27.383  1.00 74.01           H
ATOM   2849  CB  GLU A 192       5.832   3.125  25.573  1.00 74.01           C
ATOM   2850 1HB  GLU A 192       4.806   3.446  25.395  1.00 74.01           H
ATOM   2851 2HB  GLU A 192       6.407   2.989  24.657  1.00 74.01           H
ATOM   2852  CG  GLU A 192       5.755   1.751  26.241  1.00 74.01           C
ATOM   2853 1HG  GLU A 192       6.751   1.312  26.294  1.00 74.01           H
ATOM   2854 2HG  GLU A 192       5.399   1.860  27.265  1.00 74.01           H
ATOM   2855  CD  GLU A 192       4.821   0.817  25.468  1.00 74.01           C
ATOM   2856  OE1 GLU A 192       4.133   0.019  26.140  1.00 74.01           O
ATOM   2857  OE2 GLU A 192       4.817   0.923  24.222  1.00 74.01           O
ATOM   2858  HN  GLU A 192       7.365   5.567  25.211  1.00 74.01           H
ATOM   2859  N   SER A 193       8.091   3.279  28.111  1.00 74.06           N
ATOM   2860  CA  SER A 193       9.351   2.733  28.586  1.00 74.06           C
ATOM   2861  C   SER A 193      10.494   3.700  28.269  1.00 74.06           C
ATOM   2862  O   SER A 193      11.618   3.274  28.009  1.00 74.06           O
ATOM   2863  HA  SER A 193       9.230   2.623  29.664  1.00 74.06           H
ATOM   2864  CB  SER A 193       9.627   1.363  27.963  1.00 74.06           C
ATOM   2865 1HB  SER A 193       9.787   1.478  26.891  1.00 74.06           H
ATOM   2866 2HB  SER A 193      10.547   0.953  28.380  1.00 74.06           H
ATOM   2867  OG  SER A 193       8.557   0.449  28.187  1.00 74.06           O
ATOM   2868  HG  SER A 193       8.732  -0.408  27.703  1.00 74.06           H
ATOM   2869  HN  SER A 193       7.372   3.344  28.802  1.00 74.06           H
ATOM   2870  N   GLY A 194      10.166   4.983  28.302  1.00 82.89           N
ATOM   2871  CA  GLY A 194      11.160   6.015  28.062  1.00 82.89           C
ATOM   2872  C   GLY A 194      11.448   6.162  26.566  1.00 82.89           C
ATOM   2873  O   GLY A 194      12.364   6.884  26.175  1.00 82.89           O
ATOM   2874 1HA  GLY A 194      10.807   6.966  28.463  1.00 82.89           H
ATOM   2875 2HA  GLY A 194      12.081   5.769  28.591  1.00 82.89           H
ATOM   2876  HN  GLY A 194       9.243   5.320  28.488  1.00 82.89           H
ATOM   2877  N   ILE A 195      10.649   5.466  25.771  1.00 81.04           N
ATOM   2878  CA  ILE A 195      10.786   5.534  24.326  1.00 81.04           C
ATOM   2879  C   ILE A 195       9.582   6.272  23.739  1.00 81.04           C
ATOM   2880  O   ILE A 195       8.437   5.937  24.039  1.00 81.04           O
ATOM   2881  HA  ILE A 195      11.684   6.113  24.110  1.00 81.04           H
ATOM   2882  CB  ILE A 195      10.997   4.136  23.741  1.00 81.04           C
ATOM   2883  HB  ILE A 195      10.143   3.518  24.019  1.00 81.04           H
ATOM   2884  CG1 ILE A 195      12.244   3.477  24.332  1.00 81.04           C
ATOM   2885 1HG1 ILE A 195      13.123   4.077  24.097  1.00 81.04           H
ATOM   2886 2HG1 ILE A 195      12.162   3.444  25.419  1.00 81.04           H
ATOM   2887  CG2 ILE A 195      11.043   4.183  22.213  1.00 81.04           C
ATOM   2888 1HG2 ILE A 195      10.103   4.583  21.833  1.00 81.04           H
ATOM   2889 2HG2 ILE A 195      11.865   4.823  21.893  1.00 81.04           H
ATOM   2890 3HG2 ILE A 195      11.193   3.176  21.823  1.00 81.04           H
ATOM   2891  CD1 ILE A 195      12.426   2.059  23.786  1.00 81.04           C
ATOM   2892 1HD1 ILE A 195      11.556   1.456  24.044  1.00 81.04           H
ATOM   2893 2HD1 ILE A 195      12.532   2.099  22.702  1.00 81.04           H
ATOM   2894 3HD1 ILE A 195      13.320   1.614  24.222  1.00 81.04           H
ATOM   2895  HN  ILE A 195       9.920   4.864  26.099  1.00 81.04           H
ATOM   2896  N   ALA A 196       9.881   7.263  22.912  1.00 91.38           N
ATOM   2897  CA  ALA A 196       8.838   7.996  22.213  1.00 91.38           C
ATOM   2898  C   ALA A 196       8.396   7.199  20.985  1.00 91.38           C
ATOM   2899  O   ALA A 196       9.226   6.781  20.179  1.00 91.38           O
ATOM   2900  HA  ALA A 196       7.992   8.098  22.893  1.00 91.38           H
ATOM   2901  CB  ALA A 196       9.350   9.391  21.850  1.00 91.38           C
ATOM   2902 1HB  ALA A 196       9.624   9.926  22.759  1.00 91.38           H
ATOM   2903 2HB  ALA A 196      10.225   9.300  21.205  1.00 91.38           H
ATOM   2904 3HB  ALA A 196       8.568   9.940  21.326  1.00 91.38           H
ATOM   2905  HN  ALA A 196      10.814   7.566  22.716  1.00 91.38           H
ATOM   2906  N   ILE A 197       7.088   7.012  20.879  1.00 87.36           N
ATOM   2907  CA  ILE A 197       6.528   6.248  19.778  1.00 87.36           C
ATOM   2908  C   ILE A 197       5.463   7.088  19.070  1.00 87.36           C
ATOM   2909  O   ILE A 197       4.581   7.651  19.716  1.00 87.36           O
ATOM   2910  HA  ILE A 197       7.336   6.049  19.074  1.00 87.36           H
ATOM   2911  CB  ILE A 197       6.014   4.894  20.272  1.00 87.36           C
ATOM   2912  HB  ILE A 197       5.262   5.073  21.040  1.00 87.36           H
ATOM   2913  CG1 ILE A 197       7.139   4.084  20.921  1.00 87.36           C
ATOM   2914 1HG1 ILE A 197       7.910   3.868  20.181  1.00 87.36           H
ATOM   2915 2HG1 ILE A 197       7.609   4.674  21.707  1.00 87.36           H
ATOM   2916  CG2 ILE A 197       5.331   4.121  19.141  1.00 87.36           C
ATOM   2917 1HG2 ILE A 197       4.487   4.699  18.765  1.00 87.36           H
ATOM   2918 2HG2 ILE A 197       6.044   3.952  18.334  1.00 87.36           H
ATOM   2919 3HG2 ILE A 197       4.976   3.163  19.520  1.00 87.36           H
ATOM   2920  CD1 ILE A 197       6.605   2.776  21.507  1.00 87.36           C
ATOM   2921 1HD1 ILE A 197       5.852   2.997  22.263  1.00 87.36           H
ATOM   2922 2HD1 ILE A 197       6.157   2.178  20.713  1.00 87.36           H
ATOM   2923 3HD1 ILE A 197       7.425   2.220  21.962  1.00 87.36           H
ATOM   2924  HN  ILE A 197       6.418   7.371  21.529  1.00 87.36           H
ATOM   2925  N   CYS A 198       5.582   7.146  17.751  1.00 92.55           N
ATOM   2926  CA  CYS A 198       4.526   7.713  16.930  1.00 92.55           C
ATOM   2927  C   CYS A 198       3.493   6.619  16.652  1.00 92.55           C
ATOM   2928  O   CYS A 198       3.775   5.663  15.931  1.00 92.55           O
ATOM   2929  HA  CYS A 198       4.083   8.526  17.505  1.00 92.55           H
ATOM   2930  CB  CYS A 198       5.078   8.318  15.637  1.00 92.55           C
ATOM   2931 1HB  CYS A 198       5.661   9.211  15.864  1.00 92.55           H
ATOM   2932 2HB  CYS A 198       5.753   7.611  15.154  1.00 92.55           H
ATOM   2933  SG  CYS A 198       3.703   8.740  14.506  1.00 92.55           S
ATOM   2934  HN  CYS A 198       6.379   6.815  17.246  1.00 92.55           H
ATOM   2935  N   THR A 199       2.318   6.796  17.238  1.00 90.86           N
ATOM   2936  CA  THR A 199       1.244   5.832  17.068  1.00 90.86           C
ATOM   2937  C   THR A 199      -0.108   6.545  17.009  1.00 90.86           C
ATOM   2938  O   THR A 199      -0.208   7.723  17.350  1.00 90.86           O
ATOM   2939  HA  THR A 199       1.382   5.329  16.111  1.00 90.86           H
ATOM   2940  CB  THR A 199       1.343   4.810  18.202  1.00 90.86           C
ATOM   2941  HB  THR A 199       2.372   4.478  18.339  1.00 90.86           H
ATOM   2942  OG1 THR A 199       0.414   3.793  17.834  1.00 90.86           O
ATOM   2943  HG1 THR A 199       0.594   2.960  18.356  1.00 90.86           H
ATOM   2944  CG2 THR A 199       0.800   5.350  19.526  1.00 90.86           C
ATOM   2945 1HG2 THR A 199      -0.250   5.618  19.406  1.00 90.86           H
ATOM   2946 2HG2 THR A 199       1.369   6.232  19.819  1.00 90.86           H
ATOM   2947 3HG2 THR A 199       0.894   4.584  20.296  1.00 90.86           H
ATOM   2948  HN  THR A 199       2.095   7.579  17.819  1.00 90.86           H
ATOM   2949  N   MET A 200      -1.114   5.802  16.572  1.00 89.70           N
ATOM   2950  CA  MET A 200      -2.491   6.243  16.723  1.00 89.70           C
ATOM   2951  C   MET A 200      -3.022   5.911  18.119  1.00 89.70           C
ATOM   2952  O   MET A 200      -2.844   4.796  18.607  1.00 89.70           O
ATOM   2953  HA  MET A 200      -2.470   7.323  16.582  1.00 89.70           H
ATOM   2954  CB  MET A 200      -3.364   5.560  15.669  1.00 89.70           C
ATOM   2955 1HB  MET A 200      -3.246   4.479  15.738  1.00 89.70           H
ATOM   2956 2HB  MET A 200      -4.414   5.779  15.864  1.00 89.70           H
ATOM   2957  CG  MET A 200      -2.993   6.031  14.261  1.00 89.70           C
ATOM   2958 1HG  MET A 200      -3.035   7.119  14.210  1.00 89.70           H
ATOM   2959 2HG  MET A 200      -1.968   5.741  14.030  1.00 89.70           H
ATOM   2960  SD  MET A 200      -4.112   5.321  13.065  1.00 89.70           S
ATOM   2961  CE  MET A 200      -5.607   6.205  13.476  1.00 89.70           C
ATOM   2962 1HE  MET A 200      -5.877   5.999  14.512  1.00 89.70           H
ATOM   2963 2HE  MET A 200      -5.443   7.275  13.349  1.00 89.70           H
ATOM   2964 3HE  MET A 200      -6.413   5.880  12.819  1.00 89.70           H
ATOM   2965  HN  MET A 200      -1.001   4.916  16.123  1.00 89.70           H
ATOM   2966  N   VAL A 201      -3.665   6.900  18.723  1.00 92.18           N
ATOM   2967  CA  VAL A 201      -4.349   6.687  19.987  1.00 92.18           C
ATOM   2968  C   VAL A 201      -5.810   7.120  19.850  1.00 92.18           C
ATOM   2969  O   VAL A 201      -6.093   8.280  19.557  1.00 92.18           O
ATOM   2970  HA  VAL A 201      -4.318   5.618  20.201  1.00 92.18           H
ATOM   2971  CB  VAL A 201      -3.612   7.417  21.111  1.00 92.18           C
ATOM   2972  HB  VAL A 201      -3.668   8.486  20.909  1.00 92.18           H
ATOM   2973  CG1 VAL A 201      -4.280   7.158  22.463  1.00 92.18           C
ATOM   2974 1HG1 VAL A 201      -5.310   7.513  22.433  1.00 92.18           H
ATOM   2975 2HG1 VAL A 201      -4.270   6.089  22.675  1.00 92.18           H
ATOM   2976 3HG1 VAL A 201      -3.736   7.689  23.245  1.00 92.18           H
ATOM   2977  CG2 VAL A 201      -2.134   7.021  21.146  1.00 92.18           C
ATOM   2978 1HG2 VAL A 201      -2.049   5.947  21.312  1.00 92.18           H
ATOM   2979 2HG2 VAL A 201      -1.667   7.280  20.195  1.00 92.18           H
ATOM   2980 3HG2 VAL A 201      -1.634   7.555  21.954  1.00 92.18           H
ATOM   2981  HN  VAL A 201      -3.722   7.832  18.364  1.00 92.18           H
ATOM   2982  N   TYR A 202      -6.701   6.163  20.070  1.00 92.48           N
ATOM   2983  CA  TYR A 202      -8.119   6.399  19.863  1.00 92.48           C
ATOM   2984  C   TYR A 202      -8.784   6.905  21.144  1.00 92.48           C
ATOM   2985  O   TYR A 202      -8.431   6.477  22.242  1.00 92.48           O
ATOM   2986  HA  TYR A 202      -8.224   7.156  19.085  1.00 92.48           H
ATOM   2987  CB  TYR A 202      -8.722   5.043  19.490  1.00 92.48           C
ATOM   2988 1HB  TYR A 202      -8.517   4.333  20.292  1.00 92.48           H
ATOM   2989 2HB  TYR A 202      -9.806   5.145  19.425  1.00 92.48           H
ATOM   2990  CG  TYR A 202      -8.198   4.469  18.173  1.00 92.48           C
ATOM   2991  CD1 TYR A 202      -8.796   4.821  16.980  1.00 92.48           C
ATOM   2992  HD1 TYR A 202      -9.643   5.507  16.977  1.00 92.48           H
ATOM   2993  CD2 TYR A 202      -7.126   3.600  18.177  1.00 92.48           C
ATOM   2994  HD2 TYR A 202      -6.653   3.323  19.119  1.00 92.48           H
ATOM   2995  CE1 TYR A 202      -8.302   4.281  15.740  1.00 92.48           C
ATOM   2996  HE1 TYR A 202      -8.766   4.550  14.791  1.00 92.48           H
ATOM   2997  CE2 TYR A 202      -6.632   3.060  16.937  1.00 92.48           C
ATOM   2998  HE2 TYR A 202      -5.786   2.373  16.926  1.00 92.48           H
ATOM   2999  CZ  TYR A 202      -7.245   3.427  15.780  1.00 92.48           C
ATOM   3000  OH  TYR A 202      -6.778   2.917  14.609  1.00 92.48           O
ATOM   3001  HH  TYR A 202      -7.320   3.265  13.844  1.00 92.48           H
ATOM   3002  HN  TYR A 202      -6.467   5.243  20.383  1.00 92.48           H
ATOM   3003  N   PRO A 203      -9.754   7.823  21.030  1.00 87.60           N
ATOM   3004  CA  PRO A 203     -10.478   8.306  22.209  1.00 87.60           C
ATOM   3005  C   PRO A 203     -11.057   7.171  23.036  1.00 87.60           C
ATOM   3006  O   PRO A 203     -11.420   6.127  22.496  1.00 87.60           O
ATOM   3007  HA  PRO A 203      -9.795   8.828  22.879  1.00 87.60           H
ATOM   3008  CB  PRO A 203     -11.574   9.197  21.620  1.00 87.60           C
ATOM   3009 1HB  PRO A 203     -12.494   8.639  21.447  1.00 87.60           H
ATOM   3010 2HB  PRO A 203     -11.823  10.021  22.289  1.00 87.60           H
ATOM   3011  CG  PRO A 203     -10.963   9.694  20.316  1.00 87.60           C
ATOM   3012 1HG  PRO A 203     -11.725  10.044  19.619  1.00 87.60           H
ATOM   3013 2HG  PRO A 203     -10.287  10.534  20.479  1.00 87.60           H
ATOM   3014  CD  PRO A 203     -10.232   8.468  19.794  1.00 87.60           C
ATOM   3015 1HD  PRO A 203     -10.895   7.811  19.230  1.00 87.60           H
ATOM   3016 2HD  PRO A 203      -9.413   8.738  19.127  1.00 87.60           H
ATOM   3017  N   SER A 204     -11.129   7.406  24.338  1.00 79.18           N
ATOM   3018  CA  SER A 204     -11.544   6.367  25.265  1.00 79.18           C
ATOM   3019  C   SER A 204     -12.954   5.887  24.916  1.00 79.18           C
ATOM   3020  O   SER A 204     -13.266   4.706  25.062  1.00 79.18           O
ATOM   3021  HA  SER A 204     -10.822   5.560  25.135  1.00 79.18           H
ATOM   3022  CB  SER A 204     -11.495   6.866  26.710  1.00 79.18           C
ATOM   3023 1HB  SER A 204     -11.947   6.122  27.366  1.00 79.18           H
ATOM   3024 2HB  SER A 204     -10.456   6.976  27.021  1.00 79.18           H
ATOM   3025  OG  SER A 204     -12.171   8.111  26.868  1.00 79.18           O
ATOM   3026  HG  SER A 204     -13.149   7.953  27.008  1.00 79.18           H
ATOM   3027  HN  SER A 204     -10.910   8.286  24.760  1.00 79.18           H
ATOM   3028  N   ASP A 205     -13.769   6.828  24.462  1.00 73.93           N
ATOM   3029  CA  ASP A 205     -15.151   6.525  24.132  1.00 73.93           C
ATOM   3030  C   ASP A 205     -15.201   5.778  22.798  1.00 73.93           C
ATOM   3031  O   ASP A 205     -14.771   6.303  21.772  1.00 73.93           O
ATOM   3032  HA  ASP A 205     -15.518   5.921  24.962  1.00 73.93           H
ATOM   3033  CB  ASP A 205     -15.976   7.806  23.988  1.00 73.93           C
ATOM   3034 1HB  ASP A 205     -15.505   8.466  23.260  1.00 73.93           H
ATOM   3035 2HB  ASP A 205     -16.967   7.563  23.603  1.00 73.93           H
ATOM   3036  CG  ASP A 205     -16.108   8.527  25.330  1.00 73.93           C
ATOM   3037  OD1 ASP A 205     -15.937   7.842  26.362  1.00 73.93           O
ATOM   3038  OD2 ASP A 205     -16.376   9.748  25.295  1.00 73.93           O
ATOM   3039  HN  ASP A 205     -13.499   7.780  24.319  1.00 73.93           H
ATOM   3040  N   GLU A 206     -15.729   4.564  22.855  1.00 77.08           N
ATOM   3041  CA  GLU A 206     -15.906   3.768  21.652  1.00 77.08           C
ATOM   3042  C   GLU A 206     -14.563   3.566  20.947  1.00 77.08           C
ATOM   3043  O   GLU A 206     -14.521   3.326  19.741  1.00 77.08           O
ATOM   3044  HA  GLU A 206     -16.292   2.808  21.995  1.00 77.08           H
ATOM   3045  CB  GLU A 206     -16.927   4.413  20.713  1.00 77.08           C
ATOM   3046 1HB  GLU A 206     -16.551   5.376  20.368  1.00 77.08           H
ATOM   3047 2HB  GLU A 206     -17.164   3.726  19.900  1.00 77.08           H
ATOM   3048  CG  GLU A 206     -18.244   4.689  21.441  1.00 77.08           C
ATOM   3049 1HG  GLU A 206     -18.406   3.931  22.207  1.00 77.08           H
ATOM   3050 2HG  GLU A 206     -18.188   5.651  21.950  1.00 77.08           H
ATOM   3051  CD  GLU A 206     -19.421   4.692  20.463  1.00 77.08           C
ATOM   3052  OE1 GLU A 206     -20.388   3.949  20.736  1.00 77.08           O
ATOM   3053  OE2 GLU A 206     -19.327   5.438  19.464  1.00 77.08           O
ATOM   3054  HN  GLU A 206     -16.033   4.126  23.700  1.00 77.08           H
ATOM   3055  N   SER A 207     -13.499   3.670  21.729  1.00 88.75           N
ATOM   3056  CA  SER A 207     -12.159   3.493  21.196  1.00 88.75           C
ATOM   3057  C   SER A 207     -12.084   2.196  20.388  1.00 88.75           C
ATOM   3058  O   SER A 207     -11.495   2.166  19.309  1.00 88.75           O
ATOM   3059  HA  SER A 207     -11.988   4.356  20.552  1.00 88.75           H
ATOM   3060  CB  SER A 207     -11.117   3.481  22.317  1.00 88.75           C
ATOM   3061 1HB  SER A 207     -10.144   3.218  21.904  1.00 88.75           H
ATOM   3062 2HB  SER A 207     -11.025   4.483  22.737  1.00 88.75           H
ATOM   3063  OG  SER A 207     -11.458   2.563  23.352  1.00 88.75           O
ATOM   3064  HG  SER A 207     -10.884   2.725  24.155  1.00 88.75           H
ATOM   3065  HN  SER A 207     -13.541   3.872  22.707  1.00 88.75           H
ATOM   3066  N   THR A 208     -12.689   1.156  20.942  1.00 88.16           N
ATOM   3067  CA  THR A 208     -12.637  -0.158  20.323  1.00 88.16           C
ATOM   3068  C   THR A 208     -13.344  -0.136  18.967  1.00 88.16           C
ATOM   3069  O   THR A 208     -12.831  -0.671  17.985  1.00 88.16           O
ATOM   3070  HA  THR A 208     -11.593  -0.408  20.134  1.00 88.16           H
ATOM   3071  CB  THR A 208     -13.235  -1.168  21.304  1.00 88.16           C
ATOM   3072  HB  THR A 208     -14.306  -1.007  21.423  1.00 88.16           H
ATOM   3073  OG1 THR A 208     -12.454  -1.008  22.486  1.00 88.16           O
ATOM   3074  HG1 THR A 208     -11.491  -1.186  22.286  1.00 88.16           H
ATOM   3075  CG2 THR A 208     -12.980  -2.616  20.882  1.00 88.16           C
ATOM   3076 1HG2 THR A 208     -11.906  -2.795  20.829  1.00 88.16           H
ATOM   3077 2HG2 THR A 208     -13.426  -2.793  19.904  1.00 88.16           H
ATOM   3078 3HG2 THR A 208     -13.425  -3.291  21.613  1.00 88.16           H
ATOM   3079  HN  THR A 208     -13.206   1.199  21.797  1.00 88.16           H
ATOM   3080  N   LYS A 209     -14.513   0.488  18.955  1.00 83.88           N
ATOM   3081  CA  LYS A 209     -15.320   0.544  17.748  1.00 83.88           C
ATOM   3082  C   LYS A 209     -14.536   1.262  16.648  1.00 83.88           C
ATOM   3083  O   LYS A 209     -14.513   0.814  15.503  1.00 83.88           O
ATOM   3084  HA  LYS A 209     -15.501  -0.483  17.428  1.00 83.88           H
ATOM   3085  CB  LYS A 209     -16.683   1.173  18.042  1.00 83.88           C
ATOM   3086 1HB  LYS A 209     -16.544   2.141  18.525  1.00 83.88           H
ATOM   3087 2HB  LYS A 209     -17.213   1.357  17.108  1.00 83.88           H
ATOM   3088  CG  LYS A 209     -17.523   0.265  18.942  1.00 83.88           C
ATOM   3089 1HG  LYS A 209     -17.568  -0.737  18.513  1.00 83.88           H
ATOM   3090 2HG  LYS A 209     -17.048   0.172  19.918  1.00 83.88           H
ATOM   3091  CD  LYS A 209     -18.940   0.817  19.109  1.00 83.88           C
ATOM   3092 1HD  LYS A 209     -18.894   1.879  19.350  1.00 83.88           H
ATOM   3093 2HD  LYS A 209     -19.483   0.728  18.168  1.00 83.88           H
ATOM   3094  CE  LYS A 209     -19.694   0.071  20.211  1.00 83.88           C
ATOM   3095 1HE  LYS A 209     -19.927  -0.941  19.880  1.00 83.88           H
ATOM   3096 2HE  LYS A 209     -19.061  -0.021  21.094  1.00 83.88           H
ATOM   3097  NZ  LYS A 209     -20.943   0.784  20.560  1.00 83.88           N
ATOM   3098 1HZ  LYS A 209     -21.410   0.297  21.317  1.00 83.88           H
ATOM   3099 2HZ  LYS A 209     -20.722   1.729  20.852  1.00 83.88           H
ATOM   3100 3HZ  LYS A 209     -21.552   0.814  19.750  1.00 83.88           H
ATOM   3101  HN  LYS A 209     -14.909   0.949  19.749  1.00 83.88           H
ATOM   3102  N   LEU A 210     -13.911   2.365  17.034  1.00 90.13           N
ATOM   3103  CA  LEU A 210     -13.238   3.220  16.072  1.00 90.13           C
ATOM   3104  C   LEU A 210     -12.091   2.444  15.422  1.00 90.13           C
ATOM   3105  O   LEU A 210     -11.963   2.427  14.199  1.00 90.13           O
ATOM   3106  HA  LEU A 210     -13.963   3.477  15.300  1.00 90.13           H
ATOM   3107  CB  LEU A 210     -12.798   4.528  16.733  1.00 90.13           C
ATOM   3108 1HB  LEU A 210     -13.658   4.959  17.247  1.00 90.13           H
ATOM   3109 2HB  LEU A 210     -12.055   4.295  17.495  1.00 90.13           H
ATOM   3110  CG  LEU A 210     -12.215   5.589  15.798  1.00 90.13           C
ATOM   3111  HG  LEU A 210     -11.363   5.153  15.276  1.00 90.13           H
ATOM   3112  CD1 LEU A 210     -13.234   6.003  14.734  1.00 90.13           C
ATOM   3113 1HD1 LEU A 210     -13.515   5.132  14.142  1.00 90.13           H
ATOM   3114 2HD1 LEU A 210     -14.119   6.414  15.220  1.00 90.13           H
ATOM   3115 3HD1 LEU A 210     -12.793   6.758  14.083  1.00 90.13           H
ATOM   3116  CD2 LEU A 210     -11.692   6.790  16.589  1.00 90.13           C
ATOM   3117 1HD2 LEU A 210     -12.510   7.235  17.156  1.00 90.13           H
ATOM   3118 2HD2 LEU A 210     -10.911   6.461  17.275  1.00 90.13           H
ATOM   3119 3HD2 LEU A 210     -11.283   7.529  15.900  1.00 90.13           H
ATOM   3120  HN  LEU A 210     -13.862   2.676  17.984  1.00 90.13           H
ATOM   3121  N   LYS A 211     -11.285   1.821  16.269  1.00 94.39           N
ATOM   3122  CA  LYS A 211     -10.152   1.047  15.792  1.00 94.39           C
ATOM   3123  C   LYS A 211     -10.644  -0.021  14.813  1.00 94.39           C
ATOM   3124  O   LYS A 211     -10.109  -0.154  13.714  1.00 94.39           O
ATOM   3125  HA  LYS A 211      -9.492   1.730  15.256  1.00 94.39           H
ATOM   3126  CB  LYS A 211      -9.356   0.481  16.970  1.00 94.39           C
ATOM   3127 1HB  LYS A 211      -8.981   1.298  17.587  1.00 94.39           H
ATOM   3128 2HB  LYS A 211     -10.010  -0.120  17.601  1.00 94.39           H
ATOM   3129  CG  LYS A 211      -8.185  -0.373  16.481  1.00 94.39           C
ATOM   3130 1HG  LYS A 211      -8.563  -1.289  16.025  1.00 94.39           H
ATOM   3131 2HG  LYS A 211      -7.636   0.164  15.707  1.00 94.39           H
ATOM   3132  CD  LYS A 211      -7.242  -0.723  17.633  1.00 94.39           C
ATOM   3133 1HD  LYS A 211      -6.882   0.192  18.104  1.00 94.39           H
ATOM   3134 2HD  LYS A 211      -7.785  -1.282  18.396  1.00 94.39           H
ATOM   3135  CE  LYS A 211      -6.053  -1.549  17.138  1.00 94.39           C
ATOM   3136 1HE  LYS A 211      -6.401  -2.515  16.772  1.00 94.39           H
ATOM   3137 2HE  LYS A 211      -5.575  -1.043  16.299  1.00 94.39           H
ATOM   3138  NZ  LYS A 211      -5.071  -1.750  18.227  1.00 94.39           N
ATOM   3139 1HZ  LYS A 211      -4.356  -2.401  17.922  1.00 94.39           H
ATOM   3140 2HZ  LYS A 211      -4.642  -0.862  18.463  1.00 94.39           H
ATOM   3141 3HZ  LYS A 211      -5.543  -2.124  19.043  1.00 94.39           H
ATOM   3142  HN  LYS A 211     -11.397   1.838  17.263  1.00 94.39           H
ATOM   3143  N   SER A 212     -11.658  -0.754  15.248  1.00 91.95           N
ATOM   3144  CA  SER A 212     -12.169  -1.865  14.463  1.00 91.95           C
ATOM   3145  C   SER A 212     -12.653  -1.364  13.101  1.00 91.95           C
ATOM   3146  O   SER A 212     -12.422  -2.009  12.080  1.00 91.95           O
ATOM   3147  HA  SER A 212     -11.327  -2.546  14.343  1.00 91.95           H
ATOM   3148  CB  SER A 212     -13.303  -2.583  15.198  1.00 91.95           C
ATOM   3149 1HB  SER A 212     -14.122  -1.884  15.371  1.00 91.95           H
ATOM   3150 2HB  SER A 212     -13.694  -3.382  14.568  1.00 91.95           H
ATOM   3151  OG  SER A 212     -12.873  -3.127  16.442  1.00 91.95           O
ATOM   3152  HG  SER A 212     -13.008  -2.459  17.173  1.00 91.95           H
ATOM   3153  HN  SER A 212     -12.127  -0.601  16.118  1.00 91.95           H
ATOM   3154  N   ALA A 213     -13.316  -0.216  13.129  1.00 94.99           N
ATOM   3155  CA  ALA A 213     -13.861   0.363  11.914  1.00 94.99           C
ATOM   3156  C   ALA A 213     -12.715   0.732  10.971  1.00 94.99           C
ATOM   3157  O   ALA A 213     -12.765   0.430   9.779  1.00 94.99           O
ATOM   3158  HA  ALA A 213     -14.484  -0.393  11.436  1.00 94.99           H
ATOM   3159  CB  ALA A 213     -14.734   1.568  12.270  1.00 94.99           C
ATOM   3160 1HB  ALA A 213     -15.550   1.247  12.917  1.00 94.99           H
ATOM   3161 2HB  ALA A 213     -14.131   2.313  12.788  1.00 94.99           H
ATOM   3162 3HB  ALA A 213     -15.144   2.002  11.357  1.00 94.99           H
ATOM   3163  HN  ALA A 213     -13.481   0.313  13.961  1.00 94.99           H
ATOM   3164  N   VAL A 214     -11.708   1.380  11.539  1.00 93.41           N
ATOM   3165  CA  VAL A 214     -10.583   1.855  10.751  1.00 93.41           C
ATOM   3166  C   VAL A 214      -9.901   0.664  10.075  1.00 93.41           C
ATOM   3167  O   VAL A 214      -9.564   0.725   8.894  1.00 93.41           O
ATOM   3168  HA  VAL A 214     -10.978   2.517   9.980  1.00 93.41           H
ATOM   3169  CB  VAL A 214      -9.633   2.667  11.633  1.00 93.41           C
ATOM   3170  HB  VAL A 214      -9.413   2.076  12.522  1.00 93.41           H
ATOM   3171  CG1 VAL A 214      -8.312   2.937  10.910  1.00 93.41           C
ATOM   3172 1HG1 VAL A 214      -7.833   1.990  10.661  1.00 93.41           H
ATOM   3173 2HG1 VAL A 214      -8.505   3.498   9.996  1.00 93.41           H
ATOM   3174 3HG1 VAL A 214      -7.655   3.516  11.560  1.00 93.41           H
ATOM   3175  CG2 VAL A 214     -10.287   3.974  12.086  1.00 93.41           C
ATOM   3176 1HG2 VAL A 214     -10.550   4.570  11.213  1.00 93.41           H
ATOM   3177 2HG2 VAL A 214     -11.188   3.750  12.657  1.00 93.41           H
ATOM   3178 3HG2 VAL A 214      -9.590   4.531  12.711  1.00 93.41           H
ATOM   3179  HN  VAL A 214     -11.654   1.581  12.517  1.00 93.41           H
ATOM   3180  N   LEU A 215      -9.718  -0.393  10.854  1.00 93.19           N
ATOM   3181  CA  LEU A 215      -9.003  -1.562  10.372  1.00 93.19           C
ATOM   3182  C   LEU A 215      -9.841  -2.261   9.300  1.00 93.19           C
ATOM   3183  O   LEU A 215      -9.309  -2.709   8.285  1.00 93.19           O
ATOM   3184  HA  LEU A 215      -8.077  -1.214   9.914  1.00 93.19           H
ATOM   3185  CB  LEU A 215      -8.616  -2.472  11.540  1.00 93.19           C
ATOM   3186 1HB  LEU A 215      -9.507  -2.660  12.139  1.00 93.19           H
ATOM   3187 2HB  LEU A 215      -8.296  -3.433  11.136  1.00 93.19           H
ATOM   3188  CG  LEU A 215      -7.515  -1.947  12.463  1.00 93.19           C
ATOM   3189  HG  LEU A 215      -7.866  -1.023  12.922  1.00 93.19           H
ATOM   3190  CD1 LEU A 215      -7.232  -2.935  13.596  1.00 93.19           C
ATOM   3191 1HD1 LEU A 215      -8.138  -3.085  14.183  1.00 93.19           H
ATOM   3192 2HD1 LEU A 215      -6.910  -3.888  13.175  1.00 93.19           H
ATOM   3193 3HD1 LEU A 215      -6.445  -2.537  14.238  1.00 93.19           H
ATOM   3194  CD2 LEU A 215      -6.251  -1.606  11.671  1.00 93.19           C
ATOM   3195 1HD2 LEU A 215      -5.887  -2.500  11.166  1.00 93.19           H
ATOM   3196 2HD2 LEU A 215      -6.482  -0.839  10.931  1.00 93.19           H
ATOM   3197 3HD2 LEU A 215      -5.485  -1.235  12.352  1.00 93.19           H
ATOM   3198  HN  LEU A 215     -10.047  -0.457  11.796  1.00 93.19           H
ATOM   3199  N   THR A 216     -11.138  -2.332   9.561  1.00 92.59           N
ATOM   3200  CA  THR A 216     -12.050  -2.998   8.647  1.00 92.59           C
ATOM   3201  C   THR A 216     -12.025  -2.317   7.277  1.00 92.59           C
ATOM   3202  O   THR A 216     -11.942  -2.986   6.248  1.00 92.59           O
ATOM   3203  HA  THR A 216     -11.704  -4.021   8.502  1.00 92.59           H
ATOM   3204  CB  THR A 216     -13.438  -3.014   9.292  1.00 92.59           C
ATOM   3205  HB  THR A 216     -13.814  -2.001   9.430  1.00 92.59           H
ATOM   3206  OG1 THR A 216     -13.257  -3.772  10.485  1.00 92.59           O
ATOM   3207  HG1 THR A 216     -13.215  -3.161  11.275  1.00 92.59           H
ATOM   3208  CG2 THR A 216     -14.450  -3.828   8.483  1.00 92.59           C
ATOM   3209 1HG2 THR A 216     -14.105  -4.859   8.402  1.00 92.59           H
ATOM   3210 2HG2 THR A 216     -14.548  -3.399   7.486  1.00 92.59           H
ATOM   3211 3HG2 THR A 216     -15.417  -3.807   8.985  1.00 92.59           H
ATOM   3212  HN  THR A 216     -11.566  -1.944  10.377  1.00 92.59           H
ATOM   3213  N   LEU A 217     -12.098  -0.994   7.308  1.00 89.29           N
ATOM   3214  CA  LEU A 217     -12.056  -0.214   6.083  1.00 89.29           C
ATOM   3215  C   LEU A 217     -10.762  -0.525   5.329  1.00 89.29           C
ATOM   3216  O   LEU A 217     -10.765  -0.640   4.104  1.00 89.29           O
ATOM   3217  HA  LEU A 217     -12.899  -0.528   5.467  1.00 89.29           H
ATOM   3218  CB  LEU A 217     -12.248   1.273   6.388  1.00 89.29           C
ATOM   3219 1HB  LEU A 217     -11.642   1.526   7.259  1.00 89.29           H
ATOM   3220 2HB  LEU A 217     -11.856   1.849   5.550  1.00 89.29           H
ATOM   3221  CG  LEU A 217     -13.685   1.723   6.654  1.00 89.29           C
ATOM   3222  HG  LEU A 217     -14.123   1.051   7.392  1.00 89.29           H
ATOM   3223  CD1 LEU A 217     -13.718   3.132   7.250  1.00 89.29           C
ATOM   3224 1HD1 LEU A 217     -13.169   3.140   8.192  1.00 89.29           H
ATOM   3225 2HD1 LEU A 217     -13.255   3.832   6.554  1.00 89.29           H
ATOM   3226 3HD1 LEU A 217     -14.751   3.427   7.429  1.00 89.29           H
ATOM   3227  CD2 LEU A 217     -14.536   1.618   5.386  1.00 89.29           C
ATOM   3228 1HD2 LEU A 217     -14.109   2.252   4.609  1.00 89.29           H
ATOM   3229 2HD2 LEU A 217     -14.551   0.583   5.044  1.00 89.29           H
ATOM   3230 3HD2 LEU A 217     -15.553   1.944   5.603  1.00 89.29           H
ATOM   3231  HN  LEU A 217     -12.183  -0.458   8.148  1.00 89.29           H
ATOM   3232  N   LYS A 218      -9.686  -0.653   6.092  1.00 86.72           N
ATOM   3233  CA  LYS A 218      -8.375  -0.878   5.506  1.00 86.72           C
ATOM   3234  C   LYS A 218      -8.377  -2.215   4.763  1.00 86.72           C
ATOM   3235  O   LYS A 218      -7.866  -2.311   3.648  1.00 86.72           O
ATOM   3236  HA  LYS A 218      -8.200  -0.081   4.782  1.00 86.72           H
ATOM   3237  CB  LYS A 218      -7.285  -0.768   6.573  1.00 86.72           C
ATOM   3238 1HB  LYS A 218      -7.444   0.130   7.171  1.00 86.72           H
ATOM   3239 2HB  LYS A 218      -7.350  -1.618   7.253  1.00 86.72           H
ATOM   3240  CG  LYS A 218      -5.895  -0.724   5.935  1.00 86.72           C
ATOM   3241 1HG  LYS A 218      -5.739  -1.620   5.334  1.00 86.72           H
ATOM   3242 2HG  LYS A 218      -5.828   0.129   5.260  1.00 86.72           H
ATOM   3243  CD  LYS A 218      -4.805  -0.623   7.004  1.00 86.72           C
ATOM   3244 1HD  LYS A 218      -4.926   0.303   7.565  1.00 86.72           H
ATOM   3245 2HD  LYS A 218      -4.909  -1.443   7.714  1.00 86.72           H
ATOM   3246  CE  LYS A 218      -3.412  -0.664   6.371  1.00 86.72           C
ATOM   3247 1HE  LYS A 218      -3.327  -1.534   5.720  1.00 86.72           H
ATOM   3248 2HE  LYS A 218      -3.264   0.217   5.746  1.00 86.72           H
ATOM   3249  NZ  LYS A 218      -2.368  -0.718   7.419  1.00 86.72           N
ATOM   3250 1HZ  LYS A 218      -1.472  -0.928   6.993  1.00 86.72           H
ATOM   3251 2HZ  LYS A 218      -2.316   0.179   7.890  1.00 86.72           H
ATOM   3252 3HZ  LYS A 218      -2.601  -1.440   8.091  1.00 86.72           H
ATOM   3253  HN  LYS A 218      -9.700  -0.604   7.090  1.00 86.72           H
ATOM   3254  N   VAL A 219      -8.957  -3.215   5.410  1.00 91.56           N
ATOM   3255  CA  VAL A 219      -8.957  -4.561   4.863  1.00 91.56           C
ATOM   3256  C   VAL A 219      -9.843  -4.600   3.617  1.00 91.56           C
ATOM   3257  O   VAL A 219      -9.443  -5.133   2.583  1.00 91.56           O
ATOM   3258  HA  VAL A 219      -7.933  -4.798   4.574  1.00 91.56           H
ATOM   3259  CB  VAL A 219      -9.390  -5.562   5.936  1.00 91.56           C
ATOM   3260  HB  VAL A 219     -10.340  -5.222   6.348  1.00 91.56           H
ATOM   3261  CG1 VAL A 219      -9.608  -6.951   5.334  1.00 91.56           C
ATOM   3262 1HG1 VAL A 219     -10.386  -6.898   4.571  1.00 91.56           H
ATOM   3263 2HG1 VAL A 219      -8.680  -7.302   4.883  1.00 91.56           H
ATOM   3264 3HG1 VAL A 219      -9.916  -7.643   6.118  1.00 91.56           H
ATOM   3265  CG2 VAL A 219      -8.374  -5.614   7.080  1.00 91.56           C
ATOM   3266 1HG2 VAL A 219      -7.403  -5.918   6.689  1.00 91.56           H
ATOM   3267 2HG2 VAL A 219      -8.290  -4.627   7.535  1.00 91.56           H
ATOM   3268 3HG2 VAL A 219      -8.706  -6.333   7.828  1.00 91.56           H
ATOM   3269  HN  VAL A 219      -9.420  -3.117   6.291  1.00 91.56           H
ATOM   3270  N   ILE A 220     -11.030  -4.029   3.755  1.00 91.81           N
ATOM   3271  CA  ILE A 220     -12.029  -4.113   2.703  1.00 91.81           C
ATOM   3272  C   ILE A 220     -11.510  -3.394   1.456  1.00 91.81           C
ATOM   3273  O   ILE A 220     -11.435  -3.986   0.380  1.00 91.81           O
ATOM   3274  HA  ILE A 220     -12.162  -5.168   2.463  1.00 91.81           H
ATOM   3275  CB  ILE A 220     -13.377  -3.587   3.200  1.00 91.81           C
ATOM   3276  HB  ILE A 220     -13.211  -2.625   3.684  1.00 91.81           H
ATOM   3277  CG1 ILE A 220     -13.976  -4.524   4.252  1.00 91.81           C
ATOM   3278 1HG1 ILE A 220     -14.170  -5.499   3.806  1.00 91.81           H
ATOM   3279 2HG1 ILE A 220     -13.259  -4.678   5.058  1.00 91.81           H
ATOM   3280  CG2 ILE A 220     -14.336  -3.347   2.033  1.00 91.81           C
ATOM   3281 1HG2 ILE A 220     -13.904  -2.613   1.353  1.00 91.81           H
ATOM   3282 2HG2 ILE A 220     -14.501  -4.283   1.500  1.00 91.81           H
ATOM   3283 3HG2 ILE A 220     -15.286  -2.974   2.415  1.00 91.81           H
ATOM   3284  CD1 ILE A 220     -15.276  -3.949   4.820  1.00 91.81           C
ATOM   3285 1HD1 ILE A 220     -15.073  -2.985   5.286  1.00 91.81           H
ATOM   3286 2HD1 ILE A 220     -15.998  -3.820   4.014  1.00 91.81           H
ATOM   3287 3HD1 ILE A 220     -15.680  -4.635   5.565  1.00 91.81           H
ATOM   3288  HN  ILE A 220     -11.313  -3.517   4.567  1.00 91.81           H
ATOM   3289  N   LEU A 221     -11.167  -2.128   1.642  1.00 90.77           N
ATOM   3290  CA  LEU A 221     -10.820  -1.274   0.518  1.00 90.77           C
ATOM   3291  C   LEU A 221      -9.373  -1.547   0.104  1.00 90.77           C
ATOM   3292  O   LEU A 221      -9.000  -1.324  -1.047  1.00 90.77           O
ATOM   3293  HA  LEU A 221     -11.473  -1.544  -0.311  1.00 90.77           H
ATOM   3294  CB  LEU A 221     -11.097   0.193   0.854  1.00 90.77           C
ATOM   3295 1HB  LEU A 221     -10.503   0.464   1.727  1.00 90.77           H
ATOM   3296 2HB  LEU A 221     -10.745   0.807   0.026  1.00 90.77           H
ATOM   3297  CG  LEU A 221     -12.558   0.552   1.135  1.00 90.77           C
ATOM   3298  HG  LEU A 221     -12.907  -0.062   1.965  1.00 90.77           H
ATOM   3299  CD1 LEU A 221     -12.690   2.014   1.566  1.00 90.77           C
ATOM   3300 1HD1 LEU A 221     -12.109   2.179   2.473  1.00 90.77           H
ATOM   3301 2HD1 LEU A 221     -12.317   2.662   0.773  1.00 90.77           H
ATOM   3302 3HD1 LEU A 221     -13.738   2.243   1.759  1.00 90.77           H
ATOM   3303  CD2 LEU A 221     -13.443   0.228  -0.070  1.00 90.77           C
ATOM   3304 1HD2 LEU A 221     -13.103   0.797  -0.935  1.00 90.77           H
ATOM   3305 2HD2 LEU A 221     -13.382  -0.838  -0.290  1.00 90.77           H
ATOM   3306 3HD2 LEU A 221     -14.476   0.493   0.156  1.00 90.77           H
ATOM   3307  HN  LEU A 221     -11.124  -1.686   2.538  1.00 90.77           H
ATOM   3308  N   GLY A 222      -8.596  -2.025   1.065  1.00 89.85           N
ATOM   3309  CA  GLY A 222      -7.161  -2.148   0.875  1.00 89.85           C
ATOM   3310  C   GLY A 222      -6.812  -3.452   0.155  1.00 89.85           C
ATOM   3311  O   GLY A 222      -5.756  -3.559  -0.466  1.00 89.85           O
ATOM   3312 1HA  GLY A 222      -6.793  -1.300   0.297  1.00 89.85           H
ATOM   3313 2HA  GLY A 222      -6.658  -2.117   1.842  1.00 89.85           H
ATOM   3314  HN  GLY A 222      -8.931  -2.326   1.957  1.00 89.85           H
ATOM   3315  N   PHE A 223      -7.720  -4.411   0.262  1.00 84.67           N
ATOM   3316  CA  PHE A 223      -7.465  -5.744  -0.256  1.00 84.67           C
ATOM   3317  C   PHE A 223      -8.705  -6.308  -0.953  1.00 84.67           C
ATOM   3318  O   PHE A 223      -8.694  -6.532  -2.162  1.00 84.67           O
ATOM   3319  HA  PHE A 223      -6.652  -5.661  -0.977  1.00 84.67           H
ATOM   3320  CB  PHE A 223      -7.121  -6.631   0.942  1.00 84.67           C
ATOM   3321 1HB  PHE A 223      -6.299  -6.176   1.494  1.00 84.67           H
ATOM   3322 2HB  PHE A 223      -7.977  -6.664   1.615  1.00 84.67           H
ATOM   3323  CG  PHE A 223      -6.732  -8.062   0.565  1.00 84.67           C
ATOM   3324  CD1 PHE A 223      -7.534  -9.101   0.923  1.00 84.67           C
ATOM   3325  HD1 PHE A 223      -8.453  -8.914   1.477  1.00 84.67           H
ATOM   3326  CD2 PHE A 223      -5.585  -8.296  -0.127  1.00 84.67           C
ATOM   3327  HD2 PHE A 223      -4.942  -7.463  -0.413  1.00 84.67           H
ATOM   3328  CE1 PHE A 223      -7.173 -10.429   0.573  1.00 84.67           C
ATOM   3329  HE1 PHE A 223      -7.816 -11.262   0.859  1.00 84.67           H
ATOM   3330  CE2 PHE A 223      -5.224  -9.624  -0.477  1.00 84.67           C
ATOM   3331  HE2 PHE A 223      -4.305  -9.811  -1.031  1.00 84.67           H
ATOM   3332  CZ  PHE A 223      -6.026 -10.663  -0.119  1.00 84.67           C
ATOM   3333  HZ  PHE A 223      -5.749 -11.682  -0.388  1.00 84.67           H
ATOM   3334  HN  PHE A 223      -8.614  -4.289   0.693  1.00 84.67           H
ATOM   3335  N   PHE A 224      -9.745  -6.521  -0.160  1.00 85.23           N
ATOM   3336  CA  PHE A 224     -10.827  -7.402  -0.565  1.00 85.23           C
ATOM   3337  C   PHE A 224     -11.473  -6.916  -1.863  1.00 85.23           C
ATOM   3338  O   PHE A 224     -11.537  -7.656  -2.844  1.00 85.23           O
ATOM   3339  HA  PHE A 224     -10.396  -8.391  -0.723  1.00 85.23           H
ATOM   3340  CB  PHE A 224     -11.871  -7.372   0.553  1.00 85.23           C
ATOM   3341 1HB  PHE A 224     -11.373  -7.548   1.507  1.00 85.23           H
ATOM   3342 2HB  PHE A 224     -12.308  -6.374   0.601  1.00 85.23           H
ATOM   3343  CG  PHE A 224     -12.994  -8.397   0.384  1.00 85.23           C
ATOM   3344  CD1 PHE A 224     -14.204  -8.006  -0.100  1.00 85.23           C
ATOM   3345  HD1 PHE A 224     -14.373  -6.963  -0.368  1.00 85.23           H
ATOM   3346  CD2 PHE A 224     -12.783  -9.698   0.718  1.00 85.23           C
ATOM   3347  HD2 PHE A 224     -11.814 -10.011   1.106  1.00 85.23           H
ATOM   3348  CE1 PHE A 224     -15.246  -8.958  -0.257  1.00 85.23           C
ATOM   3349  HE1 PHE A 224     -16.216  -8.645  -0.645  1.00 85.23           H
ATOM   3350  CE2 PHE A 224     -13.826 -10.649   0.561  1.00 85.23           C
ATOM   3351  HE2 PHE A 224     -13.657 -11.692   0.828  1.00 85.23           H
ATOM   3352  CZ  PHE A 224     -15.035 -10.259   0.077  1.00 85.23           C
ATOM   3353  HZ  PHE A 224     -15.835 -10.990  -0.044  1.00 85.23           H
ATOM   3354  HN  PHE A 224      -9.855  -6.104   0.743  1.00 85.23           H
ATOM   3355  N   LEU A 225     -11.937  -5.676  -1.828  1.00 90.78           N
ATOM   3356  CA  LEU A 225     -12.630  -5.103  -2.969  1.00 90.78           C
ATOM   3357  C   LEU A 225     -11.715  -5.152  -4.194  1.00 90.78           C
ATOM   3358  O   LEU A 225     -12.090  -5.693  -5.233  1.00 90.78           O
ATOM   3359  HA  LEU A 225     -13.504  -5.725  -3.166  1.00 90.78           H
ATOM   3360  CB  LEU A 225     -13.140  -3.699  -2.638  1.00 90.78           C
ATOM   3361 1HB  LEU A 225     -13.874  -3.780  -1.836  1.00 90.78           H
ATOM   3362 2HB  LEU A 225     -12.306  -3.114  -2.248  1.00 90.78           H
ATOM   3363  CG  LEU A 225     -13.773  -2.925  -3.795  1.00 90.78           C
ATOM   3364  HG  LEU A 225     -13.107  -2.991  -4.655  1.00 90.78           H
ATOM   3365  CD1 LEU A 225     -15.108  -3.549  -4.207  1.00 90.78           C
ATOM   3366 1HD1 LEU A 225     -14.945  -4.579  -4.524  1.00 90.78           H
ATOM   3367 2HD1 LEU A 225     -15.793  -3.533  -3.360  1.00 90.78           H
ATOM   3368 3HD1 LEU A 225     -15.537  -2.979  -5.031  1.00 90.78           H
ATOM   3369  CD2 LEU A 225     -13.917  -1.441  -3.449  1.00 90.78           C
ATOM   3370 1HD2 LEU A 225     -14.550  -1.334  -2.568  1.00 90.78           H
ATOM   3371 2HD2 LEU A 225     -12.933  -1.019  -3.243  1.00 90.78           H
ATOM   3372 3HD2 LEU A 225     -14.370  -0.914  -4.288  1.00 90.78           H
ATOM   3373  HN  LEU A 225     -11.844  -5.066  -1.041  1.00 90.78           H
ATOM   3374  N   PRO A 226     -10.502  -4.590  -4.096  1.00 91.99           N
ATOM   3375  CA  PRO A 226      -9.575  -4.593  -5.230  1.00 91.99           C
ATOM   3376  C   PRO A 226      -9.356  -5.988  -5.792  1.00 91.99           C
ATOM   3377  O   PRO A 226      -9.387  -6.185  -7.006  1.00 91.99           O
ATOM   3378  HA  PRO A 226      -9.991  -4.016  -6.056  1.00 91.99           H
ATOM   3379  CB  PRO A 226      -8.287  -4.007  -4.647  1.00 91.99           C
ATOM   3380 1HB  PRO A 226      -7.625  -4.788  -4.273  1.00 91.99           H
ATOM   3381 2HB  PRO A 226      -7.727  -3.447  -5.395  1.00 91.99           H
ATOM   3382  CG  PRO A 226      -8.786  -3.105  -3.525  1.00 91.99           C
ATOM   3383 1HG  PRO A 226      -8.003  -2.894  -2.797  1.00 91.99           H
ATOM   3384 2HG  PRO A 226      -9.124  -2.140  -3.901  1.00 91.99           H
ATOM   3385  CD  PRO A 226      -9.924  -3.912  -2.921  1.00 91.99           C
ATOM   3386 1HD  PRO A 226      -9.565  -4.629  -2.183  1.00 91.99           H
ATOM   3387 2HD  PRO A 226     -10.649  -3.274  -2.416  1.00 91.99           H
ATOM   3388  N   PHE A 227      -9.139  -6.930  -4.885  1.00 86.97           N
ATOM   3389  CA  PHE A 227      -8.786  -8.283  -5.280  1.00 86.97           C
ATOM   3390  C   PHE A 227      -9.912  -8.929  -6.090  1.00 86.97           C
ATOM   3391  O   PHE A 227      -9.663  -9.540  -7.128  1.00 86.97           O
ATOM   3392  HA  PHE A 227      -7.890  -8.216  -5.896  1.00 86.97           H
ATOM   3393  CB  PHE A 227      -8.575  -9.084  -3.994  1.00 86.97           C
ATOM   3394 1HB  PHE A 227      -7.817  -8.586  -3.388  1.00 86.97           H
ATOM   3395 2HB  PHE A 227      -9.500  -9.075  -3.417  1.00 86.97           H
ATOM   3396  CG  PHE A 227      -8.150 -10.535  -4.227  1.00 86.97           C
ATOM   3397  CD1 PHE A 227      -9.072 -11.532  -4.166  1.00 86.97           C
ATOM   3398  HD1 PHE A 227     -10.115 -11.297  -3.951  1.00 86.97           H
ATOM   3399  CD2 PHE A 227      -6.849 -10.827  -4.496  1.00 86.97           C
ATOM   3400  HD2 PHE A 227      -6.109 -10.028  -4.544  1.00 86.97           H
ATOM   3401  CE1 PHE A 227      -8.677 -12.879  -4.382  1.00 86.97           C
ATOM   3402  HE1 PHE A 227      -9.417 -13.678  -4.333  1.00 86.97           H
ATOM   3403  CE2 PHE A 227      -6.454 -12.174  -4.712  1.00 86.97           C
ATOM   3404  HE2 PHE A 227      -5.412 -12.408  -4.927  1.00 86.97           H
ATOM   3405  CZ  PHE A 227      -7.377 -13.171  -4.651  1.00 86.97           C
ATOM   3406  HZ  PHE A 227      -7.074 -14.205  -4.817  1.00 86.97           H
ATOM   3407  HN  PHE A 227      -9.201  -6.780  -3.898  1.00 86.97           H
ATOM   3408  N   VAL A 228     -11.127  -8.771  -5.586  1.00 93.49           N
ATOM   3409  CA  VAL A 228     -12.287  -9.366  -6.227  1.00 93.49           C
ATOM   3410  C   VAL A 228     -12.415  -8.817  -7.650  1.00 93.49           C
ATOM   3411  O   VAL A 228     -12.630  -9.575  -8.594  1.00 93.49           O
ATOM   3412  HA  VAL A 228     -12.118 -10.441  -6.280  1.00 93.49           H
ATOM   3413  CB  VAL A 228     -13.536  -9.123  -5.378  1.00 93.49           C
ATOM   3414  HB  VAL A 228     -13.592  -8.056  -5.161  1.00 93.49           H
ATOM   3415  CG1 VAL A 228     -14.803  -9.513  -6.143  1.00 93.49           C
ATOM   3416 1HG1 VAL A 228     -14.877  -8.916  -7.052  1.00 93.49           H
ATOM   3417 2HG1 VAL A 228     -14.758 -10.570  -6.404  1.00 93.49           H
ATOM   3418 3HG1 VAL A 228     -15.676  -9.330  -5.516  1.00 93.49           H
ATOM   3419  CG2 VAL A 228     -13.448  -9.870  -4.046  1.00 93.49           C
ATOM   3420 1HG2 VAL A 228     -13.356 -10.940  -4.235  1.00 93.49           H
ATOM   3421 2HG2 VAL A 228     -12.576  -9.523  -3.492  1.00 93.49           H
ATOM   3422 3HG2 VAL A 228     -14.348  -9.680  -3.462  1.00 93.49           H
ATOM   3423  HN  VAL A 228     -11.324  -8.248  -4.756  1.00 93.49           H
ATOM   3424  N   VAL A 229     -12.277  -7.504  -7.758  1.00 93.33           N
ATOM   3425  CA  VAL A 229     -12.448  -6.836  -9.037  1.00 93.33           C
ATOM   3426  C   VAL A 229     -11.382  -7.336 -10.015  1.00 93.33           C
ATOM   3427  O   VAL A 229     -11.686  -7.641 -11.167  1.00 93.33           O
ATOM   3428  HA  VAL A 229     -13.431  -7.108  -9.421  1.00 93.33           H
ATOM   3429  CB  VAL A 229     -12.418  -5.319  -8.844  1.00 93.33           C
ATOM   3430  HB  VAL A 229     -11.508  -5.068  -8.300  1.00 93.33           H
ATOM   3431  CG1 VAL A 229     -12.375  -4.595 -10.191  1.00 93.33           C
ATOM   3432 1HG1 VAL A 229     -11.480  -4.896 -10.736  1.00 93.33           H
ATOM   3433 2HG1 VAL A 229     -13.259  -4.856 -10.773  1.00 93.33           H
ATOM   3434 3HG1 VAL A 229     -12.354  -3.518 -10.025  1.00 93.33           H
ATOM   3435  CG2 VAL A 229     -13.610  -4.849  -8.007  1.00 93.33           C
ATOM   3436 1HG2 VAL A 229     -14.538  -5.119  -8.513  1.00 93.33           H
ATOM   3437 2HG2 VAL A 229     -13.578  -5.327  -7.028  1.00 93.33           H
ATOM   3438 3HG2 VAL A 229     -13.564  -3.767  -7.885  1.00 93.33           H
ATOM   3439  HN  VAL A 229     -12.054  -6.900  -6.993  1.00 93.33           H
ATOM   3440  N   MET A 230     -10.155  -7.403  -9.519  1.00 85.78           N
ATOM   3441  CA  MET A 230      -9.035  -7.812 -10.348  1.00 85.78           C
ATOM   3442  C   MET A 230      -9.215  -9.249 -10.843  1.00 85.78           C
ATOM   3443  O   MET A 230      -9.028  -9.529 -12.026  1.00 85.78           O
ATOM   3444  HA  MET A 230      -9.031  -7.126 -11.195  1.00 85.78           H
ATOM   3445  CB  MET A 230      -7.738  -7.708  -9.542  1.00 85.78           C
ATOM   3446 1HB  MET A 230      -7.871  -8.184  -8.570  1.00 85.78           H
ATOM   3447 2HB  MET A 230      -6.943  -8.248 -10.055  1.00 85.78           H
ATOM   3448  CG  MET A 230      -7.328  -6.247  -9.349  1.00 85.78           C
ATOM   3449 1HG  MET A 230      -7.332  -5.730 -10.309  1.00 85.78           H
ATOM   3450 2HG  MET A 230      -8.051  -5.739  -8.710  1.00 85.78           H
ATOM   3451  SD  MET A 230      -5.702  -6.161  -8.618  1.00 85.78           S
ATOM   3452  CE  MET A 230      -6.046  -6.866  -7.014  1.00 85.78           C
ATOM   3453 1HE  MET A 230      -6.794  -6.260  -6.503  1.00 85.78           H
ATOM   3454 2HE  MET A 230      -6.423  -7.881  -7.137  1.00 85.78           H
ATOM   3455 3HE  MET A 230      -5.130  -6.887  -6.423  1.00 85.78           H
ATOM   3456  HN  MET A 230      -9.922  -7.184  -8.571  1.00 85.78           H
ATOM   3457  N   ALA A 231      -9.576 -10.120  -9.913  1.00 91.54           N
ATOM   3458  CA  ALA A 231      -9.702 -11.534 -10.221  1.00 91.54           C
ATOM   3459  C   ALA A 231     -10.750 -11.720 -11.321  1.00 91.54           C
ATOM   3460  O   ALA A 231     -10.535 -12.479 -12.265  1.00 91.54           O
ATOM   3461  HA  ALA A 231      -8.737 -11.882 -10.588  1.00 91.54           H
ATOM   3462  CB  ALA A 231     -10.052 -12.306  -8.947  1.00 91.54           C
ATOM   3463 1HB  ALA A 231      -9.263 -12.165  -8.209  1.00 91.54           H
ATOM   3464 2HB  ALA A 231     -10.996 -11.935  -8.546  1.00 91.54           H
ATOM   3465 3HB  ALA A 231     -10.148 -13.366  -9.179  1.00 91.54           H
ATOM   3466  HN  ALA A 231      -9.779  -9.875  -8.965  1.00 91.54           H
ATOM   3467  N   CYS A 232     -11.860 -11.014 -11.162  1.00 90.90           N
ATOM   3468  CA  CYS A 232     -12.954 -11.117 -12.112  1.00 90.90           C
ATOM   3469  C   CYS A 232     -12.459 -10.621 -13.472  1.00 90.90           C
ATOM   3470  O   CYS A 232     -12.671 -11.276 -14.491  1.00 90.90           O
ATOM   3471  HA  CYS A 232     -13.228 -12.171 -12.161  1.00 90.90           H
ATOM   3472  CB  CYS A 232     -14.189 -10.348 -11.638  1.00 90.90           C
ATOM   3473 1HB  CYS A 232     -13.909  -9.332 -11.360  1.00 90.90           H
ATOM   3474 2HB  CYS A 232     -14.912 -10.268 -12.450  1.00 90.90           H
ATOM   3475  SG  CYS A 232     -14.948 -11.201 -10.208  1.00 90.90           S
ATOM   3476  HG  CYS A 232     -14.120 -10.703  -9.294  1.00 90.90           H
ATOM   3477  HN  CYS A 232     -12.017 -10.382 -10.404  1.00 90.90           H
ATOM   3478  N   CYS A 233     -11.809  -9.467 -13.444  1.00 89.30           N
ATOM   3479  CA  CYS A 233     -11.399  -8.809 -14.672  1.00 89.30           C
ATOM   3480  C   CYS A 233     -10.525  -9.780 -15.469  1.00 89.30           C
ATOM   3481  O   CYS A 233     -10.766 -10.008 -16.654  1.00 89.30           O
ATOM   3482  HA  CYS A 233     -12.311  -8.570 -15.219  1.00 89.30           H
ATOM   3483  CB  CYS A 233     -10.677  -7.489 -14.393  1.00 89.30           C
ATOM   3484 1HB  CYS A 233      -9.929  -7.632 -13.613  1.00 89.30           H
ATOM   3485 2HB  CYS A 233     -10.146  -7.159 -15.287  1.00 89.30           H
ATOM   3486  SG  CYS A 233     -11.882  -6.213 -13.876  1.00 89.30           S
ATOM   3487  HG  CYS A 233     -12.015  -6.646 -12.625  1.00 89.30           H
ATOM   3488  HN  CYS A 233     -11.562  -8.984 -12.603  1.00 89.30           H
ATOM   3489  N   TYR A 234      -9.529 -10.325 -14.787  1.00 76.90           N
ATOM   3490  CA  TYR A 234      -8.515 -11.125 -15.454  1.00 76.90           C
ATOM   3491  C   TYR A 234      -9.065 -12.502 -15.833  1.00 76.90           C
ATOM   3492  O   TYR A 234      -8.635 -13.095 -16.820  1.00 76.90           O
ATOM   3493  HA  TYR A 234      -8.215 -10.600 -16.361  1.00 76.90           H
ATOM   3494  CB  TYR A 234      -7.383 -11.302 -14.440  1.00 76.90           C
ATOM   3495 1HB  TYR A 234      -7.810 -11.342 -13.438  1.00 76.90           H
ATOM   3496 2HB  TYR A 234      -6.897 -12.262 -14.617  1.00 76.90           H
ATOM   3497  CG  TYR A 234      -6.328 -10.196 -14.486  1.00 76.90           C
ATOM   3498  CD1 TYR A 234      -5.161 -10.384 -15.199  1.00 76.90           C
ATOM   3499  HD1 TYR A 234      -4.992 -11.321 -15.729  1.00 76.90           H
ATOM   3500  CD2 TYR A 234      -6.542  -9.009 -13.814  1.00 76.90           C
ATOM   3501  HD2 TYR A 234      -7.463  -8.860 -13.251  1.00 76.90           H
ATOM   3502  CE1 TYR A 234      -4.168  -9.343 -15.242  1.00 76.90           C
ATOM   3503  HE1 TYR A 234      -3.242  -9.479 -15.802  1.00 76.90           H
ATOM   3504  CE2 TYR A 234      -5.548  -7.968 -13.858  1.00 76.90           C
ATOM   3505  HE2 TYR A 234      -5.705  -7.026 -13.332  1.00 76.90           H
ATOM   3506  CZ  TYR A 234      -4.410  -8.186 -14.570  1.00 76.90           C
ATOM   3507  OH  TYR A 234      -3.472  -7.203 -14.611  1.00 76.90           O
ATOM   3508  HH  TYR A 234      -3.822  -6.377 -14.167  1.00 76.90           H
ATOM   3509  HN  TYR A 234      -9.408 -10.228 -13.799  1.00 76.90           H
ATOM   3510  N   THR A 235     -10.008 -12.969 -15.028  1.00 85.85           N
ATOM   3511  CA  THR A 235     -10.710 -14.203 -15.336  1.00 85.85           C
ATOM   3512  C   THR A 235     -11.366 -14.113 -16.715  1.00 85.85           C
ATOM   3513  O   THR A 235     -11.262 -15.039 -17.518  1.00 85.85           O
ATOM   3514  HA  THR A 235      -9.981 -15.012 -15.381  1.00 85.85           H
ATOM   3515  CB  THR A 235     -11.706 -14.475 -14.206  1.00 85.85           C
ATOM   3516  HB  THR A 235     -12.468 -13.697 -14.164  1.00 85.85           H
ATOM   3517  OG1 THR A 235     -10.888 -14.598 -13.045  1.00 85.85           O
ATOM   3518  HG1 THR A 235     -10.958 -13.770 -12.489  1.00 85.85           H
ATOM   3519  CG2 THR A 235     -12.379 -15.842 -14.335  1.00 85.85           C
ATOM   3520 1HG2 THR A 235     -11.620 -16.625 -14.309  1.00 85.85           H
ATOM   3521 2HG2 THR A 235     -12.921 -15.893 -15.279  1.00 85.85           H
ATOM   3522 3HG2 THR A 235     -13.075 -15.984 -13.509  1.00 85.85           H
ATOM   3523  HN  THR A 235     -10.292 -12.521 -14.180  1.00 85.85           H
ATOM   3524  N   ILE A 236     -12.028 -12.989 -16.948  1.00 84.49           N
ATOM   3525  CA  ILE A 236     -12.713 -12.772 -18.211  1.00 84.49           C
ATOM   3526  C   ILE A 236     -11.677 -12.560 -19.318  1.00 84.49           C
ATOM   3527  O   ILE A 236     -11.850 -13.044 -20.435  1.00 84.49           O
ATOM   3528  HA  ILE A 236     -13.278 -13.676 -18.437  1.00 84.49           H
ATOM   3529  CB  ILE A 236     -13.721 -11.628 -18.085  1.00 84.49           C
ATOM   3530  HB  ILE A 236     -13.186 -10.737 -17.755  1.00 84.49           H
ATOM   3531  CG1 ILE A 236     -14.776 -11.942 -17.023  1.00 84.49           C
ATOM   3532 1HG1 ILE A 236     -15.476 -12.683 -17.408  1.00 84.49           H
ATOM   3533 2HG1 ILE A 236     -14.297 -12.381 -16.148  1.00 84.49           H
ATOM   3534  CG2 ILE A 236     -14.351 -11.300 -19.440  1.00 84.49           C
ATOM   3535 1HG2 ILE A 236     -13.571 -11.003 -20.141  1.00 84.49           H
ATOM   3536 2HG2 ILE A 236     -14.868 -12.181 -19.823  1.00 84.49           H
ATOM   3537 3HG2 ILE A 236     -15.063 -10.484 -19.321  1.00 84.49           H
ATOM   3538  CD1 ILE A 236     -15.535 -10.678 -16.614  1.00 84.49           C
ATOM   3539 1HD1 ILE A 236     -14.835  -9.949 -16.206  1.00 84.49           H
ATOM   3540 2HD1 ILE A 236     -16.033 -10.255 -17.487  1.00 84.49           H
ATOM   3541 3HD1 ILE A 236     -16.279 -10.929 -15.858  1.00 84.49           H
ATOM   3542  HN  ILE A 236     -12.101 -12.237 -16.293  1.00 84.49           H
ATOM   3543  N   ILE A 237     -10.624 -11.836 -18.967  1.00 81.76           N
ATOM   3544  CA  ILE A 237      -9.565 -11.546 -19.920  1.00 81.76           C
ATOM   3545  C   ILE A 237      -9.023 -12.858 -20.488  1.00 81.76           C
ATOM   3546  O   ILE A 237      -8.974 -13.040 -21.704  1.00 81.76           O
ATOM   3547  HA  ILE A 237     -10.007 -10.973 -20.735  1.00 81.76           H
ATOM   3548  CB  ILE A 237      -8.493 -10.664 -19.276  1.00 81.76           C
ATOM   3549  HB  ILE A 237      -8.317 -11.025 -18.263  1.00 81.76           H
ATOM   3550  CG1 ILE A 237      -8.971  -9.215 -19.163  1.00 81.76           C
ATOM   3551 1HG1 ILE A 237      -8.972  -8.751 -20.149  1.00 81.76           H
ATOM   3552 2HG1 ILE A 237      -9.998  -9.194 -18.799  1.00 81.76           H
ATOM   3553  CG2 ILE A 237      -7.167 -10.773 -20.032  1.00 81.76           C
ATOM   3554 1HG2 ILE A 237      -6.825 -11.808 -20.017  1.00 81.76           H
ATOM   3555 2HG2 ILE A 237      -7.310 -10.453 -21.064  1.00 81.76           H
ATOM   3556 3HG2 ILE A 237      -6.423 -10.137 -19.554  1.00 81.76           H
ATOM   3557  CD1 ILE A 237      -8.073  -8.414 -18.217  1.00 81.76           C
ATOM   3558 1HD1 ILE A 237      -8.093  -8.867 -17.226  1.00 81.76           H
ATOM   3559 2HD1 ILE A 237      -7.051  -8.417 -18.597  1.00 81.76           H
ATOM   3560 3HD1 ILE A 237      -8.435  -7.388 -18.155  1.00 81.76           H
ATOM   3561  HN  ILE A 237     -10.488 -11.452 -18.054  1.00 81.76           H
ATOM   3562  N   ILE A 238      -8.627 -13.740 -19.582  1.00 78.81           N
ATOM   3563  CA  ILE A 238      -8.006 -14.993 -19.977  1.00 78.81           C
ATOM   3564  C   ILE A 238      -8.964 -15.767 -20.885  1.00 78.81           C
ATOM   3565  O   ILE A 238      -8.557 -16.289 -21.922  1.00 78.81           O
ATOM   3566  HA  ILE A 238      -7.111 -14.748 -20.549  1.00 78.81           H
ATOM   3567  CB  ILE A 238      -7.556 -15.780 -18.745  1.00 78.81           C
ATOM   3568  HB  ILE A 238      -8.380 -15.800 -18.032  1.00 78.81           H
ATOM   3569  CG1 ILE A 238      -6.377 -15.090 -18.055  1.00 78.81           C
ATOM   3570 1HG1 ILE A 238      -5.470 -15.240 -18.640  1.00 78.81           H
ATOM   3571 2HG1 ILE A 238      -6.555 -14.015 -18.012  1.00 78.81           H
ATOM   3572  CG2 ILE A 238      -7.237 -17.232 -19.108  1.00 78.81           C
ATOM   3573 1HG2 ILE A 238      -8.128 -17.707 -19.519  1.00 78.81           H
ATOM   3574 2HG2 ILE A 238      -6.438 -17.254 -19.849  1.00 78.81           H
ATOM   3575 3HG2 ILE A 238      -6.919 -17.768 -18.214  1.00 78.81           H
ATOM   3576  CD1 ILE A 238      -6.174 -15.636 -16.640  1.00 78.81           C
ATOM   3577 1HD1 ILE A 238      -7.075 -15.462 -16.051  1.00 78.81           H
ATOM   3578 2HD1 ILE A 238      -5.973 -16.706 -16.689  1.00 78.81           H
ATOM   3579 3HD1 ILE A 238      -5.331 -15.128 -16.172  1.00 78.81           H
ATOM   3580  HN  ILE A 238      -8.725 -13.610 -18.595  1.00 78.81           H
ATOM   3581  N   HIS A 239     -10.219 -15.818 -20.462  1.00 76.88           N
ATOM   3582  CA  HIS A 239     -11.226 -16.567 -21.194  1.00 76.88           C
ATOM   3583  C   HIS A 239     -11.329 -16.027 -22.622  1.00 76.88           C
ATOM   3584  O   HIS A 239     -11.410 -16.798 -23.577  1.00 76.88           O
ATOM   3585  HA  HIS A 239     -10.883 -17.601 -21.230  1.00 76.88           H
ATOM   3586  CB  HIS A 239     -12.565 -16.545 -20.454  1.00 76.88           C
ATOM   3587 1HB  HIS A 239     -12.406 -16.872 -19.427  1.00 76.88           H
ATOM   3588 2HB  HIS A 239     -12.926 -15.517 -20.409  1.00 76.88           H
ATOM   3589  CG  HIS A 239     -13.629 -17.411 -21.084  1.00 76.88           C
ATOM   3590  ND1 HIS A 239     -14.621 -16.902 -21.905  1.00 76.88           N
ATOM   3591  HD1 HIS A 239     -14.734 -15.942 -22.159  1.00 76.88           H
ATOM   3592  CD2 HIS A 239     -13.846 -18.755 -21.006  1.00 76.88           C
ATOM   3593  HD2 HIS A 239     -13.246 -19.465 -20.438  1.00 76.88           H
ATOM   3594  CE1 HIS A 239     -15.394 -17.904 -22.297  1.00 76.88           C
ATOM   3595  HE1 HIS A 239     -16.263 -17.825 -22.950  1.00 76.88           H
ATOM   3596  NE2 HIS A 239     -14.913 -19.051 -21.738  1.00 76.88           N
ATOM   3597  HN  HIS A 239     -10.550 -15.361 -19.636  1.00 76.88           H
ATOM   3598  N   THR A 240     -11.322 -14.705 -22.723  1.00 79.17           N
ATOM   3599  CA  THR A 240     -11.464 -14.053 -24.013  1.00 79.17           C
ATOM   3600  C   THR A 240     -10.267 -14.377 -24.909  1.00 79.17           C
ATOM   3601  O   THR A 240     -10.428 -14.614 -26.106  1.00 79.17           O
ATOM   3602  HA  THR A 240     -12.350 -14.454 -24.506  1.00 79.17           H
ATOM   3603  CB  THR A 240     -11.651 -12.554 -23.767  1.00 79.17           C
ATOM   3604  HB  THR A 240     -10.731 -12.104 -23.395  1.00 79.17           H
ATOM   3605  OG1 THR A 240     -12.770 -12.483 -22.888  1.00 79.17           O
ATOM   3606  HG1 THR A 240     -12.457 -12.365 -21.946  1.00 79.17           H
ATOM   3607  CG2 THR A 240     -12.113 -11.808 -25.020  1.00 79.17           C
ATOM   3608 1HG2 THR A 240     -13.068 -12.215 -25.354  1.00 79.17           H
ATOM   3609 2HG2 THR A 240     -11.371 -11.929 -25.810  1.00 79.17           H
ATOM   3610 3HG2 THR A 240     -12.230 -10.749 -24.790  1.00 79.17           H
ATOM   3611  HN  THR A 240     -11.223 -14.086 -21.945  1.00 79.17           H
ATOM   3612  N   LEU A 241      -9.092 -14.377 -24.296  1.00 75.88           N
ATOM   3613  CA  LEU A 241      -7.859 -14.567 -25.041  1.00 75.88           C
ATOM   3614  C   LEU A 241      -7.824 -15.989 -25.606  1.00 75.88           C
ATOM   3615  O   LEU A 241      -7.406 -16.198 -26.744  1.00 75.88           O
ATOM   3616  HA  LEU A 241      -7.869 -13.865 -25.874  1.00 75.88           H
ATOM   3617  CB  LEU A 241      -6.649 -14.221 -24.171  1.00 75.88           C
ATOM   3618 1HB  LEU A 241      -6.750 -14.743 -23.219  1.00 75.88           H
ATOM   3619 2HB  LEU A 241      -5.755 -14.612 -24.656  1.00 75.88           H
ATOM   3620  CG  LEU A 241      -6.432 -12.734 -23.885  1.00 75.88           C
ATOM   3621  HG  LEU A 241      -7.331 -12.343 -23.409  1.00 75.88           H
ATOM   3622  CD1 LEU A 241      -5.275 -12.527 -22.906  1.00 75.88           C
ATOM   3623 1HD1 LEU A 241      -5.498 -13.035 -21.967  1.00 75.88           H
ATOM   3624 2HD1 LEU A 241      -4.360 -12.938 -23.332  1.00 75.88           H
ATOM   3625 3HD1 LEU A 241      -5.142 -11.461 -22.720  1.00 75.88           H
ATOM   3626  CD2 LEU A 241      -6.231 -11.950 -25.183  1.00 75.88           C
ATOM   3627 1HD2 LEU A 241      -5.358 -12.336 -25.710  1.00 75.88           H
ATOM   3628 2HD2 LEU A 241      -7.113 -12.059 -25.814  1.00 75.88           H
ATOM   3629 3HD2 LEU A 241      -6.079 -10.896 -24.951  1.00 75.88           H
ATOM   3630  HN  LEU A 241      -8.976 -14.251 -23.311  1.00 75.88           H
ATOM   3631  N   ILE A 242      -8.269 -16.929 -24.785  1.00 74.77           N
ATOM   3632  CA  ILE A 242      -8.280 -18.326 -25.184  1.00 74.77           C
ATOM   3633  C   ILE A 242      -9.148 -18.489 -26.433  1.00 74.77           C
ATOM   3634  O   ILE A 242      -8.783 -19.215 -27.357  1.00 74.77           O
ATOM   3635  HA  ILE A 242      -7.256 -18.602 -25.437  1.00 74.77           H
ATOM   3636  CB  ILE A 242      -8.712 -19.213 -24.015  1.00 74.77           C
ATOM   3637  HB  ILE A 242      -9.609 -18.781 -23.571  1.00 74.77           H
ATOM   3638  CG1 ILE A 242      -7.639 -19.245 -22.925  1.00 74.77           C
ATOM   3639 1HG1 ILE A 242      -6.775 -19.809 -23.276  1.00 74.77           H
ATOM   3640 2HG1 ILE A 242      -7.295 -18.232 -22.718  1.00 74.77           H
ATOM   3641  CG2 ILE A 242      -9.079 -20.618 -24.499  1.00 74.77           C
ATOM   3642 1HG2 ILE A 242      -9.902 -20.553 -25.211  1.00 74.77           H
ATOM   3643 2HG2 ILE A 242      -8.215 -21.073 -24.982  1.00 74.77           H
ATOM   3644 3HG2 ILE A 242      -9.382 -21.227 -23.648  1.00 74.77           H
ATOM   3645  CD1 ILE A 242      -8.180 -19.878 -21.641  1.00 74.77           C
ATOM   3646 1HD1 ILE A 242      -9.028 -19.297 -21.279  1.00 74.77           H
ATOM   3647 2HD1 ILE A 242      -8.500 -20.899 -21.846  1.00 74.77           H
ATOM   3648 3HD1 ILE A 242      -7.397 -19.888 -20.883  1.00 74.77           H
ATOM   3649  HN  ILE A 242      -8.617 -16.749 -23.865  1.00 74.77           H
ATOM   3650  N   GLN A 243     -10.281 -17.802 -26.421  1.00 69.88           N
ATOM   3651  CA  GLN A 243     -11.228 -17.902 -27.518  1.00 69.88           C
ATOM   3652  C   GLN A 243     -10.661 -17.233 -28.772  1.00 69.88           C
ATOM   3653  O   GLN A 243     -10.913 -17.684 -29.888  1.00 69.88           O
ATOM   3654  HA  GLN A 243     -11.356 -18.970 -27.694  1.00 69.88           H
ATOM   3655  CB  GLN A 243     -12.578 -17.293 -27.134  1.00 69.88           C
ATOM   3656 1HB  GLN A 243     -12.425 -16.302 -26.705  1.00 69.88           H
ATOM   3657 2HB  GLN A 243     -13.189 -17.162 -28.027  1.00 69.88           H
ATOM   3658  CG  GLN A 243     -13.315 -18.181 -26.130  1.00 69.88           C
ATOM   3659 1HG  GLN A 243     -13.376 -19.199 -26.516  1.00 69.88           H
ATOM   3660 2HG  GLN A 243     -12.752 -18.227 -25.198  1.00 69.88           H
ATOM   3661  CD  GLN A 243     -14.723 -17.649 -25.857  1.00 69.88           C
ATOM   3662  OE1 GLN A 243     -15.071 -16.532 -26.205  1.00 69.88           O
ATOM   3663  NE2 GLN A 243     -15.511 -18.507 -25.215  1.00 69.88           N
ATOM   3664 1HE2 GLN A 243     -15.163 -19.408 -24.957  1.00 69.88           H
ATOM   3665 2HE2 GLN A 243     -16.451 -18.250 -24.990  1.00 69.88           H
ATOM   3666  HN  GLN A 243     -10.554 -17.186 -25.682  1.00 69.88           H
ATOM   3667  N   ALA A 244      -9.907 -16.168 -28.546  1.00 70.62           N
ATOM   3668  CA  ALA A 244      -9.483 -15.306 -29.636  1.00 70.62           C
ATOM   3669  C   ALA A 244      -8.470 -16.052 -30.507  1.00 70.62           C
ATOM   3670  O   ALA A 244      -8.289 -15.722 -31.678  1.00 70.62           O
ATOM   3671  HA  ALA A 244     -10.362 -15.073 -30.236  1.00 70.62           H
ATOM   3672  CB  ALA A 244      -8.915 -14.004 -29.067  1.00 70.62           C
ATOM   3673 1HB  ALA A 244      -9.682 -13.498 -28.481  1.00 70.62           H
ATOM   3674 2HB  ALA A 244      -8.060 -14.229 -28.429  1.00 70.62           H
ATOM   3675 3HB  ALA A 244      -8.597 -13.358 -29.885  1.00 70.62           H
ATOM   3676  HN  ALA A 244      -9.586 -15.892 -27.640  1.00 70.62           H
ATOM   3677  N   LYS A 245      -7.836 -17.046 -29.901  1.00 58.00           N
ATOM   3678  CA  LYS A 245      -6.835 -17.832 -30.602  1.00 58.00           C
ATOM   3679  C   LYS A 245      -5.821 -16.892 -31.257  1.00 58.00           C
ATOM   3680  O   LYS A 245      -4.777 -17.334 -31.734  1.00 58.00           O
ATOM   3681  HA  LYS A 245      -6.315 -18.436 -29.859  1.00 58.00           H
ATOM   3682  CB  LYS A 245      -7.502 -18.797 -31.584  1.00 58.00           C
ATOM   3683 1HB  LYS A 245      -8.253 -18.266 -32.168  1.00 58.00           H
ATOM   3684 2HB  LYS A 245      -6.761 -19.176 -32.287  1.00 58.00           H
ATOM   3685  CG  LYS A 245      -8.156 -19.966 -30.845  1.00 58.00           C
ATOM   3686 1HG  LYS A 245      -7.462 -20.368 -30.107  1.00 58.00           H
ATOM   3687 2HG  LYS A 245      -9.031 -19.612 -30.300  1.00 58.00           H
ATOM   3688  CD  LYS A 245      -8.568 -21.070 -31.821  1.00 58.00           C
ATOM   3689 1HD  LYS A 245      -9.353 -20.702 -32.481  1.00 58.00           H
ATOM   3690 2HD  LYS A 245      -7.720 -21.338 -32.451  1.00 58.00           H
ATOM   3691  CE  LYS A 245      -9.064 -22.308 -31.070  1.00 58.00           C
ATOM   3692 1HE  LYS A 245      -8.327 -22.609 -30.326  1.00 58.00           H
ATOM   3693 2HE  LYS A 245      -9.982 -22.071 -30.532  1.00 58.00           H
ATOM   3694  NZ  LYS A 245      -9.309 -23.422 -32.013  1.00 58.00           N
ATOM   3695 1HZ  LYS A 245      -9.658 -24.226 -31.504  1.00 58.00           H
ATOM   3696 2HZ  LYS A 245      -9.994 -23.135 -32.704  1.00 58.00           H
ATOM   3697 3HZ  LYS A 245      -8.442 -23.667 -32.479  1.00 58.00           H
ATOM   3698  HN  LYS A 245      -7.996 -17.315 -28.952  1.00 58.00           H
ATOM   3699  N   LYS A 246      -6.164 -15.612 -31.259  1.00 51.76           N
ATOM   3700  CA  LYS A 246      -5.370 -14.625 -31.971  1.00 51.76           C
ATOM   3701  C   LYS A 246      -4.192 -14.195 -31.095  1.00 51.76           C
ATOM   3702  O   LYS A 246      -4.386 -13.720 -29.977  1.00 51.76           O
ATOM   3703  HA  LYS A 246      -4.976 -15.107 -32.866  1.00 51.76           H
ATOM   3704  CB  LYS A 246      -6.250 -13.462 -32.434  1.00 51.76           C
ATOM   3705 1HB  LYS A 246      -6.963 -13.206 -31.650  1.00 51.76           H
ATOM   3706 2HB  LYS A 246      -5.633 -12.580 -32.603  1.00 51.76           H
ATOM   3707  CG  LYS A 246      -7.002 -13.820 -33.717  1.00 51.76           C
ATOM   3708 1HG  LYS A 246      -6.299 -14.193 -34.463  1.00 51.76           H
ATOM   3709 2HG  LYS A 246      -7.710 -14.624 -33.516  1.00 51.76           H
ATOM   3710  CD  LYS A 246      -7.747 -12.605 -34.273  1.00 51.76           C
ATOM   3711 1HD  LYS A 246      -8.508 -12.284 -33.562  1.00 51.76           H
ATOM   3712 2HD  LYS A 246      -7.053 -11.772 -34.394  1.00 51.76           H
ATOM   3713  CE  LYS A 246      -8.401 -12.930 -35.617  1.00 51.76           C
ATOM   3714 1HE  LYS A 246      -7.646 -13.281 -36.321  1.00 51.76           H
ATOM   3715 2HE  LYS A 246      -9.120 -13.740 -35.492  1.00 51.76           H
ATOM   3716  NZ  LYS A 246      -9.081 -11.735 -36.166  1.00 51.76           N
ATOM   3717 1HZ  LYS A 246      -9.523 -11.973 -37.047  1.00 51.76           H
ATOM   3718 2HZ  LYS A 246      -9.785 -11.416 -35.509  1.00 51.76           H
ATOM   3719 3HZ  LYS A 246      -8.401 -10.999 -36.317  1.00 51.76           H
ATOM   3720  HN  LYS A 246      -6.966 -15.247 -30.785  1.00 51.76           H
ATOM   3721  N   SER A 247      -2.996 -14.376 -31.636  1.00 53.64           N
ATOM   3722  CA  SER A 247      -1.800 -13.851 -31.000  1.00 53.64           C
ATOM   3723  C   SER A 247      -1.769 -12.327 -31.121  1.00 53.64           C
ATOM   3724  O   SER A 247      -0.936 -11.774 -31.839  1.00 53.64           O
ATOM   3725  HA  SER A 247      -1.874 -14.151 -29.954  1.00 53.64           H
ATOM   3726  CB  SER A 247      -0.537 -14.459 -31.615  1.00 53.64           C
ATOM   3727 1HB  SER A 247      -0.523 -15.532 -31.427  1.00 53.64           H
ATOM   3728 2HB  SER A 247      -0.561 -14.325 -32.697  1.00 53.64           H
ATOM   3729  OG  SER A 247       0.649 -13.869 -31.090  1.00 53.64           O
ATOM   3730  HG  SER A 247       0.760 -12.943 -31.451  1.00 53.64           H
ATOM   3731  HN  SER A 247      -2.838 -14.871 -32.491  1.00 53.64           H
ATOM   3732  N   SER A 248      -2.686 -11.689 -30.409  1.00 54.15           N
ATOM   3733  CA  SER A 248      -2.780 -10.240 -30.434  1.00 54.15           C
ATOM   3734  C   SER A 248      -1.578  -9.625 -29.714  1.00 54.15           C
ATOM   3735  O   SER A 248      -0.762 -10.343 -29.137  1.00 54.15           O
ATOM   3736  HA  SER A 248      -2.773  -9.968 -31.490  1.00 54.15           H
ATOM   3737  CB  SER A 248      -4.084  -9.760 -29.794  1.00 54.15           C
ATOM   3738 1HB  SER A 248      -4.923 -10.298 -30.235  1.00 54.15           H
ATOM   3739 2HB  SER A 248      -4.076 -10.001 -28.731  1.00 54.15           H
ATOM   3740  OG  SER A 248      -4.277  -8.359 -29.961  1.00 54.15           O
ATOM   3741  HG  SER A 248      -5.135  -8.078 -29.531  1.00 54.15           H
ATOM   3742  HN  SER A 248      -3.356 -12.146 -29.824  1.00 54.15           H
ATOM   3743  N   LYS A 249      -1.506  -8.303 -29.772  1.00 46.96           N
ATOM   3744  CA  LYS A 249      -0.360  -7.592 -29.231  1.00 46.96           C
ATOM   3745  C   LYS A 249      -0.392  -7.669 -27.704  1.00 46.96           C
ATOM   3746  O   LYS A 249      -0.667  -6.675 -27.034  1.00 46.96           O
ATOM   3747  HA  LYS A 249       0.537  -8.101 -29.584  1.00 46.96           H
ATOM   3748  CB  LYS A 249      -0.313  -6.162 -29.774  1.00 46.96           C
ATOM   3749 1HB  LYS A 249      -1.255  -5.656 -29.561  1.00 46.96           H
ATOM   3750 2HB  LYS A 249       0.471  -5.602 -29.265  1.00 46.96           H
ATOM   3751  CG  LYS A 249      -0.055  -6.156 -31.282  1.00 46.96           C
ATOM   3752 1HG  LYS A 249       0.920  -6.599 -31.489  1.00 46.96           H
ATOM   3753 2HG  LYS A 249      -0.799  -6.774 -31.784  1.00 46.96           H
ATOM   3754  CD  LYS A 249      -0.104  -4.733 -31.841  1.00 46.96           C
ATOM   3755 1HD  LYS A 249      -1.087  -4.299 -31.655  1.00 46.96           H
ATOM   3756 2HD  LYS A 249       0.623  -4.109 -31.322  1.00 46.96           H
ATOM   3757  CE  LYS A 249       0.188  -4.723 -33.343  1.00 46.96           C
ATOM   3758 1HE  LYS A 249       1.213  -5.046 -33.522  1.00 46.96           H
ATOM   3759 2HE  LYS A 249      -0.463  -5.435 -33.851  1.00 46.96           H
ATOM   3760  NZ  LYS A 249      -0.018  -3.369 -33.903  1.00 46.96           N
ATOM   3761 1HZ  LYS A 249       0.211  -3.373 -34.891  1.00 46.96           H
ATOM   3762 2HZ  LYS A 249      -0.987  -3.096 -33.781  1.00 46.96           H
ATOM   3763 3HZ  LYS A 249       0.582  -2.709 -33.420  1.00 46.96           H
ATOM   3764  HN  LYS A 249      -2.211  -7.722 -30.178  1.00 46.96           H
ATOM   3765  N   HIS A 250      -0.106  -8.859 -27.197  1.00 55.79           N
ATOM   3766  CA  HIS A 250      -0.244  -9.120 -25.774  1.00 55.79           C
ATOM   3767  C   HIS A 250       0.890  -8.430 -25.014  1.00 55.79           C
ATOM   3768  O   HIS A 250       0.998  -8.565 -23.796  1.00 55.79           O
ATOM   3769  HA  HIS A 250      -1.194  -8.684 -25.467  1.00 55.79           H
ATOM   3770  CB  HIS A 250      -0.312 -10.624 -25.502  1.00 55.79           C
ATOM   3771 1HB  HIS A 250       0.587 -11.096 -25.900  1.00 55.79           H
ATOM   3772 2HB  HIS A 250      -0.308 -10.788 -24.424  1.00 55.79           H
ATOM   3773  CG  HIS A 250      -1.524 -11.302 -26.095  1.00 55.79           C
ATOM   3774  ND1 HIS A 250      -2.797 -10.766 -26.014  1.00 55.79           N
ATOM   3775  HD1 HIS A 250      -3.042  -9.904 -25.569  1.00 55.79           H
ATOM   3776  CD2 HIS A 250      -1.643 -12.475 -26.780  1.00 55.79           C
ATOM   3777  HD2 HIS A 250      -0.828 -13.157 -27.024  1.00 55.79           H
ATOM   3778  CE1 HIS A 250      -3.637 -11.589 -26.625  1.00 55.79           C
ATOM   3779  HE1 HIS A 250      -4.712 -11.445 -26.730  1.00 55.79           H
ATOM   3780  NE2 HIS A 250      -2.920 -12.648 -27.098  1.00 55.79           N
ATOM   3781  HN  HIS A 250       0.215  -9.636 -27.740  1.00 55.79           H
ATOM   3782  N   LYS A 251       1.708  -7.706 -25.764  1.00 55.12           N
ATOM   3783  CA  LYS A 251       2.937  -7.158 -25.216  1.00 55.12           C
ATOM   3784  C   LYS A 251       2.602  -6.256 -24.026  1.00 55.12           C
ATOM   3785  O   LYS A 251       3.210  -6.374 -22.963  1.00 55.12           O
ATOM   3786  HA  LYS A 251       3.537  -7.994 -24.857  1.00 55.12           H
ATOM   3787  CB  LYS A 251       3.746  -6.457 -26.310  1.00 55.12           C
ATOM   3788 1HB  LYS A 251       3.111  -5.745 -26.837  1.00 55.12           H
ATOM   3789 2HB  LYS A 251       4.558  -5.887 -25.858  1.00 55.12           H
ATOM   3790  CG  LYS A 251       4.318  -7.471 -27.303  1.00 55.12           C
ATOM   3791 1HG  LYS A 251       4.742  -8.316 -26.761  1.00 55.12           H
ATOM   3792 2HG  LYS A 251       3.516  -7.864 -27.929  1.00 55.12           H
ATOM   3793  CD  LYS A 251       5.392  -6.830 -28.183  1.00 55.12           C
ATOM   3794 1HD  LYS A 251       4.940  -6.071 -28.822  1.00 55.12           H
ATOM   3795 2HD  LYS A 251       6.126  -6.322 -27.556  1.00 55.12           H
ATOM   3796  CE  LYS A 251       6.092  -7.881 -29.047  1.00 55.12           C
ATOM   3797 1HE  LYS A 251       6.163  -8.821 -28.501  1.00 55.12           H
ATOM   3798 2HE  LYS A 251       5.501  -8.076 -29.942  1.00 55.12           H
ATOM   3799  NZ  LYS A 251       7.445  -7.419 -29.430  1.00 55.12           N
ATOM   3800 1HZ  LYS A 251       7.644  -7.707 -30.382  1.00 55.12           H
ATOM   3801 2HZ  LYS A 251       7.488  -6.408 -29.366  1.00 55.12           H
ATOM   3802 3HZ  LYS A 251       8.131  -7.827 -28.804  1.00 55.12           H
ATOM   3803  HN  LYS A 251       1.543  -7.494 -26.727  1.00 55.12           H
ATOM   3804  N   ALA A 252       1.637  -5.376 -24.245  1.00 66.13           N
ATOM   3805  CA  ALA A 252       1.246  -4.423 -23.220  1.00 66.13           C
ATOM   3806  C   ALA A 252       0.602  -5.173 -22.052  1.00 66.13           C
ATOM   3807  O   ALA A 252       0.693  -4.739 -20.904  1.00 66.13           O
ATOM   3808  HA  ALA A 252       2.149  -3.925 -22.867  1.00 66.13           H
ATOM   3809  CB  ALA A 252       0.310  -3.376 -23.826  1.00 66.13           C
ATOM   3810 1HB  ALA A 252       0.824  -2.851 -24.631  1.00 66.13           H
ATOM   3811 2HB  ALA A 252      -0.578  -3.868 -24.222  1.00 66.13           H
ATOM   3812 3HB  ALA A 252       0.017  -2.661 -23.056  1.00 66.13           H
ATOM   3813  HN  ALA A 252       1.126  -5.307 -25.102  1.00 66.13           H
ATOM   3814  N   LEU A 253      -0.034  -6.287 -22.384  1.00 69.71           N
ATOM   3815  CA  LEU A 253      -0.729  -7.079 -21.383  1.00 69.71           C
ATOM   3816  C   LEU A 253       0.295  -7.725 -20.448  1.00 69.71           C
ATOM   3817  O   LEU A 253       0.061  -7.835 -19.246  1.00 69.71           O
ATOM   3818  HA  LEU A 253      -1.347  -6.397 -20.799  1.00 69.71           H
ATOM   3819  CB  LEU A 253      -1.670  -8.082 -22.053  1.00 69.71           C
ATOM   3820 1HB  LEU A 253      -2.264  -7.552 -22.797  1.00 69.71           H
ATOM   3821 2HB  LEU A 253      -1.066  -8.814 -22.589  1.00 69.71           H
ATOM   3822  CG  LEU A 253      -2.623  -8.833 -21.121  1.00 69.71           C
ATOM   3823  HG  LEU A 253      -2.044  -9.229 -20.287  1.00 69.71           H
ATOM   3824  CD1 LEU A 253      -3.673  -7.889 -20.533  1.00 69.71           C
ATOM   3825 1HD1 LEU A 253      -3.177  -7.102 -19.965  1.00 69.71           H
ATOM   3826 2HD1 LEU A 253      -4.254  -7.443 -21.341  1.00 69.71           H
ATOM   3827 3HD1 LEU A 253      -4.338  -8.448 -19.875  1.00 69.71           H
ATOM   3828  CD2 LEU A 253      -3.261 -10.027 -21.835  1.00 69.71           C
ATOM   3829 1HD2 LEU A 253      -3.823  -9.675 -22.700  1.00 69.71           H
ATOM   3830 2HD2 LEU A 253      -2.481 -10.713 -22.164  1.00 69.71           H
ATOM   3831 3HD2 LEU A 253      -3.934 -10.543 -21.150  1.00 69.71           H
ATOM   3832  HN  LEU A 253      -0.079  -6.649 -23.315  1.00 69.71           H
ATOM   3833  N   LYS A 254       1.409  -8.137 -21.037  1.00 72.31           N
ATOM   3834  CA  LYS A 254       2.453  -8.805 -20.279  1.00 72.31           C
ATOM   3835  C   LYS A 254       2.845  -7.936 -19.082  1.00 72.31           C
ATOM   3836  O   LYS A 254       2.952  -8.429 -17.961  1.00 72.31           O
ATOM   3837  HA  LYS A 254       2.037  -9.741 -19.904  1.00 72.31           H
ATOM   3838  CB  LYS A 254       3.629  -9.166 -21.189  1.00 72.31           C
ATOM   3839 1HB  LYS A 254       3.885  -8.310 -21.814  1.00 72.31           H
ATOM   3840 2HB  LYS A 254       4.506  -9.391 -20.583  1.00 72.31           H
ATOM   3841  CG  LYS A 254       3.290 -10.367 -22.073  1.00 72.31           C
ATOM   3842 1HG  LYS A 254       2.920 -11.185 -21.455  1.00 72.31           H
ATOM   3843 2HG  LYS A 254       2.488 -10.102 -22.762  1.00 72.31           H
ATOM   3844  CD  LYS A 254       4.516 -10.831 -22.862  1.00 72.31           C
ATOM   3845 1HD  LYS A 254       4.849 -10.033 -23.526  1.00 72.31           H
ATOM   3846 2HD  LYS A 254       5.337 -11.038 -22.176  1.00 72.31           H
ATOM   3847  CE  LYS A 254       4.199 -12.084 -23.681  1.00 72.31           C
ATOM   3848 1HE  LYS A 254       3.770 -12.849 -23.034  1.00 72.31           H
ATOM   3849 2HE  LYS A 254       3.452 -11.851 -24.439  1.00 72.31           H
ATOM   3850  NZ  LYS A 254       5.425 -12.603 -24.328  1.00 72.31           N
ATOM   3851 1HZ  LYS A 254       5.194 -13.420 -24.883  1.00 72.31           H
ATOM   3852 2HZ  LYS A 254       5.819 -11.887 -24.928  1.00 72.31           H
ATOM   3853 3HZ  LYS A 254       6.101 -12.858 -23.617  1.00 72.31           H
ATOM   3854  HN  LYS A 254       1.603  -8.020 -22.011  1.00 72.31           H
ATOM   3855  N   VAL A 255       3.048  -6.657 -19.362  1.00 77.47           N
ATOM   3856  CA  VAL A 255       3.497  -5.729 -18.339  1.00 77.47           C
ATOM   3857  C   VAL A 255       2.476  -5.699 -17.200  1.00 77.47           C
ATOM   3858  O   VAL A 255       2.831  -5.887 -16.038  1.00 77.47           O
ATOM   3859  HA  VAL A 255       4.445  -6.101 -17.950  1.00 77.47           H
ATOM   3860  CB  VAL A 255       3.746  -4.350 -18.955  1.00 77.47           C
ATOM   3861  HB  VAL A 255       2.808  -4.002 -19.386  1.00 77.47           H
ATOM   3862  CG1 VAL A 255       4.176  -3.342 -17.887  1.00 77.47           C
ATOM   3863 1HG1 VAL A 255       3.391  -3.253 -17.135  1.00 77.47           H
ATOM   3864 2HG1 VAL A 255       5.096  -3.685 -17.413  1.00 77.47           H
ATOM   3865 3HG1 VAL A 255       4.346  -2.371 -18.352  1.00 77.47           H
ATOM   3866  CG2 VAL A 255       4.779  -4.432 -20.080  1.00 77.47           C
ATOM   3867 1HG2 VAL A 255       5.720  -4.812 -19.683  1.00 77.47           H
ATOM   3868 2HG2 VAL A 255       4.417  -5.102 -20.859  1.00 77.47           H
ATOM   3869 3HG2 VAL A 255       4.938  -3.438 -20.500  1.00 77.47           H
ATOM   3870  HN  VAL A 255       2.911  -6.254 -20.267  1.00 77.47           H
ATOM   3871  N   THR A 256       1.227  -5.460 -17.574  1.00 75.66           N
ATOM   3872  CA  THR A 256       0.182  -5.230 -16.590  1.00 75.66           C
ATOM   3873  C   THR A 256      -0.059  -6.494 -15.763  1.00 75.66           C
ATOM   3874  O   THR A 256      -0.320  -6.415 -14.563  1.00 75.66           O
ATOM   3875  HA  THR A 256       0.523  -4.457 -15.901  1.00 75.66           H
ATOM   3876  CB  THR A 256      -1.064  -4.741 -17.330  1.00 75.66           C
ATOM   3877  HB  THR A 256      -1.903  -4.624 -16.644  1.00 75.66           H
ATOM   3878  OG1 THR A 256      -1.249  -5.699 -18.369  1.00 75.66           O
ATOM   3879  HG1 THR A 256      -1.615  -6.548 -17.991  1.00 75.66           H
ATOM   3880  CG2 THR A 256      -0.826  -3.426 -18.073  1.00 75.66           C
ATOM   3881 1HG2 THR A 256      -0.032  -3.562 -18.808  1.00 75.66           H
ATOM   3882 2HG2 THR A 256      -0.534  -2.654 -17.361  1.00 75.66           H
ATOM   3883 3HG2 THR A 256      -1.742  -3.124 -18.581  1.00 75.66           H
ATOM   3884  HN  THR A 256       0.926  -5.423 -18.526  1.00 75.66           H
ATOM   3885  N   ILE A 257       0.037  -7.631 -16.436  1.00 78.71           N
ATOM   3886  CA  ILE A 257      -0.119  -8.912 -15.768  1.00 78.71           C
ATOM   3887  C   ILE A 257       0.958  -9.056 -14.692  1.00 78.71           C
ATOM   3888  O   ILE A 257       0.653  -9.369 -13.542  1.00 78.71           O
ATOM   3889  HA  ILE A 257      -1.095  -8.910 -15.282  1.00 78.71           H
ATOM   3890  CB  ILE A 257      -0.124 -10.052 -16.789  1.00 78.71           C
ATOM   3891  HB  ILE A 257       0.698  -9.890 -17.486  1.00 78.71           H
ATOM   3892  CG1 ILE A 257      -1.417 -10.049 -17.608  1.00 78.71           C
ATOM   3893 1HG1 ILE A 257      -2.265 -10.258 -16.955  1.00 78.71           H
ATOM   3894 2HG1 ILE A 257      -1.579  -9.060 -18.035  1.00 78.71           H
ATOM   3895  CG2 ILE A 257       0.120 -11.400 -16.108  1.00 78.71           C
ATOM   3896 1HG2 ILE A 257       1.088 -11.383 -15.607  1.00 78.71           H
ATOM   3897 2HG2 ILE A 257      -0.665 -11.584 -15.375  1.00 78.71           H
ATOM   3898 3HG2 ILE A 257       0.112 -12.192 -16.856  1.00 78.71           H
ATOM   3899  CD1 ILE A 257      -1.359 -11.091 -18.727  1.00 78.71           C
ATOM   3900 1HD1 ILE A 257      -0.525 -10.865 -19.391  1.00 78.71           H
ATOM   3901 2HD1 ILE A 257      -1.221 -12.082 -18.294  1.00 78.71           H
ATOM   3902 3HD1 ILE A 257      -2.290 -11.068 -19.293  1.00 78.71           H
ATOM   3903  HN  ILE A 257       0.218  -7.686 -17.418  1.00 78.71           H
ATOM   3904  N   THR A 258       2.196  -8.821 -15.103  1.00 83.25           N
ATOM   3905  CA  THR A 258       3.330  -9.033 -14.220  1.00 83.25           C
ATOM   3906  C   THR A 258       3.212  -8.148 -12.977  1.00 83.25           C
ATOM   3907  O   THR A 258       3.389  -8.620 -11.856  1.00 83.25           O
ATOM   3908  HA  THR A 258       3.311 -10.068 -13.878  1.00 83.25           H
ATOM   3909  CB  THR A 258       4.608  -8.783 -15.024  1.00 83.25           C
ATOM   3910  HB  THR A 258       4.701  -7.730 -15.290  1.00 83.25           H
ATOM   3911  OG1 THR A 258       4.510  -9.688 -16.121  1.00 83.25           O
ATOM   3912  HG1 THR A 258       4.028  -9.254 -16.881  1.00 83.25           H
ATOM   3913  CG2 THR A 258       5.866  -9.235 -14.279  1.00 83.25           C
ATOM   3914 1HG2 THR A 258       5.802 -10.303 -14.073  1.00 83.25           H
ATOM   3915 2HG2 THR A 258       5.948  -8.687 -13.340  1.00 83.25           H
ATOM   3916 3HG2 THR A 258       6.743  -9.035 -14.894  1.00 83.25           H
ATOM   3917  HN  THR A 258       2.428  -8.492 -16.018  1.00 83.25           H
ATOM   3918  N   VAL A 259       2.913  -6.880 -13.219  1.00 82.81           N
ATOM   3919  CA  VAL A 259       2.802  -5.918 -12.136  1.00 82.81           C
ATOM   3920  C   VAL A 259       1.733  -6.389 -11.148  1.00 82.81           C
ATOM   3921  O   VAL A 259       1.936  -6.335  -9.936  1.00 82.81           O
ATOM   3922  HA  VAL A 259       3.764  -5.886 -11.624  1.00 82.81           H
ATOM   3923  CB  VAL A 259       2.520  -4.524 -12.702  1.00 82.81           C
ATOM   3924  HB  VAL A 259       1.665  -4.601 -13.373  1.00 82.81           H
ATOM   3925  CG1 VAL A 259       2.154  -3.544 -11.586  1.00 82.81           C
ATOM   3926 1HG1 VAL A 259       1.262  -3.898 -11.069  1.00 82.81           H
ATOM   3927 2HG1 VAL A 259       2.980  -3.473 -10.878  1.00 82.81           H
ATOM   3928 3HG1 VAL A 259       1.958  -2.561 -12.015  1.00 82.81           H
ATOM   3929  CG2 VAL A 259       3.711  -4.011 -13.514  1.00 82.81           C
ATOM   3930 1HG2 VAL A 259       4.591  -3.956 -12.873  1.00 82.81           H
ATOM   3931 2HG2 VAL A 259       3.906  -4.691 -14.342  1.00 82.81           H
ATOM   3932 3HG2 VAL A 259       3.484  -3.018 -13.904  1.00 82.81           H
ATOM   3933  HN  VAL A 259       2.749  -6.509 -14.133  1.00 82.81           H
ATOM   3934  N   LEU A 260       0.618  -6.842 -11.703  1.00 78.35           N
ATOM   3935  CA  LEU A 260      -0.519  -7.231 -10.887  1.00 78.35           C
ATOM   3936  C   LEU A 260      -0.138  -8.442 -10.033  1.00 78.35           C
ATOM   3937  O   LEU A 260      -0.392  -8.462  -8.830  1.00 78.35           O
ATOM   3938  HA  LEU A 260      -0.745  -6.397 -10.223  1.00 78.35           H
ATOM   3939  CB  LEU A 260      -1.753  -7.461 -11.763  1.00 78.35           C
ATOM   3940 1HB  LEU A 260      -1.766  -6.700 -12.543  1.00 78.35           H
ATOM   3941 2HB  LEU A 260      -1.647  -8.425 -12.259  1.00 78.35           H
ATOM   3942  CG  LEU A 260      -3.102  -7.435 -11.041  1.00 78.35           C
ATOM   3943  HG  LEU A 260      -2.922  -7.587  -9.976  1.00 78.35           H
ATOM   3944  CD1 LEU A 260      -3.779  -6.072 -11.194  1.00 78.35           C
ATOM   3945 1HD1 LEU A 260      -3.140  -5.298 -10.769  1.00 78.35           H
ATOM   3946 2HD1 LEU A 260      -3.945  -5.865 -12.251  1.00 78.35           H
ATOM   3947 3HD1 LEU A 260      -4.736  -6.081 -10.671  1.00 78.35           H
ATOM   3948  CD2 LEU A 260      -4.000  -8.579 -11.516  1.00 78.35           C
ATOM   3949 1HD2 LEU A 260      -4.175  -8.482 -12.587  1.00 78.35           H
ATOM   3950 2HD2 LEU A 260      -3.512  -9.532 -11.312  1.00 78.35           H
ATOM   3951 3HD2 LEU A 260      -4.952  -8.537 -10.987  1.00 78.35           H
ATOM   3952  HN  LEU A 260       0.486  -6.944 -12.689  1.00 78.35           H
ATOM   3953  N   THR A 261       0.466  -9.422 -10.689  1.00 85.75           N
ATOM   3954  CA  THR A 261       0.808 -10.668 -10.023  1.00 85.75           C
ATOM   3955  C   THR A 261       1.766 -10.406  -8.860  1.00 85.75           C
ATOM   3956  O   THR A 261       1.577 -10.931  -7.764  1.00 85.75           O
ATOM   3957  HA  THR A 261      -0.102 -11.092  -9.599  1.00 85.75           H
ATOM   3958  CB  THR A 261       1.376 -11.625 -11.074  1.00 85.75           C
ATOM   3959  HB  THR A 261       2.310 -11.241 -11.485  1.00 85.75           H
ATOM   3960  OG1 THR A 261       0.312 -11.784 -12.009  1.00 85.75           O
ATOM   3961  HG1 THR A 261       0.370 -11.081 -12.717  1.00 85.75           H
ATOM   3962  CG2 THR A 261       1.602 -13.033 -10.522  1.00 85.75           C
ATOM   3963 1HG2 THR A 261       0.654 -13.443 -10.172  1.00 85.75           H
ATOM   3964 2HG2 THR A 261       2.307 -12.990  -9.692  1.00 85.75           H
ATOM   3965 3HG2 THR A 261       2.005 -13.672 -11.308  1.00 85.75           H
ATOM   3966  HN  THR A 261       0.720  -9.375 -11.655  1.00 85.75           H
ATOM   3967  N   VAL A 262       2.775  -9.592  -9.137  1.00 88.87           N
ATOM   3968  CA  VAL A 262       3.791  -9.294  -8.143  1.00 88.87           C
ATOM   3969  C   VAL A 262       3.143  -8.574  -6.958  1.00 88.87           C
ATOM   3970  O   VAL A 262       3.473  -8.847  -5.805  1.00 88.87           O
ATOM   3971  HA  VAL A 262       4.200 -10.242  -7.795  1.00 88.87           H
ATOM   3972  CB  VAL A 262       4.928  -8.492  -8.780  1.00 88.87           C
ATOM   3973  HB  VAL A 262       4.492  -7.617  -9.261  1.00 88.87           H
ATOM   3974  CG1 VAL A 262       5.915  -8.002  -7.719  1.00 88.87           C
ATOM   3975 1HG1 VAL A 262       5.395  -7.364  -7.006  1.00 88.87           H
ATOM   3976 2HG1 VAL A 262       6.342  -8.859  -7.197  1.00 88.87           H
ATOM   3977 3HG1 VAL A 262       6.713  -7.436  -8.199  1.00 88.87           H
ATOM   3978  CG2 VAL A 262       5.642  -9.313  -9.856  1.00 88.87           C
ATOM   3979 1HG2 VAL A 262       6.058 -10.215  -9.408  1.00 88.87           H
ATOM   3980 2HG2 VAL A 262       4.930  -9.590 -10.634  1.00 88.87           H
ATOM   3981 3HG2 VAL A 262       6.445  -8.720 -10.293  1.00 88.87           H
ATOM   3982  HN  VAL A 262       2.903  -9.142 -10.021  1.00 88.87           H
ATOM   3983  N   PHE A 263       2.233  -7.668  -7.284  1.00 84.56           N
ATOM   3984  CA  PHE A 263       1.529  -6.914  -6.260  1.00 84.56           C
ATOM   3985  C   PHE A 263       0.750  -7.846  -5.330  1.00 84.56           C
ATOM   3986  O   PHE A 263       0.917  -7.794  -4.112  1.00 84.56           O
ATOM   3987  HA  PHE A 263       2.279  -6.372  -5.685  1.00 84.56           H
ATOM   3988  CB  PHE A 263       0.543  -5.993  -6.982  1.00 84.56           C
ATOM   3989 1HB  PHE A 263       1.094  -5.362  -7.679  1.00 84.56           H
ATOM   3990 2HB  PHE A 263      -0.140  -6.602  -7.575  1.00 84.56           H
ATOM   3991  CG  PHE A 263      -0.275  -5.101  -6.047  1.00 84.56           C
ATOM   3992  CD1 PHE A 263      -1.560  -5.430  -5.744  1.00 84.56           C
ATOM   3993  HD1 PHE A 263      -2.006  -6.330  -6.168  1.00 84.56           H
ATOM   3994  CD2 PHE A 263       0.282  -3.979  -5.517  1.00 84.56           C
ATOM   3995  HD2 PHE A 263       1.311  -3.715  -5.760  1.00 84.56           H
ATOM   3996  CE1 PHE A 263      -2.319  -4.602  -4.875  1.00 84.56           C
ATOM   3997  HE1 PHE A 263      -3.348  -4.866  -4.632  1.00 84.56           H
ATOM   3998  CE2 PHE A 263      -0.477  -3.151  -4.649  1.00 84.56           C
ATOM   3999  HE2 PHE A 263      -0.031  -2.251  -4.225  1.00 84.56           H
ATOM   4000  CZ  PHE A 263      -1.762  -3.480  -4.346  1.00 84.56           C
ATOM   4001  HZ  PHE A 263      -2.344  -2.845  -3.679  1.00 84.56           H
ATOM   4002  HN  PHE A 263       1.974  -7.447  -8.224  1.00 84.56           H
ATOM   4003  N   VAL A 264      -0.084  -8.676  -5.939  1.00 88.46           N
ATOM   4004  CA  VAL A 264      -0.959  -9.550  -5.176  1.00 88.46           C
ATOM   4005  C   VAL A 264      -0.115 -10.436  -4.258  1.00 88.46           C
ATOM   4006  O   VAL A 264      -0.442 -10.611  -3.086  1.00 88.46           O
ATOM   4007  HA  VAL A 264      -1.600  -8.918  -4.561  1.00 88.46           H
ATOM   4008  CB  VAL A 264      -1.853 -10.352  -6.125  1.00 88.46           C
ATOM   4009  HB  VAL A 264      -1.211 -10.839  -6.858  1.00 88.46           H
ATOM   4010  CG1 VAL A 264      -2.614 -11.443  -5.369  1.00 88.46           C
ATOM   4011 1HG1 VAL A 264      -1.904 -12.123  -4.899  1.00 88.46           H
ATOM   4012 2HG1 VAL A 264      -3.240 -10.985  -4.603  1.00 88.46           H
ATOM   4013 3HG1 VAL A 264      -3.242 -11.997  -6.066  1.00 88.46           H
ATOM   4014  CG2 VAL A 264      -2.816  -9.433  -6.879  1.00 88.46           C
ATOM   4015 1HG2 VAL A 264      -3.449  -8.905  -6.165  1.00 88.46           H
ATOM   4016 2HG2 VAL A 264      -2.246  -8.710  -7.463  1.00 88.46           H
ATOM   4017 3HG2 VAL A 264      -3.439 -10.029  -7.546  1.00 88.46           H
ATOM   4018  HN  VAL A 264      -0.167  -8.757  -6.932  1.00 88.46           H
ATOM   4019  N   LEU A 265       0.956 -10.971  -4.827  1.00 89.48           N
ATOM   4020  CA  LEU A 265       1.787 -11.922  -4.109  1.00 89.48           C
ATOM   4021  C   LEU A 265       2.436 -11.225  -2.912  1.00 89.48           C
ATOM   4022  O   LEU A 265       2.578 -11.820  -1.845  1.00 89.48           O
ATOM   4023  HA  LEU A 265       1.134 -12.712  -3.737  1.00 89.48           H
ATOM   4024  CB  LEU A 265       2.793 -12.577  -5.058  1.00 89.48           C
ATOM   4025 1HB  LEU A 265       3.297 -11.791  -5.621  1.00 89.48           H
ATOM   4026 2HB  LEU A 265       3.555 -13.078  -4.459  1.00 89.48           H
ATOM   4027  CG  LEU A 265       2.218 -13.589  -6.051  1.00 89.48           C
ATOM   4028  HG  LEU A 265       1.433 -13.097  -6.624  1.00 89.48           H
ATOM   4029  CD1 LEU A 265       3.286 -14.047  -7.047  1.00 89.48           C
ATOM   4030 1HD1 LEU A 265       3.658 -13.186  -7.601  1.00 89.48           H
ATOM   4031 2HD1 LEU A 265       4.109 -14.516  -6.507  1.00 89.48           H
ATOM   4032 3HD1 LEU A 265       2.850 -14.766  -7.741  1.00 89.48           H
ATOM   4033  CD2 LEU A 265       1.573 -14.768  -5.320  1.00 89.48           C
ATOM   4034 1HD2 LEU A 265       2.321 -15.268  -4.705  1.00 89.48           H
ATOM   4035 2HD2 LEU A 265       0.765 -14.404  -4.685  1.00 89.48           H
ATOM   4036 3HD2 LEU A 265       1.172 -15.472  -6.049  1.00 89.48           H
ATOM   4037  HN  LEU A 265       1.256 -10.766  -5.758  1.00 89.48           H
ATOM   4038  N   SER A 266       2.810  -9.972  -3.129  1.00 90.89           N
ATOM   4039  CA  SER A 266       3.525  -9.218  -2.113  1.00 90.89           C
ATOM   4040  C   SER A 266       2.549  -8.732  -1.039  1.00 90.89           C
ATOM   4041  O   SER A 266       2.906  -8.642   0.134  1.00 90.89           O
ATOM   4042  HA  SER A 266       4.244  -9.917  -1.687  1.00 90.89           H
ATOM   4043  CB  SER A 266       4.270  -8.032  -2.729  1.00 90.89           C
ATOM   4044 1HB  SER A 266       4.855  -7.531  -1.958  1.00 90.89           H
ATOM   4045 2HB  SER A 266       4.974  -8.396  -3.477  1.00 90.89           H
ATOM   4046  OG  SER A 266       3.379  -7.097  -3.331  1.00 90.89           O
ATOM   4047  HG  SER A 266       3.256  -7.316  -4.299  1.00 90.89           H
ATOM   4048  HN  SER A 266       2.634  -9.475  -3.978  1.00 90.89           H
ATOM   4049  N   GLN A 267       1.336  -8.432  -1.480  1.00 85.99           N
ATOM   4050  CA  GLN A 267       0.361  -7.794  -0.611  1.00 85.99           C
ATOM   4051  C   GLN A 267      -0.383  -8.847   0.214  1.00 85.99           C
ATOM   4052  O   GLN A 267      -0.834  -8.566   1.323  1.00 85.99           O
ATOM   4053  HA  GLN A 267       0.939  -7.148   0.049  1.00 85.99           H
ATOM   4054  CB  GLN A 267      -0.617  -6.939  -1.419  1.00 85.99           C
ATOM   4055 1HB  GLN A 267      -1.039  -7.532  -2.231  1.00 85.99           H
ATOM   4056 2HB  GLN A 267      -1.448  -6.632  -0.784  1.00 85.99           H
ATOM   4057  CG  GLN A 267       0.079  -5.703  -1.991  1.00 85.99           C
ATOM   4058 1HG  GLN A 267       0.962  -6.005  -2.554  1.00 85.99           H
ATOM   4059 2HG  GLN A 267      -0.587  -5.197  -2.690  1.00 85.99           H
ATOM   4060  CD  GLN A 267       0.485  -4.737  -0.876  1.00 85.99           C
ATOM   4061  OE1 GLN A 267      -0.121  -4.680   0.182  1.00 85.99           O
ATOM   4062  NE2 GLN A 267       1.540  -3.983  -1.170  1.00 85.99           N
ATOM   4063 1HE2 GLN A 267       1.992  -4.080  -2.057  1.00 85.99           H
ATOM   4064 2HE2 GLN A 267       1.882  -3.320  -0.504  1.00 85.99           H
ATOM   4065  HN  GLN A 267       1.017  -8.616  -2.409  1.00 85.99           H
ATOM   4066  N   PHE A 268      -0.489 -10.036  -0.360  1.00 91.89           N
ATOM   4067  CA  PHE A 268      -1.351 -11.063   0.199  1.00 91.89           C
ATOM   4068  C   PHE A 268      -0.936 -11.407   1.631  1.00 91.89           C
ATOM   4069  O   PHE A 268      -1.751 -11.336   2.551  1.00 91.89           O
ATOM   4070  HA  PHE A 268      -2.366 -10.667   0.201  1.00 91.89           H
ATOM   4071  CB  PHE A 268      -1.192 -12.307  -0.678  1.00 91.89           C
ATOM   4072 1HB  PHE A 268      -1.413 -12.042  -1.711  1.00 91.89           H
ATOM   4073 2HB  PHE A 268      -0.151 -12.629  -0.648  1.00 91.89           H
ATOM   4074  CG  PHE A 268      -2.085 -13.479  -0.264  1.00 91.89           C
ATOM   4075  CD1 PHE A 268      -1.566 -14.508   0.458  1.00 91.89           C
ATOM   4076  HD1 PHE A 268      -0.514 -14.498   0.742  1.00 91.89           H
ATOM   4077  CD2 PHE A 268      -3.398 -13.491  -0.619  1.00 91.89           C
ATOM   4078  HD2 PHE A 268      -3.814 -12.666  -1.198  1.00 91.89           H
ATOM   4079  CE1 PHE A 268      -2.395 -15.595   0.842  1.00 91.89           C
ATOM   4080  HE1 PHE A 268      -1.979 -16.419   1.421  1.00 91.89           H
ATOM   4081  CE2 PHE A 268      -4.227 -14.578  -0.235  1.00 91.89           C
ATOM   4082  HE2 PHE A 268      -5.279 -14.588  -0.519  1.00 91.89           H
ATOM   4083  CZ  PHE A 268      -3.708 -15.607   0.487  1.00 91.89           C
ATOM   4084  HZ  PHE A 268      -4.344 -16.441   0.782  1.00 91.89           H
ATOM   4085  HN  PHE A 268       0.001 -10.302  -1.191  1.00 91.89           H
ATOM   4086  N   PRO A 269       0.331 -11.783   1.846  1.00 95.15           N
ATOM   4087  CA  PRO A 269       0.787 -12.171   3.183  1.00 95.15           C
ATOM   4088  C   PRO A 269       0.471 -11.115   4.229  1.00 95.15           C
ATOM   4089  O   PRO A 269       0.016 -11.438   5.326  1.00 95.15           O
ATOM   4090  HA  PRO A 269       0.260 -13.066   3.514  1.00 95.15           H
ATOM   4091  CB  PRO A 269       2.295 -12.365   3.010  1.00 95.15           C
ATOM   4092 1HB  PRO A 269       2.845 -11.451   3.232  1.00 95.15           H
ATOM   4093 2HB  PRO A 269       2.679 -13.137   3.678  1.00 95.15           H
ATOM   4094  CG  PRO A 269       2.434 -12.766   1.547  1.00 95.15           C
ATOM   4095 1HG  PRO A 269       3.445 -12.600   1.176  1.00 95.15           H
ATOM   4096 2HG  PRO A 269       2.221 -13.824   1.395  1.00 95.15           H
ATOM   4097  CD  PRO A 269       1.417 -11.874   0.853  1.00 95.15           C
ATOM   4098 1HD  PRO A 269       1.831 -10.893   0.621  1.00 95.15           H
ATOM   4099 2HD  PRO A 269       1.078 -12.304  -0.090  1.00 95.15           H
ATOM   4100  N   TYR A 270       0.722  -9.868   3.860  1.00 92.54           N
ATOM   4101  CA  TYR A 270       0.526  -8.760   4.780  1.00 92.54           C
ATOM   4102  C   TYR A 270      -0.945  -8.635   5.181  1.00 92.54           C
ATOM   4103  O   TYR A 270      -1.260  -8.485   6.360  1.00 92.54           O
ATOM   4104  HA  TYR A 270       1.123  -8.954   5.671  1.00 92.54           H
ATOM   4105  CB  TYR A 270       0.945  -7.501   4.019  1.00 92.54           C
ATOM   4106 1HB  TYR A 270       2.016  -7.545   3.825  1.00 92.54           H
ATOM   4107 2HB  TYR A 270       0.446  -7.491   3.050  1.00 92.54           H
ATOM   4108  CG  TYR A 270       0.627  -6.196   4.752  1.00 92.54           C
ATOM   4109  CD1 TYR A 270      -0.281  -5.306   4.216  1.00 92.54           C
ATOM   4110  HD1 TYR A 270      -0.772  -5.533   3.270  1.00 92.54           H
ATOM   4111  CD2 TYR A 270       1.249  -5.909   5.951  1.00 92.54           C
ATOM   4112  HD2 TYR A 270       1.967  -6.612   6.374  1.00 92.54           H
ATOM   4113  CE1 TYR A 270      -0.580  -4.079   4.907  1.00 92.54           C
ATOM   4114  HE1 TYR A 270      -1.296  -3.367   4.494  1.00 92.54           H
ATOM   4115  CE2 TYR A 270       0.950  -4.682   6.641  1.00 92.54           C
ATOM   4116  HE2 TYR A 270       1.434  -4.443   7.588  1.00 92.54           H
ATOM   4117  CZ  TYR A 270       0.050  -3.827   6.085  1.00 92.54           C
ATOM   4118  OH  TYR A 270      -0.232  -2.667   6.737  1.00 92.54           O
ATOM   4119  HH  TYR A 270       0.185  -2.676   7.646  1.00 92.54           H
ATOM   4120  HN  TYR A 270       1.054  -9.610   2.952  1.00 92.54           H
ATOM   4121  N   ASN A 271      -1.806  -8.699   4.176  1.00 90.57           N
ATOM   4122  CA  ASN A 271      -3.227  -8.487   4.394  1.00 90.57           C
ATOM   4123  C   ASN A 271      -3.798  -9.663   5.190  1.00 90.57           C
ATOM   4124  O   ASN A 271      -4.810  -9.521   5.874  1.00 90.57           O
ATOM   4125  HA  ASN A 271      -3.296  -7.544   4.937  1.00 90.57           H
ATOM   4126  CB  ASN A 271      -3.982  -8.404   3.066  1.00 90.57           C
ATOM   4127 1HB  ASN A 271      -3.621  -9.178   2.389  1.00 90.57           H
ATOM   4128 2HB  ASN A 271      -5.042  -8.596   3.233  1.00 90.57           H
ATOM   4129  CG  ASN A 271      -3.803  -7.029   2.419  1.00 90.57           C
ATOM   4130  OD1 ASN A 271      -4.400  -6.043   2.819  1.00 90.57           O
ATOM   4131  ND2 ASN A 271      -2.950  -7.018   1.399  1.00 90.57           N
ATOM   4132 1HD2 ASN A 271      -2.493  -7.863   1.120  1.00 90.57           H
ATOM   4133 2HD2 ASN A 271      -2.766  -6.166   0.910  1.00 90.57           H
ATOM   4134  HN  ASN A 271      -1.548  -8.892   3.230  1.00 90.57           H
ATOM   4135  N   CYS A 272      -3.124 -10.797   5.073  1.00 95.34           N
ATOM   4136  CA  CYS A 272      -3.480 -11.964   5.864  1.00 95.34           C
ATOM   4137  C   CYS A 272      -3.317 -11.609   7.343  1.00 95.34           C
ATOM   4138  O   CYS A 272      -4.216 -11.854   8.146  1.00 95.34           O
ATOM   4139  HA  CYS A 272      -4.520 -12.193   5.632  1.00 95.34           H
ATOM   4140  CB  CYS A 272      -2.645 -13.186   5.475  1.00 95.34           C
ATOM   4141 1HB  CYS A 272      -1.589 -12.921   5.445  1.00 95.34           H
ATOM   4142 2HB  CYS A 272      -2.757 -13.966   6.228  1.00 95.34           H
ATOM   4143  SG  CYS A 272      -3.179 -13.814   3.841  1.00 95.34           S
ATOM   4144  HG  CYS A 272      -2.605 -12.849   3.128  1.00 95.34           H
ATOM   4145  HN  CYS A 272      -2.350 -10.927   4.454  1.00 95.34           H
ATOM   4146  N   ILE A 273      -2.165 -11.036   7.659  1.00 94.31           N
ATOM   4147  CA  ILE A 273      -1.865 -10.663   9.030  1.00 94.31           C
ATOM   4148  C   ILE A 273      -2.789  -9.520   9.457  1.00 94.31           C
ATOM   4149  O   ILE A 273      -3.273  -9.497  10.588  1.00 94.31           O
ATOM   4150  HA  ILE A 273      -2.076 -11.529   9.658  1.00 94.31           H
ATOM   4151  CB  ILE A 273      -0.377 -10.342   9.186  1.00 94.31           C
ATOM   4152  HB  ILE A 273      -0.126  -9.543   8.489  1.00 94.31           H
ATOM   4153  CG1 ILE A 273       0.486 -11.551   8.818  1.00 94.31           C
ATOM   4154 1HG1 ILE A 273       0.320 -11.816   7.774  1.00 94.31           H
ATOM   4155 2HG1 ILE A 273       1.540 -11.293   8.917  1.00 94.31           H
ATOM   4156  CG2 ILE A 273      -0.072  -9.827  10.594  1.00 94.31           C
ATOM   4157 1HG2 ILE A 273      -0.646  -8.920  10.781  1.00 94.31           H
ATOM   4158 2HG2 ILE A 273      -0.344 -10.587  11.326  1.00 94.31           H
ATOM   4159 3HG2 ILE A 273       0.992  -9.606  10.677  1.00 94.31           H
ATOM   4160  CD1 ILE A 273       0.161 -12.749   9.712  1.00 94.31           C
ATOM   4161 1HD1 ILE A 273       0.352 -12.487  10.753  1.00 94.31           H
ATOM   4162 2HD1 ILE A 273      -0.888 -13.019   9.592  1.00 94.31           H
ATOM   4163 3HD1 ILE A 273       0.789 -13.594   9.430  1.00 94.31           H
ATOM   4164  HN  ILE A 273      -1.444 -10.828   6.997  1.00 94.31           H
ATOM   4165  N   LEU A 274      -3.006  -8.600   8.529  1.00 91.14           N
ATOM   4166  CA  LEU A 274      -3.828  -7.435   8.808  1.00 91.14           C
ATOM   4167  C   LEU A 274      -5.245  -7.890   9.166  1.00 91.14           C
ATOM   4168  O   LEU A 274      -5.896  -7.289  10.019  1.00 91.14           O
ATOM   4169  HA  LEU A 274      -3.398  -6.931   9.674  1.00 91.14           H
ATOM   4170  CB  LEU A 274      -3.776  -6.449   7.639  1.00 91.14           C
ATOM   4171 1HB  LEU A 274      -2.731  -6.274   7.384  1.00 91.14           H
ATOM   4172 2HB  LEU A 274      -4.241  -6.920   6.772  1.00 91.14           H
ATOM   4173  CG  LEU A 274      -4.450  -5.096   7.872  1.00 91.14           C
ATOM   4174  HG  LEU A 274      -5.462  -5.276   8.234  1.00 91.14           H
ATOM   4175  CD1 LEU A 274      -3.719  -4.298   8.954  1.00 91.14           C
ATOM   4176 1HD1 LEU A 274      -3.729  -4.860   9.888  1.00 91.14           H
ATOM   4177 2HD1 LEU A 274      -2.688  -4.127   8.645  1.00 91.14           H
ATOM   4178 3HD1 LEU A 274      -4.218  -3.341   9.100  1.00 91.14           H
ATOM   4179  CD2 LEU A 274      -4.571  -4.311   6.564  1.00 91.14           C
ATOM   4180 1HD2 LEU A 274      -3.577  -4.140   6.150  1.00 91.14           H
ATOM   4181 2HD2 LEU A 274      -5.168  -4.880   5.852  1.00 91.14           H
ATOM   4182 3HD2 LEU A 274      -5.053  -3.353   6.759  1.00 91.14           H
ATOM   4183  HN  LEU A 274      -2.631  -8.640   7.603  1.00 91.14           H
ATOM   4184  N   LEU A 275      -5.679  -8.948   8.497  1.00 93.55           N
ATOM   4185  CA  LEU A 275      -6.997  -9.504   8.749  1.00 93.55           C
ATOM   4186  C   LEU A 275      -7.064 -10.012  10.191  1.00 93.55           C
ATOM   4187  O   LEU A 275      -8.024  -9.735  10.907  1.00 93.55           O
ATOM   4188  HA  LEU A 275      -7.720  -8.696   8.635  1.00 93.55           H
ATOM   4189  CB  LEU A 275      -7.339 -10.569   7.705  1.00 93.55           C
ATOM   4190 1HB  LEU A 275      -7.291 -10.109   6.718  1.00 93.55           H
ATOM   4191 2HB  LEU A 275      -6.569 -11.339   7.736  1.00 93.55           H
ATOM   4192  CG  LEU A 275      -8.703 -11.244   7.857  1.00 93.55           C
ATOM   4193  HG  LEU A 275      -8.767 -11.661   8.862  1.00 93.55           H
ATOM   4194  CD1 LEU A 275      -9.837 -10.226   7.717  1.00 93.55           C
ATOM   4195 1HD1 LEU A 275      -9.737  -9.463   8.489  1.00 93.55           H
ATOM   4196 2HD1 LEU A 275      -9.786  -9.759   6.734  1.00 93.55           H
ATOM   4197 3HD1 LEU A 275     -10.796 -10.733   7.830  1.00 93.55           H
ATOM   4198  CD2 LEU A 275      -8.852 -12.407   6.874  1.00 93.55           C
ATOM   4199 1HD2 LEU A 275      -8.758 -12.035   5.854  1.00 93.55           H
ATOM   4200 2HD2 LEU A 275      -8.073 -13.145   7.065  1.00 93.55           H
ATOM   4201 3HD2 LEU A 275      -9.831 -12.869   7.004  1.00 93.55           H
ATOM   4202  HN  LEU A 275      -5.148  -9.422   7.794  1.00 93.55           H
ATOM   4203  N   VAL A 276      -6.030 -10.748  10.573  1.00 95.38           N
ATOM   4204  CA  VAL A 276      -5.961 -11.302  11.915  1.00 95.38           C
ATOM   4205  C   VAL A 276      -6.037 -10.165  12.936  1.00 95.38           C
ATOM   4206  O   VAL A 276      -6.784 -10.249  13.909  1.00 95.38           O
ATOM   4207  HA  VAL A 276      -6.827 -11.951  12.048  1.00 95.38           H
ATOM   4208  CB  VAL A 276      -4.701 -12.156  12.064  1.00 95.38           C
ATOM   4209  HB  VAL A 276      -3.844 -11.539  11.795  1.00 95.38           H
ATOM   4210  CG1 VAL A 276      -4.516 -12.612  13.513  1.00 95.38           C
ATOM   4211 1HG1 VAL A 276      -4.425 -11.739  14.159  1.00 95.38           H
ATOM   4212 2HG1 VAL A 276      -5.378 -13.204  13.821  1.00 95.38           H
ATOM   4213 3HG1 VAL A 276      -3.613 -13.217  13.591  1.00 95.38           H
ATOM   4214  CG2 VAL A 276      -4.735 -13.354  11.113  1.00 95.38           C
ATOM   4215 1HG2 VAL A 276      -5.604 -13.972  11.337  1.00 95.38           H
ATOM   4216 2HG2 VAL A 276      -4.797 -12.999  10.084  1.00 95.38           H
ATOM   4217 3HG2 VAL A 276      -3.827 -13.944  11.240  1.00 95.38           H
ATOM   4218  HN  VAL A 276      -5.251 -10.966   9.985  1.00 95.38           H
ATOM   4219  N   GLN A 277      -5.254  -9.128  12.678  1.00 92.22           N
ATOM   4220  CA  GLN A 277      -5.202  -7.987  13.577  1.00 92.22           C
ATOM   4221  C   GLN A 277      -6.577  -7.323  13.671  1.00 92.22           C
ATOM   4222  O   GLN A 277      -6.965  -6.838  14.733  1.00 92.22           O
ATOM   4223  HA  GLN A 277      -4.921  -8.396  14.548  1.00 92.22           H
ATOM   4224  CB  GLN A 277      -4.138  -6.984  13.129  1.00 92.22           C
ATOM   4225 1HB  GLN A 277      -4.240  -6.792  12.061  1.00 92.22           H
ATOM   4226 2HB  GLN A 277      -4.292  -6.033  13.639  1.00 92.22           H
ATOM   4227  CG  GLN A 277      -2.731  -7.507  13.427  1.00 92.22           C
ATOM   4228 1HG  GLN A 277      -2.653  -7.772  14.481  1.00 92.22           H
ATOM   4229 2HG  GLN A 277      -2.549  -8.416  12.855  1.00 92.22           H
ATOM   4230  CD  GLN A 277      -1.672  -6.459  13.079  1.00 92.22           C
ATOM   4231  OE1 GLN A 277      -1.882  -5.571  12.269  1.00 92.22           O
ATOM   4232  NE2 GLN A 277      -0.524  -6.611  13.734  1.00 92.22           N
ATOM   4233 1HE2 GLN A 277      -0.417  -7.362  14.386  1.00 92.22           H
ATOM   4234 2HE2 GLN A 277       0.231  -5.975  13.575  1.00 92.22           H
ATOM   4235  HN  GLN A 277      -4.663  -9.059  11.874  1.00 92.22           H
ATOM   4236  N   THR A 278      -7.277  -7.323  12.546  1.00 93.08           N
ATOM   4237  CA  THR A 278      -8.582  -6.687  12.477  1.00 93.08           C
ATOM   4238  C   THR A 278      -9.586  -7.435  13.356  1.00 93.08           C
ATOM   4239  O   THR A 278     -10.352  -6.817  14.094  1.00 93.08           O
ATOM   4240  HA  THR A 278      -8.495  -5.678  12.879  1.00 93.08           H
ATOM   4241  CB  THR A 278      -8.996  -6.617  11.005  1.00 93.08           C
ATOM   4242  HB  THR A 278      -9.142  -7.616  10.594  1.00 93.08           H
ATOM   4243  OG1 THR A 278      -7.969  -5.843  10.392  1.00 93.08           O
ATOM   4244  HG1 THR A 278      -7.292  -6.447   9.970  1.00 93.08           H
ATOM   4245  CG2 THR A 278     -10.264  -5.788  10.793  1.00 93.08           C
ATOM   4246 1HG2 THR A 278     -10.095  -4.770  11.143  1.00 93.08           H
ATOM   4247 2HG2 THR A 278     -11.087  -6.233  11.352  1.00 93.08           H
ATOM   4248 3HG2 THR A 278     -10.513  -5.771   9.732  1.00 93.08           H
ATOM   4249  HN  THR A 278      -6.967  -7.745  11.694  1.00 93.08           H
ATOM   4250  N   ILE A 279      -9.552  -8.755  13.247  1.00 93.32           N
ATOM   4251  CA  ILE A 279     -10.459  -9.594  14.012  1.00 93.32           C
ATOM   4252  C   ILE A 279     -10.129  -9.470  15.500  1.00 93.32           C
ATOM   4253  O   ILE A 279     -11.027  -9.351  16.332  1.00 93.32           O
ATOM   4254  HA  ILE A 279     -11.468  -9.215  13.850  1.00 93.32           H
ATOM   4255  CB  ILE A 279     -10.427 -11.032  13.492  1.00 93.32           C
ATOM   4256  HB  ILE A 279      -9.391 -11.372  13.493  1.00 93.32           H
ATOM   4257  CG1 ILE A 279     -10.925 -11.105  12.047  1.00 93.32           C
ATOM   4258 1HG1 ILE A 279     -12.004 -10.952  12.023  1.00 93.32           H
ATOM   4259 2HG1 ILE A 279     -10.476 -10.301  11.463  1.00 93.32           H
ATOM   4260  CG2 ILE A 279     -11.210 -11.967  14.416  1.00 93.32           C
ATOM   4261 1HG2 ILE A 279     -10.769 -11.946  15.413  1.00 93.32           H
ATOM   4262 2HG2 ILE A 279     -12.248 -11.638  14.470  1.00 93.32           H
ATOM   4263 3HG2 ILE A 279     -11.170 -12.983  14.023  1.00 93.32           H
ATOM   4264  CD1 ILE A 279     -10.581 -12.455  11.416  1.00 93.32           C
ATOM   4265 1HD1 ILE A 279      -9.500 -12.593  11.420  1.00 93.32           H
ATOM   4266 2HD1 ILE A 279     -11.052 -13.254  11.988  1.00 93.32           H
ATOM   4267 3HD1 ILE A 279     -10.947 -12.480  10.389  1.00 93.32           H
ATOM   4268  HN  ILE A 279      -8.919  -9.251  12.651  1.00 93.32           H
ATOM   4269  N   ASP A 280      -8.836  -9.502  15.792  1.00 92.64           N
ATOM   4270  CA  ASP A 280      -8.378  -9.453  17.170  1.00 92.64           C
ATOM   4271  C   ASP A 280      -8.754  -8.101  17.780  1.00 92.64           C
ATOM   4272  O   ASP A 280      -9.057  -8.015  18.969  1.00 92.64           O
ATOM   4273  HA  ASP A 280      -8.875 -10.287  17.666  1.00 92.64           H
ATOM   4274  CB  ASP A 280      -6.858  -9.602  17.250  1.00 92.64           C
ATOM   4275 1HB  ASP A 280      -6.548 -10.503  16.720  1.00 92.64           H
ATOM   4276 2HB  ASP A 280      -6.379  -8.759  16.752  1.00 92.64           H
ATOM   4277  CG  ASP A 280      -6.390  -9.674  18.705  1.00 92.64           C
ATOM   4278  OD1 ASP A 280      -6.988 -10.476  19.454  1.00 92.64           O
ATOM   4279  OD2 ASP A 280      -5.445  -8.925  19.035  1.00 92.64           O
ATOM   4280  HN  ASP A 280      -8.110  -9.560  15.107  1.00 92.64           H
ATOM   4281  N   ALA A 281      -8.721  -7.078  16.938  1.00 92.40           N
ATOM   4282  CA  ALA A 281      -9.065  -5.736  17.377  1.00 92.40           C
ATOM   4283  C   ALA A 281     -10.505  -5.728  17.894  1.00 92.40           C
ATOM   4284  O   ALA A 281     -10.848  -4.937  18.772  1.00 92.40           O
ATOM   4285  HA  ALA A 281      -8.393  -5.471  18.192  1.00 92.40           H
ATOM   4286  CB  ALA A 281      -8.854  -4.752  16.224  1.00 92.40           C
ATOM   4287 1HB  ALA A 281      -7.810  -4.776  15.913  1.00 92.40           H
ATOM   4288 2HB  ALA A 281      -9.490  -5.034  15.385  1.00 92.40           H
ATOM   4289 3HB  ALA A 281      -9.113  -3.746  16.554  1.00 92.40           H
ATOM   4290  HN  ALA A 281      -8.466  -7.155  15.974  1.00 92.40           H
ATOM   4291  N   TYR A 282     -11.309  -6.616  17.329  1.00 82.71           N
ATOM   4292  CA  TYR A 282     -12.712  -6.698  17.699  1.00 82.71           C
ATOM   4293  C   TYR A 282     -12.929  -7.744  18.795  1.00 82.71           C
ATOM   4294  O   TYR A 282     -13.603  -7.476  19.788  1.00 82.71           O
ATOM   4295  HA  TYR A 282     -13.019  -5.722  18.073  1.00 82.71           H
ATOM   4296  CB  TYR A 282     -13.456  -7.137  16.437  1.00 82.71           C
ATOM   4297 1HB  TYR A 282     -13.215  -6.449  15.627  1.00 82.71           H
ATOM   4298 2HB  TYR A 282     -13.094  -8.121  16.137  1.00 82.71           H
ATOM   4299  CG  TYR A 282     -14.976  -7.197  16.600  1.00 82.71           C
ATOM   4300  CD1 TYR A 282     -15.605  -8.415  16.764  1.00 82.71           C
ATOM   4301  HD1 TYR A 282     -15.019  -9.334  16.777  1.00 82.71           H
ATOM   4302  CD2 TYR A 282     -15.718  -6.034  16.583  1.00 82.71           C
ATOM   4303  HD2 TYR A 282     -15.222  -5.072  16.454  1.00 82.71           H
ATOM   4304  CE1 TYR A 282     -17.036  -8.471  16.917  1.00 82.71           C
ATOM   4305  HE1 TYR A 282     -17.545  -9.426  17.047  1.00 82.71           H
ATOM   4306  CE2 TYR A 282     -17.149  -6.090  16.737  1.00 82.71           C
ATOM   4307  HE2 TYR A 282     -17.747  -5.179  16.726  1.00 82.71           H
ATOM   4308  CZ  TYR A 282     -17.737  -7.306  16.896  1.00 82.71           C
ATOM   4309  OH  TYR A 282     -19.088  -7.359  17.041  1.00 82.71           O
ATOM   4310  HH  TYR A 282     -19.470  -6.435  17.031  1.00 82.71           H
ATOM   4311  HN  TYR A 282     -11.017  -7.269  16.630  1.00 82.71           H
ATOM   4312  N   ALA A 283     -12.345  -8.913  18.576  1.00 90.71           N
ATOM   4313  CA  ALA A 283     -12.675 -10.076  19.382  1.00 90.71           C
ATOM   4314  C   ALA A 283     -11.710 -10.162  20.566  1.00 90.71           C
ATOM   4315  O   ALA A 283     -12.021 -10.783  21.581  1.00 90.71           O
ATOM   4316  HA  ALA A 283     -13.689  -9.942  19.760  1.00 90.71           H
ATOM   4317  CB  ALA A 283     -12.638 -11.331  18.507  1.00 90.71           C
ATOM   4318 1HB  ALA A 283     -13.362 -11.232  17.699  1.00 90.71           H
ATOM   4319 2HB  ALA A 283     -11.639 -11.451  18.088  1.00 90.71           H
ATOM   4320 3HB  ALA A 283     -12.885 -12.203  19.112  1.00 90.71           H
ATOM   4321  HN  ALA A 283     -11.660  -9.072  17.866  1.00 90.71           H
ATOM   4322  N   MET A 284     -10.558  -9.530  20.396  1.00 84.21           N
ATOM   4323  CA  MET A 284      -9.541  -9.536  21.434  1.00 84.21           C
ATOM   4324  C   MET A 284      -9.290 -10.956  21.946  1.00 84.21           C
ATOM   4325  O   MET A 284      -9.231 -11.182  23.154  1.00 84.21           O
ATOM   4326  HA  MET A 284      -8.638  -9.148  20.962  1.00 84.21           H
ATOM   4327  CB  MET A 284      -9.989  -8.646  22.594  1.00 84.21           C
ATOM   4328 1HB  MET A 284     -10.884  -9.065  23.054  1.00 84.21           H
ATOM   4329 2HB  MET A 284      -9.216  -8.626  23.362  1.00 84.21           H
ATOM   4330  CG  MET A 284     -10.276  -7.222  22.114  1.00 84.21           C
ATOM   4331 1HG  MET A 284      -9.382  -6.796  21.657  1.00 84.21           H
ATOM   4332 2HG  MET A 284     -11.050  -7.237  21.347  1.00 84.21           H
ATOM   4333  SD  MET A 284     -10.799  -6.208  23.487  1.00 84.21           S
ATOM   4334  CE  MET A 284     -11.233  -4.710  22.618  1.00 84.21           C
ATOM   4335 1HE  MET A 284     -10.358  -4.328  22.094  1.00 84.21           H
ATOM   4336 2HE  MET A 284     -12.024  -4.924  21.899  1.00 84.21           H
ATOM   4337 3HE  MET A 284     -11.584  -3.965  23.332  1.00 84.21           H
ATOM   4338  HN  MET A 284     -10.316  -9.021  19.570  1.00 84.21           H
ATOM   4339  N   PHE A 285      -9.148 -11.875  21.003  1.00 86.98           N
ATOM   4340  CA  PHE A 285      -9.080 -13.287  21.338  1.00 86.98           C
ATOM   4341  C   PHE A 285      -7.639 -13.714  21.625  1.00 86.98           C
ATOM   4342  O   PHE A 285      -7.404 -14.797  22.159  1.00 86.98           O
ATOM   4343  HA  PHE A 285      -9.687 -13.437  22.231  1.00 86.98           H
ATOM   4344  CB  PHE A 285      -9.596 -14.060  20.123  1.00 86.98           C
ATOM   4345 1HB  PHE A 285      -9.719 -15.108  20.397  1.00 86.98           H
ATOM   4346 2HB  PHE A 285     -10.584 -13.682  19.857  1.00 86.98           H
ATOM   4347  CG  PHE A 285      -8.685 -13.972  18.896  1.00 86.98           C
ATOM   4348  CD1 PHE A 285      -8.869 -12.983  17.982  1.00 86.98           C
ATOM   4349  HD1 PHE A 285      -9.666 -12.252  18.123  1.00 86.98           H
ATOM   4350  CD2 PHE A 285      -7.692 -14.884  18.721  1.00 86.98           C
ATOM   4351  HD2 PHE A 285      -7.544 -15.678  19.454  1.00 86.98           H
ATOM   4352  CE1 PHE A 285      -8.024 -12.901  16.844  1.00 86.98           C
ATOM   4353  HE1 PHE A 285      -8.171 -12.108  16.111  1.00 86.98           H
ATOM   4354  CE2 PHE A 285      -6.846 -14.803  17.583  1.00 86.98           C
ATOM   4355  HE2 PHE A 285      -6.050 -15.534  17.442  1.00 86.98           H
ATOM   4356  CZ  PHE A 285      -7.030 -13.813  16.669  1.00 86.98           C
ATOM   4357  HZ  PHE A 285      -6.381 -13.751  15.795  1.00 86.98           H
ATOM   4358  HN  PHE A 285      -9.079 -11.668  20.027  1.00 86.98           H
ATOM   4359  N   ILE A 286      -6.713 -12.841  21.258  1.00 87.75           N
ATOM   4360  CA  ILE A 286      -5.303 -13.105  21.488  1.00 87.75           C
ATOM   4361  C   ILE A 286      -4.925 -12.648  22.898  1.00 87.75           C
ATOM   4362  O   ILE A 286      -4.764 -11.454  23.145  1.00 87.75           O
ATOM   4363  HA  ILE A 286      -5.158 -14.184  21.425  1.00 87.75           H
ATOM   4364  CB  ILE A 286      -4.452 -12.469  20.387  1.00 87.75           C
ATOM   4365  HB  ILE A 286      -4.638 -11.395  20.389  1.00 87.75           H
ATOM   4366  CG1 ILE A 286      -4.857 -12.995  19.008  1.00 87.75           C
ATOM   4367 1HG1 ILE A 286      -4.651 -14.064  18.948  1.00 87.75           H
ATOM   4368 2HG1 ILE A 286      -5.930 -12.869  18.868  1.00 87.75           H
ATOM   4369  CG2 ILE A 286      -2.960 -12.670  20.662  1.00 87.75           C
ATOM   4370 1HG2 ILE A 286      -2.701 -12.208  21.614  1.00 87.75           H
ATOM   4371 2HG2 ILE A 286      -2.739 -13.736  20.702  1.00 87.75           H
ATOM   4372 3HG2 ILE A 286      -2.379 -12.208  19.864  1.00 87.75           H
ATOM   4373  CD1 ILE A 286      -4.102 -12.261  17.898  1.00 87.75           C
ATOM   4374 1HD1 ILE A 286      -4.330 -11.196  17.947  1.00 87.75           H
ATOM   4375 2HD1 ILE A 286      -3.030 -12.410  18.028  1.00 87.75           H
ATOM   4376 3HD1 ILE A 286      -4.409 -12.654  16.929  1.00 87.75           H
ATOM   4377  HN  ILE A 286      -6.912 -11.968  20.813  1.00 87.75           H
ATOM   4378  N   SER A 287      -4.796 -13.622  23.787  1.00 85.92           N
ATOM   4379  CA  SER A 287      -4.452 -13.333  25.169  1.00 85.92           C
ATOM   4380  C   SER A 287      -3.031 -13.815  25.467  1.00 85.92           C
ATOM   4381  O   SER A 287      -2.451 -13.456  26.490  1.00 85.92           O
ATOM   4382  HA  SER A 287      -4.516 -12.249  25.262  1.00 85.92           H
ATOM   4383  CB  SER A 287      -5.446 -13.986  26.132  1.00 85.92           C
ATOM   4384 1HB  SER A 287      -5.148 -13.776  27.159  1.00 85.92           H
ATOM   4385 2HB  SER A 287      -6.432 -13.543  25.990  1.00 85.92           H
ATOM   4386  OG  SER A 287      -5.528 -15.396  25.941  1.00 85.92           O
ATOM   4387  HG  SER A 287      -6.214 -15.785  26.555  1.00 85.92           H
ATOM   4388  HN  SER A 287      -4.921 -14.592  23.577  1.00 85.92           H
ATOM   4389  N   ASN A 288      -2.511 -14.622  24.553  1.00 87.04           N
ATOM   4390  CA  ASN A 288      -1.202 -15.224  24.745  1.00 87.04           C
ATOM   4391  C   ASN A 288      -0.126 -14.272  24.218  1.00 87.04           C
ATOM   4392  O   ASN A 288      -0.158 -13.877  23.054  1.00 87.04           O
ATOM   4393  HA  ASN A 288      -1.119 -15.394  25.818  1.00 87.04           H
ATOM   4394  CB  ASN A 288      -1.084 -16.542  23.977  1.00 87.04           C
ATOM   4395 1HB  ASN A 288      -1.937 -17.180  24.209  1.00 87.04           H
ATOM   4396 2HB  ASN A 288      -1.114 -16.347  22.905  1.00 87.04           H
ATOM   4397  CG  ASN A 288       0.215 -17.269  24.332  1.00 87.04           C
ATOM   4398  OD1 ASN A 288       1.302 -16.719  24.267  1.00 87.04           O
ATOM   4399  ND2 ASN A 288       0.041 -18.533  24.709  1.00 87.04           N
ATOM   4400 1HD2 ASN A 288      -0.879 -18.923  24.740  1.00 87.04           H
ATOM   4401 2HD2 ASN A 288       0.831 -19.092  24.961  1.00 87.04           H
ATOM   4402  HN  ASN A 288      -2.966 -14.865  23.697  1.00 87.04           H
ATOM   4403  N   CYS A 289       0.802 -13.932  25.101  1.00 91.59           N
ATOM   4404  CA  CYS A 289       1.816 -12.943  24.778  1.00 91.59           C
ATOM   4405  C   CYS A 289       2.692 -13.503  23.655  1.00 91.59           C
ATOM   4406  O   CYS A 289       3.074 -12.775  22.740  1.00 91.59           O
ATOM   4407  HA  CYS A 289       1.287 -12.049  24.446  1.00 91.59           H
ATOM   4408  CB  CYS A 289       2.640 -12.556  26.007  1.00 91.59           C
ATOM   4409 1HB  CYS A 289       1.985 -12.173  26.789  1.00 91.59           H
ATOM   4410 2HB  CYS A 289       3.140 -13.436  26.412  1.00 91.59           H
ATOM   4411  SG  CYS A 289       3.880 -11.288  25.555  1.00 91.59           S
ATOM   4412  HN  CYS A 289       0.867 -14.319  26.021  1.00 91.59           H
ATOM   4413  N   ALA A 290       2.986 -14.790  23.763  1.00 93.55           N
ATOM   4414  CA  ALA A 290       3.878 -15.436  22.816  1.00 93.55           C
ATOM   4415  C   ALA A 290       3.277 -15.345  21.412  1.00 93.55           C
ATOM   4416  O   ALA A 290       3.986 -15.069  20.446  1.00 93.55           O
ATOM   4417  HA  ALA A 290       4.825 -14.898  22.832  1.00 93.55           H
ATOM   4418  CB  ALA A 290       4.125 -16.882  23.251  1.00 93.55           C
ATOM   4419 1HB  ALA A 290       4.579 -16.891  24.242  1.00 93.55           H
ATOM   4420 2HB  ALA A 290       3.176 -17.419  23.282  1.00 93.55           H
ATOM   4421 3HB  ALA A 290       4.794 -17.367  22.540  1.00 93.55           H
ATOM   4422  HN  ALA A 290       2.626 -15.388  24.480  1.00 93.55           H
ATOM   4423  N   VAL A 291       1.975 -15.581  21.344  1.00 93.82           N
ATOM   4424  CA  VAL A 291       1.269 -15.525  20.074  1.00 93.82           C
ATOM   4425  C   VAL A 291       1.292 -14.089  19.546  1.00 93.82           C
ATOM   4426  O   VAL A 291       1.536 -13.864  18.362  1.00 93.82           O
ATOM   4427  HA  VAL A 291       1.804 -16.166  19.373  1.00 93.82           H
ATOM   4428  CB  VAL A 291      -0.147 -16.079  20.238  1.00 93.82           C
ATOM   4429  HB  VAL A 291      -0.650 -15.492  21.007  1.00 93.82           H
ATOM   4430  CG1 VAL A 291      -0.945 -15.936  18.941  1.00 93.82           C
ATOM   4431 1HG1 VAL A 291      -1.011 -14.882  18.669  1.00 93.82           H
ATOM   4432 2HG1 VAL A 291      -0.445 -16.486  18.144  1.00 93.82           H
ATOM   4433 3HG1 VAL A 291      -1.948 -16.338  19.085  1.00 93.82           H
ATOM   4434  CG2 VAL A 291      -0.116 -17.536  20.704  1.00 93.82           C
ATOM   4435 1HG2 VAL A 291       0.414 -18.142  19.969  1.00 93.82           H
ATOM   4436 2HG2 VAL A 291       0.398 -17.600  21.664  1.00 93.82           H
ATOM   4437 3HG2 VAL A 291      -1.136 -17.905  20.813  1.00 93.82           H
ATOM   4438  HN  VAL A 291       1.405 -15.807  22.134  1.00 93.82           H
ATOM   4439  N   SER A 292       1.035 -13.156  20.450  1.00 94.17           N
ATOM   4440  CA  SER A 292       0.979 -11.752  20.081  1.00 94.17           C
ATOM   4441  C   SER A 292       2.335 -11.299  19.536  1.00 94.17           C
ATOM   4442  O   SER A 292       2.398 -10.565  18.551  1.00 94.17           O
ATOM   4443  HA  SER A 292       0.214 -11.688  19.307  1.00 94.17           H
ATOM   4444  CB  SER A 292       0.570 -10.885  21.274  1.00 94.17           C
ATOM   4445 1HB  SER A 292      -0.346 -11.280  21.712  1.00 94.17           H
ATOM   4446 2HB  SER A 292       1.340 -10.939  22.042  1.00 94.17           H
ATOM   4447  OG  SER A 292       0.367  -9.524  20.900  1.00 94.17           O
ATOM   4448  HG  SER A 292      -0.476  -9.437  20.370  1.00 94.17           H
ATOM   4449  HN  SER A 292       0.868 -13.345  21.418  1.00 94.17           H
ATOM   4450  N   THR A 293       3.386 -11.755  20.201  1.00 90.98           N
ATOM   4451  CA  THR A 293       4.736 -11.376  19.818  1.00 90.98           C
ATOM   4452  C   THR A 293       5.041 -11.853  18.397  1.00 90.98           C
ATOM   4453  O   THR A 293       5.565 -11.094  17.582  1.00 90.98           O
ATOM   4454  HA  THR A 293       4.798 -10.287  19.810  1.00 90.98           H
ATOM   4455  CB  THR A 293       5.699 -11.935  20.867  1.00 90.98           C
ATOM   4456  HB  THR A 293       5.632 -13.021  20.917  1.00 90.98           H
ATOM   4457  OG1 THR A 293       5.352 -11.241  22.062  1.00 90.98           O
ATOM   4458  HG1 THR A 293       4.667 -11.760  22.572  1.00 90.98           H
ATOM   4459  CG2 THR A 293       7.150 -11.525  20.606  1.00 90.98           C
ATOM   4460 1HG2 THR A 293       7.229 -10.438  20.623  1.00 90.98           H
ATOM   4461 2HG2 THR A 293       7.463 -11.897  19.630  1.00 90.98           H
ATOM   4462 3HG2 THR A 293       7.792 -11.948  21.379  1.00 90.98           H
ATOM   4463  HN  THR A 293       3.327 -12.371  20.986  1.00 90.98           H
ATOM   4464  N   ASN A 294       4.700 -13.108  18.142  1.00 92.61           N
ATOM   4465  CA  ASN A 294       4.998 -13.718  16.858  1.00 92.61           C
ATOM   4466  C   ASN A 294       4.206 -13.002  15.762  1.00 92.61           C
ATOM   4467  O   ASN A 294       4.706 -12.808  14.655  1.00 92.61           O
ATOM   4468  HA  ASN A 294       6.075 -13.610  16.732  1.00 92.61           H
ATOM   4469  CB  ASN A 294       4.597 -15.195  16.843  1.00 92.61           C
ATOM   4470 1HB  ASN A 294       3.594 -15.307  17.256  1.00 92.61           H
ATOM   4471 2HB  ASN A 294       4.561 -15.555  15.815  1.00 92.61           H
ATOM   4472  CG  ASN A 294       5.584 -16.039  17.651  1.00 92.61           C
ATOM   4473  OD1 ASN A 294       6.712 -15.648  17.906  1.00 92.61           O
ATOM   4474  ND2 ASN A 294       5.100 -17.215  18.039  1.00 92.61           N
ATOM   4475 1HD2 ASN A 294       4.165 -17.475  17.796  1.00 92.61           H
ATOM   4476 2HD2 ASN A 294       5.670 -17.840  18.573  1.00 92.61           H
ATOM   4477  HN  ASN A 294       4.230 -13.703  18.794  1.00 92.61           H
ATOM   4478  N   ILE A 295       2.982 -12.630  16.108  1.00 92.50           N
ATOM   4479  CA  ILE A 295       2.109 -11.957  15.161  1.00 92.50           C
ATOM   4480  C   ILE A 295       2.722 -10.610  14.776  1.00 92.50           C
ATOM   4481  O   ILE A 295       2.715 -10.232  13.606  1.00 92.50           O
ATOM   4482  HA  ILE A 295       2.054 -12.580  14.268  1.00 92.50           H
ATOM   4483  CB  ILE A 295       0.690 -11.849  15.724  1.00 92.50           C
ATOM   4484  HB  ILE A 295       0.759 -11.534  16.765  1.00 92.50           H
ATOM   4485  CG1 ILE A 295      -0.011 -13.209  15.709  1.00 92.50           C
ATOM   4486 1HG1 ILE A 295      -0.204 -13.511  14.680  1.00 92.50           H
ATOM   4487 2HG1 ILE A 295       0.642 -13.964  16.146  1.00 92.50           H
ATOM   4488  CG2 ILE A 295      -0.115 -10.781  14.981  1.00 92.50           C
ATOM   4489 1HG2 ILE A 295       0.379  -9.815  15.088  1.00 92.50           H
ATOM   4490 2HG2 ILE A 295      -0.177 -11.042  13.925  1.00 92.50           H
ATOM   4491 3HG2 ILE A 295      -1.119 -10.725  15.402  1.00 92.50           H
ATOM   4492  CD1 ILE A 295      -1.328 -13.155  16.486  1.00 92.50           C
ATOM   4493 1HD1 ILE A 295      -1.129 -12.876  17.520  1.00 92.50           H
ATOM   4494 2HD1 ILE A 295      -1.988 -12.416  16.031  1.00 92.50           H
ATOM   4495 3HD1 ILE A 295      -1.806 -14.134  16.459  1.00 92.50           H
ATOM   4496  HN  ILE A 295       2.587 -12.781  17.014  1.00 92.50           H
ATOM   4497  N   ASP A 296       3.239  -9.922  15.784  1.00 93.86           N
ATOM   4498  CA  ASP A 296       3.803  -8.599  15.575  1.00 93.86           C
ATOM   4499  C   ASP A 296       5.015  -8.706  14.648  1.00 93.86           C
ATOM   4500  O   ASP A 296       5.192  -7.879  13.755  1.00 93.86           O
ATOM   4501  HA  ASP A 296       2.996  -8.009  15.141  1.00 93.86           H
ATOM   4502  CB  ASP A 296       4.271  -7.985  16.896  1.00 93.86           C
ATOM   4503 1HB  ASP A 296       4.765  -8.746  17.500  1.00 93.86           H
ATOM   4504 2HB  ASP A 296       5.008  -7.207  16.699  1.00 93.86           H
ATOM   4505  CG  ASP A 296       3.094  -7.395  17.675  1.00 93.86           C
ATOM   4506  OD1 ASP A 296       1.946  -7.696  17.282  1.00 93.86           O
ATOM   4507  OD2 ASP A 296       3.368  -6.655  18.644  1.00 93.86           O
ATOM   4508  HN  ASP A 296       3.276 -10.253  16.726  1.00 93.86           H
ATOM   4509  N   ILE A 297       5.818  -9.731  14.892  1.00 93.51           N
ATOM   4510  CA  ILE A 297       6.992  -9.974  14.071  1.00 93.51           C
ATOM   4511  C   ILE A 297       6.554 -10.287  12.640  1.00 93.51           C
ATOM   4512  O   ILE A 297       7.113  -9.752  11.684  1.00 93.51           O
ATOM   4513  HA  ILE A 297       7.578  -9.054  14.060  1.00 93.51           H
ATOM   4514  CB  ILE A 297       7.868 -11.060  14.698  1.00 93.51           C
ATOM   4515  HB  ILE A 297       7.234 -11.913  14.941  1.00 93.51           H
ATOM   4516  CG1 ILE A 297       8.493 -10.574  16.007  1.00 93.51           C
ATOM   4517 1HG1 ILE A 297       9.208  -9.778  15.800  1.00 93.51           H
ATOM   4518 2HG1 ILE A 297       7.719 -10.149  16.647  1.00 93.51           H
ATOM   4519  CG2 ILE A 297       8.925 -11.552  13.707  1.00 93.51           C
ATOM   4520 1HG2 ILE A 297       8.433 -11.964  12.826  1.00 93.51           H
ATOM   4521 2HG2 ILE A 297       9.561 -10.717  13.411  1.00 93.51           H
ATOM   4522 3HG2 ILE A 297       9.534 -12.323  14.178  1.00 93.51           H
ATOM   4523  CD1 ILE A 297       9.194 -11.720  16.739  1.00 93.51           C
ATOM   4524 1HD1 ILE A 297       8.470 -12.503  16.966  1.00 93.51           H
ATOM   4525 2HD1 ILE A 297       9.982 -12.127  16.106  1.00 93.51           H
ATOM   4526 3HD1 ILE A 297       9.629 -11.347  17.666  1.00 93.51           H
ATOM   4527  HN  ILE A 297       5.676 -10.389  15.632  1.00 93.51           H
ATOM   4528  N   CYS A 298       5.556 -11.153  12.536  1.00 95.25           N
ATOM   4529  CA  CYS A 298       5.038 -11.546  11.237  1.00 95.25           C
ATOM   4530  C   CYS A 298       4.587 -10.285  10.498  1.00 95.25           C
ATOM   4531  O   CYS A 298       4.822 -10.146   9.299  1.00 95.25           O
ATOM   4532  HA  CYS A 298       5.857 -12.033  10.708  1.00 95.25           H
ATOM   4533  CB  CYS A 298       3.907 -12.568  11.365  1.00 95.25           C
ATOM   4534 1HB  CYS A 298       3.206 -12.253  12.138  1.00 95.25           H
ATOM   4535 2HB  CYS A 298       3.347 -12.622  10.431  1.00 95.25           H
ATOM   4536  SG  CYS A 298       4.593 -14.213  11.778  1.00 95.25           S
ATOM   4537  HG  CYS A 298       4.819 -13.951  13.062  1.00 95.25           H
ATOM   4538  HN  CYS A 298       5.105 -11.582  13.319  1.00 95.25           H
ATOM   4539  N   PHE A 299       3.947  -9.397  11.245  1.00 94.35           N
ATOM   4540  CA  PHE A 299       3.456  -8.154  10.675  1.00 94.35           C
ATOM   4541  C   PHE A 299       4.601  -7.335  10.076  1.00 94.35           C
ATOM   4542  O   PHE A 299       4.507  -6.865   8.943  1.00 94.35           O
ATOM   4543  HA  PHE A 299       2.749  -8.416   9.887  1.00 94.35           H
ATOM   4544  CB  PHE A 299       2.818  -7.359  11.816  1.00 94.35           C
ATOM   4545 1HB  PHE A 299       2.009  -7.948  12.248  1.00 94.35           H
ATOM   4546 2HB  PHE A 299       3.560  -7.213  12.601  1.00 94.35           H
ATOM   4547  CG  PHE A 299       2.268  -5.995  11.393  1.00 94.35           C
ATOM   4548  CD1 PHE A 299       3.011  -4.873  11.588  1.00 94.35           C
ATOM   4549  HD1 PHE A 299       3.997  -4.944  12.045  1.00 94.35           H
ATOM   4550  CD2 PHE A 299       1.037  -5.906  10.823  1.00 94.35           C
ATOM   4551  HD2 PHE A 299       0.442  -6.806  10.667  1.00 94.35           H
ATOM   4552  CE1 PHE A 299       2.500  -3.607  11.196  1.00 94.35           C
ATOM   4553  HE1 PHE A 299       3.095  -2.707  11.352  1.00 94.35           H
ATOM   4554  CE2 PHE A 299       0.526  -4.640  10.430  1.00 94.35           C
ATOM   4555  HE2 PHE A 299      -0.461  -4.569   9.973  1.00 94.35           H
ATOM   4556  CZ  PHE A 299       1.269  -3.518  10.625  1.00 94.35           C
ATOM   4557  HZ  PHE A 299       0.877  -2.546  10.324  1.00 94.35           H
ATOM   4558  HN  PHE A 299       3.762  -9.516  12.221  1.00 94.35           H
ATOM   4559  N   GLN A 300       5.656  -7.189  10.864  1.00 91.03           N
ATOM   4560  CA  GLN A 300       6.783  -6.365  10.461  1.00 91.03           C
ATOM   4561  C   GLN A 300       7.410  -6.914   9.178  1.00 91.03           C
ATOM   4562  O   GLN A 300       7.753  -6.152   8.275  1.00 91.03           O
ATOM   4563  HA  GLN A 300       6.367  -5.375  10.276  1.00 91.03           H
ATOM   4564  CB  GLN A 300       7.821  -6.270  11.581  1.00 91.03           C
ATOM   4565 1HB  GLN A 300       8.048  -7.268  11.957  1.00 91.03           H
ATOM   4566 2HB  GLN A 300       8.751  -5.860  11.186  1.00 91.03           H
ATOM   4567  CG  GLN A 300       7.314  -5.391  12.726  1.00 91.03           C
ATOM   4568 1HG  GLN A 300       7.083  -4.395  12.348  1.00 91.03           H
ATOM   4569 2HG  GLN A 300       6.388  -5.804  13.124  1.00 91.03           H
ATOM   4570  CD  GLN A 300       8.356  -5.289  13.842  1.00 91.03           C
ATOM   4571  OE1 GLN A 300       9.478  -5.753  13.723  1.00 91.03           O
ATOM   4572  NE2 GLN A 300       7.923  -4.659  14.930  1.00 91.03           N
ATOM   4573 1HE2 GLN A 300       6.989  -4.302  14.963  1.00 91.03           H
ATOM   4574 2HE2 GLN A 300       8.531  -4.542  15.715  1.00 91.03           H
ATOM   4575  HN  GLN A 300       5.748  -7.622  11.761  1.00 91.03           H
ATOM   4576  N   VAL A 301       7.540  -8.232   9.137  1.00 95.50           N
ATOM   4577  CA  VAL A 301       8.194  -8.885   8.016  1.00 95.50           C
ATOM   4578  C   VAL A 301       7.344  -8.701   6.758  1.00 95.50           C
ATOM   4579  O   VAL A 301       7.843  -8.252   5.727  1.00 95.50           O
ATOM   4580  HA  VAL A 301       9.156  -8.395   7.865  1.00 95.50           H
ATOM   4581  CB  VAL A 301       8.459 -10.355   8.349  1.00 95.50           C
ATOM   4582  HB  VAL A 301       7.512 -10.808   8.643  1.00 95.50           H
ATOM   4583  CG1 VAL A 301       8.980 -11.109   7.124  1.00 95.50           C
ATOM   4584 1HG1 VAL A 301       8.240 -11.059   6.325  1.00 95.50           H
ATOM   4585 2HG1 VAL A 301       9.911 -10.654   6.786  1.00 95.50           H
ATOM   4586 3HG1 VAL A 301       9.160 -12.151   7.388  1.00 95.50           H
ATOM   4587  CG2 VAL A 301       9.428 -10.485   9.526  1.00 95.50           C
ATOM   4588 1HG2 VAL A 301      10.375 -10.008   9.271  1.00 95.50           H
ATOM   4589 2HG2 VAL A 301       9.001  -9.999  10.403  1.00 95.50           H
ATOM   4590 3HG2 VAL A 301       9.599 -11.540   9.741  1.00 95.50           H
ATOM   4591  HN  VAL A 301       7.209  -8.849   9.852  1.00 95.50           H
ATOM   4592  N   THR A 302       6.074  -9.057   6.883  1.00 94.90           N
ATOM   4593  CA  THR A 302       5.187  -9.083   5.732  1.00 94.90           C
ATOM   4594  C   THR A 302       4.962  -7.667   5.199  1.00 94.90           C
ATOM   4595  O   THR A 302       4.814  -7.469   3.994  1.00 94.90           O
ATOM   4596  HA  THR A 302       5.672  -9.651   4.938  1.00 94.90           H
ATOM   4597  CB  THR A 302       3.894  -9.789   6.148  1.00 94.90           C
ATOM   4598  HB  THR A 302       3.185  -9.819   5.321  1.00 94.90           H
ATOM   4599  OG1 THR A 302       3.463  -9.072   7.302  1.00 94.90           O
ATOM   4600  HG1 THR A 302       2.552  -9.380   7.575  1.00 94.90           H
ATOM   4601  CG2 THR A 302       4.141 -11.209   6.661  1.00 94.90           C
ATOM   4602 1HG2 THR A 302       4.797 -11.172   7.530  1.00 94.90           H
ATOM   4603 2HG2 THR A 302       4.610 -11.802   5.876  1.00 94.90           H
ATOM   4604 3HG2 THR A 302       3.191 -11.664   6.942  1.00 94.90           H
ATOM   4605  HN  THR A 302       5.650  -9.323   7.749  1.00 94.90           H
ATOM   4606  N   GLN A 303       4.943  -6.717   6.123  1.00 92.01           N
ATOM   4607  CA  GLN A 303       4.796  -5.319   5.757  1.00 92.01           C
ATOM   4608  C   GLN A 303       5.980  -4.868   4.898  1.00 92.01           C
ATOM   4609  O   GLN A 303       5.801  -4.142   3.921  1.00 92.01           O
ATOM   4610  HA  GLN A 303       3.876  -5.267   5.175  1.00 92.01           H
ATOM   4611  CB  GLN A 303       4.654  -4.438   7.000  1.00 92.01           C
ATOM   4612 1HB  GLN A 303       3.796  -4.766   7.586  1.00 92.01           H
ATOM   4613 2HB  GLN A 303       5.535  -4.551   7.633  1.00 92.01           H
ATOM   4614  CG  GLN A 303       4.483  -2.968   6.613  1.00 92.01           C
ATOM   4615 1HG  GLN A 303       5.391  -2.607   6.130  1.00 92.01           H
ATOM   4616 2HG  GLN A 303       3.675  -2.871   5.887  1.00 92.01           H
ATOM   4617  CD  GLN A 303       4.176  -2.110   7.842  1.00 92.01           C
ATOM   4618  OE1 GLN A 303       5.007  -1.907   8.712  1.00 92.01           O
ATOM   4619  NE2 GLN A 303       2.940  -1.619   7.865  1.00 92.01           N
ATOM   4620 1HE2 GLN A 303       2.307  -1.824   7.119  1.00 92.01           H
ATOM   4621 2HE2 GLN A 303       2.644  -1.046   8.629  1.00 92.01           H
ATOM   4622  HN  GLN A 303       5.027  -6.890   7.105  1.00 92.01           H
ATOM   4623  N   THR A 304       7.162  -5.318   5.293  1.00 93.43           N
ATOM   4624  CA  THR A 304       8.378  -4.935   4.597  1.00 93.43           C
ATOM   4625  C   THR A 304       8.367  -5.477   3.166  1.00 93.43           C
ATOM   4626  O   THR A 304       8.729  -4.769   2.227  1.00 93.43           O
ATOM   4627  HA  THR A 304       8.407  -3.848   4.526  1.00 93.43           H
ATOM   4628  CB  THR A 304       9.570  -5.425   5.423  1.00 93.43           C
ATOM   4629  HB  THR A 304       9.607  -6.514   5.443  1.00 93.43           H
ATOM   4630  OG1 THR A 304       9.399  -4.792   6.688  1.00 93.43           O
ATOM   4631  HG1 THR A 304       9.023  -5.443   7.348  1.00 93.43           H
ATOM   4632  CG2 THR A 304      10.903  -4.878   4.909  1.00 93.43           C
ATOM   4633 1HG2 THR A 304      10.889  -3.789   4.953  1.00 93.43           H
ATOM   4634 2HG2 THR A 304      11.054  -5.198   3.879  1.00 93.43           H
ATOM   4635 3HG2 THR A 304      11.714  -5.256   5.531  1.00 93.43           H
ATOM   4636  HN  THR A 304       7.295  -5.931   6.071  1.00 93.43           H
ATOM   4637  N   ILE A 305       7.948  -6.728   3.044  1.00 93.28           N
ATOM   4638  CA  ILE A 305       7.851  -7.362   1.740  1.00 93.28           C
ATOM   4639  C   ILE A 305       6.931  -6.532   0.842  1.00 93.28           C
ATOM   4640  O   ILE A 305       7.204  -6.365  -0.345  1.00 93.28           O
ATOM   4641  HA  ILE A 305       8.850  -7.364   1.303  1.00 93.28           H
ATOM   4642  CB  ILE A 305       7.417  -8.822   1.885  1.00 93.28           C
ATOM   4643  HB  ILE A 305       6.525  -8.852   2.510  1.00 93.28           H
ATOM   4644  CG1 ILE A 305       8.494  -9.647   2.593  1.00 93.28           C
ATOM   4645 1HG1 ILE A 305       9.334  -9.810   1.918  1.00 93.28           H
ATOM   4646 2HG1 ILE A 305       8.877  -9.093   3.450  1.00 93.28           H
ATOM   4647  CG2 ILE A 305       7.038  -9.418   0.527  1.00 93.28           C
ATOM   4648 1HG2 ILE A 305       6.214  -8.849   0.098  1.00 93.28           H
ATOM   4649 2HG2 ILE A 305       7.898  -9.373  -0.142  1.00 93.28           H
ATOM   4650 3HG2 ILE A 305       6.734 -10.456   0.659  1.00 93.28           H
ATOM   4651  CD1 ILE A 305       7.936 -10.994   3.057  1.00 93.28           C
ATOM   4652 1HD1 ILE A 305       7.112 -10.826   3.750  1.00 93.28           H
ATOM   4653 2HD1 ILE A 305       7.577 -11.555   2.194  1.00 93.28           H
ATOM   4654 3HD1 ILE A 305       8.722 -11.560   3.556  1.00 93.28           H
ATOM   4655  HN  ILE A 305       7.678  -7.305   3.815  1.00 93.28           H
ATOM   4656  N   ALA A 306       5.860  -6.036   1.444  1.00 93.23           N
ATOM   4657  CA  ALA A 306       4.876  -5.266   0.704  1.00 93.23           C
ATOM   4658  C   ALA A 306       5.528  -3.988   0.172  1.00 93.23           C
ATOM   4659  O   ALA A 306       5.214  -3.538  -0.929  1.00 93.23           O
ATOM   4660  HA  ALA A 306       4.545  -5.873  -0.139  1.00 93.23           H
ATOM   4661  CB  ALA A 306       3.673  -4.975   1.603  1.00 93.23           C
ATOM   4662 1HB  ALA A 306       3.228  -5.915   1.930  1.00 93.23           H
ATOM   4663 2HB  ALA A 306       4.000  -4.406   2.474  1.00 93.23           H
ATOM   4664 3HB  ALA A 306       2.934  -4.397   1.048  1.00 93.23           H
ATOM   4665  HN  ALA A 306       5.662  -6.152   2.417  1.00 93.23           H
ATOM   4666  N   PHE A 307       6.425  -3.440   0.979  1.00 91.35           N
ATOM   4667  CA  PHE A 307       7.068  -2.182   0.638  1.00 91.35           C
ATOM   4668  C   PHE A 307       8.029  -2.358  -0.539  1.00 91.35           C
ATOM   4669  O   PHE A 307       8.236  -1.430  -1.319  1.00 91.35           O
ATOM   4670  HA  PHE A 307       6.280  -1.481   0.361  1.00 91.35           H
ATOM   4671  CB  PHE A 307       7.863  -1.739   1.868  1.00 91.35           C
ATOM   4672 1HB  PHE A 307       8.504  -2.560   2.189  1.00 91.35           H
ATOM   4673 2HB  PHE A 307       8.518  -0.914   1.587  1.00 91.35           H
ATOM   4674  CG  PHE A 307       6.992  -1.300   3.047  1.00 91.35           C
ATOM   4675  CD1 PHE A 307       5.646  -1.182   2.892  1.00 91.35           C
ATOM   4676  HD1 PHE A 307       5.187  -1.401   1.927  1.00 91.35           H
ATOM   4677  CD2 PHE A 307       7.564  -1.027   4.251  1.00 91.35           C
ATOM   4678  HD2 PHE A 307       8.642  -1.121   4.375  1.00 91.35           H
ATOM   4679  CE1 PHE A 307       4.838  -0.775   3.986  1.00 91.35           C
ATOM   4680  HE1 PHE A 307       3.759  -0.680   3.861  1.00 91.35           H
ATOM   4681  CE2 PHE A 307       6.755  -0.619   5.345  1.00 91.35           C
ATOM   4682  HE2 PHE A 307       7.214  -0.401   6.309  1.00 91.35           H
ATOM   4683  CZ  PHE A 307       5.409  -0.502   5.189  1.00 91.35           C
ATOM   4684  HZ  PHE A 307       4.789  -0.189   6.029  1.00 91.35           H
ATOM   4685  HN  PHE A 307       6.713  -3.839   1.849  1.00 91.35           H
ATOM   4686  N   PHE A 308       8.589  -3.555  -0.630  1.00 88.61           N
ATOM   4687  CA  PHE A 308       9.520  -3.866  -1.702  1.00 88.61           C
ATOM   4688  C   PHE A 308       8.845  -3.740  -3.069  1.00 88.61           C
ATOM   4689  O   PHE A 308       9.515  -3.536  -4.080  1.00 88.61           O
ATOM   4690  HA  PHE A 308      10.340  -3.150  -1.636  1.00 88.61           H
ATOM   4691  CB  PHE A 308       9.968  -5.315  -1.499  1.00 88.61           C
ATOM   4692 1HB  PHE A 308       9.171  -5.864  -0.997  1.00 88.61           H
ATOM   4693 2HB  PHE A 308      10.110  -5.780  -2.474  1.00 88.61           H
ATOM   4694  CG  PHE A 308      11.256  -5.460  -0.687  1.00 88.61           C
ATOM   4695  CD1 PHE A 308      12.460  -5.221  -1.274  1.00 88.61           C
ATOM   4696  HD1 PHE A 308      12.506  -4.926  -2.322  1.00 88.61           H
ATOM   4697  CD2 PHE A 308      11.199  -5.829   0.620  1.00 88.61           C
ATOM   4698  HD2 PHE A 308      10.234  -6.021   1.090  1.00 88.61           H
ATOM   4699  CE1 PHE A 308      13.656  -5.356  -0.521  1.00 88.61           C
ATOM   4700  HE1 PHE A 308      14.621  -5.165  -0.991  1.00 88.61           H
ATOM   4701  CE2 PHE A 308      12.395  -5.964   1.374  1.00 88.61           C
ATOM   4702  HE2 PHE A 308      12.349  -6.260   2.422  1.00 88.61           H
ATOM   4703  CZ  PHE A 308      13.598  -5.725   0.787  1.00 88.61           C
ATOM   4704  HZ  PHE A 308      14.517  -5.828   1.365  1.00 88.61           H
ATOM   4705  HN  PHE A 308       8.417  -4.303   0.010  1.00 88.61           H
ATOM   4706  N   HIS A 309       7.526  -3.866  -3.055  1.00 81.43           N
ATOM   4707  CA  HIS A 309       6.754  -3.790  -4.284  1.00 81.43           C
ATOM   4708  C   HIS A 309       6.981  -2.431  -4.950  1.00 81.43           C
ATOM   4709  O   HIS A 309       7.064  -2.341  -6.173  1.00 81.43           O
ATOM   4710  HA  HIS A 309       7.134  -4.574  -4.940  1.00 81.43           H
ATOM   4711  CB  HIS A 309       5.276  -4.081  -4.017  1.00 81.43           C
ATOM   4712 1HB  HIS A 309       5.187  -5.066  -3.558  1.00 81.43           H
ATOM   4713 2HB  HIS A 309       4.899  -3.357  -3.294  1.00 81.43           H
ATOM   4714  CG  HIS A 309       4.408  -4.036  -5.252  1.00 81.43           C
ATOM   4715  ND1 HIS A 309       4.521  -4.953  -6.281  1.00 81.43           N
ATOM   4716  HD1 HIS A 309       5.166  -5.717  -6.316  1.00 81.43           H
ATOM   4717  CD2 HIS A 309       3.412  -3.175  -5.610  1.00 81.43           C
ATOM   4718  HD2 HIS A 309       3.062  -2.326  -5.024  1.00 81.43           H
ATOM   4719  CE1 HIS A 309       3.629  -4.649  -7.213  1.00 81.43           C
ATOM   4720  HE1 HIS A 309       3.471  -5.185  -8.148  1.00 81.43           H
ATOM   4721  NE2 HIS A 309       2.944  -3.546  -6.795  1.00 81.43           N
ATOM   4722  HN  HIS A 309       6.987  -4.017  -2.227  1.00 81.43           H
ATOM   4723  N   SER A 310       7.073  -1.407  -4.114  1.00 85.64           N
ATOM   4724  CA  SER A 310       7.132  -0.042  -4.607  1.00 85.64           C
ATOM   4725  C   SER A 310       8.457   0.195  -5.336  1.00 85.64           C
ATOM   4726  O   SER A 310       8.560   1.097  -6.166  1.00 85.64           O
ATOM   4727  HA  SER A 310       6.294   0.053  -5.297  1.00 85.64           H
ATOM   4728  CB  SER A 310       6.968   0.964  -3.465  1.00 85.64           C
ATOM   4729 1HB  SER A 310       7.720   0.770  -2.701  1.00 85.64           H
ATOM   4730 2HB  SER A 310       7.148   1.971  -3.841  1.00 85.64           H
ATOM   4731  OG  SER A 310       5.670   0.901  -2.881  1.00 85.64           O
ATOM   4732  HG  SER A 310       4.997   1.306  -3.499  1.00 85.64           H
ATOM   4733  HN  SER A 310       7.108  -1.499  -3.119  1.00 85.64           H
ATOM   4734  N   CYS A 311       9.436  -0.632  -5.000  1.00 88.40           N
ATOM   4735  CA  CYS A 311      10.749  -0.524  -5.613  1.00 88.40           C
ATOM   4736  C   CYS A 311      10.818  -1.513  -6.778  1.00 88.40           C
ATOM   4737  O   CYS A 311      11.698  -1.413  -7.632  1.00 88.40           O
ATOM   4738  HA  CYS A 311      10.845   0.501  -5.969  1.00 88.40           H
ATOM   4739  CB  CYS A 311      11.869  -0.761  -4.597  1.00 88.40           C
ATOM   4740 1HB  CYS A 311      12.819  -0.414  -5.003  1.00 88.40           H
ATOM   4741 2HB  CYS A 311      11.679  -0.183  -3.693  1.00 88.40           H
ATOM   4742  SG  CYS A 311      11.977  -2.542  -4.189  1.00 88.40           S
ATOM   4743  HG  CYS A 311      13.017  -2.433  -3.367  1.00 88.40           H
ATOM   4744  HN  CYS A 311       9.344  -1.363  -4.324  1.00 88.40           H
ATOM   4745  N   LEU A 312       9.877  -2.446  -6.777  1.00 86.05           N
ATOM   4746  CA  LEU A 312       9.912  -3.546  -7.726  1.00 86.05           C
ATOM   4747  C   LEU A 312       9.299  -3.091  -9.051  1.00 86.05           C
ATOM   4748  O   LEU A 312       9.744  -3.505 -10.120  1.00 86.05           O
ATOM   4749  HA  LEU A 312      10.959  -3.796  -7.897  1.00 86.05           H
ATOM   4750  CB  LEU A 312       9.243  -4.787  -7.132  1.00 86.05           C
ATOM   4751 1HB  LEU A 312       8.316  -4.479  -6.648  1.00 86.05           H
ATOM   4752 2HB  LEU A 312       8.969  -5.454  -7.950  1.00 86.05           H
ATOM   4753  CG  LEU A 312      10.074  -5.580  -6.122  1.00 86.05           C
ATOM   4754  HG  LEU A 312      10.345  -4.913  -5.304  1.00 86.05           H
ATOM   4755  CD1 LEU A 312       9.259  -6.727  -5.520  1.00 86.05           C
ATOM   4756 1HD1 LEU A 312       8.384  -6.322  -5.012  1.00 86.05           H
ATOM   4757 2HD1 LEU A 312       8.939  -7.401  -6.315  1.00 86.05           H
ATOM   4758 3HD1 LEU A 312       9.874  -7.274  -4.806  1.00 86.05           H
ATOM   4759  CD2 LEU A 312      11.378  -6.073  -6.752  1.00 86.05           C
ATOM   4760 1HD2 LEU A 312      11.151  -6.719  -7.601  1.00 86.05           H
ATOM   4761 2HD2 LEU A 312      11.963  -5.219  -7.093  1.00 86.05           H
ATOM   4762 3HD2 LEU A 312      11.950  -6.634  -6.013  1.00 86.05           H
ATOM   4763  HN  LEU A 312       9.102  -2.459  -6.144  1.00 86.05           H
ATOM   4764  N   ASN A 313       8.286  -2.244  -8.938  1.00 81.63           N
ATOM   4765  CA  ASN A 313       7.503  -1.854 -10.098  1.00 81.63           C
ATOM   4766  C   ASN A 313       8.444  -1.378 -11.207  1.00 81.63           C
ATOM   4767  O   ASN A 313       8.402  -1.891 -12.324  1.00 81.63           O
ATOM   4768  HA  ASN A 313       6.945  -2.747 -10.380  1.00 81.63           H
ATOM   4769  CB  ASN A 313       6.552  -0.705  -9.760  1.00 81.63           C
ATOM   4770 1HB  ASN A 313       7.049  -0.001  -9.092  1.00 81.63           H
ATOM   4771 2HB  ASN A 313       6.299  -0.158 -10.668  1.00 81.63           H
ATOM   4772  CG  ASN A 313       5.274  -1.226  -9.100  1.00 81.63           C
ATOM   4773  OD1 ASN A 313       4.843  -2.346  -9.321  1.00 81.63           O
ATOM   4774  ND2 ASN A 313       4.694  -0.355  -8.280  1.00 81.63           N
ATOM   4775 1HD2 ASN A 313       5.099   0.549  -8.143  1.00 81.63           H
ATOM   4776 2HD2 ASN A 313       3.852  -0.603  -7.801  1.00 81.63           H
ATOM   4777  HN  ASN A 313       7.999  -1.827  -8.075  1.00 81.63           H
ATOM   4778  N   PRO A 314       9.307  -0.394 -10.920  1.00 82.56           N
ATOM   4779  CA  PRO A 314      10.196   0.153 -11.948  1.00 82.56           C
ATOM   4780  C   PRO A 314      10.999  -0.929 -12.652  1.00 82.56           C
ATOM   4781  O   PRO A 314      11.168  -0.888 -13.870  1.00 82.56           O
ATOM   4782  HA  PRO A 314       9.611   0.631 -12.734  1.00 82.56           H
ATOM   4783  CB  PRO A 314      11.099   1.115 -11.172  1.00 82.56           C
ATOM   4784 1HB  PRO A 314      12.010   0.623 -10.832  1.00 82.56           H
ATOM   4785 2HB  PRO A 314      11.404   1.962 -11.786  1.00 82.56           H
ATOM   4786  CG  PRO A 314      10.225   1.553 -10.003  1.00 82.56           C
ATOM   4787 1HG  PRO A 314      10.820   1.950  -9.180  1.00 82.56           H
ATOM   4788 2HG  PRO A 314       9.531   2.343 -10.289  1.00 82.56           H
ATOM   4789  CD  PRO A 314       9.504   0.271  -9.619  1.00 82.56           C
ATOM   4790 1HD  PRO A 314      10.099  -0.342  -8.942  1.00 82.56           H
ATOM   4791 2HD  PRO A 314       8.560   0.473  -9.114  1.00 82.56           H
ATOM   4792  N   VAL A 315      11.476  -1.878 -11.860  1.00 83.33           N
ATOM   4793  CA  VAL A 315      12.324  -2.934 -12.385  1.00 83.33           C
ATOM   4794  C   VAL A 315      11.521  -3.786 -13.369  1.00 83.33           C
ATOM   4795  O   VAL A 315      12.034  -4.185 -14.413  1.00 83.33           O
ATOM   4796  HA  VAL A 315      13.146  -2.460 -12.921  1.00 83.33           H
ATOM   4797  CB  VAL A 315      12.918  -3.749 -11.234  1.00 83.33           C
ATOM   4798  HB  VAL A 315      12.092  -4.194 -10.678  1.00 83.33           H
ATOM   4799  CG1 VAL A 315      13.796  -4.885 -11.762  1.00 83.33           C
ATOM   4800 1HG1 VAL A 315      13.196  -5.547 -12.386  1.00 83.33           H
ATOM   4801 2HG1 VAL A 315      14.612  -4.469 -12.352  1.00 83.33           H
ATOM   4802 3HG1 VAL A 315      14.205  -5.448 -10.923  1.00 83.33           H
ATOM   4803  CG2 VAL A 315      13.700  -2.852 -10.273  1.00 83.33           C
ATOM   4804 1HG2 VAL A 315      14.513  -2.365 -10.812  1.00 83.33           H
ATOM   4805 2HG2 VAL A 315      13.035  -2.095  -9.859  1.00 83.33           H
ATOM   4806 3HG2 VAL A 315      14.111  -3.456  -9.464  1.00 83.33           H
ATOM   4807  HN  VAL A 315      11.292  -1.931 -10.879  1.00 83.33           H
ATOM   4808  N   LEU A 316      10.273  -4.041 -13.001  1.00 82.28           N
ATOM   4809  CA  LEU A 316       9.406  -4.872 -13.818  1.00 82.28           C
ATOM   4810  C   LEU A 316       9.278  -4.252 -15.211  1.00 82.28           C
ATOM   4811  O   LEU A 316       9.313  -4.961 -16.216  1.00 82.28           O
ATOM   4812  HA  LEU A 316       9.886  -5.846 -13.917  1.00 82.28           H
ATOM   4813  CB  LEU A 316       8.064  -5.096 -13.119  1.00 82.28           C
ATOM   4814 1HB  LEU A 316       7.619  -4.123 -12.909  1.00 82.28           H
ATOM   4815 2HB  LEU A 316       7.397  -5.609 -13.812  1.00 82.28           H
ATOM   4816  CG  LEU A 316       8.112  -5.896 -11.815  1.00 82.28           C
ATOM   4817  HG  LEU A 316       8.786  -5.386 -11.127  1.00 82.28           H
ATOM   4818  CD1 LEU A 316       6.736  -5.942 -11.150  1.00 82.28           C
ATOM   4819 1HD1 LEU A 316       6.406  -4.928 -10.925  1.00 82.28           H
ATOM   4820 2HD1 LEU A 316       6.022  -6.415 -11.824  1.00 82.28           H
ATOM   4821 3HD1 LEU A 316       6.798  -6.516 -10.225  1.00 82.28           H
ATOM   4822  CD2 LEU A 316       8.682  -7.296 -12.052  1.00 82.28           C
ATOM   4823 1HD2 LEU A 316       8.054  -7.828 -12.765  1.00 82.28           H
ATOM   4824 2HD2 LEU A 316       9.694  -7.214 -12.449  1.00 82.28           H
ATOM   4825 3HD2 LEU A 316       8.705  -7.843 -11.109  1.00 82.28           H
ATOM   4826  HN  LEU A 316       9.855  -3.690 -12.162  1.00 82.28           H
ATOM   4827  N   TYR A 317       9.132  -2.935 -15.227  1.00 74.74           N
ATOM   4828  CA  TYR A 317       8.956  -2.216 -16.477  1.00 74.74           C
ATOM   4829  C   TYR A 317      10.192  -2.356 -17.368  1.00 74.74           C
ATOM   4830  O   TYR A 317      10.073  -2.460 -18.588  1.00 74.74           O
ATOM   4831  HA  TYR A 317       8.096  -2.643 -16.992  1.00 74.74           H
ATOM   4832  CB  TYR A 317       8.780  -0.745 -16.097  1.00 74.74           C
ATOM   4833 1HB  TYR A 317       9.683  -0.400 -15.592  1.00 74.74           H
ATOM   4834 2HB  TYR A 317       8.679  -0.154 -17.007  1.00 74.74           H
ATOM   4835  CG  TYR A 317       7.574  -0.475 -15.195  1.00 74.74           C
ATOM   4836  CD1 TYR A 317       6.498  -1.339 -15.206  1.00 74.74           C
ATOM   4837  HD1 TYR A 317       6.507  -2.213 -15.857  1.00 74.74           H
ATOM   4838  CD2 TYR A 317       7.563   0.632 -14.371  1.00 74.74           C
ATOM   4839  HD2 TYR A 317       8.413   1.314 -14.362  1.00 74.74           H
ATOM   4840  CE1 TYR A 317       5.363  -1.085 -14.357  1.00 74.74           C
ATOM   4841  HE1 TYR A 317       4.506  -1.759 -14.356  1.00 74.74           H
ATOM   4842  CE2 TYR A 317       6.427   0.885 -13.522  1.00 74.74           C
ATOM   4843  HE2 TYR A 317       6.405   1.756 -12.866  1.00 74.74           H
ATOM   4844  CZ  TYR A 317       5.383   0.015 -13.557  1.00 74.74           C
ATOM   4845  OH  TYR A 317       4.311   0.254 -12.755  1.00 74.74           O
ATOM   4846  HH  TYR A 317       4.434   1.120 -12.270  1.00 74.74           H
ATOM   4847  HN  TYR A 317       9.133  -2.363 -14.407  1.00 74.74           H
ATOM   4848  N   VAL A 318      11.350  -2.354 -16.725  1.00 75.37           N
ATOM   4849  CA  VAL A 318      12.608  -2.424 -17.448  1.00 75.37           C
ATOM   4850  C   VAL A 318      12.698  -3.765 -18.178  1.00 75.37           C
ATOM   4851  O   VAL A 318      13.014  -3.809 -19.366  1.00 75.37           O
ATOM   4852  HA  VAL A 318      12.609  -1.622 -18.186  1.00 75.37           H
ATOM   4853  CB  VAL A 318      13.777  -2.186 -16.489  1.00 75.37           C
ATOM   4854  HB  VAL A 318      13.672  -2.880 -15.655  1.00 75.37           H
ATOM   4855  CG1 VAL A 318      15.115  -2.472 -17.173  1.00 75.37           C
ATOM   4856 1HG1 VAL A 318      15.139  -3.511 -17.503  1.00 75.37           H
ATOM   4857 2HG1 VAL A 318      15.230  -1.814 -18.035  1.00 75.37           H
ATOM   4858 3HG1 VAL A 318      15.928  -2.295 -16.469  1.00 75.37           H
ATOM   4859  CG2 VAL A 318      13.742  -0.764 -15.925  1.00 75.37           C
ATOM   4860 1HG2 VAL A 318      13.810  -0.047 -16.743  1.00 75.37           H
ATOM   4861 2HG2 VAL A 318      12.809  -0.610 -15.383  1.00 75.37           H
ATOM   4862 3HG2 VAL A 318      14.584  -0.622 -15.246  1.00 75.37           H
ATOM   4863  HN  VAL A 318      11.436  -2.306 -15.729  1.00 75.37           H
ATOM   4864  N   PHE A 319      12.415  -4.826 -17.437  1.00 74.65           N
ATOM   4865  CA  PHE A 319      12.637  -6.171 -17.941  1.00 74.65           C
ATOM   4866  C   PHE A 319      11.502  -6.602 -18.873  1.00 74.65           C
ATOM   4867  O   PHE A 319      11.739  -7.270 -19.878  1.00 74.65           O
ATOM   4868  HA  PHE A 319      13.575  -6.158 -18.495  1.00 74.65           H
ATOM   4869  CB  PHE A 319      12.666  -7.103 -16.728  1.00 74.65           C
ATOM   4870 1HB  PHE A 319      11.867  -6.818 -16.044  1.00 74.65           H
ATOM   4871 2HB  PHE A 319      12.454  -8.120 -17.059  1.00 74.65           H
ATOM   4872  CG  PHE A 319      13.995  -7.096 -15.970  1.00 74.65           C
ATOM   4873  CD1 PHE A 319      15.104  -7.643 -16.536  1.00 74.65           C
ATOM   4874  HD1 PHE A 319      15.046  -8.086 -17.531  1.00 74.65           H
ATOM   4875  CD2 PHE A 319      14.067  -6.543 -14.730  1.00 74.65           C
ATOM   4876  HD2 PHE A 319      13.178  -6.105 -14.275  1.00 74.65           H
ATOM   4877  CE1 PHE A 319      16.337  -7.636 -15.833  1.00 74.65           C
ATOM   4878  HE1 PHE A 319      17.226  -8.074 -16.287  1.00 74.65           H
ATOM   4879  CE2 PHE A 319      15.301  -6.537 -14.026  1.00 74.65           C
ATOM   4880  HE2 PHE A 319      15.358  -6.094 -13.032  1.00 74.65           H
ATOM   4881  CZ  PHE A 319      16.410  -7.083 -14.592  1.00 74.65           C
ATOM   4882  HZ  PHE A 319      17.356  -7.078 -14.052  1.00 74.65           H
ATOM   4883  HN  PHE A 319      12.041  -4.778 -16.511  1.00 74.65           H
ATOM   4884  N   VAL A 320      10.294  -6.202 -18.506  1.00 77.65           N
ATOM   4885  CA  VAL A 320       9.103  -6.725 -19.154  1.00 77.65           C
ATOM   4886  C   VAL A 320       8.656  -5.755 -20.250  1.00 77.65           C
ATOM   4887  O   VAL A 320       8.085  -6.172 -21.257  1.00 77.65           O
ATOM   4888  HA  VAL A 320       9.370  -7.676 -19.614  1.00 77.65           H
ATOM   4889  CB  VAL A 320       8.015  -6.992 -18.112  1.00 77.65           C
ATOM   4890  HB  VAL A 320       7.689  -6.031 -17.713  1.00 77.65           H
ATOM   4891  CG1 VAL A 320       6.801  -7.672 -18.749  1.00 77.65           C
ATOM   4892 1HG1 VAL A 320       6.390  -7.027 -19.526  1.00 77.65           H
ATOM   4893 2HG1 VAL A 320       7.105  -8.622 -19.188  1.00 77.65           H
ATOM   4894 3HG1 VAL A 320       6.043  -7.850 -17.987  1.00 77.65           H
ATOM   4895  CG2 VAL A 320       8.561  -7.823 -16.949  1.00 77.65           C
ATOM   4896 1HG2 VAL A 320       8.926  -8.778 -17.326  1.00 77.65           H
ATOM   4897 2HG2 VAL A 320       9.379  -7.284 -16.470  1.00 77.65           H
ATOM   4898 3HG2 VAL A 320       7.767  -7.998 -16.223  1.00 77.65           H
ATOM   4899  HN  VAL A 320      10.121  -5.534 -17.782  1.00 77.65           H
ATOM   4900  N   GLY A 321       8.933  -4.481 -20.017  1.00 78.36           N
ATOM   4901  CA  GLY A 321       8.402  -3.432 -20.870  1.00 78.36           C
ATOM   4902  C   GLY A 321       9.369  -3.111 -22.012  1.00 78.36           C
ATOM   4903  O   GLY A 321      10.269  -2.288 -21.855  1.00 78.36           O
ATOM   4904 1HA  GLY A 321       7.440  -3.742 -21.280  1.00 78.36           H
ATOM   4905 2HA  GLY A 321       8.221  -2.534 -20.279  1.00 78.36           H
ATOM   4906  HN  GLY A 321       9.507  -4.162 -19.263  1.00 78.36           H
ATOM   4907  N   GLU A 322       9.149  -3.779 -23.135  1.00 68.58           N
ATOM   4908  CA  GLU A 322       9.864  -3.446 -24.356  1.00 68.58           C
ATOM   4909  C   GLU A 322       9.725  -1.954 -24.662  1.00 68.58           C
ATOM   4910  O   GLU A 322      10.712  -1.281 -24.954  1.00 68.58           O
ATOM   4911  HA  GLU A 322      10.908  -3.686 -24.154  1.00 68.58           H
ATOM   4912  CB  GLU A 322       9.372  -4.295 -25.529  1.00 68.58           C
ATOM   4913 1HB  GLU A 322       8.288  -4.396 -25.480  1.00 68.58           H
ATOM   4914 2HB  GLU A 322       9.723  -3.865 -26.467  1.00 68.58           H
ATOM   4915  CG  GLU A 322       9.949  -5.711 -25.462  1.00 68.58           C
ATOM   4916 1HG  GLU A 322      11.033  -5.661 -25.356  1.00 68.58           H
ATOM   4917 2HG  GLU A 322       9.566  -6.222 -24.578  1.00 68.58           H
ATOM   4918  CD  GLU A 322       9.589  -6.510 -26.716  1.00 68.58           C
ATOM   4919  OE1 GLU A 322       9.806  -7.741 -26.686  1.00 68.58           O
ATOM   4920  OE2 GLU A 322       9.104  -5.872 -27.675  1.00 68.58           O
ATOM   4921  HN  GLU A 322       8.499  -4.534 -23.219  1.00 68.58           H
ATOM   4922  N   ARG A 323       8.490  -1.480 -24.585  1.00 65.54           N
ATOM   4923  CA  ARG A 323       8.200  -0.091 -24.899  1.00 65.54           C
ATOM   4924  C   ARG A 323       8.955   0.837 -23.944  1.00 65.54           C
ATOM   4925  O   ARG A 323       9.518   1.845 -24.369  1.00 65.54           O
ATOM   4926  HA  ARG A 323       8.543   0.040 -25.925  1.00 65.54           H
ATOM   4927  CB  ARG A 323       6.701   0.196 -24.798  1.00 65.54           C
ATOM   4928 1HB  ARG A 323       6.152  -0.491 -25.443  1.00 65.54           H
ATOM   4929 2HB  ARG A 323       6.360   0.017 -23.779  1.00 65.54           H
ATOM   4930  CG  ARG A 323       6.390   1.639 -25.200  1.00 65.54           C
ATOM   4931 1HG  ARG A 323       6.915   2.326 -24.536  1.00 65.54           H
ATOM   4932 2HG  ARG A 323       6.759   1.827 -26.209  1.00 65.54           H
ATOM   4933  CD  ARG A 323       4.886   1.913 -25.142  1.00 65.54           C
ATOM   4934 1HD  ARG A 323       4.371   1.320 -25.898  1.00 65.54           H
ATOM   4935 2HD  ARG A 323       4.490   1.609 -24.173  1.00 65.54           H
ATOM   4936  NE  ARG A 323       4.625   3.353 -25.365  1.00 65.54           N
ATOM   4937  HE  ARG A 323       5.314   3.883 -25.858  1.00 65.54           H
ATOM   4938  CZ  ARG A 323       3.522   3.989 -24.947  1.00 65.54           C
ATOM   4939  NH1 ARG A 323       2.566   3.328 -24.281  1.00 65.54           N
ATOM   4940 1HH1 ARG A 323       2.672   2.352 -24.093  1.00 65.54           H
ATOM   4941 2HH1 ARG A 323       1.746   3.811 -23.973  1.00 65.54           H
ATOM   4942  NH2 ARG A 323       3.391   5.298 -25.205  1.00 65.54           N
ATOM   4943 1HH2 ARG A 323       2.574   5.788 -24.900  1.00 65.54           H
ATOM   4944 2HH2 ARG A 323       4.109   5.784 -25.702  1.00 65.54           H
ATOM   4945  HN  ARG A 323       7.697  -2.026 -24.315  1.00 65.54           H
ATOM   4946  N   PHE A 324       8.942   0.464 -22.673  1.00 79.41           N
ATOM   4947  CA  PHE A 324       9.568   1.280 -21.647  1.00 79.41           C
ATOM   4948  C   PHE A 324      11.088   1.303 -21.816  1.00 79.41           C
ATOM   4949  O   PHE A 324      11.713   2.357 -21.704  1.00 79.41           O
ATOM   4950  HA  PHE A 324       9.177   2.291 -21.755  1.00 79.41           H
ATOM   4951  CB  PHE A 324       9.227   0.642 -20.299  1.00 79.41           C
ATOM   4952 1HB  PHE A 324       8.151   0.476 -20.249  1.00 79.41           H
ATOM   4953 2HB  PHE A 324       9.703  -0.336 -20.240  1.00 79.41           H
ATOM   4954  CG  PHE A 324       9.657   1.476 -19.090  1.00 79.41           C
ATOM   4955  CD1 PHE A 324      10.838   1.214 -18.468  1.00 79.41           C
ATOM   4956  HD1 PHE A 324      11.478   0.410 -18.832  1.00 79.41           H
ATOM   4957  CD2 PHE A 324       8.857   2.479 -18.636  1.00 79.41           C
ATOM   4958  HD2 PHE A 324       7.911   2.688 -19.134  1.00 79.41           H
ATOM   4959  CE1 PHE A 324      11.236   1.987 -17.346  1.00 79.41           C
ATOM   4960  HE1 PHE A 324      12.183   1.777 -16.848  1.00 79.41           H
ATOM   4961  CE2 PHE A 324       9.256   3.252 -17.514  1.00 79.41           C
ATOM   4962  HE2 PHE A 324       8.616   4.056 -17.151  1.00 79.41           H
ATOM   4963  CZ  PHE A 324      10.437   2.990 -16.893  1.00 79.41           C
ATOM   4964  HZ  PHE A 324      10.744   3.584 -16.032  1.00 79.41           H
ATOM   4965  HN  PHE A 324       8.515  -0.378 -22.342  1.00 79.41           H
ATOM   4966  N   ARG A 325      11.640   0.128 -22.084  1.00 76.25           N
ATOM   4967  CA  ARG A 325      13.070   0.008 -22.315  1.00 76.25           C
ATOM   4968  C   ARG A 325      13.508   0.955 -23.434  1.00 76.25           C
ATOM   4969  O   ARG A 325      14.507   1.659 -23.301  1.00 76.25           O
ATOM   4970  HA  ARG A 325      13.530   0.284 -21.366  1.00 76.25           H
ATOM   4971  CB  ARG A 325      13.448  -1.425 -22.692  1.00 76.25           C
ATOM   4972 1HB  ARG A 325      12.764  -1.797 -23.454  1.00 76.25           H
ATOM   4973 2HB  ARG A 325      14.448  -1.439 -23.126  1.00 76.25           H
ATOM   4974  CG  ARG A 325      13.405  -2.343 -21.468  1.00 76.25           C
ATOM   4975 1HG  ARG A 325      13.808  -1.819 -20.602  1.00 76.25           H
ATOM   4976 2HG  ARG A 325      12.371  -2.597 -21.236  1.00 76.25           H
ATOM   4977  CD  ARG A 325      14.206  -3.623 -21.715  1.00 76.25           C
ATOM   4978 1HD  ARG A 325      15.248  -3.376 -21.919  1.00 76.25           H
ATOM   4979 2HD  ARG A 325      14.196  -4.247 -20.821  1.00 76.25           H
ATOM   4980  NE  ARG A 325      13.630  -4.369 -22.856  1.00 76.25           N
ATOM   4981  HE  ARG A 325      13.750  -3.988 -23.773  1.00 76.25           H
ATOM   4982  CZ  ARG A 325      12.959  -5.522 -22.738  1.00 76.25           C
ATOM   4983  NH1 ARG A 325      12.768  -6.078 -21.534  1.00 76.25           N
ATOM   4984 1HH1 ARG A 325      13.129  -5.632 -20.715  1.00 76.25           H
ATOM   4985 2HH1 ARG A 325      12.266  -6.940 -21.455  1.00 76.25           H
ATOM   4986  NH2 ARG A 325      12.480  -6.111 -23.843  1.00 76.25           N
ATOM   4987 1HH2 ARG A 325      11.977  -6.973 -23.772  1.00 76.25           H
ATOM   4988 2HH2 ARG A 325      12.627  -5.690 -24.738  1.00 76.25           H
ATOM   4989  HN  ARG A 325      11.129  -0.729 -22.143  1.00 76.25           H
ATOM   4990  N   ARG A 326      12.738   0.941 -24.513  1.00 68.85           N
ATOM   4991  CA  ARG A 326      13.077   1.730 -25.685  1.00 68.85           C
ATOM   4992  C   ARG A 326      13.023   3.223 -25.354  1.00 68.85           C
ATOM   4993  O   ARG A 326      13.907   3.982 -25.747  1.00 68.85           O
ATOM   4994  HA  ARG A 326      14.091   1.422 -25.944  1.00 68.85           H
ATOM   4995  CB  ARG A 326      12.121   1.436 -26.842  1.00 68.85           C
ATOM   4996 1HB  ARG A 326      11.922   0.365 -26.891  1.00 68.85           H
ATOM   4997 2HB  ARG A 326      11.166   1.930 -26.665  1.00 68.85           H
ATOM   4998  CG  ARG A 326      12.709   1.911 -28.173  1.00 68.85           C
ATOM   4999 1HG  ARG A 326      12.864   2.990 -28.141  1.00 68.85           H
ATOM   5000 2HG  ARG A 326      13.686   1.453 -28.328  1.00 68.85           H
ATOM   5001  CD  ARG A 326      11.783   1.558 -29.338  1.00 68.85           C
ATOM   5002 1HD  ARG A 326      11.471   0.516 -29.263  1.00 68.85           H
ATOM   5003 2HD  ARG A 326      10.879   2.165 -29.293  1.00 68.85           H
ATOM   5004  NE  ARG A 326      12.479   1.784 -30.625  1.00 68.85           N
ATOM   5005  HE  ARG A 326      13.428   2.101 -30.595  1.00 68.85           H
ATOM   5006  CZ  ARG A 326      11.919   1.592 -31.826  1.00 68.85           C
ATOM   5007  NH1 ARG A 326      10.651   1.169 -31.926  1.00 68.85           N
ATOM   5008 1HH1 ARG A 326      10.116   0.994 -31.099  1.00 68.85           H
ATOM   5009 2HH1 ARG A 326      10.240   1.029 -32.827  1.00 68.85           H
ATOM   5010  NH2 ARG A 326      12.645   1.830 -32.927  1.00 68.85           N
ATOM   5011 1HH2 ARG A 326      12.241   1.692 -33.832  1.00 68.85           H
ATOM   5012 2HH2 ARG A 326      13.590   2.145 -32.844  1.00 68.85           H
ATOM   5013  HN  ARG A 326      11.898   0.405 -24.593  1.00 68.85           H
ATOM   5014  N   ASP A 327      11.976   3.599 -24.634  1.00 79.46           N
ATOM   5015  CA  ASP A 327      11.750   4.998 -24.316  1.00 79.46           C
ATOM   5016  C   ASP A 327      12.777   5.452 -23.276  1.00 79.46           C
ATOM   5017  O   ASP A 327      13.214   6.602 -23.291  1.00 79.46           O
ATOM   5018  HA  ASP A 327      11.854   5.528 -25.263  1.00 79.46           H
ATOM   5019  CB  ASP A 327      10.354   5.211 -23.726  1.00 79.46           C
ATOM   5020 1HB  ASP A 327      10.183   4.497 -22.922  1.00 79.46           H
ATOM   5021 2HB  ASP A 327      10.289   6.207 -23.288  1.00 79.46           H
ATOM   5022  CG  ASP A 327       9.275   5.049 -24.799  1.00 79.46           C
ATOM   5023  OD1 ASP A 327       9.649   5.090 -25.991  1.00 79.46           O
ATOM   5024  OD2 ASP A 327       8.101   4.887 -24.403  1.00 79.46           O
ATOM   5025  HN  ASP A 327      11.290   2.967 -24.272  1.00 79.46           H
ATOM   5026  N   LEU A 328      13.132   4.526 -22.399  1.00 80.85           N
ATOM   5027  CA  LEU A 328      14.130   4.803 -21.380  1.00 80.85           C
ATOM   5028  C   LEU A 328      15.454   5.168 -22.055  1.00 80.85           C
ATOM   5029  O   LEU A 328      16.022   6.225 -21.785  1.00 80.85           O
ATOM   5030  HA  LEU A 328      13.784   5.666 -20.810  1.00 80.85           H
ATOM   5031  CB  LEU A 328      14.240   3.630 -20.404  1.00 80.85           C
ATOM   5032 1HB  LEU A 328      13.281   3.511 -19.901  1.00 80.85           H
ATOM   5033 2HB  LEU A 328      14.415   2.721 -20.978  1.00 80.85           H
ATOM   5034  CG  LEU A 328      15.333   3.744 -19.338  1.00 80.85           C
ATOM   5035  HG  LEU A 328      16.285   3.910 -19.842  1.00 80.85           H
ATOM   5036  CD1 LEU A 328      15.087   4.950 -18.428  1.00 80.85           C
ATOM   5037 1HD1 LEU A 328      15.084   5.861 -19.025  1.00 80.85           H
ATOM   5038 2HD1 LEU A 328      14.123   4.838 -17.931  1.00 80.85           H
ATOM   5039 3HD1 LEU A 328      15.877   5.007 -17.680  1.00 80.85           H
ATOM   5040  CD2 LEU A 328      15.462   2.443 -18.544  1.00 80.85           C
ATOM   5041 1HD2 LEU A 328      14.515   2.222 -18.052  1.00 80.85           H
ATOM   5042 2HD2 LEU A 328      15.718   1.628 -19.221  1.00 80.85           H
ATOM   5043 3HD2 LEU A 328      16.245   2.552 -17.794  1.00 80.85           H
ATOM   5044  HN  LEU A 328      12.751   3.601 -22.376  1.00 80.85           H
ATOM   5045  N   VAL A 329      15.907   4.272 -22.920  1.00 81.10           N
ATOM   5046  CA  VAL A 329      17.190   4.450 -23.578  1.00 81.10           C
ATOM   5047  C   VAL A 329      17.159   5.735 -24.408  1.00 81.10           C
ATOM   5048  O   VAL A 329      18.159   6.444 -24.499  1.00 81.10           O
ATOM   5049  HA  VAL A 329      17.947   4.553 -22.801  1.00 81.10           H
ATOM   5050  CB  VAL A 329      17.528   3.210 -24.409  1.00 81.10           C
ATOM   5051  HB  VAL A 329      16.706   3.038 -25.103  1.00 81.10           H
ATOM   5052  CG1 VAL A 329      18.799   3.431 -25.231  1.00 81.10           C
ATOM   5053 1HG1 VAL A 329      18.654   4.275 -25.905  1.00 81.10           H
ATOM   5054 2HG1 VAL A 329      19.633   3.641 -24.561  1.00 81.10           H
ATOM   5055 3HG1 VAL A 329      19.017   2.535 -25.811  1.00 81.10           H
ATOM   5056  CG2 VAL A 329      17.659   1.973 -23.518  1.00 81.10           C
ATOM   5057 1HG2 VAL A 329      18.453   2.132 -22.789  1.00 81.10           H
ATOM   5058 2HG2 VAL A 329      16.717   1.799 -22.998  1.00 81.10           H
ATOM   5059 3HG2 VAL A 329      17.900   1.106 -24.134  1.00 81.10           H
ATOM   5060  HN  VAL A 329      15.415   3.439 -23.171  1.00 81.10           H
ATOM   5061  N   LYS A 330      15.998   5.996 -24.993  1.00 74.99           N
ATOM   5062  CA  LYS A 330      15.819   7.191 -25.800  1.00 74.99           C
ATOM   5063  C   LYS A 330      16.007   8.428 -24.920  1.00 74.99           C
[truncated: 117,478 more chars]
