# Supplementary material for: Noncanonical roles of chemokine regions in CCR9 activation revealed by structural modeling and mutational mapping
Source: Nat Commun. 2025 Aug 18;16:7695. doi: 10.1038/s41467-025-62321-9 (PMC12361432; doi:10.1038/s41467-025-62321-9)
Supplement: Supplementary file 7 — Supplementary Data 5 [file 41467_2025_62321_MOESM7_ESM.zip › CCR9_CCL25x1P6_20_rnk1.pdb]

ATOM      1  N   GLU A  20      -6.611  -4.794  58.614  1.00 48.79           N
ATOM      2  CA  GLU A  20      -6.358  -5.704  57.509  1.00 48.79           C
ATOM      3  C   GLU A  20      -6.792  -7.124  57.881  1.00 48.79           C
ATOM      4  O   GLU A  20      -6.007  -7.892  58.434  1.00 48.79           O
ATOM      5  HA  GLU A  20      -6.968  -5.335  56.685  1.00 48.79           H
ATOM      6  CB  GLU A  20      -4.885  -5.672  57.097  1.00 48.79           C
ATOM      7 1HB  GLU A  20      -4.255  -5.674  57.987  1.00 48.79           H
ATOM      8 2HB  GLU A  20      -4.675  -6.498  56.418  1.00 48.79           H
ATOM      9  CG  GLU A  20      -4.559  -4.389  56.329  1.00 48.79           C
ATOM     10 1HG  GLU A  20      -5.441  -4.053  55.785  1.00 48.79           H
ATOM     11 2HG  GLU A  20      -4.296  -3.598  57.031  1.00 48.79           H
ATOM     12  CD  GLU A  20      -3.404  -4.615  55.351  1.00 48.79           C
ATOM     13  OE1 GLU A  20      -3.486  -4.053  54.237  1.00 48.79           O
ATOM     14  OE2 GLU A  20      -2.466  -5.344  55.739  1.00 48.79           O
ATOM     15  HN  GLU A  20      -7.037  -5.211  59.416  1.00 48.79           H
ATOM     16  N   SER A  21      -8.042  -7.429  57.563  1.00 57.08           N
ATOM     17  CA  SER A  21      -8.584  -8.748  57.839  1.00 57.08           C
ATOM     18  C   SER A  21      -7.719  -9.819  57.170  1.00 57.08           C
ATOM     19  O   SER A  21      -7.289  -9.651  56.030  1.00 57.08           O
ATOM     20  HA  SER A  21      -8.551  -8.853  58.923  1.00 57.08           H
ATOM     21  CB  SER A  21     -10.032  -8.860  57.360  1.00 57.08           C
ATOM     22 1HB  SER A  21     -10.425  -9.843  57.620  1.00 57.08           H
ATOM     23 2HB  SER A  21     -10.645  -8.124  57.881  1.00 57.08           H
ATOM     24  OG  SER A  21     -10.147  -8.661  55.953  1.00 57.08           O
ATOM     25  HG  SER A  21     -10.391  -9.521  55.505  1.00 57.08           H
ATOM     26  HN  SER A  21      -8.679  -6.793  57.126  1.00 57.08           H
ATOM     27  N   THR A  22      -7.490 -10.896  57.908  1.00 58.72           N
ATOM     28  CA  THR A  22      -6.691 -11.996  57.398  1.00 58.72           C
ATOM     29  C   THR A  22      -7.224 -12.458  56.040  1.00 58.72           C
ATOM     30  O   THR A  22      -6.455 -12.890  55.182  1.00 58.72           O
ATOM     31  HA  THR A  22      -5.674 -11.637  57.237  1.00 58.72           H
ATOM     32  CB  THR A  22      -6.680 -13.103  58.454  1.00 58.72           C
ATOM     33  HB  THR A  22      -6.388 -14.057  58.016  1.00 58.72           H
ATOM     34  OG1 THR A  22      -7.990 -13.059  59.015  1.00 58.72           O
ATOM     35  HG1 THR A  22      -8.177 -13.907  59.511  1.00 58.72           H
ATOM     36  CG2 THR A  22      -5.759 -12.779  59.632  1.00 58.72           C
ATOM     37 1HG2 THR A  22      -6.093 -11.859  60.112  1.00 58.72           H
ATOM     38 2HG2 THR A  22      -4.739 -12.650  59.271  1.00 58.72           H
ATOM     39 3HG2 THR A  22      -5.789 -13.596  60.352  1.00 58.72           H
ATOM     40  HN  THR A  22      -7.840 -11.022  58.836  1.00 58.72           H
ATOM     41  N   SER A  23      -8.535 -12.350  55.887  1.00 60.80           N
ATOM     42  CA  SER A  23      -9.176 -12.718  54.635  1.00 60.80           C
ATOM     43  C   SER A  23      -8.586 -11.899  53.485  1.00 60.80           C
ATOM     44  O   SER A  23      -8.372 -12.421  52.392  1.00 60.80           O
ATOM     45  HA  SER A  23      -8.959 -13.778  54.501  1.00 60.80           H
ATOM     46  CB  SER A  23     -10.690 -12.513  54.710  1.00 60.80           C
ATOM     47 1HB  SER A  23     -11.156 -12.927  53.816  1.00 60.80           H
ATOM     48 2HB  SER A  23     -11.089 -13.065  55.562  1.00 60.80           H
ATOM     49  OG  SER A  23     -11.037 -11.137  54.832  1.00 60.80           O
ATOM     50  HG  SER A  23     -12.029 -11.028  54.770  1.00 60.80           H
ATOM     51  HN  SER A  23      -9.156 -12.020  56.598  1.00 60.80           H
ATOM     52  N   SER A  24      -8.339 -10.629  53.771  1.00 67.65           N
ATOM     53  CA  SER A  24      -7.870  -9.709  52.749  1.00 67.65           C
ATOM     54  C   SER A  24      -6.460 -10.100  52.301  1.00 67.65           C
ATOM     55  O   SER A  24      -6.074  -9.843  51.162  1.00 67.65           O
ATOM     56  HA  SER A  24      -8.575  -9.809  51.925  1.00 67.65           H
ATOM     57  CB  SER A  24      -7.884  -8.266  53.258  1.00 67.65           C
ATOM     58 1HB  SER A  24      -7.996  -7.585  52.415  1.00 67.65           H
ATOM     59 2HB  SER A  24      -8.749  -8.118  53.904  1.00 67.65           H
ATOM     60  OG  SER A  24      -6.696  -7.941  53.975  1.00 67.65           O
ATOM     61  HG  SER A  24      -6.655  -8.466  54.825  1.00 67.65           H
ATOM     62  HN  SER A  24      -8.455 -10.227  54.680  1.00 67.65           H
ATOM     63  N   MET A  25      -5.731 -10.715  53.220  1.00 65.48           N
ATOM     64  CA  MET A  25      -4.376 -11.152  52.931  1.00 65.48           C
ATOM     65  C   MET A  25      -4.380 -12.442  52.108  1.00 65.48           C
ATOM     66  O   MET A  25      -3.584 -12.596  51.184  1.00 65.48           O
ATOM     67  HA  MET A  25      -3.924 -10.346  52.352  1.00 65.48           H
ATOM     68  CB  MET A  25      -3.623 -11.385  54.242  1.00 65.48           C
ATOM     69 1HB  MET A  25      -3.835 -10.573  54.937  1.00 65.48           H
ATOM     70 2HB  MET A  25      -3.976 -12.305  54.710  1.00 65.48           H
ATOM     71  CG  MET A  25      -2.115 -11.476  54.000  1.00 65.48           C
ATOM     72 1HG  MET A  25      -1.699 -12.315  54.558  1.00 65.48           H
ATOM     73 2HG  MET A  25      -1.918 -11.666  52.945  1.00 65.48           H
ATOM     74  SD  MET A  25      -1.324  -9.957  54.503  1.00 65.48           S
ATOM     75  CE  MET A  25      -0.276 -10.572  55.811  1.00 65.48           C
ATOM     76 1HE  MET A  25      -0.891 -11.028  56.586  1.00 65.48           H
ATOM     77 2HE  MET A  25       0.411 -11.317  55.407  1.00 65.48           H
ATOM     78 3HE  MET A  25       0.294  -9.747  56.238  1.00 65.48           H
ATOM     79  HN  MET A  25      -6.050 -10.914  54.147  1.00 65.48           H
ATOM     80  N   GLU A  26      -5.286 -13.337  52.474  1.00 61.48           N
ATOM     81  CA  GLU A  26      -5.439 -14.587  51.750  1.00 61.48           C
ATOM     82  C   GLU A  26      -5.880 -14.316  50.310  1.00 61.48           C
ATOM     83  O   GLU A  26      -5.389 -14.950  49.378  1.00 61.48           O
ATOM     84  HA  GLU A  26      -4.451 -15.047  51.754  1.00 61.48           H
ATOM     85  CB  GLU A  26      -6.427 -15.515  52.461  1.00 61.48           C
ATOM     86 1HB  GLU A  26      -7.296 -14.945  52.788  1.00 61.48           H
ATOM     87 2HB  GLU A  26      -6.680 -16.351  51.808  1.00 61.48           H
ATOM     88  CG  GLU A  26      -5.800 -16.124  53.717  1.00 61.48           C
ATOM     89 1HG  GLU A  26      -4.887 -16.655  53.452  1.00 61.48           H
ATOM     90 2HG  GLU A  26      -5.518 -15.329  54.408  1.00 61.48           H
ATOM     91  CD  GLU A  26      -6.773 -17.083  54.405  1.00 61.48           C
ATOM     92  OE1 GLU A  26      -6.277 -17.962  55.143  1.00 61.48           O
ATOM     93  OE2 GLU A  26      -7.991 -16.917  54.177  1.00 61.48           O
ATOM     94  HN  GLU A  26      -5.908 -13.218  53.249  1.00 61.48           H
ATOM     95  N   ASP A  27      -6.801 -13.374  50.175  1.00 68.51           N
ATOM     96  CA  ASP A  27      -7.351 -13.047  48.870  1.00 68.51           C
ATOM     97  C   ASP A  27      -6.217 -12.620  47.936  1.00 68.51           C
ATOM     98  O   ASP A  27      -6.219 -12.962  46.755  1.00 68.51           O
ATOM     99  HA  ASP A  27      -7.849 -13.956  48.533  1.00 68.51           H
ATOM    100  CB  ASP A  27      -8.346 -11.888  48.966  1.00 68.51           C
ATOM    101 1HB  ASP A  27      -7.920 -11.087  49.571  1.00 68.51           H
ATOM    102 2HB  ASP A  27      -8.527 -11.476  47.973  1.00 68.51           H
ATOM    103  CG  ASP A  27      -9.668 -12.351  49.581  1.00 68.51           C
ATOM    104  OD1 ASP A  27      -9.933 -13.570  49.506  1.00 68.51           O
ATOM    105  OD2 ASP A  27     -10.384 -11.474  50.113  1.00 68.51           O
ATOM    106  HN  ASP A  27      -7.170 -12.839  50.935  1.00 68.51           H
ATOM    107  N   TYR A  28      -5.275 -11.878  48.501  1.00 68.67           N
ATOM    108  CA  TYR A  28      -4.156 -11.372  47.725  1.00 68.67           C
ATOM    109  C   TYR A  28      -3.182 -12.497  47.369  1.00 68.67           C
ATOM    110  O   TYR A  28      -2.630 -12.521  46.270  1.00 68.67           O
ATOM    111  HA  TYR A  28      -4.551 -10.940  46.806  1.00 68.67           H
ATOM    112  CB  TYR A  28      -3.442 -10.362  48.625  1.00 68.67           C
ATOM    113 1HB  TYR A  28      -4.141  -9.570  48.892  1.00 68.67           H
ATOM    114 2HB  TYR A  28      -3.153 -10.857  49.552  1.00 68.67           H
ATOM    115  CG  TYR A  28      -2.199  -9.733  47.991  1.00 68.67           C
ATOM    116  CD1 TYR A  28      -0.948 -10.241  48.274  1.00 68.67           C
ATOM    117  HD1 TYR A  28      -0.845 -11.091  48.948  1.00 68.67           H
ATOM    118  CD2 TYR A  28      -2.330  -8.657  47.137  1.00 68.67           C
ATOM    119  HD2 TYR A  28      -3.319  -8.255  46.914  1.00 68.67           H
ATOM    120  CE1 TYR A  28       0.221  -9.649  47.677  1.00 68.67           C
ATOM    121  HE1 TYR A  28       1.216 -10.041  47.891  1.00 68.67           H
ATOM    122  CE2 TYR A  28      -1.161  -8.064  46.541  1.00 68.67           C
ATOM    123  HE2 TYR A  28      -1.250  -7.214  45.865  1.00 68.67           H
ATOM    124  CZ  TYR A  28       0.057  -8.590  46.840  1.00 68.67           C
ATOM    125  OH  TYR A  28       1.161  -8.031  46.276  1.00 68.67           O
ATOM    126  HH  TYR A  28       0.901  -7.235  45.730  1.00 68.67           H
ATOM    127  HN  TYR A  28      -5.269 -11.624  49.468  1.00 68.67           H
ATOM    128  N   VAL A  29      -3.001 -13.403  48.319  1.00 68.70           N
ATOM    129  CA  VAL A  29      -2.044 -14.483  48.151  1.00 68.70           C
ATOM    130  C   VAL A  29      -2.590 -15.488  47.135  1.00 68.70           C
ATOM    131  O   VAL A  29      -1.837 -16.034  46.329  1.00 68.70           O
ATOM    132  HA  VAL A  29      -1.125 -14.050  47.756  1.00 68.70           H
ATOM    133  CB  VAL A  29      -1.726 -15.117  49.507  1.00 68.70           C
ATOM    134  HB  VAL A  29      -2.670 -15.390  49.979  1.00 68.70           H
ATOM    135  CG1 VAL A  29      -0.900 -16.393  49.335  1.00 68.70           C
ATOM    136 1HG1 VAL A  29      -1.461 -17.111  48.736  1.00 68.70           H
ATOM    137 2HG1 VAL A  29       0.037 -16.155  48.832  1.00 68.70           H
ATOM    138 3HG1 VAL A  29      -0.688 -16.823  50.314  1.00 68.70           H
ATOM    139  CG2 VAL A  29      -1.013 -14.121  50.423  1.00 68.70           C
ATOM    140 1HG2 VAL A  29      -0.080 -13.804  49.959  1.00 68.70           H
ATOM    141 2HG2 VAL A  29      -1.652 -13.253  50.585  1.00 68.70           H
ATOM    142 3HG2 VAL A  29      -0.799 -14.597  51.380  1.00 68.70           H
ATOM    143  HN  VAL A  29      -3.493 -13.406  49.190  1.00 68.70           H
ATOM    144  N   ASN A  30      -3.896 -15.702  47.205  1.00 64.25           N
ATOM    145  CA  ASN A  30      -4.531 -16.727  46.393  1.00 64.25           C
ATOM    146  C   ASN A  30      -4.875 -16.143  45.021  1.00 64.25           C
ATOM    147  O   ASN A  30      -5.308 -16.867  44.126  1.00 64.25           O
ATOM    148  HA  ASN A  30      -3.804 -17.536  46.332  1.00 64.25           H
ATOM    149  CB  ASN A  30      -5.830 -17.214  47.039  1.00 64.25           C
ATOM    150 1HB  ASN A  30      -6.457 -16.359  47.293  1.00 64.25           H
ATOM    151 2HB  ASN A  30      -6.390 -17.819  46.326  1.00 64.25           H
ATOM    152  CG  ASN A  30      -5.542 -18.035  48.298  1.00 64.25           C
ATOM    153  OD1 ASN A  30      -4.480 -18.610  48.465  1.00 64.25           O
ATOM    154  ND2 ASN A  30      -6.546 -18.055  49.171  1.00 64.25           N
ATOM    155 1HD2 ASN A  30      -7.392 -17.561  48.972  1.00 64.25           H
ATOM    156 2HD2 ASN A  30      -6.454 -18.566  50.026  1.00 64.25           H
ATOM    157  HN  ASN A  30      -4.515 -15.192  47.802  1.00 64.25           H
ATOM    158  N   PHE A  31      -4.669 -14.840  44.899  1.00 70.96           N
ATOM    159  CA  PHE A  31      -4.934 -14.155  43.646  1.00 70.96           C
ATOM    160  C   PHE A  31      -4.018 -14.670  42.534  1.00 70.96           C
ATOM    161  O   PHE A  31      -2.799 -14.700  42.694  1.00 70.96           O
ATOM    162  HA  PHE A  31      -5.972 -14.356  43.381  1.00 70.96           H
ATOM    163  CB  PHE A  31      -4.649 -12.670  43.879  1.00 70.96           C
ATOM    164 1HB  PHE A  31      -5.175 -12.346  44.777  1.00 70.96           H
ATOM    165 2HB  PHE A  31      -3.584 -12.541  44.069  1.00 70.96           H
ATOM    166  CG  PHE A  31      -5.057 -11.767  42.713  1.00 70.96           C
ATOM    167  CD1 PHE A  31      -4.119 -11.329  41.831  1.00 70.96           C
ATOM    168  HD1 PHE A  31      -3.076 -11.622  41.955  1.00 70.96           H
ATOM    169  CD2 PHE A  31      -6.358 -11.402  42.558  1.00 70.96           C
ATOM    170  HD2 PHE A  31      -7.110 -11.753  43.265  1.00 70.96           H
ATOM    171  CE1 PHE A  31      -4.497 -10.492  40.749  1.00 70.96           C
ATOM    172  HE1 PHE A  31      -3.745 -10.141  40.042  1.00 70.96           H
ATOM    173  CE2 PHE A  31      -6.737 -10.565  41.476  1.00 70.96           C
ATOM    174  HE2 PHE A  31      -7.779 -10.272  41.352  1.00 70.96           H
ATOM    175  CZ  PHE A  31      -5.798 -10.127  40.594  1.00 70.96           C
ATOM    176  HZ  PHE A  31      -6.089  -9.484  39.763  1.00 70.96           H
ATOM    177  HN  PHE A  31      -4.327 -14.257  45.636  1.00 70.96           H
ATOM    178  N   ASN A  32      -4.640 -15.062  41.432  1.00 63.37           N
ATOM    179  CA  ASN A  32      -3.895 -15.572  40.294  1.00 63.37           C
ATOM    180  C   ASN A  32      -3.362 -14.397  39.471  1.00 63.37           C
ATOM    181  O   ASN A  32      -4.085 -13.827  38.655  1.00 63.37           O
ATOM    182  HA  ASN A  32      -3.097 -16.177  40.722  1.00 63.37           H
ATOM    183  CB  ASN A  32      -4.789 -16.418  39.385  1.00 63.37           C
ATOM    184 1HB  ASN A  32      -5.367 -17.118  39.988  1.00 63.37           H
ATOM    185 2HB  ASN A  32      -5.504 -15.775  38.871  1.00 63.37           H
ATOM    186  CG  ASN A  32      -3.956 -17.187  38.358  1.00 63.37           C
ATOM    187  OD1 ASN A  32      -2.740 -17.095  38.312  1.00 63.37           O
ATOM    188  ND2 ASN A  32      -4.675 -17.949  37.539  1.00 63.37           N
ATOM    189 1HD2 ASN A  32      -5.671 -17.979  37.629  1.00 63.37           H
ATOM    190 2HD2 ASN A  32      -4.221 -18.491  36.832  1.00 63.37           H
ATOM    191  HN  ASN A  32      -5.632 -15.035  41.311  1.00 63.37           H
ATOM    192  N   PHE A  33      -2.102 -14.069  39.715  1.00 66.14           N
ATOM    193  CA  PHE A  33      -1.433 -13.038  38.940  1.00 66.14           C
ATOM    194  C   PHE A  33      -0.931 -13.593  37.606  1.00 66.14           C
ATOM    195  O   PHE A  33       0.269 -13.577  37.336  1.00 66.14           O
ATOM    196  HA  PHE A  33      -2.164 -12.251  38.752  1.00 66.14           H
ATOM    197  CB  PHE A  33      -0.236 -12.563  39.765  1.00 66.14           C
ATOM    198 1HB  PHE A  33       0.377 -13.426  40.027  1.00 66.14           H
ATOM    199 2HB  PHE A  33       0.382 -11.910  39.149  1.00 66.14           H
ATOM    200  CG  PHE A  33      -0.618 -11.820  41.046  1.00 66.14           C
ATOM    201  CD1 PHE A  33      -0.885 -10.487  41.005  1.00 66.14           C
ATOM    202  HD1 PHE A  33      -0.827  -9.948  40.059  1.00 66.14           H
ATOM    203  CD2 PHE A  33      -0.691 -12.491  42.227  1.00 66.14           C
ATOM    204  HD2 PHE A  33      -0.477 -13.560  42.260  1.00 66.14           H
ATOM    205  CE1 PHE A  33      -1.240  -9.797  42.194  1.00 66.14           C
ATOM    206  HE1 PHE A  33      -1.454  -8.728  42.161  1.00 66.14           H
ATOM    207  CE2 PHE A  33      -1.046 -11.801  43.416  1.00 66.14           C
ATOM    208  HE2 PHE A  33      -1.104 -12.339  44.362  1.00 66.14           H
ATOM    209  CZ  PHE A  33      -1.313 -10.468  43.374  1.00 66.14           C
ATOM    210  HZ  PHE A  33      -1.586  -9.938  44.287  1.00 66.14           H
ATOM    211  HN  PHE A  33      -1.540 -14.495  40.425  1.00 66.14           H
ATOM    212  N   THR A  34      -1.874 -14.070  36.807  1.00 64.31           N
ATOM    213  CA  THR A  34      -1.611 -14.308  35.398  1.00 64.31           C
ATOM    214  C   THR A  34      -1.118 -13.026  34.723  1.00 64.31           C
ATOM    215  O   THR A  34      -1.729 -11.969  34.870  1.00 64.31           O
ATOM    216  HA  THR A  34      -0.808 -15.041  35.317  1.00 64.31           H
ATOM    217  CB  THR A  34      -2.885 -14.875  34.768  1.00 64.31           C
ATOM    218  HB  THR A  34      -2.850 -14.797  33.682  1.00 64.31           H
ATOM    219  OG1 THR A  34      -3.937 -14.154  35.404  1.00 64.31           O
ATOM    220  HG1 THR A  34      -3.859 -13.180  35.194  1.00 64.31           H
ATOM    221  CG2 THR A  34      -3.137 -16.331  35.167  1.00 64.31           C
ATOM    222 1HG2 THR A  34      -3.239 -16.399  36.250  1.00 64.31           H
ATOM    223 2HG2 THR A  34      -2.298 -16.947  34.841  1.00 64.31           H
ATOM    224 3HG2 THR A  34      -4.053 -16.684  34.693  1.00 64.31           H
ATOM    225  HN  THR A  34      -2.801 -14.293  37.107  1.00 64.31           H
ATOM    226  N   ASP A  35      -0.018 -13.162  33.997  1.00 68.13           N
ATOM    227  CA  ASP A  35       0.628 -12.009  33.395  1.00 68.13           C
ATOM    228  C   ASP A  35      -0.030 -11.707  32.047  1.00 68.13           C
ATOM    229  O   ASP A  35       0.375 -12.248  31.019  1.00 68.13           O
ATOM    230  HA  ASP A  35       0.497 -11.199  34.113  1.00 68.13           H
ATOM    231  CB  ASP A  35       2.114 -12.277  33.146  1.00 68.13           C
ATOM    232 1HB  ASP A  35       2.528 -12.849  33.976  1.00 68.13           H
ATOM    233 2HB  ASP A  35       2.231 -12.887  32.250  1.00 68.13           H
ATOM    234  CG  ASP A  35       2.888 -10.968  32.984  1.00 68.13           C
ATOM    235  OD1 ASP A  35       2.235  -9.907  33.085  1.00 68.13           O
ATOM    236  OD2 ASP A  35       4.115 -11.058  32.764  1.00 68.13           O
ATOM    237  HN  ASP A  35       0.429 -14.039  33.819  1.00 68.13           H
ATOM    238  N   PHE A  36      -1.035 -10.845  32.095  1.00 82.31           N
ATOM    239  CA  PHE A  36      -1.713 -10.417  30.883  1.00 82.31           C
ATOM    240  C   PHE A  36      -1.014  -9.206  30.262  1.00 82.31           C
ATOM    241  O   PHE A  36      -1.363  -8.780  29.162  1.00 82.31           O
ATOM    242  HA  PHE A  36      -1.680 -11.252  30.182  1.00 82.31           H
ATOM    243  CB  PHE A  36      -3.136 -10.021  31.282  1.00 82.31           C
ATOM    244 1HB  PHE A  36      -3.086  -9.310  32.107  1.00 82.31           H
ATOM    245 2HB  PHE A  36      -3.606  -9.505  30.445  1.00 82.31           H
ATOM    246  CG  PHE A  36      -4.017 -11.201  31.696  1.00 82.31           C
ATOM    247  CD1 PHE A  36      -3.993 -12.353  30.974  1.00 82.31           C
ATOM    248  HD1 PHE A  36      -3.346 -12.436  30.101  1.00 82.31           H
ATOM    249  CD2 PHE A  36      -4.825 -11.097  32.785  1.00 82.31           C
ATOM    250  HD2 PHE A  36      -4.844 -10.173  33.363  1.00 82.31           H
ATOM    251  CE1 PHE A  36      -4.812 -13.448  31.359  1.00 82.31           C
ATOM    252  HE1 PHE A  36      -4.793 -14.372  30.780  1.00 82.31           H
ATOM    253  CE2 PHE A  36      -5.643 -12.192  33.170  1.00 82.31           C
ATOM    254  HE2 PHE A  36      -6.290 -12.109  34.043  1.00 82.31           H
ATOM    255  CZ  PHE A  36      -5.619 -13.344  32.448  1.00 82.31           C
ATOM    256  HZ  PHE A  36      -6.247 -14.185  32.743  1.00 82.31           H
ATOM    257  HN  PHE A  36      -1.386 -10.441  32.940  1.00 82.31           H
ATOM    258  N   TYR A  37      -0.040  -8.685  30.994  1.00 86.72           N
ATOM    259  CA  TYR A  37       0.755  -7.573  30.501  1.00 86.72           C
ATOM    260  C   TYR A  37       1.949  -8.072  29.685  1.00 86.72           C
ATOM    261  O   TYR A  37       2.885  -8.648  30.237  1.00 86.72           O
ATOM    262  HA  TYR A  37       0.117  -6.962  29.861  1.00 86.72           H
ATOM    263  CB  TYR A  37       1.270  -6.840  31.741  1.00 86.72           C
ATOM    264 1HB  TYR A  37       0.430  -6.637  32.405  1.00 86.72           H
ATOM    265 2HB  TYR A  37       1.952  -7.496  32.281  1.00 86.72           H
ATOM    266  CG  TYR A  37       1.987  -5.524  31.433  1.00 86.72           C
ATOM    267  CD1 TYR A  37       3.363  -5.495  31.334  1.00 86.72           C
ATOM    268  HD1 TYR A  37       3.939  -6.409  31.476  1.00 86.72           H
ATOM    269  CD2 TYR A  37       1.257  -4.366  31.253  1.00 86.72           C
ATOM    270  HD2 TYR A  37       0.170  -4.389  31.331  1.00 86.72           H
ATOM    271  CE1 TYR A  37       4.038  -4.256  31.044  1.00 86.72           C
ATOM    272  HE1 TYR A  37       5.124  -4.219  30.963  1.00 86.72           H
ATOM    273  CE2 TYR A  37       1.932  -3.128  30.963  1.00 86.72           C
ATOM    274  HE2 TYR A  37       1.368  -2.206  30.820  1.00 86.72           H
ATOM    275  CZ  TYR A  37       3.289  -3.134  30.873  1.00 86.72           C
ATOM    276  OH  TYR A  37       3.926  -1.964  30.599  1.00 86.72           O
ATOM    277  HH  TYR A  37       3.270  -1.287  30.265  1.00 86.72           H
ATOM    278  HN  TYR A  37       0.209  -9.010  31.906  1.00 86.72           H
ATOM    279  N   CYS A  38       1.878  -7.832  28.384  1.00 90.19           N
ATOM    280  CA  CYS A  38       2.879  -8.356  27.470  1.00 90.19           C
ATOM    281  C   CYS A  38       3.905  -7.254  27.199  1.00 90.19           C
ATOM    282  O   CYS A  38       3.574  -6.221  26.618  1.00 90.19           O
ATOM    283  HA  CYS A  38       3.346  -9.205  27.970  1.00 90.19           H
ATOM    284  CB  CYS A  38       2.248  -8.878  26.178  1.00 90.19           C
ATOM    285 1HB  CYS A  38       1.454  -9.587  26.412  1.00 90.19           H
ATOM    286 2HB  CYS A  38       1.789  -8.056  25.629  1.00 90.19           H
ATOM    287  SG  CYS A  38       3.522  -9.686  25.142  1.00 90.19           S
ATOM    288  HN  CYS A  38       1.154  -7.292  27.953  1.00 90.19           H
ATOM    289  N   GLU A  39       5.131  -7.511  27.633  1.00 82.54           N
ATOM    290  CA  GLU A  39       6.247  -6.653  27.275  1.00 82.54           C
ATOM    291  C   GLU A  39       6.839  -7.085  25.932  1.00 82.54           C
ATOM    292  O   GLU A  39       7.211  -8.245  25.758  1.00 82.54           O
ATOM    293  HA  GLU A  39       5.826  -5.651  27.188  1.00 82.54           H
ATOM    294  CB  GLU A  39       7.315  -6.655  28.370  1.00 82.54           C
ATOM    295 1HB  GLU A  39       7.654  -7.675  28.550  1.00 82.54           H
ATOM    296 2HB  GLU A  39       8.121  -5.974  28.099  1.00 82.54           H
ATOM    297  CG  GLU A  39       6.744  -6.141  29.693  1.00 82.54           C
ATOM    298 1HG  GLU A  39       6.245  -5.185  29.532  1.00 82.54           H
ATOM    299 2HG  GLU A  39       5.989  -6.835  30.063  1.00 82.54           H
ATOM    300  CD  GLU A  39       7.848  -5.976  30.740  1.00 82.54           C
ATOM    301  OE1 GLU A  39       7.547  -5.370  31.791  1.00 82.54           O
ATOM    302  OE2 GLU A  39       8.968  -6.458  30.464  1.00 82.54           O
ATOM    303  HN  GLU A  39       5.365  -8.287  28.219  1.00 82.54           H
ATOM    304  N   LYS A  40       6.907  -6.130  25.016  1.00 88.99           N
ATOM    305  CA  LYS A  40       7.266  -6.434  23.642  1.00 88.99           C
ATOM    306  C   LYS A  40       8.656  -5.868  23.344  1.00 88.99           C
ATOM    307  O   LYS A  40       8.935  -5.458  22.219  1.00 88.99           O
ATOM    308  HA  LYS A  40       7.308  -7.520  23.548  1.00 88.99           H
ATOM    309  CB  LYS A  40       6.182  -5.939  22.682  1.00 88.99           C
ATOM    310 1HB  LYS A  40       5.989  -4.881  22.860  1.00 88.99           H
ATOM    311 2HB  LYS A  40       6.532  -6.030  21.654  1.00 88.99           H
ATOM    312  CG  LYS A  40       4.888  -6.735  22.859  1.00 88.99           C
ATOM    313 1HG  LYS A  40       5.090  -7.799  22.731  1.00 88.99           H
ATOM    314 2HG  LYS A  40       4.511  -6.603  23.874  1.00 88.99           H
ATOM    315  CD  LYS A  40       3.826  -6.288  21.852  1.00 88.99           C
ATOM    316 1HD  LYS A  40       3.582  -5.239  22.018  1.00 88.99           H
ATOM    317 2HD  LYS A  40       4.224  -6.366  20.840  1.00 88.99           H
ATOM    318  CE  LYS A  40       2.560  -7.138  21.975  1.00 88.99           C
ATOM    319 1HE  LYS A  40       2.803  -8.188  21.811  1.00 88.99           H
ATOM    320 2HE  LYS A  40       2.158  -7.059  22.985  1.00 88.99           H
ATOM    321  NZ  LYS A  40       1.543  -6.699  20.994  1.00 88.99           N
ATOM    322 1HZ  LYS A  40       0.788  -7.375  20.964  1.00 88.99           H
ATOM    323 2HZ  LYS A  40       1.176  -5.795  21.270  1.00 88.99           H
ATOM    324 3HZ  LYS A  40       1.968  -6.625  20.077  1.00 88.99           H
ATOM    325  HN  LYS A  40       6.723  -5.164  25.201  1.00 88.99           H
ATOM    326  N   ASN A  41       9.491  -5.864  24.373  1.00 83.27           N
ATOM    327  CA  ASN A  41      10.840  -5.341  24.240  1.00 83.27           C
ATOM    328  C   ASN A  41      11.565  -6.091  23.121  1.00 83.27           C
ATOM    329  O   ASN A  41      12.299  -5.488  22.340  1.00 83.27           O
ATOM    330  HA  ASN A  41      10.715  -4.281  24.018  1.00 83.27           H
ATOM    331  CB  ASN A  41      11.636  -5.534  25.532  1.00 83.27           C
ATOM    332 1HB  ASN A  41      11.530  -6.562  25.878  1.00 83.27           H
ATOM    333 2HB  ASN A  41      12.696  -5.371  25.339  1.00 83.27           H
ATOM    334  CG  ASN A  41      11.156  -4.572  26.621  1.00 83.27           C
ATOM    335  OD1 ASN A  41      10.683  -3.479  26.355  1.00 83.27           O
ATOM    336  ND2 ASN A  41      11.305  -5.037  27.858  1.00 83.27           N
ATOM    337 1HD2 ASN A  41      11.701  -5.943  28.007  1.00 83.27           H
ATOM    338 2HD2 ASN A  41      11.021  -4.480  28.639  1.00 83.27           H
ATOM    339  HN  ASN A  41       9.259  -6.209  25.283  1.00 83.27           H
ATOM    340  N   ASN A  42      11.334  -7.395  23.080  1.00 84.58           N
ATOM    341  CA  ASN A  42      12.008  -8.244  22.113  1.00 84.58           C
ATOM    342  C   ASN A  42      11.612  -7.813  20.699  1.00 84.58           C
ATOM    343  O   ASN A  42      12.435  -7.838  19.785  1.00 84.58           O
ATOM    344  HA  ASN A  42      13.072  -8.111  22.306  1.00 84.58           H
ATOM    345  CB  ASN A  42      11.605  -9.709  22.291  1.00 84.58           C
ATOM    346 1HB  ASN A  42      10.519  -9.800  22.243  1.00 84.58           H
ATOM    347 2HB  ASN A  42      12.011 -10.304  21.472  1.00 84.58           H
ATOM    348  CG  ASN A  42      12.109 -10.258  23.627  1.00 84.58           C
ATOM    349  OD1 ASN A  42      12.901  -9.643  24.321  1.00 84.58           O
ATOM    350  ND2 ASN A  42      11.608 -11.448  23.946  1.00 84.58           N
ATOM    351 1HD2 ASN A  42      10.962 -11.900  23.331  1.00 84.58           H
ATOM    352 2HD2 ASN A  42      11.878 -11.891  24.801  1.00 84.58           H
ATOM    353  HN  ASN A  42      10.701  -7.870  23.691  1.00 84.58           H
ATOM    354  N   VAL A  43      10.351  -7.428  20.563  1.00 91.31           N
ATOM    355  CA  VAL A  43       9.818  -7.054  19.264  1.00 91.31           C
ATOM    356  C   VAL A  43      10.491  -5.763  18.794  1.00 91.31           C
ATOM    357  O   VAL A  43      10.869  -5.645  17.629  1.00 91.31           O
ATOM    358  HA  VAL A  43      10.066  -7.853  18.565  1.00 91.31           H
ATOM    359  CB  VAL A  43       8.294  -6.942  19.336  1.00 91.31           C
ATOM    360  HB  VAL A  43       8.050  -6.104  19.989  1.00 91.31           H
ATOM    361  CG1 VAL A  43       7.700  -6.653  17.957  1.00 91.31           C
ATOM    362 1HG1 VAL A  43       8.102  -5.713  17.578  1.00 91.31           H
ATOM    363 2HG1 VAL A  43       7.959  -7.461  17.273  1.00 91.31           H
ATOM    364 3HG1 VAL A  43       6.615  -6.578  18.037  1.00 91.31           H
ATOM    365  CG2 VAL A  43       7.680  -8.205  19.944  1.00 91.31           C
ATOM    366 1HG2 VAL A  43       7.938  -9.067  19.329  1.00 91.31           H
ATOM    367 2HG2 VAL A  43       8.068  -8.349  20.953  1.00 91.31           H
ATOM    368 3HG2 VAL A  43       6.596  -8.099  19.984  1.00 91.31           H
ATOM    369  HN  VAL A  43       9.700  -7.368  21.320  1.00 91.31           H
ATOM    370  N   ARG A  44      10.620  -4.828  19.723  1.00 86.93           N
ATOM    371  CA  ARG A  44      11.217  -3.540  19.412  1.00 86.93           C
ATOM    372  C   ARG A  44      12.693  -3.713  19.048  1.00 86.93           C
ATOM    373  O   ARG A  44      13.207  -3.013  18.177  1.00 86.93           O
ATOM    374  HA  ARG A  44      10.644  -3.166  18.563  1.00 86.93           H
ATOM    375  CB  ARG A  44      11.100  -2.578  20.596  1.00 86.93           C
ATOM    376 1HB  ARG A  44      11.527  -3.038  21.486  1.00 86.93           H
ATOM    377 2HB  ARG A  44      11.678  -1.676  20.394  1.00 86.93           H
ATOM    378  CG  ARG A  44       9.639  -2.207  20.858  1.00 86.93           C
ATOM    379 1HG  ARG A  44       9.157  -1.926  19.922  1.00 86.93           H
ATOM    380 2HG  ARG A  44       9.103  -3.074  21.244  1.00 86.93           H
ATOM    381  CD  ARG A  44       9.538  -1.052  21.857  1.00 86.93           C
ATOM    382 1HD  ARG A  44      10.205  -0.243  21.559  1.00 86.93           H
ATOM    383 2HD  ARG A  44       8.526  -0.647  21.856  1.00 86.93           H
ATOM    384  NE  ARG A  44       9.891  -1.524  23.214  1.00 86.93           N
ATOM    385  HE  ARG A  44      10.859  -1.545  23.466  1.00 86.93           H
ATOM    386  CZ  ARG A  44       8.996  -1.925  24.127  1.00 86.93           C
ATOM    387  NH1 ARG A  44       7.686  -1.918  23.844  1.00 86.93           N
ATOM    388 1HH1 ARG A  44       7.371  -1.611  22.946  1.00 86.93           H
ATOM    389 2HH1 ARG A  44       7.025  -2.219  24.531  1.00 86.93           H
ATOM    390  NH2 ARG A  44       9.430  -2.333  25.327  1.00 86.93           N
ATOM    391 1HH2 ARG A  44       8.775  -2.636  26.019  1.00 86.93           H
ATOM    392 2HH2 ARG A  44      10.409  -2.336  25.530  1.00 86.93           H
ATOM    393  HN  ARG A  44      10.326  -4.939  20.673  1.00 86.93           H
ATOM    394  N   GLN A  45      13.332  -4.650  19.732  1.00 83.30           N
ATOM    395  CA  GLN A  45      14.748  -4.898  19.519  1.00 83.30           C
ATOM    396  C   GLN A  45      14.980  -5.484  18.125  1.00 83.30           C
ATOM    397  O   GLN A  45      15.941  -5.122  17.448  1.00 83.30           O
ATOM    398  HA  GLN A  45      15.227  -3.922  19.595  1.00 83.30           H
ATOM    399  CB  GLN A  45      15.312  -5.820  20.602  1.00 83.30           C
ATOM    400 1HB  GLN A  45      14.973  -5.486  21.582  1.00 83.30           H
ATOM    401 2HB  GLN A  45      14.930  -6.831  20.460  1.00 83.30           H
ATOM    402  CG  GLN A  45      16.842  -5.837  20.565  1.00 83.30           C
ATOM    403 1HG  GLN A  45      17.181  -6.233  19.608  1.00 83.30           H
ATOM    404 2HG  GLN A  45      17.222  -4.818  20.641  1.00 83.30           H
ATOM    405  CD  GLN A  45      17.409  -6.686  21.704  1.00 83.30           C
ATOM    406  OE1 GLN A  45      16.709  -7.446  22.353  1.00 83.30           O
ATOM    407  NE2 GLN A  45      18.711  -6.515  21.910  1.00 83.30           N
ATOM    408 1HE2 GLN A  45      19.228  -5.875  21.341  1.00 83.30           H
ATOM    409 2HE2 GLN A  45      19.174  -7.027  22.634  1.00 83.30           H
ATOM    410  HN  GLN A  45      12.900  -5.233  20.421  1.00 83.30           H
ATOM    411  N   PHE A  46      14.083  -6.379  17.737  1.00 92.04           N
ATOM    412  CA  PHE A  46      14.136  -6.964  16.408  1.00 92.04           C
ATOM    413  C   PHE A  46      13.995  -5.888  15.329  1.00 92.04           C
ATOM    414  O   PHE A  46      14.779  -5.847  14.382  1.00 92.04           O
ATOM    415  HA  PHE A  46      15.106  -7.451  16.308  1.00 92.04           H
ATOM    416  CB  PHE A  46      12.960  -7.936  16.300  1.00 92.04           C
ATOM    417 1HB  PHE A  46      13.113  -8.755  17.002  1.00 92.04           H
ATOM    418 2HB  PHE A  46      12.048  -7.421  16.604  1.00 92.04           H
ATOM    419  CG  PHE A  46      12.758  -8.515  14.898  1.00 92.04           C
ATOM    420  CD1 PHE A  46      11.823  -7.979  14.069  1.00 92.04           C
ATOM    421  HD1 PHE A  46      11.217  -7.136  14.403  1.00 92.04           H
ATOM    422  CD2 PHE A  46      13.514  -9.566  14.482  1.00 92.04           C
ATOM    423  HD2 PHE A  46      14.263  -9.996  15.147  1.00 92.04           H
ATOM    424  CE1 PHE A  46      11.636  -8.517  12.768  1.00 92.04           C
ATOM    425  HE1 PHE A  46      10.886  -8.087  12.103  1.00 92.04           H
ATOM    426  CE2 PHE A  46      13.327 -10.104  13.181  1.00 92.04           C
ATOM    427  HE2 PHE A  46      13.932 -10.947  12.847  1.00 92.04           H
ATOM    428  CZ  PHE A  46      12.392  -9.568  12.352  1.00 92.04           C
ATOM    429  HZ  PHE A  46      12.248  -9.981  11.353  1.00 92.04           H
ATOM    430  HN  PHE A  46      13.332  -6.703  18.312  1.00 92.04           H
ATOM    431  N   ALA A  47      12.990  -5.044  15.509  1.00 93.00           N
ATOM    432  CA  ALA A  47      12.679  -4.029  14.516  1.00 93.00           C
ATOM    433  C   ALA A  47      13.884  -3.103  14.344  1.00 93.00           C
ATOM    434  O   ALA A  47      14.206  -2.697  13.229  1.00 93.00           O
ATOM    435  HA  ALA A  47      12.485  -4.538  13.572  1.00 93.00           H
ATOM    436  CB  ALA A  47      11.417  -3.273  14.937  1.00 93.00           C
ATOM    437 1HB  ALA A  47      10.584  -3.971  15.017  1.00 93.00           H
ATOM    438 2HB  ALA A  47      11.585  -2.796  15.903  1.00 93.00           H
ATOM    439 3HB  ALA A  47      11.184  -2.512  14.192  1.00 93.00           H
ATOM    440  HN  ALA A  47      12.396  -5.045  16.313  1.00 93.00           H
ATOM    441  N   SER A  48      14.518  -2.795  15.466  1.00 91.31           N
ATOM    442  CA  SER A  48      15.560  -1.782  15.484  1.00 91.31           C
ATOM    443  C   SER A  48      16.751  -2.242  14.639  1.00 91.31           C
ATOM    444  O   SER A  48      17.506  -1.418  14.125  1.00 91.31           O
ATOM    445  HA  SER A  48      15.104  -0.892  15.050  1.00 91.31           H
ATOM    446  CB  SER A  48      16.010  -1.479  16.914  1.00 91.31           C
ATOM    447 1HB  SER A  48      16.631  -0.583  16.917  1.00 91.31           H
ATOM    448 2HB  SER A  48      15.137  -1.264  17.531  1.00 91.31           H
ATOM    449  OG  SER A  48      16.739  -2.563  17.486  1.00 91.31           O
ATOM    450  HG  SER A  48      17.042  -2.322  18.408  1.00 91.31           H
ATOM    451  HN  SER A  48      14.331  -3.224  16.350  1.00 91.31           H
ATOM    452  N   HIS A  49      16.880  -3.555  14.522  1.00 87.00           N
ATOM    453  CA  HIS A  49      18.020  -4.136  13.833  1.00 87.00           C
ATOM    454  C   HIS A  49      17.640  -4.448  12.385  1.00 87.00           C
ATOM    455  O   HIS A  49      18.430  -4.223  11.469  1.00 87.00           O
ATOM    456  HA  HIS A  49      18.807  -3.381  13.839  1.00 87.00           H
ATOM    457  CB  HIS A  49      18.544  -5.360  14.586  1.00 87.00           C
ATOM    458 1HB  HIS A  49      17.713  -6.039  14.778  1.00 87.00           H
ATOM    459 2HB  HIS A  49      19.249  -5.892  13.948  1.00 87.00           H
ATOM    460  CG  HIS A  49      19.220  -5.033  15.896  1.00 87.00           C
ATOM    461  ND1 HIS A  49      18.523  -4.884  17.083  1.00 87.00           N
ATOM    462  HD1 HIS A  49      17.534  -4.973  17.195  1.00 87.00           H
ATOM    463  CD2 HIS A  49      20.536  -4.830  16.194  1.00 87.00           C
ATOM    464  HD2 HIS A  49      21.363  -4.873  15.486  1.00 87.00           H
ATOM    465  CE1 HIS A  49      19.390  -4.602  18.044  1.00 87.00           C
ATOM    466  HE1 HIS A  49      19.150  -4.428  19.093  1.00 87.00           H
ATOM    467  NE2 HIS A  49      20.637  -4.569  17.491  1.00 87.00           N
ATOM    468  HN  HIS A  49      16.225  -4.217  14.887  1.00 87.00           H
ATOM    469  N   PHE A  50      16.430  -4.962  12.222  1.00 81.41           N
ATOM    470  CA  PHE A  50      16.054  -5.611  10.977  1.00 81.41           C
ATOM    471  C   PHE A  50      15.484  -4.598   9.982  1.00 81.41           C
ATOM    472  O   PHE A  50      15.807  -4.639   8.795  1.00 81.41           O
ATOM    473  HA  PHE A  50      16.955  -6.059  10.560  1.00 81.41           H
ATOM    474  CB  PHE A  50      14.971  -6.637  11.317  1.00 81.41           C
ATOM    475 1HB  PHE A  50      15.351  -7.310  12.086  1.00 81.41           H
ATOM    476 2HB  PHE A  50      14.113  -6.118  11.743  1.00 81.41           H
ATOM    477  CG  PHE A  50      14.503  -7.467  10.120  1.00 81.41           C
ATOM    478  CD1 PHE A  50      13.284  -7.233   9.565  1.00 81.41           C
ATOM    479  HD1 PHE A  50      12.640  -6.454   9.973  1.00 81.41           H
ATOM    480  CD2 PHE A  50      15.307  -8.440   9.611  1.00 81.41           C
ATOM    481  HD2 PHE A  50      16.284  -8.627  10.056  1.00 81.41           H
ATOM    482  CE1 PHE A  50      12.850  -8.004   8.454  1.00 81.41           C
ATOM    483  HE1 PHE A  50      11.872  -7.816   8.009  1.00 81.41           H
ATOM    484  CE2 PHE A  50      14.872  -9.210   8.500  1.00 81.41           C
ATOM    485  HE2 PHE A  50      15.516  -9.989   8.092  1.00 81.41           H
ATOM    486  CZ  PHE A  50      13.653  -8.976   7.945  1.00 81.41           C
ATOM    487  HZ  PHE A  50      13.320  -9.568   7.092  1.00 81.41           H
ATOM    488  HN  PHE A  50      15.715  -4.941  12.920  1.00 81.41           H
ATOM    489  N   LEU A  51      14.648  -3.711  10.501  1.00 93.91           N
ATOM    490  CA  LEU A  51      13.782  -2.912   9.651  1.00 93.91           C
ATOM    491  C   LEU A  51      14.609  -1.818   8.973  1.00 93.91           C
ATOM    492  O   LEU A  51      14.514  -1.624   7.762  1.00 93.91           O
ATOM    493  HA  LEU A  51      13.382  -3.570   8.881  1.00 93.91           H
ATOM    494  CB  LEU A  51      12.593  -2.376  10.451  1.00 93.91           C
ATOM    495 1HB  LEU A  51      12.975  -1.753  11.260  1.00 93.91           H
ATOM    496 2HB  LEU A  51      12.005  -1.728   9.800  1.00 93.91           H
ATOM    497  CG  LEU A  51      11.660  -3.429  11.053  1.00 93.91           C
ATOM    498  HG  LEU A  51      12.220  -3.994  11.798  1.00 93.91           H
ATOM    499  CD1 LEU A  51      10.483  -2.770  11.776  1.00 93.91           C
ATOM    500 1HD1 LEU A  51      10.859  -2.136  12.579  1.00 93.91           H
ATOM    501 2HD1 LEU A  51       9.916  -2.165  11.069  1.00 93.91           H
ATOM    502 3HD1 LEU A  51       9.836  -3.542  12.194  1.00 93.91           H
ATOM    503  CD2 LEU A  51      11.195  -4.423   9.987  1.00 93.91           C
ATOM    504 1HD2 LEU A  51      10.659  -3.890   9.202  1.00 93.91           H
ATOM    505 2HD2 LEU A  51      12.061  -4.927   9.558  1.00 93.91           H
ATOM    506 3HD2 LEU A  51      10.534  -5.161  10.442  1.00 93.91           H
ATOM    507  HN  LEU A  51      14.556  -3.536  11.482  1.00 93.91           H
ATOM    508  N   PRO A  52      15.432  -1.087   9.737  1.00 95.60           N
ATOM    509  CA  PRO A  52      16.079   0.117   9.210  1.00 95.60           C
ATOM    510  C   PRO A  52      16.823  -0.148   7.911  1.00 95.60           C
ATOM    511  O   PRO A  52      16.617   0.551   6.920  1.00 95.60           O
ATOM    512  HA  PRO A  52      15.329   0.867   8.960  1.00 95.60           H
ATOM    513  CB  PRO A  52      17.030   0.538  10.332  1.00 95.60           C
ATOM    514 1HB  PRO A  52      18.022   0.107  10.201  1.00 95.60           H
ATOM    515 2HB  PRO A  52      17.156   1.621  10.367  1.00 95.60           H
ATOM    516  CG  PRO A  52      16.349   0.010  11.589  1.00 95.60           C
ATOM    517 1HG  PRO A  52      17.048  -0.086  12.419  1.00 95.60           H
ATOM    518 2HG  PRO A  52      15.557   0.677  11.931  1.00 95.60           H
ATOM    519  CD  PRO A  52      15.807  -1.337  11.140  1.00 95.60           C
ATOM    520 1HD  PRO A  52      16.558  -2.123  11.220  1.00 95.60           H
ATOM    521 2HD  PRO A  52      14.955  -1.652  11.743  1.00 95.60           H
ATOM    522  N   PRO A  53      17.701  -1.160   7.885  1.00 95.69           N
ATOM    523  CA  PRO A  53      18.472  -1.458   6.675  1.00 95.69           C
ATOM    524  C   PRO A  53      17.585  -1.629   5.453  1.00 95.69           C
ATOM    525  O   PRO A  53      17.900  -1.121   4.377  1.00 95.69           O
ATOM    526  HA  PRO A  53      19.130  -0.623   6.435  1.00 95.69           H
ATOM    527  CB  PRO A  53      19.210  -2.752   7.026  1.00 95.69           C
ATOM    528 1HB  PRO A  53      18.644  -3.632   6.723  1.00 95.69           H
ATOM    529 2HB  PRO A  53      20.178  -2.809   6.527  1.00 95.69           H
ATOM    530  CG  PRO A  53      19.361  -2.673   8.540  1.00 95.69           C
ATOM    531 1HG  PRO A  53      19.543  -3.653   8.981  1.00 95.69           H
ATOM    532 2HG  PRO A  53      20.203  -2.045   8.831  1.00 95.69           H
ATOM    533  CD  PRO A  53      18.031  -2.085   8.984  1.00 95.69           C
ATOM    534 1HD  PRO A  53      17.268  -2.855   9.102  1.00 95.69           H
ATOM    535 2HD  PRO A  53      18.114  -1.573   9.942  1.00 95.69           H
ATOM    536  N   LEU A  54      16.489  -2.346   5.652  1.00 93.76           N
ATOM    537  CA  LEU A  54      15.618  -2.705   4.546  1.00 93.76           C
ATOM    538  C   LEU A  54      14.922  -1.447   4.022  1.00 93.76           C
ATOM    539  O   LEU A  54      14.804  -1.257   2.812  1.00 93.76           O
ATOM    540  HA  LEU A  54      16.247  -3.108   3.752  1.00 93.76           H
ATOM    541  CB  LEU A  54      14.650  -3.813   4.964  1.00 93.76           C
ATOM    542 1HB  LEU A  54      14.090  -3.471   5.834  1.00 93.76           H
ATOM    543 2HB  LEU A  54      13.930  -3.962   4.159  1.00 93.76           H
ATOM    544  CG  LEU A  54      15.283  -5.165   5.300  1.00 93.76           C
ATOM    545  HG  LEU A  54      16.001  -5.015   6.107  1.00 93.76           H
ATOM    546  CD1 LEU A  54      14.231  -6.152   5.809  1.00 93.76           C
ATOM    547 1HD1 LEU A  54      13.762  -5.752   6.708  1.00 93.76           H
ATOM    548 2HD1 LEU A  54      13.472  -6.303   5.041  1.00 93.76           H
ATOM    549 3HD1 LEU A  54      14.708  -7.104   6.040  1.00 93.76           H
ATOM    550  CD2 LEU A  54      16.058  -5.720   4.103  1.00 93.76           C
ATOM    551 1HD2 LEU A  54      15.380  -5.852   3.260  1.00 93.76           H
ATOM    552 2HD2 LEU A  54      16.849  -5.022   3.827  1.00 93.76           H
ATOM    553 3HD2 LEU A  54      16.498  -6.681   4.369  1.00 93.76           H
ATOM    554  HN  LEU A  54      16.194  -2.680   6.548  1.00 93.76           H
ATOM    555  N   TYR A  55      14.481  -0.619   4.958  1.00 94.32           N
ATOM    556  CA  TYR A  55      13.758   0.591   4.606  1.00 94.32           C
ATOM    557  C   TYR A  55      14.648   1.551   3.813  1.00 94.32           C
ATOM    558  O   TYR A  55      14.185   2.206   2.881  1.00 94.32           O
ATOM    559  HA  TYR A  55      12.905   0.307   3.991  1.00 94.32           H
ATOM    560  CB  TYR A  55      13.371   1.251   5.931  1.00 94.32           C
ATOM    561 1HB  TYR A  55      14.234   1.239   6.597  1.00 94.32           H
ATOM    562 2HB  TYR A  55      13.126   2.297   5.747  1.00 94.32           H
ATOM    563  CG  TYR A  55      12.190   0.582   6.638  1.00 94.32           C
ATOM    564  CD1 TYR A  55      11.622  -0.557   6.104  1.00 94.32           C
ATOM    565  HD1 TYR A  55      12.015  -0.980   5.179  1.00 94.32           H
ATOM    566  CD2 TYR A  55      11.694   1.118   7.809  1.00 94.32           C
ATOM    567  HD2 TYR A  55      12.142   2.017   8.230  1.00 94.32           H
ATOM    568  CE1 TYR A  55      10.511  -1.186   6.769  1.00 94.32           C
ATOM    569  HE1 TYR A  55      10.053  -2.086   6.358  1.00 94.32           H
ATOM    570  CE2 TYR A  55      10.582   0.488   8.474  1.00 94.32           C
ATOM    571  HE2 TYR A  55      10.180   0.901   9.399  1.00 94.32           H
ATOM    572  CZ  TYR A  55      10.046  -0.633   7.921  1.00 94.32           C
ATOM    573  OH  TYR A  55       8.996  -1.227   8.549  1.00 94.32           O
ATOM    574  HH  TYR A  55       8.676  -2.009   8.014  1.00 94.32           H
ATOM    575  HN  TYR A  55      14.610  -0.765   5.939  1.00 94.32           H
ATOM    576  N   TRP A  56      15.911   1.603   4.213  1.00 93.04           N
ATOM    577  CA  TRP A  56      16.880   2.436   3.523  1.00 93.04           C
ATOM    578  C   TRP A  56      17.083   1.862   2.119  1.00 93.04           C
ATOM    579  O   TRP A  56      17.160   2.608   1.144  1.00 93.04           O
ATOM    580  HA  TRP A  56      16.468   3.443   3.457  1.00 93.04           H
ATOM    581  CB  TRP A  56      18.182   2.538   4.320  1.00 93.04           C
ATOM    582 1HB  TRP A  56      18.397   1.570   4.771  1.00 93.04           H
ATOM    583 2HB  TRP A  56      19.000   2.759   3.634  1.00 93.04           H
ATOM    584  CG  TRP A  56      18.156   3.602   5.420  1.00 93.04           C
ATOM    585  CD1 TRP A  56      18.258   3.423   6.744  1.00 93.04           C
ATOM    586  HD1 TRP A  56      18.379   2.452   7.224  1.00 93.04           H
ATOM    587  CD2 TRP A  56      18.014   5.026   5.235  1.00 93.04           C
ATOM    588  NE1 TRP A  56      18.193   4.622   7.423  1.00 93.04           N
ATOM    589  HE1 TRP A  56      18.246   4.745   8.414  1.00 93.04           H
ATOM    590  CE2 TRP A  56      18.039   5.628   6.476  1.00 93.04           C
ATOM    591  CE3 TRP A  56      17.868   5.781   4.058  1.00 93.04           C
ATOM    592  HE3 TRP A  56      17.845   5.329   3.066  1.00 93.04           H
ATOM    593  CZ2 TRP A  56      17.924   7.011   6.660  1.00 93.04           C
ATOM    594  HZ2 TRP A  56      17.947   7.463   7.652  1.00 93.04           H
ATOM    595  CZ3 TRP A  56      17.755   7.162   4.258  1.00 93.04           C
ATOM    596  HZ3 TRP A  56      17.640   7.794   3.378  1.00 93.04           H
ATOM    597  CH2 TRP A  56      17.779   7.783   5.501  1.00 93.04           C
ATOM    598  HH2 TRP A  56      17.684   8.867   5.574  1.00 93.04           H
ATOM    599  HN  TRP A  56      16.272   1.090   4.991  1.00 93.04           H
ATOM    600  N   LEU A  57      17.163   0.540   2.061  1.00 92.80           N
ATOM    601  CA  LEU A  57      17.376  -0.142   0.796  1.00 92.80           C
ATOM    602  C   LEU A  57      16.201   0.151  -0.140  1.00 92.80           C
ATOM    603  O   LEU A  57      16.401   0.551  -1.286  1.00 92.80           O
ATOM    604  HA  LEU A  57      18.282   0.269   0.351  1.00 92.80           H
ATOM    605  CB  LEU A  57      17.621  -1.634   1.026  1.00 92.80           C
ATOM    606 1HB  LEU A  57      18.487  -1.743   1.679  1.00 92.80           H
ATOM    607 2HB  LEU A  57      16.765  -2.045   1.561  1.00 92.80           H
ATOM    608  CG  LEU A  57      17.855  -2.477  -0.229  1.00 92.80           C
ATOM    609  HG  LEU A  57      17.038  -2.286  -0.926  1.00 92.80           H
ATOM    610  CD1 LEU A  57      19.152  -2.069  -0.930  1.00 92.80           C
ATOM    611 1HD1 LEU A  57      19.094  -1.020  -1.220  1.00 92.80           H
ATOM    612 2HD1 LEU A  57      19.993  -2.212  -0.252  1.00 92.80           H
ATOM    613 3HD1 LEU A  57      19.294  -2.684  -1.819  1.00 92.80           H
ATOM    614  CD2 LEU A  57      17.827  -3.971   0.100  1.00 92.80           C
ATOM    615 1HD2 LEU A  57      18.610  -4.198   0.824  1.00 92.80           H
ATOM    616 2HD2 LEU A  57      16.856  -4.232   0.521  1.00 92.80           H
ATOM    617 3HD2 LEU A  57      17.996  -4.547  -0.810  1.00 92.80           H
ATOM    618  HN  LEU A  57      17.086  -0.060   2.857  1.00 92.80           H
ATOM    619  N   VAL A  58      15.002  -0.059   0.383  1.00 94.88           N
ATOM    620  CA  VAL A  58      13.799   0.107  -0.413  1.00 94.88           C
ATOM    621  C   VAL A  58      13.712   1.554  -0.903  1.00 94.88           C
ATOM    622  O   VAL A  58      13.382   1.802  -2.062  1.00 94.88           O
ATOM    623  HA  VAL A  58      13.883  -0.551  -1.278  1.00 94.88           H
ATOM    624  CB  VAL A  58      12.573  -0.325   0.394  1.00 94.88           C
ATOM    625  HB  VAL A  58      12.576   0.232   1.331  1.00 94.88           H
ATOM    626  CG1 VAL A  58      11.279   0.013  -0.349  1.00 94.88           C
ATOM    627 1HG1 VAL A  58      11.227   1.089  -0.516  1.00 94.88           H
ATOM    628 2HG1 VAL A  58      11.266  -0.504  -1.309  1.00 94.88           H
ATOM    629 3HG1 VAL A  58      10.424  -0.305   0.247  1.00 94.88           H
ATOM    630  CG2 VAL A  58      12.637  -1.816   0.733  1.00 94.88           C
ATOM    631 1HG2 VAL A  58      12.671  -2.397  -0.189  1.00 94.88           H
ATOM    632 2HG2 VAL A  58      13.533  -2.016   1.322  1.00 94.88           H
ATOM    633 3HG2 VAL A  58      11.754  -2.096   1.307  1.00 94.88           H
ATOM    634  HN  VAL A  58      14.847  -0.337   1.331  1.00 94.88           H
ATOM    635  N   PHE A  59      14.014   2.471   0.004  1.00 95.91           N
ATOM    636  CA  PHE A  59      13.934   3.888  -0.309  1.00 95.91           C
ATOM    637  C   PHE A  59      14.839   4.240  -1.492  1.00 95.91           C
ATOM    638  O   PHE A  59      14.390   4.852  -2.460  1.00 95.91           O
ATOM    639  HA  PHE A  59      12.898   4.104  -0.569  1.00 95.91           H
ATOM    640  CB  PHE A  59      14.415   4.647   0.929  1.00 95.91           C
ATOM    641 1HB  PHE A  59      13.709   4.480   1.743  1.00 95.91           H
ATOM    642 2HB  PHE A  59      15.372   4.234   1.248  1.00 95.91           H
ATOM    643  CG  PHE A  59      14.574   6.154   0.713  1.00 95.91           C
ATOM    644  CD1 PHE A  59      15.815   6.710   0.687  1.00 95.91           C
ATOM    645  HD1 PHE A  59      16.696   6.082   0.821  1.00 95.91           H
ATOM    646  CD2 PHE A  59      13.474   6.936   0.546  1.00 95.91           C
ATOM    647  HD2 PHE A  59      12.480   6.491   0.567  1.00 95.91           H
ATOM    648  CE1 PHE A  59      15.962   8.108   0.487  1.00 95.91           C
ATOM    649  HE1 PHE A  59      16.957   8.553   0.466  1.00 95.91           H
ATOM    650  CE2 PHE A  59      13.622   8.334   0.345  1.00 95.91           C
ATOM    651  HE2 PHE A  59      12.741   8.962   0.212  1.00 95.91           H
ATOM    652  CZ  PHE A  59      14.863   8.890   0.320  1.00 95.91           C
ATOM    653  HZ  PHE A  59      14.976   9.964   0.165  1.00 95.91           H
ATOM    654  HN  PHE A  59      14.308   2.260   0.936  1.00 95.91           H
ATOM    655  N   ILE A  60      16.096   3.839  -1.374  1.00 93.69           N
ATOM    656  CA  ILE A  60      17.103   4.240  -2.341  1.00 93.69           C
ATOM    657  C   ILE A  60      16.716   3.710  -3.724  1.00 93.69           C
ATOM    658  O   ILE A  60      16.653   4.471  -4.688  1.00 93.69           O
ATOM    659  HA  ILE A  60      17.106   5.329  -2.378  1.00 93.69           H
ATOM    660  CB  ILE A  60      18.494   3.799  -1.881  1.00 93.69           C
ATOM    661  HB  ILE A  60      18.443   2.746  -1.601  1.00 93.69           H
ATOM    662  CG1 ILE A  60      18.933   4.576  -0.639  1.00 93.69           C
ATOM    663 1HG1 ILE A  60      19.162   5.606  -0.912  1.00 93.69           H
ATOM    664 2HG1 ILE A  60      18.114   4.612   0.080  1.00 93.69           H
ATOM    665  CG2 ILE A  60      19.510   3.915  -3.019  1.00 93.69           C
ATOM    666 1HG2 ILE A  60      19.200   3.281  -3.850  1.00 93.69           H
ATOM    667 2HG2 ILE A  60      19.565   4.951  -3.353  1.00 93.69           H
ATOM    668 3HG2 ILE A  60      20.490   3.595  -2.664  1.00 93.69           H
ATOM    669  CD1 ILE A  60      20.159   3.929   0.008  1.00 93.69           C
ATOM    670 1HD1 ILE A  60      19.918   2.908   0.302  1.00 93.69           H
ATOM    671 2HD1 ILE A  60      20.983   3.918  -0.706  1.00 93.69           H
ATOM    672 3HD1 ILE A  60      20.450   4.502   0.889  1.00 93.69           H
ATOM    673  HN  ILE A  60      16.429   3.252  -0.636  1.00 93.69           H
ATOM    674  N   VAL A  61      16.467   2.410  -3.775  1.00 93.86           N
ATOM    675  CA  VAL A  61      16.217   1.746  -5.043  1.00 93.86           C
ATOM    676  C   VAL A  61      14.910   2.271  -5.640  1.00 93.86           C
ATOM    677  O   VAL A  61      14.833   2.537  -6.839  1.00 93.86           O
ATOM    678  HA  VAL A  61      17.036   2.000  -5.715  1.00 93.86           H
ATOM    679  CB  VAL A  61      16.217   0.228  -4.848  1.00 93.86           C
ATOM    680  HB  VAL A  61      15.455  -0.015  -4.108  1.00 93.86           H
ATOM    681  CG1 VAL A  61      15.856  -0.492  -6.149  1.00 93.86           C
ATOM    682 1HG1 VAL A  61      14.862  -0.181  -6.472  1.00 93.86           H
ATOM    683 2HG1 VAL A  61      16.584  -0.238  -6.919  1.00 93.86           H
ATOM    684 3HG1 VAL A  61      15.863  -1.569  -5.982  1.00 93.86           H
ATOM    685  CG2 VAL A  61      17.566  -0.255  -4.310  1.00 93.86           C
ATOM    686 1HG2 VAL A  61      18.353   0.007  -5.017  1.00 93.86           H
ATOM    687 2HG2 VAL A  61      17.766   0.221  -3.350  1.00 93.86           H
ATOM    688 3HG2 VAL A  61      17.538  -1.337  -4.181  1.00 93.86           H
ATOM    689  HN  VAL A  61      16.435   1.814  -2.973  1.00 93.86           H
ATOM    690  N   GLY A  62      13.914   2.405  -4.776  1.00 95.31           N
ATOM    691  CA  GLY A  62      12.580   2.770  -5.223  1.00 95.31           C
ATOM    692  C   GLY A  62      12.542   4.219  -5.712  1.00 95.31           C
ATOM    693  O   GLY A  62      11.919   4.519  -6.729  1.00 95.31           O
ATOM    694 1HA  GLY A  62      12.267   2.103  -6.026  1.00 95.31           H
ATOM    695 2HA  GLY A  62      11.871   2.640  -4.406  1.00 95.31           H
ATOM    696  HN  GLY A  62      14.007   2.270  -3.790  1.00 95.31           H
ATOM    697  N   ALA A  63      13.217   5.080  -4.965  1.00 95.23           N
ATOM    698  CA  ALA A  63      13.228   6.498  -5.281  1.00 95.23           C
ATOM    699  C   ALA A  63      13.867   6.704  -6.656  1.00 95.23           C
ATOM    700  O   ALA A  63      13.343   7.449  -7.483  1.00 95.23           O
ATOM    701  HA  ALA A  63      12.193   6.838  -5.316  1.00 95.23           H
ATOM    702  CB  ALA A  63      13.962   7.262  -4.177  1.00 95.23           C
ATOM    703 1HB  ALA A  63      13.451   7.106  -3.227  1.00 95.23           H
ATOM    704 2HB  ALA A  63      14.987   6.899  -4.103  1.00 95.23           H
ATOM    705 3HB  ALA A  63      13.969   8.326  -4.415  1.00 95.23           H
ATOM    706  HN  ALA A  63      13.749   4.823  -4.158  1.00 95.23           H
ATOM    707  N   LEU A  64      14.990   6.031  -6.859  1.00 89.55           N
ATOM    708  CA  LEU A  64      15.704   6.128  -8.121  1.00 89.55           C
ATOM    709  C   LEU A  64      14.820   5.585  -9.245  1.00 89.55           C
ATOM    710  O   LEU A  64      14.689   6.212 -10.295  1.00 89.55           O
ATOM    711  HA  LEU A  64      15.891   7.185  -8.309  1.00 89.55           H
ATOM    712  CB  LEU A  64      17.065   5.437  -8.021  1.00 89.55           C
ATOM    713 1HB  LEU A  64      16.913   4.434  -7.625  1.00 89.55           H
ATOM    714 2HB  LEU A  64      17.468   5.325  -9.027  1.00 89.55           H
ATOM    715  CG  LEU A  64      18.114   6.143  -7.158  1.00 89.55           C
ATOM    716  HG  LEU A  64      17.678   6.330  -6.176  1.00 89.55           H
ATOM    717  CD1 LEU A  64      19.339   5.251  -6.946  1.00 89.55           C
ATOM    718 1HD1 LEU A  64      19.037   4.331  -6.446  1.00 89.55           H
ATOM    719 2HD1 LEU A  64      19.785   5.011  -7.911  1.00 89.55           H
ATOM    720 3HD1 LEU A  64      20.068   5.777  -6.329  1.00 89.55           H
ATOM    721  CD2 LEU A  64      18.489   7.502  -7.752  1.00 89.55           C
ATOM    722 1HD2 LEU A  64      18.898   7.360  -8.752  1.00 89.55           H
ATOM    723 2HD2 LEU A  64      17.601   8.131  -7.808  1.00 89.55           H
ATOM    724 3HD2 LEU A  64      19.235   7.981  -7.119  1.00 89.55           H
ATOM    725  HN  LEU A  64      15.411   5.429  -6.180  1.00 89.55           H
ATOM    726  N   GLY A  65      14.235   4.424  -8.986  1.00 92.72           N
ATOM    727  CA  GLY A  65      13.491   3.716 -10.014  1.00 92.72           C
ATOM    728  C   GLY A  65      12.271   4.523 -10.463  1.00 92.72           C
ATOM    729  O   GLY A  65      12.085   4.763 -11.655  1.00 92.72           O
ATOM    730 1HA  GLY A  65      14.138   3.523 -10.869  1.00 92.72           H
ATOM    731 2HA  GLY A  65      13.169   2.747  -9.632  1.00 92.72           H
ATOM    732  HN  GLY A  65      14.264   3.970  -8.096  1.00 92.72           H
ATOM    733  N   ASN A  66      11.471   4.920  -9.484  1.00 90.74           N
ATOM    734  CA  ASN A  66      10.204   5.571  -9.770  1.00 90.74           C
ATOM    735  C   ASN A  66      10.469   6.957 -10.361  1.00 90.74           C
ATOM    736  O   ASN A  66       9.729   7.418 -11.229  1.00 90.74           O
ATOM    737  HA  ASN A  66       9.694   4.909 -10.471  1.00 90.74           H
ATOM    738  CB  ASN A  66       9.377   5.750  -8.496  1.00 90.74           C
ATOM    739 1HB  ASN A  66      10.020   6.092  -7.685  1.00 90.74           H
ATOM    740 2HB  ASN A  66       8.624   6.523  -8.652  1.00 90.74           H
ATOM    741  CG  ASN A  66       8.695   4.441  -8.095  1.00 90.74           C
ATOM    742  OD1 ASN A  66       7.815   3.936  -8.773  1.00 90.74           O
ATOM    743  ND2 ASN A  66       9.149   3.920  -6.959  1.00 90.74           N
ATOM    744 1HD2 ASN A  66       9.874   4.384  -6.451  1.00 90.74           H
ATOM    745 2HD2 ASN A  66       8.766   3.063  -6.613  1.00 90.74           H
ATOM    746  HN  ASN A  66      11.677   4.804  -8.512  1.00 90.74           H
ATOM    747  N   SER A  67      11.527   7.583  -9.868  1.00 91.17           N
ATOM    748  CA  SER A  67      11.946   8.872 -10.392  1.00 91.17           C
ATOM    749  C   SER A  67      12.268   8.752 -11.882  1.00 91.17           C
ATOM    750  O   SER A  67      11.954   9.649 -12.663  1.00 91.17           O
ATOM    751  HA  SER A  67      11.095   9.536 -10.236  1.00 91.17           H
ATOM    752  CB  SER A  67      13.158   9.410  -9.628  1.00 91.17           C
ATOM    753 1HB  SER A  67      13.978   8.695  -9.701  1.00 91.17           H
ATOM    754 2HB  SER A  67      13.499  10.335 -10.094  1.00 91.17           H
ATOM    755  OG  SER A  67      12.860   9.651  -8.256  1.00 91.17           O
ATOM    756  HG  SER A  67      13.397   9.038  -7.676  1.00 91.17           H
ATOM    757  HN  SER A  67      12.093   7.225  -9.125  1.00 91.17           H
ATOM    758  N   LEU A  68      12.890   7.635 -12.233  1.00 85.30           N
ATOM    759  CA  LEU A  68      13.263   7.389 -13.615  1.00 85.30           C
ATOM    760  C   LEU A  68      11.998   7.215 -14.457  1.00 85.30           C
ATOM    761  O   LEU A  68      11.921   7.714 -15.579  1.00 85.30           O
ATOM    762  HA  LEU A  68      13.797   8.270 -13.971  1.00 85.30           H
ATOM    763  CB  LEU A  68      14.230   6.207 -13.706  1.00 85.30           C
ATOM    764 1HB  LEU A  68      14.949   6.287 -12.890  1.00 85.30           H
ATOM    765 2HB  LEU A  68      13.666   5.288 -13.544  1.00 85.30           H
ATOM    766  CG  LEU A  68      15.004   6.073 -15.019  1.00 85.30           C
ATOM    767  HG  LEU A  68      14.320   6.284 -15.841  1.00 85.30           H
ATOM    768  CD1 LEU A  68      16.135   7.100 -15.096  1.00 85.30           C
ATOM    769 1HD1 LEU A  68      15.718   8.105 -15.038  1.00 85.30           H
ATOM    770 2HD1 LEU A  68      16.825   6.944 -14.267  1.00 85.30           H
ATOM    771 3HD1 LEU A  68      16.669   6.982 -16.040  1.00 85.30           H
ATOM    772  CD2 LEU A  68      15.513   4.643 -15.212  1.00 85.30           C
ATOM    773 1HD2 LEU A  68      16.176   4.379 -14.387  1.00 85.30           H
ATOM    774 2HD2 LEU A  68      14.668   3.956 -15.232  1.00 85.30           H
ATOM    775 3HD2 LEU A  68      16.060   4.576 -16.153  1.00 85.30           H
ATOM    776  HN  LEU A  68      13.138   6.909 -11.592  1.00 85.30           H
ATOM    777  N   VAL A  69      11.037   6.505 -13.884  1.00 88.63           N
ATOM    778  CA  VAL A  69       9.783   6.249 -14.572  1.00 88.63           C
ATOM    779  C   VAL A  69       9.130   7.581 -14.946  1.00 88.63           C
ATOM    780  O   VAL A  69       8.751   7.789 -16.097  1.00 88.63           O
ATOM    781  HA  VAL A  69      10.016   5.703 -15.487  1.00 88.63           H
ATOM    782  CB  VAL A  69       8.883   5.363 -13.708  1.00 88.63           C
ATOM    783  HB  VAL A  69       8.796   5.830 -12.727  1.00 88.63           H
ATOM    784  CG1 VAL A  69       7.478   5.261 -14.306  1.00 88.63           C
ATOM    785 1HG1 VAL A  69       7.036   6.256 -14.367  1.00 88.63           H
ATOM    786 2HG1 VAL A  69       7.539   4.829 -15.305  1.00 88.63           H
ATOM    787 3HG1 VAL A  69       6.859   4.626 -13.672  1.00 88.63           H
ATOM    788  CG2 VAL A  69       9.500   3.976 -13.517  1.00 88.63           C
ATOM    789 1HG2 VAL A  69       9.630   3.499 -14.488  1.00 88.63           H
ATOM    790 2HG2 VAL A  69      10.468   4.074 -13.026  1.00 88.63           H
ATOM    791 3HG2 VAL A  69       8.839   3.367 -12.899  1.00 88.63           H
ATOM    792  HN  VAL A  69      11.105   6.109 -12.968  1.00 88.63           H
ATOM    793  N   ILE A  70       9.020   8.449 -13.951  1.00 89.19           N
ATOM    794  CA  ILE A  70       8.339   9.719 -14.138  1.00 89.19           C
ATOM    795  C   ILE A  70       9.046  10.515 -15.236  1.00 89.19           C
ATOM    796  O   ILE A  70       8.395  11.132 -16.078  1.00 89.19           O
ATOM    797  HA  ILE A  70       7.324   9.500 -14.470  1.00 89.19           H
ATOM    798  CB  ILE A  70       8.228  10.468 -12.808  1.00 89.19           C
ATOM    799  HB  ILE A  70       9.220  10.513 -12.358  1.00 89.19           H
ATOM    800  CG1 ILE A  70       7.322   9.719 -11.830  1.00 89.19           C
ATOM    801 1HG1 ILE A  70       6.281   9.826 -12.138  1.00 89.19           H
ATOM    802 2HG1 ILE A  70       7.554   8.654 -11.856  1.00 89.19           H
ATOM    803  CG2 ILE A  70       7.766  11.910 -13.029  1.00 89.19           C
ATOM    804 1HG2 ILE A  70       8.484  12.429 -13.664  1.00 89.19           H
ATOM    805 2HG2 ILE A  70       6.789  11.909 -13.511  1.00 89.19           H
ATOM    806 3HG2 ILE A  70       7.696  12.420 -12.068  1.00 89.19           H
ATOM    807  CD1 ILE A  70       7.495  10.249 -10.406  1.00 89.19           C
ATOM    808 1HD1 ILE A  70       8.531  10.118 -10.093  1.00 89.19           H
ATOM    809 2HD1 ILE A  70       7.239  11.308 -10.379  1.00 89.19           H
ATOM    810 3HD1 ILE A  70       6.839   9.699  -9.731  1.00 89.19           H
ATOM    811  HN  ILE A  70       9.384   8.296 -13.032  1.00 89.19           H
ATOM    812  N   LEU A  71      10.370  10.476 -15.191  1.00 84.35           N
ATOM    813  CA  LEU A  71      11.173  11.263 -16.111  1.00 84.35           C
ATOM    814  C   LEU A  71      10.945  10.761 -17.539  1.00 84.35           C
ATOM    815  O   LEU A  71      10.850  11.556 -18.472  1.00 84.35           O
ATOM    816  HA  LEU A  71      10.826  12.294 -16.048  1.00 84.35           H
ATOM    817  CB  LEU A  71      12.642  11.253 -15.684  1.00 84.35           C
ATOM    818 1HB  LEU A  71      12.687  11.392 -14.604  1.00 84.35           H
ATOM    819 2HB  LEU A  71      13.055  10.267 -15.895  1.00 84.35           H
ATOM    820  CG  LEU A  71      13.540  12.303 -16.342  1.00 84.35           C
ATOM    821  HG  LEU A  71      12.915  12.944 -16.964  1.00 84.35           H
ATOM    822  CD1 LEU A  71      14.201  13.196 -15.291  1.00 84.35           C
ATOM    823 1HD1 LEU A  71      13.431  13.708 -14.713  1.00 84.35           H
ATOM    824 2HD1 LEU A  71      14.809  12.585 -14.624  1.00 84.35           H
ATOM    825 3HD1 LEU A  71      14.833  13.933 -15.786  1.00 84.35           H
ATOM    826  CD2 LEU A  71      14.569  11.644 -17.263  1.00 84.35           C
ATOM    827 1HD2 LEU A  71      15.193  10.965 -16.683  1.00 84.35           H
ATOM    828 2HD2 LEU A  71      14.053  11.086 -18.044  1.00 84.35           H
ATOM    829 3HD2 LEU A  71      15.194  12.413 -17.718  1.00 84.35           H
ATOM    830  HN  LEU A  71      10.892   9.921 -14.544  1.00 84.35           H
ATOM    831  N   VAL A  72      10.863   9.445 -17.663  1.00 84.65           N
ATOM    832  CA  VAL A  72      10.690   8.825 -18.966  1.00 84.65           C
ATOM    833  C   VAL A  72       9.362   9.285 -19.572  1.00 84.65           C
ATOM    834  O   VAL A  72       9.306   9.662 -20.741  1.00 84.65           O
ATOM    835  HA  VAL A  72      11.504   9.169 -19.605  1.00 84.65           H
ATOM    836  CB  VAL A  72      10.795   7.304 -18.841  1.00 84.65           C
ATOM    837  HB  VAL A  72      10.114   6.985 -18.052  1.00 84.65           H
ATOM    838  CG1 VAL A  72      10.367   6.616 -20.138  1.00 84.65           C
ATOM    839 1HG1 VAL A  72       9.333   6.877 -20.364  1.00 84.65           H
ATOM    840 2HG1 VAL A  72      11.011   6.945 -20.954  1.00 84.65           H
ATOM    841 3HG1 VAL A  72      10.451   5.536 -20.022  1.00 84.65           H
ATOM    842  CG2 VAL A  72      12.210   6.884 -18.439  1.00 84.65           C
ATOM    843 1HG2 VAL A  72      12.919   7.222 -19.195  1.00 84.65           H
ATOM    844 2HG2 VAL A  72      12.464   7.332 -17.478  1.00 84.65           H
ATOM    845 3HG2 VAL A  72      12.257   5.798 -18.357  1.00 84.65           H
ATOM    846  HN  VAL A  72      10.914   8.806 -16.895  1.00 84.65           H
ATOM    847  N   TYR A  73       8.325   9.238 -18.748  1.00 81.93           N
ATOM    848  CA  TYR A  73       6.993   9.602 -19.200  1.00 81.93           C
ATOM    849  C   TYR A  73       6.915  11.094 -19.532  1.00 81.93           C
ATOM    850  O   TYR A  73       6.205  11.492 -20.455  1.00 81.93           O
ATOM    851  HA  TYR A  73       6.774   9.025 -20.099  1.00 81.93           H
ATOM    852  CB  TYR A  73       6.054   9.303 -18.030  1.00 81.93           C
ATOM    853 1HB  TYR A  73       6.611   9.394 -17.098  1.00 81.93           H
ATOM    854 2HB  TYR A  73       5.268  10.057 -18.006  1.00 81.93           H
ATOM    855  CG  TYR A  73       5.409   7.917 -18.089  1.00 81.93           C
ATOM    856  CD1 TYR A  73       4.494   7.623 -19.079  1.00 81.93           C
ATOM    857  HD1 TYR A  73       4.230   8.378 -19.819  1.00 81.93           H
ATOM    858  CD2 TYR A  73       5.743   6.960 -17.152  1.00 81.93           C
ATOM    859  HD2 TYR A  73       6.466   7.192 -16.370  1.00 81.93           H
ATOM    860  CE1 TYR A  73       3.886   6.318 -19.134  1.00 81.93           C
ATOM    861  HE1 TYR A  73       3.162   6.073 -19.911  1.00 81.93           H
ATOM    862  CE2 TYR A  73       5.136   5.655 -17.207  1.00 81.93           C
ATOM    863  HE2 TYR A  73       5.390   4.891 -16.473  1.00 81.93           H
ATOM    864  CZ  TYR A  73       4.237   5.399 -18.195  1.00 81.93           C
ATOM    865  OH  TYR A  73       3.664   4.167 -18.248  1.00 81.93           O
ATOM    866  HH  TYR A  73       3.101   4.086 -19.070  1.00 81.93           H
ATOM    867  HN  TYR A  73       8.384   8.958 -17.790  1.00 81.93           H
ATOM    868  N   TRP A  74       7.656  11.878 -18.763  1.00 71.35           N
ATOM    869  CA  TRP A  74       7.597  13.324 -18.891  1.00 71.35           C
ATOM    870  C   TRP A  74       8.183  13.701 -20.253  1.00 71.35           C
ATOM    871  O   TRP A  74       7.564  14.442 -21.016  1.00 71.35           O
ATOM    872  HA  TRP A  74       6.549  13.621 -18.841  1.00 71.35           H
ATOM    873  CB  TRP A  74       8.310  14.008 -17.723  1.00 71.35           C
ATOM    874 1HB  TRP A  74       7.925  13.602 -16.788  1.00 71.35           H
ATOM    875 2HB  TRP A  74       9.371  13.762 -17.764  1.00 71.35           H
ATOM    876  CG  TRP A  74       8.154  15.530 -17.704  1.00 71.35           C
ATOM    877  CD1 TRP A  74       8.979  16.450 -18.222  1.00 71.35           C
ATOM    878  HD1 TRP A  74       9.907  16.218 -18.745  1.00 71.35           H
ATOM    879  CD2 TRP A  74       7.068  16.275 -17.114  1.00 71.35           C
ATOM    880  NE1 TRP A  74       8.507  17.729 -18.009  1.00 71.35           N
ATOM    881  HE1 TRP A  74       8.946  18.579 -18.301  1.00 71.35           H
ATOM    882  CE2 TRP A  74       7.308  17.620 -17.314  1.00 71.35           C
ATOM    883  CE3 TRP A  74       5.922  15.829 -16.434  1.00 71.35           C
ATOM    884  HE3 TRP A  74       5.710  14.773 -16.263  1.00 71.35           H
ATOM    885  CZ2 TRP A  74       6.446  18.627 -16.865  1.00 71.35           C
ATOM    886  HZ2 TRP A  74       6.658  19.683 -17.035  1.00 71.35           H
ATOM    887  CZ3 TRP A  74       5.071  16.848 -15.991  1.00 71.35           C
ATOM    888  HZ3 TRP A  74       4.166  16.556 -15.457  1.00 71.35           H
ATOM    889  CH2 TRP A  74       5.297  18.206 -16.184  1.00 71.35           C
ATOM    890  HH2 TRP A  74       4.584  18.939 -15.807  1.00 71.35           H
ATOM    891  HN  TRP A  74       8.285  11.541 -18.063  1.00 71.35           H
ATOM    892  N   TYR A  75       9.370  13.175 -20.517  1.00 70.38           N
ATOM    893  CA  TYR A  75      10.178  13.667 -21.620  1.00 70.38           C
ATOM    894  C   TYR A  75       9.884  12.890 -22.905  1.00 70.38           C
ATOM    895  O   TYR A  75       9.925  13.452 -23.998  1.00 70.38           O
ATOM    896  HA  TYR A  75       9.932  14.718 -21.775  1.00 70.38           H
ATOM    897  CB  TYR A  75      11.634  13.428 -21.215  1.00 70.38           C
ATOM    898 1HB  TYR A  75      11.680  12.560 -20.557  1.00 70.38           H
ATOM    899 2HB  TYR A  75      12.213  13.183 -22.106  1.00 70.38           H
ATOM    900  CG  TYR A  75      12.289  14.619 -20.512  1.00 70.38           C
ATOM    901  CD1 TYR A  75      12.861  15.630 -21.256  1.00 70.38           C
ATOM    902  HD1 TYR A  75      12.847  15.580 -22.345  1.00 70.38           H
ATOM    903  CD2 TYR A  75      12.306  14.681 -19.133  1.00 70.38           C
ATOM    904  HD2 TYR A  75      11.854  13.882 -18.546  1.00 70.38           H
ATOM    905  CE1 TYR A  75      13.477  16.751 -20.594  1.00 70.38           C
ATOM    906  HE1 TYR A  75      13.933  17.556 -21.170  1.00 70.38           H
ATOM    907  CE2 TYR A  75      12.922  15.802 -18.471  1.00 70.38           C
ATOM    908  HE2 TYR A  75      12.943  15.864 -17.383  1.00 70.38           H
ATOM    909  CZ  TYR A  75      13.477  16.781 -19.234  1.00 70.38           C
ATOM    910  OH  TYR A  75      14.058  17.840 -18.609  1.00 70.38           O
ATOM    911  HH  TYR A  75      13.972  17.741 -17.618  1.00 70.38           H
ATOM    912  HN  TYR A  75       9.780  12.428 -19.994  1.00 70.38           H
ATOM    913  N   CYS A  76       9.594  11.609 -22.730  1.00 69.58           N
ATOM    914  CA  CYS A  76       9.659  10.670 -23.837  1.00 69.58           C
ATOM    915  C   CYS A  76       8.245  10.154 -24.112  1.00 69.58           C
ATOM    916  O   CYS A  76       7.656  10.467 -25.146  1.00 69.58           O
ATOM    917  HA  CYS A  76      10.043  11.222 -24.694  1.00 69.58           H
ATOM    918  CB  CYS A  76      10.637   9.528 -23.553  1.00 69.58           C
ATOM    919 1HB  CYS A  76      11.557   9.925 -23.125  1.00 69.58           H
ATOM    920 2HB  CYS A  76      10.211   8.847 -22.817  1.00 69.58           H
ATOM    921  SG  CYS A  76      11.009   8.623 -25.100  1.00 69.58           S
ATOM    922  HG  CYS A  76       9.823   8.029 -25.201  1.00 69.58           H
ATOM    923  HN  CYS A  76       9.319  11.212 -21.854  1.00 69.58           H
ATOM    924  N   THR A  77       7.740   9.371 -23.170  1.00 62.49           N
ATOM    925  CA  THR A  77       6.536   8.594 -23.407  1.00 62.49           C
ATOM    926  C   THR A  77       5.340   9.521 -23.634  1.00 62.49           C
ATOM    927  O   THR A  77       4.529   9.286 -24.528  1.00 62.49           O
ATOM    928  HA  THR A  77       6.673   8.019 -24.323  1.00 62.49           H
ATOM    929  CB  THR A  77       6.349   7.639 -22.227  1.00 62.49           C
ATOM    930  HB  THR A  77       6.059   8.183 -21.328  1.00 62.49           H
ATOM    931  OG1 THR A  77       7.587   6.937 -22.148  1.00 62.49           O
ATOM    932  HG1 THR A  77       7.677   6.316 -22.927  1.00 62.49           H
ATOM    933  CG2 THR A  77       5.318   6.546 -22.516  1.00 62.49           C
ATOM    934 1HG2 THR A  77       5.643   5.959 -23.375  1.00 62.49           H
ATOM    935 2HG2 THR A  77       4.353   7.004 -22.732  1.00 62.49           H
ATOM    936 3HG2 THR A  77       5.224   5.896 -21.646  1.00 62.49           H
ATOM    937  HN  THR A  77       8.140   9.264 -22.259  1.00 62.49           H
ATOM    938  N   ARG A  78       5.268  10.555 -22.809  1.00 57.38           N
ATOM    939  CA  ARG A  78       4.035  11.310 -22.661  1.00 57.38           C
ATOM    940  C   ARG A  78       2.861  10.364 -22.406  1.00 57.38           C
ATOM    941  O   ARG A  78       2.871   9.220 -22.857  1.00 57.38           O
ATOM    942  HA  ARG A  78       4.208  11.961 -21.803  1.00 57.38           H
ATOM    943  CB  ARG A  78       3.747  12.145 -23.910  1.00 57.38           C
ATOM    944 1HB  ARG A  78       3.671  11.491 -24.779  1.00 57.38           H
ATOM    945 2HB  ARG A  78       2.785  12.646 -23.803  1.00 57.38           H
ATOM    946  CG  ARG A  78       4.847  13.183 -24.142  1.00 57.38           C
ATOM    947 1HG  ARG A  78       5.010  13.755 -23.229  1.00 57.38           H
ATOM    948 2HG  ARG A  78       5.785  12.679 -24.374  1.00 57.38           H
ATOM    949  CD  ARG A  78       4.475  14.131 -25.284  1.00 57.38           C
ATOM    950 1HD  ARG A  78       4.356  13.568 -26.210  1.00 57.38           H
ATOM    951 2HD  ARG A  78       3.517  14.607 -25.075  1.00 57.38           H
ATOM    952  NE  ARG A  78       5.524  15.161 -25.450  1.00 57.38           N
ATOM    953  HE  ARG A  78       6.367  15.060 -24.921  1.00 57.38           H
ATOM    954  CZ  ARG A  78       5.416  16.219 -26.264  1.00 57.38           C
ATOM    955  NH1 ARG A  78       4.309  16.404 -26.996  1.00 57.38           N
ATOM    956 1HH1 ARG A  78       3.556  15.749 -26.938  1.00 57.38           H
ATOM    957 2HH1 ARG A  78       4.237  17.196 -27.602  1.00 57.38           H
ATOM    958  NH2 ARG A  78       6.432  17.091 -26.335  1.00 57.38           N
ATOM    959 1HH2 ARG A  78       6.367  17.886 -26.938  1.00 57.38           H
ATOM    960 2HH2 ARG A  78       7.255  16.946 -25.785  1.00 57.38           H
ATOM    961  HN  ARG A  78       6.031  10.878 -22.249  1.00 57.38           H
ATOM    962  N   VAL A  79       1.875  10.877 -21.684  1.00 73.06           N
ATOM    963  CA  VAL A  79       0.688  10.096 -21.376  1.00 73.06           C
ATOM    964  C   VAL A  79      -0.239  10.086 -22.593  1.00 73.06           C
ATOM    965  O   VAL A  79      -0.917  11.074 -22.869  1.00 73.06           O
ATOM    966  HA  VAL A  79       1.010   9.075 -21.172  1.00 73.06           H
ATOM    967  CB  VAL A  79       0.015  10.643 -20.116  1.00 73.06           C
ATOM    968  HB  VAL A  79      -0.329  11.654 -20.331  1.00 73.06           H
ATOM    969  CG1 VAL A  79      -1.206   9.802 -19.738  1.00 73.06           C
ATOM    970 1HG1 VAL A  79      -1.927   9.820 -20.555  1.00 73.06           H
ATOM    971 2HG1 VAL A  79      -0.895   8.774 -19.550  1.00 73.06           H
ATOM    972 3HG1 VAL A  79      -1.665  10.212 -18.838  1.00 73.06           H
ATOM    973  CG2 VAL A  79       1.008  10.721 -18.954  1.00 73.06           C
ATOM    974 1HG2 VAL A  79       1.395   9.725 -18.739  1.00 73.06           H
ATOM    975 2HG2 VAL A  79       1.832  11.381 -19.224  1.00 73.06           H
ATOM    976 3HG2 VAL A  79       0.503  11.113 -18.071  1.00 73.06           H
ATOM    977  HN  VAL A  79       1.879  11.805 -21.312  1.00 73.06           H
ATOM    978  N   LYS A  80      -0.239   8.958 -23.287  1.00 66.11           N
ATOM    979  CA  LYS A  80      -1.002   8.837 -24.518  1.00 66.11           C
ATOM    980  C   LYS A  80      -2.239   7.972 -24.264  1.00 66.11           C
ATOM    981  O   LYS A  80      -3.263   8.139 -24.923  1.00 66.11           O
ATOM    982  HA  LYS A  80      -1.332   9.837 -24.798  1.00 66.11           H
ATOM    983  CB  LYS A  80      -0.113   8.320 -25.651  1.00 66.11           C
ATOM    984 1HB  LYS A  80       0.375   7.395 -25.343  1.00 66.11           H
ATOM    985 2HB  LYS A  80      -0.726   8.083 -26.520  1.00 66.11           H
ATOM    986  CG  LYS A  80       0.944   9.358 -26.034  1.00 66.11           C
ATOM    987 1HG  LYS A  80       0.458  10.294 -26.306  1.00 66.11           H
ATOM    988 2HG  LYS A  80       1.582   9.567 -25.175  1.00 66.11           H
ATOM    989  CD  LYS A  80       1.799   8.863 -27.203  1.00 66.11           C
ATOM    990 1HD  LYS A  80       2.269   7.915 -26.939  1.00 66.11           H
ATOM    991 2HD  LYS A  80       1.164   8.673 -28.068  1.00 66.11           H
ATOM    992  CE  LYS A  80       2.875   9.888 -27.568  1.00 66.11           C
ATOM    993 1HE  LYS A  80       2.408  10.841 -27.817  1.00 66.11           H
ATOM    994 2HE  LYS A  80       3.523  10.065 -26.709  1.00 66.11           H
ATOM    995  NZ  LYS A  80       3.681   9.408 -28.713  1.00 66.11           N
ATOM    996 1HZ  LYS A  80       4.388  10.098 -28.941  1.00 66.11           H
ATOM    997 2HZ  LYS A  80       4.129   8.533 -28.468  1.00 66.11           H
ATOM    998 3HZ  LYS A  80       3.077   9.266 -29.515  1.00 66.11           H
ATOM    999  HN  LYS A  80       0.268   8.138 -23.022  1.00 66.11           H
ATOM   1000  N   THR A  81      -2.102   7.067 -23.306  1.00 77.07           N
ATOM   1001  CA  THR A  81      -3.148   6.094 -23.040  1.00 77.07           C
ATOM   1002  C   THR A  81      -3.623   6.205 -21.590  1.00 77.07           C
ATOM   1003  O   THR A  81      -2.944   6.798 -20.754  1.00 77.07           O
ATOM   1004  HA  THR A  81      -4.002   6.327 -23.676  1.00 77.07           H
ATOM   1005  CB  THR A  81      -2.607   4.709 -23.398  1.00 77.07           C
ATOM   1006  HB  THR A  81      -3.416   3.982 -23.473  1.00 77.07           H
ATOM   1007  OG1 THR A  81      -1.635   4.444 -22.390  1.00 77.07           O
ATOM   1008  HG1 THR A  81      -1.358   3.484 -22.425  1.00 77.07           H
ATOM   1009  CG2 THR A  81      -1.802   4.712 -24.700  1.00 77.07           C
ATOM   1010 1HG2 THR A  81      -0.953   5.389 -24.600  1.00 77.07           H
ATOM   1011 2HG2 THR A  81      -2.439   5.046 -25.519  1.00 77.07           H
ATOM   1012 3HG2 THR A  81      -1.442   3.705 -24.907  1.00 77.07           H
ATOM   1013  HN  THR A  81      -1.296   6.993 -22.718  1.00 77.07           H
ATOM   1014  N   MET A  82      -4.787   5.625 -21.337  1.00 76.80           N
ATOM   1015  CA  MET A  82      -5.336   5.605 -19.992  1.00 76.80           C
ATOM   1016  C   MET A  82      -4.412   4.852 -19.033  1.00 76.80           C
ATOM   1017  O   MET A  82      -4.253   5.248 -17.879  1.00 76.80           O
ATOM   1018  HA  MET A  82      -5.411   6.650 -19.690  1.00 76.80           H
ATOM   1019  CB  MET A  82      -6.710   4.932 -20.011  1.00 76.80           C
ATOM   1020 1HB  MET A  82      -7.296   5.316 -20.846  1.00 76.80           H
ATOM   1021 2HB  MET A  82      -6.592   3.860 -20.172  1.00 76.80           H
ATOM   1022  CG  MET A  82      -7.459   5.177 -18.699  1.00 76.80           C
ATOM   1023 1HG  MET A  82      -6.964   4.649 -17.884  1.00 76.80           H
ATOM   1024 2HG  MET A  82      -7.438   6.238 -18.452  1.00 76.80           H
ATOM   1025  SD  MET A  82      -9.148   4.619 -18.848  1.00 76.80           S
ATOM   1026  CE  MET A  82      -9.786   5.137 -17.263  1.00 76.80           C
ATOM   1027 1HE  MET A  82      -9.226   4.646 -16.468  1.00 76.80           H
ATOM   1028 2HE  MET A  82      -9.683   6.218 -17.166  1.00 76.80           H
ATOM   1029 3HE  MET A  82     -10.839   4.864 -17.188  1.00 76.80           H
ATOM   1030  HN  MET A  82      -5.350   5.175 -22.030  1.00 76.80           H
ATOM   1031  N   THR A  83      -3.826   3.780 -19.546  1.00 78.86           N
ATOM   1032  CA  THR A  83      -2.904   2.982 -18.757  1.00 78.86           C
ATOM   1033  C   THR A  83      -1.670   3.806 -18.384  1.00 78.86           C
ATOM   1034  O   THR A  83      -1.180   3.722 -17.259  1.00 78.86           O
ATOM   1035  HA  THR A  83      -3.398   2.706 -17.825  1.00 78.86           H
ATOM   1036  CB  THR A  83      -2.573   1.717 -19.553  1.00 78.86           C
ATOM   1037  HB  THR A  83      -2.013   1.961 -20.456  1.00 78.86           H
ATOM   1038  OG1 THR A  83      -3.839   1.097 -19.762  1.00 78.86           O
ATOM   1039  HG1 THR A  83      -4.335   1.033 -18.897  1.00 78.86           H
ATOM   1040  CG2 THR A  83      -1.789   0.695 -18.727  1.00 78.86           C
ATOM   1041 1HG2 THR A  83      -2.378   0.400 -17.859  1.00 78.86           H
ATOM   1042 2HG2 THR A  83      -0.850   1.138 -18.396  1.00 78.86           H
ATOM   1043 3HG2 THR A  83      -1.580  -0.183 -19.340  1.00 78.86           H
ATOM   1044  HN  THR A  83      -3.973   3.456 -20.481  1.00 78.86           H
ATOM   1045  N   ASP A  84      -1.203   4.583 -19.350  1.00 80.89           N
ATOM   1046  CA  ASP A  84      -0.041   5.428 -19.134  1.00 80.89           C
ATOM   1047  C   ASP A  84      -0.327   6.398 -17.986  1.00 80.89           C
ATOM   1048  O   ASP A  84       0.559   6.698 -17.186  1.00 80.89           O
ATOM   1049  HA  ASP A  84       0.775   4.742 -18.906  1.00 80.89           H
ATOM   1050  CB  ASP A  84       0.279   6.254 -20.382  1.00 80.89           C
ATOM   1051 1HB  ASP A  84      -0.581   6.870 -20.645  1.00 80.89           H
ATOM   1052 2HB  ASP A  84       1.105   6.933 -20.171  1.00 80.89           H
ATOM   1053  CG  ASP A  84       0.644   5.348 -21.560  1.00 80.89           C
ATOM   1054  OD1 ASP A  84       1.271   4.299 -21.296  1.00 80.89           O
ATOM   1055  OD2 ASP A  84       0.288   5.726 -22.697  1.00 80.89           O
ATOM   1056  HN  ASP A  84      -1.603   4.641 -20.264  1.00 80.89           H
ATOM   1057  N   MET A  85      -1.567   6.862 -17.941  1.00 85.43           N
ATOM   1058  CA  MET A  85      -1.974   7.813 -16.920  1.00 85.43           C
ATOM   1059  C   MET A  85      -1.885   7.191 -15.525  1.00 85.43           C
ATOM   1060  O   MET A  85      -1.350   7.803 -14.602  1.00 85.43           O
ATOM   1061  HA  MET A  85      -1.274   8.645 -17.000  1.00 85.43           H
ATOM   1062  CB  MET A  85      -3.410   8.266 -17.188  1.00 85.43           C
ATOM   1063 1HB  MET A  85      -3.512   8.571 -18.230  1.00 85.43           H
ATOM   1064 2HB  MET A  85      -4.094   7.431 -17.032  1.00 85.43           H
ATOM   1065  CG  MET A  85      -3.799   9.428 -16.271  1.00 85.43           C
ATOM   1066 1HG  MET A  85      -4.871   9.612 -16.338  1.00 85.43           H
ATOM   1067 2HG  MET A  85      -3.584   9.171 -15.234  1.00 85.43           H
ATOM   1068  SD  MET A  85      -2.897  10.897 -16.733  1.00 85.43           S
ATOM   1069  CE  MET A  85      -3.329  11.967 -15.370  1.00 85.43           C
ATOM   1070 1HE  MET A  85      -4.410  12.101 -15.342  1.00 85.43           H
ATOM   1071 2HE  MET A  85      -2.994  11.517 -14.436  1.00 85.43           H
ATOM   1072 3HE  MET A  85      -2.846  12.935 -15.501  1.00 85.43           H
ATOM   1073  HN  MET A  85      -2.286   6.599 -18.584  1.00 85.43           H
ATOM   1074  N   PHE A  86      -2.419   5.984 -15.416  1.00 89.02           N
ATOM   1075  CA  PHE A  86      -2.453   5.294 -14.137  1.00 89.02           C
ATOM   1076  C   PHE A  86      -1.046   4.890 -13.694  1.00 89.02           C
ATOM   1077  O   PHE A  86      -0.716   4.970 -12.512  1.00 89.02           O
ATOM   1078  HA  PHE A  86      -2.877   5.985 -13.408  1.00 89.02           H
ATOM   1079  CB  PHE A  86      -3.296   4.032 -14.332  1.00 89.02           C
ATOM   1080 1HB  PHE A  86      -2.899   3.470 -15.178  1.00 89.02           H
ATOM   1081 2HB  PHE A  86      -3.192   3.398 -13.452  1.00 89.02           H
ATOM   1082  CG  PHE A  86      -4.782   4.306 -14.573  1.00 89.02           C
ATOM   1083  CD1 PHE A  86      -5.420   5.267 -13.853  1.00 89.02           C
ATOM   1084  HD1 PHE A  86      -4.874   5.842 -13.106  1.00 89.02           H
ATOM   1085  CD2 PHE A  86      -5.464   3.589 -15.505  1.00 89.02           C
ATOM   1086  HD2 PHE A  86      -4.952   2.818 -16.082  1.00 89.02           H
ATOM   1087  CE1 PHE A  86      -6.800   5.522 -14.076  1.00 89.02           C
ATOM   1088  HE1 PHE A  86      -7.312   6.293 -13.499  1.00 89.02           H
ATOM   1089  CE2 PHE A  86      -6.843   3.844 -15.728  1.00 89.02           C
ATOM   1090  HE2 PHE A  86      -7.389   3.269 -16.476  1.00 89.02           H
ATOM   1091  CZ  PHE A  86      -7.482   4.805 -15.009  1.00 89.02           C
ATOM   1092  HZ  PHE A  86      -8.540   5.001 -15.180  1.00 89.02           H
ATOM   1093  HN  PHE A  86      -2.822   5.479 -16.179  1.00 89.02           H
ATOM   1094  N   LEU A  87      -0.253   4.464 -14.667  1.00 84.97           N
ATOM   1095  CA  LEU A  87       1.098   4.009 -14.386  1.00 84.97           C
ATOM   1096  C   LEU A  87       1.932   5.186 -13.876  1.00 84.97           C
ATOM   1097  O   LEU A  87       2.795   5.013 -13.017  1.00 84.97           O
ATOM   1098  HA  LEU A  87       1.033   3.262 -13.595  1.00 84.97           H
ATOM   1099  CB  LEU A  87       1.696   3.317 -15.613  1.00 84.97           C
ATOM   1100 1HB  LEU A  87       1.561   3.970 -16.475  1.00 84.97           H
ATOM   1101 2HB  LEU A  87       2.770   3.211 -15.458  1.00 84.97           H
ATOM   1102  CG  LEU A  87       1.120   1.941 -15.954  1.00 84.97           C
ATOM   1103  HG  LEU A  87       0.043   2.045 -16.085  1.00 84.97           H
ATOM   1104  CD1 LEU A  87       1.688   1.422 -17.277  1.00 84.97           C
ATOM   1105 1HD1 LEU A  87       1.435   2.116 -18.078  1.00 84.97           H
ATOM   1106 2HD1 LEU A  87       2.772   1.337 -17.198  1.00 84.97           H
ATOM   1107 3HD1 LEU A  87       1.262   0.443 -17.496  1.00 84.97           H
ATOM   1108  CD2 LEU A  87       1.343   0.954 -14.808  1.00 84.97           C
ATOM   1109 1HD2 LEU A  87       2.412   0.848 -14.621  1.00 84.97           H
ATOM   1110 2HD2 LEU A  87       0.852   1.325 -13.908  1.00 84.97           H
ATOM   1111 3HD2 LEU A  87       0.924  -0.016 -15.077  1.00 84.97           H
ATOM   1112  HN  LEU A  87      -0.520   4.427 -15.630  1.00 84.97           H
ATOM   1113  N   LEU A  88       1.645   6.356 -14.427  1.00 89.24           N
ATOM   1114  CA  LEU A  88       2.334   7.567 -14.014  1.00 89.24           C
ATOM   1115  C   LEU A  88       1.965   7.890 -12.565  1.00 89.24           C
ATOM   1116  O   LEU A  88       2.841   8.135 -11.737  1.00 89.24           O
ATOM   1117  HA  LEU A  88       3.405   7.365 -14.061  1.00 89.24           H
ATOM   1118  CB  LEU A  88       2.045   8.708 -14.992  1.00 89.24           C
ATOM   1119 1HB  LEU A  88       2.417   8.420 -15.975  1.00 89.24           H
ATOM   1120 2HB  LEU A  88       0.964   8.819 -15.080  1.00 89.24           H
ATOM   1121  CG  LEU A  88       2.642  10.069 -14.629  1.00 89.24           C
ATOM   1122  HG  LEU A  88       2.292  10.341 -13.634  1.00 89.24           H
ATOM   1123  CD1 LEU A  88       4.170   9.998 -14.567  1.00 89.24           C
ATOM   1124 1HD1 LEU A  88       4.469   9.273 -13.811  1.00 89.24           H
ATOM   1125 2HD1 LEU A  88       4.559   9.693 -15.538  1.00 89.24           H
ATOM   1126 3HD1 LEU A  88       4.568  10.979 -14.308  1.00 89.24           H
ATOM   1127  CD2 LEU A  88       2.157  11.154 -15.592  1.00 89.24           C
ATOM   1128 1HD2 LEU A  88       2.459  10.900 -16.608  1.00 89.24           H
ATOM   1129 2HD2 LEU A  88       1.071  11.225 -15.542  1.00 89.24           H
ATOM   1130 3HD2 LEU A  88       2.597  12.111 -15.312  1.00 89.24           H
ATOM   1131  HN  LEU A  88       0.957   6.484 -15.142  1.00 89.24           H
ATOM   1132  N   ASN A  89       0.666   7.879 -12.303  1.00 90.64           N
ATOM   1133  CA  ASN A  89       0.166   8.235 -10.986  1.00 90.64           C
ATOM   1134  C   ASN A  89       0.630   7.190  -9.969  1.00 90.64           C
ATOM   1135  O   ASN A  89       0.854   7.510  -8.803  1.00 90.64           O
ATOM   1136  HA  ASN A  89       0.575   9.225 -10.782  1.00 90.64           H
ATOM   1137  CB  ASN A  89      -1.363   8.267 -10.968  1.00 90.64           C
ATOM   1138 1HB  ASN A  89      -1.755   7.432 -11.549  1.00 90.64           H
ATOM   1139 2HB  ASN A  89      -1.721   8.139  -9.946  1.00 90.64           H
ATOM   1140  CG  ASN A  89      -1.892   9.585 -11.537  1.00 90.64           C
ATOM   1141  OD1 ASN A  89      -2.101  10.557 -10.830  1.00 90.64           O
ATOM   1142  ND2 ASN A  89      -2.095   9.564 -12.851  1.00 90.64           N
ATOM   1143 1HD2 ASN A  89      -1.903   8.732 -13.373  1.00 90.64           H
ATOM   1144 2HD2 ASN A  89      -2.440  10.378 -13.317  1.00 90.64           H
ATOM   1145  HN  ASN A  89      -0.037   7.634 -12.970  1.00 90.64           H
ATOM   1146  N   LEU A  90       0.760   5.962 -10.449  1.00 89.59           N
ATOM   1147  CA  LEU A  90       1.232   4.876  -9.607  1.00 89.59           C
ATOM   1148  C   LEU A  90       2.664   5.172  -9.156  1.00 89.59           C
ATOM   1149  O   LEU A  90       2.998   4.997  -7.985  1.00 89.59           O
ATOM   1150  HA  LEU A  90       0.592   4.844  -8.725  1.00 89.59           H
ATOM   1151  CB  LEU A  90       1.079   3.534 -10.326  1.00 89.59           C
ATOM   1152 1HB  LEU A  90       0.035   3.419 -10.620  1.00 89.59           H
ATOM   1153 2HB  LEU A  90       1.666   3.568 -11.244  1.00 89.59           H
ATOM   1154  CG  LEU A  90       1.496   2.295  -9.531  1.00 89.59           C
ATOM   1155  HG  LEU A  90       2.522   2.437  -9.192  1.00 89.59           H
ATOM   1156  CD1 LEU A  90       0.626   2.125  -8.284  1.00 89.59           C
ATOM   1157 1HD1 LEU A  90       0.731   3.002  -7.646  1.00 89.59           H
ATOM   1158 2HD1 LEU A  90      -0.417   2.015  -8.581  1.00 89.59           H
ATOM   1159 3HD1 LEU A  90       0.944   1.237  -7.738  1.00 89.59           H
ATOM   1160  CD2 LEU A  90       1.481   1.046 -10.415  1.00 89.59           C
ATOM   1161 1HD2 LEU A  90       0.476   0.889 -10.805  1.00 89.59           H
ATOM   1162 2HD2 LEU A  90       2.176   1.180 -11.244  1.00 89.59           H
ATOM   1163 3HD2 LEU A  90       1.782   0.180  -9.825  1.00 89.59           H
ATOM   1164  HN  LEU A  90       0.549   5.704 -11.392  1.00 89.59           H
ATOM   1165  N   ALA A  91       3.471   5.615 -10.108  1.00 92.74           N
ATOM   1166  CA  ALA A  91       4.867   5.908  -9.831  1.00 92.74           C
ATOM   1167  C   ALA A  91       4.952   7.074  -8.845  1.00 92.74           C
ATOM   1168  O   ALA A  91       5.821   7.094  -7.974  1.00 92.74           O
ATOM   1169  HA  ALA A  91       5.306   5.022  -9.372  1.00 92.74           H
ATOM   1170  CB  ALA A  91       5.598   6.198 -11.142  1.00 92.74           C
ATOM   1171 1HB  ALA A  91       5.533   5.328 -11.795  1.00 92.74           H
ATOM   1172 2HB  ALA A  91       5.138   7.056 -11.633  1.00 92.74           H
ATOM   1173 3HB  ALA A  91       6.645   6.418 -10.934  1.00 92.74           H
ATOM   1174  HN  ALA A  91       3.186   5.774 -11.054  1.00 92.74           H
ATOM   1175  N   ILE A  92       4.038   8.019  -9.014  1.00 91.85           N
ATOM   1176  CA  ILE A  92       3.985   9.175  -8.135  1.00 91.85           C
ATOM   1177  C   ILE A  92       3.630   8.718  -6.719  1.00 91.85           C
ATOM   1178  O   ILE A  92       4.245   9.157  -5.749  1.00 91.85           O
ATOM   1179  HA  ILE A  92       4.981   9.617  -8.116  1.00 91.85           H
ATOM   1180  CB  ILE A  92       3.032  10.232  -8.697  1.00 91.85           C
ATOM   1181  HB  ILE A  92       2.089   9.744  -8.944  1.00 91.85           H
ATOM   1182  CG1 ILE A  92       3.582  10.833  -9.992  1.00 91.85           C
ATOM   1183 1HG1 ILE A  92       4.433  11.476  -9.765  1.00 91.85           H
ATOM   1184 2HG1 ILE A  92       3.948  10.037 -10.640  1.00 91.85           H
ATOM   1185  CG2 ILE A  92       2.725  11.305  -7.651  1.00 91.85           C
ATOM   1186 1HG2 ILE A  92       2.260  10.842  -6.781  1.00 91.85           H
ATOM   1187 2HG2 ILE A  92       3.651  11.794  -7.350  1.00 91.85           H
ATOM   1188 3HG2 ILE A  92       2.046  12.043  -8.077  1.00 91.85           H
ATOM   1189  CD1 ILE A  92       2.507  11.640 -10.722  1.00 91.85           C
ATOM   1190 1HD1 ILE A  92       1.668  10.989 -10.968  1.00 91.85           H
ATOM   1191 2HD1 ILE A  92       2.161  12.450 -10.079  1.00 91.85           H
ATOM   1192 3HD1 ILE A  92       2.925  12.057 -11.638  1.00 91.85           H
ATOM   1193  HN  ILE A  92       3.344   8.003  -9.734  1.00 91.85           H
ATOM   1194  N   ALA A  93       2.640   7.841  -6.645  1.00 93.44           N
ATOM   1195  CA  ALA A  93       2.149   7.372  -5.361  1.00 93.44           C
ATOM   1196  C   ALA A  93       3.274   6.640  -4.626  1.00 93.44           C
ATOM   1197  O   ALA A  93       3.504   6.878  -3.441  1.00 93.44           O
ATOM   1198  HA  ALA A  93       1.855   8.246  -4.779  1.00 93.44           H
ATOM   1199  CB  ALA A  93       0.920   6.486  -5.575  1.00 93.44           C
ATOM   1200 1HB  ALA A  93       0.140   7.062  -6.074  1.00 93.44           H
ATOM   1201 2HB  ALA A  93       1.192   5.631  -6.194  1.00 93.44           H
ATOM   1202 3HB  ALA A  93       0.552   6.135  -4.611  1.00 93.44           H
ATOM   1203  HN  ALA A  93       2.176   7.453  -7.442  1.00 93.44           H
ATOM   1204  N   ASP A  94       3.945   5.765  -5.360  1.00 90.65           N
ATOM   1205  CA  ASP A  94       5.020   4.974  -4.785  1.00 90.65           C
ATOM   1206  C   ASP A  94       6.107   5.911  -4.252  1.00 90.65           C
ATOM   1207  O   ASP A  94       6.654   5.682  -3.175  1.00 90.65           O
ATOM   1208  HA  ASP A  94       4.553   4.386  -3.995  1.00 90.65           H
ATOM   1209  CB  ASP A  94       5.656   4.062  -5.836  1.00 90.65           C
ATOM   1210 1HB  ASP A  94       5.768   4.605  -6.774  1.00 90.65           H
ATOM   1211 2HB  ASP A  94       6.657   3.773  -5.514  1.00 90.65           H
ATOM   1212  CG  ASP A  94       4.805   2.810  -6.062  1.00 90.65           C
ATOM   1213  OD1 ASP A  94       4.109   2.416  -5.101  1.00 90.65           O
ATOM   1214  OD2 ASP A  94       4.870   2.276  -7.190  1.00 90.65           O
ATOM   1215  HN  ASP A  94       3.765   5.592  -6.328  1.00 90.65           H
ATOM   1216  N   LEU A  95       6.387   6.945  -5.032  1.00 90.74           N
ATOM   1217  CA  LEU A  95       7.449   7.874  -4.689  1.00 90.74           C
ATOM   1218  C   LEU A  95       7.097   8.586  -3.381  1.00 90.74           C
ATOM   1219  O   LEU A  95       7.951   8.754  -2.512  1.00 90.74           O
ATOM   1220  HA  LEU A  95       8.356   7.290  -4.531  1.00 90.74           H
ATOM   1221  CB  LEU A  95       7.723   8.828  -5.854  1.00 90.74           C
ATOM   1222 1HB  LEU A  95       7.855   8.236  -6.759  1.00 90.74           H
ATOM   1223 2HB  LEU A  95       6.840   9.449  -6.004  1.00 90.74           H
ATOM   1224  CG  LEU A  95       8.937   9.746  -5.698  1.00 90.74           C
ATOM   1225  HG  LEU A  95       8.855  10.261  -4.740  1.00 90.74           H
ATOM   1226  CD1 LEU A  95      10.236   8.938  -5.667  1.00 90.74           C
ATOM   1227 1HD1 LEU A  95      10.212   8.244  -4.827  1.00 90.74           H
ATOM   1228 2HD1 LEU A  95      10.338   8.379  -6.598  1.00 90.74           H
ATOM   1229 3HD1 LEU A  95      11.082   9.615  -5.556  1.00 90.74           H
ATOM   1230  CD2 LEU A  95       8.956  10.820  -6.787  1.00 90.74           C
ATOM   1231 1HD2 LEU A  95       9.001  10.344  -7.766  1.00 90.74           H
ATOM   1232 2HD2 LEU A  95       8.050  11.423  -6.718  1.00 90.74           H
ATOM   1233 3HD2 LEU A  95       9.828  11.459  -6.653  1.00 90.74           H
ATOM   1234  HN  LEU A  95       5.902   7.151  -5.882  1.00 90.74           H
ATOM   1235  N   LEU A  96       5.837   8.985  -3.283  1.00 88.13           N
ATOM   1236  CA  LEU A  96       5.373   9.717  -2.117  1.00 88.13           C
ATOM   1237  C   LEU A  96       5.517   8.835  -0.875  1.00 88.13           C
ATOM   1238  O   LEU A  96       5.886   9.318   0.194  1.00 88.13           O
ATOM   1239  HA  LEU A  96       6.019  10.587  -1.999  1.00 88.13           H
ATOM   1240  CB  LEU A  96       3.951  10.236  -2.341  1.00 88.13           C
ATOM   1241 1HB  LEU A  96       3.338   9.412  -2.707  1.00 88.13           H
ATOM   1242 2HB  LEU A  96       3.539  10.536  -1.378  1.00 88.13           H
ATOM   1243  CG  LEU A  96       3.810  11.409  -3.313  1.00 88.13           C
ATOM   1244  HG  LEU A  96       4.278  11.129  -4.256  1.00 88.13           H
ATOM   1245  CD1 LEU A  96       2.338  11.703  -3.608  1.00 88.13           C
ATOM   1246 1HD1 LEU A  96       1.874  10.823  -4.053  1.00 88.13           H
ATOM   1247 2HD1 LEU A  96       1.824  11.954  -2.680  1.00 88.13           H
ATOM   1248 3HD1 LEU A  96       2.267  12.541  -4.301  1.00 88.13           H
ATOM   1249  CD2 LEU A  96       4.548  12.644  -2.791  1.00 88.13           C
ATOM   1250 1HD2 LEU A  96       4.131  12.937  -1.827  1.00 88.13           H
ATOM   1251 2HD2 LEU A  96       5.606  12.413  -2.674  1.00 88.13           H
ATOM   1252 3HD2 LEU A  96       4.431  13.463  -3.501  1.00 88.13           H
ATOM   1253  HN  LEU A  96       5.141   8.816  -3.981  1.00 88.13           H
ATOM   1254  N   PHE A  97       5.219   7.557  -1.058  1.00 90.11           N
ATOM   1255  CA  PHE A  97       5.343   6.597   0.025  1.00 90.11           C
ATOM   1256  C   PHE A  97       6.796   6.475   0.486  1.00 90.11           C
ATOM   1257  O   PHE A  97       7.076   6.505   1.684  1.00 90.11           O
ATOM   1258  HA  PHE A  97       4.731   6.960   0.851  1.00 90.11           H
ATOM   1259  CB  PHE A  97       4.878   5.245  -0.520  1.00 90.11           C
ATOM   1260 1HB  PHE A  97       3.792   5.253  -0.605  1.00 90.11           H
ATOM   1261 2HB  PHE A  97       5.276   5.115  -1.527  1.00 90.11           H
ATOM   1262  CG  PHE A  97       5.300   4.050   0.338  1.00 90.11           C
ATOM   1263  CD1 PHE A  97       6.243   3.184  -0.120  1.00 90.11           C
ATOM   1264  HD1 PHE A  97       6.699   3.341  -1.097  1.00 90.11           H
ATOM   1265  CD2 PHE A  97       4.731   3.855   1.557  1.00 90.11           C
ATOM   1266  HD2 PHE A  97       3.975   4.549   1.924  1.00 90.11           H
ATOM   1267  CE1 PHE A  97       6.634   2.075   0.676  1.00 90.11           C
ATOM   1268  HE1 PHE A  97       7.390   1.380   0.310  1.00 90.11           H
ATOM   1269  CE2 PHE A  97       5.122   2.746   2.353  1.00 90.11           C
ATOM   1270  HE2 PHE A  97       4.666   2.589   3.331  1.00 90.11           H
ATOM   1271  CZ  PHE A  97       6.065   1.879   1.896  1.00 90.11           C
ATOM   1272  HZ  PHE A  97       6.365   1.028   2.507  1.00 90.11           H
ATOM   1273  HN  PHE A  97       4.898   7.177  -1.926  1.00 90.11           H
ATOM   1274  N   LEU A  98       7.684   6.341  -0.488  1.00 93.36           N
ATOM   1275  CA  LEU A  98       9.074   6.036  -0.197  1.00 93.36           C
ATOM   1276  C   LEU A  98       9.667   7.151   0.667  1.00 93.36           C
ATOM   1277  O   LEU A  98      10.525   6.898   1.511  1.00 93.36           O
ATOM   1278  HA  LEU A  98       9.093   5.109   0.375  1.00 93.36           H
ATOM   1279  CB  LEU A  98       9.850   5.784  -1.492  1.00 93.36           C
ATOM   1280 1HB  LEU A  98       9.676   6.624  -2.166  1.00 93.36           H
ATOM   1281 2HB  LEU A  98      10.915   5.778  -1.259  1.00 93.36           H
ATOM   1282  CG  LEU A  98       9.511   4.491  -2.236  1.00 93.36           C
ATOM   1283  HG  LEU A  98       8.426   4.388  -2.265  1.00 93.36           H
ATOM   1284  CD1 LEU A  98       9.998   4.549  -3.685  1.00 93.36           C
ATOM   1285 1HD1 LEU A  98       9.518   5.382  -4.197  1.00 93.36           H
ATOM   1286 2HD1 LEU A  98      11.079   4.688  -3.700  1.00 93.36           H
ATOM   1287 3HD1 LEU A  98       9.744   3.617  -4.191  1.00 93.36           H
ATOM   1288  CD2 LEU A  98      10.062   3.272  -1.494  1.00 93.36           C
ATOM   1289 1HD2 LEU A  98      11.146   3.354  -1.413  1.00 93.36           H
ATOM   1290 2HD2 LEU A  98       9.625   3.225  -0.497  1.00 93.36           H
ATOM   1291 3HD2 LEU A  98       9.807   2.366  -2.045  1.00 93.36           H
ATOM   1292  HN  LEU A  98       7.467   6.437  -1.460  1.00 93.36           H
ATOM   1293  N   VAL A  99       9.184   8.362   0.427  1.00 90.66           N
ATOM   1294  CA  VAL A  99       9.692   9.524   1.137  1.00 90.66           C
ATOM   1295  C   VAL A  99       9.421   9.361   2.633  1.00 90.66           C
ATOM   1296  O   VAL A  99      10.064  10.008   3.458  1.00 90.66           O
ATOM   1297  HA  VAL A  99      10.770   9.561   0.977  1.00 90.66           H
ATOM   1298  CB  VAL A  99       9.083  10.800   0.554  1.00 90.66           C
ATOM   1299  HB  VAL A  99       7.999  10.685   0.555  1.00 90.66           H
ATOM   1300  CG1 VAL A  99       9.427  12.016   1.417  1.00 90.66           C
ATOM   1301 1HG1 VAL A  99       9.036  11.869   2.423  1.00 90.66           H
ATOM   1302 2HG1 VAL A  99      10.510  12.134   1.461  1.00 90.66           H
ATOM   1303 3HG1 VAL A  99       8.982  12.909   0.980  1.00 90.66           H
ATOM   1304  CG2 VAL A  99       9.531  11.010  -0.894  1.00 90.66           C
ATOM   1305 1HG2 VAL A  99      10.617  11.094  -0.929  1.00 90.66           H
ATOM   1306 2HG2 VAL A  99       9.212  10.162  -1.500  1.00 90.66           H
ATOM   1307 3HG2 VAL A  99       9.083  11.925  -1.284  1.00 90.66           H
ATOM   1308  HN  VAL A  99       8.461   8.554  -0.236  1.00 90.66           H
ATOM   1309  N   THR A 100       8.468   8.493   2.939  1.00 90.16           N
ATOM   1310  CA  THR A 100       8.076   8.267   4.320  1.00 90.16           C
ATOM   1311  C   THR A 100       9.037   7.283   4.992  1.00 90.16           C
ATOM   1312  O   THR A 100       9.164   7.273   6.215  1.00 90.16           O
ATOM   1313  HA  THR A 100       8.156   9.210   4.859  1.00 90.16           H
ATOM   1314  CB  THR A 100       6.621   7.795   4.327  1.00 90.16           C
ATOM   1315  HB  THR A 100       6.192   7.871   5.327  1.00 90.16           H
ATOM   1316  OG1 THR A 100       6.678   6.481   3.781  1.00 90.16           O
ATOM   1317  HG1 THR A 100       7.461   6.401   3.164  1.00 90.16           H
ATOM   1318  CG2 THR A 100       5.749   8.572   3.338  1.00 90.16           C
ATOM   1319 1HG2 THR A 100       6.139   8.441   2.329  1.00 90.16           H
ATOM   1320 2HG2 THR A 100       5.760   9.631   3.597  1.00 90.16           H
ATOM   1321 3HG2 THR A 100       4.726   8.198   3.384  1.00 90.16           H
ATOM   1322  HN  THR A 100       7.967   7.951   2.263  1.00 90.16           H
ATOM   1323  N   LEU A 101       9.688   6.481   4.162  1.00 92.75           N
ATOM   1324  CA  LEU A 101      10.436   5.339   4.659  1.00 92.75           C
ATOM   1325  C   LEU A 101      11.580   5.831   5.548  1.00 92.75           C
ATOM   1326  O   LEU A 101      11.862   5.239   6.588  1.00 92.75           O
ATOM   1327  HA  LEU A 101       9.756   4.744   5.270  1.00 92.75           H
ATOM   1328  CB  LEU A 101      10.895   4.453   3.499  1.00 92.75           C
ATOM   1329 1HB  LEU A 101      11.359   5.089   2.745  1.00 92.75           H
ATOM   1330 2HB  LEU A 101      11.669   3.779   3.867  1.00 92.75           H
ATOM   1331  CG  LEU A 101       9.808   3.616   2.823  1.00 92.75           C
ATOM   1332  HG  LEU A 101       9.084   4.296   2.372  1.00 92.75           H
ATOM   1333  CD1 LEU A 101      10.393   2.766   1.693  1.00 92.75           C
ATOM   1334 1HD1 LEU A 101      10.848   3.417   0.947  1.00 92.75           H
ATOM   1335 2HD1 LEU A 101      11.149   2.094   2.099  1.00 92.75           H
ATOM   1336 3HD1 LEU A 101       9.599   2.181   1.230  1.00 92.75           H
ATOM   1337  CD2 LEU A 101       9.053   2.767   3.847  1.00 92.75           C
ATOM   1338 1HD2 LEU A 101       9.750   2.095   4.347  1.00 92.75           H
ATOM   1339 2HD2 LEU A 101       8.584   3.419   4.585  1.00 92.75           H
ATOM   1340 3HD2 LEU A 101       8.286   2.182   3.340  1.00 92.75           H
ATOM   1341  HN  LEU A 101       9.709   6.601   3.170  1.00 92.75           H
ATOM   1342  N   PRO A 102      12.257   6.919   5.156  1.00 94.89           N
ATOM   1343  CA  PRO A 102      13.380   7.434   5.944  1.00 94.89           C
ATOM   1344  C   PRO A 102      13.006   7.663   7.399  1.00 94.89           C
ATOM   1345  O   PRO A 102      13.769   7.322   8.301  1.00 94.89           O
ATOM   1346  HA  PRO A 102      14.187   6.701   5.969  1.00 94.89           H
ATOM   1347  CB  PRO A 102      13.748   8.741   5.239  1.00 94.89           C
ATOM   1348 1HB  PRO A 102      13.224   9.592   5.674  1.00 94.89           H
ATOM   1349 2HB  PRO A 102      14.815   8.952   5.316  1.00 94.89           H
ATOM   1350  CG  PRO A 102      13.325   8.496   3.796  1.00 94.89           C
ATOM   1351 1HG  PRO A 102      13.192   9.429   3.249  1.00 94.89           H
ATOM   1352 2HG  PRO A 102      14.072   7.922   3.247  1.00 94.89           H
ATOM   1353  CD  PRO A 102      12.019   7.733   3.950  1.00 94.89           C
ATOM   1354 1HD  PRO A 102      11.171   8.405   4.082  1.00 94.89           H
ATOM   1355 2HD  PRO A 102      11.802   7.120   3.075  1.00 94.89           H
ATOM   1356  N   PHE A 103      11.829   8.241   7.590  1.00 93.60           N
ATOM   1357  CA  PHE A 103      11.367   8.574   8.927  1.00 93.60           C
ATOM   1358  C   PHE A 103      11.083   7.310   9.741  1.00 93.60           C
ATOM   1359  O   PHE A 103      11.407   7.245  10.926  1.00 93.60           O
ATOM   1360  HA  PHE A 103      12.161   9.145   9.410  1.00 93.60           H
ATOM   1361  CB  PHE A 103      10.068   9.367   8.767  1.00 93.60           C
ATOM   1362 1HB  PHE A 103       9.358   8.768   8.197  1.00 93.60           H
ATOM   1363 2HB  PHE A 103       9.630   9.529   9.752  1.00 93.60           H
ATOM   1364  CG  PHE A 103      10.245  10.719   8.075  1.00 93.60           C
ATOM   1365  CD1 PHE A 103      10.610  11.811   8.799  1.00 93.60           C
ATOM   1366  HD1 PHE A 103      10.776  11.723   9.873  1.00 93.60           H
ATOM   1367  CD2 PHE A 103      10.038  10.830   6.735  1.00 93.60           C
ATOM   1368  HD2 PHE A 103       9.746   9.955   6.155  1.00 93.60           H
ATOM   1369  CE1 PHE A 103      10.774  13.067   8.157  1.00 93.60           C
ATOM   1370  HE1 PHE A 103      11.066  13.942   8.737  1.00 93.60           H
ATOM   1371  CE2 PHE A 103      10.203  12.086   6.093  1.00 93.60           C
ATOM   1372  HE2 PHE A 103      10.037  12.174   5.019  1.00 93.60           H
ATOM   1373  CZ  PHE A 103      10.567  13.178   6.817  1.00 93.60           C
ATOM   1374  HZ  PHE A 103      10.694  14.141   6.324  1.00 93.60           H
ATOM   1375  HN  PHE A 103      11.197   8.479   6.853  1.00 93.60           H
ATOM   1376  N   TRP A 104      10.481   6.338   9.072  1.00 86.60           N
ATOM   1377  CA  TRP A 104      10.134   5.086   9.723  1.00 86.60           C
ATOM   1378  C   TRP A 104      11.434   4.365  10.086  1.00 86.60           C
ATOM   1379  O   TRP A 104      11.498   3.663  11.094  1.00 86.60           O
ATOM   1380  HA  TRP A 104       9.575   5.325  10.628  1.00 86.60           H
ATOM   1381  CB  TRP A 104       9.211   4.245   8.838  1.00 86.60           C
ATOM   1382 1HB  TRP A 104       9.653   4.162   7.845  1.00 86.60           H
ATOM   1383 2HB  TRP A 104       9.153   3.236   9.246  1.00 86.60           H
ATOM   1384  CG  TRP A 104       7.795   4.808   8.705  1.00 86.60           C
ATOM   1385  CD1 TRP A 104       7.144   5.148   7.583  1.00 86.60           C
ATOM   1386  HD1 TRP A 104       7.563   5.061   6.581  1.00 86.60           H
ATOM   1387  CD2 TRP A 104       6.875   5.085   9.781  1.00 86.60           C
ATOM   1388  NE1 TRP A 104       5.877   5.621   7.857  1.00 86.60           N
ATOM   1389  HE1 TRP A 104       5.204   5.935   7.187  1.00 86.60           H
ATOM   1390  CE2 TRP A 104       5.708   5.582   9.237  1.00 86.60           C
ATOM   1391  CE3 TRP A 104       7.023   4.921  11.170  1.00 86.60           C
ATOM   1392  HE3 TRP A 104       7.933   4.531  11.624  1.00 86.60           H
ATOM   1393  CZ2 TRP A 104       4.600   5.955  10.007  1.00 86.60           C
ATOM   1394  HZ2 TRP A 104       3.690   6.345   9.552  1.00 86.60           H
ATOM   1395  CZ3 TRP A 104       5.907   5.299  11.926  1.00 86.60           C
ATOM   1396  HZ3 TRP A 104       5.969   5.192  13.009  1.00 86.60           H
ATOM   1397  CH2 TRP A 104       4.725   5.801  11.393  1.00 86.60           C
ATOM   1398  HH2 TRP A 104       3.900   6.073  12.051  1.00 86.60           H
ATOM   1399  HN  TRP A 104      10.232   6.395   8.105  1.00 86.60           H
ATOM   1400  N   ALA A 105      12.438   4.563   9.244  1.00 95.28           N
ATOM   1401  CA  ALA A 105      13.729   3.932   9.457  1.00 95.28           C
ATOM   1402  C   ALA A 105      14.329   4.438  10.771  1.00 95.28           C
ATOM   1403  O   ALA A 105      14.810   3.649  11.582  1.00 95.28           O
ATOM   1404  HA  ALA A 105      13.564   2.857   9.533  1.00 95.28           H
ATOM   1405  CB  ALA A 105      14.637   4.208   8.257  1.00 95.28           C
ATOM   1406 1HB  ALA A 105      14.179   3.803   7.355  1.00 95.28           H
ATOM   1407 2HB  ALA A 105      14.773   5.283   8.144  1.00 95.28           H
ATOM   1408 3HB  ALA A 105      15.605   3.734   8.418  1.00 95.28           H
ATOM   1409  HN  ALA A 105      12.379   5.142   8.431  1.00 95.28           H
ATOM   1410  N   ILE A 106      14.279   5.751  10.940  1.00 92.09           N
ATOM   1411  CA  ILE A 106      14.828   6.373  12.133  1.00 92.09           C
ATOM   1412  C   ILE A 106      14.014   5.935  13.351  1.00 92.09           C
ATOM   1413  O   ILE A 106      14.579   5.585  14.387  1.00 92.09           O
ATOM   1414  HA  ILE A 106      15.849   6.010  12.251  1.00 92.09           H
ATOM   1415  CB  ILE A 106      14.904   7.891  11.958  1.00 92.09           C
ATOM   1416  HB  ILE A 106      13.932   8.245  11.616  1.00 92.09           H
ATOM   1417  CG1 ILE A 106      15.926   8.269  10.883  1.00 92.09           C
ATOM   1418 1HG1 ILE A 106      16.935   8.139  11.274  1.00 92.09           H
ATOM   1419 2HG1 ILE A 106      15.825   7.599  10.030  1.00 92.09           H
ATOM   1420  CG2 ILE A 106      15.194   8.583  13.292  1.00 92.09           C
ATOM   1421 1HG2 ILE A 106      14.398   8.352  14.001  1.00 92.09           H
ATOM   1422 2HG2 ILE A 106      16.146   8.228  13.686  1.00 92.09           H
ATOM   1423 3HG2 ILE A 106      15.243   9.661  13.139  1.00 92.09           H
ATOM   1424  CD1 ILE A 106      15.732   9.717  10.427  1.00 92.09           C
ATOM   1425 1HD1 ILE A 106      14.730   9.837  10.015  1.00 92.09           H
ATOM   1426 2HD1 ILE A 106      15.857  10.385  11.279  1.00 92.09           H
ATOM   1427 3HD1 ILE A 106      16.471   9.959   9.663  1.00 92.09           H
ATOM   1428  HN  ILE A 106      13.875   6.385  10.280  1.00 92.09           H
ATOM   1429  N   ALA A 107      12.699   5.967  13.188  1.00 93.41           N
ATOM   1430  CA  ALA A 107      11.801   5.662  14.288  1.00 93.41           C
ATOM   1431  C   ALA A 107      12.022   4.216  14.736  1.00 93.41           C
ATOM   1432  O   ALA A 107      11.918   3.906  15.922  1.00 93.41           O
ATOM   1433  HA  ALA A 107      12.047   6.330  15.114  1.00 93.41           H
ATOM   1434  CB  ALA A 107      10.357   5.924  13.856  1.00 93.41           C
ATOM   1435 1HB  ALA A 107      10.245   6.972  13.577  1.00 93.41           H
ATOM   1436 2HB  ALA A 107      10.113   5.292  13.002  1.00 93.41           H
ATOM   1437 3HB  ALA A 107       9.683   5.695  14.682  1.00 93.41           H
ATOM   1438  HN  ALA A 107      12.248   6.196  12.325  1.00 93.41           H
ATOM   1439  N   ALA A 108      12.323   3.368  13.763  1.00 92.81           N
ATOM   1440  CA  ALA A 108      12.521   1.955  14.035  1.00 92.81           C
ATOM   1441  C   ALA A 108      13.882   1.755  14.705  1.00 92.81           C
ATOM   1442  O   ALA A 108      14.051   0.849  15.519  1.00 92.81           O
ATOM   1443  HA  ALA A 108      11.738   1.637  14.723  1.00 92.81           H
ATOM   1444  CB  ALA A 108      12.389   1.160  12.735  1.00 92.81           C
ATOM   1445 1HB  ALA A 108      11.394   1.313  12.315  1.00 92.81           H
ATOM   1446 2HB  ALA A 108      13.140   1.501  12.023  1.00 92.81           H
ATOM   1447 3HB  ALA A 108      12.538   0.100  12.940  1.00 92.81           H
ATOM   1448  HN  ALA A 108      12.431   3.633  12.804  1.00 92.81           H
ATOM   1449  N   ALA A 109      14.820   2.616  14.336  1.00 91.52           N
ATOM   1450  CA  ALA A 109      16.191   2.470  14.792  1.00 91.52           C
ATOM   1451  C   ALA A 109      16.261   2.772  16.291  1.00 91.52           C
ATOM   1452  O   ALA A 109      17.016   2.132  17.022  1.00 91.52           O
ATOM   1453  HA  ALA A 109      16.489   1.435  14.624  1.00 91.52           H
ATOM   1454  CB  ALA A 109      17.103   3.385  13.971  1.00 91.52           C
ATOM   1455 1HB  ALA A 109      17.039   3.110  12.918  1.00 91.52           H
ATOM   1456 2HB  ALA A 109      16.787   4.420  14.096  1.00 91.52           H
ATOM   1457 3HB  ALA A 109      18.132   3.275  14.313  1.00 91.52           H
ATOM   1458  HN  ALA A 109      14.654   3.401  13.738  1.00 91.52           H
ATOM   1459  N   ASP A 110      15.463   3.746  16.704  1.00 82.43           N
ATOM   1460  CA  ASP A 110      15.550   4.260  18.060  1.00 82.43           C
ATOM   1461  C   ASP A 110      14.156   4.676  18.533  1.00 82.43           C
ATOM   1462  O   ASP A 110      13.418   3.865  19.089  1.00 82.43           O
ATOM   1463  HA  ASP A 110      15.964   3.443  18.650  1.00 82.43           H
ATOM   1464  CB  ASP A 110      16.458   5.490  18.125  1.00 82.43           C
ATOM   1465 1HB  ASP A 110      17.412   5.268  17.645  1.00 82.43           H
ATOM   1466 2HB  ASP A 110      16.005   6.311  17.570  1.00 82.43           H
ATOM   1467  CG  ASP A 110      16.698   5.918  19.574  1.00 82.43           C
ATOM   1468  OD1 ASP A 110      16.320   5.131  20.468  1.00 82.43           O
ATOM   1469  OD2 ASP A 110      17.254   7.023  19.755  1.00 82.43           O
ATOM   1470  HN  ASP A 110      14.769   4.181  16.130  1.00 82.43           H
ATOM   1471  N   GLN A 111      13.838   5.940  18.296  1.00 85.72           N
ATOM   1472  CA  GLN A 111      12.551   6.477  18.703  1.00 85.72           C
ATOM   1473  C   GLN A 111      12.108   7.581  17.740  1.00 85.72           C
ATOM   1474  O   GLN A 111      12.882   8.015  16.889  1.00 85.72           O
ATOM   1475  HA  GLN A 111      11.857   5.639  18.650  1.00 85.72           H
ATOM   1476  CB  GLN A 111      12.603   6.994  20.142  1.00 85.72           C
ATOM   1477 1HB  GLN A 111      11.633   7.406  20.420  1.00 85.72           H
ATOM   1478 2HB  GLN A 111      12.804   6.166  20.823  1.00 85.72           H
ATOM   1479  CG  GLN A 111      13.683   8.066  20.302  1.00 85.72           C
ATOM   1480 1HG  GLN A 111      14.657   7.646  20.050  1.00 85.72           H
ATOM   1481 2HG  GLN A 111      13.497   8.881  19.603  1.00 85.72           H
ATOM   1482  CD  GLN A 111      13.710   8.609  21.732  1.00 85.72           C
ATOM   1483  OE1 GLN A 111      12.786   8.430  22.509  1.00 85.72           O
ATOM   1484  NE2 GLN A 111      14.818   9.279  22.035  1.00 85.72           N
ATOM   1485 1HE2 GLN A 111      15.539   9.389  21.351  1.00 85.72           H
ATOM   1486 2HE2 GLN A 111      14.930   9.673  22.947  1.00 85.72           H
ATOM   1487  HN  GLN A 111      14.441   6.592  17.835  1.00 85.72           H
ATOM   1488  N   TRP A 112      10.863   8.003  17.907  1.00 91.00           N
ATOM   1489  CA  TRP A 112      10.328   9.092  17.108  1.00 91.00           C
ATOM   1490  C   TRP A 112      10.947  10.397  17.613  1.00 91.00           C
ATOM   1491  O   TRP A 112      10.699  10.808  18.745  1.00 91.00           O
ATOM   1492  HA  TRP A 112      10.619   8.918  16.072  1.00 91.00           H
ATOM   1493  CB  TRP A 112       8.799   9.101  17.147  1.00 91.00           C
ATOM   1494 1HB  TRP A 112       8.433   8.107  16.888  1.00 91.00           H
ATOM   1495 2HB  TRP A 112       8.472   9.305  18.166  1.00 91.00           H
ATOM   1496  CG  TRP A 112       8.159  10.125  16.207  1.00 91.00           C
ATOM   1497  CD1 TRP A 112       7.715  11.354  16.505  1.00 91.00           C
ATOM   1498  HD1 TRP A 112       7.756  11.796  17.500  1.00 91.00           H
ATOM   1499  CD2 TRP A 112       7.908   9.958  14.796  1.00 91.00           C
ATOM   1500  NE1 TRP A 112       7.198  11.988  15.394  1.00 91.00           N
ATOM   1501  HE1 TRP A 112       6.808  12.908  15.365  1.00 91.00           H
ATOM   1502  CE2 TRP A 112       7.319  11.112  14.321  1.00 91.00           C
ATOM   1503  CE3 TRP A 112       8.170   8.867  13.948  1.00 91.00           C
ATOM   1504  HE3 TRP A 112       8.634   7.945  14.298  1.00 91.00           H
ATOM   1505  CZ2 TRP A 112       6.942  11.287  12.984  1.00 91.00           C
ATOM   1506  HZ2 TRP A 112       6.478  12.209  12.634  1.00 91.00           H
ATOM   1507  CZ3 TRP A 112       7.787   9.057  12.615  1.00 91.00           C
ATOM   1508  HZ3 TRP A 112       7.968   8.242  11.914  1.00 91.00           H
ATOM   1509  CH2 TRP A 112       7.193  10.213  12.121  1.00 91.00           C
ATOM   1510  HH2 TRP A 112       6.925  10.284  11.067  1.00 91.00           H
ATOM   1511  HN  TRP A 112      10.225   7.614  18.573  1.00 91.00           H
ATOM   1512  N   LYS A 113      11.740  11.012  16.748  1.00 83.04           N
ATOM   1513  CA  LYS A 113      12.534  12.161  17.148  1.00 83.04           C
ATOM   1514  C   LYS A 113      11.925  13.430  16.548  1.00 83.04           C
ATOM   1515  O   LYS A 113      12.522  14.503  16.619  1.00 83.04           O
ATOM   1516  HA  LYS A 113      12.481  12.234  18.234  1.00 83.04           H
ATOM   1517  CB  LYS A 113      14.004  11.951  16.780  1.00 83.04           C
ATOM   1518 1HB  LYS A 113      14.098  11.813  15.702  1.00 83.04           H
ATOM   1519 2HB  LYS A 113      14.579  12.841  17.037  1.00 83.04           H
ATOM   1520  CG  LYS A 113      14.584  10.736  17.507  1.00 83.04           C
ATOM   1521 1HG  LYS A 113      14.389  10.821  18.576  1.00 83.04           H
ATOM   1522 2HG  LYS A 113      14.085   9.830  17.163  1.00 83.04           H
ATOM   1523  CD  LYS A 113      16.090  10.619  17.265  1.00 83.04           C
ATOM   1524 1HD  LYS A 113      16.283  10.514  16.197  1.00 83.04           H
ATOM   1525 2HD  LYS A 113      16.586  11.532  17.590  1.00 83.04           H
ATOM   1526  CE  LYS A 113      16.674   9.419  18.014  1.00 83.04           C
ATOM   1527 1HE  LYS A 113      16.475   9.518  19.081  1.00 83.04           H
ATOM   1528 2HE  LYS A 113      16.186   8.503  17.682  1.00 83.04           H
ATOM   1529  NZ  LYS A 113      18.132   9.323  17.782  1.00 83.04           N
ATOM   1530 1HZ  LYS A 113      18.498   8.509  18.263  1.00 83.04           H
ATOM   1531 2HZ  LYS A 113      18.311   9.238  16.788  1.00 83.04           H
ATOM   1532 3HZ  LYS A 113      18.586  10.158  18.137  1.00 83.04           H
ATOM   1533  HN  LYS A 113      11.845  10.738  15.793  1.00 83.04           H
ATOM   1534  N   PHE A 114      10.745  13.265  15.969  1.00 89.06           N
ATOM   1535  CA  PHE A 114      10.123  14.341  15.216  1.00 89.06           C
ATOM   1536  C   PHE A 114       8.903  14.894  15.955  1.00 89.06           C
ATOM   1537  O   PHE A 114       8.450  14.309  16.938  1.00 89.06           O
ATOM   1538  HA  PHE A 114      10.867  15.130  15.106  1.00 89.06           H
ATOM   1539  CB  PHE A 114       9.671  13.749  13.880  1.00 89.06           C
ATOM   1540 1HB  PHE A 114       8.872  13.030  14.065  1.00 89.06           H
ATOM   1541 2HB  PHE A 114       9.248  14.544  13.266  1.00 89.06           H
ATOM   1542  CG  PHE A 114      10.787  13.057  13.096  1.00 89.06           C
ATOM   1543  CD1 PHE A 114      11.694  13.799  12.406  1.00 89.06           C
ATOM   1544  HD1 PHE A 114      11.625  14.887  12.412  1.00 89.06           H
ATOM   1545  CD2 PHE A 114      10.873  11.700  13.089  1.00 89.06           C
ATOM   1546  HD2 PHE A 114      10.146  11.105  13.641  1.00 89.06           H
ATOM   1547  CE1 PHE A 114      12.731  13.157  11.678  1.00 89.06           C
ATOM   1548  HE1 PHE A 114      13.457  13.752  11.125  1.00 89.06           H
ATOM   1549  CE2 PHE A 114      11.910  11.057  12.361  1.00 89.06           C
ATOM   1550  HE2 PHE A 114      11.978   9.970  12.355  1.00 89.06           H
ATOM   1551  CZ  PHE A 114      12.816  11.800  11.671  1.00 89.06           C
ATOM   1552  HZ  PHE A 114      13.612  11.307  11.112  1.00 89.06           H
ATOM   1553  HN  PHE A 114      10.216  12.417  16.009  1.00 89.06           H
ATOM   1554  N   GLN A 115       8.405  16.015  15.454  1.00 82.13           N
ATOM   1555  CA  GLN A 115       7.266  16.670  16.073  1.00 82.13           C
ATOM   1556  C   GLN A 115       5.984  15.884  15.791  1.00 82.13           C
ATOM   1557  O   GLN A 115       5.955  15.035  14.902  1.00 82.13           O
ATOM   1558  HA  GLN A 115       7.475  16.666  17.143  1.00 82.13           H
ATOM   1559  CB  GLN A 115       7.138  18.117  15.593  1.00 82.13           C
ATOM   1560 1HB  GLN A 115       7.078  18.139  14.505  1.00 82.13           H
ATOM   1561 2HB  GLN A 115       6.212  18.550  15.972  1.00 82.13           H
ATOM   1562  CG  GLN A 115       8.328  18.957  16.061  1.00 82.13           C
ATOM   1563 1HG  GLN A 115       8.425  18.886  17.144  1.00 82.13           H
ATOM   1564 2HG  GLN A 115       9.248  18.561  15.632  1.00 82.13           H
ATOM   1565  CD  GLN A 115       8.159  20.422  15.654  1.00 82.13           C
ATOM   1566  OE1 GLN A 115       7.242  20.793  14.939  1.00 82.13           O
ATOM   1567  NE2 GLN A 115       9.092  21.232  16.147  1.00 82.13           N
ATOM   1568 1HE2 GLN A 115       9.818  20.863  16.728  1.00 82.13           H
ATOM   1569 2HE2 GLN A 115       9.067  22.209  15.937  1.00 82.13           H
ATOM   1570  HN  GLN A 115       8.767  16.473  14.642  1.00 82.13           H
ATOM   1571  N   THR A 116       4.955  16.194  16.566  1.00 88.63           N
ATOM   1572  CA  THR A 116       3.673  15.527  16.411  1.00 88.63           C
ATOM   1573  C   THR A 116       3.129  15.738  14.997  1.00 88.63           C
ATOM   1574  O   THR A 116       2.572  14.820  14.398  1.00 88.63           O
ATOM   1575  HA  THR A 116       3.827  14.455  16.538  1.00 88.63           H
ATOM   1576  CB  THR A 116       2.737  16.042  17.506  1.00 88.63           C
ATOM   1577  HB  THR A 116       2.403  17.056  17.287  1.00 88.63           H
ATOM   1578  OG1 THR A 116       3.488  15.887  18.707  1.00 88.63           O
ATOM   1579  HG1 THR A 116       3.079  16.431  19.439  1.00 88.63           H
ATOM   1580  CG2 THR A 116       1.520  15.137  17.709  1.00 88.63           C
ATOM   1581 1HG2 THR A 116       1.852  14.139  17.994  1.00 88.63           H
ATOM   1582 2HG2 THR A 116       0.951  15.079  16.780  1.00 88.63           H
ATOM   1583 3HG2 THR A 116       0.888  15.548  18.496  1.00 88.63           H
ATOM   1584  HN  THR A 116       4.986  16.887  17.287  1.00 88.63           H
ATOM   1585  N   PHE A 117       3.310  16.955  14.503  1.00 91.51           N
ATOM   1586  CA  PHE A 117       2.840  17.300  13.172  1.00 91.51           C
ATOM   1587  C   PHE A 117       3.374  16.316  12.130  1.00 91.51           C
ATOM   1588  O   PHE A 117       2.626  15.846  11.274  1.00 91.51           O
ATOM   1589  HA  PHE A 117       1.751  17.251  13.191  1.00 91.51           H
ATOM   1590  CB  PHE A 117       3.375  18.698  12.858  1.00 91.51           C
ATOM   1591 1HB  PHE A 117       2.979  19.401  13.591  1.00 91.51           H
ATOM   1592 2HB  PHE A 117       4.459  18.695  12.972  1.00 91.51           H
ATOM   1593  CG  PHE A 117       3.026  19.197  11.454  1.00 91.51           C
ATOM   1594  CD1 PHE A 117       3.980  19.225  10.485  1.00 91.51           C
ATOM   1595  HD1 PHE A 117       4.994  18.892  10.709  1.00 91.51           H
ATOM   1596  CD2 PHE A 117       1.761  19.612  11.175  1.00 91.51           C
ATOM   1597  HD2 PHE A 117       0.996  19.590  11.951  1.00 91.51           H
ATOM   1598  CE1 PHE A 117       3.656  19.687   9.183  1.00 91.51           C
ATOM   1599  HE1 PHE A 117       4.421  19.710   8.406  1.00 91.51           H
ATOM   1600  CE2 PHE A 117       1.437  20.075   9.872  1.00 91.51           C
ATOM   1601  HE2 PHE A 117       0.424  20.408   9.648  1.00 91.51           H
ATOM   1602  CZ  PHE A 117       2.391  20.103   8.904  1.00 91.51           C
ATOM   1603  HZ  PHE A 117       2.142  20.458   7.903  1.00 91.51           H
ATOM   1604  HN  PHE A 117       3.766  17.696  14.996  1.00 91.51           H
ATOM   1605  N   MET A 118       4.664  16.033  12.237  1.00 88.72           N
ATOM   1606  CA  MET A 118       5.321  15.163  11.276  1.00 88.72           C
ATOM   1607  C   MET A 118       4.797  13.729  11.386  1.00 88.72           C
ATOM   1608  O   MET A 118       4.741  13.007  10.392  1.00 88.72           O
ATOM   1609  HA  MET A 118       5.078  15.571  10.296  1.00 88.72           H
ATOM   1610  CB  MET A 118       6.831  15.175  11.526  1.00 88.72           C
ATOM   1611 1HB  MET A 118       7.140  16.166  11.857  1.00 88.72           H
ATOM   1612 2HB  MET A 118       7.076  14.479  12.328  1.00 88.72           H
ATOM   1613  CG  MET A 118       7.599  14.792  10.259  1.00 88.72           C
ATOM   1614 1HG  MET A 118       8.666  14.738  10.473  1.00 88.72           H
ATOM   1615 2HG  MET A 118       7.291  13.802   9.922  1.00 88.72           H
ATOM   1616  SD  MET A 118       7.296  15.994   8.974  1.00 88.72           S
ATOM   1617  CE  MET A 118       7.820  15.060   7.546  1.00 88.72           C
ATOM   1618 1HE  MET A 118       8.869  14.785   7.657  1.00 88.72           H
ATOM   1619 2HE  MET A 118       7.215  14.157   7.460  1.00 88.72           H
ATOM   1620 3HE  MET A 118       7.696  15.667   6.650  1.00 88.72           H
ATOM   1621  HN  MET A 118       5.256  16.386  12.961  1.00 88.72           H
ATOM   1622  N   CYS A 119       4.427  13.360  12.604  1.00 93.85           N
ATOM   1623  CA  CYS A 119       3.824  12.060  12.841  1.00 93.85           C
ATOM   1624  C   CYS A 119       2.521  11.982  12.043  1.00 93.85           C
ATOM   1625  O   CYS A 119       2.268  10.993  11.356  1.00 93.85           O
ATOM   1626  HA  CYS A 119       4.539  11.315  12.490  1.00 93.85           H
ATOM   1627  CB  CYS A 119       3.596  11.805  14.332  1.00 93.85           C
ATOM   1628 1HB  CYS A 119       4.553  11.755  14.851  1.00 93.85           H
ATOM   1629 2HB  CYS A 119       3.040  12.634  14.770  1.00 93.85           H
ATOM   1630  SG  CYS A 119       2.675  10.242  14.566  1.00 93.85           S
ATOM   1631  HN  CYS A 119       4.533  13.932  13.418  1.00 93.85           H
ATOM   1632  N   LYS A 120       1.729  13.037  12.159  1.00 92.14           N
ATOM   1633  CA  LYS A 120       0.451  13.094  11.470  1.00 92.14           C
ATOM   1634  C   LYS A 120       0.684  12.968   9.963  1.00 92.14           C
ATOM   1635  O   LYS A 120       0.005  12.195   9.289  1.00 92.14           O
ATOM   1636  HA  LYS A 120      -0.137  12.238  11.801  1.00 92.14           H
ATOM   1637  CB  LYS A 120      -0.318  14.354  11.870  1.00 92.14           C
ATOM   1638 1HB  LYS A 120       0.325  15.228  11.763  1.00 92.14           H
ATOM   1639 2HB  LYS A 120      -1.163  14.498  11.197  1.00 92.14           H
ATOM   1640  CG  LYS A 120      -0.819  14.256  13.313  1.00 92.14           C
ATOM   1641 1HG  LYS A 120      -1.511  13.419  13.405  1.00 92.14           H
ATOM   1642 2HG  LYS A 120       0.019  14.052  13.979  1.00 92.14           H
ATOM   1643  CD  LYS A 120      -1.515  15.550  13.741  1.00 92.14           C
ATOM   1644 1HD  LYS A 120      -0.820  16.386  13.657  1.00 92.14           H
ATOM   1645 2HD  LYS A 120      -2.347  15.759  13.069  1.00 92.14           H
ATOM   1646  CE  LYS A 120      -2.027  15.447  15.179  1.00 92.14           C
ATOM   1647 1HE  LYS A 120      -1.295  14.925  15.795  1.00 92.14           H
ATOM   1648 2HE  LYS A 120      -2.145  16.445  15.601  1.00 92.14           H
ATOM   1649  NZ  LYS A 120      -3.320  14.729  15.219  1.00 92.14           N
ATOM   1650 1HZ  LYS A 120      -3.776  14.903  16.107  1.00 92.14           H
ATOM   1651 2HZ  LYS A 120      -3.913  15.058  14.464  1.00 92.14           H
ATOM   1652 3HZ  LYS A 120      -3.158  13.734  15.111  1.00 92.14           H
ATOM   1653  HN  LYS A 120       1.947  13.842  12.712  1.00 92.14           H
ATOM   1654  N   VAL A 121       1.646  13.740   9.478  1.00 93.33           N
ATOM   1655  CA  VAL A 121       1.905  13.805   8.050  1.00 93.33           C
ATOM   1656  C   VAL A 121       2.341  12.425   7.552  1.00 93.33           C
ATOM   1657  O   VAL A 121       1.803  11.919   6.569  1.00 93.33           O
ATOM   1658  HA  VAL A 121       0.971  14.077   7.558  1.00 93.33           H
ATOM   1659  CB  VAL A 121       2.932  14.899   7.754  1.00 93.33           C
ATOM   1660  HB  VAL A 121       3.800  14.725   8.390  1.00 93.33           H
ATOM   1661  CG1 VAL A 121       3.397  14.836   6.298  1.00 93.33           C
ATOM   1662 1HG1 VAL A 121       3.855  13.865   6.105  1.00 93.33           H
ATOM   1663 2HG1 VAL A 121       2.541  14.972   5.637  1.00 93.33           H
ATOM   1664 3HG1 VAL A 121       4.127  15.624   6.115  1.00 93.33           H
ATOM   1665  CG2 VAL A 121       2.372  16.283   8.091  1.00 93.33           C
ATOM   1666 1HG2 VAL A 121       1.481  16.469   7.492  1.00 93.33           H
ATOM   1667 2HG2 VAL A 121       2.114  16.323   9.149  1.00 93.33           H
ATOM   1668 3HG2 VAL A 121       3.123  17.042   7.871  1.00 93.33           H
ATOM   1669  HN  VAL A 121       2.241  14.312  10.042  1.00 93.33           H
ATOM   1670  N   VAL A 122       3.310  11.857   8.254  1.00 92.60           N
ATOM   1671  CA  VAL A 122       3.953  10.639   7.792  1.00 92.60           C
ATOM   1672  C   VAL A 122       2.926   9.506   7.760  1.00 92.60           C
ATOM   1673  O   VAL A 122       2.854   8.754   6.789  1.00 92.60           O
ATOM   1674  HA  VAL A 122       4.308  10.818   6.777  1.00 92.60           H
ATOM   1675  CB  VAL A 122       5.166  10.322   8.669  1.00 92.60           C
ATOM   1676  HB  VAL A 122       4.840  10.336   9.709  1.00 92.60           H
ATOM   1677  CG1 VAL A 122       5.712   8.925   8.366  1.00 92.60           C
ATOM   1678 1HG1 VAL A 122       4.937   8.183   8.559  1.00 92.60           H
ATOM   1679 2HG1 VAL A 122       6.014   8.872   7.320  1.00 92.60           H
ATOM   1680 3HG1 VAL A 122       6.573   8.725   9.004  1.00 92.60           H
ATOM   1681  CG2 VAL A 122       6.255  11.384   8.504  1.00 92.60           C
ATOM   1682 1HG2 VAL A 122       6.576  11.416   7.462  1.00 92.60           H
ATOM   1683 2HG2 VAL A 122       5.860  12.358   8.792  1.00 92.60           H
ATOM   1684 3HG2 VAL A 122       7.105  11.134   9.138  1.00 92.60           H
ATOM   1685  HN  VAL A 122       3.656  12.215   9.121  1.00 92.60           H
ATOM   1686  N   ASN A 123       2.155   9.418   8.835  1.00 91.45           N
ATOM   1687  CA  ASN A 123       1.132   8.393   8.940  1.00 91.45           C
ATOM   1688  C   ASN A 123       0.103   8.588   7.825  1.00 91.45           C
ATOM   1689  O   ASN A 123      -0.316   7.625   7.186  1.00 91.45           O
ATOM   1690  HA  ASN A 123       1.665   7.446   8.854  1.00 91.45           H
ATOM   1691  CB  ASN A 123       0.399   8.482  10.280  1.00 91.45           C
ATOM   1692 1HB  ASN A 123       0.464   9.498  10.668  1.00 91.45           H
ATOM   1693 2HB  ASN A 123      -0.659   8.263  10.136  1.00 91.45           H
ATOM   1694  CG  ASN A 123       0.993   7.504  11.296  1.00 91.45           C
ATOM   1695  OD1 ASN A 123       1.723   6.586  10.960  1.00 91.45           O
ATOM   1696  ND2 ASN A 123       0.641   7.751  12.555  1.00 91.45           N
ATOM   1697 1HD2 ASN A 123       0.038   8.521  12.763  1.00 91.45           H
ATOM   1698 2HD2 ASN A 123       0.979   7.167  13.293  1.00 91.45           H
ATOM   1699  HN  ASN A 123       2.222  10.031   9.622  1.00 91.45           H
ATOM   1700  N   SER A 124      -0.275   9.843   7.625  1.00 92.19           N
ATOM   1701  CA  SER A 124      -1.311  10.168   6.660  1.00 92.19           C
ATOM   1702  C   SER A 124      -0.832   9.831   5.246  1.00 92.19           C
ATOM   1703  O   SER A 124      -1.577   9.254   4.455  1.00 92.19           O
ATOM   1704  HA  SER A 124      -2.164   9.547   6.932  1.00 92.19           H
ATOM   1705  CB  SER A 124      -1.704  11.644   6.750  1.00 92.19           C
ATOM   1706 1HB  SER A 124      -0.848  12.264   6.483  1.00 92.19           H
ATOM   1707 2HB  SER A 124      -2.489  11.854   6.024  1.00 92.19           H
ATOM   1708  OG  SER A 124      -2.157  11.997   8.054  1.00 92.19           O
ATOM   1709  HG  SER A 124      -1.508  12.625   8.483  1.00 92.19           H
ATOM   1710  HN  SER A 124       0.114  10.627   8.109  1.00 92.19           H
ATOM   1711  N   MET A 125       0.408  10.206   4.970  1.00 85.29           N
ATOM   1712  CA  MET A 125       0.988   9.971   3.659  1.00 85.29           C
ATOM   1713  C   MET A 125       1.012   8.477   3.330  1.00 85.29           C
ATOM   1714  O   MET A 125       0.649   8.074   2.226  1.00 85.29           O
ATOM   1715  HA  MET A 125       0.341  10.494   2.954  1.00 85.29           H
ATOM   1716  CB  MET A 125       2.414  10.524   3.623  1.00 85.29           C
ATOM   1717 1HB  MET A 125       2.941  10.240   4.534  1.00 85.29           H
ATOM   1718 2HB  MET A 125       2.958  10.083   2.788  1.00 85.29           H
ATOM   1719  CG  MET A 125       2.407  12.048   3.486  1.00 85.29           C
ATOM   1720 1HG  MET A 125       1.817  12.341   2.618  1.00 85.29           H
ATOM   1721 2HG  MET A 125       1.933  12.498   4.359  1.00 85.29           H
ATOM   1722  SD  MET A 125       4.078  12.654   3.320  1.00 85.29           S
ATOM   1723  CE  MET A 125       4.411  12.183   1.631  1.00 85.29           C
ATOM   1724 1HE  MET A 125       4.320  11.102   1.530  1.00 85.29           H
ATOM   1725 2HE  MET A 125       3.696  12.671   0.970  1.00 85.29           H
ATOM   1726 3HE  MET A 125       5.422  12.489   1.361  1.00 85.29           H
ATOM   1727  HN  MET A 125       1.013  10.662   5.624  1.00 85.29           H
ATOM   1728  N   TYR A 126       1.443   7.695   4.309  1.00 85.24           N
ATOM   1729  CA  TYR A 126       1.532   6.255   4.133  1.00 85.24           C
ATOM   1730  C   TYR A 126       0.171   5.663   3.762  1.00 85.24           C
ATOM   1731  O   TYR A 126       0.068   4.877   2.821  1.00 85.24           O
ATOM   1732  HA  TYR A 126       2.238   6.058   3.326  1.00 85.24           H
ATOM   1733  CB  TYR A 126       1.969   5.691   5.486  1.00 85.24           C
ATOM   1734 1HB  TYR A 126       3.011   5.959   5.661  1.00 85.24           H
ATOM   1735 2HB  TYR A 126       1.382   6.165   6.273  1.00 85.24           H
ATOM   1736  CG  TYR A 126       1.822   4.173   5.605  1.00 85.24           C
ATOM   1737  CD1 TYR A 126       0.786   3.635   6.342  1.00 85.24           C
ATOM   1738  HD1 TYR A 126       0.073   4.293   6.840  1.00 85.24           H
ATOM   1739  CD2 TYR A 126       2.724   3.341   4.974  1.00 85.24           C
ATOM   1740  HD2 TYR A 126       3.542   3.765   4.392  1.00 85.24           H
ATOM   1741  CE1 TYR A 126       0.647   2.206   6.453  1.00 85.24           C
ATOM   1742  HE1 TYR A 126      -0.166   1.769   7.032  1.00 85.24           H
ATOM   1743  CE2 TYR A 126       2.585   1.912   5.085  1.00 85.24           C
ATOM   1744  HE2 TYR A 126       3.291   1.243   4.592  1.00 85.24           H
ATOM   1745  CZ  TYR A 126       1.554   1.415   5.819  1.00 85.24           C
ATOM   1746  OH  TYR A 126       1.423   0.066   5.924  1.00 85.24           O
ATOM   1747  HH  TYR A 126       1.732  -0.375   5.081  1.00 85.24           H
ATOM   1748  HN  TYR A 126       1.727   8.029   5.208  1.00 85.24           H
ATOM   1749  N   LYS A 127      -0.839   6.061   4.521  1.00 85.00           N
ATOM   1750  CA  LYS A 127      -2.174   5.519   4.336  1.00 85.00           C
ATOM   1751  C   LYS A 127      -2.701   5.932   2.960  1.00 85.00           C
ATOM   1752  O   LYS A 127      -3.268   5.115   2.237  1.00 85.00           O
ATOM   1753  HA  LYS A 127      -2.092   4.432   4.362  1.00 85.00           H
ATOM   1754  CB  LYS A 127      -3.086   5.932   5.493  1.00 85.00           C
ATOM   1755 1HB  LYS A 127      -2.824   6.936   5.827  1.00 85.00           H
ATOM   1756 2HB  LYS A 127      -4.120   5.970   5.150  1.00 85.00           H
ATOM   1757  CG  LYS A 127      -2.966   4.952   6.662  1.00 85.00           C
ATOM   1758 1HG  LYS A 127      -1.936   4.607   6.747  1.00 85.00           H
ATOM   1759 2HG  LYS A 127      -3.210   5.461   7.594  1.00 85.00           H
ATOM   1760  CD  LYS A 127      -3.897   3.753   6.469  1.00 85.00           C
ATOM   1761 1HD  LYS A 127      -4.878   4.099   6.145  1.00 85.00           H
ATOM   1762 2HD  LYS A 127      -3.509   3.109   5.680  1.00 85.00           H
ATOM   1763  CE  LYS A 127      -4.035   2.952   7.766  1.00 85.00           C
ATOM   1764 1HE  LYS A 127      -3.897   1.891   7.561  1.00 85.00           H
ATOM   1765 2HE  LYS A 127      -3.253   3.246   8.466  1.00 85.00           H
ATOM   1766  NZ  LYS A 127      -5.365   3.178   8.375  1.00 85.00           N
ATOM   1767 1HZ  LYS A 127      -5.335   2.921   9.356  1.00 85.00           H
ATOM   1768 2HZ  LYS A 127      -5.614   4.157   8.289  1.00 85.00           H
ATOM   1769 3HZ  LYS A 127      -6.056   2.610   7.898  1.00 85.00           H
ATOM   1770  HN  LYS A 127      -0.756   6.740   5.251  1.00 85.00           H
ATOM   1771  N   MET A 128      -2.495   7.201   2.640  1.00 86.63           N
ATOM   1772  CA  MET A 128      -2.998   7.749   1.391  1.00 86.63           C
ATOM   1773  C   MET A 128      -2.398   7.016   0.190  1.00 86.63           C
ATOM   1774  O   MET A 128      -3.100   6.723  -0.777  1.00 86.63           O
ATOM   1775  HA  MET A 128      -4.077   7.596   1.417  1.00 86.63           H
ATOM   1776  CB  MET A 128      -2.649   9.237   1.309  1.00 86.63           C
ATOM   1777 1HB  MET A 128      -2.991   9.745   2.211  1.00 86.63           H
ATOM   1778 2HB  MET A 128      -1.566   9.358   1.266  1.00 86.63           H
ATOM   1779  CG  MET A 128      -3.289   9.883   0.079  1.00 86.63           C
ATOM   1780 1HG  MET A 128      -2.903   9.418  -0.829  1.00 86.63           H
ATOM   1781 2HG  MET A 128      -4.366   9.715   0.089  1.00 86.63           H
ATOM   1782  SD  MET A 128      -2.945  11.634   0.060  1.00 86.63           S
ATOM   1783  CE  MET A 128      -1.194  11.603  -0.283  1.00 86.63           C
ATOM   1784 1HE  MET A 128      -0.678  11.058   0.509  1.00 86.63           H
ATOM   1785 2HE  MET A 128      -1.019  11.107  -1.238  1.00 86.63           H
ATOM   1786 3HE  MET A 128      -0.814  12.623  -0.328  1.00 86.63           H
ATOM   1787  HN  MET A 128      -1.996   7.850   3.215  1.00 86.63           H
ATOM   1788  N   ASN A 129      -1.105   6.742   0.290  1.00 81.25           N
ATOM   1789  CA  ASN A 129      -0.387   6.112  -0.805  1.00 81.25           C
ATOM   1790  C   ASN A 129      -0.784   4.637  -0.888  1.00 81.25           C
ATOM   1791  O   ASN A 129      -0.867   4.073  -1.978  1.00 81.25           O
ATOM   1792  HA  ASN A 129      -0.674   6.672  -1.695  1.00 81.25           H
ATOM   1793  CB  ASN A 129       1.125   6.183  -0.585  1.00 81.25           C
ATOM   1794 1HB  ASN A 129       1.373   5.776   0.396  1.00 81.25           H
ATOM   1795 2HB  ASN A 129       1.633   5.564  -1.324  1.00 81.25           H
ATOM   1796  CG  ASN A 129       1.627   7.625  -0.687  1.00 81.25           C
ATOM   1797  OD1 ASN A 129       1.100   8.443  -1.422  1.00 81.25           O
ATOM   1798  ND2 ASN A 129       2.673   7.890   0.091  1.00 81.25           N
ATOM   1799 1HD2 ASN A 129       3.058   7.173   0.672  1.00 81.25           H
ATOM   1800 2HD2 ASN A 129       3.074   8.806   0.095  1.00 81.25           H
ATOM   1801  HN  ASN A 129      -0.552   6.942   1.098  1.00 81.25           H
ATOM   1802  N   PHE A 130      -1.019   4.054   0.278  1.00 85.93           N
ATOM   1803  CA  PHE A 130      -1.453   2.669   0.348  1.00 85.93           C
ATOM   1804  C   PHE A 130      -2.719   2.449  -0.483  1.00 85.93           C
ATOM   1805  O   PHE A 130      -2.757   1.567  -1.340  1.00 85.93           O
ATOM   1806  HA  PHE A 130      -0.646   2.056  -0.053  1.00 85.93           H
ATOM   1807  CB  PHE A 130      -1.764   2.371   1.816  1.00 85.93           C
ATOM   1808 1HB  PHE A 130      -0.846   2.465   2.397  1.00 85.93           H
ATOM   1809 2HB  PHE A 130      -2.456   3.125   2.191  1.00 85.93           H
ATOM   1810  CG  PHE A 130      -2.364   0.985   2.057  1.00 85.93           C
ATOM   1811  CD1 PHE A 130      -3.699   0.850   2.275  1.00 85.93           C
ATOM   1812  HD1 PHE A 130      -4.342   1.730   2.279  1.00 85.93           H
ATOM   1813  CD2 PHE A 130      -1.561  -0.114   2.052  1.00 85.93           C
ATOM   1814  HD2 PHE A 130      -0.491  -0.006   1.877  1.00 85.93           H
ATOM   1815  CE1 PHE A 130      -4.256  -0.437   2.499  1.00 85.93           C
ATOM   1816  HE1 PHE A 130      -5.326  -0.545   2.674  1.00 85.93           H
ATOM   1817  CE2 PHE A 130      -2.118  -1.401   2.275  1.00 85.93           C
ATOM   1818  HE2 PHE A 130      -1.475  -2.281   2.272  1.00 85.93           H
ATOM   1819  CZ  PHE A 130      -3.453  -1.535   2.494  1.00 85.93           C
ATOM   1820  HZ  PHE A 130      -3.880  -2.523   2.665  1.00 85.93           H
ATOM   1821  HN  PHE A 130      -0.917   4.510   1.162  1.00 85.93           H
ATOM   1822  N   TYR A 131      -3.723   3.265  -0.201  1.00 91.99           N
ATOM   1823  CA  TYR A 131      -5.005   3.135  -0.873  1.00 91.99           C
ATOM   1824  C   TYR A 131      -4.891   3.511  -2.351  1.00 91.99           C
ATOM   1825  O   TYR A 131      -5.453   2.837  -3.213  1.00 91.99           O
ATOM   1826  HA  TYR A 131      -5.322   2.095  -0.794  1.00 91.99           H
ATOM   1827  CB  TYR A 131      -5.947   4.121  -0.179  1.00 91.99           C
ATOM   1828 1HB  TYR A 131      -5.430   5.071  -0.049  1.00 91.99           H
ATOM   1829 2HB  TYR A 131      -6.802   4.309  -0.829  1.00 91.99           H
ATOM   1830  CG  TYR A 131      -6.455   3.643   1.183  1.00 91.99           C
ATOM   1831  CD1 TYR A 131      -7.132   2.445   1.285  1.00 91.99           C
ATOM   1832  HD1 TYR A 131      -7.305   1.839   0.395  1.00 91.99           H
ATOM   1833  CD2 TYR A 131      -6.236   4.410   2.309  1.00 91.99           C
ATOM   1834  HD2 TYR A 131      -5.702   5.356   2.228  1.00 91.99           H
ATOM   1835  CE1 TYR A 131      -7.611   1.995   2.566  1.00 91.99           C
ATOM   1836  HE1 TYR A 131      -8.147   1.051   2.661  1.00 91.99           H
ATOM   1837  CE2 TYR A 131      -6.715   3.960   3.590  1.00 91.99           C
ATOM   1838  HE2 TYR A 131      -6.549   4.556   4.488  1.00 91.99           H
ATOM   1839  CZ  TYR A 131      -7.378   2.775   3.656  1.00 91.99           C
ATOM   1840  OH  TYR A 131      -7.830   2.350   4.866  1.00 91.99           O
ATOM   1841  HH  TYR A 131      -7.694   3.065   5.552  1.00 91.99           H
ATOM   1842  HN  TYR A 131      -3.672   4.004   0.470  1.00 91.99           H
ATOM   1843  N   SER A 132      -4.159   4.588  -2.600  1.00 91.79           N
ATOM   1844  CA  SER A 132      -4.061   5.132  -3.944  1.00 91.79           C
ATOM   1845  C   SER A 132      -3.410   4.108  -4.877  1.00 91.79           C
ATOM   1846  O   SER A 132      -3.853   3.926  -6.009  1.00 91.79           O
ATOM   1847  HA  SER A 132      -5.088   5.330  -4.250  1.00 91.79           H
ATOM   1848  CB  SER A 132      -3.265   6.438  -3.952  1.00 91.79           C
ATOM   1849 1HB  SER A 132      -3.185   6.807  -4.975  1.00 91.79           H
ATOM   1850 2HB  SER A 132      -3.804   7.195  -3.381  1.00 91.79           H
ATOM   1851  OG  SER A 132      -1.960   6.272  -3.405  1.00 91.79           O
ATOM   1852  HG  SER A 132      -1.438   7.119  -3.502  1.00 91.79           H
ATOM   1853  HN  SER A 132      -3.641   5.084  -1.904  1.00 91.79           H
ATOM   1854  N   CYS A 133      -2.370   3.466  -4.365  1.00 89.99           N
ATOM   1855  CA  CYS A 133      -1.642   2.480  -5.145  1.00 89.99           C
ATOM   1856  C   CYS A 133      -2.613   1.362  -5.532  1.00 89.99           C
ATOM   1857  O   CYS A 133      -2.704   0.991  -6.701  1.00 89.99           O
ATOM   1858  HA  CYS A 133      -1.271   2.994  -6.032  1.00 89.99           H
ATOM   1859  CB  CYS A 133      -0.427   1.943  -4.386  1.00 89.99           C
ATOM   1860 1HB  CYS A 133      -0.715   1.661  -3.374  1.00 89.99           H
ATOM   1861 2HB  CYS A 133      -0.052   1.043  -4.873  1.00 89.99           H
ATOM   1862  SG  CYS A 133       0.887   3.216  -4.330  1.00 89.99           S
ATOM   1863  HG  CYS A 133       0.386   3.887  -3.297  1.00 89.99           H
ATOM   1864  HN  CYS A 133      -2.024   3.611  -3.438  1.00 89.99           H
ATOM   1865  N   VAL A 134      -3.313   0.856  -4.527  1.00 88.73           N
ATOM   1866  CA  VAL A 134      -4.167  -0.303  -4.719  1.00 88.73           C
ATOM   1867  C   VAL A 134      -5.284   0.050  -5.704  1.00 88.73           C
ATOM   1868  O   VAL A 134      -5.604  -0.737  -6.593  1.00 88.73           O
ATOM   1869  HA  VAL A 134      -3.556  -1.095  -5.152  1.00 88.73           H
ATOM   1870  CB  VAL A 134      -4.694  -0.795  -3.369  1.00 88.73           C
ATOM   1871  HB  VAL A 134      -5.204   0.037  -2.885  1.00 88.73           H
ATOM   1872  CG1 VAL A 134      -5.709  -1.924  -3.555  1.00 88.73           C
ATOM   1873 1HG1 VAL A 134      -6.550  -1.563  -4.147  1.00 88.73           H
ATOM   1874 2HG1 VAL A 134      -5.233  -2.759  -4.070  1.00 88.73           H
ATOM   1875 3HG1 VAL A 134      -6.067  -2.255  -2.580  1.00 88.73           H
ATOM   1876  CG2 VAL A 134      -3.544  -1.235  -2.460  1.00 88.73           C
ATOM   1877 1HG2 VAL A 134      -2.994  -2.046  -2.937  1.00 88.73           H
ATOM   1878 2HG2 VAL A 134      -2.874  -0.393  -2.288  1.00 88.73           H
ATOM   1879 3HG2 VAL A 134      -3.946  -1.580  -1.508  1.00 88.73           H
ATOM   1880  HN  VAL A 134      -3.303   1.224  -3.597  1.00 88.73           H
ATOM   1881  N   LEU A 135      -5.847   1.234  -5.511  1.00 92.78           N
ATOM   1882  CA  LEU A 135      -6.975   1.666  -6.318  1.00 92.78           C
ATOM   1883  C   LEU A 135      -6.516   1.864  -7.764  1.00 92.78           C
ATOM   1884  O   LEU A 135      -7.267   1.592  -8.700  1.00 92.78           O
ATOM   1885  HA  LEU A 135      -7.717   0.868  -6.297  1.00 92.78           H
ATOM   1886  CB  LEU A 135      -7.628   2.907  -5.705  1.00 92.78           C
ATOM   1887 1HB  LEU A 135      -6.853   3.653  -5.532  1.00 92.78           H
ATOM   1888 2HB  LEU A 135      -8.318   3.328  -6.436  1.00 92.78           H
ATOM   1889  CG  LEU A 135      -8.387   2.688  -4.395  1.00 92.78           C
ATOM   1890  HG  LEU A 135      -7.713   2.209  -3.686  1.00 92.78           H
ATOM   1891  CD1 LEU A 135      -8.817   4.021  -3.781  1.00 92.78           C
ATOM   1892 1HD1 LEU A 135      -7.935   4.628  -3.576  1.00 92.78           H
ATOM   1893 2HD1 LEU A 135      -9.468   4.549  -4.478  1.00 92.78           H
ATOM   1894 3HD1 LEU A 135      -9.355   3.836  -2.851  1.00 92.78           H
ATOM   1895  CD2 LEU A 135      -9.573   1.742  -4.600  1.00 92.78           C
ATOM   1896 1HD2 LEU A 135     -10.257   2.170  -5.333  1.00 92.78           H
ATOM   1897 2HD2 LEU A 135      -9.211   0.779  -4.960  1.00 92.78           H
ATOM   1898 3HD2 LEU A 135     -10.095   1.604  -3.653  1.00 92.78           H
ATOM   1899  HN  LEU A 135      -5.546   1.890  -4.820  1.00 92.78           H
ATOM   1900  N   LEU A 136      -5.286   2.335  -7.902  1.00 92.40           N
ATOM   1901  CA  LEU A 136      -4.718   2.573  -9.218  1.00 92.40           C
ATOM   1902  C   LEU A 136      -4.563   1.239  -9.951  1.00 92.40           C
ATOM   1903  O   LEU A 136      -4.922   1.125 -11.121  1.00 92.40           O
ATOM   1904  HA  LEU A 136      -5.425   3.191  -9.772  1.00 92.40           H
ATOM   1905  CB  LEU A 136      -3.415   3.367  -9.104  1.00 92.40           C
ATOM   1906 1HB  LEU A 136      -2.824   2.942  -8.293  1.00 92.40           H
ATOM   1907 2HB  LEU A 136      -2.846   3.226 -10.023  1.00 92.40           H
ATOM   1908  CG  LEU A 136      -3.565   4.870  -8.855  1.00 92.40           C
ATOM   1909  HG  LEU A 136      -4.268   5.011  -8.034  1.00 92.40           H
ATOM   1910  CD1 LEU A 136      -2.234   5.489  -8.423  1.00 92.40           C
ATOM   1911 1HD1 LEU A 136      -1.895   5.014  -7.503  1.00 92.40           H
ATOM   1912 2HD1 LEU A 136      -1.492   5.337  -9.206  1.00 92.40           H
ATOM   1913 3HD1 LEU A 136      -2.369   6.557  -8.253  1.00 92.40           H
ATOM   1914  CD2 LEU A 136      -4.154   5.572 -10.080  1.00 92.40           C
ATOM   1915 1HD2 LEU A 136      -3.495   5.424 -10.936  1.00 92.40           H
ATOM   1916 2HD2 LEU A 136      -5.136   5.155 -10.301  1.00 92.40           H
ATOM   1917 3HD2 LEU A 136      -4.249   6.639  -9.876  1.00 92.40           H
ATOM   1918  HN  LEU A 136      -4.681   2.553  -7.135  1.00 92.40           H
ATOM   1919  N   ILE A 137      -4.028   0.264  -9.231  1.00 87.70           N
ATOM   1920  CA  ILE A 137      -3.778  -1.044  -9.812  1.00 87.70           C
ATOM   1921  C   ILE A 137      -5.107  -1.673 -10.234  1.00 87.70           C
ATOM   1922  O   ILE A 137      -5.190  -2.314 -11.281  1.00 87.70           O
ATOM   1923  HA  ILE A 137      -3.168  -0.895 -10.703  1.00 87.70           H
ATOM   1924  CB  ILE A 137      -2.966  -1.912  -8.848  1.00 87.70           C
ATOM   1925  HB  ILE A 137      -3.413  -1.832  -7.857  1.00 87.70           H
ATOM   1926  CG1 ILE A 137      -1.526  -1.408  -8.736  1.00 87.70           C
ATOM   1927 1HG1 ILE A 137      -1.002  -1.583  -9.676  1.00 87.70           H
ATOM   1928 2HG1 ILE A 137      -1.526  -0.331  -8.567  1.00 87.70           H
ATOM   1929  CG2 ILE A 137      -3.028  -3.386  -9.254  1.00 87.70           C
ATOM   1930 1HG2 ILE A 137      -4.064  -3.724  -9.240  1.00 87.70           H
ATOM   1931 2HG2 ILE A 137      -2.620  -3.504 -10.258  1.00 87.70           H
ATOM   1932 3HG2 ILE A 137      -2.442  -3.981  -8.552  1.00 87.70           H
ATOM   1933  CD1 ILE A 137      -0.787  -2.109  -7.595  1.00 87.70           C
ATOM   1934 1HD1 ILE A 137      -1.300  -1.912  -6.654  1.00 87.70           H
ATOM   1935 2HD1 ILE A 137      -0.768  -3.183  -7.780  1.00 87.70           H
ATOM   1936 3HD1 ILE A 137       0.234  -1.732  -7.538  1.00 87.70           H
ATOM   1937  HN  ILE A 137      -3.767   0.356  -8.270  1.00 87.70           H
ATOM   1938  N   MET A 138      -6.115  -1.466  -9.399  1.00 89.65           N
ATOM   1939  CA  MET A 138      -7.451  -1.949  -9.704  1.00 89.65           C
ATOM   1940  C   MET A 138      -7.982  -1.315 -10.991  1.00 89.65           C
ATOM   1941  O   MET A 138      -8.548  -2.004 -11.839  1.00 89.65           O
ATOM   1942  HA  MET A 138      -7.351  -3.026  -9.836  1.00 89.65           H
ATOM   1943  CB  MET A 138      -8.392  -1.615  -8.545  1.00 89.65           C
ATOM   1944 1HB  MET A 138      -7.985  -2.013  -7.615  1.00 89.65           H
ATOM   1945 2HB  MET A 138      -8.459  -0.533  -8.426  1.00 89.65           H
ATOM   1946  CG  MET A 138      -9.787  -2.194  -8.786  1.00 89.65           C
ATOM   1947 1HG  MET A 138     -10.183  -1.828  -9.734  1.00 89.65           H
ATOM   1948 2HG  MET A 138      -9.731  -3.280  -8.863  1.00 89.65           H
ATOM   1949  SD  MET A 138     -10.879  -1.733  -7.452  1.00 89.65           S
ATOM   1950  CE  MET A 138     -11.068   0.009  -7.793  1.00 89.65           C
ATOM   1951 1HE  MET A 138     -10.092   0.494  -7.755  1.00 89.65           H
ATOM   1952 2HE  MET A 138     -11.500   0.140  -8.785  1.00 89.65           H
ATOM   1953 3HE  MET A 138     -11.725   0.456  -7.048  1.00 89.65           H
ATOM   1954  HN  MET A 138      -6.029  -0.980  -8.529  1.00 89.65           H
ATOM   1955  N   CYS A 139      -7.781  -0.010 -11.097  1.00 91.89           N
ATOM   1956  CA  CYS A 139      -8.299   0.738 -12.230  1.00 91.89           C
ATOM   1957  C   CYS A 139      -7.576   0.262 -13.492  1.00 91.89           C
ATOM   1958  O   CYS A 139      -8.174   0.186 -14.564  1.00 91.89           O
ATOM   1959  HA  CYS A 139      -9.365   0.517 -12.289  1.00 91.89           H
ATOM   1960  CB  CYS A 139      -8.157   2.247 -12.025  1.00 91.89           C
ATOM   1961 1HB  CYS A 139      -7.156   2.480 -11.661  1.00 91.89           H
ATOM   1962 2HB  CYS A 139      -8.278   2.765 -12.977  1.00 91.89           H
ATOM   1963  SG  CYS A 139      -9.409   2.838 -10.829  1.00 91.89           S
ATOM   1964  HG  CYS A 139      -8.795   2.375  -9.744  1.00 91.89           H
ATOM   1965  HN  CYS A 139      -7.275   0.534 -10.428  1.00 91.89           H
ATOM   1966  N   ILE A 140      -6.298  -0.046 -13.322  1.00 87.15           N
ATOM   1967  CA  ILE A 140      -5.502  -0.567 -14.420  1.00 87.15           C
ATOM   1968  C   ILE A 140      -6.148  -1.849 -14.949  1.00 87.15           C
ATOM   1969  O   ILE A 140      -6.270  -2.033 -16.159  1.00 87.15           O
ATOM   1970  HA  ILE A 140      -5.512   0.179 -15.214  1.00 87.15           H
ATOM   1971  CB  ILE A 140      -4.045  -0.747 -13.987  1.00 87.15           C
ATOM   1972  HB  ILE A 140      -4.036  -1.231 -13.010  1.00 87.15           H
ATOM   1973  CG1 ILE A 140      -3.350   0.607 -13.826  1.00 87.15           C
ATOM   1974 1HG1 ILE A 140      -3.168   1.045 -14.808  1.00 87.15           H
ATOM   1975 2HG1 ILE A 140      -4.003   1.293 -13.287  1.00 87.15           H
ATOM   1976  CG2 ILE A 140      -3.295  -1.665 -14.953  1.00 87.15           C
ATOM   1977 1HG2 ILE A 140      -3.777  -2.643 -14.973  1.00 87.15           H
ATOM   1978 2HG2 ILE A 140      -3.312  -1.232 -15.953  1.00 87.15           H
ATOM   1979 3HG2 ILE A 140      -2.263  -1.776 -14.622  1.00 87.15           H
ATOM   1980  CD1 ILE A 140      -2.025   0.457 -13.075  1.00 87.15           C
ATOM   1981 1HD1 ILE A 140      -2.214   0.042 -12.086  1.00 87.15           H
ATOM   1982 2HD1 ILE A 140      -1.367  -0.211 -13.630  1.00 87.15           H
ATOM   1983 3HD1 ILE A 140      -1.552   1.434 -12.975  1.00 87.15           H
ATOM   1984  HN  ILE A 140      -5.809   0.056 -12.456  1.00 87.15           H
ATOM   1985  N   SER A 141      -6.546  -2.702 -14.017  1.00 87.17           N
ATOM   1986  CA  SER A 141      -7.099  -3.997 -14.374  1.00 87.17           C
ATOM   1987  C   SER A 141      -8.418  -3.813 -15.127  1.00 87.17           C
ATOM   1988  O   SER A 141      -8.681  -4.512 -16.105  1.00 87.17           O
ATOM   1989  HA  SER A 141      -6.352  -4.462 -15.018  1.00 87.17           H
ATOM   1990  CB  SER A 141      -7.313  -4.866 -13.133  1.00 87.17           C
ATOM   1991 1HB  SER A 141      -8.073  -4.411 -12.499  1.00 87.17           H
ATOM   1992 2HB  SER A 141      -7.692  -5.842 -13.435  1.00 87.17           H
ATOM   1993  OG  SER A 141      -6.111  -5.035 -12.386  1.00 87.17           O
ATOM   1994  HG  SER A 141      -6.023  -4.303 -11.711  1.00 87.17           H
ATOM   1995  HN  SER A 141      -6.496  -2.520 -13.035  1.00 87.17           H
ATOM   1996  N   VAL A 142      -9.213  -2.870 -14.643  1.00 88.92           N
ATOM   1997  CA  VAL A 142     -10.500  -2.589 -15.255  1.00 88.92           C
ATOM   1998  C   VAL A 142     -10.281  -2.069 -16.677  1.00 88.92           C
ATOM   1999  O   VAL A 142     -10.999  -2.452 -17.600  1.00 88.92           O
ATOM   2000  HA  VAL A 142     -11.052  -3.528 -15.307  1.00 88.92           H
ATOM   2001  CB  VAL A 142     -11.296  -1.619 -14.380  1.00 88.92           C
ATOM   2002  HB  VAL A 142     -10.692  -0.722 -14.240  1.00 88.92           H
ATOM   2003  CG1 VAL A 142     -12.600  -1.206 -15.064  1.00 88.92           C
ATOM   2004 1HG1 VAL A 142     -12.374  -0.717 -16.011  1.00 88.92           H
ATOM   2005 2HG1 VAL A 142     -13.210  -2.091 -15.248  1.00 88.92           H
ATOM   2006 3HG1 VAL A 142     -13.146  -0.517 -14.420  1.00 88.92           H
ATOM   2007  CG2 VAL A 142     -11.567  -2.223 -13.000  1.00 88.92           C
ATOM   2008 1HG2 VAL A 142     -12.141  -3.143 -13.113  1.00 88.92           H
ATOM   2009 2HG2 VAL A 142     -10.621  -2.443 -12.507  1.00 88.92           H
ATOM   2010 3HG2 VAL A 142     -12.134  -1.513 -12.398  1.00 88.92           H
ATOM   2011  HN  VAL A 142      -8.989  -2.304 -13.850  1.00 88.92           H
ATOM   2012  N   ASP A 143      -9.287  -1.203 -16.810  1.00 83.45           N
ATOM   2013  CA  ASP A 143      -8.986  -0.600 -18.097  1.00 83.45           C
ATOM   2014  C   ASP A 143      -8.604  -1.697 -19.093  1.00 83.45           C
ATOM   2015  O   ASP A 143      -9.026  -1.667 -20.248  1.00 83.45           O
ATOM   2016  HA  ASP A 143      -9.896  -0.074 -18.387  1.00 83.45           H
ATOM   2017  CB  ASP A 143      -7.809   0.371 -17.989  1.00 83.45           C
ATOM   2018 1HB  ASP A 143      -8.060   1.177 -17.299  1.00 83.45           H
ATOM   2019 2HB  ASP A 143      -6.944  -0.145 -17.575  1.00 83.45           H
ATOM   2020  CG  ASP A 143      -7.454   0.957 -19.357  1.00 83.45           C
ATOM   2021  OD1 ASP A 143      -8.333   1.638 -19.929  1.00 83.45           O
ATOM   2022  OD2 ASP A 143      -6.312   0.711 -19.801  1.00 83.45           O
ATOM   2023  HN  ASP A 143      -8.693  -0.914 -16.059  1.00 83.45           H
ATOM   2024  N   ARG A 144      -7.809  -2.640 -18.609  1.00 74.56           N
ATOM   2025  CA  ARG A 144      -7.352  -3.737 -19.446  1.00 74.56           C
ATOM   2026  C   ARG A 144      -8.541  -4.581 -19.910  1.00 74.56           C
ATOM   2027  O   ARG A 144      -8.615  -4.968 -21.075  1.00 74.56           O
ATOM   2028  HA  ARG A 144      -6.859  -3.255 -20.291  1.00 74.56           H
ATOM   2029  CB  ARG A 144      -6.364  -4.630 -18.693  1.00 74.56           C
ATOM   2030 1HB  ARG A 144      -6.787  -4.916 -17.730  1.00 74.56           H
ATOM   2031 2HB  ARG A 144      -6.199  -5.549 -19.255  1.00 74.56           H
ATOM   2032  CG  ARG A 144      -5.030  -3.911 -18.477  1.00 74.56           C
ATOM   2033 1HG  ARG A 144      -5.189  -3.016 -17.876  1.00 74.56           H
ATOM   2034 2HG  ARG A 144      -4.353  -4.555 -17.917  1.00 74.56           H
ATOM   2035  CD  ARG A 144      -4.391  -3.528 -19.813  1.00 74.56           C
ATOM   2036 1HD  ARG A 144      -3.305  -3.527 -19.719  1.00 74.56           H
ATOM   2037 2HD  ARG A 144      -4.645  -4.268 -20.572  1.00 74.56           H
ATOM   2038  NE  ARG A 144      -4.863  -2.190 -20.235  1.00 74.56           N
ATOM   2039  HE  ARG A 144      -5.394  -1.652 -19.580  1.00 74.56           H
ATOM   2040  CZ  ARG A 144      -4.623  -1.654 -21.439  1.00 74.56           C
ATOM   2041  NH1 ARG A 144      -3.917  -2.330 -22.356  1.00 74.56           N
ATOM   2042 1HH1 ARG A 144      -3.564  -3.241 -22.144  1.00 74.56           H
ATOM   2043 2HH1 ARG A 144      -3.742  -1.922 -23.252  1.00 74.56           H
ATOM   2044  NH2 ARG A 144      -5.099  -0.432 -21.713  1.00 74.56           N
ATOM   2045 1HH2 ARG A 144      -4.929  -0.018 -22.607  1.00 74.56           H
ATOM   2046 2HH2 ARG A 144      -5.625   0.066 -21.023  1.00 74.56           H
ATOM   2047  HN  ARG A 144      -7.479  -2.663 -17.665  1.00 74.56           H
ATOM   2048  N   TYR A 145      -9.441  -4.842 -18.974  1.00 85.12           N
ATOM   2049  CA  TYR A 145     -10.647  -5.592 -19.284  1.00 85.12           C
ATOM   2050  C   TYR A 145     -11.434  -4.923 -20.412  1.00 85.12           C
ATOM   2051  O   TYR A 145     -11.772  -5.567 -21.404  1.00 85.12           O
ATOM   2052  HA  TYR A 145     -10.349  -6.591 -19.601  1.00 85.12           H
ATOM   2053  CB  TYR A 145     -11.493  -5.576 -18.009  1.00 85.12           C
ATOM   2054 1HB  TYR A 145     -11.046  -6.252 -17.280  1.00 85.12           H
ATOM   2055 2HB  TYR A 145     -11.462  -4.576 -17.577  1.00 85.12           H
ATOM   2056  CG  TYR A 145     -12.953  -5.977 -18.226  1.00 85.12           C
ATOM   2057  CD1 TYR A 145     -13.943  -5.015 -18.209  1.00 85.12           C
ATOM   2058  HD1 TYR A 145     -13.683  -3.970 -18.040  1.00 85.12           H
ATOM   2059  CD2 TYR A 145     -13.281  -7.301 -18.440  1.00 85.12           C
ATOM   2060  HD2 TYR A 145     -12.499  -8.060 -18.454  1.00 85.12           H
ATOM   2061  CE1 TYR A 145     -15.317  -5.392 -18.413  1.00 85.12           C
ATOM   2062  HE1 TYR A 145     -16.108  -4.643 -18.402  1.00 85.12           H
ATOM   2063  CE2 TYR A 145     -14.655  -7.678 -18.644  1.00 85.12           C
ATOM   2064  HE2 TYR A 145     -14.928  -8.719 -18.814  1.00 85.12           H
ATOM   2065  CZ  TYR A 145     -15.606  -6.705 -18.621  1.00 85.12           C
ATOM   2066  OH  TYR A 145     -16.904  -7.061 -18.814  1.00 85.12           O
ATOM   2067  HH  TYR A 145     -16.969  -8.048 -18.963  1.00 85.12           H
ATOM   2068  HN  TYR A 145      -9.358  -4.551 -18.021  1.00 85.12           H
ATOM   2069  N   ILE A 146     -11.703  -3.640 -20.223  1.00 82.11           N
ATOM   2070  CA  ILE A 146     -12.518  -2.899 -21.171  1.00 82.11           C
ATOM   2071  C   ILE A 146     -11.831  -2.901 -22.538  1.00 82.11           C
ATOM   2072  O   ILE A 146     -12.495  -2.998 -23.570  1.00 82.11           O
ATOM   2073  HA  ILE A 146     -13.470  -3.421 -21.262  1.00 82.11           H
ATOM   2074  CB  ILE A 146     -12.819  -1.497 -20.637  1.00 82.11           C
ATOM   2075  HB  ILE A 146     -11.875  -1.028 -20.357  1.00 82.11           H
ATOM   2076  CG1 ILE A 146     -13.682  -1.565 -19.375  1.00 82.11           C
ATOM   2077 1HG1 ILE A 146     -14.694  -1.869 -19.639  1.00 82.11           H
ATOM   2078 2HG1 ILE A 146     -13.286  -2.323 -18.700  1.00 82.11           H
ATOM   2079  CG2 ILE A 146     -13.454  -0.622 -21.720  1.00 82.11           C
ATOM   2080 1HG2 ILE A 146     -12.770  -0.535 -22.564  1.00 82.11           H
ATOM   2081 2HG2 ILE A 146     -14.387  -1.077 -22.053  1.00 82.11           H
ATOM   2082 3HG2 ILE A 146     -13.658   0.368 -21.313  1.00 82.11           H
ATOM   2083  CD1 ILE A 146     -13.720  -0.211 -18.664  1.00 82.11           C
ATOM   2084 1HD1 ILE A 146     -12.708   0.079 -18.380  1.00 82.11           H
ATOM   2085 2HD1 ILE A 146     -14.139   0.540 -19.334  1.00 82.11           H
ATOM   2086 3HD1 ILE A 146     -14.340  -0.287 -17.770  1.00 82.11           H
ATOM   2087  HN  ILE A 146     -11.375  -3.109 -19.442  1.00 82.11           H
ATOM   2088  N   ALA A 147     -10.511  -2.794 -22.503  1.00 81.01           N
ATOM   2089  CA  ALA A 147      -9.739  -2.653 -23.725  1.00 81.01           C
ATOM   2090  C   ALA A 147      -9.848  -3.941 -24.544  1.00 81.01           C
ATOM   2091  O   ALA A 147      -9.755  -3.911 -25.770  1.00 81.01           O
ATOM   2092  HA  ALA A 147     -10.170  -1.831 -24.297  1.00 81.01           H
ATOM   2093  CB  ALA A 147      -8.290  -2.305 -23.377  1.00 81.01           C
ATOM   2094 1HB  ALA A 147      -8.265  -1.367 -22.821  1.00 81.01           H
ATOM   2095 2HB  ALA A 147      -7.862  -3.100 -22.766  1.00 81.01           H
ATOM   2096 3HB  ALA A 147      -7.711  -2.199 -24.294  1.00 81.01           H
ATOM   2097  HN  ALA A 147      -9.972  -2.802 -21.661  1.00 81.01           H
ATOM   2098  N   ILE A 148     -10.043  -5.041 -23.833  1.00 77.64           N
ATOM   2099  CA  ILE A 148      -9.986  -6.354 -24.454  1.00 77.64           C
ATOM   2100  C   ILE A 148     -11.408  -6.847 -24.727  1.00 77.64           C
ATOM   2101  O   ILE A 148     -11.733  -7.223 -25.852  1.00 77.64           O
ATOM   2102  HA  ILE A 148      -9.470  -6.241 -25.408  1.00 77.64           H
ATOM   2103  CB  ILE A 148      -9.155  -7.314 -23.601  1.00 77.64           C
ATOM   2104  HB  ILE A 148      -9.526  -7.269 -22.577  1.00 77.64           H
ATOM   2105  CG1 ILE A 148      -7.686  -6.889 -23.569  1.00 77.64           C
ATOM   2106 1HG1 ILE A 148      -7.240  -7.035 -24.553  1.00 77.64           H
ATOM   2107 2HG1 ILE A 148      -7.616  -5.825 -23.342  1.00 77.64           H
ATOM   2108  CG2 ILE A 148      -9.323  -8.758 -24.079  1.00 77.64           C
ATOM   2109 1HG2 ILE A 148     -10.372  -9.045 -24.007  1.00 77.64           H
ATOM   2110 2HG2 ILE A 148      -8.995  -8.838 -25.115  1.00 77.64           H
ATOM   2111 3HG2 ILE A 148      -8.722  -9.420 -23.455  1.00 77.64           H
ATOM   2112  CD1 ILE A 148      -6.905  -7.690 -22.525  1.00 77.64           C
ATOM   2113 1HD1 ILE A 148      -7.339  -7.522 -21.539  1.00 77.64           H
ATOM   2114 2HD1 ILE A 148      -6.957  -8.751 -22.768  1.00 77.64           H
ATOM   2115 3HD1 ILE A 148      -5.864  -7.367 -22.523  1.00 77.64           H
ATOM   2116  HN  ILE A 148     -10.238  -5.046 -22.852  1.00 77.64           H
ATOM   2117  N   ALA A 149     -12.218  -6.829 -23.679  1.00 77.42           N
ATOM   2118  CA  ALA A 149     -13.536  -7.438 -23.741  1.00 77.42           C
ATOM   2119  C   ALA A 149     -14.468  -6.544 -24.561  1.00 77.42           C
ATOM   2120  O   ALA A 149     -15.348  -7.039 -25.264  1.00 77.42           O
ATOM   2121  HA  ALA A 149     -13.433  -8.400 -24.244  1.00 77.42           H
ATOM   2122  CB  ALA A 149     -14.055  -7.677 -22.322  1.00 77.42           C
ATOM   2123 1HB  ALA A 149     -13.373  -8.341 -21.792  1.00 77.42           H
ATOM   2124 2HB  ALA A 149     -14.120  -6.725 -21.794  1.00 77.42           H
ATOM   2125 3HB  ALA A 149     -15.044  -8.134 -22.369  1.00 77.42           H
ATOM   2126  HN  ALA A 149     -11.987  -6.409 -22.801  1.00 77.42           H
ATOM   2127  N   GLN A 150     -14.244  -5.244 -24.443  1.00 69.41           N
ATOM   2128  CA  GLN A 150     -15.090  -4.274 -25.117  1.00 69.41           C
ATOM   2129  C   GLN A 150     -14.273  -3.471 -26.131  1.00 69.41           C
ATOM   2130  O   GLN A 150     -14.437  -2.257 -26.243  1.00 69.41           O
ATOM   2131  HA  GLN A 150     -15.848  -4.862 -25.635  1.00 69.41           H
ATOM   2132  CB  GLN A 150     -15.775  -3.350 -24.109  1.00 69.41           C
ATOM   2133 1HB  GLN A 150     -15.022  -2.786 -23.557  1.00 69.41           H
ATOM   2134 2HB  GLN A 150     -16.393  -2.624 -24.637  1.00 69.41           H
ATOM   2135  CG  GLN A 150     -16.639  -4.149 -23.131  1.00 69.41           C
ATOM   2136 1HG  GLN A 150     -17.266  -4.849 -23.683  1.00 69.41           H
ATOM   2137 2HG  GLN A 150     -16.000  -4.740 -22.475  1.00 69.41           H
ATOM   2138  CD  GLN A 150     -17.520  -3.220 -22.292  1.00 69.41           C
ATOM   2139  OE1 GLN A 150     -17.469  -2.006 -22.404  1.00 69.41           O
ATOM   2140  NE2 GLN A 150     -18.327  -3.856 -21.448  1.00 69.41           N
ATOM   2141 1HE2 GLN A 150     -18.318  -4.855 -21.406  1.00 69.41           H
ATOM   2142 2HE2 GLN A 150     -18.941  -3.335 -20.856  1.00 69.41           H
ATOM   2143  HN  GLN A 150     -13.501  -4.852 -23.900  1.00 69.41           H
ATOM   2144  N   ALA A 151     -13.412  -4.181 -26.845  1.00 68.89           N
ATOM   2145  CA  ALA A 151     -12.418  -3.530 -27.681  1.00 68.89           C
ATOM   2146  C   ALA A 151     -13.117  -2.557 -28.633  1.00 68.89           C
ATOM   2147  O   ALA A 151     -12.629  -1.452 -28.864  1.00 68.89           O
ATOM   2148  HA  ALA A 151     -11.749  -2.970 -27.028  1.00 68.89           H
ATOM   2149  CB  ALA A 151     -11.605  -4.591 -28.427  1.00 68.89           C
ATOM   2150 1HB  ALA A 151     -11.105  -5.238 -27.706  1.00 68.89           H
ATOM   2151 2HB  ALA A 151     -12.271  -5.187 -29.050  1.00 68.89           H
ATOM   2152 3HB  ALA A 151     -10.859  -4.102 -29.054  1.00 68.89           H
ATOM   2153  HN  ALA A 151     -13.386  -5.180 -26.857  1.00 68.89           H
ATOM   2154  N   MET A 152     -14.249  -3.002 -29.158  1.00 58.65           N
ATOM   2155  CA  MET A 152     -14.973  -2.222 -30.147  1.00 58.65           C
ATOM   2156  C   MET A 152     -15.411  -0.875 -29.568  1.00 58.65           C
ATOM   2157  O   MET A 152     -15.172   0.171 -30.170  1.00 58.65           O
ATOM   2158  HA  MET A 152     -14.272  -2.062 -30.966  1.00 58.65           H
ATOM   2159  CB  MET A 152     -16.204  -3.003 -30.612  1.00 58.65           C
ATOM   2160 1HB  MET A 152     -16.732  -3.405 -29.747  1.00 58.65           H
ATOM   2161 2HB  MET A 152     -16.893  -2.331 -31.123  1.00 58.65           H
ATOM   2162  CG  MET A 152     -15.807  -4.144 -31.550  1.00 58.65           C
ATOM   2163 1HG  MET A 152     -14.721  -4.194 -31.637  1.00 58.65           H
ATOM   2164 2HG  MET A 152     -16.137  -5.097 -31.136  1.00 58.65           H
ATOM   2165  SD  MET A 152     -16.536  -3.894 -33.160  1.00 58.65           S
ATOM   2166  CE  MET A 152     -18.079  -4.762 -32.940  1.00 58.65           C
ATOM   2167 1HE  MET A 152     -17.878  -5.807 -32.703  1.00 58.65           H
ATOM   2168 2HE  MET A 152     -18.640  -4.306 -32.124  1.00 58.65           H
ATOM   2169 3HE  MET A 152     -18.663  -4.705 -33.858  1.00 58.65           H
ATOM   2170  HN  MET A 152     -14.670  -3.877 -28.919  1.00 58.65           H
ATOM   2171  N   ARG A 153     -16.045  -0.944 -28.407  1.00 55.89           N
ATOM   2172  CA  ARG A 153     -16.521   0.257 -27.741  1.00 55.89           C
ATOM   2173  C   ARG A 153     -15.338   1.103 -27.264  1.00 55.89           C
ATOM   2174  O   ARG A 153     -15.455   2.320 -27.133  1.00 55.89           O
ATOM   2175  HA  ARG A 153     -17.101   0.784 -28.498  1.00 55.89           H
ATOM   2176  CB  ARG A 153     -17.406  -0.091 -26.543  1.00 55.89           C
ATOM   2177 1HB  ARG A 153     -16.959  -0.913 -25.982  1.00 55.89           H
ATOM   2178 2HB  ARG A 153     -17.462   0.762 -25.867  1.00 55.89           H
ATOM   2179  CG  ARG A 153     -18.814  -0.483 -26.996  1.00 55.89           C
ATOM   2180 1HG  ARG A 153     -19.221   0.295 -27.641  1.00 55.89           H
ATOM   2181 2HG  ARG A 153     -18.768  -1.397 -27.588  1.00 55.89           H
ATOM   2182  CD  ARG A 153     -19.738  -0.693 -25.795  1.00 55.89           C
ATOM   2183 1HD  ARG A 153     -19.391  -1.540 -25.203  1.00 55.89           H
ATOM   2184 2HD  ARG A 153     -19.710   0.182 -25.146  1.00 55.89           H
ATOM   2185  NE  ARG A 153     -21.123  -0.934 -26.258  1.00 55.89           N
ATOM   2186  HE  ARG A 153     -21.301  -0.901 -27.241  1.00 55.89           H
ATOM   2187  CZ  ARG A 153     -22.153  -1.194 -25.442  1.00 55.89           C
ATOM   2188  NH1 ARG A 153     -21.973  -1.250 -24.115  1.00 55.89           N
ATOM   2189 1HH1 ARG A 153     -21.064  -1.098 -23.727  1.00 55.89           H
ATOM   2190 2HH1 ARG A 153     -22.747  -1.444 -23.513  1.00 55.89           H
ATOM   2191  NH2 ARG A 153     -23.367  -1.396 -25.972  1.00 55.89           N
ATOM   2192 1HH2 ARG A 153     -24.147  -1.591 -25.377  1.00 55.89           H
ATOM   2193 2HH2 ARG A 153     -23.493  -1.352 -26.963  1.00 55.89           H
ATOM   2194  HN  ARG A 153     -16.235  -1.799 -27.923  1.00 55.89           H
ATOM   2195  N   ALA A 154     -14.227   0.424 -27.019  1.00 61.27           N
ATOM   2196  CA  ALA A 154     -13.057   1.081 -26.461  1.00 61.27           C
ATOM   2197  C   ALA A 154     -12.466   2.032 -27.503  1.00 61.27           C
ATOM   2198  O   ALA A 154     -11.892   3.062 -27.154  1.00 61.27           O
ATOM   2199  HA  ALA A 154     -13.382   1.660 -25.596  1.00 61.27           H
ATOM   2200  CB  ALA A 154     -12.051   0.025 -25.997  1.00 61.27           C
ATOM   2201 1HB  ALA A 154     -12.511  -0.606 -25.237  1.00 61.27           H
ATOM   2202 2HB  ALA A 154     -11.753  -0.589 -26.847  1.00 61.27           H
ATOM   2203 3HB  ALA A 154     -11.174   0.518 -25.579  1.00 61.27           H
ATOM   2204  HN  ALA A 154     -14.119  -0.554 -27.194  1.00 61.27           H
ATOM   2205  N   HIS A 155     -12.625   1.652 -28.763  1.00 56.10           N
ATOM   2206  CA  HIS A 155     -11.979   2.369 -29.848  1.00 56.10           C
ATOM   2207  C   HIS A 155     -12.632   3.743 -30.016  1.00 56.10           C
ATOM   2208  O   HIS A 155     -11.940   4.745 -30.190  1.00 56.10           O
ATOM   2209  HA  HIS A 155     -10.937   2.504 -29.558  1.00 56.10           H
ATOM   2210  CB  HIS A 155     -12.001   1.541 -31.135  1.00 56.10           C
ATOM   2211 1HB  HIS A 155     -12.450   0.571 -30.923  1.00 56.10           H
ATOM   2212 2HB  HIS A 155     -12.644   2.037 -31.863  1.00 56.10           H
ATOM   2213  CG  HIS A 155     -10.639   1.327 -31.751  1.00 56.10           C
ATOM   2214  ND1 HIS A 155      -9.939   2.334 -32.390  1.00 56.10           N
ATOM   2215  HD1 HIS A 155     -10.248   3.278 -32.509  1.00 56.10           H
ATOM   2216  CD2 HIS A 155      -9.856   0.212 -31.817  1.00 56.10           C
ATOM   2217  HD2 HIS A 155     -10.107  -0.767 -31.409  1.00 56.10           H
ATOM   2218  CE1 HIS A 155      -8.788   1.837 -32.819  1.00 56.10           C
ATOM   2219  HE1 HIS A 155      -8.016   2.383 -33.361  1.00 56.10           H
ATOM   2220  NE2 HIS A 155      -8.739   0.521 -32.463  1.00 56.10           N
ATOM   2221  HN  HIS A 155     -13.183   0.871 -29.045  1.00 56.10           H
ATOM   2222  N   THR A 156     -13.955   3.745 -29.957  1.00 62.18           N
ATOM   2223  CA  THR A 156     -14.714   4.956 -30.221  1.00 62.18           C
ATOM   2224  C   THR A 156     -14.508   5.971 -29.095  1.00 62.18           C
ATOM   2225  O   THR A 156     -14.604   7.177 -29.316  1.00 62.18           O
ATOM   2226  HA  THR A 156     -14.330   5.410 -31.135  1.00 62.18           H
ATOM   2227  CB  THR A 156     -16.179   4.561 -30.423  1.00 62.18           C
ATOM   2228  HB  THR A 156     -16.834   5.424 -30.305  1.00 62.18           H
ATOM   2229  OG1 THR A 156     -16.384   3.501 -29.493  1.00 62.18           O
ATOM   2230  HG1 THR A 156     -17.363   3.333 -29.378  1.00 62.18           H
ATOM   2231  CG2 THR A 156     -16.428   3.914 -31.787  1.00 62.18           C
ATOM   2232 1HG2 THR A 156     -15.822   3.012 -31.877  1.00 62.18           H
ATOM   2233 2HG2 THR A 156     -16.157   4.615 -32.577  1.00 62.18           H
ATOM   2234 3HG2 THR A 156     -17.483   3.654 -31.878  1.00 62.18           H
ATOM   2235  HN  THR A 156     -14.507   2.941 -29.735  1.00 62.18           H
ATOM   2236  N   TRP A 157     -14.228   5.445 -27.911  1.00 56.20           N
ATOM   2237  CA  TRP A 157     -14.178   6.272 -26.718  1.00 56.20           C
ATOM   2238  C   TRP A 157     -12.714   6.632 -26.455  1.00 56.20           C
ATOM   2239  O   TRP A 157     -12.374   7.108 -25.372  1.00 56.20           O
ATOM   2240  HA  TRP A 157     -14.755   7.175 -26.914  1.00 56.20           H
ATOM   2241  CB  TRP A 157     -14.842   5.567 -25.534  1.00 56.20           C
ATOM   2242 1HB  TRP A 157     -14.495   4.534 -25.497  1.00 56.20           H
ATOM   2243 2HB  TRP A 157     -14.516   6.045 -24.610  1.00 56.20           H
ATOM   2244  CG  TRP A 157     -16.371   5.575 -25.583  1.00 56.20           C
ATOM   2245  CD1 TRP A 157     -17.166   5.239 -26.609  1.00 56.20           C
ATOM   2246  HD1 TRP A 157     -16.803   4.903 -27.580  1.00 56.20           H
ATOM   2247  CD2 TRP A 157     -17.264   5.953 -24.514  1.00 56.20           C
ATOM   2248  NE1 TRP A 157     -18.499   5.372 -26.280  1.00 56.20           N
ATOM   2249  HE1 TRP A 157     -19.278   5.181 -26.878  1.00 56.20           H
ATOM   2250  CE2 TRP A 157     -18.561   5.820 -24.966  1.00 56.20           C
ATOM   2251  CE3 TRP A 157     -16.985   6.392 -23.208  1.00 56.20           C
ATOM   2252  HE3 TRP A 157     -15.970   6.505 -22.827  1.00 56.20           H
ATOM   2253  CZ2 TRP A 157     -19.681   6.106 -24.177  1.00 56.20           C
ATOM   2254  HZ2 TRP A 157     -20.696   5.993 -24.557  1.00 56.20           H
ATOM   2255  CZ3 TRP A 157     -18.115   6.674 -22.432  1.00 56.20           C
ATOM   2256  HZ3 TRP A 157     -17.955   7.019 -21.410  1.00 56.20           H
ATOM   2257  CH2 TRP A 157     -19.427   6.546 -22.872  1.00 56.20           C
ATOM   2258  HH2 TRP A 157     -20.255   6.786 -22.204  1.00 56.20           H
ATOM   2259  HN  TRP A 157     -14.039   4.474 -27.761  1.00 56.20           H
ATOM   2260  N   ARG A 158     -11.888   6.393 -27.462  1.00 56.63           N
ATOM   2261  CA  ARG A 158     -10.448   6.401 -27.268  1.00 56.63           C
ATOM   2262  C   ARG A 158      -9.996   7.751 -26.708  1.00 56.63           C
ATOM   2263  O   ARG A 158      -9.179   7.803 -25.790  1.00 56.63           O
ATOM   2264  HA  ARG A 158     -10.259   5.597 -26.556  1.00 56.63           H
ATOM   2265  CB  ARG A 158      -9.714   6.129 -28.582  1.00 56.63           C
ATOM   2266 1HB  ARG A 158     -10.186   5.296 -29.102  1.00 56.63           H
ATOM   2267 2HB  ARG A 158      -9.795   6.999 -29.235  1.00 56.63           H
ATOM   2268  CG  ARG A 158      -8.239   5.810 -28.330  1.00 56.63           C
ATOM   2269 1HG  ARG A 158      -7.743   6.680 -27.899  1.00 56.63           H
ATOM   2270 2HG  ARG A 158      -8.157   5.003 -27.602  1.00 56.63           H
ATOM   2271  CD  ARG A 158      -7.535   5.407 -29.628  1.00 56.63           C
ATOM   2272 1HD  ARG A 158      -8.023   4.532 -30.058  1.00 56.63           H
ATOM   2273 2HD  ARG A 158      -7.617   6.210 -30.360  1.00 56.63           H
ATOM   2274  NE  ARG A 158      -6.110   5.110 -29.360  1.00 56.63           N
ATOM   2275  HE  ARG A 158      -5.774   5.231 -28.426  1.00 56.63           H
ATOM   2276  CZ  ARG A 158      -5.242   4.691 -30.291  1.00 56.63           C
ATOM   2277  NH1 ARG A 158      -5.638   4.512 -31.559  1.00 56.63           N
ATOM   2278 1HH1 ARG A 158      -6.588   4.693 -31.816  1.00 56.63           H
ATOM   2279 2HH1 ARG A 158      -4.984   4.199 -32.247  1.00 56.63           H
ATOM   2280  NH2 ARG A 158      -3.973   4.452 -29.935  1.00 56.63           N
ATOM   2281 1HH2 ARG A 158      -3.313   4.139 -30.617  1.00 56.63           H
ATOM   2282 2HH2 ARG A 158      -3.685   4.588 -28.987  1.00 56.63           H
ATOM   2283  HN  ARG A 158     -12.188   6.196 -28.396  1.00 56.63           H
ATOM   2284  N   GLU A 159     -10.547   8.809 -27.284  1.00 61.47           N
ATOM   2285  CA  GLU A 159     -10.154  10.156 -26.907  1.00 61.47           C
ATOM   2286  C   GLU A 159     -10.678  10.490 -25.509  1.00 61.47           C
ATOM   2287  O   GLU A 159      -9.939  11.007 -24.673  1.00 61.47           O
ATOM   2288  HA  GLU A 159      -9.064  10.148 -26.902  1.00 61.47           H
ATOM   2289  CB  GLU A 159     -10.643  11.178 -27.935  1.00 61.47           C
ATOM   2290 1HB  GLU A 159     -11.687  10.982 -28.179  1.00 61.47           H
ATOM   2291 2HB  GLU A 159     -10.470  12.187 -27.561  1.00 61.47           H
ATOM   2292  CG  GLU A 159      -9.855  11.062 -29.242  1.00 61.47           C
ATOM   2293 1HG  GLU A 159      -8.787  11.042 -29.026  1.00 61.47           H
ATOM   2294 2HG  GLU A 159     -10.099  10.120 -29.735  1.00 61.47           H
ATOM   2295  CD  GLU A 159     -10.170  12.230 -30.178  1.00 61.47           C
ATOM   2296  OE1 GLU A 159      -9.341  12.473 -31.081  1.00 61.47           O
ATOM   2297  OE2 GLU A 159     -11.233  12.854 -29.969  1.00 61.47           O
ATOM   2298  HN  GLU A 159     -11.249   8.757 -27.995  1.00 61.47           H
ATOM   2299  N   LYS A 160     -11.949  10.182 -25.299  1.00 69.00           N
ATOM   2300  CA  LYS A 160     -12.603  10.514 -24.045  1.00 69.00           C
ATOM   2301  C   LYS A 160     -11.929   9.747 -22.905  1.00 69.00           C
ATOM   2302  O   LYS A 160     -11.939  10.195 -21.760  1.00 69.00           O
ATOM   2303  HA  LYS A 160     -12.460  11.581 -23.874  1.00 69.00           H
ATOM   2304  CB  LYS A 160     -14.110  10.269 -24.144  1.00 69.00           C
ATOM   2305 1HB  LYS A 160     -14.295   9.258 -24.507  1.00 69.00           H
ATOM   2306 2HB  LYS A 160     -14.559  10.339 -23.154  1.00 69.00           H
ATOM   2307  CG  LYS A 160     -14.769  11.283 -25.082  1.00 69.00           C
ATOM   2308 1HG  LYS A 160     -14.501  12.294 -24.777  1.00 69.00           H
ATOM   2309 2HG  LYS A 160     -14.391  11.145 -26.095  1.00 69.00           H
ATOM   2310  CD  LYS A 160     -16.291  11.128 -25.074  1.00 69.00           C
ATOM   2311 1HD  LYS A 160     -16.560  10.126 -25.409  1.00 69.00           H
ATOM   2312 2HD  LYS A 160     -16.665  11.234 -24.056  1.00 69.00           H
ATOM   2313  CE  LYS A 160     -16.953  12.169 -25.978  1.00 69.00           C
ATOM   2314 1HE  LYS A 160     -16.689  13.172 -25.642  1.00 69.00           H
ATOM   2315 2HE  LYS A 160     -16.578  12.066 -26.997  1.00 69.00           H
ATOM   2316  NZ  LYS A 160     -18.424  12.007 -25.966  1.00 69.00           N
ATOM   2317 1HZ  LYS A 160     -18.847  12.712 -26.559  1.00 69.00           H
ATOM   2318 2HZ  LYS A 160     -18.665  11.085 -26.313  1.00 69.00           H
ATOM   2319 3HZ  LYS A 160     -18.767  12.112 -25.018  1.00 69.00           H
ATOM   2320  HN  LYS A 160     -12.529   9.714 -25.967  1.00 69.00           H
ATOM   2321  N   ARG A 161     -11.360   8.604 -23.259  1.00 67.47           N
ATOM   2322  CA  ARG A 161     -10.748   7.734 -22.269  1.00 67.47           C
ATOM   2323  C   ARG A 161      -9.664   8.490 -21.496  1.00 67.47           C
ATOM   2324  O   ARG A 161      -9.487   8.276 -20.298  1.00 67.47           O
ATOM   2325  HA  ARG A 161     -11.566   7.441 -21.611  1.00 67.47           H
ATOM   2326  CB  ARG A 161     -10.128   6.500 -22.927  1.00 67.47           C
ATOM   2327 1HB  ARG A 161      -9.760   6.759 -23.919  1.00 67.47           H
ATOM   2328 2HB  ARG A 161      -9.269   6.166 -22.345  1.00 67.47           H
ATOM   2329  CG  ARG A 161     -11.150   5.366 -23.036  1.00 67.47           C
ATOM   2330 1HG  ARG A 161     -11.438   5.034 -22.039  1.00 67.47           H
ATOM   2331 2HG  ARG A 161     -12.053   5.732 -23.524  1.00 67.47           H
ATOM   2332  CD  ARG A 161     -10.578   4.188 -23.827  1.00 67.47           C
ATOM   2333 1HD  ARG A 161     -10.643   4.390 -24.896  1.00 67.47           H
ATOM   2334 2HD  ARG A 161      -9.521   4.059 -23.591  1.00 67.47           H
ATOM   2335  NE  ARG A 161     -11.322   2.951 -23.501  1.00 67.47           N
ATOM   2336  HE  ARG A 161     -12.281   3.038 -23.233  1.00 67.47           H
ATOM   2337  CZ  ARG A 161     -10.790   1.721 -23.541  1.00 67.47           C
ATOM   2338  NH1 ARG A 161      -9.509   1.546 -23.893  1.00 67.47           N
ATOM   2339 1HH1 ARG A 161      -8.942   2.335 -24.128  1.00 67.47           H
ATOM   2340 2HH1 ARG A 161      -9.120   0.625 -23.921  1.00 67.47           H
ATOM   2341  NH2 ARG A 161     -11.559   0.670 -23.225  1.00 67.47           N
ATOM   2342 1HH2 ARG A 161     -11.177  -0.254 -23.250  1.00 67.47           H
ATOM   2343 2HH2 ARG A 161     -12.514   0.810 -22.963  1.00 67.47           H
ATOM   2344  HN  ARG A 161     -11.314   8.270 -24.200  1.00 67.47           H
ATOM   2345  N   LEU A 162      -8.968   9.359 -22.214  1.00 78.52           N
ATOM   2346  CA  LEU A 162      -7.855  10.089 -21.632  1.00 78.52           C
ATOM   2347  C   LEU A 162      -8.389  11.096 -20.611  1.00 78.52           C
ATOM   2348  O   LEU A 162      -7.774  11.314 -19.569  1.00 78.52           O
ATOM   2349  HA  LEU A 162      -7.228   9.367 -21.110  1.00 78.52           H
ATOM   2350  CB  LEU A 162      -6.997  10.723 -22.729  1.00 78.52           C
ATOM   2351 1HB  LEU A 162      -6.757   9.954 -23.464  1.00 78.52           H
ATOM   2352 2HB  LEU A 162      -7.595  11.477 -23.241  1.00 78.52           H
ATOM   2353  CG  LEU A 162      -5.692  11.374 -22.268  1.00 78.52           C
ATOM   2354  HG  LEU A 162      -5.921  12.056 -21.449  1.00 78.52           H
ATOM   2355  CD1 LEU A 162      -4.718  10.326 -21.726  1.00 78.52           C
ATOM   2356 1HD1 LEU A 162      -5.171   9.814 -20.877  1.00 78.52           H
ATOM   2357 2HD1 LEU A 162      -4.490   9.603 -22.508  1.00 78.52           H
ATOM   2358 3HD1 LEU A 162      -3.799  10.816 -21.405  1.00 78.52           H
ATOM   2359  CD2 LEU A 162      -5.070  12.209 -23.389  1.00 78.52           C
ATOM   2360 1HD2 LEU A 162      -4.857  11.568 -24.245  1.00 78.52           H
ATOM   2361 2HD2 LEU A 162      -5.765  12.993 -23.687  1.00 78.52           H
ATOM   2362 3HD2 LEU A 162      -4.143  12.661 -23.035  1.00 78.52           H
ATOM   2363  HN  LEU A 162      -9.153   9.567 -23.175  1.00 78.52           H
ATOM   2364  N   LEU A 163      -9.529  11.682 -20.947  1.00 81.71           N
ATOM   2365  CA  LEU A 163     -10.163  12.645 -20.062  1.00 81.71           C
ATOM   2366  C   LEU A 163     -10.640  11.930 -18.796  1.00 81.71           C
ATOM   2367  O   LEU A 163     -10.364  12.379 -17.685  1.00 81.71           O
ATOM   2368  HA  LEU A 163      -9.408  13.378 -19.781  1.00 81.71           H
ATOM   2369  CB  LEU A 163     -11.273  13.398 -20.798  1.00 81.71           C
ATOM   2370 1HB  LEU A 163     -10.855  13.820 -21.712  1.00 81.71           H
ATOM   2371 2HB  LEU A 163     -12.035  12.679 -21.099  1.00 81.71           H
ATOM   2372  CG  LEU A 163     -11.954  14.523 -20.016  1.00 81.71           C
ATOM   2373  HG  LEU A 163     -12.291  14.119 -19.061  1.00 81.71           H
ATOM   2374  CD1 LEU A 163     -10.967  15.651 -19.707  1.00 81.71           C
ATOM   2375 1HD1 LEU A 163     -10.143  15.259 -19.110  1.00 81.71           H
ATOM   2376 2HD1 LEU A 163     -10.578  16.059 -20.639  1.00 81.71           H
ATOM   2377 3HD1 LEU A 163     -11.477  16.437 -19.150  1.00 81.71           H
ATOM   2378  CD2 LEU A 163     -13.193  15.032 -20.754  1.00 81.71           C
ATOM   2379 1HD2 LEU A 163     -12.902  15.414 -21.732  1.00 81.71           H
ATOM   2380 2HD2 LEU A 163     -13.903  14.215 -20.879  1.00 81.71           H
ATOM   2381 3HD2 LEU A 163     -13.658  15.831 -20.175  1.00 81.71           H
ATOM   2382  HN  LEU A 163     -10.016  11.510 -21.803  1.00 81.71           H
ATOM   2383  N   TYR A 164     -11.349  10.831 -19.007  1.00 75.43           N
ATOM   2384  CA  TYR A 164     -11.880  10.059 -17.897  1.00 75.43           C
ATOM   2385  C   TYR A 164     -10.754   9.552 -16.993  1.00 75.43           C
ATOM   2386  O   TYR A 164     -10.918   9.473 -15.776  1.00 75.43           O
ATOM   2387  HA  TYR A 164     -12.536  10.709 -17.318  1.00 75.43           H
ATOM   2388  CB  TYR A 164     -12.596   8.859 -18.521  1.00 75.43           C
ATOM   2389 1HB  TYR A 164     -11.959   8.433 -19.297  1.00 75.43           H
ATOM   2390 2HB  TYR A 164     -12.728   8.091 -17.759  1.00 75.43           H
ATOM   2391  CG  TYR A 164     -13.959   9.195 -19.129  1.00 75.43           C
ATOM   2392  CD1 TYR A 164     -14.939   9.774 -18.348  1.00 75.43           C
ATOM   2393  HD1 TYR A 164     -14.741   9.992 -17.298  1.00 75.43           H
ATOM   2394  CD2 TYR A 164     -14.209   8.919 -20.458  1.00 75.43           C
ATOM   2395  HD2 TYR A 164     -13.436   8.462 -21.074  1.00 75.43           H
ATOM   2396  CE1 TYR A 164     -16.222  10.090 -18.920  1.00 75.43           C
ATOM   2397  HE1 TYR A 164     -17.004  10.548 -18.314  1.00 75.43           H
ATOM   2398  CE2 TYR A 164     -15.492   9.235 -21.029  1.00 75.43           C
ATOM   2399  HE2 TYR A 164     -15.703   9.023 -22.077  1.00 75.43           H
ATOM   2400  CZ  TYR A 164     -16.435   9.805 -20.232  1.00 75.43           C
ATOM   2401  OH  TYR A 164     -17.647  10.104 -20.772  1.00 75.43           O
ATOM   2402  HH  TYR A 164     -18.244  10.500 -20.075  1.00 75.43           H
ATOM   2403  HN  TYR A 164     -11.561  10.467 -19.914  1.00 75.43           H
ATOM   2404  N   SER A 165      -9.636   9.222 -17.623  1.00 86.21           N
ATOM   2405  CA  SER A 165      -8.489   8.709 -16.893  1.00 86.21           C
ATOM   2406  C   SER A 165      -7.995   9.757 -15.893  1.00 86.21           C
ATOM   2407  O   SER A 165      -7.561   9.415 -14.794  1.00 86.21           O
ATOM   2408  HA  SER A 165      -8.852   7.824 -16.371  1.00 86.21           H
ATOM   2409  CB  SER A 165      -7.361   8.312 -17.847  1.00 86.21           C
ATOM   2410 1HB  SER A 165      -6.621   7.722 -17.307  1.00 86.21           H
ATOM   2411 2HB  SER A 165      -7.761   7.676 -18.637  1.00 86.21           H
ATOM   2412  OG  SER A 165      -6.729   9.449 -18.429  1.00 86.21           O
ATOM   2413  HG  SER A 165      -7.413  10.145 -18.650  1.00 86.21           H
ATOM   2414  HN  SER A 165      -9.508   9.299 -18.611  1.00 86.21           H
ATOM   2415  N   LYS A 166      -8.077  11.012 -16.311  1.00 83.36           N
ATOM   2416  CA  LYS A 166      -7.674  12.114 -15.454  1.00 83.36           C
ATOM   2417  C   LYS A 166      -8.637  12.212 -14.269  1.00 83.36           C
ATOM   2418  O   LYS A 166      -8.207  12.316 -13.122  1.00 83.36           O
ATOM   2419  HA  LYS A 166      -6.679  11.883 -15.071  1.00 83.36           H
ATOM   2420  CB  LYS A 166      -7.559  13.408 -16.262  1.00 83.36           C
ATOM   2421 1HB  LYS A 166      -8.466  13.557 -16.848  1.00 83.36           H
ATOM   2422 2HB  LYS A 166      -7.474  14.257 -15.585  1.00 83.36           H
ATOM   2423  CG  LYS A 166      -6.346  13.367 -17.193  1.00 83.36           C
ATOM   2424 1HG  LYS A 166      -5.440  13.208 -16.608  1.00 83.36           H
ATOM   2425 2HG  LYS A 166      -6.436  12.523 -17.877  1.00 83.36           H
ATOM   2426  CD  LYS A 166      -6.223  14.666 -17.991  1.00 83.36           C
ATOM   2427 1HD  LYS A 166      -7.114  14.808 -18.602  1.00 83.36           H
ATOM   2428 2HD  LYS A 166      -6.167  15.513 -17.307  1.00 83.36           H
ATOM   2429  CE  LYS A 166      -4.983  14.645 -18.887  1.00 83.36           C
ATOM   2430 1HE  LYS A 166      -4.099  14.423 -18.289  1.00 83.36           H
ATOM   2431 2HE  LYS A 166      -5.075  13.850 -19.626  1.00 83.36           H
ATOM   2432  NZ  LYS A 166      -4.813  15.947 -19.569  1.00 83.36           N
ATOM   2433 1HZ  LYS A 166      -3.996  15.911 -20.168  1.00 83.36           H
ATOM   2434 2HZ  LYS A 166      -5.635  16.145 -20.129  1.00 83.36           H
ATOM   2435 3HZ  LYS A 166      -4.693  16.678 -18.876  1.00 83.36           H
ATOM   2436  HN  LYS A 166      -8.411  11.280 -17.214  1.00 83.36           H
ATOM   2437  N   MET A 167      -9.922  12.175 -14.588  1.00 84.96           N
ATOM   2438  CA  MET A 167     -10.951  12.299 -13.569  1.00 84.96           C
ATOM   2439  C   MET A 167     -10.843  11.170 -12.542  1.00 84.96           C
ATOM   2440  O   MET A 167     -10.920  11.412 -11.338  1.00 84.96           O
ATOM   2441  HA  MET A 167     -10.770  13.259 -13.085  1.00 84.96           H
ATOM   2442  CB  MET A 167     -12.331  12.259 -14.229  1.00 84.96           C
ATOM   2443 1HB  MET A 167     -12.419  11.363 -14.843  1.00 84.96           H
ATOM   2444 2HB  MET A 167     -13.103  12.197 -13.461  1.00 84.96           H
ATOM   2445  CG  MET A 167     -12.562  13.501 -15.092  1.00 84.96           C
ATOM   2446 1HG  MET A 167     -12.454  14.401 -14.486  1.00 84.96           H
ATOM   2447 2HG  MET A 167     -11.807  13.554 -15.877  1.00 84.96           H
ATOM   2448  SD  MET A 167     -14.192  13.446 -15.817  1.00 84.96           S
ATOM   2449  CE  MET A 167     -15.183  13.817 -14.380  1.00 84.96           C
ATOM   2450 1HE  MET A 167     -15.013  13.060 -13.615  1.00 84.96           H
ATOM   2451 2HE  MET A 167     -14.905  14.796 -13.990  1.00 84.96           H
ATOM   2452 3HE  MET A 167     -16.237  13.823 -14.657  1.00 84.96           H
ATOM   2453  HN  MET A 167     -10.264  12.063 -15.522  1.00 84.96           H
ATOM   2454  N   VAL A 168     -10.667   9.961 -13.054  1.00 92.53           N
ATOM   2455  CA  VAL A 168     -10.591   8.789 -12.199  1.00 92.53           C
ATOM   2456  C   VAL A 168      -9.407   8.938 -11.241  1.00 92.53           C
ATOM   2457  O   VAL A 168      -9.523   8.642 -10.053  1.00 92.53           O
ATOM   2458  HA  VAL A 168     -11.511   8.748 -11.615  1.00 92.53           H
ATOM   2459  CB  VAL A 168     -10.515   7.522 -13.052  1.00 92.53           C
ATOM   2460  HB  VAL A 168      -9.705   7.650 -13.771  1.00 92.53           H
ATOM   2461  CG1 VAL A 168     -10.190   6.300 -12.191  1.00 92.53           C
ATOM   2462 1HG1 VAL A 168      -9.229   6.448 -11.699  1.00 92.53           H
ATOM   2463 2HG1 VAL A 168     -10.967   6.168 -11.439  1.00 92.53           H
ATOM   2464 3HG1 VAL A 168     -10.141   5.413 -12.823  1.00 92.53           H
ATOM   2465  CG2 VAL A 168     -11.811   7.311 -13.838  1.00 92.53           C
ATOM   2466 1HG2 VAL A 168     -12.645   7.214 -13.143  1.00 92.53           H
ATOM   2467 2HG2 VAL A 168     -11.981   8.165 -14.494  1.00 92.53           H
ATOM   2468 3HG2 VAL A 168     -11.729   6.403 -14.436  1.00 92.53           H
ATOM   2469  HN  VAL A 168     -10.576   9.776 -14.033  1.00 92.53           H
ATOM   2470  N   CYS A 169      -8.293   9.396 -11.795  1.00 94.07           N
ATOM   2471  CA  CYS A 169      -7.087   9.582 -11.006  1.00 94.07           C
ATOM   2472  C   CYS A 169      -7.396  10.572  -9.882  1.00 94.07           C
ATOM   2473  O   CYS A 169      -7.055  10.330  -8.725  1.00 94.07           O
ATOM   2474  HA  CYS A 169      -6.825   8.605 -10.601  1.00 94.07           H
ATOM   2475  CB  CYS A 169      -5.913  10.047 -11.870  1.00 94.07           C
ATOM   2476 1HB  CYS A 169      -6.222  10.881 -12.500  1.00 94.07           H
ATOM   2477 2HB  CYS A 169      -5.105  10.410 -11.234  1.00 94.07           H
ATOM   2478  SG  CYS A 169      -5.316   8.666 -12.911  1.00 94.07           S
ATOM   2479  HG  CYS A 169      -6.282   8.750 -13.821  1.00 94.07           H
ATOM   2480  HN  CYS A 169      -8.208   9.638 -12.761  1.00 94.07           H
ATOM   2481  N   PHE A 170      -8.039  11.667 -10.261  1.00 93.31           N
ATOM   2482  CA  PHE A 170      -8.369  12.710  -9.304  1.00 93.31           C
ATOM   2483  C   PHE A 170      -9.267  12.167  -8.190  1.00 93.31           C
ATOM   2484  O   PHE A 170      -9.032  12.436  -7.013  1.00 93.31           O
ATOM   2485  HA  PHE A 170      -7.432  13.063  -8.874  1.00 93.31           H
ATOM   2486  CB  PHE A 170      -9.128  13.795 -10.070  1.00 93.31           C
ATOM   2487 1HB  PHE A 170      -8.513  14.135 -10.904  1.00 93.31           H
ATOM   2488 2HB  PHE A 170     -10.031  13.361 -10.498  1.00 93.31           H
ATOM   2489  CG  PHE A 170      -9.516  15.004  -9.216  1.00 93.31           C
ATOM   2490  CD1 PHE A 170     -10.793  15.139  -8.770  1.00 93.31           C
ATOM   2491  HD1 PHE A 170     -11.541  14.387  -9.020  1.00 93.31           H
ATOM   2492  CD2 PHE A 170      -8.583  15.943  -8.904  1.00 93.31           C
ATOM   2493  HD2 PHE A 170      -7.559  15.835  -9.262  1.00 93.31           H
ATOM   2494  CE1 PHE A 170     -11.153  16.261  -7.977  1.00 93.31           C
ATOM   2495  HE1 PHE A 170     -12.177  16.370  -7.619  1.00 93.31           H
ATOM   2496  CE2 PHE A 170      -8.943  17.065  -8.111  1.00 93.31           C
ATOM   2497  HE2 PHE A 170      -8.196  17.818  -7.860  1.00 93.31           H
ATOM   2498  CZ  PHE A 170     -10.221  17.200  -7.664  1.00 93.31           C
ATOM   2499  HZ  PHE A 170     -10.497  18.061  -7.056  1.00 93.31           H
ATOM   2500  HN  PHE A 170      -8.332  11.847 -11.200  1.00 93.31           H
ATOM   2501  N   THR A 171     -10.276  11.414  -8.601  1.00 93.52           N
ATOM   2502  CA  THR A 171     -11.218  10.842  -7.653  1.00 93.52           C
ATOM   2503  C   THR A 171     -10.490   9.937  -6.658  1.00 93.52           C
ATOM   2504  O   THR A 171     -10.817   9.922  -5.472  1.00 93.52           O
ATOM   2505  HA  THR A 171     -11.663  11.655  -7.079  1.00 93.52           H
ATOM   2506  CB  THR A 171     -12.308  10.120  -8.447  1.00 93.52           C
ATOM   2507  HB  THR A 171     -11.908   9.234  -8.940  1.00 93.52           H
ATOM   2508  OG1 THR A 171     -12.830  11.124  -9.313  1.00 93.52           O
ATOM   2509  HG1 THR A 171     -12.345  11.107 -10.188  1.00 93.52           H
ATOM   2510  CG2 THR A 171     -13.501   9.723  -7.575  1.00 93.52           C
ATOM   2511 1HG2 THR A 171     -13.943  10.618  -7.135  1.00 93.52           H
ATOM   2512 2HG2 THR A 171     -13.166   9.056  -6.782  1.00 93.52           H
ATOM   2513 3HG2 THR A 171     -14.246   9.214  -8.188  1.00 93.52           H
ATOM   2514  HN  THR A 171     -10.455  11.192  -9.559  1.00 93.52           H
ATOM   2515  N   ILE A 172      -9.516   9.203  -7.177  1.00 94.09           N
ATOM   2516  CA  ILE A 172      -8.760   8.274  -6.355  1.00 94.09           C
ATOM   2517  C   ILE A 172      -8.008   9.052  -5.273  1.00 94.09           C
ATOM   2518  O   ILE A 172      -8.016   8.665  -4.106  1.00 94.09           O
ATOM   2519  HA  ILE A 172      -9.475   7.611  -5.868  1.00 94.09           H
ATOM   2520  CB  ILE A 172      -7.854   7.402  -7.227  1.00 94.09           C
ATOM   2521  HB  ILE A 172      -7.368   8.043  -7.963  1.00 94.09           H
ATOM   2522  CG1 ILE A 172      -8.670   6.365  -8.000  1.00 94.09           C
ATOM   2523 1HG1 ILE A 172      -9.043   5.605  -7.313  1.00 94.09           H
ATOM   2524 2HG1 ILE A 172      -9.540   6.843  -8.449  1.00 94.09           H
ATOM   2525  CG2 ILE A 172      -6.747   6.755  -6.392  1.00 94.09           C
ATOM   2526 1HG2 ILE A 172      -6.141   7.532  -5.926  1.00 94.09           H
ATOM   2527 2HG2 ILE A 172      -7.194   6.130  -5.618  1.00 94.09           H
ATOM   2528 3HG2 ILE A 172      -6.118   6.141  -7.036  1.00 94.09           H
ATOM   2529  CD1 ILE A 172      -7.825   5.703  -9.090  1.00 94.09           C
ATOM   2530 1HD1 ILE A 172      -7.474   6.463  -9.788  1.00 94.09           H
ATOM   2531 2HD1 ILE A 172      -6.969   5.205  -8.634  1.00 94.09           H
ATOM   2532 3HD1 ILE A 172      -8.430   4.970  -9.624  1.00 94.09           H
ATOM   2533  HN  ILE A 172      -9.243   9.236  -8.138  1.00 94.09           H
ATOM   2534  N   TRP A 173      -7.376  10.136  -5.700  1.00 92.29           N
ATOM   2535  CA  TRP A 173      -6.546  10.921  -4.802  1.00 92.29           C
ATOM   2536  C   TRP A 173      -7.446  11.496  -3.706  1.00 92.29           C
ATOM   2537  O   TRP A 173      -7.096  11.461  -2.528  1.00 92.29           O
ATOM   2538  HA  TRP A 173      -5.806  10.252  -4.363  1.00 92.29           H
ATOM   2539  CB  TRP A 173      -5.775  11.997  -5.568  1.00 92.29           C
ATOM   2540 1HB  TRP A 173      -6.450  12.478  -6.277  1.00 92.29           H
ATOM   2541 2HB  TRP A 173      -5.450  12.766  -4.867  1.00 92.29           H
ATOM   2542  CG  TRP A 173      -4.555  11.469  -6.325  1.00 92.29           C
ATOM   2543  CD1 TRP A 173      -4.381  11.380  -7.650  1.00 92.29           C
ATOM   2544  HD1 TRP A 173      -5.123  11.686  -8.388  1.00 92.29           H
ATOM   2545  CD2 TRP A 173      -3.337  10.959  -5.742  1.00 92.29           C
ATOM   2546  NE1 TRP A 173      -3.146  10.851  -7.964  1.00 92.29           N
ATOM   2547  HE1 TRP A 173      -2.788  10.687  -8.883  1.00 92.29           H
ATOM   2548  CE2 TRP A 173      -2.491  10.587  -6.767  1.00 92.29           C
ATOM   2549  CE3 TRP A 173      -2.963  10.816  -4.395  1.00 92.29           C
ATOM   2550  HE3 TRP A 173      -3.613  11.103  -3.568  1.00 92.29           H
ATOM   2551  CZ2 TRP A 173      -1.217  10.047  -6.551  1.00 92.29           C
ATOM   2552  HZ2 TRP A 173      -0.567   9.761  -7.378  1.00 92.29           H
ATOM   2553  CZ3 TRP A 173      -1.686  10.276  -4.196  1.00 92.29           C
ATOM   2554  HZ3 TRP A 173      -1.346  10.144  -3.169  1.00 92.29           H
ATOM   2555  CH2 TRP A 173      -0.823   9.896  -5.217  1.00 92.29           C
ATOM   2556  HH2 TRP A 173       0.157   9.482  -4.979  1.00 92.29           H
ATOM   2557  HN  TRP A 173      -7.425  10.479  -6.638  1.00 92.29           H
ATOM   2558  N   VAL A 174      -8.590  12.011  -4.134  1.00 95.63           N
ATOM   2559  CA  VAL A 174      -9.528  12.622  -3.209  1.00 95.63           C
ATOM   2560  C   VAL A 174     -10.000  11.573  -2.200  1.00 95.63           C
ATOM   2561  O   VAL A 174     -10.050  11.838  -1.000  1.00 95.63           O
ATOM   2562  HA  VAL A 174      -8.997  13.409  -2.673  1.00 95.63           H
ATOM   2563  CB  VAL A 174     -10.680  13.268  -3.981  1.00 95.63           C
ATOM   2564  HB  VAL A 174     -11.106  12.513  -4.642  1.00 95.63           H
ATOM   2565  CG1 VAL A 174     -11.783  13.737  -3.031  1.00 95.63           C
ATOM   2566 1HG1 VAL A 174     -12.171  12.883  -2.475  1.00 95.63           H
ATOM   2567 2HG1 VAL A 174     -11.375  14.469  -2.334  1.00 95.63           H
ATOM   2568 3HG1 VAL A 174     -12.589  14.192  -3.606  1.00 95.63           H
ATOM   2569  CG2 VAL A 174     -10.177  14.423  -4.850  1.00 95.63           C
ATOM   2570 1HG2 VAL A 174      -9.714  15.179  -4.216  1.00 95.63           H
ATOM   2571 2HG2 VAL A 174      -9.444  14.049  -5.564  1.00 95.63           H
ATOM   2572 3HG2 VAL A 174     -11.016  14.865  -5.388  1.00 95.63           H
ATOM   2573  HN  VAL A 174      -8.877  12.015  -5.092  1.00 95.63           H
ATOM   2574  N   LEU A 175     -10.333  10.402  -2.724  1.00 90.20           N
ATOM   2575  CA  LEU A 175     -10.863   9.334  -1.894  1.00 90.20           C
ATOM   2576  C   LEU A 175      -9.806   8.918  -0.870  1.00 90.20           C
ATOM   2577  O   LEU A 175     -10.107   8.773   0.314  1.00 90.20           O
ATOM   2578  HA  LEU A 175     -11.725   9.734  -1.358  1.00 90.20           H
ATOM   2579  CB  LEU A 175     -11.366   8.180  -2.763  1.00 90.20           C
ATOM   2580 1HB  LEU A 175     -12.111   8.570  -3.457  1.00 90.20           H
ATOM   2581 2HB  LEU A 175     -10.533   7.813  -3.363  1.00 90.20           H
ATOM   2582  CG  LEU A 175     -11.980   6.995  -2.014  1.00 90.20           C
ATOM   2583  HG  LEU A 175     -11.255   6.642  -1.281  1.00 90.20           H
ATOM   2584  CD1 LEU A 175     -13.232   7.421  -1.244  1.00 90.20           C
ATOM   2585 1HD1 LEU A 175     -12.968   8.193  -0.521  1.00 90.20           H
ATOM   2586 2HD1 LEU A 175     -13.971   7.815  -1.942  1.00 90.20           H
ATOM   2587 3HD1 LEU A 175     -13.648   6.560  -0.722  1.00 90.20           H
ATOM   2588  CD2 LEU A 175     -12.262   5.831  -2.967  1.00 90.20           C
ATOM   2589 1HD2 LEU A 175     -12.959   6.155  -3.740  1.00 90.20           H
ATOM   2590 2HD2 LEU A 175     -11.330   5.507  -3.430  1.00 90.20           H
ATOM   2591 3HD2 LEU A 175     -12.698   5.002  -2.409  1.00 90.20           H
ATOM   2592  HN  LEU A 175     -10.247  10.180  -3.695  1.00 90.20           H
ATOM   2593  N   ALA A 176      -8.590   8.736  -1.363  1.00 95.27           N
ATOM   2594  CA  ALA A 176      -7.503   8.268  -0.520  1.00 95.27           C
ATOM   2595  C   ALA A 176      -7.257   9.283   0.598  1.00 95.27           C
ATOM   2596  O   ALA A 176      -6.994   8.904   1.738  1.00 95.27           O
ATOM   2597  HA  ALA A 176      -7.810   7.321  -0.078  1.00 95.27           H
ATOM   2598  CB  ALA A 176      -6.257   8.032  -1.377  1.00 95.27           C
ATOM   2599 1HB  ALA A 176      -6.476   7.282  -2.137  1.00 95.27           H
ATOM   2600 2HB  ALA A 176      -5.966   8.964  -1.860  1.00 95.27           H
ATOM   2601 3HB  ALA A 176      -5.442   7.681  -0.744  1.00 95.27           H
ATOM   2602  HN  ALA A 176      -8.342   8.904  -2.317  1.00 95.27           H
ATOM   2603  N   ALA A 177      -7.350  10.553   0.232  1.00 95.20           N
ATOM   2604  CA  ALA A 177      -7.113  11.625   1.184  1.00 95.20           C
ATOM   2605  C   ALA A 177      -8.143  11.538   2.312  1.00 95.20           C
ATOM   2606  O   ALA A 177      -7.792  11.635   3.487  1.00 95.20           O
ATOM   2607  HA  ALA A 177      -6.116  11.484   1.602  1.00 95.20           H
ATOM   2608  CB  ALA A 177      -7.157  12.971   0.458  1.00 95.20           C
ATOM   2609 1HB  ALA A 177      -6.387  12.993  -0.314  1.00 95.20           H
ATOM   2610 2HB  ALA A 177      -8.136  13.104  -0.002  1.00 95.20           H
ATOM   2611 3HB  ALA A 177      -6.979  13.776   1.172  1.00 95.20           H
ATOM   2612  HN  ALA A 177      -7.583  10.853  -0.693  1.00 95.20           H
ATOM   2613  N   ALA A 178      -9.394  11.354   1.915  1.00 95.27           N
ATOM   2614  CA  ALA A 178     -10.485  11.319   2.874  1.00 95.27           C
ATOM   2615  C   ALA A 178     -10.289  10.132   3.819  1.00 95.27           C
ATOM   2616  O   ALA A 178     -10.616  10.215   5.002  1.00 95.27           O
ATOM   2617  HA  ALA A 178     -10.450  12.242   3.451  1.00 95.27           H
ATOM   2618  CB  ALA A 178     -11.819  11.255   2.127  1.00 95.27           C
ATOM   2619 1HB  ALA A 178     -11.922  12.135   1.492  1.00 95.27           H
ATOM   2620 2HB  ALA A 178     -11.848  10.356   1.510  1.00 95.27           H
ATOM   2621 3HB  ALA A 178     -12.637  11.228   2.846  1.00 95.27           H
ATOM   2622  HN  ALA A 178      -9.665  11.232   0.961  1.00 95.27           H
ATOM   2623  N   LEU A 179      -9.757   9.054   3.262  1.00 92.54           N
ATOM   2624  CA  LEU A 179      -9.578   7.829   4.023  1.00 92.54           C
ATOM   2625  C   LEU A 179      -8.420   8.008   5.005  1.00 92.54           C
ATOM   2626  O   LEU A 179      -8.164   7.138   5.836  1.00 92.54           O
ATOM   2627  HA  LEU A 179     -10.492   7.662   4.593  1.00 92.54           H
ATOM   2628  CB  LEU A 179      -9.408   6.634   3.082  1.00 92.54           C
ATOM   2629 1HB  LEU A 179      -8.604   6.861   2.381  1.00 92.54           H
ATOM   2630 2HB  LEU A 179      -9.084   5.776   3.672  1.00 92.54           H
ATOM   2631  CG  LEU A 179     -10.647   6.229   2.281  1.00 92.54           C
ATOM   2632  HG  LEU A 179     -11.028   7.113   1.771  1.00 92.54           H
ATOM   2633  CD1 LEU A 179     -10.291   5.203   1.203  1.00 92.54           C
ATOM   2634 1HD1 LEU A 179      -9.558   5.634   0.520  1.00 92.54           H
ATOM   2635 2HD1 LEU A 179      -9.871   4.313   1.672  1.00 92.54           H
ATOM   2636 3HD1 LEU A 179     -11.190   4.933   0.648  1.00 92.54           H
ATOM   2637  CD2 LEU A 179     -11.757   5.726   3.206  1.00 92.54           C
ATOM   2638 1HD2 LEU A 179     -11.402   4.859   3.763  1.00 92.54           H
ATOM   2639 2HD2 LEU A 179     -12.035   6.517   3.903  1.00 92.54           H
ATOM   2640 3HD2 LEU A 179     -12.626   5.445   2.611  1.00 92.54           H
ATOM   2641  HN  LEU A 179      -9.452   9.009   2.311  1.00 92.54           H
ATOM   2642  N   CYS A 180      -7.749   9.144   4.878  1.00 91.43           N
ATOM   2643  CA  CYS A 180      -6.583   9.420   5.701  1.00 91.43           C
ATOM   2644  C   CYS A 180      -7.010  10.340   6.846  1.00 91.43           C
ATOM   2645  O   CYS A 180      -6.190  10.723   7.679  1.00 91.43           O
ATOM   2646  HA  CYS A 180      -6.235   8.461   6.083  1.00 91.43           H
ATOM   2647  CB  CYS A 180      -5.442  10.024   4.879  1.00 91.43           C
ATOM   2648 1HB  CYS A 180      -5.769  10.956   4.417  1.00 91.43           H
ATOM   2649 2HB  CYS A 180      -4.604  10.270   5.532  1.00 91.43           H
ATOM   2650  SG  CYS A 180      -4.905   8.842   3.590  1.00 91.43           S
ATOM   2651  HG  CYS A 180      -6.076   8.778   2.964  1.00 91.43           H
ATOM   2652  HN  CYS A 180      -7.989   9.866   4.230  1.00 91.43           H
ATOM   2653  N   ILE A 181      -8.294  10.667   6.853  1.00 91.49           N
ATOM   2654  CA  ILE A 181      -8.830  11.574   7.853  1.00 91.49           C
ATOM   2655  C   ILE A 181      -8.539  11.018   9.248  1.00 91.49           C
ATOM   2656  O   ILE A 181      -8.068  11.743  10.123  1.00 91.49           O
ATOM   2657  HA  ILE A 181      -8.309  12.526   7.745  1.00 91.49           H
ATOM   2658  CB  ILE A 181     -10.315  11.840   7.595  1.00 91.49           C
ATOM   2659  HB  ILE A 181     -10.808  10.884   7.421  1.00 91.49           H
ATOM   2660  CG1 ILE A 181     -10.510  12.684   6.334  1.00 91.49           C
ATOM   2661 1HG1 ILE A 181     -10.098  13.681   6.492  1.00 91.49           H
ATOM   2662 2HG1 ILE A 181      -9.958  12.240   5.505  1.00 91.49           H
ATOM   2663  CG2 ILE A 181     -10.979  12.475   8.818  1.00 91.49           C
ATOM   2664 1HG2 ILE A 181     -10.888  11.803   9.671  1.00 91.49           H
ATOM   2665 2HG2 ILE A 181     -10.489  13.421   9.047  1.00 91.49           H
ATOM   2666 3HG2 ILE A 181     -12.034  12.653   8.607  1.00 91.49           H
ATOM   2667  CD1 ILE A 181     -11.992  12.791   5.969  1.00 91.49           C
ATOM   2668 1HD1 ILE A 181     -12.394  11.795   5.788  1.00 91.49           H
ATOM   2669 2HD1 ILE A 181     -12.535  13.259   6.790  1.00 91.49           H
ATOM   2670 3HD1 ILE A 181     -12.101  13.397   5.069  1.00 91.49           H
ATOM   2671  HN  ILE A 181      -8.962  10.325   6.192  1.00 91.49           H
ATOM   2672  N   PRO A 182      -8.811   9.727   9.480  1.00 93.02           N
ATOM   2673  CA  PRO A 182      -8.584   9.133  10.800  1.00 93.02           C
ATOM   2674  C   PRO A 182      -7.169   9.370  11.303  1.00 93.02           C
ATOM   2675  O   PRO A 182      -6.970   9.723  12.464  1.00 93.02           O
ATOM   2676  HA  PRO A 182      -9.231   9.605  11.540  1.00 93.02           H
ATOM   2677  CB  PRO A 182      -8.868   7.646  10.582  1.00 93.02           C
ATOM   2678 1HB  PRO A 182      -7.962   7.098  10.325  1.00 93.02           H
ATOM   2679 2HB  PRO A 182      -9.278   7.180  11.479  1.00 93.02           H
ATOM   2680  CG  PRO A 182      -9.873   7.643   9.437  1.00 93.02           C
ATOM   2681 1HG  PRO A 182      -9.909   6.677   8.933  1.00 93.02           H
ATOM   2682 2HG  PRO A 182     -10.886   7.844   9.786  1.00 93.02           H
ATOM   2683  CD  PRO A 182      -9.353   8.743   8.526  1.00 93.02           C
ATOM   2684 1HD  PRO A 182      -8.582   8.377   7.848  1.00 93.02           H
ATOM   2685 2HD  PRO A 182     -10.145   9.163   7.906  1.00 93.02           H
ATOM   2686  N   GLU A 183      -6.215   9.166  10.406  1.00 89.98           N
ATOM   2687  CA  GLU A 183      -4.812   9.283  10.766  1.00 89.98           C
ATOM   2688  C   GLU A 183      -4.492  10.717  11.194  1.00 89.98           C
ATOM   2689  O   GLU A 183      -3.726  10.932  12.132  1.00 89.98           O
ATOM   2690  HA  GLU A 183      -4.672   8.606  11.608  1.00 89.98           H
ATOM   2691  CB  GLU A 183      -3.911   8.841   9.611  1.00 89.98           C
ATOM   2692 1HB  GLU A 183      -4.316   9.208   8.668  1.00 89.98           H
ATOM   2693 2HB  GLU A 183      -2.888   9.169   9.797  1.00 89.98           H
ATOM   2694  CG  GLU A 183      -3.863   7.315   9.507  1.00 89.98           C
ATOM   2695 1HG  GLU A 183      -3.084   7.020   8.804  1.00 89.98           H
ATOM   2696 2HG  GLU A 183      -3.597   6.889  10.474  1.00 89.98           H
ATOM   2697  CD  GLU A 183      -5.210   6.754   9.049  1.00 89.98           C
ATOM   2698  OE1 GLU A 183      -5.441   5.553   9.306  1.00 89.98           O
ATOM   2699  OE2 GLU A 183      -5.979   7.539   8.453  1.00 89.98           O
ATOM   2700  HN  GLU A 183      -6.388   8.926   9.451  1.00 89.98           H
ATOM   2701  N   ILE A 184      -5.094  11.661  10.485  1.00 91.22           N
ATOM   2702  CA  ILE A 184      -4.837  13.068  10.741  1.00 91.22           C
ATOM   2703  C   ILE A 184      -5.274  13.411  12.166  1.00 91.22           C
ATOM   2704  O   ILE A 184      -4.602  14.172  12.859  1.00 91.22           O
ATOM   2705  HA  ILE A 184      -3.761  13.223  10.663  1.00 91.22           H
ATOM   2706  CB  ILE A 184      -5.498  13.937   9.669  1.00 91.22           C
ATOM   2707  HB  ILE A 184      -6.548  13.653   9.599  1.00 91.22           H
ATOM   2708  CG1 ILE A 184      -4.871  13.686   8.296  1.00 91.22           C
ATOM   2709 1HG1 ILE A 184      -3.856  14.085   8.278  1.00 91.22           H
ATOM   2710 2HG1 ILE A 184      -4.794  12.613   8.118  1.00 91.22           H
ATOM   2711  CG2 ILE A 184      -5.454  15.416  10.058  1.00 91.22           C
ATOM   2712 1HG2 ILE A 184      -5.983  15.560  11.000  1.00 91.22           H
ATOM   2713 2HG2 ILE A 184      -4.416  15.730  10.172  1.00 91.22           H
ATOM   2714 3HG2 ILE A 184      -5.930  16.011   9.279  1.00 91.22           H
ATOM   2715  CD1 ILE A 184      -5.701  14.335   7.187  1.00 91.22           C
ATOM   2716 1HD1 ILE A 184      -6.707  13.916   7.193  1.00 91.22           H
ATOM   2717 2HD1 ILE A 184      -5.754  15.411   7.356  1.00 91.22           H
ATOM   2718 3HD1 ILE A 184      -5.232  14.142   6.222  1.00 91.22           H
ATOM   2719  HN  ILE A 184      -5.746  11.477   9.749  1.00 91.22           H
ATOM   2720  N   LEU A 185      -6.399  12.831  12.562  1.00 91.57           N
ATOM   2721  CA  LEU A 185      -7.044  13.221  13.804  1.00 91.57           C
ATOM   2722  C   LEU A 185      -6.300  12.587  14.981  1.00 91.57           C
ATOM   2723  O   LEU A 185      -5.959  13.270  15.945  1.00 91.57           O
ATOM   2724  HA  LEU A 185      -6.964  14.304  13.888  1.00 91.57           H
ATOM   2725  CB  LEU A 185      -8.535  12.879  13.763  1.00 91.57           C
ATOM   2726 1HB  LEU A 185      -8.639  11.821  13.521  1.00 91.57           H
ATOM   2727 2HB  LEU A 185      -8.947  13.020  14.762  1.00 91.57           H
ATOM   2728  CG  LEU A 185      -9.381  13.685  12.774  1.00 91.57           C
ATOM   2729  HG  LEU A 185      -8.979  13.527  11.773  1.00 91.57           H
ATOM   2730  CD1 LEU A 185     -10.829  13.192  12.763  1.00 91.57           C
ATOM   2731 1HD1 LEU A 185     -10.854  12.142  12.470  1.00 91.57           H
ATOM   2732 2HD1 LEU A 185     -11.258  13.301  13.760  1.00 91.57           H
ATOM   2733 3HD1 LEU A 185     -11.408  13.782  12.053  1.00 91.57           H
ATOM   2734  CD2 LEU A 185      -9.287  15.183  13.067  1.00 91.57           C
ATOM   2735 1HD2 LEU A 185      -9.648  15.380  14.077  1.00 91.57           H
ATOM   2736 2HD2 LEU A 185      -8.250  15.506  12.983  1.00 91.57           H
ATOM   2737 3HD2 LEU A 185      -9.898  15.733  12.350  1.00 91.57           H
ATOM   2738  HN  LEU A 185      -6.866  12.110  12.050  1.00 91.57           H
ATOM   2739  N   TYR A 186      -6.071  11.287  14.863  1.00 91.96           N
ATOM   2740  CA  TYR A 186      -5.783  10.470  16.030  1.00 91.96           C
ATOM   2741  C   TYR A 186      -4.307  10.070  16.068  1.00 91.96           C
ATOM   2742  O   TYR A 186      -3.873   9.368  16.980  1.00 91.96           O
ATOM   2743  HA  TYR A 186      -6.016  11.057  16.918  1.00 91.96           H
ATOM   2744  CB  TYR A 186      -6.637   9.209  15.883  1.00 91.96           C
ATOM   2745 1HB  TYR A 186      -6.307   8.660  15.001  1.00 91.96           H
ATOM   2746 2HB  TYR A 186      -6.464   8.562  16.743  1.00 91.96           H
ATOM   2747  CG  TYR A 186      -8.137   9.484  15.763  1.00 91.96           C
ATOM   2748  CD1 TYR A 186      -8.768  10.288  16.691  1.00 91.96           C
ATOM   2749  HD1 TYR A 186      -8.197  10.727  17.509  1.00 91.96           H
ATOM   2750  CD2 TYR A 186      -8.860   8.928  14.727  1.00 91.96           C
ATOM   2751  HD2 TYR A 186      -8.362   8.293  13.994  1.00 91.96           H
ATOM   2752  CE1 TYR A 186     -10.180  10.547  16.578  1.00 91.96           C
ATOM   2753  HE1 TYR A 186     -10.690  11.180  17.304  1.00 91.96           H
ATOM   2754  CE2 TYR A 186     -10.272   9.187  14.614  1.00 91.96           C
ATOM   2755  HE2 TYR A 186     -10.855   8.754  13.801  1.00 91.96           H
ATOM   2756  CZ  TYR A 186     -10.862   9.984  15.545  1.00 91.96           C
ATOM   2757  OH  TYR A 186     -12.196  10.228  15.439  1.00 91.96           O
ATOM   2758  HH  TYR A 186     -12.578   9.714  14.671  1.00 91.96           H
ATOM   2759  HN  TYR A 186      -6.080  10.794  13.994  1.00 91.96           H
ATOM   2760  N   SER A 187      -3.575  10.533  15.065  1.00 92.61           N
ATOM   2761  CA  SER A 187      -2.128  10.395  15.068  1.00 92.61           C
ATOM   2762  C   SER A 187      -1.521  11.272  16.164  1.00 92.61           C
ATOM   2763  O   SER A 187      -1.739  12.483  16.188  1.00 92.61           O
ATOM   2764  HA  SER A 187      -1.940   9.341  15.273  1.00 92.61           H
ATOM   2765  CB  SER A 187      -1.537  10.762  13.705  1.00 92.61           C
ATOM   2766 1HB  SER A 187      -1.842  11.774  13.439  1.00 92.61           H
ATOM   2767 2HB  SER A 187      -0.449  10.763  13.770  1.00 92.61           H
ATOM   2768  OG  SER A 187      -1.951   9.859  12.683  1.00 92.61           O
ATOM   2769  HG  SER A 187      -2.486  10.345  11.993  1.00 92.61           H
ATOM   2770  HN  SER A 187      -3.954  10.996  14.264  1.00 92.61           H
ATOM   2771  N   GLN A 188      -0.770  10.628  17.045  1.00 85.72           N
ATOM   2772  CA  GLN A 188      -0.157  11.329  18.161  1.00 85.72           C
ATOM   2773  C   GLN A 188       1.228  10.749  18.456  1.00 85.72           C
ATOM   2774  O   GLN A 188       1.569   9.670  17.974  1.00 85.72           O
ATOM   2775  HA  GLN A 188      -0.063  12.365  17.836  1.00 85.72           H
ATOM   2776  CB  GLN A 188      -1.051  11.271  19.402  1.00 85.72           C
ATOM   2777 1HB  GLN A 188      -1.139  10.240  19.744  1.00 85.72           H
ATOM   2778 2HB  GLN A 188      -0.592  11.838  20.212  1.00 85.72           H
ATOM   2779  CG  GLN A 188      -2.441  11.835  19.102  1.00 85.72           C
ATOM   2780 1HG  GLN A 188      -2.347  12.810  18.624  1.00 85.72           H
ATOM   2781 2HG  GLN A 188      -2.958  11.183  18.398  1.00 85.72           H
ATOM   2782  CD  GLN A 188      -3.267  11.968  20.383  1.00 85.72           C
ATOM   2783  OE1 GLN A 188      -2.756  11.912  21.490  1.00 85.72           O
ATOM   2784  NE2 GLN A 188      -4.568  12.146  20.173  1.00 85.72           N
ATOM   2785 1HE2 GLN A 188      -4.923  12.182  19.238  1.00 85.72           H
ATOM   2786 2HE2 GLN A 188      -5.191  12.243  20.949  1.00 85.72           H
ATOM   2787  HN  GLN A 188      -0.578   9.647  17.006  1.00 85.72           H
ATOM   2788  N   ILE A 189       1.989  11.492  19.246  1.00 90.07           N
ATOM   2789  CA  ILE A 189       3.189  10.947  19.858  1.00 90.07           C
ATOM   2790  C   ILE A 189       2.845  10.395  21.243  1.00 90.07           C
ATOM   2791  O   ILE A 189       2.328  11.119  22.092  1.00 90.07           O
ATOM   2792  HA  ILE A 189       3.528  10.122  19.232  1.00 90.07           H
ATOM   2793  CB  ILE A 189       4.305  11.993  19.873  1.00 90.07           C
ATOM   2794  HB  ILE A 189       3.945  12.869  20.411  1.00 90.07           H
ATOM   2795  CG1 ILE A 189       4.652  12.446  18.453  1.00 90.07           C
ATOM   2796 1HG1 ILE A 189       5.071  11.610  17.893  1.00 90.07           H
ATOM   2797 2HG1 ILE A 189       3.744  12.754  17.934  1.00 90.07           H
ATOM   2798  CG2 ILE A 189       5.533  11.474  20.625  1.00 90.07           C
ATOM   2799 1HG2 ILE A 189       5.257  11.242  21.653  1.00 90.07           H
ATOM   2800 2HG2 ILE A 189       5.904  10.573  20.136  1.00 90.07           H
ATOM   2801 3HG2 ILE A 189       6.311  12.237  20.620  1.00 90.07           H
ATOM   2802  CD1 ILE A 189       5.651  13.604  18.475  1.00 90.07           C
ATOM   2803 1HD1 ILE A 189       5.219  14.447  19.015  1.00 90.07           H
ATOM   2804 2HD1 ILE A 189       6.566  13.284  18.974  1.00 90.07           H
ATOM   2805 3HD1 ILE A 189       5.880  13.906  17.453  1.00 90.07           H
ATOM   2806  HN  ILE A 189       1.797  12.448  19.470  1.00 90.07           H
ATOM   2807  N   LYS A 190       3.145   9.118  21.427  1.00 85.37           N
ATOM   2808  CA  LYS A 190       2.938   8.478  22.715  1.00 85.37           C
ATOM   2809  C   LYS A 190       4.292   8.075  23.303  1.00 85.37           C
ATOM   2810  O   LYS A 190       5.143   7.536  22.597  1.00 85.37           O
ATOM   2811  HA  LYS A 190       2.481   9.215  23.376  1.00 85.37           H
ATOM   2812  CB  LYS A 190       1.953   7.315  22.584  1.00 85.37           C
ATOM   2813 1HB  LYS A 190       1.043   7.657  22.090  1.00 85.37           H
ATOM   2814 2HB  LYS A 190       2.384   6.538  21.953  1.00 85.37           H
ATOM   2815  CG  LYS A 190       1.606   6.733  23.956  1.00 85.37           C
ATOM   2816 1HG  LYS A 190       2.519   6.425  24.465  1.00 85.37           H
ATOM   2817 2HG  LYS A 190       1.140   7.500  24.574  1.00 85.37           H
ATOM   2818  CD  LYS A 190       0.662   5.536  23.821  1.00 85.37           C
ATOM   2819 1HD  LYS A 190      -0.288   5.863  23.399  1.00 85.37           H
ATOM   2820 2HD  LYS A 190       1.086   4.810  23.127  1.00 85.37           H
ATOM   2821  CE  LYS A 190       0.422   4.872  25.178  1.00 85.37           C
ATOM   2822 1HE  LYS A 190       1.355   4.831  25.740  1.00 85.37           H
ATOM   2823 2HE  LYS A 190      -0.277   5.469  25.763  1.00 85.37           H
ATOM   2824  NZ  LYS A 190      -0.115   3.504  24.998  1.00 85.37           N
ATOM   2825 1HZ  LYS A 190      -0.209   3.056  25.903  1.00 85.37           H
ATOM   2826 2HZ  LYS A 190      -1.023   3.554  24.549  1.00 85.37           H
ATOM   2827 3HZ  LYS A 190       0.519   2.966  24.418  1.00 85.37           H
ATOM   2828  HN  LYS A 190       3.522   8.524  20.716  1.00 85.37           H
ATOM   2829  N   GLU A 191       4.448   8.350  24.589  1.00 75.86           N
ATOM   2830  CA  GLU A 191       5.577   7.822  25.336  1.00 75.86           C
ATOM   2831  C   GLU A 191       5.242   6.438  25.896  1.00 75.86           C
ATOM   2832  O   GLU A 191       4.256   6.277  26.612  1.00 75.86           O
ATOM   2833  HA  GLU A 191       6.390   7.742  24.614  1.00 75.86           H
ATOM   2834  CB  GLU A 191       5.992   8.780  26.454  1.00 75.86           C
ATOM   2835 1HB  GLU A 191       5.105   9.211  26.917  1.00 75.86           H
ATOM   2836 2HB  GLU A 191       6.639   8.261  27.161  1.00 75.86           H
ATOM   2837  CG  GLU A 191       6.811   9.948  25.899  1.00 75.86           C
ATOM   2838 1HG  GLU A 191       7.589   9.570  25.237  1.00 75.86           H
ATOM   2839 2HG  GLU A 191       6.169  10.594  25.300  1.00 75.86           H
ATOM   2840  CD  GLU A 191       7.445  10.759  27.031  1.00 75.86           C
ATOM   2841  OE1 GLU A 191       8.380  11.529  26.722  1.00 75.86           O
ATOM   2842  OE2 GLU A 191       6.982  10.590  28.179  1.00 75.86           O
ATOM   2843  HN  GLU A 191       3.822   8.922  25.119  1.00 75.86           H
ATOM   2844  N   GLU A 192       6.083   5.475  25.548  1.00 74.10           N
ATOM   2845  CA  GLU A 192       5.920   4.121  26.050  1.00 74.10           C
ATOM   2846  C   GLU A 192       7.256   3.580  26.561  1.00 74.10           C
ATOM   2847  O   GLU A 192       8.220   3.479  25.803  1.00 74.10           O
ATOM   2848  HA  GLU A 192       5.213   4.203  26.877  1.00 74.10           H
ATOM   2849  CB  GLU A 192       5.331   3.205  24.976  1.00 74.10           C
ATOM   2850 1HB  GLU A 192       4.487   3.698  24.494  1.00 74.10           H
ATOM   2851 2HB  GLU A 192       6.113   2.908  24.277  1.00 74.10           H
ATOM   2852  CG  GLU A 192       4.792   1.913  25.593  1.00 74.10           C
ATOM   2853 1HG  GLU A 192       4.602   1.182  24.807  1.00 74.10           H
ATOM   2854 2HG  GLU A 192       5.542   1.481  26.255  1.00 74.10           H
ATOM   2855  CD  GLU A 192       3.503   2.175  26.376  1.00 74.10           C
ATOM   2856  OE1 GLU A 192       3.264   1.420  27.343  1.00 74.10           O
ATOM   2857  OE2 GLU A 192       2.787   3.123  25.989  1.00 74.10           O
ATOM   2858  HN  GLU A 192       6.863   5.607  24.935  1.00 74.10           H
ATOM   2859  N   SER A 193       7.272   3.245  27.843  1.00 74.60           N
ATOM   2860  CA  SER A 193       8.454   2.655  28.448  1.00 74.60           C
ATOM   2861  C   SER A 193       9.663   3.567  28.232  1.00 74.60           C
ATOM   2862  O   SER A 193      10.783   3.089  28.061  1.00 74.60           O
ATOM   2863  HA  SER A 193       8.223   2.570  29.510  1.00 74.60           H
ATOM   2864  CB  SER A 193       8.730   1.263  27.875  1.00 74.60           C
ATOM   2865 1HB  SER A 193       8.999   1.352  26.822  1.00 74.60           H
ATOM   2866 2HB  SER A 193       9.587   0.824  28.386  1.00 74.60           H
ATOM   2867  OG  SER A 193       7.605   0.399  28.006  1.00 74.60           O
ATOM   2868  HG  SER A 193       7.805  -0.488  27.589  1.00 74.60           H
ATOM   2869  HN  SER A 193       6.497   3.370  28.463  1.00 74.60           H
ATOM   2870  N   GLY A 194       9.395   4.865  28.248  1.00 83.04           N
ATOM   2871  CA  GLY A 194      10.456   5.850  28.126  1.00 83.04           C
ATOM   2872  C   GLY A 194      10.862   6.041  26.664  1.00 83.04           C
ATOM   2873  O   GLY A 194      11.847   6.718  26.372  1.00 83.04           O
ATOM   2874 1HA  GLY A 194      10.124   6.801  28.542  1.00 83.04           H
ATOM   2875 2HA  GLY A 194      11.321   5.532  28.709  1.00 83.04           H
ATOM   2876  HN  GLY A 194       8.474   5.245  28.341  1.00 83.04           H
ATOM   2877  N   ILE A 195      10.084   5.430  25.782  1.00 81.02           N
ATOM   2878  CA  ILE A 195      10.324   5.561  24.355  1.00 81.02           C
ATOM   2879  C   ILE A 195       9.168   6.336  23.717  1.00 81.02           C
ATOM   2880  O   ILE A 195       8.002   6.023  23.952  1.00 81.02           O
ATOM   2881  HA  ILE A 195      11.238   6.140  24.229  1.00 81.02           H
ATOM   2882  CB  ILE A 195      10.566   4.189  23.724  1.00 81.02           C
ATOM   2883  HB  ILE A 195       9.684   3.573  23.897  1.00 81.02           H
ATOM   2884  CG1 ILE A 195      11.749   3.481  24.389  1.00 81.02           C
ATOM   2885 1HG1 ILE A 195      12.655   4.070  24.247  1.00 81.02           H
ATOM   2886 2HG1 ILE A 195      11.579   3.412  25.463  1.00 81.02           H
ATOM   2887  CG2 ILE A 195      10.746   4.305  22.209  1.00 81.02           C
ATOM   2888 1HG2 ILE A 195       9.848   4.738  21.769  1.00 81.02           H
ATOM   2889 2HG2 ILE A 195      11.601   4.946  21.993  1.00 81.02           H
ATOM   2890 3HG2 ILE A 195      10.917   3.315  21.786  1.00 81.02           H
ATOM   2891  CD1 ILE A 195      11.947   2.080  23.807  1.00 81.02           C
ATOM   2892 1HD1 ILE A 195      11.047   1.487  23.972  1.00 81.02           H
ATOM   2893 2HD1 ILE A 195      12.141   2.155  22.737  1.00 81.02           H
ATOM   2894 3HD1 ILE A 195      12.794   1.600  24.297  1.00 81.02           H
ATOM   2895  HN  ILE A 195       9.303   4.856  26.028  1.00 81.02           H
ATOM   2896  N   ALA A 196       9.533   7.331  22.922  1.00 91.36           N
ATOM   2897  CA  ALA A 196       8.546   8.091  22.174  1.00 91.36           C
ATOM   2898  C   ALA A 196       8.137   7.302  20.929  1.00 91.36           C
ATOM   2899  O   ALA A 196       8.989   6.893  20.141  1.00 91.36           O
ATOM   2900  HA  ALA A 196       7.673   8.222  22.814  1.00 91.36           H
ATOM   2901  CB  ALA A 196       9.116   9.469  21.830  1.00 91.36           C
ATOM   2902 1HB  ALA A 196       9.363  10.000  22.750  1.00 91.36           H
ATOM   2903 2HB  ALA A 196      10.016   9.350  21.227  1.00 91.36           H
ATOM   2904 3HB  ALA A 196       8.375  10.039  21.270  1.00 91.36           H
ATOM   2905  HN  ALA A 196      10.481   7.619  22.785  1.00 91.36           H
ATOM   2906  N   ILE A 197       6.833   7.112  20.789  1.00 87.35           N
ATOM   2907  CA  ILE A 197       6.304   6.345  19.675  1.00 87.35           C
ATOM   2908  C   ILE A 197       5.255   7.181  18.939  1.00 87.35           C
ATOM   2909  O   ILE A 197       4.354   7.742  19.561  1.00 87.35           O
ATOM   2910  HA  ILE A 197       7.130   6.148  18.992  1.00 87.35           H
ATOM   2911  CB  ILE A 197       5.782   4.990  20.157  1.00 87.35           C
ATOM   2912  HB  ILE A 197       4.995   5.167  20.889  1.00 87.35           H
ATOM   2913  CG1 ILE A 197       6.885   4.197  20.861  1.00 87.35           C
ATOM   2914 1HG1 ILE A 197       7.700   4.002  20.164  1.00 87.35           H
ATOM   2915 2HG1 ILE A 197       7.299   4.789  21.677  1.00 87.35           H
ATOM   2916  CG2 ILE A 197       5.157   4.201  19.004  1.00 87.35           C
ATOM   2917 1HG2 ILE A 197       4.324   4.767  18.586  1.00 87.35           H
ATOM   2918 2HG2 ILE A 197       5.906   4.033  18.230  1.00 87.35           H
ATOM   2919 3HG2 ILE A 197       4.795   3.242  19.374  1.00 87.35           H
ATOM   2920  CD1 ILE A 197       6.346   2.873  21.407  1.00 87.35           C
ATOM   2921 1HD1 ILE A 197       5.548   3.073  22.122  1.00 87.35           H
ATOM   2922 2HD1 ILE A 197       5.955   2.274  20.585  1.00 87.35           H
ATOM   2923 3HD1 ILE A 197       7.151   2.330  21.903  1.00 87.35           H
ATOM   2924  HN  ILE A 197       6.145   7.471  21.420  1.00 87.35           H
ATOM   2925  N   CYS A 198       5.406   7.238  17.624  1.00 92.39           N
ATOM   2926  CA  CYS A 198       4.365   7.790  16.774  1.00 92.39           C
ATOM   2927  C   CYS A 198       3.324   6.698  16.518  1.00 92.39           C
ATOM   2928  O   CYS A 198       3.600   5.724  15.820  1.00 92.39           O
ATOM   2929  HA  CYS A 198       3.925   8.624  17.320  1.00 92.39           H
ATOM   2930  CB  CYS A 198       4.937   8.350  15.470  1.00 92.39           C
ATOM   2931 1HB  CYS A 198       5.545   9.230  15.678  1.00 92.39           H
ATOM   2932 2HB  CYS A 198       5.593   7.613  15.005  1.00 92.39           H
ATOM   2933  SG  CYS A 198       3.577   8.786  14.326  1.00 92.39           S
ATOM   2934  HN  CYS A 198       6.220   6.916  17.140  1.00 92.39           H
ATOM   2935  N   THR A 199       2.149   6.898  17.097  1.00 90.65           N
ATOM   2936  CA  THR A 199       1.070   5.936  16.951  1.00 90.65           C
ATOM   2937  C   THR A 199      -0.278   6.655  16.875  1.00 90.65           C
ATOM   2938  O   THR A 199      -0.366   7.849  17.159  1.00 90.65           O
ATOM   2939  HA  THR A 199       1.205   5.409  16.007  1.00 90.65           H
ATOM   2940  CB  THR A 199       1.164   4.941  18.110  1.00 90.65           C
ATOM   2941  HB  THR A 199       2.192   4.611  18.257  1.00 90.65           H
ATOM   2942  OG1 THR A 199       0.233   3.919  17.766  1.00 90.65           O
ATOM   2943  HG1 THR A 199       0.411   3.098  18.308  1.00 90.65           H
ATOM   2944  CG2 THR A 199       0.620   5.515  19.420  1.00 90.65           C
ATOM   2945 1HG2 THR A 199      -0.429   5.783  19.292  1.00 90.65           H
ATOM   2946 2HG2 THR A 199       1.191   6.403  19.693  1.00 90.65           H
ATOM   2947 3HG2 THR A 199       0.710   4.768  20.209  1.00 90.65           H
ATOM   2948  HN  THR A 199       1.930   7.698  17.656  1.00 90.65           H
ATOM   2949  N   MET A 200      -1.296   5.898  16.491  1.00 89.43           N
ATOM   2950  CA  MET A 200      -2.664   6.375  16.595  1.00 89.43           C
ATOM   2951  C   MET A 200      -3.228   6.122  17.994  1.00 89.43           C
ATOM   2952  O   MET A 200      -3.088   5.026  18.535  1.00 89.43           O
ATOM   2953  HA  MET A 200      -2.617   7.447  16.403  1.00 89.43           H
ATOM   2954  CB  MET A 200      -3.534   5.662  15.557  1.00 89.43           C
ATOM   2955 1HB  MET A 200      -3.429   4.583  15.669  1.00 89.43           H
ATOM   2956 2HB  MET A 200      -4.583   5.900  15.731  1.00 89.43           H
ATOM   2957  CG  MET A 200      -3.140   6.073  14.137  1.00 89.43           C
ATOM   2958 1HG  MET A 200      -3.157   7.159  14.045  1.00 89.43           H
ATOM   2959 2HG  MET A 200      -2.120   5.751  13.925  1.00 89.43           H
ATOM   2960  SD  MET A 200      -4.265   5.345  12.957  1.00 89.43           S
ATOM   2961  CE  MET A 200      -5.755   6.243  13.355  1.00 89.43           C
ATOM   2962 1HE  MET A 200      -6.024   6.058  14.395  1.00 89.43           H
ATOM   2963 2HE  MET A 200      -5.587   7.310  13.207  1.00 89.43           H
ATOM   2964 3HE  MET A 200      -6.565   5.909  12.706  1.00 89.43           H
ATOM   2965  HN  MET A 200      -1.196   4.977  16.115  1.00 89.43           H
ATOM   2966  N   VAL A 201      -3.855   7.154  18.540  1.00 91.82           N
ATOM   2967  CA  VAL A 201      -4.538   7.024  19.816  1.00 91.82           C
ATOM   2968  C   VAL A 201      -6.023   7.344  19.630  1.00 91.82           C
ATOM   2969  O   VAL A 201      -6.377   8.453  19.232  1.00 91.82           O
ATOM   2970  HA  VAL A 201      -4.440   5.988  20.138  1.00 91.82           H
ATOM   2971  CB  VAL A 201      -3.862   7.912  20.864  1.00 91.82           C
ATOM   2972  HB  VAL A 201      -3.977   8.949  20.549  1.00 91.82           H
ATOM   2973  CG1 VAL A 201      -4.536   7.758  22.229  1.00 91.82           C
ATOM   2974 1HG1 VAL A 201      -5.585   8.046  22.151  1.00 91.82           H
ATOM   2975 2HG1 VAL A 201      -4.467   6.720  22.553  1.00 91.82           H
ATOM   2976 3HG1 VAL A 201      -4.036   8.399  22.955  1.00 91.82           H
ATOM   2977  CG2 VAL A 201      -2.365   7.610  20.954  1.00 91.82           C
ATOM   2978 1HG2 VAL A 201      -2.221   6.567  21.234  1.00 91.82           H
ATOM   2979 2HG2 VAL A 201      -1.898   7.795  19.986  1.00 91.82           H
ATOM   2980 3HG2 VAL A 201      -1.910   8.255  21.706  1.00 91.82           H
ATOM   2981  HN  VAL A 201      -3.900   8.063  18.127  1.00 91.82           H
ATOM   2982  N   TYR A 202      -6.850   6.353  19.925  1.00 92.08           N
ATOM   2983  CA  TYR A 202      -8.282   6.487  19.718  1.00 92.08           C
ATOM   2984  C   TYR A 202      -8.974   6.999  20.983  1.00 92.08           C
ATOM   2985  O   TYR A 202      -8.591   6.636  22.095  1.00 92.08           O
ATOM   2986  HA  TYR A 202      -8.440   7.203  18.912  1.00 92.08           H
ATOM   2987  CB  TYR A 202      -8.796   5.080  19.405  1.00 92.08           C
ATOM   2988 1HB  TYR A 202      -8.542   4.418  20.232  1.00 92.08           H
ATOM   2989 2HB  TYR A 202      -9.884   5.107  19.342  1.00 92.08           H
ATOM   2990  CG  TYR A 202      -8.240   4.489  18.108  1.00 92.08           C
ATOM   2991  CD1 TYR A 202      -8.846   4.777  16.902  1.00 92.08           C
ATOM   2992  HD1 TYR A 202      -9.722   5.426  16.874  1.00 92.08           H
ATOM   2993  CD2 TYR A 202      -7.131   3.668  18.144  1.00 92.08           C
ATOM   2994  HD2 TYR A 202      -6.652   3.441  19.096  1.00 92.08           H
ATOM   2995  CE1 TYR A 202      -8.322   4.221  15.682  1.00 92.08           C
ATOM   2996  HE1 TYR A 202      -8.791   4.440  14.723  1.00 92.08           H
ATOM   2997  CE2 TYR A 202      -6.607   3.112  16.924  1.00 92.08           C
ATOM   2998  HE2 TYR A 202      -5.732   2.462  16.938  1.00 92.08           H
ATOM   2999  CZ  TYR A 202      -7.228   3.416  15.753  1.00 92.08           C
ATOM   3000  OH  TYR A 202      -6.733   2.890  14.600  1.00 92.08           O
ATOM   3001  HH  TYR A 202      -7.290   3.185  13.823  1.00 92.08           H
ATOM   3002  HN  TYR A 202      -6.558   5.473  20.299  1.00 92.08           H
ATOM   3003  N   PRO A 203     -10.000   7.848  20.839  1.00 86.71           N
ATOM   3004  CA  PRO A 203     -10.662   8.437  22.006  1.00 86.71           C
ATOM   3005  C   PRO A 203     -11.444   7.408  22.806  1.00 86.71           C
ATOM   3006  O   PRO A 203     -11.917   6.415  22.253  1.00 86.71           O
ATOM   3007  HA  PRO A 203      -9.920   8.831  22.701  1.00 86.71           H
ATOM   3008  CB  PRO A 203     -11.578   9.504  21.404  1.00 86.71           C
ATOM   3009 1HB  PRO A 203     -12.490   9.626  21.988  1.00 86.71           H
ATOM   3010 2HB  PRO A 203     -11.091  10.478  21.368  1.00 86.71           H
ATOM   3011  CG  PRO A 203     -11.871   8.983  20.025  1.00 86.71           C
ATOM   3012 1HG  PRO A 203     -12.705   8.281  20.038  1.00 86.71           H
ATOM   3013 2HG  PRO A 203     -12.147   9.792  19.349  1.00 86.71           H
ATOM   3014  CD  PRO A 203     -10.606   8.312  19.578  1.00 86.71           C
ATOM   3015 1HD  PRO A 203     -10.809   7.482  18.901  1.00 86.71           H
ATOM   3016 2HD  PRO A 203      -9.950   9.003  19.048  1.00 86.71           H
ATOM   3017  N   SER A 204     -11.562   7.674  24.098  1.00 78.10           N
ATOM   3018  CA  SER A 204     -11.904   6.630  25.049  1.00 78.10           C
ATOM   3019  C   SER A 204     -13.301   6.084  24.747  1.00 78.10           C
ATOM   3020  O   SER A 204     -13.553   4.891  24.908  1.00 78.10           O
ATOM   3021  HA  SER A 204     -11.151   5.854  24.909  1.00 78.10           H
ATOM   3022  CB  SER A 204     -11.837   7.150  26.487  1.00 78.10           C
ATOM   3023 1HB  SER A 204     -12.231   6.394  27.165  1.00 78.10           H
ATOM   3024 2HB  SER A 204     -10.796   7.317  26.764  1.00 78.10           H
ATOM   3025  OG  SER A 204     -12.571   8.361  26.650  1.00 78.10           O
ATOM   3026  HG  SER A 204     -13.549   8.163  26.711  1.00 78.10           H
ATOM   3027  HN  SER A 204     -11.427   8.581  24.497  1.00 78.10           H
ATOM   3028  N   ASP A 205     -14.172   6.983  24.313  1.00 72.01           N
ATOM   3029  CA  ASP A 205     -15.602   6.739  24.393  1.00 72.01           C
ATOM   3030  C   ASP A 205     -15.953   5.512  23.550  1.00 72.01           C
ATOM   3031  O   ASP A 205     -16.674   4.626  24.007  1.00 72.01           O
ATOM   3032  HA  ASP A 205     -15.808   6.590  25.453  1.00 72.01           H
ATOM   3033  CB  ASP A 205     -16.395   7.930  23.850  1.00 72.01           C
ATOM   3034 1HB  ASP A 205     -16.051   8.172  22.844  1.00 72.01           H
ATOM   3035 2HB  ASP A 205     -17.449   7.663  23.770  1.00 72.01           H
ATOM   3036  CG  ASP A 205     -16.239   9.152  24.756  1.00 72.01           C
ATOM   3037  OD1 ASP A 205     -15.737   8.962  25.885  1.00 72.01           O
ATOM   3038  OD2 ASP A 205     -16.625  10.250  24.299  1.00 72.01           O
ATOM   3039  HN  ASP A 205     -13.915   7.863  23.914  1.00 72.01           H
ATOM   3040  N   GLU A 206     -15.429   5.500  22.333  1.00 75.47           N
ATOM   3041  CA  GLU A 206     -15.709   4.415  21.408  1.00 75.47           C
ATOM   3042  C   GLU A 206     -14.413   3.916  20.766  1.00 75.47           C
ATOM   3043  O   GLU A 206     -14.401   3.538  19.596  1.00 75.47           O
ATOM   3044  HA  GLU A 206     -16.149   3.623  22.015  1.00 75.47           H
ATOM   3045  CB  GLU A 206     -16.717   4.849  20.343  1.00 75.47           C
ATOM   3046 1HB  GLU A 206     -16.381   5.775  19.875  1.00 75.47           H
ATOM   3047 2HB  GLU A 206     -16.871   4.039  19.631  1.00 75.47           H
ATOM   3048  CG  GLU A 206     -18.083   5.140  20.967  1.00 75.47           C
ATOM   3049 1HG  GLU A 206     -18.189   4.581  21.896  1.00 75.47           H
ATOM   3050 2HG  GLU A 206     -18.153   6.198  21.222  1.00 75.47           H
ATOM   3051  CD  GLU A 206     -19.215   4.766  20.007  1.00 75.47           C
ATOM   3052  OE1 GLU A 206     -20.185   4.142  20.490  1.00 75.47           O
ATOM   3053  OE2 GLU A 206     -19.085   5.113  18.814  1.00 75.47           O
ATOM   3054  HN  GLU A 206     -14.823   6.212  21.978  1.00 75.47           H
ATOM   3055  N   SER A 207     -13.352   3.932  21.560  1.00 87.88           N
ATOM   3056  CA  SER A 207     -12.023   3.665  21.039  1.00 87.88           C
ATOM   3057  C   SER A 207     -12.021   2.347  20.262  1.00 87.88           C
ATOM   3058  O   SER A 207     -11.475   2.271  19.162  1.00 87.88           O
ATOM   3059  HA  SER A 207     -11.800   4.500  20.375  1.00 87.88           H
ATOM   3060  CB  SER A 207     -10.988   3.619  22.165  1.00 87.88           C
ATOM   3061 1HB  SER A 207     -10.022   3.323  21.758  1.00 87.88           H
ATOM   3062 2HB  SER A 207     -10.865   4.617  22.585  1.00 87.88           H
ATOM   3063  OG  SER A 207     -11.364   2.713  23.199  1.00 87.88           O
ATOM   3064  HG  SER A 207     -10.812   2.878  24.016  1.00 87.88           H
ATOM   3065  HN  SER A 207     -13.391   4.123  22.541  1.00 87.88           H
ATOM   3066  N   THR A 208     -12.637   1.341  20.865  1.00 87.56           N
ATOM   3067  CA  THR A 208     -12.617   0.003  20.297  1.00 87.56           C
ATOM   3068  C   THR A 208     -13.322  -0.011  18.940  1.00 87.56           C
ATOM   3069  O   THR A 208     -12.810  -0.579  17.976  1.00 87.56           O
ATOM   3070  HA  THR A 208     -11.579  -0.280  20.122  1.00 87.56           H
ATOM   3071  CB  THR A 208     -13.242  -0.952  21.316  1.00 87.56           C
ATOM   3072  HB  THR A 208     -14.313  -0.773  21.412  1.00 87.56           H
ATOM   3073  OG1 THR A 208     -12.476  -0.746  22.500  1.00 87.56           O
ATOM   3074  HG1 THR A 208     -11.514  -0.955  22.326  1.00 87.56           H
ATOM   3075  CG2 THR A 208     -13.000  -2.422  20.967  1.00 87.56           C
ATOM   3076 1HG2 THR A 208     -11.928  -2.616  20.938  1.00 87.56           H
ATOM   3077 2HG2 THR A 208     -13.435  -2.640  19.991  1.00 87.56           H
ATOM   3078 3HG2 THR A 208     -13.464  -3.056  21.722  1.00 87.56           H
ATOM   3079  HN  THR A 208     -13.143   1.428  21.723  1.00 87.56           H
ATOM   3080  N   LYS A 209     -14.487   0.620  18.907  1.00 83.45           N
ATOM   3081  CA  LYS A 209     -15.289   0.648  17.696  1.00 83.45           C
ATOM   3082  C   LYS A 209     -14.501   1.340  16.582  1.00 83.45           C
ATOM   3083  O   LYS A 209     -14.474   0.865  15.448  1.00 83.45           O
ATOM   3084  HA  LYS A 209     -15.470  -0.386  17.400  1.00 83.45           H
ATOM   3085  CB  LYS A 209     -16.653   1.285  17.971  1.00 83.45           C
ATOM   3086 1HB  LYS A 209     -16.516   2.259  18.440  1.00 83.45           H
ATOM   3087 2HB  LYS A 209     -17.175   1.455  17.030  1.00 83.45           H
ATOM   3088  CG  LYS A 209     -17.502   0.391  18.877  1.00 83.45           C
ATOM   3089 1HG  LYS A 209     -17.551  -0.615  18.460  1.00 83.45           H
ATOM   3090 2HG  LYS A 209     -17.031   0.308  19.856  1.00 83.45           H
ATOM   3091  CD  LYS A 209     -18.917   0.954  19.032  1.00 83.45           C
ATOM   3092 1HD  LYS A 209     -18.866   2.021  19.248  1.00 83.45           H
ATOM   3093 2HD  LYS A 209     -19.460   0.844  18.094  1.00 83.45           H
ATOM   3094  CE  LYS A 209     -19.672   0.237  20.153  1.00 83.45           C
ATOM   3095 1HE  LYS A 209     -19.939  -0.770  19.833  1.00 83.45           H
ATOM   3096 2HE  LYS A 209     -19.028   0.134  21.026  1.00 83.45           H
ATOM   3097  NZ  LYS A 209     -20.894   0.989  20.517  1.00 83.45           N
ATOM   3098 1HZ  LYS A 209     -21.363   0.520  21.285  1.00 83.45           H
ATOM   3099 2HZ  LYS A 209     -20.641   1.929  20.799  1.00 83.45           H
ATOM   3100 3HZ  LYS A 209     -21.516   1.031  19.717  1.00 83.45           H
ATOM   3101  HN  LYS A 209     -14.882   1.106  19.686  1.00 83.45           H
ATOM   3102  N   LEU A 210     -13.878   2.452  16.945  1.00 89.76           N
ATOM   3103  CA  LEU A 210     -13.208   3.288  15.964  1.00 89.76           C
ATOM   3104  C   LEU A 210     -12.048   2.508  15.341  1.00 89.76           C
ATOM   3105  O   LEU A 210     -11.905   2.472  14.120  1.00 89.76           O
ATOM   3106  HA  LEU A 210     -13.931   3.516  15.181  1.00 89.76           H
ATOM   3107  CB  LEU A 210     -12.786   4.618  16.592  1.00 89.76           C
ATOM   3108 1HB  LEU A 210     -13.638   5.026  17.137  1.00 89.76           H
ATOM   3109 2HB  LEU A 210     -12.004   4.419  17.325  1.00 89.76           H
ATOM   3110  CG  LEU A 210     -12.278   5.687  15.622  1.00 89.76           C
ATOM   3111  HG  LEU A 210     -11.457   5.262  15.045  1.00 89.76           H
ATOM   3112  CD1 LEU A 210     -13.370   6.088  14.628  1.00 89.76           C
ATOM   3113 1HD1 LEU A 210     -13.678   5.214  14.054  1.00 89.76           H
ATOM   3114 2HD1 LEU A 210     -14.227   6.487  15.170  1.00 89.76           H
ATOM   3115 3HD1 LEU A 210     -12.982   6.849  13.950  1.00 89.76           H
ATOM   3116  CD2 LEU A 210     -11.721   6.894  16.380  1.00 89.76           C
ATOM   3117 1HD2 LEU A 210     -12.506   7.328  16.999  1.00 89.76           H
ATOM   3118 2HD2 LEU A 210     -10.893   6.575  17.013  1.00 89.76           H
ATOM   3119 3HD2 LEU A 210     -11.367   7.638  15.667  1.00 89.76           H
ATOM   3120  HN  LEU A 210     -13.827   2.782  17.887  1.00 89.76           H
ATOM   3121  N   LYS A 211     -11.251   1.902  16.209  1.00 94.09           N
ATOM   3122  CA  LYS A 211     -10.116   1.114  15.759  1.00 94.09           C
ATOM   3123  C   LYS A 211     -10.604   0.026  14.801  1.00 94.09           C
ATOM   3124  O   LYS A 211     -10.063  -0.132  13.707  1.00 94.09           O
ATOM   3125  HA  LYS A 211      -9.451   1.782  15.212  1.00 94.09           H
ATOM   3126  CB  LYS A 211      -9.331   0.573  16.955  1.00 94.09           C
ATOM   3127 1HB  LYS A 211      -8.946   1.403  17.548  1.00 94.09           H
ATOM   3128 2HB  LYS A 211      -9.996   0.002  17.603  1.00 94.09           H
ATOM   3129  CG  LYS A 211      -8.172  -0.313  16.495  1.00 94.09           C
ATOM   3130 1HG  LYS A 211      -8.563  -1.235  16.066  1.00 94.09           H
ATOM   3131 2HG  LYS A 211      -7.613   0.193  15.708  1.00 94.09           H
ATOM   3132  CD  LYS A 211      -7.238  -0.643  17.661  1.00 94.09           C
ATOM   3133 1HD  LYS A 211      -6.865   0.279  18.105  1.00 94.09           H
ATOM   3134 2HD  LYS A 211      -7.792  -1.169  18.438  1.00 94.09           H
ATOM   3135  CE  LYS A 211      -6.062  -1.504  17.195  1.00 94.09           C
ATOM   3136 1HE  LYS A 211      -6.426  -2.472  16.851  1.00 94.09           H
ATOM   3137 2HE  LYS A 211      -5.570  -1.029  16.345  1.00 94.09           H
ATOM   3138  NZ  LYS A 211      -5.090  -1.693  18.295  1.00 94.09           N
ATOM   3139 1HZ  LYS A 211      -4.381  -2.358  18.008  1.00 94.09           H
ATOM   3140 2HZ  LYS A 211      -4.652  -0.806  18.516  1.00 94.09           H
ATOM   3141 3HZ  LYS A 211      -5.572  -2.046  19.114  1.00 94.09           H
ATOM   3142  HN  LYS A 211     -11.371   1.943  17.201  1.00 94.09           H
ATOM   3143  N   SER A 212     -11.622  -0.697  15.246  1.00 91.66           N
ATOM   3144  CA  SER A 212     -12.130  -1.824  14.482  1.00 91.66           C
ATOM   3145  C   SER A 212     -12.613  -1.351  13.110  1.00 91.66           C
ATOM   3146  O   SER A 212     -12.384  -2.019  12.103  1.00 91.66           O
ATOM   3147  HA  SER A 212     -11.285  -2.505  14.377  1.00 91.66           H
ATOM   3148  CB  SER A 212     -13.263  -2.530  15.230  1.00 91.66           C
ATOM   3149 1HB  SER A 212     -14.090  -1.835  15.374  1.00 91.66           H
ATOM   3150 2HB  SER A 212     -13.639  -3.354  14.624  1.00 91.66           H
ATOM   3151  OG  SER A 212     -12.838  -3.029  16.496  1.00 91.66           O
ATOM   3152  HG  SER A 212     -13.023  -2.353  17.209  1.00 91.66           H
ATOM   3153  HN  SER A 212     -12.095  -0.524  16.109  1.00 91.66           H
ATOM   3154  N   ALA A 213     -13.273  -0.202  13.114  1.00 94.68           N
ATOM   3155  CA  ALA A 213     -13.811   0.356  11.885  1.00 94.68           C
ATOM   3156  C   ALA A 213     -12.658   0.709  10.944  1.00 94.68           C
ATOM   3157  O   ALA A 213     -12.698   0.383   9.758  1.00 94.68           O
ATOM   3158  HA  ALA A 213     -14.431  -0.407  11.417  1.00 94.68           H
ATOM   3159  CB  ALA A 213     -14.685   1.568  12.215  1.00 94.68           C
ATOM   3160 1HB  ALA A 213     -15.506   1.259  12.862  1.00 94.68           H
ATOM   3161 2HB  ALA A 213     -14.085   2.322  12.725  1.00 94.68           H
ATOM   3162 3HB  ALA A 213     -15.088   1.987  11.293  1.00 94.68           H
ATOM   3163  HN  ALA A 213     -13.443   0.342  13.936  1.00 94.68           H
ATOM   3164  N   VAL A 214     -11.657   1.370  11.506  1.00 93.13           N
ATOM   3165  CA  VAL A 214     -10.529   1.835  10.717  1.00 93.13           C
ATOM   3166  C   VAL A 214      -9.832   0.634  10.075  1.00 93.13           C
ATOM   3167  O   VAL A 214      -9.481   0.672   8.896  1.00 93.13           O
ATOM   3168  HA  VAL A 214     -10.922   2.475   9.927  1.00 93.13           H
ATOM   3169  CB  VAL A 214      -9.592   2.675  11.587  1.00 93.13           C
ATOM   3170  HB  VAL A 214      -9.357   2.098  12.481  1.00 93.13           H
ATOM   3171  CG1 VAL A 214      -8.280   2.966  10.857  1.00 93.13           C
ATOM   3172 1HG1 VAL A 214      -7.783   2.026  10.614  1.00 93.13           H
ATOM   3173 2HG1 VAL A 214      -8.489   3.514   9.938  1.00 93.13           H
ATOM   3174 3HG1 VAL A 214      -7.632   3.565  11.497  1.00 93.13           H
ATOM   3175  CG2 VAL A 214     -10.272   3.972  12.030  1.00 93.13           C
ATOM   3176 1HG2 VAL A 214     -10.550   4.555  11.152  1.00 93.13           H
ATOM   3177 2HG2 VAL A 214     -11.166   3.735  12.607  1.00 93.13           H
ATOM   3178 3HG2 VAL A 214      -9.584   4.550  12.647  1.00 93.13           H
ATOM   3179  HN  VAL A 214     -11.608   1.588  12.481  1.00 93.13           H
ATOM   3180  N   LEU A 215      -9.652  -0.405  10.878  1.00 92.88           N
ATOM   3181  CA  LEU A 215      -8.927  -1.581  10.429  1.00 92.88           C
ATOM   3182  C   LEU A 215      -9.748  -2.303   9.358  1.00 92.88           C
ATOM   3183  O   LEU A 215      -9.208  -2.729   8.339  1.00 92.88           O
ATOM   3184  HA  LEU A 215      -7.996  -1.239   9.977  1.00 92.88           H
ATOM   3185  CB  LEU A 215      -8.554  -2.467  11.619  1.00 92.88           C
ATOM   3186 1HB  LEU A 215      -9.451  -2.638  12.214  1.00 92.88           H
ATOM   3187 2HB  LEU A 215      -8.235  -3.438  11.238  1.00 92.88           H
ATOM   3188  CG  LEU A 215      -7.459  -1.927  12.541  1.00 92.88           C
ATOM   3189  HG  LEU A 215      -7.813  -0.995  12.981  1.00 92.88           H
ATOM   3190  CD1 LEU A 215      -7.184  -2.896  13.692  1.00 92.88           C
ATOM   3191 1HD1 LEU A 215      -8.094  -3.035  14.275  1.00 92.88           H
ATOM   3192 2HD1 LEU A 215      -6.860  -3.856  13.290  1.00 92.88           H
ATOM   3193 3HD1 LEU A 215      -6.402  -2.487  14.332  1.00 92.88           H
ATOM   3194  CD2 LEU A 215      -6.190  -1.600  11.751  1.00 92.88           C
ATOM   3195 1HD2 LEU A 215      -5.823  -2.503  11.264  1.00 92.88           H
ATOM   3196 2HD2 LEU A 215      -6.416  -0.846  10.997  1.00 92.88           H
ATOM   3197 3HD2 LEU A 215      -5.428  -1.218  12.430  1.00 92.88           H
ATOM   3198  HN  LEU A 215      -9.990  -0.450  11.818  1.00 92.88           H
ATOM   3199  N   THR A 216     -11.041  -2.417   9.626  1.00 92.30           N
ATOM   3200  CA  THR A 216     -11.937  -3.103   8.712  1.00 92.30           C
ATOM   3201  C   THR A 216     -11.930  -2.417   7.344  1.00 92.30           C
ATOM   3202  O   THR A 216     -11.871  -3.084   6.312  1.00 92.30           O
ATOM   3203  HA  THR A 216     -11.566  -4.117   8.563  1.00 92.30           H
ATOM   3204  CB  THR A 216     -13.323  -3.156   9.358  1.00 92.30           C
ATOM   3205  HB  THR A 216     -13.725  -2.152   9.500  1.00 92.30           H
ATOM   3206  OG1 THR A 216     -13.122  -3.912  10.549  1.00 92.30           O
ATOM   3207  HG1 THR A 216     -13.098  -3.303  11.341  1.00 92.30           H
ATOM   3208  CG2 THR A 216     -14.316  -3.992   8.548  1.00 92.30           C
ATOM   3209 1HG2 THR A 216     -13.946  -5.014   8.463  1.00 92.30           H
ATOM   3210 2HG2 THR A 216     -14.426  -3.562   7.552  1.00 92.30           H
ATOM   3211 3HG2 THR A 216     -15.283  -3.996   9.051  1.00 92.30           H
ATOM   3212  HN  THR A 216     -11.476  -2.051  10.449  1.00 92.30           H
ATOM   3213  N   LEU A 217     -11.992  -1.094   7.380  1.00 89.02           N
ATOM   3214  CA  LEU A 217     -11.997  -0.312   6.156  1.00 89.02           C
ATOM   3215  C   LEU A 217     -10.708  -0.582   5.377  1.00 89.02           C
ATOM   3216  O   LEU A 217     -10.729  -0.691   4.153  1.00 89.02           O
ATOM   3217  HA  LEU A 217     -12.841  -0.650   5.555  1.00 89.02           H
ATOM   3218  CB  LEU A 217     -12.228   1.168   6.468  1.00 89.02           C
ATOM   3219 1HB  LEU A 217     -13.027   1.244   7.205  1.00 89.02           H
ATOM   3220 2HB  LEU A 217     -11.326   1.567   6.933  1.00 89.02           H
ATOM   3221  CG  LEU A 217     -12.588   2.057   5.275  1.00 89.02           C
ATOM   3222  HG  LEU A 217     -11.920   1.808   4.450  1.00 89.02           H
ATOM   3223  CD1 LEU A 217     -14.016   1.784   4.799  1.00 89.02           C
ATOM   3224 1HD1 LEU A 217     -14.105   0.740   4.497  1.00 89.02           H
ATOM   3225 2HD1 LEU A 217     -14.714   1.988   5.610  1.00 89.02           H
ATOM   3226 3HD1 LEU A 217     -14.245   2.428   3.950  1.00 89.02           H
ATOM   3227  CD2 LEU A 217     -12.366   3.534   5.605  1.00 89.02           C
ATOM   3228 1HD2 LEU A 217     -12.993   3.815   6.451  1.00 89.02           H
ATOM   3229 2HD2 LEU A 217     -11.318   3.697   5.859  1.00 89.02           H
ATOM   3230 3HD2 LEU A 217     -12.629   4.143   4.740  1.00 89.02           H
ATOM   3231  HN  LEU A 217     -12.037  -0.560   8.224  1.00 89.02           H
ATOM   3232  N   LYS A 218      -9.615  -0.682   6.121  1.00 86.37           N
ATOM   3233  CA  LYS A 218      -8.312  -0.890   5.512  1.00 86.37           C
ATOM   3234  C   LYS A 218      -8.306  -2.230   4.775  1.00 86.37           C
ATOM   3235  O   LYS A 218      -7.821  -2.321   3.648  1.00 86.37           O
ATOM   3236  HA  LYS A 218      -8.162  -0.094   4.782  1.00 86.37           H
ATOM   3237  CB  LYS A 218      -7.205  -0.759   6.559  1.00 86.37           C
ATOM   3238 1HB  LYS A 218      -7.344   0.160   7.129  1.00 86.37           H
ATOM   3239 2HB  LYS A 218      -7.269  -1.585   7.267  1.00 86.37           H
ATOM   3240  CG  LYS A 218      -5.824  -0.751   5.899  1.00 86.37           C
ATOM   3241 1HG  LYS A 218      -5.711  -1.638   5.275  1.00 86.37           H
ATOM   3242 2HG  LYS A 218      -5.736   0.114   5.241  1.00 86.37           H
ATOM   3243  CD  LYS A 218      -4.714  -0.714   6.950  1.00 86.37           C
ATOM   3244 1HD  LYS A 218      -4.785   0.208   7.527  1.00 86.37           H
ATOM   3245 2HD  LYS A 218      -4.844  -1.539   7.651  1.00 86.37           H
ATOM   3246  CE  LYS A 218      -3.334  -0.807   6.295  1.00 86.37           C
ATOM   3247 1HE  LYS A 218      -3.316  -1.637   5.589  1.00 86.37           H
ATOM   3248 2HE  LYS A 218      -3.134   0.100   5.725  1.00 86.37           H
ATOM   3249  NZ  LYS A 218      -2.285  -0.998   7.321  1.00 86.37           N
ATOM   3250 1HZ  LYS A 218      -1.409  -1.236   6.868  1.00 86.37           H
ATOM   3251 2HZ  LYS A 218      -2.169  -0.140   7.849  1.00 86.37           H
ATOM   3252 3HZ  LYS A 218      -2.557  -1.747   7.947  1.00 86.37           H
ATOM   3253  HN  LYS A 218      -9.611  -0.625   7.119  1.00 86.37           H
ATOM   3254  N   VAL A 219      -8.851  -3.238   5.441  1.00 91.27           N
ATOM   3255  CA  VAL A 219      -8.826  -4.589   4.906  1.00 91.27           C
ATOM   3256  C   VAL A 219      -9.709  -4.656   3.659  1.00 91.27           C
ATOM   3257  O   VAL A 219      -9.297  -5.189   2.630  1.00 91.27           O
ATOM   3258  HA  VAL A 219      -7.797  -4.810   4.620  1.00 91.27           H
ATOM   3259  CB  VAL A 219      -9.242  -5.588   5.988  1.00 91.27           C
ATOM   3260  HB  VAL A 219     -10.198  -5.261   6.396  1.00 91.27           H
ATOM   3261  CG1 VAL A 219      -9.436  -6.986   5.398  1.00 91.27           C
ATOM   3262 1HG1 VAL A 219     -10.214  -6.953   4.635  1.00 91.27           H
ATOM   3263 2HG1 VAL A 219      -8.502  -7.325   4.951  1.00 91.27           H
ATOM   3264 3HG1 VAL A 219      -9.732  -7.676   6.188  1.00 91.27           H
ATOM   3265  CG2 VAL A 219      -8.226  -5.612   7.132  1.00 91.27           C
ATOM   3266 1HG2 VAL A 219      -7.250  -5.903   6.745  1.00 91.27           H
ATOM   3267 2HG2 VAL A 219      -8.159  -4.620   7.579  1.00 91.27           H
ATOM   3268 3HG2 VAL A 219      -8.546  -6.330   7.887  1.00 91.27           H
ATOM   3269  HN  VAL A 219      -9.302  -3.143   6.328  1.00 91.27           H
ATOM   3270  N   ILE A 220     -10.908  -4.108   3.792  1.00 91.52           N
ATOM   3271  CA  ILE A 220     -11.905  -4.224   2.741  1.00 91.52           C
ATOM   3272  C   ILE A 220     -11.412  -3.488   1.493  1.00 91.52           C
ATOM   3273  O   ILE A 220     -11.297  -4.082   0.423  1.00 91.52           O
ATOM   3274  HA  ILE A 220     -12.004  -5.282   2.501  1.00 91.52           H
ATOM   3275  CB  ILE A 220     -13.268  -3.742   3.241  1.00 91.52           C
ATOM   3276  HB  ILE A 220     -13.136  -2.768   3.711  1.00 91.52           H
ATOM   3277  CG1 ILE A 220     -13.826  -4.687   4.308  1.00 91.52           C
ATOM   3278 1HG1 ILE A 220     -13.980  -5.676   3.878  1.00 91.52           H
ATOM   3279 2HG1 ILE A 220     -13.100  -4.799   5.114  1.00 91.52           H
ATOM   3280  CG2 ILE A 220     -14.243  -3.554   2.077  1.00 91.52           C
ATOM   3281 1HG2 ILE A 220     -13.844  -2.813   1.385  1.00 91.52           H
ATOM   3282 2HG2 ILE A 220     -14.377  -4.502   1.557  1.00 91.52           H
ATOM   3283 3HG2 ILE A 220     -15.205  -3.211   2.460  1.00 91.52           H
ATOM   3284  CD1 ILE A 220     -15.146  -4.158   4.873  1.00 91.52           C
ATOM   3285 1HD1 ILE A 220     -14.982  -3.179   5.323  1.00 91.52           H
ATOM   3286 2HD1 ILE A 220     -15.876  -4.070   4.068  1.00 91.52           H
ATOM   3287 3HD1 ILE A 220     -15.520  -4.848   5.629  1.00 91.52           H
ATOM   3288  HN  ILE A 220     -11.201  -3.592   4.597  1.00 91.52           H
ATOM   3289  N   LEU A 221     -11.135  -2.205   1.673  1.00 90.46           N
ATOM   3290  CA  LEU A 221     -10.826  -1.341   0.546  1.00 90.46           C
ATOM   3291  C   LEU A 221      -9.362  -1.536   0.146  1.00 90.46           C
ATOM   3292  O   LEU A 221      -8.990  -1.290  -1.000  1.00 90.46           O
ATOM   3293  HA  LEU A 221     -11.456  -1.653  -0.287  1.00 90.46           H
ATOM   3294  CB  LEU A 221     -11.187   0.110   0.869  1.00 90.46           C
ATOM   3295 1HB  LEU A 221     -10.635   0.412   1.759  1.00 90.46           H
ATOM   3296 2HB  LEU A 221     -10.840   0.741   0.050  1.00 90.46           H
ATOM   3297  CG  LEU A 221     -12.672   0.396   1.102  1.00 90.46           C
ATOM   3298  HG  LEU A 221     -12.995  -0.166   1.978  1.00 90.46           H
ATOM   3299  CD1 LEU A 221     -12.904   1.878   1.405  1.00 90.46           C
ATOM   3300 1HD1 LEU A 221     -12.350   2.156   2.302  1.00 90.46           H
ATOM   3301 2HD1 LEU A 221     -12.560   2.479   0.564  1.00 90.46           H
ATOM   3302 3HD1 LEU A 221     -13.968   2.053   1.567  1.00 90.46           H
ATOM   3303  CD2 LEU A 221     -13.515  -0.086  -0.081  1.00 90.46           C
ATOM   3304 1HD2 LEU A 221     -13.198   0.430  -0.987  1.00 90.46           H
ATOM   3305 2HD2 LEU A 221     -13.381  -1.160  -0.208  1.00 90.46           H
ATOM   3306 3HD2 LEU A 221     -14.566   0.130   0.111  1.00 90.46           H
ATOM   3307  HN  LEU A 221     -11.118  -1.756   2.567  1.00 90.46           H
ATOM   3308  N   GLY A 222      -8.571  -1.976   1.113  1.00 89.65           N
ATOM   3309  CA  GLY A 222      -7.129  -2.026   0.937  1.00 89.65           C
ATOM   3310  C   GLY A 222      -6.715  -3.281   0.166  1.00 89.65           C
ATOM   3311  O   GLY A 222      -5.672  -3.298  -0.485  1.00 89.65           O
ATOM   3312 1HA  GLY A 222      -6.794  -1.139   0.400  1.00 89.65           H
ATOM   3313 2HA  GLY A 222      -6.639  -2.014   1.910  1.00 89.65           H
ATOM   3314  HN  GLY A 222      -8.899  -2.294   2.003  1.00 89.65           H
ATOM   3315  N   PHE A 223      -7.553  -4.302   0.266  1.00 84.49           N
ATOM   3316  CA  PHE A 223      -7.221  -5.602  -0.293  1.00 84.49           C
ATOM   3317  C   PHE A 223      -8.441  -6.241  -0.959  1.00 84.49           C
ATOM   3318  O   PHE A 223      -8.446  -6.467  -2.168  1.00 84.49           O
ATOM   3319  HA  PHE A 223      -6.443  -5.443  -1.040  1.00 84.49           H
ATOM   3320  CB  PHE A 223      -6.767  -6.486   0.870  1.00 84.49           C
ATOM   3321 1HB  PHE A 223      -5.979  -5.971   1.419  1.00 84.49           H
ATOM   3322 2HB  PHE A 223      -7.601  -6.619   1.558  1.00 84.49           H
ATOM   3323  CG  PHE A 223      -6.254  -7.863   0.441  1.00 84.49           C
ATOM   3324  CD1 PHE A 223      -6.967  -8.980   0.747  1.00 84.49           C
ATOM   3325  HD1 PHE A 223      -7.904  -8.894   1.297  1.00 84.49           H
ATOM   3326  CD2 PHE A 223      -5.085  -7.969  -0.245  1.00 84.49           C
ATOM   3327  HD2 PHE A 223      -4.513  -7.074  -0.490  1.00 84.49           H
ATOM   3328  CE1 PHE A 223      -6.491 -10.257   0.349  1.00 84.49           C
ATOM   3329  HE1 PHE A 223      -7.062 -11.152   0.594  1.00 84.49           H
ATOM   3330  CE2 PHE A 223      -4.609  -9.246  -0.643  1.00 84.49           C
ATOM   3331  HE2 PHE A 223      -3.671  -9.332  -1.193  1.00 84.49           H
ATOM   3332  CZ  PHE A 223      -5.322 -10.363  -0.337  1.00 84.49           C
ATOM   3333  HZ  PHE A 223      -4.956 -11.344  -0.643  1.00 84.49           H
ATOM   3334  HN  PHE A 223      -8.444  -4.252   0.718  1.00 84.49           H
ATOM   3335  N   PHE A 224      -9.446  -6.514  -0.141  1.00 84.84           N
ATOM   3336  CA  PHE A 224     -10.477  -7.467  -0.514  1.00 84.84           C
ATOM   3337  C   PHE A 224     -11.207  -7.018  -1.782  1.00 84.84           C
ATOM   3338  O   PHE A 224     -11.288  -7.767  -2.754  1.00 84.84           O
ATOM   3339  HA  PHE A 224      -9.984  -8.421  -0.699  1.00 84.84           H
ATOM   3340  CB  PHE A 224     -11.477  -7.521   0.643  1.00 84.84           C
ATOM   3341 1HB  PHE A 224     -10.927  -7.581   1.582  1.00 84.84           H
ATOM   3342 2HB  PHE A 224     -12.043  -6.590   0.664  1.00 84.84           H
ATOM   3343  CG  PHE A 224     -12.456  -8.694   0.566  1.00 84.84           C
ATOM   3344  CD1 PHE A 224     -13.716  -8.498   0.094  1.00 84.84           C
ATOM   3345  HD1 PHE A 224     -14.029  -7.505  -0.229  1.00 84.84           H
ATOM   3346  CD2 PHE A 224     -12.066  -9.933   0.969  1.00 84.84           C
ATOM   3347  HD2 PHE A 224     -11.056 -10.090   1.347  1.00 84.84           H
ATOM   3348  CE1 PHE A 224     -14.625  -9.587   0.022  1.00 84.84           C
ATOM   3349  HE1 PHE A 224     -15.635  -9.430  -0.356  1.00 84.84           H
ATOM   3350  CE2 PHE A 224     -12.974 -11.022   0.897  1.00 84.84           C
ATOM   3351  HE2 PHE A 224     -12.661 -12.015   1.220  1.00 84.84           H
ATOM   3352  CZ  PHE A 224     -14.235 -10.826   0.425  1.00 84.84           C
ATOM   3353  HZ  PHE A 224     -14.932 -11.662   0.370  1.00 84.84           H
ATOM   3354  HN  PHE A 224      -9.563  -6.097   0.761  1.00 84.84           H
ATOM   3355  N   LEU A 225     -11.719  -5.797  -1.730  1.00 90.15           N
ATOM   3356  CA  LEU A 225     -12.481  -5.258  -2.843  1.00 90.15           C
ATOM   3357  C   LEU A 225     -11.606  -5.247  -4.098  1.00 90.15           C
ATOM   3358  O   LEU A 225     -11.988  -5.794  -5.131  1.00 90.15           O
ATOM   3359  HA  LEU A 225     -13.324  -5.927  -3.016  1.00 90.15           H
ATOM   3360  CB  LEU A 225     -13.058  -3.887  -2.484  1.00 90.15           C
ATOM   3361 1HB  LEU A 225     -13.747  -4.012  -1.649  1.00 90.15           H
ATOM   3362 2HB  LEU A 225     -12.243  -3.253  -2.132  1.00 90.15           H
ATOM   3363  CG  LEU A 225     -13.790  -3.151  -3.608  1.00 90.15           C
ATOM   3364  HG  LEU A 225     -13.164  -3.181  -4.500  1.00 90.15           H
ATOM   3365  CD1 LEU A 225     -15.106  -3.851  -3.955  1.00 90.15           C
ATOM   3366 1HD1 LEU A 225     -14.900  -4.871  -4.280  1.00 90.15           H
ATOM   3367 2HD1 LEU A 225     -15.748  -3.873  -3.075  1.00 90.15           H
ATOM   3368 3HD1 LEU A 225     -15.606  -3.308  -4.757  1.00 90.15           H
ATOM   3369  CD2 LEU A 225     -14.000  -1.678  -3.253  1.00 90.15           C
ATOM   3370 1HD2 LEU A 225     -14.595  -1.605  -2.343  1.00 90.15           H
ATOM   3371 2HD2 LEU A 225     -13.033  -1.201  -3.095  1.00 90.15           H
ATOM   3372 3HD2 LEU A 225     -14.523  -1.179  -4.069  1.00 90.15           H
ATOM   3373  HN  LEU A 225     -11.620  -5.182  -0.948  1.00 90.15           H
ATOM   3374  N   PRO A 226     -10.420  -4.626  -4.032  1.00 91.54           N
ATOM   3375  CA  PRO A 226      -9.525  -4.584  -5.191  1.00 91.54           C
ATOM   3376  C   PRO A 226      -9.254  -5.966  -5.762  1.00 91.54           C
ATOM   3377  O   PRO A 226      -9.297  -6.160  -6.976  1.00 91.54           O
ATOM   3378  HA  PRO A 226      -9.991  -4.027  -6.004  1.00 91.54           H
ATOM   3379  CB  PRO A 226      -8.252  -3.936  -4.643  1.00 91.54           C
ATOM   3380 1HB  PRO A 226      -7.542  -4.684  -4.288  1.00 91.54           H
ATOM   3381 2HB  PRO A 226      -7.740  -3.349  -5.405  1.00 91.54           H
ATOM   3382  CG  PRO A 226      -8.763  -3.061  -3.505  1.00 91.54           C
ATOM   3383 1HG  PRO A 226      -7.971  -2.812  -2.799  1.00 91.54           H
ATOM   3384 2HG  PRO A 226      -9.157  -2.112  -3.870  1.00 91.54           H
ATOM   3385  CD  PRO A 226      -9.843  -3.923  -2.872  1.00 91.54           C
ATOM   3386 1HD  PRO A 226      -9.429  -4.622  -2.145  1.00 91.54           H
ATOM   3387 2HD  PRO A 226     -10.584  -3.321  -2.345  1.00 91.54           H
ATOM   3388  N   PHE A 227      -8.980  -6.900  -4.862  1.00 86.52           N
ATOM   3389  CA  PHE A 227      -8.586  -8.238  -5.268  1.00 86.52           C
ATOM   3390  C   PHE A 227      -9.703  -8.923  -6.057  1.00 86.52           C
ATOM   3391  O   PHE A 227      -9.454  -9.522  -7.101  1.00 86.52           O
ATOM   3392  HA  PHE A 227      -7.705  -8.137  -5.903  1.00 86.52           H
ATOM   3393  CB  PHE A 227      -8.318  -9.033  -3.989  1.00 86.52           C
ATOM   3394 1HB  PHE A 227      -7.553  -8.520  -3.407  1.00 86.52           H
ATOM   3395 2HB  PHE A 227      -9.225  -9.043  -3.383  1.00 86.52           H
ATOM   3396  CG  PHE A 227      -7.871 -10.475  -4.235  1.00 86.52           C
ATOM   3397  CD1 PHE A 227      -8.767 -11.493  -4.130  1.00 86.52           C
ATOM   3398  HD1 PHE A 227      -9.804 -11.281  -3.871  1.00 86.52           H
ATOM   3399  CD2 PHE A 227      -6.576 -10.740  -4.558  1.00 86.52           C
ATOM   3400  HD2 PHE A 227      -5.858  -9.924  -4.642  1.00 86.52           H
ATOM   3401  CE1 PHE A 227      -8.351 -12.831  -4.358  1.00 86.52           C
ATOM   3402  HE1 PHE A 227      -9.069 -13.647  -4.274  1.00 86.52           H
ATOM   3403  CE2 PHE A 227      -6.161 -12.078  -4.786  1.00 86.52           C
ATOM   3404  HE2 PHE A 227      -5.123 -12.290  -5.045  1.00 86.52           H
ATOM   3405  CZ  PHE A 227      -7.057 -13.096  -4.681  1.00 86.52           C
ATOM   3406  HZ  PHE A 227      -6.738 -14.123  -4.856  1.00 86.52           H
ATOM   3407  HN  PHE A 227      -9.023  -6.753  -3.874  1.00 86.52           H
ATOM   3408  N   VAL A 228     -10.912  -8.812  -5.526  1.00 93.15           N
ATOM   3409  CA  VAL A 228     -12.064  -9.441  -6.150  1.00 93.15           C
ATOM   3410  C   VAL A 228     -12.244  -8.879  -7.561  1.00 93.15           C
ATOM   3411  O   VAL A 228     -12.454  -9.632  -8.511  1.00 93.15           O
ATOM   3412  HA  VAL A 228     -11.858 -10.509  -6.221  1.00 93.15           H
ATOM   3413  CB  VAL A 228     -13.302  -9.255  -5.270  1.00 93.15           C
ATOM   3414  HB  VAL A 228     -13.394  -8.193  -5.041  1.00 93.15           H
ATOM   3415  CG1 VAL A 228     -14.570  -9.688  -6.009  1.00 93.15           C
ATOM   3416 1HG1 VAL A 228     -14.688  -9.087  -6.910  1.00 93.15           H
ATOM   3417 2HG1 VAL A 228     -14.490 -10.740  -6.282  1.00 93.15           H
ATOM   3418 3HG1 VAL A 228     -15.435  -9.545  -5.361  1.00 93.15           H
ATOM   3419  CG2 VAL A 228     -13.153 -10.009  -3.947  1.00 93.15           C
ATOM   3420 1HG2 VAL A 228     -13.024 -11.073  -4.148  1.00 93.15           H
ATOM   3421 2HG2 VAL A 228     -12.283  -9.633  -3.410  1.00 93.15           H
ATOM   3422 3HG2 VAL A 228     -14.047  -9.860  -3.341  1.00 93.15           H
ATOM   3423  HN  VAL A 228     -11.110  -8.305  -4.687  1.00 93.15           H
ATOM   3424  N   VAL A 229     -12.155  -7.560  -7.655  1.00 93.05           N
ATOM   3425  CA  VAL A 229     -12.370  -6.883  -8.922  1.00 93.05           C
ATOM   3426  C   VAL A 229     -11.316  -7.347  -9.929  1.00 93.05           C
ATOM   3427  O   VAL A 229     -11.640  -7.656 -11.075  1.00 93.05           O
ATOM   3428  HA  VAL A 229     -13.356  -7.174  -9.287  1.00 93.05           H
ATOM   3429  CB  VAL A 229     -12.370  -5.368  -8.713  1.00 93.05           C
ATOM   3430  HB  VAL A 229     -11.453  -5.102  -8.188  1.00 93.05           H
ATOM   3431  CG1 VAL A 229     -12.377  -4.629 -10.053  1.00 93.05           C
ATOM   3432 1HG1 VAL A 229     -11.489  -4.903 -10.623  1.00 93.05           H
ATOM   3433 2HG1 VAL A 229     -13.269  -4.904 -10.615  1.00 93.05           H
ATOM   3434 3HG1 VAL A 229     -12.377  -3.554  -9.875  1.00 93.05           H
ATOM   3435  CG2 VAL A 229     -13.552  -4.934  -7.842  1.00 93.05           C
ATOM   3436 1HG2 VAL A 229     -14.485  -5.220  -8.328  1.00 93.05           H
ATOM   3437 2HG2 VAL A 229     -13.485  -5.422  -6.870  1.00 93.05           H
ATOM   3438 3HG2 VAL A 229     -13.528  -3.853  -7.710  1.00 93.05           H
ATOM   3439  HN  VAL A 229     -11.941  -6.958  -6.885  1.00 93.05           H
ATOM   3440  N   MET A 230     -10.075  -7.382  -9.464  1.00 85.35           N
ATOM   3441  CA  MET A 230      -8.966  -7.764 -10.322  1.00 85.35           C
ATOM   3442  C   MET A 230      -9.129  -9.199 -10.824  1.00 85.35           C
ATOM   3443  O   MET A 230      -8.963  -9.468 -12.013  1.00 85.35           O
ATOM   3444  HA  MET A 230      -8.994  -7.072 -11.163  1.00 85.35           H
ATOM   3445  CB  MET A 230      -7.654  -7.641  -9.544  1.00 85.35           C
ATOM   3446 1HB  MET A 230      -7.762  -8.111  -8.566  1.00 85.35           H
ATOM   3447 2HB  MET A 230      -6.864  -8.177 -10.070  1.00 85.35           H
ATOM   3448  CG  MET A 230      -7.255  -6.174  -9.370  1.00 85.35           C
ATOM   3449 1HG  MET A 230      -7.276  -5.666 -10.334  1.00 85.35           H
ATOM   3450 2HG  MET A 230      -7.973  -5.667  -8.726  1.00 85.35           H
ATOM   3451  SD  MET A 230      -5.620  -6.067  -8.662  1.00 85.35           S
ATOM   3452  CE  MET A 230      -5.955  -6.669  -7.015  1.00 85.35           C
ATOM   3453 1HE  MET A 230      -6.690  -6.023  -6.534  1.00 85.35           H
ATOM   3454 2HE  MET A 230      -6.347  -7.684  -7.072  1.00 85.35           H
ATOM   3455 3HE  MET A 230      -5.034  -6.667  -6.433  1.00 85.35           H
ATOM   3456  HN  MET A 230      -9.824  -7.156  -8.523  1.00 85.35           H
ATOM   3457  N   ALA A 231      -9.454 -10.085  -9.893  1.00 91.19           N
ATOM   3458  CA  ALA A 231      -9.561 -11.499 -10.210  1.00 91.19           C
ATOM   3459  C   ALA A 231     -10.626 -11.695 -11.291  1.00 91.19           C
ATOM   3460  O   ALA A 231     -10.418 -12.447 -12.243  1.00 91.19           O
ATOM   3461  HA  ALA A 231      -8.596 -11.826 -10.599  1.00 91.19           H
ATOM   3462  CB  ALA A 231      -9.872 -12.286  -8.936  1.00 91.19           C
ATOM   3463 1HB  ALA A 231      -9.071 -12.136  -8.212  1.00 91.19           H
ATOM   3464 2HB  ALA A 231     -10.814 -11.936  -8.514  1.00 91.19           H
ATOM   3465 3HB  ALA A 231      -9.952 -13.347  -9.174  1.00 91.19           H
ATOM   3466  HN  ALA A 231      -9.641  -9.850  -8.940  1.00 91.19           H
ATOM   3467  N   CYS A 232     -11.743 -11.006 -11.109  1.00 90.86           N
ATOM   3468  CA  CYS A 232     -12.851 -11.117 -12.042  1.00 90.86           C
ATOM   3469  C   CYS A 232     -12.389 -10.591 -13.402  1.00 90.86           C
ATOM   3470  O   CYS A 232     -12.624 -11.225 -14.429  1.00 90.86           O
ATOM   3471  HA  CYS A 232     -13.105 -12.176 -12.102  1.00 90.86           H
ATOM   3472  CB  CYS A 232     -14.092 -10.379 -11.536  1.00 90.86           C
ATOM   3473 1HB  CYS A 232     -13.828  -9.361 -11.249  1.00 90.86           H
ATOM   3474 2HB  CYS A 232     -14.831 -10.304 -12.334  1.00 90.86           H
ATOM   3475  SG  CYS A 232     -14.807 -11.266 -10.104  1.00 90.86           S
ATOM   3476  HG  CYS A 232     -13.965 -10.773  -9.200  1.00 90.86           H
ATOM   3477  HN  CYS A 232     -11.896 -10.382 -10.343  1.00 90.86           H
ATOM   3478  N   CYS A 233     -11.741  -9.436 -13.365  1.00 89.33           N
ATOM   3479  CA  CYS A 233     -11.345  -8.760 -14.589  1.00 89.33           C
ATOM   3480  C   CYS A 233     -10.484  -9.721 -15.411  1.00 89.33           C
ATOM   3481  O   CYS A 233     -10.733  -9.921 -16.599  1.00 89.33           O
ATOM   3482  HA  CYS A 233     -12.263  -8.512 -15.120  1.00 89.33           H
ATOM   3483  CB  CYS A 233     -10.616  -7.447 -14.299  1.00 89.33           C
ATOM   3484 1HB  CYS A 233      -9.861  -7.602 -13.529  1.00 89.33           H
ATOM   3485 2HB  CYS A 233     -10.094  -7.106 -15.193  1.00 89.33           H
ATOM   3486  SG  CYS A 233     -11.813  -6.174 -13.752  1.00 89.33           S
ATOM   3487  HG  CYS A 233     -11.942  -6.630 -12.510  1.00 89.33           H
ATOM   3488  HN  CYS A 233     -11.487  -8.964 -12.520  1.00 89.33           H
ATOM   3489  N   TYR A 234      -9.489 -10.291 -14.746  1.00 76.46           N
ATOM   3490  CA  TYR A 234      -8.503 -11.108 -15.432  1.00 76.46           C
ATOM   3491  C   TYR A 234      -9.103 -12.449 -15.860  1.00 76.46           C
ATOM   3492  O   TYR A 234      -8.729 -12.999 -16.894  1.00 76.46           O
ATOM   3493  HA  TYR A 234      -8.174 -10.566 -16.318  1.00 76.46           H
ATOM   3494  CB  TYR A 234      -7.388 -11.364 -14.415  1.00 76.46           C
ATOM   3495 1HB  TYR A 234      -7.831 -11.474 -13.426  1.00 76.46           H
ATOM   3496 2HB  TYR A 234      -6.902 -12.310 -14.654  1.00 76.46           H
ATOM   3497  CG  TYR A 234      -6.327 -10.262 -14.364  1.00 76.46           C
ATOM   3498  CD1 TYR A 234      -5.454 -10.096 -15.420  1.00 76.46           C
ATOM   3499  HD1 TYR A 234      -5.520 -10.749 -16.290  1.00 76.46           H
ATOM   3500  CD2 TYR A 234      -6.244  -9.435 -13.263  1.00 76.46           C
ATOM   3501  HD2 TYR A 234      -6.934  -9.567 -12.429  1.00 76.46           H
ATOM   3502  CE1 TYR A 234      -4.456  -9.059 -15.372  1.00 76.46           C
ATOM   3503  HE1 TYR A 234      -3.760  -8.916 -16.199  1.00 76.46           H
ATOM   3504  CE2 TYR A 234      -5.246  -8.398 -13.215  1.00 76.46           C
ATOM   3505  HE2 TYR A 234      -5.169  -7.738 -12.351  1.00 76.46           H
ATOM   3506  CZ  TYR A 234      -4.402  -8.261 -14.272  1.00 76.46           C
ATOM   3507  OH  TYR A 234      -3.459  -7.282 -14.227  1.00 76.46           O
ATOM   3508  HH  TYR A 234      -2.867  -7.340 -15.030  1.00 76.46           H
ATOM   3509  HN  TYR A 234      -9.352 -10.201 -13.760  1.00 76.46           H
ATOM   3510  N   THR A 235     -10.026 -12.936 -15.042  1.00 85.86           N
ATOM   3511  CA  THR A 235     -10.735 -14.163 -15.361  1.00 85.86           C
ATOM   3512  C   THR A 235     -11.411 -14.049 -16.729  1.00 85.86           C
ATOM   3513  O   THR A 235     -11.329 -14.966 -17.544  1.00 85.86           O
ATOM   3514  HA  THR A 235     -10.008 -14.972 -15.430  1.00 85.86           H
ATOM   3515  CB  THR A 235     -11.714 -14.452 -14.222  1.00 85.86           C
ATOM   3516  HB  THR A 235     -12.476 -13.676 -14.156  1.00 85.86           H
ATOM   3517  OG1 THR A 235     -10.880 -14.594 -13.075  1.00 85.86           O
ATOM   3518  HG1 THR A 235     -10.902 -13.755 -12.531  1.00 85.86           H
ATOM   3519  CG2 THR A 235     -12.389 -15.818 -14.362  1.00 85.86           C
ATOM   3520 1HG2 THR A 235     -11.630 -16.601 -14.359  1.00 85.86           H
ATOM   3521 2HG2 THR A 235     -12.944 -15.854 -15.299  1.00 85.86           H
ATOM   3522 3HG2 THR A 235     -13.073 -15.973 -13.528  1.00 85.86           H
ATOM   3523  HN  THR A 235     -10.289 -12.507 -14.178  1.00 85.86           H
ATOM   3524  N   ILE A 236     -12.063 -12.915 -16.938  1.00 85.19           N
ATOM   3525  CA  ILE A 236     -12.773 -12.679 -18.184  1.00 85.19           C
ATOM   3526  C   ILE A 236     -11.759 -12.452 -19.308  1.00 85.19           C
ATOM   3527  O   ILE A 236     -11.954 -12.922 -20.428  1.00 85.19           O
ATOM   3528  HA  ILE A 236     -13.344 -13.579 -18.411  1.00 85.19           H
ATOM   3529  CB  ILE A 236     -13.776 -11.535 -18.021  1.00 85.19           C
ATOM   3530  HB  ILE A 236     -13.233 -10.648 -17.693  1.00 85.19           H
ATOM   3531  CG1 ILE A 236     -14.806 -11.860 -16.938  1.00 85.19           C
ATOM   3532 1HG1 ILE A 236     -15.511 -12.602 -17.312  1.00 85.19           H
ATOM   3533 2HG1 ILE A 236     -14.306 -12.302 -16.076  1.00 85.19           H
ATOM   3534  CG2 ILE A 236     -14.437 -11.191 -19.357  1.00 85.19           C
ATOM   3535 1HG2 ILE A 236     -13.674 -10.887 -20.073  1.00 85.19           H
ATOM   3536 2HG2 ILE A 236     -14.964 -12.066 -19.737  1.00 85.19           H
ATOM   3537 3HG2 ILE A 236     -15.146 -10.375 -19.212  1.00 85.19           H
ATOM   3538  CD1 ILE A 236     -15.563 -10.602 -16.505  1.00 85.19           C
ATOM   3539 1HD1 ILE A 236     -14.857  -9.872 -16.109  1.00 85.19           H
ATOM   3540 2HD1 ILE A 236     -16.081 -10.177 -17.365  1.00 85.19           H
ATOM   3541 3HD1 ILE A 236     -16.289 -10.862 -15.735  1.00 85.19           H
ATOM   3542  HN  ILE A 236     -12.112 -12.167 -16.276  1.00 85.19           H
ATOM   3543  N   ILE A 237     -10.699 -11.732 -18.969  1.00 81.77           N
ATOM   3544  CA  ILE A 237      -9.664 -11.423 -19.940  1.00 81.77           C
ATOM   3545  C   ILE A 237      -9.111 -12.726 -20.523  1.00 81.77           C
ATOM   3546  O   ILE A 237      -9.054 -12.891 -21.740  1.00 81.77           O
ATOM   3547  HA  ILE A 237     -10.130 -10.855 -20.746  1.00 81.77           H
ATOM   3548  CB  ILE A 237      -8.593 -10.527 -19.315  1.00 81.77           C
ATOM   3549  HB  ILE A 237      -8.386 -10.893 -18.309  1.00 81.77           H
ATOM   3550  CG1 ILE A 237      -9.095  -9.088 -19.177  1.00 81.77           C
ATOM   3551 1HG1 ILE A 237      -9.133  -8.617 -20.159  1.00 81.77           H
ATOM   3552 2HG1 ILE A 237     -10.112  -9.090 -18.786  1.00 81.77           H
ATOM   3553  CG2 ILE A 237      -7.284 -10.604 -20.103  1.00 81.77           C
ATOM   3554 1HG2 ILE A 237      -6.921 -11.632 -20.105  1.00 81.77           H
ATOM   3555 2HG2 ILE A 237      -7.458 -10.278 -21.129  1.00 81.77           H
ATOM   3556 3HG2 ILE A 237      -6.541  -9.958 -19.637  1.00 81.77           H
ATOM   3557  CD1 ILE A 237      -8.187  -8.277 -18.251  1.00 81.77           C
ATOM   3558 1HD1 ILE A 237      -8.171  -8.737 -17.263  1.00 81.77           H
ATOM   3559 2HD1 ILE A 237      -7.176  -8.257 -18.658  1.00 81.77           H
ATOM   3560 3HD1 ILE A 237      -8.567  -7.258 -18.171  1.00 81.77           H
ATOM   3561  HN  ILE A 237     -10.543 -11.364 -18.053  1.00 81.77           H
ATOM   3562  N   ILE A 238      -8.719 -13.618 -19.625  1.00 78.73           N
ATOM   3563  CA  ILE A 238      -8.095 -14.865 -20.033  1.00 78.73           C
ATOM   3564  C   ILE A 238      -9.065 -15.649 -20.920  1.00 78.73           C
ATOM   3565  O   ILE A 238      -8.676 -16.169 -21.964  1.00 78.73           O
ATOM   3566  HA  ILE A 238      -7.215 -14.613 -20.625  1.00 78.73           H
ATOM   3567  CB  ILE A 238      -7.610 -15.647 -18.811  1.00 78.73           C
ATOM   3568  HB  ILE A 238      -8.418 -15.672 -18.079  1.00 78.73           H
ATOM   3569  CG1 ILE A 238      -6.422 -14.947 -18.148  1.00 78.73           C
ATOM   3570 1HG1 ILE A 238      -5.530 -15.080 -18.761  1.00 78.73           H
ATOM   3571 2HG1 ILE A 238      -6.612 -13.876 -18.091  1.00 78.73           H
ATOM   3572  CG2 ILE A 238      -7.289 -17.097 -19.179  1.00 78.73           C
ATOM   3573 1HG2 ILE A 238      -8.185 -17.580 -19.570  1.00 78.73           H
ATOM   3574 2HG2 ILE A 238      -6.507 -17.114 -19.938  1.00 78.73           H
ATOM   3575 3HG2 ILE A 238      -6.947 -17.630 -18.292  1.00 78.73           H
ATOM   3576  CD1 ILE A 238      -6.171 -15.502 -16.745  1.00 78.73           C
ATOM   3577 1HD1 ILE A 238      -7.057 -15.346 -16.129  1.00 78.73           H
ATOM   3578 2HD1 ILE A 238      -5.957 -16.569 -16.809  1.00 78.73           H
ATOM   3579 3HD1 ILE A 238      -5.321 -14.988 -16.297  1.00 78.73           H
ATOM   3580  HN  ILE A 238      -8.820 -13.500 -18.637  1.00 78.73           H
ATOM   3581  N   HIS A 239     -10.310 -15.710 -20.470  1.00 77.05           N
ATOM   3582  CA  HIS A 239     -11.331 -16.451 -21.191  1.00 77.05           C
ATOM   3583  C   HIS A 239     -11.453 -15.903 -22.614  1.00 77.05           C
ATOM   3584  O   HIS A 239     -11.555 -16.668 -23.572  1.00 77.05           O
ATOM   3585  HA  HIS A 239     -10.993 -17.486 -21.237  1.00 77.05           H
ATOM   3586  CB  HIS A 239     -12.658 -16.428 -20.430  1.00 77.05           C
ATOM   3587 1HB  HIS A 239     -12.483 -16.749 -19.404  1.00 77.05           H
ATOM   3588 2HB  HIS A 239     -13.022 -15.401 -20.385  1.00 77.05           H
ATOM   3589  CG  HIS A 239     -13.730 -17.300 -21.039  1.00 77.05           C
ATOM   3590  ND1 HIS A 239     -14.668 -16.819 -21.937  1.00 77.05           N
ATOM   3591  HD1 HIS A 239     -14.733 -15.877 -22.266  1.00 77.05           H
ATOM   3592  CD2 HIS A 239     -14.003 -18.626 -20.871  1.00 77.05           C
ATOM   3593  HD2 HIS A 239     -13.454 -19.312 -20.227  1.00 77.05           H
ATOM   3594  CE1 HIS A 239     -15.464 -17.819 -22.286  1.00 77.05           C
ATOM   3595  HE1 HIS A 239     -16.302 -17.758 -22.980  1.00 77.05           H
ATOM   3596  NE2 HIS A 239     -15.051 -18.937 -21.624  1.00 77.05           N
ATOM   3597  HN  HIS A 239     -10.624 -15.266 -19.630  1.00 77.05           H
ATOM   3598  N   THR A 240     -11.440 -14.581 -22.708  1.00 79.27           N
ATOM   3599  CA  THR A 240     -11.601 -13.921 -23.992  1.00 79.27           C
ATOM   3600  C   THR A 240     -10.418 -14.240 -24.909  1.00 79.27           C
ATOM   3601  O   THR A 240     -10.598 -14.474 -26.103  1.00 79.27           O
ATOM   3602  HA  THR A 240     -12.494 -14.318 -24.474  1.00 79.27           H
ATOM   3603  CB  THR A 240     -11.783 -12.424 -23.735  1.00 79.27           C
ATOM   3604  HB  THR A 240     -10.856 -11.975 -23.377  1.00 79.27           H
ATOM   3605  OG1 THR A 240     -12.885 -12.358 -22.834  1.00 79.27           O
ATOM   3606  HG1 THR A 240     -12.555 -12.230 -21.899  1.00 79.27           H
ATOM   3607  CG2 THR A 240     -12.269 -11.671 -24.975  1.00 79.27           C
ATOM   3608 1HG2 THR A 240     -13.230 -12.076 -25.292  1.00 79.27           H
ATOM   3609 2HG2 THR A 240     -11.543 -11.787 -25.779  1.00 79.27           H
ATOM   3610 3HG2 THR A 240     -12.382 -10.613 -24.737  1.00 79.27           H
ATOM   3611  HN  THR A 240     -11.322 -13.966 -21.929  1.00 79.27           H
ATOM   3612  N   LEU A 241      -9.233 -14.240 -24.314  1.00 75.95           N
ATOM   3613  CA  LEU A 241      -8.014 -14.448 -25.076  1.00 75.95           C
ATOM   3614  C   LEU A 241      -8.001 -15.875 -25.629  1.00 75.95           C
ATOM   3615  O   LEU A 241      -7.602 -16.098 -26.771  1.00 75.95           O
ATOM   3616  HA  LEU A 241      -8.030 -13.753 -25.916  1.00 75.95           H
ATOM   3617  CB  LEU A 241      -6.787 -14.106 -24.228  1.00 75.95           C
ATOM   3618 1HB  LEU A 241      -6.901 -14.579 -23.253  1.00 75.95           H
ATOM   3619 2HB  LEU A 241      -5.910 -14.551 -24.698  1.00 75.95           H
ATOM   3620  CG  LEU A 241      -6.515 -12.616 -24.013  1.00 75.95           C
ATOM   3621  HG  LEU A 241      -7.423 -12.156 -23.622  1.00 75.95           H
ATOM   3622  CD1 LEU A 241      -5.416 -12.404 -22.970  1.00 75.95           C
ATOM   3623 1HD1 LEU A 241      -5.726 -12.843 -22.022  1.00 75.95           H
ATOM   3624 2HD1 LEU A 241      -4.497 -12.882 -23.309  1.00 75.95           H
ATOM   3625 3HD1 LEU A 241      -5.243 -11.336 -22.837  1.00 75.95           H
ATOM   3626  CD2 LEU A 241      -6.191 -11.921 -25.337  1.00 75.95           C
ATOM   3627 1HD2 LEU A 241      -5.305 -12.377 -25.780  1.00 75.95           H
ATOM   3628 2HD2 LEU A 241      -7.034 -12.027 -26.019  1.00 75.95           H
ATOM   3629 3HD2 LEU A 241      -6.002 -10.863 -25.155  1.00 75.95           H
ATOM   3630  HN  LEU A 241      -9.100 -14.101 -23.333  1.00 75.95           H
ATOM   3631  N   ILE A 242      -8.441 -16.804 -24.793  1.00 74.66           N
ATOM   3632  CA  ILE A 242      -8.465 -18.205 -25.176  1.00 74.66           C
ATOM   3633  C   ILE A 242      -9.386 -18.383 -26.384  1.00 74.66           C
ATOM   3634  O   ILE A 242      -9.034 -19.070 -27.342  1.00 74.66           O
ATOM   3635  HA  ILE A 242      -7.452 -18.480 -25.470  1.00 74.66           H
ATOM   3636  CB  ILE A 242      -8.843 -19.081 -23.980  1.00 74.66           C
ATOM   3637  HB  ILE A 242      -9.723 -18.648 -23.504  1.00 74.66           H
ATOM   3638  CG1 ILE A 242      -7.726 -19.094 -22.935  1.00 74.66           C
ATOM   3639 1HG1 ILE A 242      -6.870 -19.648 -23.320  1.00 74.66           H
ATOM   3640 2HG1 ILE A 242      -7.387 -18.075 -22.747  1.00 74.66           H
ATOM   3641  CG2 ILE A 242      -9.221 -20.493 -24.432  1.00 74.66           C
ATOM   3642 1HG2 ILE A 242     -10.073 -20.441 -25.110  1.00 74.66           H
ATOM   3643 2HG2 ILE A 242      -8.375 -20.949 -24.946  1.00 74.66           H
ATOM   3644 3HG2 ILE A 242      -9.486 -21.094 -23.562  1.00 74.66           H
ATOM   3645  CD1 ILE A 242      -8.205 -19.728 -21.627  1.00 74.66           C
ATOM   3646 1HD1 ILE A 242      -9.045 -19.156 -21.233  1.00 74.66           H
ATOM   3647 2HD1 ILE A 242      -8.520 -20.754 -21.815  1.00 74.66           H
ATOM   3648 3HD1 ILE A 242      -7.391 -19.724 -20.902  1.00 74.66           H
ATOM   3649  HN  ILE A 242      -8.777 -16.612 -23.871  1.00 74.66           H
ATOM   3650  N   GLN A 243     -10.549 -17.753 -26.300  1.00 70.10           N
ATOM   3651  CA  GLN A 243     -11.549 -17.884 -27.346  1.00 70.10           C
ATOM   3652  C   GLN A 243     -11.044 -17.251 -28.645  1.00 70.10           C
ATOM   3653  O   GLN A 243     -11.323 -17.751 -29.733  1.00 70.10           O
ATOM   3654  HA  GLN A 243     -11.683 -18.957 -27.486  1.00 70.10           H
ATOM   3655  CB  GLN A 243     -12.879 -17.264 -26.914  1.00 70.10           C
ATOM   3656 1HB  GLN A 243     -12.698 -16.300 -26.439  1.00 70.10           H
ATOM   3657 2HB  GLN A 243     -13.498 -17.076 -27.791  1.00 70.10           H
ATOM   3658  CG  GLN A 243     -13.624 -18.185 -25.945  1.00 70.10           C
ATOM   3659 1HG  GLN A 243     -13.623 -19.204 -26.332  1.00 70.10           H
ATOM   3660 2HG  GLN A 243     -13.104 -18.207 -24.987  1.00 70.10           H
ATOM   3661  CD  GLN A 243     -15.064 -17.713 -25.739  1.00 70.10           C
ATOM   3662  OE1 GLN A 243     -15.439 -16.606 -26.089  1.00 70.10           O
ATOM   3663  NE2 GLN A 243     -15.849 -18.612 -25.151  1.00 70.10           N
ATOM   3664 1HE2 GLN A 243     -15.479 -19.503 -24.888  1.00 70.10           H
ATOM   3665 2HE2 GLN A 243     -16.809 -18.397 -24.973  1.00 70.10           H
ATOM   3666  HN  GLN A 243     -10.811 -17.163 -25.537  1.00 70.10           H
ATOM   3667  N   ALA A 244     -10.311 -16.158 -28.487  1.00 70.37           N
ATOM   3668  CA  ALA A 244      -9.893 -15.366 -29.631  1.00 70.37           C
ATOM   3669  C   ALA A 244      -8.894 -16.170 -30.465  1.00 70.37           C
ATOM   3670  O   ALA A 244      -8.606 -15.817 -31.607  1.00 70.37           O
ATOM   3671  HA  ALA A 244     -10.777 -15.163 -30.235  1.00 70.37           H
ATOM   3672  CB  ALA A 244      -9.311 -14.037 -29.146  1.00 70.37           C
ATOM   3673 1HB  ALA A 244     -10.069 -13.491 -28.585  1.00 70.37           H
ATOM   3674 2HB  ALA A 244      -8.452 -14.229 -28.504  1.00 70.37           H
ATOM   3675 3HB  ALA A 244      -8.997 -13.443 -30.005  1.00 70.37           H
ATOM   3676  HN  ALA A 244     -10.005 -15.814 -27.599  1.00 70.37           H
ATOM   3677  N   LYS A 245      -8.391 -17.238 -29.861  1.00 57.98           N
ATOM   3678  CA  LYS A 245      -7.327 -18.013 -30.474  1.00 57.98           C
ATOM   3679  C   LYS A 245      -6.219 -17.068 -30.944  1.00 57.98           C
ATOM   3680  O   LYS A 245      -5.142 -17.514 -31.336  1.00 57.98           O
ATOM   3681  HA  LYS A 245      -6.917 -18.670 -29.707  1.00 57.98           H
ATOM   3682  CB  LYS A 245      -7.885 -18.906 -31.584  1.00 57.98           C
ATOM   3683 1HB  LYS A 245      -8.572 -18.333 -32.207  1.00 57.98           H
ATOM   3684 2HB  LYS A 245      -7.074 -19.240 -32.230  1.00 57.98           H
ATOM   3685  CG  LYS A 245      -8.611 -20.119 -30.999  1.00 57.98           C
ATOM   3686 1HG  LYS A 245      -8.001 -20.568 -30.214  1.00 57.98           H
ATOM   3687 2HG  LYS A 245      -9.544 -19.800 -30.534  1.00 57.98           H
ATOM   3688  CD  LYS A 245      -8.904 -21.158 -32.083  1.00 57.98           C
ATOM   3689 1HD  LYS A 245      -9.613 -20.749 -32.802  1.00 57.98           H
ATOM   3690 2HD  LYS A 245      -7.990 -21.385 -32.630  1.00 57.98           H
ATOM   3691  CE  LYS A 245      -9.472 -22.441 -31.473  1.00 57.98           C
ATOM   3692 1HE  LYS A 245      -8.816 -22.794 -30.677  1.00 57.98           H
ATOM   3693 2HE  LYS A 245     -10.442 -22.237 -31.019  1.00 57.98           H
ATOM   3694  NZ  LYS A 245      -9.613 -23.489 -32.508  1.00 57.98           N
ATOM   3695 1HZ  LYS A 245     -10.012 -24.324 -32.093  1.00 57.98           H
ATOM   3696 2HZ  LYS A 245     -10.221 -23.155 -33.247  1.00 57.98           H
ATOM   3697 3HZ  LYS A 245      -8.701 -23.708 -32.894  1.00 57.98           H
ATOM   3698  HN  LYS A 245      -8.699 -17.573 -28.970  1.00 57.98           H
ATOM   3699  N   LYS A 246      -6.523 -15.779 -30.891  1.00 52.39           N
ATOM   3700  CA  LYS A 246      -5.569 -14.768 -31.313  1.00 52.39           C
ATOM   3701  C   LYS A 246      -4.554 -14.530 -30.193  1.00 52.39           C
ATOM   3702  O   LYS A 246      -4.873 -13.903 -29.184  1.00 52.39           O
ATOM   3703  HA  LYS A 246      -5.040 -15.160 -32.181  1.00 52.39           H
ATOM   3704  CB  LYS A 246      -6.297 -13.499 -31.763  1.00 52.39           C
ATOM   3705 1HB  LYS A 246      -7.134 -13.299 -31.094  1.00 52.39           H
ATOM   3706 2HB  LYS A 246      -5.624 -12.645 -31.694  1.00 52.39           H
ATOM   3707  CG  LYS A 246      -6.807 -13.639 -33.198  1.00 52.39           C
ATOM   3708 1HG  LYS A 246      -5.986 -13.930 -33.853  1.00 52.39           H
ATOM   3709 2HG  LYS A 246      -7.551 -14.435 -33.248  1.00 52.39           H
ATOM   3710  CD  LYS A 246      -7.421 -12.328 -33.693  1.00 52.39           C
ATOM   3711 1HD  LYS A 246      -8.284 -12.072 -33.078  1.00 52.39           H
ATOM   3712 2HD  LYS A 246      -6.698 -11.519 -33.581  1.00 52.39           H
ATOM   3713  CE  LYS A 246      -7.847 -12.440 -35.158  1.00 52.39           C
ATOM   3714 1HE  LYS A 246      -6.986 -12.699 -35.774  1.00 52.39           H
ATOM   3715 2HE  LYS A 246      -8.573 -13.244 -35.271  1.00 52.39           H
ATOM   3716  NZ  LYS A 246      -8.433 -11.164 -35.626  1.00 52.39           N
ATOM   3717 1HZ  LYS A 246      -8.722 -11.260 -36.593  1.00 52.39           H
ATOM   3718 2HZ  LYS A 246      -9.238 -10.932 -35.054  1.00 52.39           H
ATOM   3719 3HZ  LYS A 246      -7.741 -10.427 -35.552  1.00 52.39           H
ATOM   3720  HN  LYS A 246      -7.399 -15.424 -30.566  1.00 52.39           H
ATOM   3721  N   SER A 247      -3.352 -15.043 -30.409  1.00 54.55           N
ATOM   3722  CA  SER A 247      -2.201 -14.604 -29.637  1.00 54.55           C
ATOM   3723  C   SER A 247      -1.873 -13.147 -29.970  1.00 54.55           C
ATOM   3724  O   SER A 247      -0.811 -12.857 -30.519  1.00 54.55           O
ATOM   3725  HA  SER A 247      -2.500 -14.701 -28.594  1.00 54.55           H
ATOM   3726  CB  SER A 247      -0.987 -15.496 -29.904  1.00 54.55           C
ATOM   3727 1HB  SER A 247      -1.229 -16.526 -29.641  1.00 54.55           H
ATOM   3728 2HB  SER A 247      -0.755 -15.485 -30.969  1.00 54.55           H
ATOM   3729  OG  SER A 247       0.157 -15.075 -29.165  1.00 54.55           O
ATOM   3730  HG  SER A 247       0.531 -14.238 -29.562  1.00 54.55           H
ATOM   3731  HN  SER A 247      -3.158 -15.744 -31.095  1.00 54.55           H
ATOM   3732  N   SER A 248      -2.803 -12.270 -29.623  1.00 54.32           N
ATOM   3733  CA  SER A 248      -2.582 -10.843 -29.779  1.00 54.32           C
ATOM   3734  C   SER A 248      -1.398 -10.400 -28.916  1.00 54.32           C
ATOM   3735  O   SER A 248      -1.444 -10.506 -27.692  1.00 54.32           O
ATOM   3736  HA  SER A 248      -2.360 -10.699 -30.836  1.00 54.32           H
ATOM   3737  CB  SER A 248      -3.835 -10.047 -29.409  1.00 54.32           C
ATOM   3738 1HB  SER A 248      -4.675 -10.394 -30.011  1.00 54.32           H
ATOM   3739 2HB  SER A 248      -4.091 -10.237 -28.366  1.00 54.32           H
ATOM   3740  OG  SER A 248      -3.656  -8.647 -29.606  1.00 54.32           O
ATOM   3741  HG  SER A 248      -4.503  -8.161 -29.391  1.00 54.32           H
ATOM   3742  HN  SER A 248      -3.694 -12.521 -29.242  1.00 54.32           H
ATOM   3743  N   LYS A 249      -0.366  -9.913 -29.590  1.00 41.55           N
ATOM   3744  CA  LYS A 249       0.837  -9.476 -28.902  1.00 41.55           C
ATOM   3745  C   LYS A 249       0.538  -8.190 -28.128  1.00 41.55           C
ATOM   3746  O   LYS A 249       1.130  -7.147 -28.398  1.00 41.55           O
ATOM   3747  HA  LYS A 249       1.107 -10.254 -28.188  1.00 41.55           H
ATOM   3748  CB  LYS A 249       2.000  -9.343 -29.888  1.00 41.55           C
ATOM   3749 1HB  LYS A 249       1.682  -8.766 -30.756  1.00 41.55           H
ATOM   3750 2HB  LYS A 249       2.816  -8.792 -29.421  1.00 41.55           H
ATOM   3751  CG  LYS A 249       2.497 -10.719 -30.337  1.00 41.55           C
ATOM   3752 1HG  LYS A 249       2.817 -11.295 -29.469  1.00 41.55           H
ATOM   3753 2HG  LYS A 249       1.679 -11.270 -30.802  1.00 41.55           H
ATOM   3754  CD  LYS A 249       3.657 -10.586 -31.325  1.00 41.55           C
ATOM   3755 1HD  LYS A 249       3.323 -10.051 -32.215  1.00 41.55           H
ATOM   3756 2HD  LYS A 249       4.455  -9.993 -30.878  1.00 41.55           H
ATOM   3757  CE  LYS A 249       4.198 -11.961 -31.724  1.00 41.55           C
ATOM   3758 1HE  LYS A 249       4.606 -12.465 -30.848  1.00 41.55           H
ATOM   3759 2HE  LYS A 249       3.385 -12.583 -32.099  1.00 41.55           H
ATOM   3760  NZ  LYS A 249       5.246 -11.826 -32.760  1.00 41.55           N
ATOM   3761 1HZ  LYS A 249       5.599 -12.744 -33.005  1.00 41.55           H
ATOM   3762 2HZ  LYS A 249       4.852 -11.384 -33.583  1.00 41.55           H
ATOM   3763 3HZ  LYS A 249       6.004 -11.256 -32.401  1.00 41.55           H
ATOM   3764  HN  LYS A 249      -0.343  -9.816 -30.585  1.00 41.55           H
ATOM   3765  N   HIS A 250      -0.382  -8.308 -27.181  1.00 54.32           N
ATOM   3766  CA  HIS A 250      -0.626  -7.231 -26.237  1.00 54.32           C
ATOM   3767  C   HIS A 250       0.520  -7.165 -25.225  1.00 54.32           C
ATOM   3768  O   HIS A 250       0.377  -7.618 -24.090  1.00 54.32           O
ATOM   3769  HA  HIS A 250      -0.642  -6.307 -26.815  1.00 54.32           H
ATOM   3770  CB  HIS A 250      -1.995  -7.390 -25.573  1.00 54.32           C
ATOM   3771 1HB  HIS A 250      -2.114  -8.426 -25.254  1.00 54.32           H
ATOM   3772 2HB  HIS A 250      -2.026  -6.774 -24.674  1.00 54.32           H
ATOM   3773  CG  HIS A 250      -3.156  -7.016 -26.462  1.00 54.32           C
ATOM   3774  ND1 HIS A 250      -3.177  -5.859 -27.221  1.00 54.32           N
ATOM   3775  HD1 HIS A 250      -2.451  -5.172 -27.260  1.00 54.32           H
ATOM   3776  CD2 HIS A 250      -4.335  -7.657 -26.707  1.00 54.32           C
ATOM   3777  HD2 HIS A 250      -4.647  -8.605 -26.269  1.00 54.32           H
ATOM   3778  CE1 HIS A 250      -4.321  -5.815 -27.887  1.00 54.32           C
ATOM   3779  HE1 HIS A 250      -4.635  -5.027 -28.571  1.00 54.32           H
ATOM   3780  NE2 HIS A 250      -5.038  -6.931 -27.567  1.00 54.32           N
ATOM   3781  HN  HIS A 250      -0.952  -9.119 -27.053  1.00 54.32           H
ATOM   3782  N   LYS A 251       1.630  -6.598 -25.672  1.00 55.51           N
ATOM   3783  CA  LYS A 251       2.794  -6.451 -24.814  1.00 55.51           C
ATOM   3784  C   LYS A 251       2.388  -5.720 -23.533  1.00 55.51           C
ATOM   3785  O   LYS A 251       2.898  -6.021 -22.455  1.00 55.51           O
ATOM   3786  HA  LYS A 251       3.132  -7.452 -24.548  1.00 55.51           H
ATOM   3787  CB  LYS A 251       3.937  -5.773 -25.573  1.00 55.51           C
ATOM   3788 1HB  LYS A 251       3.618  -4.788 -25.914  1.00 55.51           H
ATOM   3789 2HB  LYS A 251       4.782  -5.620 -24.903  1.00 55.51           H
ATOM   3790  CG  LYS A 251       4.375  -6.616 -26.772  1.00 55.51           C
ATOM   3791 1HG  LYS A 251       4.623  -7.624 -26.441  1.00 55.51           H
ATOM   3792 2HG  LYS A 251       3.550  -6.707 -27.478  1.00 55.51           H
ATOM   3793  CD  LYS A 251       5.584  -5.990 -27.470  1.00 55.51           C
ATOM   3794 1HD  LYS A 251       5.331  -4.987 -27.814  1.00 55.51           H
ATOM   3795 2HD  LYS A 251       6.405  -5.886 -26.760  1.00 55.51           H
ATOM   3796  CE  LYS A 251       6.035  -6.844 -28.657  1.00 55.51           C
ATOM   3797 1HE  LYS A 251       6.067  -7.894 -28.365  1.00 55.51           H
ATOM   3798 2HE  LYS A 251       5.312  -6.760 -29.468  1.00 55.51           H
ATOM   3799  NZ  LYS A 251       7.370  -6.413 -29.128  1.00 55.51           N
ATOM   3800 1HZ  LYS A 251       7.355  -6.309 -30.136  1.00 55.51           H
ATOM   3801 2HZ  LYS A 251       7.609  -5.525 -28.700  1.00 55.51           H
ATOM   3802 3HZ  LYS A 251       8.061  -7.109 -28.870  1.00 55.51           H
ATOM   3803  HN  LYS A 251       1.742  -6.243 -26.601  1.00 55.51           H
ATOM   3804  N   ALA A 252       1.473  -4.775 -23.693  1.00 65.40           N
ATOM   3805  CA  ALA A 252       0.973  -4.017 -22.558  1.00 65.40           C
ATOM   3806  C   ALA A 252       0.383  -4.982 -21.528  1.00 65.40           C
ATOM   3807  O   ALA A 252       0.578  -4.807 -20.326  1.00 65.40           O
ATOM   3808  HA  ALA A 252       1.818  -3.493 -22.111  1.00 65.40           H
ATOM   3809  CB  ALA A 252      -0.047  -2.985 -23.043  1.00 65.40           C
ATOM   3810 1HB  ALA A 252       0.430  -2.307 -23.750  1.00 65.40           H
ATOM   3811 2HB  ALA A 252      -0.876  -3.496 -23.532  1.00 65.40           H
ATOM   3812 3HB  ALA A 252      -0.422  -2.418 -22.191  1.00 65.40           H
ATOM   3813  HN  ALA A 252       1.077  -4.524 -24.576  1.00 65.40           H
ATOM   3814  N   LEU A 253      -0.327  -5.978 -22.035  1.00 69.11           N
ATOM   3815  CA  LEU A 253      -0.985  -6.945 -21.172  1.00 69.11           C
ATOM   3816  C   LEU A 253       0.069  -7.680 -20.341  1.00 69.11           C
ATOM   3817  O   LEU A 253      -0.135  -7.929 -19.154  1.00 69.11           O
ATOM   3818  HA  LEU A 253      -1.633  -6.389 -20.494  1.00 69.11           H
ATOM   3819  CB  LEU A 253      -1.880  -7.875 -21.994  1.00 69.11           C
ATOM   3820 1HB  LEU A 253      -2.526  -7.263 -22.622  1.00 69.11           H
ATOM   3821 2HB  LEU A 253      -1.246  -8.460 -22.661  1.00 69.11           H
ATOM   3822  CG  LEU A 253      -2.757  -8.840 -21.194  1.00 69.11           C
ATOM   3823  HG  LEU A 253      -2.126  -9.358 -20.472  1.00 69.11           H
ATOM   3824  CD1 LEU A 253      -3.823  -8.081 -20.399  1.00 69.11           C
ATOM   3825 1HD1 LEU A 253      -3.338  -7.393 -19.706  1.00 69.11           H
ATOM   3826 2HD1 LEU A 253      -4.456  -7.519 -21.085  1.00 69.11           H
ATOM   3827 3HD1 LEU A 253      -4.433  -8.791 -19.840  1.00 69.11           H
ATOM   3828  CD2 LEU A 253      -3.372  -9.905 -22.104  1.00 69.11           C
ATOM   3829 1HD2 LEU A 253      -3.985  -9.423 -22.865  1.00 69.11           H
ATOM   3830 2HD2 LEU A 253      -2.576 -10.474 -22.586  1.00 69.11           H
ATOM   3831 3HD2 LEU A 253      -3.991 -10.577 -21.510  1.00 69.11           H
ATOM   3832  HN  LEU A 253      -0.455  -6.131 -23.015  1.00 69.11           H
ATOM   3833  N   LYS A 254       1.172  -8.008 -20.999  1.00 71.75           N
ATOM   3834  CA  LYS A 254       2.228  -8.770 -20.355  1.00 71.75           C
ATOM   3835  C   LYS A 254       2.742  -7.996 -19.140  1.00 71.75           C
ATOM   3836  O   LYS A 254       2.934  -8.570 -18.069  1.00 71.75           O
ATOM   3837  HA  LYS A 254       1.790  -9.706 -20.008  1.00 71.75           H
ATOM   3838  CB  LYS A 254       3.321  -9.129 -21.364  1.00 71.75           C
ATOM   3839 1HB  LYS A 254       2.946  -8.988 -22.377  1.00 71.75           H
ATOM   3840 2HB  LYS A 254       4.169  -8.455 -21.241  1.00 71.75           H
ATOM   3841  CG  LYS A 254       3.782 -10.576 -21.181  1.00 71.75           C
ATOM   3842 1HG  LYS A 254       4.166 -10.714 -20.170  1.00 71.75           H
ATOM   3843 2HG  LYS A 254       2.933 -11.249 -21.294  1.00 71.75           H
ATOM   3844  CD  LYS A 254       4.867 -10.938 -22.197  1.00 71.75           C
ATOM   3845 1HD  LYS A 254       4.523 -10.696 -23.203  1.00 71.75           H
ATOM   3846 2HD  LYS A 254       5.758 -10.339 -22.013  1.00 71.75           H
ATOM   3847  CE  LYS A 254       5.219 -12.425 -22.117  1.00 71.75           C
ATOM   3848 1HE  LYS A 254       5.536 -12.675 -21.104  1.00 71.75           H
ATOM   3849 2HE  LYS A 254       4.336 -13.026 -22.332  1.00 71.75           H
ATOM   3850  NZ  LYS A 254       6.297 -12.755 -23.075  1.00 71.75           N
ATOM   3851 1HZ  LYS A 254       6.521 -13.741 -23.007  1.00 71.75           H
ATOM   3852 2HZ  LYS A 254       5.988 -12.543 -24.018  1.00 71.75           H
ATOM   3853 3HZ  LYS A 254       7.122 -12.206 -22.859  1.00 71.75           H
ATOM   3854  HN  LYS A 254       1.349  -7.761 -21.951  1.00 71.75           H
ATOM   3855  N   VAL A 255       2.951  -6.704 -19.347  1.00 76.44           N
ATOM   3856  CA  VAL A 255       3.418  -5.840 -18.276  1.00 76.44           C
ATOM   3857  C   VAL A 255       2.404  -5.861 -17.130  1.00 76.44           C
ATOM   3858  O   VAL A 255       2.772  -6.063 -15.974  1.00 76.44           O
ATOM   3859  HA  VAL A 255       4.363  -6.246 -17.914  1.00 76.44           H
ATOM   3860  CB  VAL A 255       3.682  -4.433 -18.815  1.00 76.44           C
ATOM   3861  HB  VAL A 255       2.753  -4.060 -19.247  1.00 76.44           H
ATOM   3862  CG1 VAL A 255       4.092  -3.482 -17.689  1.00 76.44           C
ATOM   3863 1HG1 VAL A 255       3.293  -3.429 -16.950  1.00 76.44           H
ATOM   3864 2HG1 VAL A 255       5.001  -3.851 -17.215  1.00 76.44           H
ATOM   3865 3HG1 VAL A 255       4.273  -2.489 -18.100  1.00 76.44           H
ATOM   3866  CG2 VAL A 255       4.738  -4.459 -19.922  1.00 76.44           C
ATOM   3867 1HG2 VAL A 255       5.670  -4.862 -19.526  1.00 76.44           H
ATOM   3868 2HG2 VAL A 255       4.390  -5.088 -20.741  1.00 76.44           H
ATOM   3869 3HG2 VAL A 255       4.906  -3.446 -20.288  1.00 76.44           H
ATOM   3870  HN  VAL A 255       2.806  -6.247 -20.225  1.00 76.44           H
ATOM   3871  N   THR A 256       1.147  -5.649 -17.492  1.00 75.04           N
ATOM   3872  CA  THR A 256       0.105  -5.452 -16.498  1.00 75.04           C
ATOM   3873  C   THR A 256      -0.061  -6.710 -15.643  1.00 75.04           C
ATOM   3874  O   THR A 256      -0.203  -6.622 -14.425  1.00 75.04           O
ATOM   3875  HA  THR A 256       0.416  -4.650 -15.829  1.00 75.04           H
ATOM   3876  CB  THR A 256      -1.174  -5.041 -17.229  1.00 75.04           C
ATOM   3877  HB  THR A 256      -1.809  -5.906 -17.421  1.00 75.04           H
ATOM   3878  OG1 THR A 256      -0.707  -4.353 -18.387  1.00 75.04           O
ATOM   3879  HG1 THR A 256      -0.083  -3.618 -18.120  1.00 75.04           H
ATOM   3880  CG2 THR A 256      -1.972  -3.983 -16.464  1.00 75.04           C
ATOM   3881 1HG2 THR A 256      -1.359  -3.091 -16.332  1.00 75.04           H
ATOM   3882 2HG2 THR A 256      -2.255  -4.377 -15.488  1.00 75.04           H
ATOM   3883 3HG2 THR A 256      -2.869  -3.727 -17.027  1.00 75.04           H
ATOM   3884  HN  THR A 256       0.837  -5.612 -18.442  1.00 75.04           H
ATOM   3885  N   ILE A 257      -0.038  -7.851 -16.316  1.00 78.38           N
ATOM   3886  CA  ILE A 257      -0.167  -9.126 -15.631  1.00 78.38           C
ATOM   3887  C   ILE A 257       0.951  -9.259 -14.595  1.00 78.38           C
ATOM   3888  O   ILE A 257       0.695  -9.600 -13.441  1.00 78.38           O
ATOM   3889  HA  ILE A 257      -1.123  -9.121 -15.108  1.00 78.38           H
ATOM   3890  CB  ILE A 257      -0.209 -10.275 -16.641  1.00 78.38           C
ATOM   3891  HB  ILE A 257       0.597 -10.128 -17.360  1.00 78.38           H
ATOM   3892  CG1 ILE A 257      -1.522 -10.267 -17.426  1.00 78.38           C
ATOM   3893 1HG1 ILE A 257      -2.349 -10.517 -16.761  1.00 78.38           H
ATOM   3894 2HG1 ILE A 257      -1.714  -9.265 -17.810  1.00 78.38           H
ATOM   3895  CG2 ILE A 257       0.039 -11.619 -15.953  1.00 78.38           C
ATOM   3896 1HG2 ILE A 257       1.020 -11.608 -15.477  1.00 78.38           H
ATOM   3897 2HG2 ILE A 257      -0.729 -11.789 -15.199  1.00 78.38           H
ATOM   3898 3HG2 ILE A 257       0.004 -12.418 -16.694  1.00 78.38           H
ATOM   3899  CD1 ILE A 257      -1.474 -11.263 -18.586  1.00 78.38           C
ATOM   3900 1HD1 ILE A 257      -0.661 -10.995 -19.262  1.00 78.38           H
ATOM   3901 2HD1 ILE A 257      -1.306 -12.267 -18.196  1.00 78.38           H
ATOM   3902 3HD1 ILE A 257      -2.419 -11.237 -19.128  1.00 78.38           H
ATOM   3903  HN  ILE A 257       0.066  -7.913 -17.309  1.00 78.38           H
ATOM   3904  N   THR A 258       2.166  -8.983 -15.044  1.00 82.48           N
ATOM   3905  CA  THR A 258       3.336  -9.177 -14.205  1.00 82.48           C
ATOM   3906  C   THR A 258       3.247  -8.302 -12.954  1.00 82.48           C
ATOM   3907  O   THR A 258       3.469  -8.778 -11.841  1.00 82.48           O
ATOM   3908  HA  THR A 258       3.350 -10.214 -13.869  1.00 82.48           H
ATOM   3909  CB  THR A 258       4.579  -8.899 -15.054  1.00 82.48           C
ATOM   3910  HB  THR A 258       4.658  -7.838 -15.292  1.00 82.48           H
ATOM   3911  OG1 THR A 258       4.438  -9.771 -16.172  1.00 82.48           O
ATOM   3912  HG1 THR A 258       3.973  -9.296 -16.920  1.00 82.48           H
ATOM   3913  CG2 THR A 258       5.868  -9.367 -14.376  1.00 82.48           C
ATOM   3914 1HG2 THR A 258       5.816 -10.441 -14.200  1.00 82.48           H
ATOM   3915 2HG2 THR A 258       5.988  -8.848 -13.425  1.00 82.48           H
ATOM   3916 3HG2 THR A 258       6.718  -9.146 -15.021  1.00 82.48           H
ATOM   3917  HN  THR A 258       2.357  -8.633 -15.961  1.00 82.48           H
ATOM   3918  N   VAL A 259       2.921  -7.037 -13.177  1.00 81.87           N
ATOM   3919  CA  VAL A 259       2.831  -6.083 -12.085  1.00 81.87           C
ATOM   3920  C   VAL A 259       1.795  -6.571 -11.071  1.00 81.87           C
ATOM   3921  O   VAL A 259       2.017  -6.492  -9.864  1.00 81.87           O
ATOM   3922  HA  VAL A 259       3.807  -6.046 -11.600  1.00 81.87           H
ATOM   3923  CB  VAL A 259       2.521  -4.688 -12.633  1.00 81.87           C
ATOM   3924  HB  VAL A 259       1.653  -4.770 -13.287  1.00 81.87           H
ATOM   3925  CG1 VAL A 259       2.167  -3.721 -11.501  1.00 81.87           C
ATOM   3926 1HG1 VAL A 259       1.291  -4.091 -10.968  1.00 81.87           H
ATOM   3927 2HG1 VAL A 259       3.007  -3.647 -10.811  1.00 81.87           H
ATOM   3928 3HG1 VAL A 259       1.951  -2.738 -11.918  1.00 81.87           H
ATOM   3929  CG2 VAL A 259       3.688  -4.154 -13.466  1.00 81.87           C
ATOM   3930 1HG2 VAL A 259       4.581  -4.095 -12.843  1.00 81.87           H
ATOM   3931 2HG2 VAL A 259       3.874  -4.826 -14.304  1.00 81.87           H
ATOM   3932 3HG2 VAL A 259       3.441  -3.162 -13.843  1.00 81.87           H
ATOM   3933  HN  VAL A 259       2.721  -6.663 -14.083  1.00 81.87           H
ATOM   3934  N   LEU A 260       0.685  -7.065 -11.599  1.00 77.79           N
ATOM   3935  CA  LEU A 260      -0.433  -7.458 -10.758  1.00 77.79           C
ATOM   3936  C   LEU A 260      -0.039  -8.684  -9.932  1.00 77.79           C
ATOM   3937  O   LEU A 260      -0.300  -8.738  -8.731  1.00 77.79           O
ATOM   3938  HA  LEU A 260      -0.635  -6.632 -10.076  1.00 77.79           H
ATOM   3939  CB  LEU A 260      -1.692  -7.665 -11.603  1.00 77.79           C
ATOM   3940 1HB  LEU A 260      -1.739  -6.872 -12.349  1.00 77.79           H
ATOM   3941 2HB  LEU A 260      -1.592  -8.606 -12.143  1.00 77.79           H
ATOM   3942  CG  LEU A 260      -3.017  -7.687 -10.838  1.00 77.79           C
ATOM   3943  HG  LEU A 260      -2.796  -7.670  -9.771  1.00 77.79           H
ATOM   3944  CD1 LEU A 260      -3.849  -6.440 -11.147  1.00 77.79           C
ATOM   3945 1HD1 LEU A 260      -3.291  -5.550 -10.855  1.00 77.79           H
ATOM   3946 2HD1 LEU A 260      -4.062  -6.401 -12.215  1.00 77.79           H
ATOM   3947 3HD1 LEU A 260      -4.785  -6.481 -10.590  1.00 77.79           H
ATOM   3948  CD2 LEU A 260      -3.791  -8.976 -11.118  1.00 77.79           C
ATOM   3949 1HD2 LEU A 260      -4.002  -9.048 -12.185  1.00 77.79           H
ATOM   3950 2HD2 LEU A 260      -3.194  -9.833 -10.807  1.00 77.79           H
ATOM   3951 3HD2 LEU A 260      -4.729  -8.965 -10.562  1.00 77.79           H
ATOM   3952  HN  LEU A 260       0.543  -7.199 -12.580  1.00 77.79           H
ATOM   3953  N   THR A 261       0.584  -9.638 -10.608  1.00 85.29           N
ATOM   3954  CA  THR A 261       0.977 -10.879  -9.962  1.00 85.29           C
ATOM   3955  C   THR A 261       1.932 -10.596  -8.801  1.00 85.29           C
ATOM   3956  O   THR A 261       1.779 -11.156  -7.716  1.00 85.29           O
ATOM   3957  HA  THR A 261       0.086 -11.342  -9.538  1.00 85.29           H
ATOM   3958  CB  THR A 261       1.573 -11.799 -11.029  1.00 85.29           C
ATOM   3959  HB  THR A 261       2.492 -11.378 -11.437  1.00 85.29           H
ATOM   3960  OG1 THR A 261       0.512 -11.981 -11.962  1.00 85.29           O
ATOM   3961  HG1 THR A 261       0.546 -11.268 -12.662  1.00 85.29           H
ATOM   3962  CG2 THR A 261       1.849 -13.208 -10.499  1.00 85.29           C
ATOM   3963 1HG2 THR A 261       0.917 -13.655 -10.153  1.00 85.29           H
ATOM   3964 2HG2 THR A 261       2.555 -13.152  -9.670  1.00 85.29           H
ATOM   3965 3HG2 THR A 261       2.271 -13.820 -11.296  1.00 85.29           H
ATOM   3966  HN  THR A 261       0.820  -9.573 -11.578  1.00 85.29           H
ATOM   3967  N   VAL A 262       2.897  -9.728  -9.067  1.00 88.18           N
ATOM   3968  CA  VAL A 262       3.898  -9.392  -8.070  1.00 88.18           C
ATOM   3969  C   VAL A 262       3.222  -8.690  -6.891  1.00 88.18           C
ATOM   3970  O   VAL A 262       3.554  -8.950  -5.735  1.00 88.18           O
ATOM   3971  HA  VAL A 262       4.338 -10.325  -7.717  1.00 88.18           H
ATOM   3972  CB  VAL A 262       5.010  -8.555  -8.706  1.00 88.18           C
ATOM   3973  HB  VAL A 262       4.547  -7.695  -9.189  1.00 88.18           H
ATOM   3974  CG1 VAL A 262       5.979  -8.032  -7.643  1.00 88.18           C
ATOM   3975 1HG1 VAL A 262       5.436  -7.410  -6.932  1.00 88.18           H
ATOM   3976 2HG1 VAL A 262       6.431  -8.874  -7.118  1.00 88.18           H
ATOM   3977 3HG1 VAL A 262       6.759  -7.441  -8.122  1.00 88.18           H
ATOM   3978  CG2 VAL A 262       5.753  -9.354  -9.778  1.00 88.18           C
ATOM   3979 1HG2 VAL A 262       6.197 -10.242  -9.328  1.00 88.18           H
ATOM   3980 2HG2 VAL A 262       5.052  -9.655 -10.558  1.00 88.18           H
ATOM   3981 3HG2 VAL A 262       6.537  -8.736 -10.214  1.00 88.18           H
ATOM   3982  HN  VAL A 262       3.000  -9.259  -9.945  1.00 88.18           H
ATOM   3983  N   PHE A 263       2.285  -7.814  -7.223  1.00 83.51           N
ATOM   3984  CA  PHE A 263       1.552  -7.080  -6.206  1.00 83.51           C
ATOM   3985  C   PHE A 263       0.818  -8.035  -5.263  1.00 83.51           C
ATOM   3986  O   PHE A 263       0.991  -7.968  -4.047  1.00 83.51           O
ATOM   3987  HA  PHE A 263       2.280  -6.500  -5.638  1.00 83.51           H
ATOM   3988  CB  PHE A 263       0.525  -6.211  -6.934  1.00 83.51           C
ATOM   3989 1HB  PHE A 263       1.050  -5.529  -7.604  1.00 83.51           H
ATOM   3990 2HB  PHE A 263      -0.101  -6.850  -7.557  1.00 83.51           H
ATOM   3991  CG  PHE A 263      -0.374  -5.396  -6.002  1.00 83.51           C
ATOM   3992  CD1 PHE A 263      -1.643  -5.811  -5.745  1.00 83.51           C
ATOM   3993  HD1 PHE A 263      -2.020  -6.725  -6.204  1.00 83.51           H
ATOM   3994  CD2 PHE A 263       0.097  -4.255  -5.430  1.00 83.51           C
ATOM   3995  HD2 PHE A 263       1.114  -3.922  -5.635  1.00 83.51           H
ATOM   3996  CE1 PHE A 263      -2.476  -5.055  -4.880  1.00 83.51           C
ATOM   3997  HE1 PHE A 263      -3.494  -5.388  -4.674  1.00 83.51           H
ATOM   3998  CE2 PHE A 263      -0.737  -3.498  -4.564  1.00 83.51           C
ATOM   3999  HE2 PHE A 263      -0.359  -2.584  -4.106  1.00 83.51           H
ATOM   4000  CZ  PHE A 263      -2.006  -3.914  -4.308  1.00 83.51           C
ATOM   4001  HZ  PHE A 263      -2.646  -3.333  -3.643  1.00 83.51           H
ATOM   4002  HN  PHE A 263       2.026  -7.603  -8.166  1.00 83.51           H
ATOM   4003  N   VAL A 264       0.013  -8.902  -5.859  1.00 88.08           N
ATOM   4004  CA  VAL A 264      -0.833  -9.793  -5.084  1.00 88.08           C
ATOM   4005  C   VAL A 264       0.042 -10.651  -4.168  1.00 88.08           C
ATOM   4006  O   VAL A 264      -0.270 -10.825  -2.991  1.00 88.08           O
ATOM   4007  HA  VAL A 264      -1.486  -9.175  -4.468  1.00 88.08           H
ATOM   4008  CB  VAL A 264      -1.714 -10.624  -6.020  1.00 88.08           C
ATOM   4009  HB  VAL A 264      -1.064 -11.106  -6.751  1.00 88.08           H
ATOM   4010  CG1 VAL A 264      -2.449 -11.723  -5.249  1.00 88.08           C
ATOM   4011 1HG1 VAL A 264      -1.722 -12.382  -4.775  1.00 88.08           H
ATOM   4012 2HG1 VAL A 264      -3.081 -11.270  -4.485  1.00 88.08           H
ATOM   4013 3HG1 VAL A 264      -3.067 -12.298  -5.938  1.00 88.08           H
ATOM   4014  CG2 VAL A 264      -2.699  -9.734  -6.780  1.00 88.08           C
ATOM   4015 1HG2 VAL A 264      -3.340  -9.212  -6.069  1.00 88.08           H
ATOM   4016 2HG2 VAL A 264      -2.147  -9.006  -7.374  1.00 88.08           H
ATOM   4017 3HG2 VAL A 264      -3.312 -10.350  -7.438  1.00 88.08           H
ATOM   4018  HN  VAL A 264      -0.067  -9.000  -6.851  1.00 88.08           H
ATOM   4019  N   LEU A 265       1.119 -11.165  -4.743  1.00 89.13           N
ATOM   4020  CA  LEU A 265       1.975 -12.098  -4.030  1.00 89.13           C
ATOM   4021  C   LEU A 265       2.610 -11.388  -2.833  1.00 89.13           C
ATOM   4022  O   LEU A 265       2.777 -11.983  -1.769  1.00 89.13           O
ATOM   4023  HA  LEU A 265       1.341 -12.903  -3.657  1.00 89.13           H
ATOM   4024  CB  LEU A 265       2.993 -12.727  -4.983  1.00 89.13           C
ATOM   4025 1HB  LEU A 265       3.465 -11.930  -5.557  1.00 89.13           H
ATOM   4026 2HB  LEU A 265       3.775 -13.198  -4.388  1.00 89.13           H
ATOM   4027  CG  LEU A 265       2.442 -13.765  -5.963  1.00 89.13           C
ATOM   4028  HG  LEU A 265       1.627 -13.307  -6.523  1.00 89.13           H
ATOM   4029  CD1 LEU A 265       3.509 -14.183  -6.976  1.00 89.13           C
ATOM   4030 1HD1 LEU A 265       3.836 -13.309  -7.540  1.00 89.13           H
ATOM   4031 2HD1 LEU A 265       4.360 -14.616  -6.451  1.00 89.13           H
ATOM   4032 3HD1 LEU A 265       3.091 -14.921  -7.661  1.00 89.13           H
ATOM   4033  CD2 LEU A 265       1.858 -14.967  -5.217  1.00 89.13           C
ATOM   4034 1HD2 LEU A 265       2.636 -15.434  -4.614  1.00 89.13           H
ATOM   4035 2HD2 LEU A 265       1.047 -14.633  -4.569  1.00 89.13           H
ATOM   4036 3HD2 LEU A 265       1.473 -15.689  -5.937  1.00 89.13           H
ATOM   4037  HN  LEU A 265       1.410 -10.954  -5.676  1.00 89.13           H
ATOM   4038  N   SER A 266       2.948 -10.124  -3.046  1.00 90.58           N
ATOM   4039  CA  SER A 266       3.654  -9.357  -2.033  1.00 90.58           C
ATOM   4040  C   SER A 266       2.672  -8.870  -0.967  1.00 90.58           C
ATOM   4041  O   SER A 266       3.024  -8.772   0.208  1.00 90.58           O
ATOM   4042  HA  SER A 266       4.378 -10.048  -1.600  1.00 90.58           H
ATOM   4043  CB  SER A 266       4.393  -8.171  -2.657  1.00 90.58           C
ATOM   4044 1HB  SER A 266       4.911  -7.616  -1.875  1.00 90.58           H
ATOM   4045 2HB  SER A 266       5.155  -8.539  -3.344  1.00 90.58           H
ATOM   4046  OG  SER A 266       3.509  -7.297  -3.352  1.00 90.58           O
ATOM   4047  HG  SER A 266       3.489  -7.533  -4.324  1.00 90.58           H
ATOM   4048  HN  SER A 266       2.748  -9.627  -3.890  1.00 90.58           H
ATOM   4049  N   GLN A 267       1.460  -8.576  -1.414  1.00 85.67           N
ATOM   4050  CA  GLN A 267       0.484  -7.925  -0.557  1.00 85.67           C
ATOM   4051  C   GLN A 267      -0.263  -8.964   0.282  1.00 85.67           C
ATOM   4052  O   GLN A 267      -0.711  -8.668   1.388  1.00 85.67           O
ATOM   4053  HA  GLN A 267       1.061  -7.270   0.095  1.00 85.67           H
ATOM   4054  CB  GLN A 267      -0.492  -7.081  -1.380  1.00 85.67           C
ATOM   4055 1HB  GLN A 267      -0.918  -7.687  -2.179  1.00 85.67           H
ATOM   4056 2HB  GLN A 267      -1.320  -6.757  -0.750  1.00 85.67           H
ATOM   4057  CG  GLN A 267       0.210  -5.859  -1.977  1.00 85.67           C
ATOM   4058 1HG  GLN A 267       1.097  -6.177  -2.526  1.00 85.67           H
ATOM   4059 2HG  GLN A 267      -0.450  -5.371  -2.694  1.00 85.67           H
ATOM   4060  CD  GLN A 267       0.607  -4.866  -0.884  1.00 85.67           C
ATOM   4061  OE1 GLN A 267       0.018  -4.809   0.183  1.00 85.67           O
ATOM   4062  NE2 GLN A 267       1.637  -4.089  -1.207  1.00 85.67           N
ATOM   4063 1HE2 GLN A 267       2.077  -4.188  -2.100  1.00 85.67           H
ATOM   4064 2HE2 GLN A 267       1.972  -3.407  -0.557  1.00 85.67           H
ATOM   4065  HN  GLN A 267       1.143  -8.775  -2.341  1.00 85.67           H
ATOM   4066  N   PHE A 268      -0.375 -10.160  -0.278  1.00 91.74           N
ATOM   4067  CA  PHE A 268      -1.240 -11.177   0.296  1.00 91.74           C
ATOM   4068  C   PHE A 268      -0.821 -11.507   1.730  1.00 91.74           C
ATOM   4069  O   PHE A 268      -1.631 -11.422   2.652  1.00 91.74           O
ATOM   4070  HA  PHE A 268      -2.253 -10.776   0.298  1.00 91.74           H
ATOM   4071  CB  PHE A 268      -1.090 -12.431  -0.568  1.00 91.74           C
ATOM   4072 1HB  PHE A 268      -1.323 -12.177  -1.602  1.00 91.74           H
ATOM   4073 2HB  PHE A 268      -0.049 -12.753  -0.546  1.00 91.74           H
ATOM   4074  CG  PHE A 268      -1.979 -13.597  -0.132  1.00 91.74           C
ATOM   4075  CD1 PHE A 268      -1.451 -14.622   0.590  1.00 91.74           C
ATOM   4076  HD1 PHE A 268      -0.394 -14.612   0.858  1.00 91.74           H
ATOM   4077  CD2 PHE A 268      -3.297 -13.609  -0.466  1.00 91.74           C
ATOM   4078  HD2 PHE A 268      -3.721 -12.788  -1.044  1.00 91.74           H
ATOM   4079  CE1 PHE A 268      -2.276 -15.704   0.995  1.00 91.74           C
ATOM   4080  HE1 PHE A 268      -1.853 -16.525   1.574  1.00 91.74           H
ATOM   4081  CE2 PHE A 268      -4.123 -14.691  -0.060  1.00 91.74           C
ATOM   4082  HE2 PHE A 268      -5.179 -14.701  -0.328  1.00 91.74           H
ATOM   4083  CZ  PHE A 268      -3.594 -15.716   0.661  1.00 91.74           C
ATOM   4084  HZ  PHE A 268      -4.228 -16.547   0.972  1.00 91.74           H
ATOM   4085  HN  PHE A 268       0.112 -10.437  -1.106  1.00 91.74           H
ATOM   4086  N   PRO A 269       0.446 -11.889   1.943  1.00 94.97           N
ATOM   4087  CA  PRO A 269       0.904 -12.270   3.282  1.00 94.97           C
ATOM   4088  C   PRO A 269       0.596 -11.204   4.322  1.00 94.97           C
ATOM   4089  O   PRO A 269       0.147 -11.518   5.423  1.00 94.97           O
ATOM   4090  HA  PRO A 269       0.373 -13.160   3.620  1.00 94.97           H
ATOM   4091  CB  PRO A 269       2.410 -12.472   3.106  1.00 94.97           C
ATOM   4092 1HB  PRO A 269       2.965 -11.559   3.319  1.00 94.97           H
ATOM   4093 2HB  PRO A 269       2.792 -13.241   3.777  1.00 94.97           H
ATOM   4094  CG  PRO A 269       2.542 -12.884   1.644  1.00 94.97           C
ATOM   4095 1HG  PRO A 269       3.553 -12.725   1.269  1.00 94.97           H
ATOM   4096 2HG  PRO A 269       2.324 -13.942   1.500  1.00 94.97           H
ATOM   4097  CD  PRO A 269       1.527 -11.992   0.947  1.00 94.97           C
ATOM   4098 1HD  PRO A 269       1.945 -11.014   0.708  1.00 94.97           H
ATOM   4099 2HD  PRO A 269       1.183 -12.427   0.009  1.00 94.97           H
ATOM   4100  N   TYR A 270       0.848  -9.961   3.941  1.00 92.25           N
ATOM   4101  CA  TYR A 270       0.662  -8.846   4.854  1.00 92.25           C
ATOM   4102  C   TYR A 270      -0.805  -8.714   5.268  1.00 92.25           C
ATOM   4103  O   TYR A 270      -1.109  -8.558   6.449  1.00 92.25           O
ATOM   4104  HA  TYR A 270       1.267  -9.034   5.741  1.00 92.25           H
ATOM   4105  CB  TYR A 270       1.076  -7.593   4.080  1.00 92.25           C
ATOM   4106 1HB  TYR A 270       2.153  -7.620   3.914  1.00 92.25           H
ATOM   4107 2HB  TYR A 270       0.603  -7.612   3.098  1.00 92.25           H
ATOM   4108  CG  TYR A 270       0.715  -6.281   4.780  1.00 92.25           C
ATOM   4109  CD1 TYR A 270      -0.187  -5.415   4.198  1.00 92.25           C
ATOM   4110  HD1 TYR A 270      -0.643  -5.664   3.239  1.00 92.25           H
ATOM   4111  CD2 TYR A 270       1.292  -5.965   5.993  1.00 92.25           C
ATOM   4112  HD2 TYR A 270       2.004  -6.650   6.453  1.00 92.25           H
ATOM   4113  CE1 TYR A 270      -0.528  -4.180   4.856  1.00 92.25           C
ATOM   4114  HE1 TYR A 270      -1.239  -3.486   4.408  1.00 92.25           H
ATOM   4115  CE2 TYR A 270       0.951  -4.731   6.652  1.00 92.25           C
ATOM   4116  HE2 TYR A 270       1.399  -4.468   7.610  1.00 92.25           H
ATOM   4117  CZ  TYR A 270       0.059  -3.899   6.051  1.00 92.25           C
ATOM   4118  OH  TYR A 270      -0.263  -2.733   6.673  1.00 92.25           O
ATOM   4119  HH  TYR A 270       0.237  -2.657   7.536  1.00 92.25           H
ATOM   4120  HN  TYR A 270       1.172  -9.710   3.028  1.00 92.25           H
ATOM   4121  N   ASN A 271      -1.675  -8.781   4.271  1.00 90.30           N
ATOM   4122  CA  ASN A 271      -3.092  -8.554   4.499  1.00 90.30           C
ATOM   4123  C   ASN A 271      -3.670  -9.724   5.299  1.00 90.30           C
ATOM   4124  O   ASN A 271      -4.682  -9.574   5.981  1.00 90.30           O
ATOM   4125  HA  ASN A 271      -3.148  -7.611   5.041  1.00 90.30           H
ATOM   4126  CB  ASN A 271      -3.856  -8.465   3.176  1.00 90.30           C
ATOM   4127 1HB  ASN A 271      -3.512  -9.248   2.500  1.00 90.30           H
ATOM   4128 2HB  ASN A 271      -4.917  -8.638   3.352  1.00 90.30           H
ATOM   4129  CG  ASN A 271      -3.659  -7.096   2.521  1.00 90.30           C
ATOM   4130  OD1 ASN A 271      -4.248  -6.101   2.912  1.00 90.30           O
ATOM   4131  ND2 ASN A 271      -2.800  -7.100   1.506  1.00 90.30           N
ATOM   4132 1HD2 ASN A 271      -2.350  -7.951   1.236  1.00 90.30           H
ATOM   4133 2HD2 ASN A 271      -2.604  -6.253   1.013  1.00 90.30           H
ATOM   4134  HN  ASN A 271      -1.427  -8.986   3.324  1.00 90.30           H
ATOM   4135  N   CYS A 272      -3.000 -10.862   5.189  1.00 95.18           N
ATOM   4136  CA  CYS A 272      -3.360 -12.022   5.987  1.00 95.18           C
ATOM   4137  C   CYS A 272      -3.203 -11.657   7.464  1.00 95.18           C
ATOM   4138  O   CYS A 272      -4.107 -11.892   8.265  1.00 95.18           O
ATOM   4139  HA  CYS A 272      -4.400 -12.252   5.753  1.00 95.18           H
ATOM   4140  CB  CYS A 272      -2.527 -13.248   5.610  1.00 95.18           C
ATOM   4141 1HB  CYS A 272      -1.468 -12.988   5.593  1.00 95.18           H
ATOM   4142 2HB  CYS A 272      -2.651 -14.028   6.362  1.00 95.18           H
ATOM   4143  SG  CYS A 272      -3.042 -13.876   3.970  1.00 95.18           S
ATOM   4144  HG  CYS A 272      -2.444 -12.921   3.262  1.00 95.18           H
ATOM   4145  HN  CYS A 272      -2.227 -10.998   4.571  1.00 95.18           H
ATOM   4146  N   ILE A 273      -2.049 -11.088   7.781  1.00 94.07           N
ATOM   4147  CA  ILE A 273      -1.751 -10.712   9.152  1.00 94.07           C
ATOM   4148  C   ILE A 273      -2.664  -9.557   9.569  1.00 94.07           C
ATOM   4149  O   ILE A 273      -3.146  -9.519  10.700  1.00 94.07           O
ATOM   4150  HA  ILE A 273      -1.974 -11.572   9.783  1.00 94.07           H
ATOM   4151  CB  ILE A 273      -0.261 -10.406   9.312  1.00 94.07           C
ATOM   4152  HB  ILE A 273       0.002  -9.611   8.615  1.00 94.07           H
ATOM   4153  CG1 ILE A 273       0.591 -11.624   8.950  1.00 94.07           C
ATOM   4154 1HG1 ILE A 273       0.425 -11.890   7.906  1.00 94.07           H
ATOM   4155 2HG1 ILE A 273       1.647 -11.378   9.052  1.00 94.07           H
ATOM   4156  CG2 ILE A 273       0.045  -9.892  10.721  1.00 94.07           C
ATOM   4157 1HG2 ILE A 273      -0.520  -8.978  10.905  1.00 94.07           H
ATOM   4158 2HG2 ILE A 273      -0.237 -10.648  11.453  1.00 94.07           H
ATOM   4159 3HG2 ILE A 273       1.111  -9.683  10.807  1.00 94.07           H
ATOM   4160  CD1 ILE A 273       0.251 -12.817   9.845  1.00 94.07           C
ATOM   4161 1HD1 ILE A 273       0.440 -12.556  10.886  1.00 94.07           H
ATOM   4162 2HD1 ILE A 273      -0.801 -13.076   9.722  1.00 94.07           H
ATOM   4163 3HD1 ILE A 273       0.870 -13.670   9.566  1.00 94.07           H
ATOM   4164  HN  ILE A 273      -1.326 -10.885   7.120  1.00 94.07           H
ATOM   4165  N   LEU A 274      -2.874  -8.643   8.633  1.00 90.82           N
ATOM   4166  CA  LEU A 274      -3.692  -7.472   8.900  1.00 90.82           C
ATOM   4167  C   LEU A 274      -5.108  -7.919   9.271  1.00 90.82           C
ATOM   4168  O   LEU A 274      -5.754  -7.304  10.118  1.00 90.82           O
ATOM   4169  HA  LEU A 274      -3.257  -6.957   9.756  1.00 90.82           H
ATOM   4170  CB  LEU A 274      -3.644  -6.504   7.716  1.00 90.82           C
ATOM   4171 1HB  LEU A 274      -2.599  -6.314   7.470  1.00 90.82           H
ATOM   4172 2HB  LEU A 274      -4.092  -6.994   6.852  1.00 90.82           H
ATOM   4173  CG  LEU A 274      -4.343  -5.158   7.922  1.00 90.82           C
ATOM   4174  HG  LEU A 274      -5.360  -5.350   8.263  1.00 90.82           H
ATOM   4175  CD1 LEU A 274      -3.647  -4.340   9.012  1.00 90.82           C
ATOM   4176 1HD1 LEU A 274      -3.669  -4.892   9.951  1.00 90.82           H
ATOM   4177 2HD1 LEU A 274      -2.612  -4.156   8.723  1.00 90.82           H
ATOM   4178 3HD1 LEU A 274      -4.164  -3.389   9.137  1.00 90.82           H
ATOM   4179  CD2 LEU A 274      -4.447  -4.387   6.605  1.00 90.82           C
ATOM   4180 1HD2 LEU A 274      -3.447  -4.205   6.210  1.00 90.82           H
ATOM   4181 2HD2 LEU A 274      -5.020  -4.972   5.885  1.00 90.82           H
ATOM   4182 3HD2 LEU A 274      -4.947  -3.435   6.779  1.00 90.82           H
ATOM   4183  HN  LEU A 274      -2.497  -8.693   7.708  1.00 90.82           H
ATOM   4184  N   LEU A 275      -5.548  -8.985   8.620  1.00 93.34           N
ATOM   4185  CA  LEU A 275      -6.872  -9.526   8.877  1.00 93.34           C
ATOM   4186  C   LEU A 275      -6.945 -10.017  10.324  1.00 93.34           C
ATOM   4187  O   LEU A 275      -7.908  -9.728  11.033  1.00 93.34           O
ATOM   4188  HA  LEU A 275      -7.587  -8.713   8.751  1.00 93.34           H
ATOM   4189  CB  LEU A 275      -7.221 -10.600   7.845  1.00 93.34           C
ATOM   4190 1HB  LEU A 275      -7.163 -10.154   6.852  1.00 93.34           H
ATOM   4191 2HB  LEU A 275      -6.461 -11.380   7.889  1.00 93.34           H
ATOM   4192  CG  LEU A 275      -8.595 -11.256   7.999  1.00 93.34           C
ATOM   4193  HG  LEU A 275      -8.671 -11.656   9.010  1.00 93.34           H
ATOM   4194  CD1 LEU A 275      -9.716 -10.228   7.834  1.00 93.34           C
ATOM   4195 1HD1 LEU A 275      -9.612  -9.452   8.592  1.00 93.34           H
ATOM   4196 2HD1 LEU A 275      -9.653  -9.778   6.843  1.00 93.34           H
ATOM   4197 3HD1 LEU A 275     -10.681 -10.721   7.948  1.00 93.34           H
ATOM   4198  CD2 LEU A 275      -8.751 -12.434   7.035  1.00 93.34           C
ATOM   4199 1HD2 LEU A 275      -8.646 -12.081   6.009  1.00 93.34           H
ATOM   4200 2HD2 LEU A 275      -7.983 -13.179   7.244  1.00 93.34           H
ATOM   4201 3HD2 LEU A 275      -9.736 -12.882   7.166  1.00 93.34           H
ATOM   4202  HN  LEU A 275      -5.018  -9.476   7.929  1.00 93.34           H
ATOM   4203  N   VAL A 276      -5.915 -10.751  10.720  1.00 95.12           N
ATOM   4204  CA  VAL A 276      -5.855 -11.290  12.067  1.00 95.12           C
ATOM   4205  C   VAL A 276      -5.934 -10.143  13.076  1.00 95.12           C
ATOM   4206  O   VAL A 276      -6.683 -10.217  14.049  1.00 95.12           O
ATOM   4207  HA  VAL A 276      -6.722 -11.937  12.202  1.00 95.12           H
ATOM   4208  CB  VAL A 276      -4.596 -12.145  12.232  1.00 95.12           C
ATOM   4209  HB  VAL A 276      -3.737 -11.534  11.957  1.00 95.12           H
ATOM   4210  CG1 VAL A 276      -4.416 -12.580  13.688  1.00 95.12           C
ATOM   4211 1HG1 VAL A 276      -4.325 -11.698  14.322  1.00 95.12           H
ATOM   4212 2HG1 VAL A 276      -5.281 -13.166  14.002  1.00 95.12           H
ATOM   4213 3HG1 VAL A 276      -3.515 -13.186  13.777  1.00 95.12           H
ATOM   4214  CG2 VAL A 276      -4.630 -13.356  11.298  1.00 95.12           C
ATOM   4215 1HG2 VAL A 276      -5.501 -13.969  11.529  1.00 95.12           H
ATOM   4216 2HG2 VAL A 276      -4.688 -13.016  10.264  1.00 95.12           H
ATOM   4217 3HG2 VAL A 276      -3.724 -13.947  11.436  1.00 95.12           H
ATOM   4218  HN  VAL A 276      -5.134 -10.977  10.138  1.00 95.12           H
ATOM   4219  N   GLN A 277      -5.152  -9.107  12.808  1.00 91.94           N
ATOM   4220  CA  GLN A 277      -5.106  -7.956  13.694  1.00 91.94           C
ATOM   4221  C   GLN A 277      -6.481  -7.289  13.769  1.00 91.94           C
ATOM   4222  O   GLN A 277      -6.873  -6.786  14.821  1.00 91.94           O
ATOM   4223  HA  GLN A 277      -4.832  -8.353  14.671  1.00 91.94           H
ATOM   4224  CB  GLN A 277      -4.038  -6.958  13.241  1.00 91.94           C
ATOM   4225 1HB  GLN A 277      -4.134  -6.778  12.170  1.00 91.94           H
ATOM   4226 2HB  GLN A 277      -4.193  -6.002  13.740  1.00 91.94           H
ATOM   4227  CG  GLN A 277      -2.633  -7.480  13.551  1.00 91.94           C
ATOM   4228 1HG  GLN A 277      -2.572  -7.768  14.601  1.00 91.94           H
ATOM   4229 2HG  GLN A 277      -2.436  -8.377  12.963  1.00 91.94           H
ATOM   4230  CD  GLN A 277      -1.574  -6.420  13.244  1.00 91.94           C
ATOM   4231  OE1 GLN A 277      -1.769  -5.526  12.437  1.00 91.94           O
ATOM   4232  NE2 GLN A 277      -0.445  -6.569  13.931  1.00 91.94           N
ATOM   4233 1HE2 GLN A 277      -0.349  -7.325  14.578  1.00 91.94           H
ATOM   4234 2HE2 GLN A 277       0.309  -5.925  13.800  1.00 91.94           H
ATOM   4235  HN  GLN A 277      -4.558  -9.047  12.006  1.00 91.94           H
ATOM   4236  N   THR A 278      -7.175  -7.308  12.641  1.00 92.80           N
ATOM   4237  CA  THR A 278      -8.479  -6.673  12.554  1.00 92.80           C
ATOM   4238  C   THR A 278      -9.491  -7.409  13.434  1.00 92.80           C
ATOM   4239  O   THR A 278     -10.266  -6.782  14.154  1.00 92.80           O
ATOM   4240  HA  THR A 278      -8.394  -5.659  12.945  1.00 92.80           H
ATOM   4241  CB  THR A 278      -8.882  -6.619  11.079  1.00 92.80           C
ATOM   4242  HB  THR A 278      -9.036  -7.622  10.681  1.00 92.80           H
ATOM   4243  OG1 THR A 278      -7.841  -5.866  10.462  1.00 92.80           O
ATOM   4244  HG1 THR A 278      -7.168  -6.483  10.054  1.00 92.80           H
ATOM   4245  CG2 THR A 278     -10.139  -5.779  10.845  1.00 92.80           C
ATOM   4246 1HG2 THR A 278      -9.961  -4.758  11.182  1.00 92.80           H
ATOM   4247 2HG2 THR A 278     -10.971  -6.206  11.405  1.00 92.80           H
ATOM   4248 3HG2 THR A 278     -10.380  -5.774   9.782  1.00 92.80           H
ATOM   4249  HN  THR A 278      -6.861  -7.746  11.799  1.00 92.80           H
ATOM   4250  N   ILE A 279      -9.451  -8.731  13.346  1.00 93.05           N
ATOM   4251  CA  ILE A 279     -10.362  -9.560  14.118  1.00 93.05           C
ATOM   4252  C   ILE A 279     -10.040  -9.416  15.606  1.00 93.05           C
ATOM   4253  O   ILE A 279     -10.943  -9.294  16.432  1.00 93.05           O
ATOM   4254  HA  ILE A 279     -11.371  -9.184  13.945  1.00 93.05           H
ATOM   4255  CB  ILE A 279     -10.326 -11.005  13.617  1.00 93.05           C
ATOM   4256  HB  ILE A 279      -9.290 -11.345  13.632  1.00 93.05           H
ATOM   4257  CG1 ILE A 279     -10.811 -11.097  12.169  1.00 93.05           C
ATOM   4258 1HG1 ILE A 279     -11.890 -10.946  12.134  1.00 93.05           H
ATOM   4259 2HG1 ILE A 279     -10.358 -10.300  11.579  1.00 93.05           H
ATOM   4260  CG2 ILE A 279     -11.117 -11.927  14.547  1.00 93.05           C
ATOM   4261 1HG2 ILE A 279     -10.686 -11.893  15.547  1.00 93.05           H
ATOM   4262 2HG2 ILE A 279     -12.155 -11.598  14.587  1.00 93.05           H
ATOM   4263 3HG2 ILE A 279     -11.075 -12.949  14.168  1.00 93.05           H
ATOM   4264  CD1 ILE A 279     -10.459 -12.455  11.558  1.00 93.05           C
ATOM   4265 1HD1 ILE A 279      -9.378 -12.591  11.574  1.00 93.05           H
ATOM   4266 2HD1 ILE A 279     -10.934 -13.247  12.137  1.00 93.05           H
ATOM   4267 3HD1 ILE A 279     -10.816 -12.493  10.529  1.00 93.05           H
ATOM   4268  HN  ILE A 279      -8.813  -9.234  12.763  1.00 93.05           H
ATOM   4269  N   ASP A 280      -8.749  -9.434  15.904  1.00 92.25           N
ATOM   4270  CA  ASP A 280      -8.298  -9.359  17.283  1.00 92.25           C
ATOM   4271  C   ASP A 280      -8.702  -8.007  17.874  1.00 92.25           C
ATOM   4272  O   ASP A 280      -9.024  -7.915  19.058  1.00 92.25           O
ATOM   4273  HA  ASP A 280      -8.780 -10.196  17.788  1.00 92.25           H
ATOM   4274  CB  ASP A 280      -6.775  -9.478  17.371  1.00 92.25           C
ATOM   4275 1HB  ASP A 280      -6.448 -10.391  16.874  1.00 92.25           H
ATOM   4276 2HB  ASP A 280      -6.310  -8.644  16.845  1.00 92.25           H
ATOM   4277  CG  ASP A 280      -6.310  -9.490  18.829  1.00 92.25           C
ATOM   4278  OD1 ASP A 280      -6.890 -10.281  19.603  1.00 92.25           O
ATOM   4279  OD2 ASP A 280      -5.384  -8.707  19.136  1.00 92.25           O
ATOM   4280  HN  ASP A 280      -8.019  -9.499  15.223  1.00 92.25           H
ATOM   4281  N   ALA A 281      -8.672  -6.992  17.023  1.00 92.01           N
ATOM   4282  CA  ALA A 281      -9.025  -5.648  17.448  1.00 92.01           C
ATOM   4283  C   ALA A 281     -10.467  -5.643  17.962  1.00 92.01           C
ATOM   4284  O   ALA A 281     -10.814  -4.855  18.840  1.00 92.01           O
ATOM   4285  HA  ALA A 281      -8.357  -5.371  18.264  1.00 92.01           H
ATOM   4286  CB  ALA A 281      -8.817  -4.674  16.287  1.00 92.01           C
ATOM   4287 1HB  ALA A 281      -7.771  -4.694  15.979  1.00 92.01           H
ATOM   4288 2HB  ALA A 281      -9.448  -4.968  15.449  1.00 92.01           H
ATOM   4289 3HB  ALA A 281      -9.082  -3.666  16.607  1.00 92.01           H
ATOM   4290  HN  ALA A 281      -8.412  -7.076  16.061  1.00 92.01           H
ATOM   4291  N   TYR A 282     -11.267  -6.532  17.392  1.00 82.06           N
ATOM   4292  CA  TYR A 282     -12.672  -6.614  17.754  1.00 82.06           C
ATOM   4293  C   TYR A 282     -12.896  -7.661  18.848  1.00 82.06           C
ATOM   4294  O   TYR A 282     -13.574  -7.393  19.838  1.00 82.06           O
ATOM   4295  HA  TYR A 282     -12.981  -5.638  18.127  1.00 82.06           H
ATOM   4296  CB  TYR A 282     -13.409  -7.052  16.487  1.00 82.06           C
ATOM   4297 1HB  TYR A 282     -13.143  -6.379  15.673  1.00 82.06           H
ATOM   4298 2HB  TYR A 282     -13.064  -8.047  16.203  1.00 82.06           H
ATOM   4299  CG  TYR A 282     -14.932  -7.079  16.630  1.00 82.06           C
ATOM   4300  CD1 TYR A 282     -15.587  -8.280  16.810  1.00 82.06           C
ATOM   4301  HD1 TYR A 282     -15.020  -9.210  16.850  1.00 82.06           H
ATOM   4302  CD2 TYR A 282     -15.650  -5.902  16.580  1.00 82.06           C
ATOM   4303  HD2 TYR A 282     -15.133  -4.953  16.437  1.00 82.06           H
ATOM   4304  CE1 TYR A 282     -17.021  -8.305  16.945  1.00 82.06           C
ATOM   4305  HE1 TYR A 282     -17.551  -9.247  17.088  1.00 82.06           H
ATOM   4306  CE2 TYR A 282     -17.084  -5.926  16.715  1.00 82.06           C
ATOM   4307  HE2 TYR A 282     -17.663  -5.004  16.677  1.00 82.06           H
ATOM   4308  CZ  TYR A 282     -17.698  -7.127  16.891  1.00 82.06           C
ATOM   4309  OH  TYR A 282     -19.052  -7.150  17.019  1.00 82.06           O
ATOM   4310  HH  TYR A 282     -19.414  -6.219  16.988  1.00 82.06           H
ATOM   4311  HN  TYR A 282     -10.971  -7.187  16.697  1.00 82.06           H
ATOM   4312  N   ALA A 283     -12.314  -8.831  18.631  1.00 90.13           N
ATOM   4313  CA  ALA A 283     -12.645  -9.993  19.438  1.00 90.13           C
ATOM   4314  C   ALA A 283     -11.689 -10.069  20.630  1.00 90.13           C
ATOM   4315  O   ALA A 283     -11.993 -10.713  21.634  1.00 90.13           O
ATOM   4316  HA  ALA A 283     -13.662  -9.862  19.806  1.00 90.13           H
ATOM   4317  CB  ALA A 283     -12.594 -11.250  18.568  1.00 90.13           C
ATOM   4318 1HB  ALA A 283     -13.311 -11.158  17.753  1.00 90.13           H
ATOM   4319 2HB  ALA A 283     -11.591 -11.368  18.158  1.00 90.13           H
ATOM   4320 3HB  ALA A 283     -12.842 -12.122  19.174  1.00 90.13           H
ATOM   4321  HN  ALA A 283     -11.628  -8.991  17.921  1.00 90.13           H
ATOM   4322  N   MET A 284     -10.553  -9.404  20.481  1.00 83.56           N
ATOM   4323  CA  MET A 284      -9.546  -9.399  21.528  1.00 83.56           C
ATOM   4324  C   MET A 284      -9.276 -10.817  22.037  1.00 83.56           C
ATOM   4325  O   MET A 284      -9.202 -11.044  23.243  1.00 83.56           O
ATOM   4326  HA  MET A 284      -8.645  -8.994  21.067  1.00 83.56           H
ATOM   4327  CB  MET A 284     -10.020  -8.522  22.689  1.00 83.56           C
ATOM   4328 1HB  MET A 284     -10.923  -8.948  23.126  1.00 83.56           H
ATOM   4329 2HB  MET A 284      -9.262  -8.509  23.472  1.00 83.56           H
ATOM   4330  CG  MET A 284     -10.299  -7.093  22.218  1.00 83.56           C
ATOM   4331 1HG  MET A 284      -9.395  -6.659  21.790  1.00 83.56           H
ATOM   4332 2HG  MET A 284     -11.052  -7.102  21.430  1.00 83.56           H
ATOM   4333  SD  MET A 284     -10.863  -6.098  23.588  1.00 83.56           S
ATOM   4334  CE  MET A 284     -11.168  -4.554  22.745  1.00 83.56           C
ATOM   4335 1HE  MET A 284     -10.243  -4.200  22.291  1.00 83.56           H
ATOM   4336 2HE  MET A 284     -11.918  -4.706  21.969  1.00 83.56           H
ATOM   4337 3HE  MET A 284     -11.529  -3.815  23.460  1.00 83.56           H
ATOM   4338  HN  MET A 284     -10.317  -8.876  19.665  1.00 83.56           H
ATOM   4339  N   PHE A 285      -9.138 -11.734  21.090  1.00 86.33           N
ATOM   4340  CA  PHE A 285      -9.059 -13.146  21.423  1.00 86.33           C
ATOM   4341  C   PHE A 285      -7.621 -13.553  21.752  1.00 86.33           C
ATOM   4342  O   PHE A 285      -7.386 -14.631  22.295  1.00 86.33           O
ATOM   4343  HA  PHE A 285      -9.690 -13.309  22.297  1.00 86.33           H
ATOM   4344  CB  PHE A 285      -9.526 -13.923  20.190  1.00 86.33           C
ATOM   4345 1HB  PHE A 285      -9.652 -14.972  20.460  1.00 86.33           H
ATOM   4346 2HB  PHE A 285     -10.506 -13.551  19.889  1.00 86.33           H
ATOM   4347  CG  PHE A 285      -8.573 -13.830  18.998  1.00 86.33           C
ATOM   4348  CD1 PHE A 285      -8.733 -12.844  18.075  1.00 86.33           C
ATOM   4349  HD1 PHE A 285      -9.540 -12.120  18.185  1.00 86.33           H
ATOM   4350  CD2 PHE A 285      -7.565 -14.733  18.860  1.00 86.33           C
ATOM   4351  HD2 PHE A 285      -7.437 -15.523  19.600  1.00 86.33           H
ATOM   4352  CE1 PHE A 285      -7.848 -12.757  16.968  1.00 86.33           C
ATOM   4353  HE1 PHE A 285      -7.976 -11.967  16.228  1.00 86.33           H
ATOM   4354  CE2 PHE A 285      -6.680 -14.646  17.753  1.00 86.33           C
ATOM   4355  HE2 PHE A 285      -5.872 -15.370  17.643  1.00 86.33           H
ATOM   4356  CZ  PHE A 285      -6.840 -13.660  16.830  1.00 86.33           C
ATOM   4357  HZ  PHE A 285      -6.161 -13.593  15.981  1.00 86.33           H
ATOM   4358  HN  PHE A 285      -9.080 -11.526  20.114  1.00 86.33           H
ATOM   4359  N   ILE A 286      -6.697 -12.667  21.410  1.00 87.10           N
ATOM   4360  CA  ILE A 286      -5.290 -12.911  21.680  1.00 87.10           C
ATOM   4361  C   ILE A 286      -4.957 -12.439  23.096  1.00 87.10           C
ATOM   4362  O   ILE A 286      -4.798 -11.243  23.334  1.00 87.10           O
ATOM   4363  HA  ILE A 286      -5.130 -13.988  21.628  1.00 87.10           H
ATOM   4364  CB  ILE A 286      -4.418 -12.272  20.597  1.00 87.10           C
ATOM   4365  HB  ILE A 286      -4.610 -11.199  20.594  1.00 87.10           H
ATOM   4366  CG1 ILE A 286      -4.789 -12.801  19.210  1.00 87.10           C
ATOM   4367 1HG1 ILE A 286      -4.578 -13.869  19.157  1.00 87.10           H
ATOM   4368 2HG1 ILE A 286      -5.860 -12.679  19.045  1.00 87.10           H
ATOM   4369  CG2 ILE A 286      -2.932 -12.464  20.905  1.00 87.10           C
ATOM   4370 1HG2 ILE A 286      -2.697 -12.000  21.863  1.00 87.10           H
ATOM   4371 2HG2 ILE A 286      -2.706 -13.529  20.952  1.00 87.10           H
ATOM   4372 3HG2 ILE A 286      -2.335 -12.000  20.120  1.00 87.10           H
ATOM   4373  CD1 ILE A 286      -4.012 -12.066  18.117  1.00 87.10           C
ATOM   4374 1HD1 ILE A 286      -4.244 -11.002  18.158  1.00 87.10           H
ATOM   4375 2HD1 ILE A 286      -2.942 -12.211  18.272  1.00 87.10           H
ATOM   4376 3HD1 ILE A 286      -4.294 -12.462  17.141  1.00 87.10           H
ATOM   4377  HN  ILE A 286      -6.896 -11.797  20.958  1.00 87.10           H
ATOM   4378  N   SER A 287      -4.860 -13.403  24.000  1.00 85.16           N
ATOM   4379  CA  SER A 287      -4.542 -13.102  25.385  1.00 85.16           C
ATOM   4380  C   SER A 287      -3.113 -13.547  25.702  1.00 85.16           C
ATOM   4381  O   SER A 287      -2.551 -13.161  26.726  1.00 85.16           O
ATOM   4382  HA  SER A 287      -4.634 -12.019  25.473  1.00 85.16           H
ATOM   4383  CB  SER A 287      -5.532 -13.776  26.337  1.00 85.16           C
ATOM   4384 1HB  SER A 287      -5.251 -13.556  27.367  1.00 85.16           H
ATOM   4385 2HB  SER A 287      -6.526 -13.358  26.182  1.00 85.16           H
ATOM   4386  OG  SER A 287      -5.576 -15.188  26.149  1.00 85.16           O
ATOM   4387  HG  SER A 287      -6.260 -15.592  26.756  1.00 85.16           H
ATOM   4388  HN  SER A 287      -4.996 -14.374  23.799  1.00 85.16           H
ATOM   4389  N   ASN A 288      -2.566 -14.354  24.805  1.00 86.64           N
ATOM   4390  CA  ASN A 288      -1.248 -14.927  25.019  1.00 86.64           C
ATOM   4391  C   ASN A 288      -0.185 -13.969  24.478  1.00 86.64           C
ATOM   4392  O   ASN A 288      -0.206 -13.615  23.300  1.00 86.64           O
ATOM   4393  HA  ASN A 288      -1.170 -15.070  26.097  1.00 86.64           H
ATOM   4394  CB  ASN A 288      -1.101 -16.261  24.283  1.00 86.64           C
ATOM   4395 1HB  ASN A 288      -1.948 -16.905  24.518  1.00 86.64           H
ATOM   4396 2HB  ASN A 288      -1.119 -16.090  23.207  1.00 86.64           H
ATOM   4397  CG  ASN A 288       0.203 -16.961  24.672  1.00 86.64           C
ATOM   4398  OD1 ASN A 288       1.249 -16.349  24.811  1.00 86.64           O
ATOM   4399  ND2 ASN A 288       0.082 -18.275  24.840  1.00 86.64           N
ATOM   4400 1HD2 ASN A 288      -0.807 -18.716  24.710  1.00 86.64           H
ATOM   4401 2HD2 ASN A 288       0.879 -18.822  25.095  1.00 86.64           H
ATOM   4402  HN  ASN A 288      -3.006 -14.616  23.946  1.00 86.64           H
ATOM   4403  N   CYS A 289       0.719 -13.576  25.363  1.00 91.26           N
ATOM   4404  CA  CYS A 289       1.726 -12.588  25.017  1.00 91.26           C
ATOM   4405  C   CYS A 289       2.621 -13.177  23.925  1.00 91.26           C
ATOM   4406  O   CYS A 289       3.012 -12.477  22.993  1.00 91.26           O
ATOM   4407  HA  CYS A 289       1.192 -11.712  24.649  1.00 91.26           H
ATOM   4408  CB  CYS A 289       2.532 -12.149  26.241  1.00 91.26           C
ATOM   4409 1HB  CYS A 289       1.862 -11.758  27.007  1.00 91.26           H
ATOM   4410 2HB  CYS A 289       3.046 -13.007  26.675  1.00 91.26           H
ATOM   4411  SG  CYS A 289       3.749 -10.869  25.763  1.00 91.26           S
ATOM   4412  HN  CYS A 289       0.769 -13.921  26.301  1.00 91.26           H
ATOM   4413  N   ALA A 290       2.920 -14.459  24.077  1.00 93.32           N
ATOM   4414  CA  ALA A 290       3.827 -15.130  23.162  1.00 93.32           C
ATOM   4415  C   ALA A 290       3.248 -15.076  21.747  1.00 93.32           C
ATOM   4416  O   ALA A 290       3.973 -14.824  20.785  1.00 93.32           O
ATOM   4417  HA  ALA A 290       4.774 -14.591  23.179  1.00 93.32           H
ATOM   4418  CB  ALA A 290       4.068 -16.564  23.640  1.00 93.32           C
ATOM   4419 1HB  ALA A 290       4.506 -16.545  24.637  1.00 93.32           H
ATOM   4420 2HB  ALA A 290       3.119 -17.100  23.669  1.00 93.32           H
ATOM   4421 3HB  ALA A 290       4.748 -17.066  22.952  1.00 93.32           H
ATOM   4422  HN  ALA A 290       2.555 -15.036  24.808  1.00 93.32           H
ATOM   4423  N   VAL A 291       1.948 -15.318  21.664  1.00 93.56           N
ATOM   4424  CA  VAL A 291       1.265 -15.303  20.382  1.00 93.56           C
ATOM   4425  C   VAL A 291       1.282 -13.882  19.816  1.00 93.56           C
ATOM   4426  O   VAL A 291       1.529 -13.686  18.627  1.00 93.56           O
ATOM   4427  HA  VAL A 291       1.817 -15.956  19.707  1.00 93.56           H
ATOM   4428  CB  VAL A 291      -0.149 -15.868  20.536  1.00 93.56           C
ATOM   4429  HB  VAL A 291      -0.674 -15.261  21.273  1.00 93.56           H
ATOM   4430  CG1 VAL A 291      -0.921 -15.781  19.218  1.00 93.56           C
ATOM   4431 1HG1 VAL A 291      -0.993 -14.738  18.908  1.00 93.56           H
ATOM   4432 2HG1 VAL A 291      -0.398 -16.353  18.452  1.00 93.56           H
ATOM   4433 3HG1 VAL A 291      -1.922 -16.189  19.356  1.00 93.56           H
ATOM   4434  CG2 VAL A 291      -0.111 -17.307  21.055  1.00 93.56           C
ATOM   4435 1HG2 VAL A 291       0.441 -17.932  20.352  1.00 93.56           H
ATOM   4436 2HG2 VAL A 291       0.383 -17.330  22.026  1.00 93.56           H
ATOM   4437 3HG2 VAL A 291      -1.128 -17.684  21.155  1.00 93.56           H
ATOM   4438  HN  VAL A 291       1.366 -15.521  22.451  1.00 93.56           H
ATOM   4439  N   SER A 292       1.016 -12.926  20.694  1.00 93.94           N
ATOM   4440  CA  SER A 292       0.955 -11.532  20.288  1.00 93.94           C
ATOM   4441  C   SER A 292       2.310 -11.090  19.733  1.00 93.94           C
ATOM   4442  O   SER A 292       2.373 -10.387  18.725  1.00 93.94           O
ATOM   4443  HA  SER A 292       0.192 -11.491  19.512  1.00 93.94           H
ATOM   4444  CB  SER A 292       0.542 -10.636  21.457  1.00 93.94           C
ATOM   4445 1HB  SER A 292      -0.373 -11.023  21.905  1.00 93.94           H
ATOM   4446 2HB  SER A 292       1.312 -10.667  22.228  1.00 93.94           H
ATOM   4447  OG  SER A 292       0.335  -9.287  21.048  1.00 93.94           O
ATOM   4448  HG  SER A 292      -0.500  -9.219  20.501  1.00 93.94           H
ATOM   4449  HN  SER A 292       0.844 -13.091  21.666  1.00 93.94           H
ATOM   4450  N   THR A 293       3.362 -11.519  20.415  1.00 90.85           N
ATOM   4451  CA  THR A 293       4.711 -11.141  20.028  1.00 90.85           C
ATOM   4452  C   THR A 293       5.025 -11.654  18.621  1.00 90.85           C
ATOM   4453  O   THR A 293       5.541 -10.913  17.787  1.00 90.85           O
ATOM   4454  HA  THR A 293       4.765 -10.053  19.990  1.00 90.85           H
ATOM   4455  CB  THR A 293       5.674 -11.664  21.095  1.00 90.85           C
ATOM   4456  HB  THR A 293       5.634 -12.751  21.156  1.00 90.85           H
ATOM   4457  OG1 THR A 293       5.292 -10.967  22.278  1.00 90.85           O
ATOM   4458  HG1 THR A 293       4.620 -11.503  22.789  1.00 90.85           H
ATOM   4459  CG2 THR A 293       7.117 -11.219  20.850  1.00 90.85           C
ATOM   4460 1HG2 THR A 293       7.168 -10.131  20.857  1.00 90.85           H
ATOM   4461 2HG2 THR A 293       7.453 -11.593  19.883  1.00 90.85           H
ATOM   4462 3HG2 THR A 293       7.758 -11.618  21.636  1.00 90.85           H
ATOM   4463  HN  THR A 293       3.304 -12.113  21.217  1.00 90.85           H
ATOM   4464  N   ASN A 294       4.701 -12.920  18.402  1.00 92.39           N
ATOM   4465  CA  ASN A 294       5.012 -13.564  17.137  1.00 92.39           C
ATOM   4466  C   ASN A 294       4.223 -12.883  16.016  1.00 92.39           C
ATOM   4467  O   ASN A 294       4.733 -12.710  14.910  1.00 92.39           O
ATOM   4468  HA  ASN A 294       6.089 -13.452  17.015  1.00 92.39           H
ATOM   4469  CB  ASN A 294       4.619 -15.042  17.160  1.00 92.39           C
ATOM   4470 1HB  ASN A 294       3.616 -15.150  17.572  1.00 92.39           H
ATOM   4471 2HB  ASN A 294       4.588 -15.430  16.142  1.00 92.39           H
ATOM   4472  CG  ASN A 294       5.609 -15.859  17.993  1.00 92.39           C
ATOM   4473  OD1 ASN A 294       6.733 -15.454  18.242  1.00 92.39           O
ATOM   4474  ND2 ASN A 294       5.131 -17.028  18.408  1.00 92.39           N
ATOM   4475 1HD2 ASN A 294       4.199 -17.301  18.169  1.00 92.39           H
ATOM   4476 2HD2 ASN A 294       5.703 -17.635  18.960  1.00 92.39           H
ATOM   4477  HN  ASN A 294       4.236 -13.502  19.069  1.00 92.39           H
ATOM   4478  N   ILE A 295       2.992 -12.516  16.341  1.00 92.29           N
ATOM   4479  CA  ILE A 295       2.119 -11.882  15.368  1.00 92.29           C
ATOM   4480  C   ILE A 295       2.722 -10.541  14.945  1.00 92.29           C
ATOM   4481  O   ILE A 295       2.723 -10.202  13.763  1.00 92.29           O
ATOM   4482  HA  ILE A 295       2.076 -12.532  14.494  1.00 92.29           H
ATOM   4483  CB  ILE A 295       0.696 -11.769  15.918  1.00 92.29           C
ATOM   4484  HB  ILE A 295       0.755 -11.425  16.951  1.00 92.29           H
ATOM   4485  CG1 ILE A 295       0.005 -13.135  15.935  1.00 92.29           C
ATOM   4486 1HG1 ILE A 295      -0.170 -13.471  14.913  1.00 92.29           H
ATOM   4487 2HG1 ILE A 295       0.658 -13.870  16.405  1.00 92.29           H
ATOM   4488  CG2 ILE A 295      -0.112 -10.728  15.141  1.00 92.29           C
ATOM   4489 1HG2 ILE A 295       0.372  -9.756  15.224  1.00 92.29           H
ATOM   4490 2HG2 ILE A 295      -0.165 -11.019  14.091  1.00 92.29           H
ATOM   4491 3HG2 ILE A 295      -1.120 -10.669  15.552  1.00 92.29           H
ATOM   4492  CD1 ILE A 295      -1.324 -13.067  16.691  1.00 92.29           C
ATOM   4493 1HD1 ILE A 295      -1.142 -12.755  17.719  1.00 92.29           H
ATOM   4494 2HD1 ILE A 295      -1.983 -12.349  16.203  1.00 92.29           H
ATOM   4495 3HD1 ILE A 295      -1.793 -14.051  16.688  1.00 92.29           H
ATOM   4496  HN  ILE A 295       2.591 -12.644  17.248  1.00 92.29           H
ATOM   4497  N   ASP A 296       3.221  -9.814  15.934  1.00 93.74           N
ATOM   4498  CA  ASP A 296       3.769  -8.491  15.689  1.00 93.74           C
ATOM   4499  C   ASP A 296       4.996  -8.612  14.783  1.00 93.74           C
ATOM   4500  O   ASP A 296       5.185  -7.804  13.876  1.00 93.74           O
ATOM   4501  HA  ASP A 296       2.961  -7.928  15.222  1.00 93.74           H
ATOM   4502  CB  ASP A 296       4.209  -7.826  16.994  1.00 93.74           C
ATOM   4503 1HB  ASP A 296       4.733  -8.551  17.618  1.00 93.74           H
ATOM   4504 2HB  ASP A 296       4.914  -7.023  16.778  1.00 93.74           H
ATOM   4505  CG  ASP A 296       3.006  -7.265  17.756  1.00 93.74           C
ATOM   4506  OD1 ASP A 296       1.872  -7.537  17.306  1.00 93.74           O
ATOM   4507  OD2 ASP A 296       3.248  -6.577  18.772  1.00 93.74           O
ATOM   4508  HN  ASP A 296       3.254 -10.115  16.887  1.00 93.74           H
ATOM   4509  N   ILE A 297       5.799  -9.629  15.061  1.00 93.44           N
ATOM   4510  CA  ILE A 297       6.985  -9.886  14.262  1.00 93.44           C
ATOM   4511  C   ILE A 297       6.566 -10.236  12.833  1.00 93.44           C
ATOM   4512  O   ILE A 297       7.133  -9.720  11.871  1.00 93.44           O
ATOM   4513  HA  ILE A 297       7.567  -8.965  14.235  1.00 93.44           H
ATOM   4514  CB  ILE A 297       7.857 -10.954  14.926  1.00 93.44           C
ATOM   4515  HB  ILE A 297       7.222 -11.802  15.184  1.00 93.44           H
ATOM   4516  CG1 ILE A 297       8.466 -10.432  16.229  1.00 93.44           C
ATOM   4517 1HG1 ILE A 297       9.184  -9.642  16.008  1.00 93.44           H
ATOM   4518 2HG1 ILE A 297       7.685  -9.989  16.847  1.00 93.44           H
ATOM   4519  CG2 ILE A 297       8.926 -11.467  13.959  1.00 93.44           C
ATOM   4520 1HG2 ILE A 297       8.445 -11.904  13.084  1.00 93.44           H
ATOM   4521 2HG2 ILE A 297       9.563 -10.639  13.649  1.00 93.44           H
ATOM   4522 3HG2 ILE A 297       9.532 -12.225  14.456  1.00 93.44           H
ATOM   4523  CD1 ILE A 297       9.158 -11.558  17.000  1.00 93.44           C
ATOM   4524 1HD1 ILE A 297       8.432 -12.334  17.240  1.00 93.44           H
ATOM   4525 2HD1 ILE A 297       9.954 -11.981  16.388  1.00 93.44           H
ATOM   4526 3HD1 ILE A 297       9.582 -11.159  17.922  1.00 93.44           H
ATOM   4527  HN  ILE A 297       5.650 -10.269  15.815  1.00 93.44           H
ATOM   4528  N   CYS A 298       5.575 -11.112  12.738  1.00 95.11           N
ATOM   4529  CA  CYS A 298       5.084 -11.548  11.443  1.00 95.11           C
ATOM   4530  C   CYS A 298       4.620 -10.316  10.664  1.00 95.11           C
ATOM   4531  O   CYS A 298       4.853 -10.213   9.461  1.00 95.11           O
ATOM   4532  HA  CYS A 298       5.919 -12.033  10.938  1.00 95.11           H
ATOM   4533  CB  CYS A 298       3.970 -12.588  11.581  1.00 95.11           C
ATOM   4534 1HB  CYS A 298       3.255 -12.268  12.340  1.00 95.11           H
ATOM   4535 2HB  CYS A 298       3.422 -12.673  10.643  1.00 95.11           H
ATOM   4536  SG  CYS A 298       4.681 -14.211  12.038  1.00 95.11           S
ATOM   4537  HG  CYS A 298       4.888 -13.916  13.319  1.00 95.11           H
ATOM   4538  HN  CYS A 298       5.113 -11.520  13.525  1.00 95.11           H
ATOM   4539  N   PHE A 299       3.973  -9.410  11.383  1.00 94.17           N
ATOM   4540  CA  PHE A 299       3.472  -8.190  10.774  1.00 94.17           C
ATOM   4541  C   PHE A 299       4.612  -7.372  10.165  1.00 94.17           C
ATOM   4542  O   PHE A 299       4.521  -6.928   9.022  1.00 94.17           O
ATOM   4543  HA  PHE A 299       2.777  -8.483   9.987  1.00 94.17           H
ATOM   4544  CB  PHE A 299       2.811  -7.373  11.887  1.00 94.17           C
ATOM   4545 1HB  PHE A 299       2.019  -7.969  12.339  1.00 94.17           H
ATOM   4546 2HB  PHE A 299       3.548  -7.178  12.666  1.00 94.17           H
ATOM   4547  CG  PHE A 299       2.223  -6.042  11.416  1.00 94.17           C
ATOM   4548  CD1 PHE A 299       2.929  -4.891  11.579  1.00 94.17           C
ATOM   4549  HD1 PHE A 299       3.914  -4.917  12.044  1.00 94.17           H
ATOM   4550  CD2 PHE A 299       0.994  -6.009  10.835  1.00 94.17           C
ATOM   4551  HD2 PHE A 299       0.428  -6.932  10.704  1.00 94.17           H
ATOM   4552  CE1 PHE A 299       2.382  -3.655  11.142  1.00 94.17           C
ATOM   4553  HE1 PHE A 299       2.948  -2.733  11.272  1.00 94.17           H
ATOM   4554  CE2 PHE A 299       0.447  -4.773  10.398  1.00 94.17           C
ATOM   4555  HE2 PHE A 299      -0.538  -4.747   9.932  1.00 94.17           H
ATOM   4556  CZ  PHE A 299       1.153  -3.622  10.560  1.00 94.17           C
ATOM   4557  HZ  PHE A 299       0.734  -2.674  10.225  1.00 94.17           H
ATOM   4558  HN  PHE A 299       3.791  -9.499  12.362  1.00 94.17           H
ATOM   4559  N   GLN A 300       5.660  -7.197  10.957  1.00 90.91           N
ATOM   4560  CA  GLN A 300       6.780  -6.368  10.544  1.00 90.91           C
ATOM   4561  C   GLN A 300       7.425  -6.938   9.280  1.00 90.91           C
ATOM   4562  O   GLN A 300       7.769  -6.192   8.364  1.00 90.91           O
ATOM   4563  HA  GLN A 300       6.352  -5.388  10.332  1.00 90.91           H
ATOM   4564  CB  GLN A 300       7.807  -6.233  11.671  1.00 90.91           C
ATOM   4565 1HB  GLN A 300       8.036  -7.217  12.078  1.00 90.91           H
ATOM   4566 2HB  GLN A 300       8.737  -5.828  11.273  1.00 90.91           H
ATOM   4567  CG  GLN A 300       7.283  -5.323  12.784  1.00 90.91           C
ATOM   4568 1HG  GLN A 300       7.082  -4.330  12.383  1.00 90.91           H
ATOM   4569 2HG  GLN A 300       6.337  -5.712  13.161  1.00 90.91           H
ATOM   4570  CD  GLN A 300       8.292  -5.222  13.930  1.00 90.91           C
ATOM   4571  OE1 GLN A 300       9.404  -5.719  13.857  1.00 90.91           O
ATOM   4572  NE2 GLN A 300       7.844  -4.552  14.988  1.00 90.91           N
ATOM   4573 1HE2 GLN A 300       6.920  -4.169  14.982  1.00 90.91           H
ATOM   4574 2HE2 GLN A 300       8.431  -4.432  15.788  1.00 90.91           H
ATOM   4575  HN  GLN A 300       5.752  -7.610  11.863  1.00 90.91           H
ATOM   4576  N   VAL A 301       7.570  -8.255   9.270  1.00 95.33           N
ATOM   4577  CA  VAL A 301       8.235  -8.926   8.166  1.00 95.33           C
ATOM   4578  C   VAL A 301       7.397  -8.765   6.897  1.00 95.33           C
ATOM   4579  O   VAL A 301       7.904  -8.329   5.865  1.00 95.33           O
ATOM   4580  HA  VAL A 301       9.197  -8.436   8.015  1.00 95.33           H
ATOM   4581  CB  VAL A 301       8.500 -10.389   8.527  1.00 95.33           C
ATOM   4582  HB  VAL A 301       7.549 -10.841   8.812  1.00 95.33           H
ATOM   4583  CG1 VAL A 301       9.045 -11.161   7.323  1.00 95.33           C
ATOM   4584 1HG1 VAL A 301       8.319 -11.127   6.511  1.00 95.33           H
ATOM   4585 2HG1 VAL A 301       9.980 -10.707   6.994  1.00 95.33           H
ATOM   4586 3HG1 VAL A 301       9.224 -12.198   7.607  1.00 95.33           H
ATOM   4587  CG2 VAL A 301       9.448 -10.497   9.722  1.00 95.33           C
ATOM   4588 1HG2 VAL A 301      10.398 -10.020   9.477  1.00 95.33           H
ATOM   4589 2HG2 VAL A 301       9.005  -9.999  10.584  1.00 95.33           H
ATOM   4590 3HG2 VAL A 301       9.619 -11.547   9.957  1.00 95.33           H
ATOM   4591  HN  VAL A 301       7.242  -8.859   9.996  1.00 95.33           H
ATOM   4592  N   THR A 302       6.127  -9.127   7.015  1.00 94.73           N
ATOM   4593  CA  THR A 302       5.253  -9.180   5.855  1.00 94.73           C
ATOM   4594  C   THR A 302       5.019  -7.774   5.299  1.00 94.73           C
ATOM   4595  O   THR A 302       4.875  -7.597   4.091  1.00 94.73           O
ATOM   4596  HA  THR A 302       5.753  -9.753   5.074  1.00 94.73           H
ATOM   4597  CB  THR A 302       3.964  -9.893   6.267  1.00 94.73           C
ATOM   4598  HB  THR A 302       3.263  -9.942   5.433  1.00 94.73           H
ATOM   4599  OG1 THR A 302       3.514  -9.167   7.407  1.00 94.73           O
ATOM   4600  HG1 THR A 302       2.609  -9.489   7.683  1.00 94.73           H
ATOM   4601  CG2 THR A 302       4.220 -11.304   6.801  1.00 94.73           C
ATOM   4602 1HG2 THR A 302       4.867 -11.249   7.676  1.00 94.73           H
ATOM   4603 2HG2 THR A 302       4.703 -11.903   6.029  1.00 94.73           H
ATOM   4604 3HG2 THR A 302       3.272 -11.765   7.079  1.00 94.73           H
ATOM   4605  HN  THR A 302       5.696  -9.381   7.881  1.00 94.73           H
ATOM   4606  N   GLN A 303       4.989  -6.810   6.208  1.00 91.81           N
ATOM   4607  CA  GLN A 303       4.834  -5.419   5.819  1.00 91.81           C
ATOM   4608  C   GLN A 303       6.018  -4.973   4.958  1.00 91.81           C
ATOM   4609  O   GLN A 303       5.839  -4.259   3.973  1.00 91.81           O
ATOM   4610  HA  GLN A 303       3.916  -5.383   5.232  1.00 91.81           H
ATOM   4611  CB  GLN A 303       4.679  -4.520   7.047  1.00 91.81           C
ATOM   4612 1HB  GLN A 303       3.833  -4.857   7.645  1.00 91.81           H
ATOM   4613 2HB  GLN A 303       5.566  -4.601   7.676  1.00 91.81           H
ATOM   4614  CG  GLN A 303       4.471  -3.061   6.636  1.00 91.81           C
ATOM   4615 1HG  GLN A 303       5.370  -2.686   6.147  1.00 91.81           H
ATOM   4616 2HG  GLN A 303       3.662  -2.996   5.909  1.00 91.81           H
ATOM   4617  CD  GLN A 303       4.144  -2.191   7.851  1.00 91.81           C
ATOM   4618  OE1 GLN A 303       4.929  -2.046   8.773  1.00 91.81           O
ATOM   4619  NE2 GLN A 303       2.943  -1.620   7.800  1.00 91.81           N
ATOM   4620 1HE2 GLN A 303       2.347  -1.780   7.013  1.00 91.81           H
ATOM   4621 2HE2 GLN A 303       2.637  -1.032   8.548  1.00 91.81           H
ATOM   4622  HN  GLN A 303       5.069  -6.967   7.192  1.00 91.81           H
ATOM   4623  N   THR A 304       7.200  -5.413   5.362  1.00 93.13           N
ATOM   4624  CA  THR A 304       8.418  -5.032   4.666  1.00 93.13           C
ATOM   4625  C   THR A 304       8.409  -5.578   3.237  1.00 93.13           C
ATOM   4626  O   THR A 304       8.771  -4.873   2.297  1.00 93.13           O
ATOM   4627  HA  THR A 304       8.446  -3.945   4.593  1.00 93.13           H
ATOM   4628  CB  THR A 304       9.608  -5.519   5.496  1.00 93.13           C
ATOM   4629  HB  THR A 304       9.644  -6.608   5.523  1.00 93.13           H
ATOM   4630  OG1 THR A 304       9.439  -4.877   6.756  1.00 93.13           O
ATOM   4631  HG1 THR A 304       9.055  -5.520   7.419  1.00 93.13           H
ATOM   4632  CG2 THR A 304      10.942  -4.977   4.978  1.00 93.13           C
ATOM   4633 1HG2 THR A 304      10.931  -3.888   5.014  1.00 93.13           H
ATOM   4634 2HG2 THR A 304      11.093  -5.305   3.950  1.00 93.13           H
ATOM   4635 3HG2 THR A 304      11.753  -5.353   5.602  1.00 93.13           H
ATOM   4636  HN  THR A 304       7.334  -6.018   6.147  1.00 93.13           H
ATOM   4637  N   ILE A 305       7.992  -6.830   3.119  1.00 93.02           N
ATOM   4638  CA  ILE A 305       7.898  -7.468   1.817  1.00 93.02           C
ATOM   4639  C   ILE A 305       6.970  -6.649   0.918  1.00 93.02           C
ATOM   4640  O   ILE A 305       7.238  -6.484  -0.271  1.00 93.02           O
ATOM   4641  HA  ILE A 305       8.896  -7.463   1.378  1.00 93.02           H
ATOM   4642  CB  ILE A 305       7.476  -8.931   1.966  1.00 93.02           C
ATOM   4643  HB  ILE A 305       6.576  -8.966   2.579  1.00 93.02           H
ATOM   4644  CG1 ILE A 305       8.551  -9.740   2.694  1.00 93.02           C
ATOM   4645 1HG1 ILE A 305       9.402  -9.900   2.032  1.00 93.02           H
ATOM   4646 2HG1 ILE A 305       8.917  -9.176   3.552  1.00 93.02           H
ATOM   4647  CG2 ILE A 305       7.122  -9.541   0.608  1.00 93.02           C
ATOM   4648 1HG2 ILE A 305       6.298  -8.983   0.163  1.00 93.02           H
ATOM   4649 2HG2 ILE A 305       7.990  -9.492  -0.050  1.00 93.02           H
ATOM   4650 3HG2 ILE A 305       6.826 -10.581   0.743  1.00 93.02           H
ATOM   4651  CD1 ILE A 305       8.000 -11.089   3.160  1.00 93.02           C
ATOM   4652 1HD1 ILE A 305       7.165 -10.925   3.841  1.00 93.02           H
ATOM   4653 2HD1 ILE A 305       7.658 -11.660   2.297  1.00 93.02           H
ATOM   4654 3HD1 ILE A 305       8.785 -11.644   3.675  1.00 93.02           H
ATOM   4655  HN  ILE A 305       7.721  -7.405   3.891  1.00 93.02           H
ATOM   4656  N   ALA A 306       5.898  -6.156   1.521  1.00 92.87           N
ATOM   4657  CA  ALA A 306       4.905  -5.397   0.780  1.00 92.87           C
ATOM   4658  C   ALA A 306       5.547  -4.119   0.238  1.00 92.87           C
ATOM   4659  O   ALA A 306       5.218  -3.672  -0.860  1.00 92.87           O
ATOM   4660  HA  ALA A 306       4.575  -6.011  -0.058  1.00 92.87           H
ATOM   4661  CB  ALA A 306       3.704  -5.109   1.683  1.00 92.87           C
ATOM   4662 1HB  ALA A 306       3.267  -6.050   2.017  1.00 92.87           H
ATOM   4663 2HB  ALA A 306       4.030  -4.533   2.548  1.00 92.87           H
ATOM   4664 3HB  ALA A 306       2.959  -4.540   1.126  1.00 92.87           H
ATOM   4665  HN  ALA A 306       5.703  -6.269   2.495  1.00 92.87           H
ATOM   4666  N   PHE A 307       6.451  -3.566   1.033  1.00 90.94           N
ATOM   4667  CA  PHE A 307       7.081  -2.303   0.686  1.00 90.94           C
ATOM   4668  C   PHE A 307       8.032  -2.473  -0.501  1.00 90.94           C
ATOM   4669  O   PHE A 307       8.236  -1.540  -1.276  1.00 90.94           O
ATOM   4670  HA  PHE A 307       6.286  -1.608   0.416  1.00 90.94           H
ATOM   4671  CB  PHE A 307       7.885  -1.854   1.908  1.00 90.94           C
ATOM   4672 1HB  PHE A 307       8.533  -2.671   2.225  1.00 90.94           H
ATOM   4673 2HB  PHE A 307       8.534  -1.027   1.619  1.00 90.94           H
ATOM   4674  CG  PHE A 307       7.023  -1.416   3.093  1.00 90.94           C
ATOM   4675  CD1 PHE A 307       5.672  -1.345   2.962  1.00 90.94           C
ATOM   4676  HD1 PHE A 307       5.202  -1.600   2.011  1.00 90.94           H
ATOM   4677  CD2 PHE A 307       7.609  -1.098   4.279  1.00 90.94           C
ATOM   4678  HD2 PHE A 307       8.692  -1.155   4.384  1.00 90.94           H
ATOM   4679  CE1 PHE A 307       4.871  -0.939   4.062  1.00 90.94           C
ATOM   4680  HE1 PHE A 307       3.788  -0.882   3.957  1.00 90.94           H
ATOM   4681  CE2 PHE A 307       6.808  -0.692   5.379  1.00 90.94           C
ATOM   4682  HE2 PHE A 307       7.278  -0.437   6.330  1.00 90.94           H
ATOM   4683  CZ  PHE A 307       5.457  -0.621   5.248  1.00 90.94           C
ATOM   4684  HZ  PHE A 307       4.843  -0.309   6.093  1.00 90.94           H
ATOM   4685  HN  PHE A 307       6.753  -3.965   1.899  1.00 90.94           H
ATOM   4686  N   PHE A 308       8.588  -3.671  -0.606  1.00 87.92           N
ATOM   4687  CA  PHE A 308       9.499  -3.981  -1.695  1.00 87.92           C
ATOM   4688  C   PHE A 308       8.794  -3.870  -3.048  1.00 87.92           C
ATOM   4689  O   PHE A 308       9.440  -3.665  -4.074  1.00 87.92           O
ATOM   4690  HA  PHE A 308      10.313  -3.257  -1.651  1.00 87.92           H
ATOM   4691  CB  PHE A 308       9.965  -5.424  -1.492  1.00 87.92           C
ATOM   4692 1HB  PHE A 308       9.172  -5.985  -0.996  1.00 87.92           H
ATOM   4693 2HB  PHE A 308      10.120  -5.885  -2.467  1.00 87.92           H
ATOM   4694  CG  PHE A 308      11.250  -5.554  -0.673  1.00 87.92           C
ATOM   4695  CD1 PHE A 308      12.456  -5.321  -1.258  1.00 87.92           C
ATOM   4696  HD1 PHE A 308      12.506  -5.042  -2.310  1.00 87.92           H
ATOM   4697  CD2 PHE A 308      11.188  -5.902   0.641  1.00 87.92           C
ATOM   4698  HD2 PHE A 308      10.222  -6.089   1.109  1.00 87.92           H
ATOM   4699  CE1 PHE A 308      13.649  -5.441  -0.497  1.00 87.92           C
ATOM   4700  HE1 PHE A 308      14.615  -5.255  -0.966  1.00 87.92           H
ATOM   4701  CE2 PHE A 308      12.381  -6.022   1.401  1.00 87.92           C
ATOM   4702  HE2 PHE A 308      12.331  -6.301   2.453  1.00 87.92           H
ATOM   4703  CZ  PHE A 308      13.586  -5.790   0.816  1.00 87.92           C
ATOM   4704  HZ  PHE A 308      14.502  -5.882   1.400  1.00 87.92           H
ATOM   4705  HN  PHE A 308       8.426  -4.421   0.035  1.00 87.92           H
ATOM   4706  N   HIS A 309       7.477  -4.011  -3.006  1.00 80.70           N
ATOM   4707  CA  HIS A 309       6.679  -3.949  -4.218  1.00 80.70           C
ATOM   4708  C   HIS A 309       6.877  -2.591  -4.895  1.00 80.70           C
ATOM   4709  O   HIS A 309       6.941  -2.507  -6.120  1.00 80.70           O
ATOM   4710  HA  HIS A 309       7.051  -4.732  -4.879  1.00 80.70           H
ATOM   4711  CB  HIS A 309       5.209  -4.252  -3.918  1.00 80.70           C
ATOM   4712 1HB  HIS A 309       5.123  -5.287  -3.586  1.00 80.70           H
ATOM   4713 2HB  HIS A 309       4.881  -3.623  -3.090  1.00 80.70           H
ATOM   4714  CG  HIS A 309       4.285  -4.036  -5.092  1.00 80.70           C
ATOM   4715  ND1 HIS A 309       3.556  -2.873  -5.268  1.00 80.70           N
ATOM   4716  HD1 HIS A 309       3.562  -2.081  -4.659  1.00 80.70           H
ATOM   4717  CD2 HIS A 309       3.980  -4.845  -6.147  1.00 80.70           C
ATOM   4718  HD2 HIS A 309       4.382  -5.844  -6.321  1.00 80.70           H
ATOM   4719  CE1 HIS A 309       2.847  -2.989  -6.382  1.00 80.70           C
ATOM   4720  HE1 HIS A 309       2.171  -2.238  -6.792  1.00 80.70           H
ATOM   4721  NE2 HIS A 309       3.111  -4.212  -6.925  1.00 80.70           N
ATOM   4722  HN  HIS A 309       6.957  -4.165  -2.165  1.00 80.70           H
ATOM   4723  N   SER A 310       6.970  -1.561  -4.066  1.00 84.90           N
ATOM   4724  CA  SER A 310       6.992  -0.197  -4.567  1.00 84.90           C
ATOM   4725  C   SER A 310       8.305   0.068  -5.305  1.00 84.90           C
ATOM   4726  O   SER A 310       8.379   0.963  -6.146  1.00 84.90           O
ATOM   4727  HA  SER A 310       6.147  -0.128  -5.252  1.00 84.90           H
ATOM   4728  CB  SER A 310       6.809   0.810  -3.430  1.00 84.90           C
ATOM   4729 1HB  SER A 310       7.565   0.633  -2.664  1.00 84.90           H
ATOM   4730 2HB  SER A 310       6.971   1.819  -3.809  1.00 84.90           H
ATOM   4731  OG  SER A 310       5.513   0.726  -2.844  1.00 84.90           O
ATOM   4732  HG  SER A 310       4.835   1.135  -3.455  1.00 84.90           H
ATOM   4733  HN  SER A 310       7.029  -1.647  -3.071  1.00 84.90           H
ATOM   4734  N   CYS A 311       9.310  -0.726  -4.964  1.00 87.66           N
ATOM   4735  CA  CYS A 311      10.617  -0.586  -5.582  1.00 87.66           C
ATOM   4736  C   CYS A 311      10.699  -1.561  -6.759  1.00 87.66           C
ATOM   4737  O   CYS A 311      11.575  -1.437  -7.613  1.00 87.66           O
ATOM   4738  HA  CYS A 311      10.692   0.445  -5.928  1.00 87.66           H
ATOM   4739  CB  CYS A 311      11.746  -0.813  -4.575  1.00 87.66           C
ATOM   4740 1HB  CYS A 311      12.689  -0.452  -4.986  1.00 87.66           H
ATOM   4741 2HB  CYS A 311      11.555  -0.241  -3.667  1.00 87.66           H
ATOM   4742  SG  CYS A 311      11.880  -2.593  -4.175  1.00 87.66           S
ATOM   4743  HG  CYS A 311      12.924  -2.474  -3.359  1.00 87.66           H
ATOM   4744  HN  CYS A 311       9.241  -1.452  -4.280  1.00 87.66           H
ATOM   4745  N   LEU A 312       9.773  -2.508  -6.767  1.00 85.29           N
ATOM   4746  CA  LEU A 312       9.822  -3.596  -7.729  1.00 85.29           C
ATOM   4747  C   LEU A 312       9.209  -3.129  -9.051  1.00 85.29           C
ATOM   4748  O   LEU A 312       9.661  -3.528 -10.124  1.00 85.29           O
ATOM   4749  HA  LEU A 312      10.872  -3.833  -7.900  1.00 85.29           H
ATOM   4750  CB  LEU A 312       9.162  -4.851  -7.154  1.00 85.29           C
ATOM   4751 1HB  LEU A 312       8.257  -4.551  -6.625  1.00 85.29           H
ATOM   4752 2HB  LEU A 312       8.850  -5.485  -7.984  1.00 85.29           H
ATOM   4753  CG  LEU A 312      10.022  -5.686  -6.205  1.00 85.29           C
ATOM   4754  HG  LEU A 312      10.377  -5.037  -5.404  1.00 85.29           H
ATOM   4755  CD1 LEU A 312       9.198  -6.798  -5.553  1.00 85.29           C
ATOM   4756 1HD1 LEU A 312       8.378  -6.358  -4.985  1.00 85.29           H
ATOM   4757 2HD1 LEU A 312       8.795  -7.452  -6.326  1.00 85.29           H
ATOM   4758 3HD1 LEU A 312       9.834  -7.377  -4.883  1.00 85.29           H
ATOM   4759  CD2 LEU A 312      11.257  -6.234  -6.923  1.00 85.29           C
ATOM   4760 1HD2 LEU A 312      10.944  -6.863  -7.755  1.00 85.29           H
ATOM   4761 2HD2 LEU A 312      11.857  -5.405  -7.299  1.00 85.29           H
ATOM   4762 3HD2 LEU A 312      11.851  -6.824  -6.225  1.00 85.29           H
ATOM   4763  HN  LEU A 312       9.001  -2.541  -6.132  1.00 85.29           H
ATOM   4764  N   ASN A 313       8.190  -2.291  -8.931  1.00 80.57           N
ATOM   4765  CA  ASN A 313       7.401  -1.902 -10.087  1.00 80.57           C
ATOM   4766  C   ASN A 313       8.333  -1.389 -11.187  1.00 80.57           C
ATOM   4767  O   ASN A 313       8.302  -1.884 -12.313  1.00 80.57           O
ATOM   4768  HA  ASN A 313       6.863  -2.803 -10.383  1.00 80.57           H
ATOM   4769  CB  ASN A 313       6.423  -0.779  -9.734  1.00 80.57           C
ATOM   4770 1HB  ASN A 313       6.905  -0.070  -9.061  1.00 80.57           H
ATOM   4771 2HB  ASN A 313       6.154  -0.230 -10.636  1.00 80.57           H
ATOM   4772  CG  ASN A 313       5.161  -1.339  -9.075  1.00 80.57           C
ATOM   4773  OD1 ASN A 313       4.771  -2.476  -9.285  1.00 80.57           O
ATOM   4774  ND2 ASN A 313       4.545  -0.479  -8.269  1.00 80.57           N
ATOM   4775 1HD2 ASN A 313       4.917   0.441  -8.141  1.00 80.57           H
ATOM   4776 2HD2 ASN A 313       3.710  -0.751  -7.792  1.00 80.57           H
ATOM   4777  HN  ASN A 313       7.903  -1.881  -8.066  1.00 80.57           H
ATOM   4778  N   PRO A 314       9.176  -0.393 -10.883  1.00 81.27           N
ATOM   4779  CA  PRO A 314      10.054   0.189 -11.901  1.00 81.27           C
ATOM   4780  C   PRO A 314      10.879  -0.865 -12.622  1.00 81.27           C
ATOM   4781  O   PRO A 314      11.059  -0.793 -13.836  1.00 81.27           O
ATOM   4782  HA  PRO A 314       9.460   0.668 -12.679  1.00 81.27           H
ATOM   4783  CB  PRO A 314      10.936   1.156 -11.108  1.00 81.27           C
ATOM   4784 1HB  PRO A 314      11.857   0.678 -10.775  1.00 81.27           H
ATOM   4785 2HB  PRO A 314      11.225   2.019 -11.708  1.00 81.27           H
ATOM   4786  CG  PRO A 314      10.053   1.557  -9.933  1.00 81.27           C
ATOM   4787 1HG  PRO A 314      10.638   1.953  -9.103  1.00 81.27           H
ATOM   4788 2HG  PRO A 314       9.343   2.338 -10.208  1.00 81.27           H
ATOM   4789  CD  PRO A 314       9.357   0.255  -9.571  1.00 81.27           C
ATOM   4790 1HD  PRO A 314       9.964  -0.356  -8.904  1.00 81.27           H
ATOM   4791 2HD  PRO A 314       8.408   0.430  -9.064  1.00 81.27           H
ATOM   4792  N   VAL A 315      11.363  -1.824 -11.846  1.00 82.14           N
ATOM   4793  CA  VAL A 315      12.232  -2.856 -12.386  1.00 82.14           C
ATOM   4794  C   VAL A 315      11.446  -3.706 -13.386  1.00 82.14           C
ATOM   4795  O   VAL A 315      11.971  -4.084 -14.432  1.00 82.14           O
ATOM   4796  HA  VAL A 315      13.046  -2.358 -12.913  1.00 82.14           H
ATOM   4797  CB  VAL A 315      12.837  -3.679 -11.247  1.00 82.14           C
ATOM   4798  HB  VAL A 315      12.019  -4.145 -10.699  1.00 82.14           H
ATOM   4799  CG1 VAL A 315      13.733  -4.793 -11.792  1.00 82.14           C
ATOM   4800 1HG1 VAL A 315      13.145  -5.455 -12.427  1.00 82.14           H
ATOM   4801 2HG1 VAL A 315      14.543  -4.355 -12.376  1.00 82.14           H
ATOM   4802 3HG1 VAL A 315      14.151  -5.362 -10.962  1.00 82.14           H
ATOM   4803  CG2 VAL A 315      13.606  -2.784 -10.273  1.00 82.14           C
ATOM   4804 1HG2 VAL A 315      14.411  -2.276 -10.803  1.00 82.14           H
ATOM   4805 2HG2 VAL A 315      12.928  -2.044  -9.847  1.00 82.14           H
ATOM   4806 3HG2 VAL A 315      14.025  -3.394  -9.473  1.00 82.14           H
ATOM   4807  HN  VAL A 315      11.170  -1.903 -10.868  1.00 82.14           H
ATOM   4808  N   LEU A 316      10.200  -3.983 -13.029  1.00 81.05           N
ATOM   4809  CA  LEU A 316       9.351  -4.816 -13.863  1.00 81.05           C
ATOM   4810  C   LEU A 316       9.210  -4.173 -15.244  1.00 81.05           C
ATOM   4811  O   LEU A 316       9.259  -4.862 -16.262  1.00 81.05           O
ATOM   4812  HA  LEU A 316       9.849  -5.778 -13.979  1.00 81.05           H
ATOM   4813  CB  LEU A 316       8.013  -5.080 -13.169  1.00 81.05           C
ATOM   4814 1HB  LEU A 316       7.554  -4.120 -12.932  1.00 81.05           H
ATOM   4815 2HB  LEU A 316       7.353  -5.583 -13.876  1.00 81.05           H
ATOM   4816  CG  LEU A 316       8.075  -5.915 -11.888  1.00 81.05           C
ATOM   4817  HG  LEU A 316       8.743  -5.415 -11.187  1.00 81.05           H
ATOM   4818  CD1 LEU A 316       6.700  -5.999 -11.222  1.00 81.05           C
ATOM   4819 1HD1 LEU A 316       6.357  -4.996 -10.969  1.00 81.05           H
ATOM   4820 2HD1 LEU A 316       5.992  -6.464 -11.908  1.00 81.05           H
ATOM   4821 3HD1 LEU A 316       6.773  -6.598 -10.314  1.00 81.05           H
ATOM   4822  CD2 LEU A 316       8.664  -7.300 -12.165  1.00 81.05           C
ATOM   4823 1HD2 LEU A 316       8.041  -7.821 -12.892  1.00 81.05           H
ATOM   4824 2HD2 LEU A 316       9.674  -7.192 -12.561  1.00 81.05           H
ATOM   4825 3HD2 LEU A 316       8.697  -7.872 -11.238  1.00 81.05           H
ATOM   4826  HN  LEU A 316       9.772  -3.649 -12.190  1.00 81.05           H
ATOM   4827  N   TYR A 317       9.039  -2.859 -15.236  1.00 72.54           N
ATOM   4828  CA  TYR A 317       8.855  -2.120 -16.473  1.00 72.54           C
ATOM   4829  C   TYR A 317      10.097  -2.221 -17.362  1.00 72.54           C
ATOM   4830  O   TYR A 317       9.985  -2.294 -18.585  1.00 72.54           O
ATOM   4831  HA  TYR A 317       8.004  -2.552 -17.000  1.00 72.54           H
ATOM   4832  CB  TYR A 317       8.652  -0.659 -16.066  1.00 72.54           C
ATOM   4833 1HB  TYR A 317       9.545  -0.310 -15.548  1.00 72.54           H
ATOM   4834 2HB  TYR A 317       8.548  -0.053 -16.966  1.00 72.54           H
ATOM   4835  CG  TYR A 317       7.435  -0.427 -15.168  1.00 72.54           C
ATOM   4836  CD1 TYR A 317       6.361  -1.292 -15.225  1.00 72.54           C
ATOM   4837  HD1 TYR A 317       6.380  -2.140 -15.909  1.00 72.54           H
ATOM   4838  CD2 TYR A 317       7.411   0.647 -14.302  1.00 72.54           C
ATOM   4839  HD2 TYR A 317       8.260   1.330 -14.257  1.00 72.54           H
ATOM   4840  CE1 TYR A 317       5.215  -1.074 -14.380  1.00 72.54           C
ATOM   4841  HE1 TYR A 317       4.360  -1.749 -14.414  1.00 72.54           H
ATOM   4842  CE2 TYR A 317       6.266   0.865 -13.457  1.00 72.54           C
ATOM   4843  HE2 TYR A 317       6.234   1.709 -12.768  1.00 72.54           H
ATOM   4844  CZ  TYR A 317       5.225  -0.006 -13.537  1.00 72.54           C
ATOM   4845  OH  TYR A 317       4.143   0.200 -12.739  1.00 72.54           O
ATOM   4846  HH  TYR A 317       4.272   1.030 -12.196  1.00 72.54           H
ATOM   4847  HN  TYR A 317       9.025  -2.302 -14.405  1.00 72.54           H
ATOM   4848  N   VAL A 318      11.251  -2.223 -16.712  1.00 73.58           N
ATOM   4849  CA  VAL A 318      12.514  -2.261 -17.431  1.00 73.58           C
ATOM   4850  C   VAL A 318      12.632  -3.592 -18.176  1.00 73.58           C
ATOM   4851  O   VAL A 318      12.950  -3.616 -19.364  1.00 73.58           O
ATOM   4852  HA  VAL A 318      12.502  -1.450 -18.160  1.00 73.58           H
ATOM   4853  CB  VAL A 318      13.674  -2.011 -16.464  1.00 73.58           C
ATOM   4854  HB  VAL A 318      13.582  -2.720 -15.641  1.00 73.58           H
ATOM   4855  CG1 VAL A 318      15.020  -2.257 -17.149  1.00 73.58           C
ATOM   4856 1HG1 VAL A 318      15.069  -3.290 -17.494  1.00 73.58           H
ATOM   4857 2HG1 VAL A 318      15.123  -1.584 -18.000  1.00 73.58           H
ATOM   4858 3HG1 VAL A 318      15.827  -2.073 -16.439  1.00 73.58           H
ATOM   4859  CG2 VAL A 318      13.606  -0.599 -15.879  1.00 73.58           C
ATOM   4860 1HG2 VAL A 318      13.660   0.132 -16.686  1.00 73.58           H
ATOM   4861 2HG2 VAL A 318      12.667  -0.475 -15.339  1.00 73.58           H
ATOM   4862 3HG2 VAL A 318      14.441  -0.449 -15.196  1.00 73.58           H
ATOM   4863  HN  VAL A 318      11.333  -2.199 -15.716  1.00 73.58           H
ATOM   4864  N   PHE A 319      12.370  -4.667 -17.447  1.00 72.99           N
ATOM   4865  CA  PHE A 319      12.626  -6.001 -17.962  1.00 72.99           C
ATOM   4866  C   PHE A 319      11.503  -6.451 -18.899  1.00 72.99           C
ATOM   4867  O   PHE A 319      11.754  -7.128 -19.895  1.00 72.99           O
ATOM   4868  HA  PHE A 319      13.564  -5.959 -18.517  1.00 72.99           H
ATOM   4869  CB  PHE A 319      12.679  -6.943 -16.758  1.00 72.99           C
ATOM   4870 1HB  PHE A 319      11.883  -6.673 -16.063  1.00 72.99           H
ATOM   4871 2HB  PHE A 319      12.475  -7.959 -17.096  1.00 72.99           H
ATOM   4872  CG  PHE A 319      14.015  -6.926 -16.013  1.00 72.99           C
ATOM   4873  CD1 PHE A 319      15.121  -7.469 -16.589  1.00 72.99           C
ATOM   4874  HD1 PHE A 319      15.056  -7.915 -17.581  1.00 72.99           H
ATOM   4875  CD2 PHE A 319      14.096  -6.369 -14.775  1.00 72.99           C
ATOM   4876  HD2 PHE A 319      13.210  -5.935 -14.314  1.00 72.99           H
ATOM   4877  CE1 PHE A 319      16.361  -7.454 -15.897  1.00 72.99           C
ATOM   4878  HE1 PHE A 319      17.248  -7.888 -16.359  1.00 72.99           H
ATOM   4879  CE2 PHE A 319      15.336  -6.354 -14.084  1.00 72.99           C
ATOM   4880  HE2 PHE A 319      15.402  -5.907 -13.092  1.00 72.99           H
ATOM   4881  CZ  PHE A 319      16.443  -6.896 -14.659  1.00 72.99           C
ATOM   4882  HZ  PHE A 319      17.395  -6.884 -14.129  1.00 72.99           H
ATOM   4883  HN  PHE A 319      11.991  -4.636 -16.522  1.00 72.99           H
ATOM   4884  N   VAL A 320      10.288  -6.058 -18.546  1.00 76.49           N
ATOM   4885  CA  VAL A 320       9.107  -6.589 -19.206  1.00 76.49           C
ATOM   4886  C   VAL A 320       8.649  -5.610 -20.288  1.00 76.49           C
ATOM   4887  O   VAL A 320       8.074  -6.017 -21.296  1.00 76.49           O
ATOM   4888  HA  VAL A 320       9.391  -7.529 -19.680  1.00 76.49           H
ATOM   4889  CB  VAL A 320       8.020  -6.889 -18.172  1.00 76.49           C
ATOM   4890  HB  VAL A 320       7.672  -5.939 -17.766  1.00 76.49           H
ATOM   4891  CG1 VAL A 320       6.824  -7.589 -18.822  1.00 76.49           C
ATOM   4892 1HG1 VAL A 320       6.404  -6.946 -19.595  1.00 76.49           H
ATOM   4893 2HG1 VAL A 320       7.151  -8.528 -19.268  1.00 76.49           H
ATOM   4894 3HG1 VAL A 320       6.066  -7.790 -18.065  1.00 76.49           H
ATOM   4895  CG2 VAL A 320       8.578  -7.719 -17.014  1.00 76.49           C
ATOM   4896 1HG2 VAL A 320       8.966  -8.663 -17.397  1.00 76.49           H
ATOM   4897 2HG2 VAL A 320       9.382  -7.167 -16.526  1.00 76.49           H
ATOM   4898 3HG2 VAL A 320       7.784  -7.918 -16.294  1.00 76.49           H
ATOM   4899  HN  VAL A 320      10.104  -5.390 -17.824  1.00 76.49           H
ATOM   4900  N   GLY A 321       8.922  -4.337 -20.043  1.00 77.43           N
ATOM   4901  CA  GLY A 321       8.389  -3.281 -20.887  1.00 77.43           C
ATOM   4902  C   GLY A 321       9.349  -2.957 -22.033  1.00 77.43           C
ATOM   4903  O   GLY A 321      10.256  -2.141 -21.875  1.00 77.43           O
ATOM   4904 1HA  GLY A 321       7.424  -3.587 -21.292  1.00 77.43           H
ATOM   4905 2HA  GLY A 321       8.214  -2.386 -20.290  1.00 77.43           H
ATOM   4906  HN  GLY A 321       9.496  -4.023 -19.286  1.00 77.43           H
ATOM   4907  N   GLU A 322       9.117  -3.612 -23.161  1.00 68.19           N
ATOM   4908  CA  GLU A 322       9.845  -3.291 -24.377  1.00 68.19           C
ATOM   4909  C   GLU A 322       9.704  -1.803 -24.703  1.00 68.19           C
ATOM   4910  O   GLU A 322      10.685  -1.142 -25.040  1.00 68.19           O
ATOM   4911  HA  GLU A 322      10.888  -3.525 -24.160  1.00 68.19           H
ATOM   4912  CB  GLU A 322       9.370  -4.157 -25.545  1.00 68.19           C
ATOM   4913 1HB  GLU A 322       8.287  -4.266 -25.504  1.00 68.19           H
ATOM   4914 2HB  GLU A 322       9.725  -3.733 -26.485  1.00 68.19           H
ATOM   4915  CG  GLU A 322       9.960  -5.566 -25.459  1.00 68.19           C
ATOM   4916 1HG  GLU A 322      11.044  -5.505 -25.362  1.00 68.19           H
ATOM   4917 2HG  GLU A 322       9.587  -6.066 -24.564  1.00 68.19           H
ATOM   4918  CD  GLU A 322       9.598  -6.389 -26.697  1.00 68.19           C
ATOM   4919  OE1 GLU A 322       9.471  -7.622 -26.542  1.00 68.19           O
ATOM   4920  OE2 GLU A 322       9.457  -5.765 -27.771  1.00 68.19           O
ATOM   4921  HN  GLU A 322       8.446  -4.348 -23.252  1.00 68.19           H
ATOM   4922  N   ARG A 323       8.475  -1.320 -24.593  1.00 65.13           N
ATOM   4923  CA  ARG A 323       8.186   0.069 -24.907  1.00 65.13           C
ATOM   4924  C   ARG A 323       8.944   0.997 -23.957  1.00 65.13           C
ATOM   4925  O   ARG A 323       9.531   1.988 -24.389  1.00 65.13           O
ATOM   4926  HA  ARG A 323       8.524   0.198 -25.935  1.00 65.13           H
ATOM   4927  CB  ARG A 323       6.687   0.357 -24.802  1.00 65.13           C
ATOM   4928 1HB  ARG A 323       6.134  -0.334 -25.439  1.00 65.13           H
ATOM   4929 2HB  ARG A 323       6.351   0.184 -23.779  1.00 65.13           H
ATOM   4930  CG  ARG A 323       6.375   1.798 -25.211  1.00 65.13           C
ATOM   4931 1HG  ARG A 323       6.904   2.488 -24.555  1.00 65.13           H
ATOM   4932 2HG  ARG A 323       6.737   1.978 -26.223  1.00 65.13           H
ATOM   4933  CD  ARG A 323       4.871   2.073 -25.145  1.00 65.13           C
ATOM   4934 1HD  ARG A 323       4.350   1.471 -25.889  1.00 65.13           H
ATOM   4935 2HD  ARG A 323       4.483   1.782 -24.169  1.00 65.13           H
ATOM   4936  NE  ARG A 323       4.609   3.510 -25.385  1.00 65.13           N
ATOM   4937  HE  ARG A 323       5.296   4.034 -25.889  1.00 65.13           H
ATOM   4938  CZ  ARG A 323       3.509   4.153 -24.970  1.00 65.13           C
ATOM   4939  NH1 ARG A 323       2.556   3.500 -24.290  1.00 65.13           N
ATOM   4940 1HH1 ARG A 323       2.663   2.526 -24.089  1.00 65.13           H
ATOM   4941 2HH1 ARG A 323       1.739   3.987 -23.984  1.00 65.13           H
ATOM   4942  NH2 ARG A 323       3.377   5.458 -25.244  1.00 65.13           N
ATOM   4943 1HH2 ARG A 323       2.562   5.952 -24.941  1.00 65.13           H
ATOM   4944 2HH2 ARG A 323       4.093   5.937 -25.752  1.00 65.13           H
ATOM   4945  HN  ARG A 323       7.687  -1.859 -24.296  1.00 65.13           H
ATOM   4946  N   PHE A 324       8.908   0.643 -22.681  1.00 78.25           N
ATOM   4947  CA  PHE A 324       9.542   1.459 -21.660  1.00 78.25           C
ATOM   4948  C   PHE A 324      11.062   1.472 -21.834  1.00 78.25           C
ATOM   4949  O   PHE A 324      11.694   2.522 -21.728  1.00 78.25           O
ATOM   4950  HA  PHE A 324       9.157   2.473 -21.770  1.00 78.25           H
ATOM   4951  CB  PHE A 324       9.201   0.829 -20.308  1.00 78.25           C
ATOM   4952 1HB  PHE A 324       8.122   0.692 -20.244  1.00 78.25           H
ATOM   4953 2HB  PHE A 324       9.652  -0.162 -20.256  1.00 78.25           H
ATOM   4954  CG  PHE A 324       9.668   1.649 -19.103  1.00 78.25           C
ATOM   4955  CD1 PHE A 324      10.853   1.359 -18.501  1.00 78.25           C
ATOM   4956  HD1 PHE A 324      11.469   0.543 -18.877  1.00 78.25           H
ATOM   4957  CD2 PHE A 324       8.899   2.668 -18.635  1.00 78.25           C
ATOM   4958  HD2 PHE A 324       7.949   2.901 -19.117  1.00 78.25           H
ATOM   4959  CE1 PHE A 324      11.286   2.120 -17.384  1.00 78.25           C
ATOM   4960  HE1 PHE A 324      12.236   1.888 -16.901  1.00 78.25           H
ATOM   4961  CE2 PHE A 324       9.332   3.429 -17.517  1.00 78.25           C
ATOM   4962  HE2 PHE A 324       8.716   4.246 -17.141  1.00 78.25           H
ATOM   4963  CZ  PHE A 324      10.517   3.139 -16.915  1.00 78.25           C
ATOM   4964  HZ  PHE A 324      10.850   3.724 -16.057  1.00 78.25           H
ATOM   4965  HN  PHE A 324       8.456  -0.182 -22.342  1.00 78.25           H
ATOM   4966  N   ARG A 325      11.605   0.292 -22.098  1.00 75.46           N
ATOM   4967  CA  ARG A 325      13.036   0.159 -22.314  1.00 75.46           C
ATOM   4968  C   ARG A 325      13.496   1.104 -23.425  1.00 75.46           C
ATOM   4969  O   ARG A 325      14.496   1.804 -23.275  1.00 75.46           O
ATOM   4970  HA  ARG A 325      13.488   0.427 -21.359  1.00 75.46           H
ATOM   4971  CB  ARG A 325      13.404  -1.278 -22.691  1.00 75.46           C
ATOM   4972 1HB  ARG A 325      12.712  -1.648 -23.447  1.00 75.46           H
ATOM   4973 2HB  ARG A 325      14.400  -1.298 -23.133  1.00 75.46           H
ATOM   4974  CG  ARG A 325      13.366  -2.193 -21.465  1.00 75.46           C
ATOM   4975 1HG  ARG A 325      13.798  -1.677 -20.608  1.00 75.46           H
ATOM   4976 2HG  ARG A 325      12.331  -2.423 -21.211  1.00 75.46           H
ATOM   4977  CD  ARG A 325      14.133  -3.491 -21.726  1.00 75.46           C
ATOM   4978 1HD  ARG A 325      15.184  -3.271 -21.914  1.00 75.46           H
ATOM   4979 2HD  ARG A 325      14.094  -4.130 -20.844  1.00 75.46           H
ATOM   4980  NE  ARG A 325      13.550  -4.199 -22.888  1.00 75.46           N
ATOM   4981  HE  ARG A 325      13.425  -3.683 -23.736  1.00 75.46           H
ATOM   4982  CZ  ARG A 325      13.180  -5.486 -22.875  1.00 75.46           C
ATOM   4983  NH1 ARG A 325      13.325  -6.225 -21.767  1.00 75.46           N
ATOM   4984 1HH1 ARG A 325      13.712  -5.815 -20.940  1.00 75.46           H
ATOM   4985 2HH1 ARG A 325      13.046  -7.185 -21.765  1.00 75.46           H
ATOM   4986  NH2 ARG A 325      12.663  -6.025 -23.988  1.00 75.46           N
ATOM   4987 1HH2 ARG A 325      12.381  -6.984 -23.995  1.00 75.46           H
ATOM   4988 2HH2 ARG A 325      12.558  -5.467 -24.811  1.00 75.46           H
ATOM   4989  HN  ARG A 325      11.086  -0.560 -22.165  1.00 75.46           H
ATOM   4990  N   ARG A 326      12.744   1.094 -24.516  1.00 68.49           N
ATOM   4991  CA  ARG A 326      13.112   1.872 -25.686  1.00 68.49           C
ATOM   4992  C   ARG A 326      13.037   3.368 -25.374  1.00 68.49           C
ATOM   4993  O   ARG A 326      13.923   4.131 -25.757  1.00 68.49           O
ATOM   4994  HA  ARG A 326      14.134   1.569 -25.912  1.00 68.49           H
ATOM   4995  CB  ARG A 326      12.193   1.558 -26.868  1.00 68.49           C
ATOM   4996 1HB  ARG A 326      11.986   0.488 -26.899  1.00 68.49           H
ATOM   4997 2HB  ARG A 326      11.236   2.063 -26.734  1.00 68.49           H
ATOM   4998  CG  ARG A 326      12.828   1.998 -28.189  1.00 68.49           C
ATOM   4999 1HG  ARG A 326      12.973   3.078 -28.184  1.00 68.49           H
ATOM   5000 2HG  ARG A 326      13.813   1.544 -28.292  1.00 68.49           H
ATOM   5001  CD  ARG A 326      11.950   1.601 -29.378  1.00 68.49           C
ATOM   5002 1HD  ARG A 326      10.932   1.957 -29.224  1.00 68.49           H
ATOM   5003 2HD  ARG A 326      12.320   2.076 -30.287  1.00 68.49           H
ATOM   5004  NE  ARG A 326      11.953   0.130 -29.540  1.00 68.49           N
ATOM   5005  HE  ARG A 326      12.634  -0.396 -29.031  1.00 68.49           H
ATOM   5006  CZ  ARG A 326      11.099  -0.540 -30.326  1.00 68.49           C
ATOM   5007  NH1 ARG A 326      10.166   0.114 -31.031  1.00 68.49           N
ATOM   5008 1HH1 ARG A 326      10.103   1.111 -30.972  1.00 68.49           H
ATOM   5009 2HH1 ARG A 326       9.533  -0.393 -31.615  1.00 68.49           H
ATOM   5010  NH2 ARG A 326      11.193  -1.875 -30.397  1.00 68.49           N
ATOM   5011 1HH2 ARG A 326      10.563  -2.390 -30.978  1.00 68.49           H
ATOM   5012 2HH2 ARG A 326      11.892  -2.356 -29.868  1.00 68.49           H
ATOM   5013  HN  ARG A 326      11.898   0.568 -24.607  1.00 68.49           H
ATOM   5014  N   ASP A 327      11.971   3.743 -24.683  1.00 79.12           N
ATOM   5015  CA  ASP A 327      11.739   5.142 -24.364  1.00 79.12           C
ATOM   5016  C   ASP A 327      12.763   5.600 -23.324  1.00 79.12           C
ATOM   5017  O   ASP A 327      13.189   6.754 -23.333  1.00 79.12           O
ATOM   5018  HA  ASP A 327      11.841   5.672 -25.311  1.00 79.12           H
ATOM   5019  CB  ASP A 327      10.342   5.348 -23.776  1.00 79.12           C
ATOM   5020 1HB  ASP A 327      10.173   4.634 -22.970  1.00 79.12           H
ATOM   5021 2HB  ASP A 327      10.271   6.345 -23.339  1.00 79.12           H
ATOM   5022  CG  ASP A 327       9.264   5.178 -24.849  1.00 79.12           C
ATOM   5023  OD1 ASP A 327       9.643   5.185 -26.040  1.00 79.12           O
ATOM   5024  OD2 ASP A 327       8.086   5.045 -24.453  1.00 79.12           O
ATOM   5025  HN  ASP A 327      11.274   3.111 -24.342  1.00 79.12           H
ATOM   5026  N   LEU A 328      13.128   4.672 -22.451  1.00 80.14           N
ATOM   5027  CA  LEU A 328      14.125   4.954 -21.432  1.00 80.14           C
ATOM   5028  C   LEU A 328      15.446   5.329 -22.107  1.00 80.14           C
ATOM   5029  O   LEU A 328      15.996   6.400 -21.852  1.00 80.14           O
ATOM   5030  HA  LEU A 328      13.773   5.813 -20.861  1.00 80.14           H
ATOM   5031  CB  LEU A 328      14.243   3.780 -20.459  1.00 80.14           C
ATOM   5032 1HB  LEU A 328      13.301   3.686 -19.918  1.00 80.14           H
ATOM   5033 2HB  LEU A 328      14.371   2.865 -21.038  1.00 80.14           H
ATOM   5034  CG  LEU A 328      15.379   3.867 -19.437  1.00 80.14           C
ATOM   5035  HG  LEU A 328      16.319   3.969 -19.980  1.00 80.14           H
ATOM   5036  CD1 LEU A 328      15.229   5.109 -18.556  1.00 80.14           C
ATOM   5037 1HD1 LEU A 328      15.251   6.002 -19.180  1.00 80.14           H
ATOM   5038 2HD1 LEU A 328      14.281   5.062 -18.021  1.00 80.14           H
ATOM   5039 3HD1 LEU A 328      16.049   5.146 -17.839  1.00 80.14           H
ATOM   5040  CD2 LEU A 328      15.471   2.584 -18.609  1.00 80.14           C
ATOM   5041 1HD2 LEU A 328      14.533   2.427 -18.077  1.00 80.14           H
ATOM   5042 2HD2 LEU A 328      15.660   1.738 -19.270  1.00 80.14           H
ATOM   5043 3HD2 LEU A 328      16.286   2.673 -17.891  1.00 80.14           H
ATOM   5044  HN  LEU A 328      12.757   3.744 -22.434  1.00 80.14           H
ATOM   5045  N   VAL A 329      15.917   4.427 -22.955  1.00 80.61           N
ATOM   5046  CA  VAL A 329      17.205   4.610 -23.603  1.00 80.61           C
ATOM   5047  C   VAL A 329      17.171   5.887 -24.444  1.00 80.61           C
ATOM   5048  O   VAL A 329      18.170   6.598 -24.541  1.00 80.61           O
ATOM   5049  HA  VAL A 329      17.954   4.725 -22.820  1.00 80.61           H
ATOM   5050  CB  VAL A 329      17.561   3.366 -24.420  1.00 80.61           C
ATOM   5051  HB  VAL A 329      16.748   3.182 -25.123  1.00 80.61           H
ATOM   5052  CG1 VAL A 329      18.840   3.589 -25.229  1.00 80.61           C
ATOM   5053 1HG1 VAL A 329      18.697   4.426 -25.912  1.00 80.61           H
ATOM   5054 2HG1 VAL A 329      19.665   3.810 -24.551  1.00 80.61           H
ATOM   5055 3HG1 VAL A 329      19.070   2.690 -25.800  1.00 80.61           H
ATOM   5056  CG2 VAL A 329      17.689   2.136 -23.518  1.00 80.61           C
ATOM   5057 1HG2 VAL A 329      18.474   2.307 -22.781  1.00 80.61           H
ATOM   5058 2HG2 VAL A 329      16.743   1.960 -23.007  1.00 80.61           H
ATOM   5059 3HG2 VAL A 329      17.943   1.267 -24.124  1.00 80.61           H
ATOM   5060  HN  VAL A 329      15.437   3.585 -23.200  1.00 80.61           H
ATOM   5061  N   LYS A 330      16.010   6.141 -25.031  1.00 74.69           N
ATOM   5062  CA  LYS A 330      15.827   7.330 -25.845  1.00 74.69           C
ATOM   5063  C   LYS A 330      16.012   8.573 -24.972  1.00 74.69           C
[truncated: 117,478 more chars]
