# Supplementary material for: Noncanonical roles of chemokine regions in CCR9 activation revealed by structural modeling and mutational mapping
Source: Nat Commun. 2025 Aug 18;16:7695. doi: 10.1038/s41467-025-62321-9 (PMC12361432; doi:10.1038/s41467-025-62321-9)
Supplement: Supplementary file 7 — Supplementary Data 5 [file 41467_2025_62321_MOESM7_ESM.zip › CCR9_CCL25x1P6_20_rnk2.pdb]

ATOM      1  N   GLU A  20      -5.750  -4.410  58.251  1.00 48.76           N
ATOM      2  CA  GLU A  20      -5.417  -5.445  57.288  1.00 48.76           C
ATOM      3  C   GLU A  20      -5.819  -6.820  57.826  1.00 48.76           C
ATOM      4  O   GLU A  20      -4.990  -7.540  58.380  1.00 48.76           O
ATOM      5  HA  GLU A  20      -6.000  -5.211  56.397  1.00 48.76           H
ATOM      6  CB  GLU A  20      -3.928  -5.408  56.936  1.00 48.76           C
ATOM      7 1HB  GLU A  20      -3.350  -5.119  57.814  1.00 48.76           H
ATOM      8 2HB  GLU A  20      -3.625  -6.368  56.518  1.00 48.76           H
ATOM      9  CG  GLU A  20      -3.645  -4.360  55.858  1.00 48.76           C
ATOM     10 1HG  GLU A  20      -4.484  -4.313  55.163  1.00 48.76           H
ATOM     11 2HG  GLU A  20      -3.556  -3.376  56.317  1.00 48.76           H
ATOM     12  CD  GLU A  20      -2.361  -4.692  55.094  1.00 48.76           C
ATOM     13  OE1 GLU A  20      -2.363  -4.481  53.862  1.00 48.76           O
ATOM     14  OE2 GLU A  20      -1.407  -5.149  55.760  1.00 48.76           O
ATOM     15  HN  GLU A  20      -6.199  -4.735  59.083  1.00 48.76           H
ATOM     16  N   SER A  21      -7.091  -7.142  57.643  1.00 57.25           N
ATOM     17  CA  SER A  21      -7.585  -8.465  57.987  1.00 57.25           C
ATOM     18  C   SER A  21      -6.749  -9.535  57.283  1.00 57.25           C
ATOM     19  O   SER A  21      -6.386  -9.378  56.118  1.00 57.25           O
ATOM     20  HA  SER A  21      -7.473  -8.542  59.069  1.00 57.25           H
ATOM     21  CB  SER A  21      -9.061  -8.615  57.616  1.00 57.25           C
ATOM     22 1HB  SER A  21      -9.406  -9.611  57.896  1.00 57.25           H
ATOM     23 2HB  SER A  21      -9.654  -7.901  58.187  1.00 57.25           H
ATOM     24  OG  SER A  21      -9.285  -8.411  56.224  1.00 57.25           O
ATOM     25  HG  SER A  21      -9.520  -9.277  55.784  1.00 57.25           H
ATOM     26  HN  SER A  21      -7.778  -6.519  57.268  1.00 57.25           H
ATOM     27  N   THR A  22      -6.467 -10.600  58.020  1.00 58.42           N
ATOM     28  CA  THR A  22      -5.705 -11.709  57.471  1.00 58.42           C
ATOM     29  C   THR A  22      -6.292 -12.146  56.127  1.00 58.42           C
ATOM     30  O   THR A  22      -5.563 -12.590  55.242  1.00 58.42           O
ATOM     31  HA  THR A  22      -4.689 -11.367  57.279  1.00 58.42           H
ATOM     32  CB  THR A  22      -5.680 -12.827  58.515  1.00 58.42           C
ATOM     33  HB  THR A  22      -5.846 -13.799  58.049  1.00 58.42           H
ATOM     34  OG1 THR A  22      -6.656 -12.430  59.473  1.00 58.42           O
ATOM     35  HG1 THR A  22      -6.921 -13.212  60.037  1.00 58.42           H
ATOM     36  CG2 THR A  22      -4.371 -12.859  59.307  1.00 58.42           C
ATOM     37 1HG2 THR A  22      -4.239 -11.910  59.828  1.00 58.42           H
ATOM     38 2HG2 THR A  22      -3.537 -13.018  58.624  1.00 58.42           H
ATOM     39 3HG2 THR A  22      -4.406 -13.671  60.034  1.00 58.42           H
ATOM     40  HN  THR A  22      -6.748 -10.711  58.973  1.00 58.42           H
ATOM     41  N   SER A  23      -7.605 -12.004  56.017  1.00 60.33           N
ATOM     42  CA  SER A  23      -8.293 -12.337  54.781  1.00 60.33           C
ATOM     43  C   SER A  23      -7.729 -11.505  53.628  1.00 60.33           C
ATOM     44  O   SER A  23      -7.529 -12.017  52.528  1.00 60.33           O
ATOM     45  HA  SER A  23      -8.098 -13.397  54.619  1.00 60.33           H
ATOM     46  CB  SER A  23      -9.800 -12.111  54.911  1.00 60.33           C
ATOM     47 1HB  SER A  23     -10.301 -12.482  54.017  1.00 60.33           H
ATOM     48 2HB  SER A  23     -10.182 -12.688  55.753  1.00 60.33           H
ATOM     49  OG  SER A  23     -10.120 -10.735  55.096  1.00 60.33           O
ATOM     50  HG  SER A  23     -11.108 -10.600  55.023  1.00 60.33           H
ATOM     51  HN  SER A  23      -8.195 -11.670  56.752  1.00 60.33           H
ATOM     52  N   SER A  24      -7.488 -10.235  53.920  1.00 67.64           N
ATOM     53  CA  SER A  24      -7.027  -9.307  52.901  1.00 67.64           C
ATOM     54  C   SER A  24      -5.640  -9.721  52.405  1.00 67.64           C
ATOM     55  O   SER A  24      -5.305  -9.510  51.240  1.00 67.64           O
ATOM     56  HA  SER A  24      -7.758  -9.377  52.095  1.00 67.64           H
ATOM     57  CB  SER A  24      -6.994  -7.874  53.435  1.00 67.64           C
ATOM     58 1HB  SER A  24      -7.173  -7.177  52.615  1.00 67.64           H
ATOM     59 2HB  SER A  24      -7.803  -7.736  54.152  1.00 67.64           H
ATOM     60  OG  SER A  24      -5.751  -7.565  54.058  1.00 67.64           O
ATOM     61  HG  SER A  24      -5.651  -8.090  54.903  1.00 67.64           H
ATOM     62  HN  SER A  24      -7.602  -9.839  54.831  1.00 67.64           H
ATOM     63  N   MET A  25      -4.871 -10.302  53.313  1.00 65.01           N
ATOM     64  CA  MET A  25      -3.530 -10.753  52.981  1.00 65.01           C
ATOM     65  C   MET A  25      -3.573 -12.053  52.175  1.00 65.01           C
ATOM     66  O   MET A  25      -2.820 -12.218  51.217  1.00 65.01           O
ATOM     67  HA  MET A  25      -3.094  -9.957  52.377  1.00 65.01           H
ATOM     68  CB  MET A  25      -2.733 -10.975  54.268  1.00 65.01           C
ATOM     69 1HB  MET A  25      -2.959 -10.183  54.981  1.00 65.01           H
ATOM     70 2HB  MET A  25      -3.035 -11.916  54.729  1.00 65.01           H
ATOM     71  CG  MET A  25      -1.230 -11.000  53.984  1.00 65.01           C
ATOM     72 1HG  MET A  25      -0.701 -11.460  54.818  1.00 65.01           H
ATOM     73 2HG  MET A  25      -1.027 -11.610  53.103  1.00 65.01           H
ATOM     74  SD  MET A  25      -0.630  -9.339  53.724  1.00 65.01           S
ATOM     75  CE  MET A  25       1.113  -9.589  54.015  1.00 65.01           C
ATOM     76 1HE  MET A  25       1.262  -9.960  55.029  1.00 65.01           H
ATOM     77 2HE  MET A  25       1.500 -10.316  53.302  1.00 65.01           H
ATOM     78 3HE  MET A  25       1.641  -8.643  53.893  1.00 65.01           H
ATOM     79  HN  MET A  25      -5.149 -10.465  54.260  1.00 65.01           H
ATOM     80  N   GLU A  26      -4.461 -12.942  52.594  1.00 60.61           N
ATOM     81  CA  GLU A  26      -4.640 -14.206  51.900  1.00 60.61           C
ATOM     82  C   GLU A  26      -5.151 -13.963  50.478  1.00 60.61           C
ATOM     83  O   GLU A  26      -4.694 -14.603  49.533  1.00 60.61           O
ATOM     84  HA  GLU A  26      -3.649 -14.659  51.864  1.00 60.61           H
ATOM     85  CB  GLU A  26      -5.586 -15.127  52.672  1.00 60.61           C
ATOM     86 1HB  GLU A  26      -6.438 -14.555  53.039  1.00 60.61           H
ATOM     87 2HB  GLU A  26      -5.872 -15.970  52.043  1.00 60.61           H
ATOM     88  CG  GLU A  26      -4.892 -15.721  53.900  1.00 60.61           C
ATOM     89 1HG  GLU A  26      -3.997 -16.261  53.590  1.00 60.61           H
ATOM     90 2HG  GLU A  26      -4.568 -14.918  54.562  1.00 60.61           H
ATOM     91  CD  GLU A  26      -5.829 -16.666  54.655  1.00 60.61           C
ATOM     92  OE1 GLU A  26      -5.296 -17.520  55.397  1.00 60.61           O
ATOM     93  OE2 GLU A  26      -7.056 -16.512  54.475  1.00 60.61           O
ATOM     94  HN  GLU A  26      -5.051 -12.811  53.391  1.00 60.61           H
ATOM     95  N   ASP A  27      -6.091 -13.035  50.372  1.00 67.58           N
ATOM     96  CA  ASP A  27      -6.702 -12.732  49.089  1.00 67.58           C
ATOM     97  C   ASP A  27      -5.615 -12.301  48.101  1.00 67.58           C
ATOM     98  O   ASP A  27      -5.664 -12.658  46.925  1.00 67.58           O
ATOM     99  HA  ASP A  27      -7.201 -13.652  48.785  1.00 67.58           H
ATOM    100  CB  ASP A  27      -7.707 -11.586  49.215  1.00 67.58           C
ATOM    101 1HB  ASP A  27      -7.265 -10.770  49.786  1.00 67.58           H
ATOM    102 2HB  ASP A  27      -7.941 -11.192  48.225  1.00 67.58           H
ATOM    103  CG  ASP A  27      -8.992 -12.057  49.899  1.00 67.58           C
ATOM    104  OD1 ASP A  27      -9.239 -13.281  49.862  1.00 67.58           O
ATOM    105  OD2 ASP A  27      -9.698 -11.181  50.445  1.00 67.58           O
ATOM    106  HN  ASP A  27      -6.435 -12.497  51.142  1.00 67.58           H
ATOM    107  N   TYR A  28      -4.660 -11.541  48.616  1.00 67.78           N
ATOM    108  CA  TYR A  28      -3.576 -11.040  47.789  1.00 67.78           C
ATOM    109  C   TYR A  28      -2.618 -12.167  47.397  1.00 67.78           C
ATOM    110  O   TYR A  28      -2.132 -12.210  46.268  1.00 67.78           O
ATOM    111  HA  TYR A  28      -4.011 -10.613  46.885  1.00 67.78           H
ATOM    112  CB  TYR A  28      -2.823 -10.024  48.651  1.00 67.78           C
ATOM    113 1HB  TYR A  28      -3.516  -9.242  48.961  1.00 67.78           H
ATOM    114 2HB  TYR A  28      -2.475 -10.519  49.557  1.00 67.78           H
ATOM    115  CG  TYR A  28      -1.627  -9.377  47.949  1.00 67.78           C
ATOM    116  CD1 TYR A  28      -0.363  -9.906  48.112  1.00 67.78           C
ATOM    117  HD1 TYR A  28      -0.216 -10.784  48.741  1.00 67.78           H
ATOM    118  CD2 TYR A  28      -1.813  -8.266  47.152  1.00 67.78           C
ATOM    119  HD2 TYR A  28      -2.812  -7.848  47.024  1.00 67.78           H
ATOM    120  CE1 TYR A  28       0.763  -9.297  47.451  1.00 67.78           C
ATOM    121  HE1 TYR A  28       1.767  -9.704  47.571  1.00 67.78           H
ATOM    122  CE2 TYR A  28      -0.688  -7.657  46.492  1.00 67.78           C
ATOM    123  HE2 TYR A  28      -0.820  -6.779  45.860  1.00 67.78           H
ATOM    124  CZ  TYR A  28       0.545  -8.203  46.674  1.00 67.78           C
ATOM    125  OH  TYR A  28       1.608  -7.628  46.050  1.00 67.78           O
ATOM    126  HH  TYR A  28       2.435  -8.163  46.220  1.00 67.78           H
ATOM    127  HN  TYR A  28      -4.619 -11.268  49.577  1.00 67.78           H
ATOM    128  N   VAL A  29      -2.376 -13.053  48.352  1.00 67.82           N
ATOM    129  CA  VAL A  29      -1.417 -14.126  48.152  1.00 67.82           C
ATOM    130  C   VAL A  29      -2.002 -15.152  47.179  1.00 67.82           C
ATOM    131  O   VAL A  29      -1.283 -15.705  46.348  1.00 67.82           O
ATOM    132  HA  VAL A  29      -0.523 -13.690  47.706  1.00 67.82           H
ATOM    133  CB  VAL A  29      -1.025 -14.736  49.499  1.00 67.82           C
ATOM    134  HB  VAL A  29      -1.941 -14.999  50.028  1.00 67.82           H
ATOM    135  CG1 VAL A  29      -0.209 -16.016  49.305  1.00 67.82           C
ATOM    136 1HG1 VAL A  29      -0.802 -16.744  48.752  1.00 67.82           H
ATOM    137 2HG1 VAL A  29       0.699 -15.787  48.748  1.00 67.82           H
ATOM    138 3HG1 VAL A  29       0.056 -16.428  50.279  1.00 67.82           H
ATOM    139  CG2 VAL A  29      -0.262 -13.724  50.357  1.00 67.82           C
ATOM    140 1HG2 VAL A  29       0.645 -13.416  49.836  1.00 67.82           H
ATOM    141 2HG2 VAL A  29      -0.891 -12.853  50.538  1.00 67.82           H
ATOM    142 3HG2 VAL A  29       0.005 -14.183  51.309  1.00 67.82           H
ATOM    143  HN  VAL A  29      -2.821 -13.046  49.248  1.00 67.82           H
ATOM    144  N   ASN A  30      -3.301 -15.377  47.316  1.00 62.93           N
ATOM    145  CA  ASN A  30      -3.965 -16.417  46.549  1.00 62.93           C
ATOM    146  C   ASN A  30      -4.373 -15.857  45.185  1.00 62.93           C
ATOM    147  O   ASN A  30      -4.838 -16.598  44.320  1.00 62.93           O
ATOM    148  HA  ASN A  30      -3.236 -17.223  46.468  1.00 62.93           H
ATOM    149  CB  ASN A  30      -5.231 -16.900  47.259  1.00 62.93           C
ATOM    150 1HB  ASN A  30      -5.850 -16.045  47.530  1.00 62.93           H
ATOM    151 2HB  ASN A  30      -5.820 -17.518  46.580  1.00 62.93           H
ATOM    152  CG  ASN A  30      -4.884 -17.702  48.515  1.00 62.93           C
ATOM    153  OD1 ASN A  30      -3.823 -18.294  48.631  1.00 62.93           O
ATOM    154  ND2 ASN A  30      -5.833 -17.689  49.446  1.00 62.93           N
ATOM    155 1HD2 ASN A  30      -6.681 -17.183  49.288  1.00 62.93           H
ATOM    156 2HD2 ASN A  30      -5.700 -18.184  50.304  1.00 62.93           H
ATOM    157  HN  ASN A  30      -3.895 -14.863  47.935  1.00 62.93           H
ATOM    158  N   PHE A  31      -4.183 -14.555  45.034  1.00 70.09           N
ATOM    159  CA  PHE A  31      -4.499 -13.892  43.780  1.00 70.09           C
ATOM    160  C   PHE A  31      -3.627 -14.427  42.642  1.00 70.09           C
ATOM    161  O   PHE A  31      -2.402 -14.453  42.754  1.00 70.09           O
ATOM    162  HA  PHE A  31      -5.546 -14.099  43.560  1.00 70.09           H
ATOM    163  CB  PHE A  31      -4.206 -12.403  43.974  1.00 70.09           C
ATOM    164 1HB  PHE A  31      -4.701 -12.062  44.883  1.00 70.09           H
ATOM    165 2HB  PHE A  31      -3.134 -12.271  44.126  1.00 70.09           H
ATOM    166  CG  PHE A  31      -4.653 -11.524  42.805  1.00 70.09           C
ATOM    167  CD1 PHE A  31      -3.745 -11.106  41.883  1.00 70.09           C
ATOM    168  HD1 PHE A  31      -2.699 -11.398  41.976  1.00 70.09           H
ATOM    169  CD2 PHE A  31      -5.958 -11.159  42.689  1.00 70.09           C
ATOM    170  HD2 PHE A  31      -6.685 -11.494  43.428  1.00 70.09           H
ATOM    171  CE1 PHE A  31      -4.160 -10.289  40.798  1.00 70.09           C
ATOM    172  HE1 PHE A  31      -3.432  -9.954  40.058  1.00 70.09           H
ATOM    173  CE2 PHE A  31      -6.373 -10.342  41.604  1.00 70.09           C
ATOM    174  HE2 PHE A  31      -7.419 -10.050  41.510  1.00 70.09           H
ATOM    175  CZ  PHE A  31      -5.465  -9.925  40.681  1.00 70.09           C
ATOM    176  HZ  PHE A  31      -5.783  -9.298  39.848  1.00 70.09           H
ATOM    177  HN  PHE A  31      -3.820 -13.956  45.749  1.00 70.09           H
ATOM    178  N   ASN A  32      -4.292 -14.842  41.574  1.00 62.64           N
ATOM    179  CA  ASN A  32      -3.592 -15.365  40.413  1.00 62.64           C
ATOM    180  C   ASN A  32      -3.079 -14.200  39.565  1.00 62.64           C
ATOM    181  O   ASN A  32      -3.818 -13.645  38.754  1.00 62.64           O
ATOM    182  HA  ASN A  32      -2.784 -15.975  40.817  1.00 62.64           H
ATOM    183  CB  ASN A  32      -4.525 -16.209  39.542  1.00 62.64           C
ATOM    184 1HB  ASN A  32      -5.059 -16.927  40.165  1.00 62.64           H
ATOM    185 2HB  ASN A  32      -5.275 -15.568  39.079  1.00 62.64           H
ATOM    186  CG  ASN A  32      -3.740 -16.951  38.458  1.00 62.64           C
ATOM    187  OD1 ASN A  32      -2.532 -16.830  38.337  1.00 62.64           O
ATOM    188  ND2 ASN A  32      -4.492 -17.724  37.680  1.00 62.64           N
ATOM    189 1HD2 ASN A  32      -5.479 -17.779  37.833  1.00 62.64           H
ATOM    190 2HD2 ASN A  32      -4.071 -18.251  36.941  1.00 62.64           H
ATOM    191  HN  ASN A  32      -5.289 -14.824  41.495  1.00 62.64           H
ATOM    192  N   PHE A  33      -1.815 -13.864  39.781  1.00 65.44           N
ATOM    193  CA  PHE A  33      -1.162 -12.849  38.972  1.00 65.44           C
ATOM    194  C   PHE A  33      -0.711 -13.425  37.629  1.00 65.44           C
ATOM    195  O   PHE A  33       0.479 -13.425  37.318  1.00 65.44           O
ATOM    196  HA  PHE A  33      -1.890 -12.056  38.800  1.00 65.44           H
ATOM    197  CB  PHE A  33       0.068 -12.380  39.752  1.00 65.44           C
ATOM    198 1HB  PHE A  33       0.672 -13.248  40.015  1.00 65.44           H
ATOM    199 2HB  PHE A  33       0.678 -11.751  39.103  1.00 65.44           H
ATOM    200  CG  PHE A  33      -0.263 -11.601  41.027  1.00 65.44           C
ATOM    201  CD1 PHE A  33      -0.519 -10.267  40.962  1.00 65.44           C
ATOM    202  HD1 PHE A  33      -0.488  -9.752  40.002  1.00 65.44           H
ATOM    203  CD2 PHE A  33      -0.301 -12.244  42.225  1.00 65.44           C
ATOM    204  HD2 PHE A  33      -0.096 -13.313  42.277  1.00 65.44           H
ATOM    205  CE1 PHE A  33      -0.826  -9.545  42.145  1.00 65.44           C
ATOM    206  HE1 PHE A  33      -1.031  -8.476  42.094  1.00 65.44           H
ATOM    207  CE2 PHE A  33      -0.608 -11.522  43.408  1.00 65.44           C
ATOM    208  HE2 PHE A  33      -0.638 -12.036  44.369  1.00 65.44           H
ATOM    209  CZ  PHE A  33      -0.864 -10.187  43.344  1.00 65.44           C
ATOM    210  HZ  PHE A  33      -1.100  -9.633  44.252  1.00 65.44           H
ATOM    211  HN  PHE A  33      -1.242 -14.272  40.492  1.00 65.44           H
ATOM    212  N   THR A  34      -1.685 -13.902  36.868  1.00 63.69           N
ATOM    213  CA  THR A  34      -1.476 -14.150  35.452  1.00 63.69           C
ATOM    214  C   THR A  34      -0.960 -12.887  34.759  1.00 63.69           C
ATOM    215  O   THR A  34      -1.557 -11.819  34.882  1.00 63.69           O
ATOM    216  HA  THR A  34      -0.703 -14.911  35.347  1.00 63.69           H
ATOM    217  CB  THR A  34      -2.789 -14.672  34.864  1.00 63.69           C
ATOM    218  HB  THR A  34      -3.531 -13.876  34.802  1.00 63.69           H
ATOM    219  OG1 THR A  34      -3.133 -15.770  35.705  1.00 63.69           O
ATOM    220  HG1 THR A  34      -2.355 -16.391  35.792  1.00 63.69           H
ATOM    221  CG2 THR A  34      -2.602 -15.304  33.483  1.00 63.69           C
ATOM    222 1HG2 THR A  34      -1.911 -16.143  33.559  1.00 63.69           H
ATOM    223 2HG2 THR A  34      -2.198 -14.561  32.795  1.00 63.69           H
ATOM    224 3HG2 THR A  34      -3.564 -15.657  33.112  1.00 63.69           H
ATOM    225  HN  THR A  34      -2.602 -14.117  37.204  1.00 63.69           H
ATOM    226  N   ASP A  35       0.146 -13.051  34.047  1.00 67.86           N
ATOM    227  CA  ASP A  35       0.811 -11.918  33.427  1.00 67.86           C
ATOM    228  C   ASP A  35       0.148 -11.617  32.081  1.00 67.86           C
ATOM    229  O   ASP A  35       0.569 -12.136  31.048  1.00 67.86           O
ATOM    230  HA  ASP A  35       0.704 -11.099  34.137  1.00 67.86           H
ATOM    231  CB  ASP A  35       2.289 -12.221  33.169  1.00 67.86           C
ATOM    232 1HB  ASP A  35       2.690 -12.815  33.989  1.00 67.86           H
ATOM    233 2HB  ASP A  35       2.388 -12.819  32.263  1.00 67.86           H
ATOM    234  CG  ASP A  35       3.096 -10.929  33.025  1.00 67.86           C
ATOM    235  OD1 ASP A  35       2.471  -9.853  33.145  1.00 67.86           O
ATOM    236  OD2 ASP A  35       4.319 -11.047  32.798  1.00 67.86           O
ATOM    237  HN  ASP A  35       0.584 -13.936  33.891  1.00 67.86           H
ATOM    238  N   PHE A  36      -0.877 -10.779  32.137  1.00 82.11           N
ATOM    239  CA  PHE A  36      -1.555 -10.345  30.928  1.00 82.11           C
ATOM    240  C   PHE A  36      -0.851  -9.134  30.310  1.00 82.11           C
ATOM    241  O   PHE A  36      -1.202  -8.701  29.213  1.00 82.11           O
ATOM    242  HA  PHE A  36      -1.527 -11.177  30.224  1.00 82.11           H
ATOM    243  CB  PHE A  36      -2.975  -9.943  31.331  1.00 82.11           C
ATOM    244 1HB  PHE A  36      -2.921  -9.240  32.162  1.00 82.11           H
ATOM    245 2HB  PHE A  36      -3.443  -9.418  30.498  1.00 82.11           H
ATOM    246  CG  PHE A  36      -3.863 -11.121  31.735  1.00 82.11           C
ATOM    247  CD1 PHE A  36      -3.842 -12.271  31.008  1.00 82.11           C
ATOM    248  HD1 PHE A  36      -3.191 -12.352  30.137  1.00 82.11           H
ATOM    249  CD2 PHE A  36      -4.675 -11.020  32.822  1.00 82.11           C
ATOM    250  HD2 PHE A  36      -4.692 -10.099  33.405  1.00 82.11           H
ATOM    251  CE1 PHE A  36      -4.666 -13.364  31.384  1.00 82.11           C
ATOM    252  HE1 PHE A  36      -4.649 -14.285  30.801  1.00 82.11           H
ATOM    253  CE2 PHE A  36      -5.499 -12.113  33.197  1.00 82.11           C
ATOM    254  HE2 PHE A  36      -6.149 -12.031  34.068  1.00 82.11           H
ATOM    255  CZ  PHE A  36      -5.477 -13.262  32.470  1.00 82.11           C
ATOM    256  HZ  PHE A  36      -6.110 -14.102  32.759  1.00 82.11           H
ATOM    257  HN  PHE A  36      -1.243 -10.400  32.987  1.00 82.11           H
ATOM    258  N   TYR A  37       0.128  -8.622  31.040  1.00 86.71           N
ATOM    259  CA  TYR A  37       0.938  -7.524  30.542  1.00 86.71           C
ATOM    260  C   TYR A  37       2.127  -8.043  29.731  1.00 86.71           C
ATOM    261  O   TYR A  37       3.065  -8.608  30.290  1.00 86.71           O
ATOM    262  HA  TYR A  37       0.310  -6.907  29.899  1.00 86.71           H
ATOM    263  CB  TYR A  37       1.462  -6.791  31.779  1.00 86.71           C
ATOM    264 1HB  TYR A  37       0.626  -6.585  32.448  1.00 86.71           H
ATOM    265 2HB  TYR A  37       2.145  -7.449  32.316  1.00 86.71           H
ATOM    266  CG  TYR A  37       2.181  -5.477  31.466  1.00 86.71           C
ATOM    267  CD1 TYR A  37       3.553  -5.460  31.322  1.00 86.71           C
ATOM    268  HD1 TYR A  37       4.125  -6.382  31.431  1.00 86.71           H
ATOM    269  CD2 TYR A  37       1.457  -4.310  31.328  1.00 86.71           C
ATOM    270  HD2 TYR A  37       0.373  -4.324  31.442  1.00 86.71           H
ATOM    271  CE1 TYR A  37       4.230  -4.224  31.028  1.00 86.71           C
ATOM    272  HE1 TYR A  37       5.314  -4.195  30.911  1.00 86.71           H
ATOM    273  CE2 TYR A  37       2.135  -3.074  31.034  1.00 86.71           C
ATOM    274  HE2 TYR A  37       1.575  -2.145  30.922  1.00 86.71           H
ATOM    275  CZ  TYR A  37       3.488  -3.092  30.898  1.00 86.71           C
ATOM    276  OH  TYR A  37       4.127  -1.924  30.620  1.00 86.71           O
ATOM    277  HH  TYR A  37       3.475  -1.253  30.268  1.00 86.71           H
ATOM    278  HN  TYR A  37       0.371  -8.945  31.955  1.00 86.71           H
ATOM    279  N   CYS A  38       2.047  -7.832  28.425  1.00 90.13           N
ATOM    280  CA  CYS A  38       3.042  -8.379  27.517  1.00 90.13           C
ATOM    281  C   CYS A  38       4.078  -7.291  27.227  1.00 90.13           C
ATOM    282  O   CYS A  38       3.757  -6.269  26.623  1.00 90.13           O
ATOM    283  HA  CYS A  38       3.501  -9.225  28.029  1.00 90.13           H
ATOM    284  CB  CYS A  38       2.403  -8.915  26.234  1.00 90.13           C
ATOM    285 1HB  CYS A  38       1.625  -9.638  26.480  1.00 90.13           H
ATOM    286 2HB  CYS A  38       1.922  -8.102  25.691  1.00 90.13           H
ATOM    287  SG  CYS A  38       3.677  -9.702  25.182  1.00 90.13           S
ATOM    288  HN  CYS A  38       1.323  -7.301  27.987  1.00 90.13           H
ATOM    289  N   GLU A  39       5.299  -7.548  27.672  1.00 82.15           N
ATOM    290  CA  GLU A  39       6.424  -6.707  27.299  1.00 82.15           C
ATOM    291  C   GLU A  39       7.006  -7.163  25.960  1.00 82.15           C
ATOM    292  O   GLU A  39       7.342  -8.334  25.791  1.00 82.15           O
ATOM    293  HA  GLU A  39       6.013  -5.702  27.201  1.00 82.15           H
ATOM    294  CB  GLU A  39       7.495  -6.707  28.392  1.00 82.15           C
ATOM    295 1HB  GLU A  39       7.823  -7.729  28.584  1.00 82.15           H
ATOM    296 2HB  GLU A  39       8.308  -6.039  28.109  1.00 82.15           H
ATOM    297  CG  GLU A  39       6.934  -6.169  29.709  1.00 82.15           C
ATOM    298 1HG  GLU A  39       6.445  -5.210  29.536  1.00 82.15           H
ATOM    299 2HG  GLU A  39       6.173  -6.850  30.090  1.00 82.15           H
ATOM    300  CD  GLU A  39       8.043  -6.002  30.750  1.00 82.15           C
ATOM    301  OE1 GLU A  39       7.758  -5.363  31.785  1.00 82.15           O
ATOM    302  OE2 GLU A  39       9.151  -6.518  30.486  1.00 82.15           O
ATOM    303  HN  GLU A  39       5.525  -8.313  28.275  1.00 82.15           H
ATOM    304  N   LYS A  40       7.108  -6.213  25.041  1.00 88.57           N
ATOM    305  CA  LYS A  40       7.464  -6.534  23.669  1.00 88.57           C
ATOM    306  C   LYS A  40       8.850  -5.963  23.360  1.00 88.57           C
ATOM    307  O   LYS A  40       9.116  -5.547  22.233  1.00 88.57           O
ATOM    308  HA  LYS A  40       7.513  -7.620  23.590  1.00 88.57           H
ATOM    309  CB  LYS A  40       6.374  -6.059  22.707  1.00 88.57           C
ATOM    310 1HB  LYS A  40       6.178  -4.998  22.868  1.00 88.57           H
ATOM    311 2HB  LYS A  40       6.719  -6.166  21.679  1.00 88.57           H
ATOM    312  CG  LYS A  40       5.083  -6.856  22.904  1.00 88.57           C
ATOM    313 1HG  LYS A  40       5.290  -7.921  22.797  1.00 88.57           H
ATOM    314 2HG  LYS A  40       4.708  -6.704  23.916  1.00 88.57           H
ATOM    315  CD  LYS A  40       4.018  -6.434  21.890  1.00 88.57           C
ATOM    316 1HD  LYS A  40       3.773  -5.381  22.032  1.00 88.57           H
ATOM    317 2HD  LYS A  40       4.412  -6.536  20.879  1.00 88.57           H
ATOM    318  CE  LYS A  40       2.753  -7.282  22.039  1.00 88.57           C
ATOM    319 1HE  LYS A  40       2.991  -8.333  21.874  1.00 88.57           H
ATOM    320 2HE  LYS A  40       2.369  -7.198  23.055  1.00 88.57           H
ATOM    321  NZ  LYS A  40       1.720  -6.844  21.074  1.00 88.57           N
ATOM    322 1HZ  LYS A  40       1.005  -7.559  20.997  1.00 88.57           H
ATOM    323 2HZ  LYS A  40       1.300  -5.980  21.397  1.00 88.57           H
ATOM    324 3HZ  LYS A  40       2.146  -6.694  20.166  1.00 88.57           H
ATOM    325  HN  LYS A  40       6.952  -5.242  25.221  1.00 88.57           H
ATOM    326  N   ASN A  41       9.695  -5.961  24.380  1.00 82.65           N
ATOM    327  CA  ASN A  41      11.039  -5.427  24.237  1.00 82.65           C
ATOM    328  C   ASN A  41      11.755  -6.159  23.100  1.00 82.65           C
ATOM    329  O   ASN A  41      12.475  -5.542  22.316  1.00 82.65           O
ATOM    330  HA  ASN A  41      10.905  -4.366  24.030  1.00 82.65           H
ATOM    331  CB  ASN A  41      11.852  -5.631  25.517  1.00 82.65           C
ATOM    332 1HB  ASN A  41      11.781  -6.672  25.835  1.00 82.65           H
ATOM    333 2HB  ASN A  41      12.905  -5.430  25.320  1.00 82.65           H
ATOM    334  CG  ASN A  41      11.352  -4.715  26.636  1.00 82.65           C
ATOM    335  OD1 ASN A  41      10.933  -3.591  26.412  1.00 82.65           O
ATOM    336  ND2 ASN A  41      11.421  -5.256  27.849  1.00 82.65           N
ATOM    337 1HD2 ASN A  41      11.776  -6.183  27.964  1.00 82.65           H
ATOM    338 2HD2 ASN A  41      11.117  -4.734  28.647  1.00 82.65           H
ATOM    339  HN  ASN A  41       9.475  -6.314  25.289  1.00 82.65           H
ATOM    340  N   ASN A  42      11.533  -7.464  23.047  1.00 84.20           N
ATOM    341  CA  ASN A  42      12.202  -8.298  22.062  1.00 84.20           C
ATOM    342  C   ASN A  42      11.768  -7.869  20.659  1.00 84.20           C
ATOM    343  O   ASN A  42      12.568  -7.889  19.725  1.00 84.20           O
ATOM    344  HA  ASN A  42      13.267  -8.145  22.234  1.00 84.20           H
ATOM    345  CB  ASN A  42      11.829  -9.771  22.243  1.00 84.20           C
ATOM    346 1HB  ASN A  42      10.745  -9.879  22.228  1.00 84.20           H
ATOM    347 2HB  ASN A  42      12.219 -10.353  21.408  1.00 84.20           H
ATOM    348  CG  ASN A  42      12.385 -10.320  23.558  1.00 84.20           C
ATOM    349  OD1 ASN A  42      13.181  -9.691  24.236  1.00 84.20           O
ATOM    350  ND2 ASN A  42      11.922 -11.524  23.880  1.00 84.20           N
ATOM    351 1HD2 ASN A  42      11.269 -11.986  23.280  1.00 84.20           H
ATOM    352 2HD2 ASN A  42      12.226 -11.968  24.723  1.00 84.20           H
ATOM    353  HN  ASN A  42      10.911  -7.951  23.660  1.00 84.20           H
ATOM    354  N   VAL A  43      10.503  -7.491  20.555  1.00 90.90           N
ATOM    355  CA  VAL A  43       9.939  -7.109  19.271  1.00 90.90           C
ATOM    356  C   VAL A  43      10.589  -5.807  18.800  1.00 90.90           C
ATOM    357  O   VAL A  43      10.940  -5.672  17.629  1.00 90.90           O
ATOM    358  HA  VAL A  43      10.179  -7.898  18.559  1.00 90.90           H
ATOM    359  CB  VAL A  43       8.415  -7.013  19.377  1.00 90.90           C
ATOM    360  HB  VAL A  43       8.177  -6.182  20.041  1.00 90.90           H
ATOM    361  CG1 VAL A  43       7.789  -6.718  18.012  1.00 90.90           C
ATOM    362 1HG1 VAL A  43       8.173  -5.772  17.633  1.00 90.90           H
ATOM    363 2HG1 VAL A  43       8.041  -7.518  17.316  1.00 90.90           H
ATOM    364 3HG1 VAL A  43       6.706  -6.655  18.116  1.00 90.90           H
ATOM    365  CG2 VAL A  43       7.826  -8.286  19.987  1.00 90.90           C
ATOM    366 1HG2 VAL A  43       8.080  -9.141  19.360  1.00 90.90           H
ATOM    367 2HG2 VAL A  43       8.237  -8.434  20.986  1.00 90.90           H
ATOM    368 3HG2 VAL A  43       6.743  -8.191  20.051  1.00 90.90           H
ATOM    369  HN  VAL A  43       9.868  -7.443  21.326  1.00 90.90           H
ATOM    370  N   ARG A  44      10.730  -4.881  19.737  1.00 86.54           N
ATOM    371  CA  ARG A  44      11.314  -3.587  19.429  1.00 86.54           C
ATOM    372  C   ARG A  44      12.780  -3.750  19.023  1.00 86.54           C
ATOM    373  O   ARG A  44      13.262  -3.053  18.131  1.00 86.54           O
ATOM    374  HA  ARG A  44      10.719  -3.202  18.601  1.00 86.54           H
ATOM    375  CB  ARG A  44      11.227  -2.642  20.629  1.00 86.54           C
ATOM    376 1HB  ARG A  44      11.671  -3.118  21.504  1.00 86.54           H
ATOM    377 2HB  ARG A  44      11.804  -1.739  20.429  1.00 86.54           H
ATOM    378  CG  ARG A  44       9.773  -2.269  20.928  1.00 86.54           C
ATOM    379 1HG  ARG A  44       9.269  -1.988  20.004  1.00 86.54           H
ATOM    380 2HG  ARG A  44       9.246  -3.135  21.328  1.00 86.54           H
ATOM    381  CD  ARG A  44       9.698  -1.113  21.928  1.00 86.54           C
ATOM    382 1HD  ARG A  44      10.365  -0.308  21.617  1.00 86.54           H
ATOM    383 2HD  ARG A  44       8.689  -0.702  21.946  1.00 86.54           H
ATOM    384  NE  ARG A  44      10.076  -1.587  23.278  1.00 86.54           N
ATOM    385  HE  ARG A  44      11.046  -1.587  23.521  1.00 86.54           H
ATOM    386  CZ  ARG A  44       9.198  -2.015  24.196  1.00 86.54           C
ATOM    387  NH1 ARG A  44       7.886  -2.036  23.926  1.00 86.54           N
ATOM    388 1HH1 ARG A  44       7.555  -1.730  23.033  1.00 86.54           H
ATOM    389 2HH1 ARG A  44       7.238  -2.357  24.616  1.00 86.54           H
ATOM    390  NH2 ARG A  44       9.653  -2.422  25.389  1.00 86.54           N
ATOM    391 1HH2 ARG A  44       9.012  -2.744  26.085  1.00 86.54           H
ATOM    392 2HH2 ARG A  44      10.634  -2.403  25.583  1.00 86.54           H
ATOM    393  HN  ARG A  44      10.453  -5.003  20.691  1.00 86.54           H
ATOM    394  N   GLN A  45      13.449  -4.674  19.698  1.00 82.95           N
ATOM    395  CA  GLN A  45      14.858  -4.916  19.439  1.00 82.95           C
ATOM    396  C   GLN A  45      15.050  -5.475  18.028  1.00 82.95           C
ATOM    397  O   GLN A  45      15.956  -5.056  17.309  1.00 82.95           O
ATOM    398  HA  GLN A  45      15.339  -3.942  19.521  1.00 82.95           H
ATOM    399  CB  GLN A  45      15.453  -5.858  20.488  1.00 82.95           C
ATOM    400 1HB  GLN A  45      15.204  -5.501  21.487  1.00 82.95           H
ATOM    401 2HB  GLN A  45      15.011  -6.849  20.384  1.00 82.95           H
ATOM    402  CG  GLN A  45      16.973  -5.954  20.339  1.00 82.95           C
ATOM    403 1HG  GLN A  45      17.221  -6.358  19.358  1.00 82.95           H
ATOM    404 2HG  GLN A  45      17.411  -4.957  20.393  1.00 82.95           H
ATOM    405  CD  GLN A  45      17.576  -6.841  21.430  1.00 82.95           C
ATOM    406  OE1 GLN A  45      16.882  -7.529  22.160  1.00 82.95           O
ATOM    407  NE2 GLN A  45      18.903  -6.787  21.499  1.00 82.95           N
ATOM    408 1HE2 GLN A  45      19.413  -6.201  20.869  1.00 82.95           H
ATOM    409 2HE2 GLN A  45      19.391  -7.332  22.181  1.00 82.95           H
ATOM    410  HN  GLN A  45      13.044  -5.250  20.408  1.00 82.95           H
ATOM    411  N   PHE A  46      14.183  -6.411  17.673  1.00 91.82           N
ATOM    412  CA  PHE A  46      14.215  -6.996  16.343  1.00 91.82           C
ATOM    413  C   PHE A  46      14.033  -5.922  15.268  1.00 91.82           C
ATOM    414  O   PHE A  46      14.789  -5.875  14.299  1.00 91.82           O
ATOM    415  HA  PHE A  46      15.189  -7.469  16.221  1.00 91.82           H
ATOM    416  CB  PHE A  46      13.051  -7.985  16.262  1.00 91.82           C
ATOM    417 1HB  PHE A  46      13.247  -8.819  16.936  1.00 91.82           H
ATOM    418 2HB  PHE A  46      12.145  -7.494  16.617  1.00 91.82           H
ATOM    419  CG  PHE A  46      12.798  -8.534  14.856  1.00 91.82           C
ATOM    420  CD1 PHE A  46      11.812  -8.000  14.085  1.00 91.82           C
ATOM    421  HD1 PHE A  46      11.203  -7.182  14.468  1.00 91.82           H
ATOM    422  CD2 PHE A  46      13.558  -9.555  14.377  1.00 91.82           C
ATOM    423  HD2 PHE A  46      14.347  -9.982  14.995  1.00 91.82           H
ATOM    424  CE1 PHE A  46      11.578  -8.509  12.780  1.00 91.82           C
ATOM    425  HE1 PHE A  46      10.788  -8.082  12.162  1.00 91.82           H
ATOM    426  CE2 PHE A  46      13.323 -10.064  13.073  1.00 91.82           C
ATOM    427  HE2 PHE A  46      13.933 -10.882  12.689  1.00 91.82           H
ATOM    428  CZ  PHE A  46      12.338  -9.530  12.302  1.00 91.82           C
ATOM    429  HZ  PHE A  46      12.158  -9.921  11.300  1.00 91.82           H
ATOM    430  HN  PHE A  46      13.470  -6.770  18.275  1.00 91.82           H
ATOM    431  N   ALA A  47      13.026  -5.087  15.476  1.00 92.76           N
ATOM    432  CA  ALA A  47      12.686  -4.067  14.499  1.00 92.76           C
ATOM    433  C   ALA A  47      13.878  -3.126  14.315  1.00 92.76           C
ATOM    434  O   ALA A  47      14.170  -2.698  13.199  1.00 92.76           O
ATOM    435  HA  ALA A  47      12.481  -4.568  13.553  1.00 92.76           H
ATOM    436  CB  ALA A  47      11.424  -3.328  14.949  1.00 92.76           C
ATOM    437 1HB  ALA A  47      10.600  -4.036  15.036  1.00 92.76           H
ATOM    438 2HB  ALA A  47      11.604  -2.859  15.916  1.00 92.76           H
ATOM    439 3HB  ALA A  47      11.170  -2.563  14.216  1.00 92.76           H
ATOM    440  HN  ALA A  47      12.448  -5.099  16.292  1.00 92.76           H
ATOM    441  N   SER A  48      14.536  -2.831  15.427  1.00 91.10           N
ATOM    442  CA  SER A  48      15.582  -1.823  15.432  1.00 91.10           C
ATOM    443  C   SER A  48      16.757  -2.283  14.567  1.00 91.10           C
ATOM    444  O   SER A  48      17.503  -1.461  14.038  1.00 91.10           O
ATOM    445  HA  SER A  48      15.124  -0.928  15.010  1.00 91.10           H
ATOM    446  CB  SER A  48      16.055  -1.528  16.857  1.00 91.10           C
ATOM    447 1HB  SER A  48      16.670  -0.628  16.856  1.00 91.10           H
ATOM    448 2HB  SER A  48      15.192  -1.323  17.491  1.00 91.10           H
ATOM    449  OG  SER A  48      16.801  -2.610  17.407  1.00 91.10           O
ATOM    450  HG  SER A  48      16.398  -3.481  17.126  1.00 91.10           H
ATOM    451  HN  SER A  48      14.364  -3.266  16.310  1.00 91.10           H
ATOM    452  N   HIS A  49      16.886  -3.597  14.451  1.00 86.83           N
ATOM    453  CA  HIS A  49      18.010  -4.178  13.738  1.00 86.83           C
ATOM    454  C   HIS A  49      17.609  -4.459  12.288  1.00 86.83           C
ATOM    455  O   HIS A  49      18.393  -4.231  11.368  1.00 86.83           O
ATOM    456  HA  HIS A  49      18.806  -3.434  13.748  1.00 86.83           H
ATOM    457  CB  HIS A  49      18.527  -5.423  14.462  1.00 86.83           C
ATOM    458 1HB  HIS A  49      17.686  -6.084  14.672  1.00 86.83           H
ATOM    459 2HB  HIS A  49      19.199  -5.965  13.796  1.00 86.83           H
ATOM    460  CG  HIS A  49      19.251  -5.126  15.753  1.00 86.83           C
ATOM    461  ND1 HIS A  49      20.364  -4.305  15.817  1.00 86.83           N
ATOM    462  HD1 HIS A  49      20.791  -3.838  15.043  1.00 86.83           H
ATOM    463  CD2 HIS A  49      19.011  -5.548  17.028  1.00 86.83           C
ATOM    464  HD2 HIS A  49      18.203  -6.212  17.337  1.00 86.83           H
ATOM    465  CE1 HIS A  49      20.766  -4.244  17.078  1.00 86.83           C
ATOM    466  HE1 HIS A  49      21.618  -3.676  17.452  1.00 86.83           H
ATOM    467  NE2 HIS A  49      19.926  -5.015  17.826  1.00 86.83           N
ATOM    468  HN  HIS A  49      16.239  -4.258  14.832  1.00 86.83           H
ATOM    469  N   PHE A  50      16.389  -4.950  12.130  1.00 81.47           N
ATOM    470  CA  PHE A  50      15.986  -5.566  10.877  1.00 81.47           C
ATOM    471  C   PHE A  50      15.422  -4.523   9.910  1.00 81.47           C
ATOM    472  O   PHE A  50      15.730  -4.544   8.719  1.00 81.47           O
ATOM    473  HA  PHE A  50      16.875  -6.020  10.440  1.00 81.47           H
ATOM    474  CB  PHE A  50      14.891  -6.581  11.209  1.00 81.47           C
ATOM    475 1HB  PHE A  50      15.262  -7.264  11.973  1.00 81.47           H
ATOM    476 2HB  PHE A  50      14.039  -6.054  11.639  1.00 81.47           H
ATOM    477  CG  PHE A  50      14.413  -7.396  10.005  1.00 81.47           C
ATOM    478  CD1 PHE A  50      13.189  -7.153   9.463  1.00 81.47           C
ATOM    479  HD1 PHE A  50      12.550  -6.378   9.885  1.00 81.47           H
ATOM    480  CD2 PHE A  50      15.211  -8.363   9.478  1.00 81.47           C
ATOM    481  HD2 PHE A  50      16.191  -8.557   9.913  1.00 81.47           H
ATOM    482  CE1 PHE A  50      12.745  -7.910   8.346  1.00 81.47           C
ATOM    483  HE1 PHE A  50      11.765  -7.715   7.911  1.00 81.47           H
ATOM    484  CE2 PHE A  50      14.767  -9.119   8.361  1.00 81.47           C
ATOM    485  HE2 PHE A  50      15.406  -9.894   7.939  1.00 81.47           H
ATOM    486  CZ  PHE A  50      13.543  -8.877   7.819  1.00 81.47           C
ATOM    487  HZ  PHE A  50      13.203  -9.457   6.961  1.00 81.47           H
ATOM    488  HN  PHE A  50      15.682  -4.932  12.838  1.00 81.47           H
ATOM    489  N   LEU A  51      14.606  -3.634  10.458  1.00 93.81           N
ATOM    490  CA  LEU A  51      13.756  -2.791   9.635  1.00 93.81           C
ATOM    491  C   LEU A  51      14.603  -1.684   9.003  1.00 93.81           C
ATOM    492  O   LEU A  51      14.481  -1.410   7.810  1.00 93.81           O
ATOM    493  HA  LEU A  51      13.351  -3.414   8.838  1.00 93.81           H
ATOM    494  CB  LEU A  51      12.570  -2.268  10.449  1.00 93.81           C
ATOM    495 1HB  LEU A  51      12.957  -1.671  11.275  1.00 93.81           H
ATOM    496 2HB  LEU A  51      11.988  -1.598   9.816  1.00 93.81           H
ATOM    497  CG  LEU A  51      11.629  -3.331  11.021  1.00 93.81           C
ATOM    498  HG  LEU A  51      12.185  -3.923  11.747  1.00 93.81           H
ATOM    499  CD1 LEU A  51      10.460  -2.684  11.765  1.00 93.81           C
ATOM    500 1HD1 LEU A  51      10.842  -2.077  12.586  1.00 93.81           H
ATOM    501 2HD1 LEU A  51       9.897  -2.052  11.078  1.00 93.81           H
ATOM    502 3HD1 LEU A  51       9.807  -3.461  12.161  1.00 93.81           H
ATOM    503  CD2 LEU A  51      11.153  -4.288   9.926  1.00 93.81           C
ATOM    504 1HD2 LEU A  51      10.621  -3.726   9.159  1.00 93.81           H
ATOM    505 2HD2 LEU A  51      12.014  -4.787   9.480  1.00 93.81           H
ATOM    506 3HD2 LEU A  51      10.486  -5.033  10.360  1.00 93.81           H
ATOM    507  HN  LEU A  51      14.520  -3.487  11.444  1.00 93.81           H
ATOM    508  N   PRO A  52      15.472  -1.032   9.786  1.00 95.53           N
ATOM    509  CA  PRO A  52      16.145   0.183   9.319  1.00 95.53           C
ATOM    510  C   PRO A  52      16.841  -0.021   7.983  1.00 95.53           C
ATOM    511  O   PRO A  52      16.679   0.782   7.065  1.00 95.53           O
ATOM    512  HA  PRO A  52      15.413   0.971   9.141  1.00 95.53           H
ATOM    513  CB  PRO A  52      17.141   0.499  10.436  1.00 95.53           C
ATOM    514 1HB  PRO A  52      18.114   0.045  10.246  1.00 95.53           H
ATOM    515 2HB  PRO A  52      17.305   1.572  10.536  1.00 95.53           H
ATOM    516  CG  PRO A  52      16.478  -0.089  11.676  1.00 95.53           C
ATOM    517 1HG  PRO A  52      17.198  -0.261  12.476  1.00 95.53           H
ATOM    518 2HG  PRO A  52      15.720   0.579  12.085  1.00 95.53           H
ATOM    519  CD  PRO A  52      15.878  -1.385  11.159  1.00 95.53           C
ATOM    520 1HD  PRO A  52      16.604  -2.198  11.164  1.00 95.53           H
ATOM    521 2HD  PRO A  52      15.034  -1.712  11.766  1.00 95.53           H
ATOM    522  N   PRO A  53      17.629  -1.095   7.842  1.00 95.74           N
ATOM    523  CA  PRO A  53      18.411  -1.302   6.621  1.00 95.74           C
ATOM    524  C   PRO A  53      17.534  -1.615   5.420  1.00 95.74           C
ATOM    525  O   PRO A  53      17.843  -1.214   4.299  1.00 95.74           O
ATOM    526  HA  PRO A  53      18.942  -0.388   6.354  1.00 95.74           H
ATOM    527  CB  PRO A  53      19.331  -2.473   6.973  1.00 95.74           C
ATOM    528 1HB  PRO A  53      19.542  -3.094   6.102  1.00 95.74           H
ATOM    529 2HB  PRO A  53      20.291  -2.128   7.358  1.00 95.74           H
ATOM    530  CG  PRO A  53      18.559  -3.230   8.016  1.00 95.74           C
ATOM    531 1HG  PRO A  53      17.856  -3.926   7.558  1.00 95.74           H
ATOM    532 2HG  PRO A  53      19.223  -3.819   8.648  1.00 95.74           H
ATOM    533  CD  PRO A  53      17.840  -2.182   8.815  1.00 95.74           C
ATOM    534 1HD  PRO A  53      16.896  -2.557   9.210  1.00 95.74           H
ATOM    535 2HD  PRO A  53      18.433  -1.850   9.666  1.00 95.74           H
ATOM    536  N   LEU A  54      16.452  -2.331   5.689  1.00 93.74           N
ATOM    537  CA  LEU A  54      15.549  -2.750   4.630  1.00 93.74           C
ATOM    538  C   LEU A  54      14.839  -1.523   4.056  1.00 93.74           C
ATOM    539  O   LEU A  54      14.680  -1.404   2.842  1.00 93.74           O
ATOM    540  HA  LEU A  54      16.155  -3.198   3.842  1.00 93.74           H
ATOM    541  CB  LEU A  54      14.594  -3.833   5.137  1.00 93.74           C
ATOM    542 1HB  LEU A  54      14.087  -3.455   6.025  1.00 93.74           H
ATOM    543 2HB  LEU A  54      13.828  -3.998   4.379  1.00 93.74           H
ATOM    544  CG  LEU A  54      15.230  -5.181   5.481  1.00 93.74           C
ATOM    545  HG  LEU A  54      15.962  -5.021   6.273  1.00 93.74           H
ATOM    546  CD1 LEU A  54      14.185  -6.158   6.022  1.00 93.74           C
ATOM    547 1HD1 LEU A  54      13.733  -5.744   6.924  1.00 93.74           H
ATOM    548 2HD1 LEU A  54      13.413  -6.318   5.270  1.00 93.74           H
ATOM    549 3HD1 LEU A  54      14.664  -7.108   6.259  1.00 93.74           H
ATOM    550  CD2 LEU A  54      15.983  -5.755   4.280  1.00 93.74           C
ATOM    551 1HD2 LEU A  54      15.290  -5.897   3.450  1.00 93.74           H
ATOM    552 2HD2 LEU A  54      16.771  -5.063   3.980  1.00 93.74           H
ATOM    553 3HD2 LEU A  54      16.426  -6.713   4.552  1.00 93.74           H
ATOM    554  HN  LEU A  54      16.189  -2.624   6.608  1.00 93.74           H
ATOM    555  N   TYR A  55      14.431  -0.640   4.956  1.00 94.17           N
ATOM    556  CA  TYR A  55      13.704   0.553   4.558  1.00 94.17           C
ATOM    557  C   TYR A  55      14.592   1.487   3.733  1.00 94.17           C
ATOM    558  O   TYR A  55      14.134   2.090   2.764  1.00 94.17           O
ATOM    559  HA  TYR A  55      12.854   0.242   3.950  1.00 94.17           H
ATOM    560  CB  TYR A  55      13.309   1.259   5.856  1.00 94.17           C
ATOM    561 1HB  TYR A  55      14.166   1.268   6.528  1.00 94.17           H
ATOM    562 2HB  TYR A  55      13.067   2.299   5.634  1.00 94.17           H
ATOM    563  CG  TYR A  55      12.121   0.618   6.577  1.00 94.17           C
ATOM    564  CD1 TYR A  55      11.552  -0.535   6.077  1.00 94.17           C
ATOM    565  HD1 TYR A  55      11.948  -0.990   5.169  1.00 94.17           H
ATOM    566  CD2 TYR A  55      11.619   1.194   7.726  1.00 94.17           C
ATOM    567  HD2 TYR A  55      12.068   2.105   8.121  1.00 94.17           H
ATOM    568  CE1 TYR A  55      10.434  -1.139   6.755  1.00 94.17           C
ATOM    569  HE1 TYR A  55       9.975  -2.050   6.371  1.00 94.17           H
ATOM    570  CE2 TYR A  55      10.501   0.590   8.404  1.00 94.17           C
ATOM    571  HE2 TYR A  55      10.095   1.034   9.313  1.00 94.17           H
ATOM    572  CZ  TYR A  55       9.964  -0.546   7.885  1.00 94.17           C
ATOM    573  OH  TYR A  55       8.908  -1.116   8.526  1.00 94.17           O
ATOM    574  HH  TYR A  55       8.619  -1.942   8.041  1.00 94.17           H
ATOM    575  HN  TYR A  55      14.589  -0.730   5.939  1.00 94.17           H
ATOM    576  N   TRP A  56      15.847   1.577   4.149  1.00 92.81           N
ATOM    577  CA  TRP A  56      16.814   2.397   3.438  1.00 92.81           C
ATOM    578  C   TRP A  56      16.988   1.812   2.035  1.00 92.81           C
ATOM    579  O   TRP A  56      17.036   2.550   1.052  1.00 92.81           O
ATOM    580  HA  TRP A  56      16.411   3.407   3.373  1.00 92.81           H
ATOM    581  CB  TRP A  56      18.129   2.491   4.214  1.00 92.81           C
ATOM    582 1HB  TRP A  56      18.355   1.515   4.645  1.00 92.81           H
ATOM    583 2HB  TRP A  56      18.934   2.726   3.518  1.00 92.81           H
ATOM    584  CG  TRP A  56      18.119   3.536   5.331  1.00 92.81           C
ATOM    585  CD1 TRP A  56      18.243   3.334   6.650  1.00 92.81           C
ATOM    586  HD1 TRP A  56      18.374   2.356   7.112  1.00 92.81           H
ATOM    587  CD2 TRP A  56      17.971   4.962   5.173  1.00 92.81           C
ATOM    588  NE1 TRP A  56      18.186   4.522   7.351  1.00 92.81           N
ATOM    589  HE1 TRP A  56      18.255   4.628   8.343  1.00 92.81           H
ATOM    590  CE2 TRP A  56      18.015   5.544   6.424  1.00 92.81           C
ATOM    591  CE3 TRP A  56      17.804   5.736   4.011  1.00 92.81           C
ATOM    592  HE3 TRP A  56      17.766   5.301   3.012  1.00 92.81           H
ATOM    593  CZ2 TRP A  56      17.901   6.923   6.633  1.00 92.81           C
ATOM    594  HZ2 TRP A  56      17.939   7.358   7.631  1.00 92.81           H
ATOM    595  CZ3 TRP A  56      17.691   7.113   4.237  1.00 92.81           C
ATOM    596  HZ3 TRP A  56      17.561   7.760   3.369  1.00 92.81           H
ATOM    597  CH2 TRP A  56      17.734   7.714   5.489  1.00 92.81           C
ATOM    598  HH2 TRP A  56      17.638   8.796   5.581  1.00 92.81           H
ATOM    599  HN  TRP A  56      16.205   1.104   4.954  1.00 92.81           H
ATOM    600  N   LEU A  57      17.078   0.491   1.986  1.00 92.67           N
ATOM    601  CA  LEU A  57      17.259  -0.201   0.721  1.00 92.67           C
ATOM    602  C   LEU A  57      16.072   0.103  -0.195  1.00 92.67           C
ATOM    603  O   LEU A  57      16.256   0.500  -1.345  1.00 92.67           O
ATOM    604  HA  LEU A  57      18.162   0.195   0.258  1.00 92.67           H
ATOM    605  CB  LEU A  57      17.487  -1.695   0.955  1.00 92.67           C
ATOM    606 1HB  LEU A  57      18.365  -1.813   1.591  1.00 92.67           H
ATOM    607 2HB  LEU A  57      16.637  -2.090   1.510  1.00 92.67           H
ATOM    608  CG  LEU A  57      17.683  -2.549  -0.300  1.00 92.67           C
ATOM    609  HG  LEU A  57      16.844  -2.365  -0.971  1.00 92.67           H
ATOM    610  CD1 LEU A  57      18.956  -2.144  -1.045  1.00 92.67           C
ATOM    611 1HD1 LEU A  57      18.886  -1.098  -1.341  1.00 92.67           H
ATOM    612 2HD1 LEU A  57      19.818  -2.281  -0.392  1.00 92.67           H
ATOM    613 3HD1 LEU A  57      19.070  -2.767  -1.933  1.00 92.67           H
ATOM    614  CD2 LEU A  57      17.668  -4.040   0.044  1.00 92.67           C
ATOM    615 1HD2 LEU A  57      18.474  -4.259   0.744  1.00 92.67           H
ATOM    616 2HD2 LEU A  57      16.712  -4.299   0.497  1.00 92.67           H
ATOM    617 3HD2 LEU A  57      17.809  -4.623  -0.866  1.00 92.67           H
ATOM    618  HN  LEU A  57      17.031  -0.103   2.789  1.00 92.67           H
ATOM    619  N   VAL A  58      14.879  -0.095   0.348  1.00 94.71           N
ATOM    620  CA  VAL A  58      13.664   0.087  -0.427  1.00 94.71           C
ATOM    621  C   VAL A  58      13.592   1.533  -0.922  1.00 94.71           C
ATOM    622  O   VAL A  58      13.246   1.780  -2.076  1.00 94.71           O
ATOM    623  HA  VAL A  58      13.721  -0.577  -1.289  1.00 94.71           H
ATOM    624  CB  VAL A  58      12.447  -0.321   0.406  1.00 94.71           C
ATOM    625  HB  VAL A  58      12.476   0.239   1.340  1.00 94.71           H
ATOM    626  CG1 VAL A  58      11.145   0.036  -0.315  1.00 94.71           C
ATOM    627 1HG1 VAL A  58      11.107   1.112  -0.485  1.00 94.71           H
ATOM    628 2HG1 VAL A  58      11.105  -0.485  -1.272  1.00 94.71           H
ATOM    629 3HG1 VAL A  58      10.296  -0.265   0.298  1.00 94.71           H
ATOM    630  CG2 VAL A  58      12.492  -1.811   0.749  1.00 94.71           C
ATOM    631 1HG2 VAL A  58      12.499  -2.396  -0.170  1.00 94.71           H
ATOM    632 2HG2 VAL A  58      13.395  -2.025   1.322  1.00 94.71           H
ATOM    633 3HG2 VAL A  58      11.616  -2.075   1.341  1.00 94.71           H
ATOM    634  HN  VAL A  58      14.737  -0.374   1.298  1.00 94.71           H
ATOM    635  N   PHE A  59      13.924   2.450  -0.025  1.00 95.81           N
ATOM    636  CA  PHE A  59      13.861   3.866  -0.344  1.00 95.81           C
ATOM    637  C   PHE A  59      14.755   4.199  -1.540  1.00 95.81           C
ATOM    638  O   PHE A  59      14.304   4.816  -2.504  1.00 95.81           O
ATOM    639  HA  PHE A  59      12.825   4.096  -0.592  1.00 95.81           H
ATOM    640  CB  PHE A  59      14.369   4.624   0.884  1.00 95.81           C
ATOM    641 1HB  PHE A  59      13.675   4.464   1.710  1.00 95.81           H
ATOM    642 2HB  PHE A  59      15.328   4.203   1.187  1.00 95.81           H
ATOM    643  CG  PHE A  59      14.536   6.128   0.662  1.00 95.81           C
ATOM    644  CD1 PHE A  59      15.781   6.673   0.604  1.00 95.81           C
ATOM    645  HD1 PHE A  59      16.659   6.038   0.716  1.00 95.81           H
ATOM    646  CD2 PHE A  59      13.440   6.921   0.522  1.00 95.81           C
ATOM    647  HD2 PHE A  59      12.442   6.484   0.568  1.00 95.81           H
ATOM    648  CE1 PHE A  59      15.936   8.069   0.397  1.00 95.81           C
ATOM    649  HE1 PHE A  59      16.934   8.506   0.351  1.00 95.81           H
ATOM    650  CE2 PHE A  59      13.595   8.317   0.315  1.00 95.81           C
ATOM    651  HE2 PHE A  59      12.716   8.953   0.203  1.00 95.81           H
ATOM    652  CZ  PHE A  59      14.840   8.862   0.257  1.00 95.81           C
ATOM    653  HZ  PHE A  59      14.959   9.934   0.099  1.00 95.81           H
ATOM    654  HN  PHE A  59      14.231   2.239   0.903  1.00 95.81           H
ATOM    655  N   ILE A  60      16.007   3.776  -1.439  1.00 93.50           N
ATOM    656  CA  ILE A  60      17.007   4.156  -2.421  1.00 93.50           C
ATOM    657  C   ILE A  60      16.594   3.624  -3.795  1.00 93.50           C
ATOM    658  O   ILE A  60      16.536   4.378  -4.765  1.00 93.50           O
ATOM    659  HA  ILE A  60      17.026   5.245  -2.464  1.00 93.50           H
ATOM    660  CB  ILE A  60      18.397   3.697  -1.976  1.00 93.50           C
ATOM    661  HB  ILE A  60      18.333   2.649  -1.683  1.00 93.50           H
ATOM    662  CG1 ILE A  60      18.867   4.482  -0.750  1.00 93.50           C
ATOM    663 1HG1 ILE A  60      19.111   5.504  -1.039  1.00 93.50           H
ATOM    664 2HG1 ILE A  60      18.059   4.541  -0.020  1.00 93.50           H
ATOM    665  CG2 ILE A  60      19.398   3.782  -3.130  1.00 93.50           C
ATOM    666 1HG2 ILE A  60      19.065   3.144  -3.948  1.00 93.50           H
ATOM    667 2HG2 ILE A  60      19.465   4.813  -3.477  1.00 93.50           H
ATOM    668 3HG2 ILE A  60      20.378   3.450  -2.786  1.00 93.50           H
ATOM    669  CD1 ILE A  60      20.090   3.821  -0.111  1.00 93.50           C
ATOM    670 1HD1 ILE A  60      19.835   2.807   0.199  1.00 93.50           H
ATOM    671 2HD1 ILE A  60      20.904   3.785  -0.836  1.00 93.50           H
ATOM    672 3HD1 ILE A  60      20.404   4.399   0.758  1.00 93.50           H
ATOM    673  HN  ILE A  60      16.339   3.185  -0.704  1.00 93.50           H
ATOM    674  N   VAL A  61      16.319   2.328  -3.834  1.00 93.39           N
ATOM    675  CA  VAL A  61      16.048   1.659  -5.095  1.00 93.39           C
ATOM    676  C   VAL A  61      14.745   2.202  -5.685  1.00 93.39           C
ATOM    677  O   VAL A  61      14.661   2.453  -6.887  1.00 93.39           O
ATOM    678  HA  VAL A  61      16.866   1.894  -5.775  1.00 93.39           H
ATOM    679  CB  VAL A  61      16.024   0.143  -4.888  1.00 93.39           C
ATOM    680  HB  VAL A  61      15.270  -0.081  -4.133  1.00 93.39           H
ATOM    681  CG1 VAL A  61      15.628  -0.580  -6.177  1.00 93.39           C
ATOM    682 1HG1 VAL A  61      14.634  -0.254  -6.485  1.00 93.39           H
ATOM    683 2HG1 VAL A  61      16.347  -0.346  -6.961  1.00 93.39           H
ATOM    684 3HG1 VAL A  61      15.619  -1.656  -6.001  1.00 93.39           H
ATOM    685  CG2 VAL A  61      17.373  -0.361  -4.369  1.00 93.39           C
ATOM    686 1HG2 VAL A  61      18.153  -0.119  -5.091  1.00 93.39           H
ATOM    687 2HG2 VAL A  61      17.598   0.119  -3.416  1.00 93.39           H
ATOM    688 3HG2 VAL A  61      17.328  -1.441  -4.231  1.00 93.39           H
ATOM    689  HN  VAL A  61      16.281   1.740  -3.026  1.00 93.39           H
ATOM    690  N   GLY A  62      13.761   2.367  -4.814  1.00 94.91           N
ATOM    691  CA  GLY A  62      12.433   2.763  -5.250  1.00 94.91           C
ATOM    692  C   GLY A  62      12.429   4.208  -5.753  1.00 94.91           C
ATOM    693  O   GLY A  62      11.805   4.514  -6.767  1.00 94.91           O
ATOM    694 1HA  GLY A  62      12.093   2.097  -6.044  1.00 94.91           H
ATOM    695 2HA  GLY A  62      11.729   2.660  -4.425  1.00 94.91           H
ATOM    696  HN  GLY A  62      13.860   2.235  -3.827  1.00 94.91           H
ATOM    697  N   ALA A  63      13.134   5.058  -5.020  1.00 94.98           N
ATOM    698  CA  ALA A  63      13.183   6.471  -5.353  1.00 94.98           C
ATOM    699  C   ALA A  63      13.814   6.644  -6.736  1.00 94.98           C
ATOM    700  O   ALA A  63      13.304   7.395  -7.565  1.00 94.98           O
ATOM    701  HA  ALA A  63      12.158   6.841  -5.382  1.00 94.98           H
ATOM    702  CB  ALA A  63      13.948   7.226  -4.264  1.00 94.98           C
ATOM    703 1HB  ALA A  63      13.443   7.095  -3.307  1.00 94.98           H
ATOM    704 2HB  ALA A  63      14.963   6.834  -4.195  1.00 94.98           H
ATOM    705 3HB  ALA A  63      13.985   8.286  -4.514  1.00 94.98           H
ATOM    706  HN  ALA A  63      13.664   4.795  -4.214  1.00 94.98           H
ATOM    707  N   LEU A  64      14.915   5.936  -6.941  1.00 88.83           N
ATOM    708  CA  LEU A  64      15.619   5.999  -8.210  1.00 88.83           C
ATOM    709  C   LEU A  64      14.709   5.471  -9.321  1.00 88.83           C
ATOM    710  O   LEU A  64      14.568   6.103 -10.366  1.00 88.83           O
ATOM    711  HA  LEU A  64      15.836   7.048  -8.412  1.00 88.83           H
ATOM    712  CB  LEU A  64      16.961   5.270  -8.115  1.00 88.83           C
ATOM    713 1HB  LEU A  64      16.782   4.271  -7.718  1.00 88.83           H
ATOM    714 2HB  LEU A  64      17.356   5.145  -9.124  1.00 88.83           H
ATOM    715  CG  LEU A  64      18.032   5.945  -7.257  1.00 88.83           C
ATOM    716  HG  LEU A  64      17.610   6.135  -6.271  1.00 88.83           H
ATOM    717  CD1 LEU A  64      19.240   5.026  -7.063  1.00 88.83           C
ATOM    718 1HD1 LEU A  64      18.921   4.109  -6.567  1.00 88.83           H
ATOM    719 2HD1 LEU A  64      19.671   4.783  -8.034  1.00 88.83           H
ATOM    720 3HD1 LEU A  64      19.986   5.530  -6.449  1.00 88.83           H
ATOM    721  CD2 LEU A  64      18.433   7.300  -7.846  1.00 88.83           C
ATOM    722 1HD2 LEU A  64      18.829   7.156  -8.851  1.00 88.83           H
ATOM    723 2HD2 LEU A  64      17.558   7.950  -7.889  1.00 88.83           H
ATOM    724 3HD2 LEU A  64      19.195   7.758  -7.216  1.00 88.83           H
ATOM    725  HN  LEU A  64      15.324   5.328  -6.261  1.00 88.83           H
ATOM    726  N   GLY A  65      14.116   4.316  -9.057  1.00 91.86           N
ATOM    727  CA  GLY A  65      13.345   3.620 -10.074  1.00 91.86           C
ATOM    728  C   GLY A  65      12.148   4.460 -10.523  1.00 91.86           C
ATOM    729  O   GLY A  65      11.960   4.691 -11.716  1.00 91.86           O
ATOM    730 1HA  GLY A  65      13.982   3.401 -10.931  1.00 91.86           H
ATOM    731 2HA  GLY A  65      12.998   2.665  -9.681  1.00 91.86           H
ATOM    732  HN  GLY A  65      14.156   3.857  -8.169  1.00 91.86           H
ATOM    733  N   ASN A  66      11.368   4.893  -9.543  1.00 89.92           N
ATOM    734  CA  ASN A  66      10.126   5.591  -9.828  1.00 89.92           C
ATOM    735  C   ASN A  66      10.443   6.960 -10.434  1.00 89.92           C
ATOM    736  O   ASN A  66       9.691   7.462 -11.268  1.00 89.92           O
ATOM    737  HA  ASN A  66       9.586   4.944 -10.518  1.00 89.92           H
ATOM    738  CB  ASN A  66       9.316   5.817  -8.550  1.00 89.92           C
ATOM    739 1HB  ASN A  66       9.976   6.154  -7.751  1.00 89.92           H
ATOM    740 2HB  ASN A  66       8.584   6.608  -8.714  1.00 89.92           H
ATOM    741  CG  ASN A  66       8.601   4.534  -8.120  1.00 89.92           C
ATOM    742  OD1 ASN A  66       7.682   4.059  -8.767  1.00 89.92           O
ATOM    743  ND2 ASN A  66       9.072   4.003  -6.996  1.00 89.92           N
ATOM    744 1HD2 ASN A  66       9.828   4.443  -6.513  1.00 89.92           H
ATOM    745 2HD2 ASN A  66       8.669   3.162  -6.633  1.00 89.92           H
ATOM    746  HN  ASN A  66      11.573   4.774  -8.571  1.00 89.92           H
ATOM    747  N   SER A  67      11.557   7.524  -9.992  1.00 90.67           N
ATOM    748  CA  SER A  67      12.017   8.794 -10.528  1.00 90.67           C
ATOM    749  C   SER A  67      12.313   8.654 -12.023  1.00 90.67           C
ATOM    750  O   SER A  67      12.004   9.550 -12.807  1.00 90.67           O
ATOM    751  HA  SER A  67      11.195   9.491 -10.365  1.00 90.67           H
ATOM    752  CB  SER A  67      13.259   9.288  -9.785  1.00 90.67           C
ATOM    753 1HB  SER A  67      14.049   8.541  -9.863  1.00 90.67           H
ATOM    754 2HB  SER A  67      13.631  10.195 -10.263  1.00 90.67           H
ATOM    755  OG  SER A  67      12.990   9.552  -8.411  1.00 90.67           O
ATOM    756  HG  SER A  67      13.518   8.929  -7.834  1.00 90.67           H
ATOM    757  HN  SER A  67      12.140   7.130  -9.282  1.00 90.67           H
ATOM    758  N   LEU A  68      12.907   7.522 -12.373  1.00 84.56           N
ATOM    759  CA  LEU A  68      13.224   7.242 -13.763  1.00 84.56           C
ATOM    760  C   LEU A  68      11.925   7.120 -14.563  1.00 84.56           C
ATOM    761  O   LEU A  68      11.835   7.615 -15.685  1.00 84.56           O
ATOM    762  HA  LEU A  68      13.788   8.092 -14.147  1.00 84.56           H
ATOM    763  CB  LEU A  68      14.129   6.013 -13.868  1.00 84.56           C
ATOM    764 1HB  LEU A  68      13.718   5.228 -13.234  1.00 84.56           H
ATOM    765 2HB  LEU A  68      14.092   5.646 -14.894  1.00 84.56           H
ATOM    766  CG  LEU A  68      15.595   6.224 -13.485  1.00 84.56           C
ATOM    767  HG  LEU A  68      15.626   6.704 -12.507  1.00 84.56           H
ATOM    768  CD1 LEU A  68      16.327   4.887 -13.357  1.00 84.56           C
ATOM    769 1HD1 LEU A  68      15.848   4.283 -12.586  1.00 84.56           H
ATOM    770 2HD1 LEU A  68      16.287   4.358 -14.309  1.00 84.56           H
ATOM    771 3HD1 LEU A  68      17.367   5.067 -13.083  1.00 84.56           H
ATOM    772  CD2 LEU A  68      16.289   7.165 -14.472  1.00 84.56           C
ATOM    773 1HD2 LEU A  68      16.248   6.736 -15.473  1.00 84.56           H
ATOM    774 2HD2 LEU A  68      15.785   8.131 -14.470  1.00 84.56           H
ATOM    775 3HD2 LEU A  68      17.330   7.298 -14.176  1.00 84.56           H
ATOM    776  HN  LEU A  68      13.171   6.806 -11.726  1.00 84.56           H
ATOM    777  N   VAL A  69      10.953   6.458 -13.954  1.00 87.43           N
ATOM    778  CA  VAL A  69       9.670   6.247 -14.603  1.00 87.43           C
ATOM    779  C   VAL A  69       9.068   7.600 -14.985  1.00 87.43           C
ATOM    780  O   VAL A  69       8.635   7.793 -16.120  1.00 87.43           O
ATOM    781  HA  VAL A  69       9.853   5.675 -15.513  1.00 87.43           H
ATOM    782  CB  VAL A  69       8.755   5.418 -13.699  1.00 87.43           C
ATOM    783  HB  VAL A  69       8.699   5.918 -12.732  1.00 87.43           H
ATOM    784  CG1 VAL A  69       7.339   5.343 -14.273  1.00 87.43           C
ATOM    785 1HG1 VAL A  69       6.928   6.349 -14.359  1.00 87.43           H
ATOM    786 2HG1 VAL A  69       7.371   4.878 -15.258  1.00 87.43           H
ATOM    787 3HG1 VAL A  69       6.710   4.749 -13.610  1.00 87.43           H
ATOM    788  CG2 VAL A  69       9.330   4.019 -13.472  1.00 87.43           C
ATOM    789 1HG2 VAL A  69       9.431   3.508 -14.429  1.00 87.43           H
ATOM    790 2HG2 VAL A  69      10.309   4.100 -12.999  1.00 87.43           H
ATOM    791 3HG2 VAL A  69       8.660   3.452 -12.826  1.00 87.43           H
ATOM    792  HN  VAL A  69      11.030   6.070 -13.035  1.00 87.43           H
ATOM    793  N   ILE A  70       9.059   8.503 -14.015  1.00 88.66           N
ATOM    794  CA  ILE A  70       8.439   9.803 -14.208  1.00 88.66           C
ATOM    795  C   ILE A  70       9.166  10.549 -15.328  1.00 88.66           C
ATOM    796  O   ILE A  70       8.531  11.175 -16.175  1.00 88.66           O
ATOM    797  HA  ILE A  70       7.409   9.630 -14.519  1.00 88.66           H
ATOM    798  CB  ILE A  70       8.390  10.574 -12.887  1.00 88.66           C
ATOM    799  HB  ILE A  70       9.390  10.573 -12.453  1.00 88.66           H
ATOM    800  CG1 ILE A  70       7.462   9.885 -11.884  1.00 88.66           C
ATOM    801 1HG1 ILE A  70       6.424  10.042 -12.177  1.00 88.66           H
ATOM    802 2HG1 ILE A  70       7.638   8.809 -11.900  1.00 88.66           H
ATOM    803  CG2 ILE A  70       7.999  12.035 -13.119  1.00 88.66           C
ATOM    804 1HG2 ILE A  70       8.732  12.507 -13.773  1.00 88.66           H
ATOM    805 2HG2 ILE A  70       7.015  12.078 -13.586  1.00 88.66           H
ATOM    806 3HG2 ILE A  70       7.971  12.560 -12.165  1.00 88.66           H
ATOM    807  CD1 ILE A  70       7.686  10.424 -10.470  1.00 88.66           C
ATOM    808 1HD1 ILE A  70       8.719  10.244 -10.172  1.00 88.66           H
ATOM    809 2HD1 ILE A  70       7.485  11.495 -10.454  1.00 88.66           H
ATOM    810 3HD1 ILE A  70       7.014   9.917  -9.777  1.00 88.66           H
ATOM    811  HN  ILE A  70       9.465   8.358 -13.113  1.00 88.66           H
ATOM    812  N   LEU A  71      10.487  10.457 -15.297  1.00 83.88           N
ATOM    813  CA  LEU A  71      11.309  11.151 -16.274  1.00 83.88           C
ATOM    814  C   LEU A  71      10.985  10.624 -17.673  1.00 83.88           C
ATOM    815  O   LEU A  71      10.865  11.400 -18.620  1.00 83.88           O
ATOM    816  HA  LEU A  71      11.044  12.207 -16.232  1.00 83.88           H
ATOM    817  CB  LEU A  71      12.790  11.041 -15.903  1.00 83.88           C
ATOM    818 1HB  LEU A  71      13.001  10.006 -15.634  1.00 83.88           H
ATOM    819 2HB  LEU A  71      13.383  11.267 -16.789  1.00 83.88           H
ATOM    820  CG  LEU A  71      13.264  11.942 -14.761  1.00 83.88           C
ATOM    821  HG  LEU A  71      12.579  11.819 -13.922  1.00 83.88           H
ATOM    822  CD1 LEU A  71      14.654  11.525 -14.275  1.00 83.88           C
ATOM    823 1HD1 LEU A  71      14.620  10.496 -13.918  1.00 83.88           H
ATOM    824 2HD1 LEU A  71      15.364  11.601 -15.098  1.00 83.88           H
ATOM    825 3HD1 LEU A  71      14.967  12.182 -13.464  1.00 83.88           H
ATOM    826  CD2 LEU A  71      13.218  13.415 -15.170  1.00 83.88           C
ATOM    827 1HD2 LEU A  71      13.865  13.574 -16.033  1.00 83.88           H
ATOM    828 2HD2 LEU A  71      12.195  13.689 -15.429  1.00 83.88           H
ATOM    829 3HD2 LEU A  71      13.560  14.034 -14.341  1.00 83.88           H
ATOM    830  HN  LEU A  71      10.995   9.921 -14.622  1.00 83.88           H
ATOM    831  N   VAL A  72      10.853   9.309 -17.760  1.00 83.64           N
ATOM    832  CA  VAL A  72      10.626   8.662 -19.041  1.00 83.64           C
ATOM    833  C   VAL A  72       9.326   9.191 -19.651  1.00 83.64           C
ATOM    834  O   VAL A  72       9.282   9.523 -20.835  1.00 83.64           O
ATOM    835  HA  VAL A  72      11.455   8.930 -19.696  1.00 83.64           H
ATOM    836  CB  VAL A  72      10.630   7.142 -18.868  1.00 83.64           C
ATOM    837  HB  VAL A  72       9.940   6.895 -18.061  1.00 83.64           H
ATOM    838  CG1 VAL A  72      10.137   6.445 -20.138  1.00 83.64           C
ATOM    839 1HG1 VAL A  72       9.120   6.768 -20.359  1.00 83.64           H
ATOM    840 2HG1 VAL A  72      10.790   6.703 -20.971  1.00 83.64           H
ATOM    841 3HG1 VAL A  72      10.150   5.365 -19.987  1.00 83.64           H
ATOM    842  CG2 VAL A  72      12.019   6.639 -18.470  1.00 83.64           C
ATOM    843 1HG2 VAL A  72      12.737   6.905 -19.246  1.00 83.64           H
ATOM    844 2HG2 VAL A  72      12.315   7.099 -17.527  1.00 83.64           H
ATOM    845 3HG2 VAL A  72      11.993   5.556 -18.354  1.00 83.64           H
ATOM    846  HN  VAL A  72      10.898   8.689 -16.976  1.00 83.64           H
ATOM    847  N   TYR A  73       8.300   9.253 -18.815  1.00 80.14           N
ATOM    848  CA  TYR A  73       6.995   9.706 -19.265  1.00 80.14           C
ATOM    849  C   TYR A  73       7.021  11.196 -19.613  1.00 80.14           C
ATOM    850  O   TYR A  73       6.324  11.637 -20.525  1.00 80.14           O
ATOM    851  HA  TYR A  73       6.730   9.138 -20.157  1.00 80.14           H
ATOM    852  CB  TYR A  73       6.043   9.486 -18.088  1.00 80.14           C
ATOM    853 1HB  TYR A  73       6.606   9.570 -17.158  1.00 80.14           H
ATOM    854 2HB  TYR A  73       5.298  10.282 -18.082  1.00 80.14           H
ATOM    855  CG  TYR A  73       5.325   8.135 -18.113  1.00 80.14           C
ATOM    856  CD1 TYR A  73       4.398   7.864 -19.098  1.00 80.14           C
ATOM    857  HD1 TYR A  73       4.177   8.613 -19.859  1.00 80.14           H
ATOM    858  CD2 TYR A  73       5.604   7.188 -17.149  1.00 80.14           C
ATOM    859  HD2 TYR A  73       6.336   7.402 -16.370  1.00 80.14           H
ATOM    860  CE1 TYR A  73       3.722   6.593 -19.121  1.00 80.14           C
ATOM    861  HE1 TYR A  73       2.988   6.366 -19.894  1.00 80.14           H
ATOM    862  CE2 TYR A  73       4.929   5.916 -17.172  1.00 80.14           C
ATOM    863  HE2 TYR A  73       5.140   5.159 -16.417  1.00 80.14           H
ATOM    864  CZ  TYR A  73       4.021   5.682 -18.157  1.00 80.14           C
ATOM    865  OH  TYR A  73       3.383   4.481 -18.179  1.00 80.14           O
ATOM    866  HH  TYR A  73       2.901   4.365 -19.048  1.00 80.14           H
ATOM    867  HN  TYR A  73       8.350   9.002 -17.849  1.00 80.14           H
ATOM    868  N   TRP A  74       7.833  11.931 -18.867  1.00 71.40           N
ATOM    869  CA  TRP A  74       7.879  13.376 -19.012  1.00 71.40           C
ATOM    870  C   TRP A  74       8.464  13.694 -20.389  1.00 71.40           C
ATOM    871  O   TRP A  74       7.880  14.460 -21.154  1.00 71.40           O
ATOM    872  HA  TRP A  74       6.858  13.751 -18.945  1.00 71.40           H
ATOM    873  CB  TRP A  74       8.665  14.017 -17.866  1.00 71.40           C
ATOM    874 1HB  TRP A  74       8.269  13.652 -16.918  1.00 71.40           H
ATOM    875 2HB  TRP A  74       9.704  13.690 -17.924  1.00 71.40           H
ATOM    876  CG  TRP A  74       8.626  15.546 -17.864  1.00 71.40           C
ATOM    877  CD1 TRP A  74       9.503  16.395 -18.417  1.00 71.40           C
ATOM    878  HD1 TRP A  74      10.394  16.086 -18.964  1.00 71.40           H
ATOM    879  CD2 TRP A  74       7.618  16.379 -17.253  1.00 71.40           C
ATOM    880  NE1 TRP A  74       9.136  17.709 -18.209  1.00 71.40           N
ATOM    881  HE1 TRP A  74       9.630  18.519 -18.526  1.00 71.40           H
ATOM    882  CE2 TRP A  74       7.953  17.699 -17.479  1.00 71.40           C
ATOM    883  CE3 TRP A  74       6.462  16.030 -16.534  1.00 71.40           C
ATOM    884  HE3 TRP A  74       6.176  14.995 -16.343  1.00 71.40           H
ATOM    885  CZ2 TRP A  74       7.184  18.775 -17.019  1.00 71.40           C
ATOM    886  HZ2 TRP A  74       7.470  19.809 -17.210  1.00 71.40           H
ATOM    887  CZ3 TRP A  74       5.704  17.116 -16.081  1.00 71.40           C
ATOM    888  HZ3 TRP A  74       4.796  16.901 -15.517  1.00 71.40           H
ATOM    889  CH2 TRP A  74       6.028  18.450 -16.300  1.00 71.40           C
ATOM    890  HH2 TRP A  74       5.384  19.240 -15.913  1.00 71.40           H
ATOM    891  HN  TRP A  74       8.449  11.555 -18.175  1.00 71.40           H
ATOM    892  N   TYR A  75       9.611  13.089 -20.664  1.00 70.46           N
ATOM    893  CA  TYR A  75      10.437  13.523 -21.778  1.00 70.46           C
ATOM    894  C   TYR A  75      10.118  12.722 -23.042  1.00 70.46           C
ATOM    895  O   TYR A  75      10.269  13.224 -24.154  1.00 70.46           O
ATOM    896  HA  TYR A  75      10.227  14.577 -21.962  1.00 70.46           H
ATOM    897  CB  TYR A  75      11.883  13.244 -21.363  1.00 70.46           C
ATOM    898 1HB  TYR A  75      11.923  12.289 -20.840  1.00 70.46           H
ATOM    899 2HB  TYR A  75      12.494  13.143 -22.260  1.00 70.46           H
ATOM    900  CG  TYR A  75      12.493  14.325 -20.468  1.00 70.46           C
ATOM    901  CD1 TYR A  75      12.943  15.506 -21.021  1.00 70.46           C
ATOM    902  HD1 TYR A  75      12.864  15.670 -22.095  1.00 70.46           H
ATOM    903  CD2 TYR A  75      12.592  14.118 -19.107  1.00 70.46           C
ATOM    904  HD2 TYR A  75      12.237  13.185 -18.670  1.00 70.46           H
ATOM    905  CE1 TYR A  75      13.517  16.523 -20.178  1.00 70.46           C
ATOM    906  HE1 TYR A  75      13.876  17.461 -20.602  1.00 70.46           H
ATOM    907  CE2 TYR A  75      13.166  15.135 -18.264  1.00 70.46           C
ATOM    908  HE2 TYR A  75      13.251  14.984 -17.188  1.00 70.46           H
ATOM    909  CZ  TYR A  75      13.600  16.287 -18.841  1.00 70.46           C
ATOM    910  OH  TYR A  75      14.141  17.248 -18.045  1.00 70.46           O
ATOM    911  HH  TYR A  75      14.126  16.950 -17.091  1.00 70.46           H
ATOM    912  HN  TYR A  75       9.975  12.318 -20.142  1.00 70.46           H
ATOM    913  N   CYS A  76       9.683  11.489 -22.828  1.00 69.34           N
ATOM    914  CA  CYS A  76       9.666  10.505 -23.898  1.00 69.34           C
ATOM    915  C   CYS A  76       8.217  10.079 -24.136  1.00 69.34           C
ATOM    916  O   CYS A  76       7.624  10.425 -25.157  1.00 69.34           O
ATOM    917  HA  CYS A  76      10.076  10.996 -24.780  1.00 69.34           H
ATOM    918  CB  CYS A  76      10.568   9.310 -23.581  1.00 69.34           C
ATOM    919 1HB  CYS A  76      11.515   9.658 -23.169  1.00 69.34           H
ATOM    920 2HB  CYS A  76      10.101   8.683 -22.821  1.00 69.34           H
ATOM    921  SG  CYS A  76      10.867   8.332 -25.098  1.00 69.34           S
ATOM    922  HG  CYS A  76       9.641   7.823 -25.180  1.00 69.34           H
ATOM    923  HN  CYS A  76       9.346  11.159 -21.946  1.00 69.34           H
ATOM    924  N   THR A  77       7.687   9.334 -23.177  1.00 62.04           N
ATOM    925  CA  THR A  77       6.431   8.631 -23.382  1.00 62.04           C
ATOM    926  C   THR A  77       5.279   9.628 -23.517  1.00 62.04           C
ATOM    927  O   THR A  77       4.445   9.502 -24.413  1.00 62.04           O
ATOM    928  HA  THR A  77       6.493   8.085 -24.323  1.00 62.04           H
ATOM    929  CB  THR A  77       6.249   7.643 -22.229  1.00 62.04           C
ATOM    930  HB  THR A  77       5.995   8.165 -21.306  1.00 62.04           H
ATOM    931  OG1 THR A  77       7.469   6.908 -22.205  1.00 62.04           O
ATOM    932  HG1 THR A  77       7.555   6.360 -23.037  1.00 62.04           H
ATOM    933  CG2 THR A  77       5.183   6.587 -22.526  1.00 62.04           C
ATOM    934 1HG2 THR A  77       5.470   6.020 -23.411  1.00 62.04           H
ATOM    935 2HG2 THR A  77       4.225   7.076 -22.704  1.00 62.04           H
ATOM    936 3HG2 THR A  77       5.093   5.911 -21.675  1.00 62.04           H
ATOM    937  HN  THR A  77       8.100   9.206 -22.275  1.00 62.04           H
ATOM    938  N   ARG A  78       5.268  10.598 -22.613  1.00 57.21           N
ATOM    939  CA  ARG A  78       4.086  11.417 -22.409  1.00 57.21           C
ATOM    940  C   ARG A  78       2.851  10.532 -22.226  1.00 57.21           C
ATOM    941  O   ARG A  78       2.822   9.396 -22.696  1.00 57.21           O
ATOM    942  HA  ARG A  78       4.296  11.990 -21.506  1.00 57.21           H
ATOM    943  CB  ARG A  78       3.858  12.360 -23.593  1.00 57.21           C
ATOM    944 1HB  ARG A  78       3.724  11.778 -24.505  1.00 57.21           H
ATOM    945 2HB  ARG A  78       2.940  12.927 -23.440  1.00 57.21           H
ATOM    946  CG  ARG A  78       5.036  13.321 -23.763  1.00 57.21           C
ATOM    947 1HG  ARG A  78       5.260  13.800 -22.810  1.00 57.21           H
ATOM    948 2HG  ARG A  78       5.926  12.764 -24.056  1.00 57.21           H
ATOM    949  CD  ARG A  78       4.726  14.388 -24.815  1.00 57.21           C
ATOM    950 1HD  ARG A  78       4.555  13.917 -25.783  1.00 57.21           H
ATOM    951 2HD  ARG A  78       3.809  14.915 -24.551  1.00 57.21           H
ATOM    952  NE  ARG A  78       5.850  15.346 -24.911  1.00 57.21           N
ATOM    953  HE  ARG A  78       6.697  15.125 -24.428  1.00 57.21           H
ATOM    954  CZ  ARG A  78       5.804  16.491 -25.606  1.00 57.21           C
ATOM    955  NH1 ARG A  78       4.694  16.837 -26.273  1.00 57.21           N
ATOM    956 1HH1 ARG A  78       3.893  16.240 -26.255  1.00 57.21           H
ATOM    957 2HH1 ARG A  78       4.668  17.694 -26.789  1.00 57.21           H
ATOM    958  NH2 ARG A  78       6.883  17.284 -25.623  1.00 57.21           N
ATOM    959 1HH2 ARG A  78       6.865  18.142 -26.137  1.00 57.21           H
ATOM    960 2HH2 ARG A  78       7.707  17.018 -25.123  1.00 57.21           H
ATOM    961  HN  ARG A  78       6.046  10.825 -22.028  1.00 57.21           H
ATOM    962  N   VAL A  79       1.862  11.087 -21.541  1.00 72.35           N
ATOM    963  CA  VAL A  79       0.638  10.353 -21.268  1.00 72.35           C
ATOM    964  C   VAL A  79      -0.253  10.374 -22.512  1.00 72.35           C
ATOM    965  O   VAL A  79      -0.902  11.380 -22.797  1.00 72.35           O
ATOM    966  HA  VAL A  79       0.914   9.321 -21.052  1.00 72.35           H
ATOM    967  CB  VAL A  79      -0.051  10.928 -20.029  1.00 72.35           C
ATOM    968  HB  VAL A  79      -0.349  11.951 -20.256  1.00 72.35           H
ATOM    969  CG1 VAL A  79      -1.315  10.135 -19.687  1.00 72.35           C
ATOM    970 1HG1 VAL A  79      -2.010  10.180 -20.526  1.00 72.35           H
ATOM    971 2HG1 VAL A  79      -1.050   9.097 -19.489  1.00 72.35           H
ATOM    972 3HG1 VAL A  79      -1.785  10.565 -18.802  1.00 72.35           H
ATOM    973  CG2 VAL A  79       0.908  10.971 -18.838  1.00 72.35           C
ATOM    974 1HG2 VAL A  79       1.250   9.961 -18.611  1.00 72.35           H
ATOM    975 2HG2 VAL A  79       1.765  11.598 -19.084  1.00 72.35           H
ATOM    976 3HG2 VAL A  79       0.393  11.383 -17.971  1.00 72.35           H
ATOM    977  HN  VAL A  79       1.886  12.018 -21.177  1.00 72.35           H
ATOM    978  N   LYS A  80      -0.256   9.253 -23.218  1.00 65.43           N
ATOM    979  CA  LYS A  80      -1.003   9.154 -24.460  1.00 65.43           C
ATOM    980  C   LYS A  80      -2.247   8.292 -24.235  1.00 65.43           C
ATOM    981  O   LYS A  80      -3.243   8.437 -24.941  1.00 65.43           O
ATOM    982  HA  LYS A  80      -1.324  10.160 -24.730  1.00 65.43           H
ATOM    983  CB  LYS A  80      -0.101   8.648 -25.588  1.00 65.43           C
ATOM    984 1HB  LYS A  80       0.383   7.721 -25.284  1.00 65.43           H
ATOM    985 2HB  LYS A  80      -0.705   8.418 -26.466  1.00 65.43           H
ATOM    986  CG  LYS A  80       0.959   9.689 -25.951  1.00 65.43           C
ATOM    987 1HG  LYS A  80       0.475  10.625 -26.230  1.00 65.43           H
ATOM    988 2HG  LYS A  80       1.580   9.900 -25.080  1.00 65.43           H
ATOM    989  CD  LYS A  80       1.838   9.199 -27.104  1.00 65.43           C
ATOM    990 1HD  LYS A  80       2.301   8.250 -26.834  1.00 65.43           H
ATOM    991 2HD  LYS A  80       1.220   9.014 -27.983  1.00 65.43           H
ATOM    992  CE  LYS A  80       2.922  10.225 -27.441  1.00 65.43           C
ATOM    993 1HE  LYS A  80       2.460  11.164 -27.745  1.00 65.43           H
ATOM    994 2HE  LYS A  80       3.520  10.435 -26.555  1.00 65.43           H
ATOM    995  NZ  LYS A  80       3.792   9.720 -28.527  1.00 65.43           N
ATOM    996 1HZ  LYS A  80       4.498  10.415 -28.744  1.00 65.43           H
ATOM    997 2HZ  LYS A  80       4.243   8.862 -28.227  1.00 65.43           H
ATOM    998 3HZ  LYS A  80       3.232   9.537 -29.352  1.00 65.43           H
ATOM    999  HN  LYS A  80       0.239   8.425 -22.955  1.00 65.43           H
ATOM   1000  N   THR A  81      -2.149   7.414 -23.247  1.00 75.57           N
ATOM   1001  CA  THR A  81      -3.202   6.444 -23.000  1.00 75.57           C
ATOM   1002  C   THR A  81      -3.663   6.517 -21.544  1.00 75.57           C
ATOM   1003  O   THR A  81      -2.984   7.102 -20.702  1.00 75.57           O
ATOM   1004  HA  THR A  81      -4.059   6.703 -23.621  1.00 75.57           H
ATOM   1005  CB  THR A  81      -2.677   5.064 -23.403  1.00 75.57           C
ATOM   1006  HB  THR A  81      -3.494   4.349 -23.495  1.00 75.57           H
ATOM   1007  OG1 THR A  81      -1.701   4.760 -22.410  1.00 75.57           O
ATOM   1008  HG1 THR A  81      -1.453   3.792 -22.460  1.00 75.57           H
ATOM   1009  CG2 THR A  81      -1.881   5.099 -24.709  1.00 75.57           C
ATOM   1010 1HG2 THR A  81      -1.025   5.763 -24.595  1.00 75.57           H
ATOM   1011 2HG2 THR A  81      -2.519   5.464 -25.514  1.00 75.57           H
ATOM   1012 3HG2 THR A  81      -1.532   4.094 -24.949  1.00 75.57           H
ATOM   1013  HN  THR A  81      -1.369   7.359 -22.623  1.00 75.57           H
ATOM   1014  N   MET A  82      -4.816   5.914 -21.291  1.00 75.34           N
ATOM   1015  CA  MET A  82      -5.348   5.853 -19.940  1.00 75.34           C
ATOM   1016  C   MET A  82      -4.405   5.081 -19.014  1.00 75.34           C
ATOM   1017  O   MET A  82      -4.240   5.442 -17.850  1.00 75.34           O
ATOM   1018  HA  MET A  82      -5.427   6.888 -19.608  1.00 75.34           H
ATOM   1019  CB  MET A  82      -6.716   5.169 -19.960  1.00 75.34           C
ATOM   1020 1HB  MET A  82      -7.331   5.601 -20.750  1.00 75.34           H
ATOM   1021 2HB  MET A  82      -6.595   4.111 -20.194  1.00 75.34           H
ATOM   1022  CG  MET A  82      -7.425   5.321 -18.613  1.00 75.34           C
ATOM   1023 1HG  MET A  82      -6.899   4.749 -17.849  1.00 75.34           H
ATOM   1024 2HG  MET A  82      -7.408   6.364 -18.299  1.00 75.34           H
ATOM   1025  SD  MET A  82      -9.113   4.753 -18.744  1.00 75.34           S
ATOM   1026  CE  MET A  82      -9.692   5.119 -17.096  1.00 75.34           C
ATOM   1027 1HE  MET A  82      -9.094   4.568 -16.370  1.00 75.34           H
ATOM   1028 2HE  MET A  82      -9.598   6.189 -16.907  1.00 75.34           H
ATOM   1029 3HE  MET A  82     -10.737   4.825 -17.004  1.00 75.34           H
ATOM   1030  HN  MET A  82      -5.382   5.474 -21.988  1.00 75.34           H
ATOM   1031  N   THR A  83      -3.811   4.034 -19.566  1.00 76.65           N
ATOM   1032  CA  THR A  83      -2.862   3.229 -18.815  1.00 76.65           C
ATOM   1033  C   THR A  83      -1.660   4.077 -18.395  1.00 76.65           C
ATOM   1034  O   THR A  83      -1.196   3.984 -17.260  1.00 76.65           O
ATOM   1035  HA  THR A  83      -3.348   2.889 -17.901  1.00 76.65           H
ATOM   1036  CB  THR A  83      -2.484   2.020 -19.673  1.00 76.65           C
ATOM   1037  HB  THR A  83      -1.771   2.301 -20.448  1.00 76.65           H
ATOM   1038  OG1 THR A  83      -3.734   1.520 -20.139  1.00 76.65           O
ATOM   1039  HG1 THR A  83      -4.335   1.324 -19.364  1.00 76.65           H
ATOM   1040  CG2 THR A  83      -1.909   0.871 -18.844  1.00 76.65           C
ATOM   1041 1HG2 THR A  83      -2.649   0.545 -18.112  1.00 76.65           H
ATOM   1042 2HG2 THR A  83      -1.011   1.209 -18.326  1.00 76.65           H
ATOM   1043 3HG2 THR A  83      -1.657   0.039 -19.501  1.00 76.65           H
ATOM   1044  HN  THR A  83      -3.969   3.733 -20.507  1.00 76.65           H
ATOM   1045  N   ASP A  84      -1.189   4.885 -19.334  1.00 79.37           N
ATOM   1046  CA  ASP A  84      -0.026   5.720 -19.088  1.00 79.37           C
ATOM   1047  C   ASP A  84      -0.322   6.670 -17.927  1.00 79.37           C
ATOM   1048  O   ASP A  84       0.557   6.961 -17.117  1.00 79.37           O
ATOM   1049  HA  ASP A  84       0.783   5.026 -18.863  1.00 79.37           H
ATOM   1050  CB  ASP A  84       0.314   6.567 -20.317  1.00 79.37           C
ATOM   1051 1HB  ASP A  84      -0.529   7.213 -20.562  1.00 79.37           H
ATOM   1052 2HB  ASP A  84       1.159   7.217 -20.092  1.00 79.37           H
ATOM   1053  CG  ASP A  84       0.650   5.680 -21.518  1.00 79.37           C
ATOM   1054  OD1 ASP A  84       1.267   4.618 -21.284  1.00 79.37           O
ATOM   1055  OD2 ASP A  84       0.283   6.085 -22.642  1.00 79.37           O
ATOM   1056  HN  ASP A  84      -1.587   4.973 -20.247  1.00 79.37           H
ATOM   1057  N   MET A  85      -1.565   7.129 -17.881  1.00 84.60           N
ATOM   1058  CA  MET A  85      -1.984   8.054 -16.842  1.00 84.60           C
ATOM   1059  C   MET A  85      -1.891   7.404 -15.460  1.00 84.60           C
ATOM   1060  O   MET A  85      -1.368   8.003 -14.522  1.00 84.60           O
ATOM   1061  HA  MET A  85      -1.293   8.895 -16.902  1.00 84.60           H
ATOM   1062  CB  MET A  85      -3.425   8.496 -17.103  1.00 84.60           C
ATOM   1063 1HB  MET A  85      -3.528   8.822 -18.138  1.00 84.60           H
ATOM   1064 2HB  MET A  85      -4.099   7.651 -16.966  1.00 84.60           H
ATOM   1065  CG  MET A  85      -3.828   9.634 -16.162  1.00 84.60           C
ATOM   1066 1HG  MET A  85      -4.896   9.830 -16.251  1.00 84.60           H
ATOM   1067 2HG  MET A  85      -3.642   9.345 -15.128  1.00 84.60           H
ATOM   1068  SD  MET A  85      -2.903  11.109 -16.558  1.00 84.60           S
ATOM   1069  CE  MET A  85      -3.525  12.211 -15.298  1.00 84.60           C
ATOM   1070 1HE  MET A  85      -4.603  12.321 -15.411  1.00 84.60           H
ATOM   1071 2HE  MET A  85      -3.302  11.800 -14.314  1.00 84.60           H
ATOM   1072 3HE  MET A  85      -3.048  13.186 -15.401  1.00 84.60           H
ATOM   1073  HN  MET A  85      -2.277   6.879 -18.537  1.00 84.60           H
ATOM   1074  N   PHE A  86      -2.407   6.186 -15.378  1.00 87.69           N
ATOM   1075  CA  PHE A  86      -2.431   5.467 -14.116  1.00 87.69           C
ATOM   1076  C   PHE A  86      -1.018   5.069 -13.684  1.00 87.69           C
ATOM   1077  O   PHE A  86      -0.689   5.120 -12.500  1.00 87.69           O
ATOM   1078  HA  PHE A  86      -2.861   6.136 -13.370  1.00 87.69           H
ATOM   1079  CB  PHE A  86      -3.260   4.201 -14.338  1.00 87.69           C
ATOM   1080 1HB  PHE A  86      -2.860   3.663 -15.198  1.00 87.69           H
ATOM   1081 2HB  PHE A  86      -3.146   3.547 -13.473  1.00 87.69           H
ATOM   1082  CG  PHE A  86      -4.750   4.464 -14.567  1.00 87.69           C
ATOM   1083  CD1 PHE A  86      -5.392   5.415 -13.837  1.00 87.69           C
ATOM   1084  HD1 PHE A  86      -4.846   5.990 -13.089  1.00 87.69           H
ATOM   1085  CD2 PHE A  86      -5.432   3.747 -15.500  1.00 87.69           C
ATOM   1086  HD2 PHE A  86      -4.917   2.985 -16.085  1.00 87.69           H
ATOM   1087  CE1 PHE A  86      -6.775   5.659 -14.050  1.00 87.69           C
ATOM   1088  HE1 PHE A  86      -7.290   6.421 -13.465  1.00 87.69           H
ATOM   1089  CE2 PHE A  86      -6.814   3.992 -15.713  1.00 87.69           C
ATOM   1090  HE2 PHE A  86      -7.361   3.417 -16.461  1.00 87.69           H
ATOM   1091  CZ  PHE A  86      -7.457   4.943 -14.983  1.00 87.69           C
ATOM   1092  HZ  PHE A  86      -8.518   5.130 -15.146  1.00 87.69           H
ATOM   1093  HN  PHE A  86      -2.803   5.693 -16.153  1.00 87.69           H
ATOM   1094  N   LEU A  87      -0.221   4.681 -14.669  1.00 82.93           N
ATOM   1095  CA  LEU A  87       1.135   4.233 -14.401  1.00 82.93           C
ATOM   1096  C   LEU A  87       1.959   5.406 -13.867  1.00 82.93           C
ATOM   1097  O   LEU A  87       2.820   5.224 -13.008  1.00 82.93           O
ATOM   1098  HA  LEU A  87       1.080   3.468 -13.627  1.00 82.93           H
ATOM   1099  CB  LEU A  87       1.737   3.575 -15.645  1.00 82.93           C
ATOM   1100 1HB  LEU A  87       1.590   4.244 -16.493  1.00 82.93           H
ATOM   1101 2HB  LEU A  87       2.813   3.480 -15.496  1.00 82.93           H
ATOM   1102  CG  LEU A  87       1.178   2.199 -16.013  1.00 82.93           C
ATOM   1103  HG  LEU A  87       0.100   2.293 -16.145  1.00 82.93           H
ATOM   1104  CD1 LEU A  87       1.755   1.711 -17.343  1.00 82.93           C
ATOM   1105 1HD1 LEU A  87       1.496   2.416 -18.132  1.00 82.93           H
ATOM   1106 2HD1 LEU A  87       2.840   1.637 -17.263  1.00 82.93           H
ATOM   1107 3HD1 LEU A  87       1.341   0.731 -17.581  1.00 82.93           H
ATOM   1108  CD2 LEU A  87       1.409   1.193 -14.883  1.00 82.93           C
ATOM   1109 1HD2 LEU A  87       2.478   1.097 -14.696  1.00 82.93           H
ATOM   1110 2HD2 LEU A  87       0.911   1.542 -13.979  1.00 82.93           H
ATOM   1111 3HD2 LEU A  87       1.002   0.224 -15.171  1.00 82.93           H
ATOM   1112  HN  LEU A  87      -0.488   4.669 -15.633  1.00 82.93           H
ATOM   1113  N   LEU A  88       1.665   6.584 -14.397  1.00 88.16           N
ATOM   1114  CA  LEU A  88       2.349   7.791 -13.965  1.00 88.16           C
ATOM   1115  C   LEU A  88       1.967   8.098 -12.516  1.00 88.16           C
ATOM   1116  O   LEU A  88       2.836   8.342 -11.679  1.00 88.16           O
ATOM   1117  HA  LEU A  88       3.420   7.591 -14.005  1.00 88.16           H
ATOM   1118  CB  LEU A  88       2.067   8.942 -14.932  1.00 88.16           C
ATOM   1119 1HB  LEU A  88       2.439   8.662 -15.918  1.00 88.16           H
ATOM   1120 2HB  LEU A  88       0.987   9.060 -15.021  1.00 88.16           H
ATOM   1121  CG  LEU A  88       2.670  10.297 -14.556  1.00 88.16           C
ATOM   1122  HG  LEU A  88       2.313  10.566 -13.562  1.00 88.16           H
ATOM   1123  CD1 LEU A  88       4.196  10.216 -14.482  1.00 88.16           C
ATOM   1124 1HD1 LEU A  88       4.485   9.484 -13.727  1.00 88.16           H
ATOM   1125 2HD1 LEU A  88       4.592   9.915 -15.451  1.00 88.16           H
ATOM   1126 3HD1 LEU A  88       4.599  11.193 -14.213  1.00 88.16           H
ATOM   1127  CD2 LEU A  88       2.201  11.392 -15.517  1.00 88.16           C
ATOM   1128 1HD2 LEU A  88       2.509  11.142 -16.532  1.00 88.16           H
ATOM   1129 2HD2 LEU A  88       1.114  11.470 -15.476  1.00 88.16           H
ATOM   1130 3HD2 LEU A  88       2.644  12.344 -15.227  1.00 88.16           H
ATOM   1131  HN  LEU A  88       0.975   6.721 -15.107  1.00 88.16           H
ATOM   1132  N   ASN A  89       0.667   8.076 -12.263  1.00 90.05           N
ATOM   1133  CA  ASN A  89       0.156   8.406 -10.943  1.00 90.05           C
ATOM   1134  C   ASN A  89       0.625   7.350  -9.940  1.00 90.05           C
ATOM   1135  O   ASN A  89       0.851   7.657  -8.771  1.00 90.05           O
ATOM   1136  HA  ASN A  89       0.553   9.397 -10.722  1.00 90.05           H
ATOM   1137  CB  ASN A  89      -1.374   8.421 -10.933  1.00 90.05           C
ATOM   1138 1HB  ASN A  89      -1.754   7.598 -11.540  1.00 90.05           H
ATOM   1139 2HB  ASN A  89      -1.736   8.261  -9.918  1.00 90.05           H
ATOM   1140  CG  ASN A  89      -1.913   9.748 -11.470  1.00 90.05           C
ATOM   1141  OD1 ASN A  89      -2.148  10.695 -10.737  1.00 90.05           O
ATOM   1142  ND2 ASN A  89      -2.096   9.765 -12.787  1.00 90.05           N
ATOM   1143 1HD2 ASN A  89      -1.884   8.954 -13.332  1.00 90.05           H
ATOM   1144 2HD2 ASN A  89      -2.446  10.589 -13.233  1.00 90.05           H
ATOM   1145  HN  ASN A  89      -0.030   7.838 -12.939  1.00 90.05           H
ATOM   1146  N   LEU A  90       0.757   6.128 -10.434  1.00 88.07           N
ATOM   1147  CA  LEU A  90       1.234   5.033  -9.606  1.00 88.07           C
ATOM   1148  C   LEU A  90       2.664   5.331  -9.150  1.00 88.07           C
ATOM   1149  O   LEU A  90       2.996   5.150  -7.979  1.00 88.07           O
ATOM   1150  HA  LEU A  90       0.593   4.986  -8.726  1.00 88.07           H
ATOM   1151  CB  LEU A  90       1.089   3.701 -10.344  1.00 88.07           C
ATOM   1152 1HB  LEU A  90       0.045   3.582 -10.636  1.00 88.07           H
ATOM   1153 2HB  LEU A  90       1.673   3.751 -11.262  1.00 88.07           H
ATOM   1154  CG  LEU A  90       1.517   2.454  -9.567  1.00 88.07           C
ATOM   1155  HG  LEU A  90       2.548   2.593  -9.240  1.00 88.07           H
ATOM   1156  CD1 LEU A  90       0.665   2.272  -8.310  1.00 88.07           C
ATOM   1157 1HD1 LEU A  90       0.779   3.142  -7.664  1.00 88.07           H
ATOM   1158 2HD1 LEU A  90      -0.382   2.164  -8.593  1.00 88.07           H
ATOM   1159 3HD1 LEU A  90       0.990   1.378  -7.777  1.00 88.07           H
ATOM   1160  CD2 LEU A  90       1.491   1.214 -10.463  1.00 88.07           C
ATOM   1161 1HD2 LEU A  90       0.480   1.060 -10.841  1.00 88.07           H
ATOM   1162 2HD2 LEU A  90       2.174   1.356 -11.300  1.00 88.07           H
ATOM   1163 3HD2 LEU A  90       1.799   0.342  -9.886  1.00 88.07           H
ATOM   1164  HN  LEU A  90       0.544   5.881 -11.380  1.00 88.07           H
ATOM   1165  N   ALA A  91       3.472   5.783 -10.098  1.00 91.59           N
ATOM   1166  CA  ALA A  91       4.867   6.074  -9.816  1.00 91.59           C
ATOM   1167  C   ALA A  91       4.951   7.228  -8.815  1.00 91.59           C
ATOM   1168  O   ALA A  91       5.809   7.230  -7.934  1.00 91.59           O
ATOM   1169  HA  ALA A  91       5.308   5.183  -9.368  1.00 91.59           H
ATOM   1170  CB  ALA A  91       5.599   6.382 -11.124  1.00 91.59           C
ATOM   1171 1HB  ALA A  91       5.535   5.520 -11.788  1.00 91.59           H
ATOM   1172 2HB  ALA A  91       5.138   7.245 -11.603  1.00 91.59           H
ATOM   1173 3HB  ALA A  91       6.646   6.600 -10.912  1.00 91.59           H
ATOM   1174  HN  ALA A  91       3.187   5.950 -11.042  1.00 91.59           H
ATOM   1175  N   ILE A  92       4.048   8.183  -8.985  1.00 91.46           N
ATOM   1176  CA  ILE A  92       3.995   9.330  -8.094  1.00 91.46           C
ATOM   1177  C   ILE A  92       3.631   8.858  -6.684  1.00 91.46           C
ATOM   1178  O   ILE A  92       4.245   9.283  -5.706  1.00 91.46           O
ATOM   1179  HA  ILE A  92       4.992   9.767  -8.065  1.00 91.46           H
ATOM   1180  CB  ILE A  92       3.048  10.396  -8.649  1.00 91.46           C
ATOM   1181  HB  ILE A  92       2.106   9.914  -8.909  1.00 91.46           H
ATOM   1182  CG1 ILE A  92       3.609  11.013  -9.932  1.00 91.46           C
ATOM   1183 1HG1 ILE A  92       4.458  11.652  -9.691  1.00 91.46           H
ATOM   1184 2HG1 ILE A  92       3.980  10.224 -10.587  1.00 91.46           H
ATOM   1185  CG2 ILE A  92       2.737  11.457  -7.591  1.00 91.46           C
ATOM   1186 1HG2 ILE A  92       2.264  10.984  -6.730  1.00 91.46           H
ATOM   1187 2HG2 ILE A  92       3.662  11.940  -7.278  1.00 91.46           H
ATOM   1188 3HG2 ILE A  92       2.062  12.202  -8.012  1.00 91.46           H
ATOM   1189  CD1 ILE A  92       2.540  11.829 -10.661  1.00 91.46           C
ATOM   1190 1HD1 ILE A  92       1.703  11.180 -10.922  1.00 91.46           H
ATOM   1191 2HD1 ILE A  92       2.189  12.631 -10.012  1.00 91.46           H
ATOM   1192 3HD1 ILE A  92       2.965  12.256 -11.569  1.00 91.46           H
ATOM   1193  HN  ILE A  92       3.362   8.181  -9.713  1.00 91.46           H
ATOM   1194  N   ALA A  93       2.635   7.987  -6.624  1.00 92.75           N
ATOM   1195  CA  ALA A  93       2.134   7.510  -5.347  1.00 92.75           C
ATOM   1196  C   ALA A  93       3.251   6.768  -4.610  1.00 92.75           C
ATOM   1197  O   ALA A  93       3.478   7.000  -3.424  1.00 92.75           O
ATOM   1198  HA  ALA A  93       1.839   8.380  -4.760  1.00 92.75           H
ATOM   1199  CB  ALA A  93       0.903   6.631  -5.577  1.00 92.75           C
ATOM   1200 1HB  ALA A  93       0.129   7.213  -6.077  1.00 92.75           H
ATOM   1201 2HB  ALA A  93       1.176   5.780  -6.201  1.00 92.75           H
ATOM   1202 3HB  ALA A  93       0.527   6.273  -4.619  1.00 92.75           H
ATOM   1203  HN  ALA A  93       2.174   7.609  -7.427  1.00 92.75           H
ATOM   1204  N   ASP A  94       3.918   5.889  -5.345  1.00 89.63           N
ATOM   1205  CA  ASP A  94       4.987   5.091  -4.769  1.00 89.63           C
ATOM   1206  C   ASP A  94       6.072   6.020  -4.219  1.00 89.63           C
ATOM   1207  O   ASP A  94       6.597   5.791  -3.131  1.00 89.63           O
ATOM   1208  HA  ASP A  94       4.512   4.497  -3.988  1.00 89.63           H
ATOM   1209  CB  ASP A  94       5.629   4.187  -5.823  1.00 89.63           C
ATOM   1210 1HB  ASP A  94       5.735   4.734  -6.760  1.00 89.63           H
ATOM   1211 2HB  ASP A  94       6.632   3.905  -5.503  1.00 89.63           H
ATOM   1212  CG  ASP A  94       4.787   2.930  -6.052  1.00 89.63           C
ATOM   1213  OD1 ASP A  94       4.117   2.511  -5.084  1.00 89.63           O
ATOM   1214  OD2 ASP A  94       4.834   2.416  -7.191  1.00 89.63           O
ATOM   1215  HN  ASP A  94       3.739   5.719  -6.314  1.00 89.63           H
ATOM   1216  N   LEU A  95       6.375   7.049  -4.998  1.00 90.44           N
ATOM   1217  CA  LEU A  95       7.449   7.962  -4.646  1.00 90.44           C
ATOM   1218  C   LEU A  95       7.096   8.679  -3.341  1.00 90.44           C
ATOM   1219  O   LEU A  95       7.947   8.837  -2.466  1.00 90.44           O
ATOM   1220  HA  LEU A  95       8.345   7.365  -4.481  1.00 90.44           H
ATOM   1221  CB  LEU A  95       7.746   8.912  -5.808  1.00 90.44           C
ATOM   1222 1HB  LEU A  95       7.871   8.319  -6.714  1.00 90.44           H
ATOM   1223 2HB  LEU A  95       6.875   9.549  -5.962  1.00 90.44           H
ATOM   1224  CG  LEU A  95       8.976   9.808  -5.644  1.00 90.44           C
ATOM   1225  HG  LEU A  95       8.895  10.328  -4.690  1.00 90.44           H
ATOM   1226  CD1 LEU A  95      10.258   8.975  -5.598  1.00 90.44           C
ATOM   1227 1HD1 LEU A  95      10.213   8.285  -4.755  1.00 90.44           H
ATOM   1228 2HD1 LEU A  95      10.358   8.410  -6.525  1.00 90.44           H
ATOM   1229 3HD1 LEU A  95      11.117   9.636  -5.481  1.00 90.44           H
ATOM   1230  CD2 LEU A  95       9.025  10.877  -6.738  1.00 90.44           C
ATOM   1231 1HD2 LEU A  95       9.071  10.395  -7.715  1.00 90.44           H
ATOM   1232 2HD2 LEU A  95       8.131  11.497  -6.680  1.00 90.44           H
ATOM   1233 3HD2 LEU A  95       9.909  11.499  -6.598  1.00 90.44           H
ATOM   1234  HN  LEU A  95       5.902   7.262  -5.853  1.00 90.44           H
ATOM   1235  N   LEU A  96       5.841   9.092  -3.250  1.00 87.86           N
ATOM   1236  CA  LEU A  96       5.375   9.821  -2.083  1.00 87.86           C
ATOM   1237  C   LEU A  96       5.507   8.931  -0.845  1.00 87.86           C
ATOM   1238  O   LEU A  96       5.884   9.404   0.226  1.00 87.86           O
ATOM   1239  HA  LEU A  96       6.026  10.686  -1.957  1.00 87.86           H
ATOM   1240  CB  LEU A  96       3.958  10.350  -2.311  1.00 87.86           C
ATOM   1241 1HB  LEU A  96       3.342   9.533  -2.687  1.00 87.86           H
ATOM   1242 2HB  LEU A  96       3.542  10.646  -1.348  1.00 87.86           H
ATOM   1243  CG  LEU A  96       3.830  11.532  -3.275  1.00 87.86           C
ATOM   1244  HG  LEU A  96       4.302  11.256  -4.218  1.00 87.86           H
ATOM   1245  CD1 LEU A  96       2.362  11.837  -3.576  1.00 87.86           C
ATOM   1246 1HD1 LEU A  96       1.895  10.964  -4.031  1.00 87.86           H
ATOM   1247 2HD1 LEU A  96       1.844  12.085  -2.650  1.00 87.86           H
ATOM   1248 3HD1 LEU A  96       2.300  12.682  -4.263  1.00 87.86           H
ATOM   1249  CD2 LEU A  96       4.573  12.758  -2.739  1.00 87.86           C
ATOM   1250 1HD2 LEU A  96       4.152  13.046  -1.776  1.00 87.86           H
ATOM   1251 2HD2 LEU A  96       5.629  12.519  -2.618  1.00 87.86           H
ATOM   1252 3HD2 LEU A  96       4.466  13.583  -3.443  1.00 87.86           H
ATOM   1253  HN  LEU A  96       5.149   8.937  -3.955  1.00 87.86           H
ATOM   1254  N   PHE A  97       5.189   7.659  -1.034  1.00 89.81           N
ATOM   1255  CA  PHE A  97       5.294   6.693   0.047  1.00 89.81           C
ATOM   1256  C   PHE A  97       6.743   6.551   0.517  1.00 89.81           C
ATOM   1257  O   PHE A  97       7.014   6.562   1.716  1.00 89.81           O
ATOM   1258  HA  PHE A  97       4.681   7.061   0.870  1.00 89.81           H
ATOM   1259  CB  PHE A  97       4.815   5.349  -0.506  1.00 89.81           C
ATOM   1260 1HB  PHE A  97       3.730   5.373  -0.601  1.00 89.81           H
ATOM   1261 2HB  PHE A  97       5.220   5.216  -1.510  1.00 89.81           H
ATOM   1262  CG  PHE A  97       5.212   4.146   0.352  1.00 89.81           C
ATOM   1263  CD1 PHE A  97       6.165   3.282  -0.089  1.00 89.81           C
ATOM   1264  HD1 PHE A  97       6.646   3.446  -1.053  1.00 89.81           H
ATOM   1265  CD2 PHE A  97       4.612   3.942   1.555  1.00 89.81           C
ATOM   1266  HD2 PHE A  97       3.849   4.635   1.908  1.00 89.81           H
ATOM   1267  CE1 PHE A  97       6.533   2.165   0.707  1.00 89.81           C
ATOM   1268  HE1 PHE A  97       7.297   1.472   0.354  1.00 89.81           H
ATOM   1269  CE2 PHE A  97       4.981   2.825   2.351  1.00 89.81           C
ATOM   1270  HE2 PHE A  97       4.500   2.661   3.316  1.00 89.81           H
ATOM   1271  CZ  PHE A  97       5.933   1.961   1.911  1.00 89.81           C
ATOM   1272  HZ  PHE A  97       6.216   1.104   2.522  1.00 89.81           H
ATOM   1273  HN  PHE A  97       4.866   7.286  -1.904  1.00 89.81           H
ATOM   1274  N   LEU A  98       7.636   6.420  -0.453  1.00 93.13           N
ATOM   1275  CA  LEU A  98       9.019   6.089  -0.157  1.00 93.13           C
ATOM   1276  C   LEU A  98       9.627   7.189   0.715  1.00 93.13           C
ATOM   1277  O   LEU A  98      10.480   6.918   1.559  1.00 93.13           O
ATOM   1278  HA  LEU A  98       9.019   5.159   0.411  1.00 93.13           H
ATOM   1279  CB  LEU A  98       9.797   5.830  -1.450  1.00 93.13           C
ATOM   1280 1HB  LEU A  98       9.637   6.673  -2.122  1.00 93.13           H
ATOM   1281 2HB  LEU A  98      10.860   5.808  -1.212  1.00 93.13           H
ATOM   1282  CG  LEU A  98       9.443   4.543  -2.198  1.00 93.13           C
ATOM   1283  HG  LEU A  98       8.357   4.451  -2.225  1.00 93.13           H
ATOM   1284  CD1 LEU A  98       9.927   4.602  -3.648  1.00 93.13           C
ATOM   1285 1HD1 LEU A  98       9.454   5.443  -4.156  1.00 93.13           H
ATOM   1286 2HD1 LEU A  98      11.009   4.730  -3.665  1.00 93.13           H
ATOM   1287 3HD1 LEU A  98       9.662   3.675  -4.158  1.00 93.13           H
ATOM   1288  CD2 LEU A  98       9.982   3.315  -1.463  1.00 93.13           C
ATOM   1289 1HD2 LEU A  98      11.067   3.386  -1.384  1.00 93.13           H
ATOM   1290 2HD2 LEU A  98       9.548   3.269  -0.464  1.00 93.13           H
ATOM   1291 3HD2 LEU A  98       9.717   2.414  -2.017  1.00 93.13           H
ATOM   1292  HN  LEU A  98       7.428   6.536  -1.425  1.00 93.13           H
ATOM   1293  N   VAL A  99       9.164   8.409   0.482  1.00 90.57           N
ATOM   1294  CA  VAL A  99       9.690   9.559   1.198  1.00 90.57           C
ATOM   1295  C   VAL A  99       9.423   9.388   2.695  1.00 90.57           C
ATOM   1296  O   VAL A  99      10.079  10.019   3.522  1.00 90.57           O
ATOM   1297  HA  VAL A  99      10.767   9.583   1.034  1.00 90.57           H
ATOM   1298  CB  VAL A  99       9.094  10.847   0.628  1.00 90.57           C
ATOM   1299  HB  VAL A  99       8.009  10.747   0.635  1.00 90.57           H
ATOM   1300  CG1 VAL A  99       9.460  12.052   1.497  1.00 90.57           C
ATOM   1301 1HG1 VAL A  99       9.073  11.904   2.505  1.00 90.57           H
ATOM   1302 2HG1 VAL A  99      10.545  12.156   1.537  1.00 90.57           H
ATOM   1303 3HG1 VAL A  99       9.024  12.955   1.069  1.00 90.57           H
ATOM   1304  CG2 VAL A  99       9.537  11.062  -0.821  1.00 90.57           C
ATOM   1305 1HG2 VAL A  99      10.624  11.131  -0.862  1.00 90.57           H
ATOM   1306 2HG2 VAL A  99       9.203  10.223  -1.431  1.00 90.57           H
ATOM   1307 3HG2 VAL A  99       9.099  11.985  -1.202  1.00 90.57           H
ATOM   1308  HN  VAL A  99       8.444   8.616  -0.180  1.00 90.57           H
ATOM   1309  N   THR A 100       8.459   8.531   2.998  1.00 90.16           N
ATOM   1310  CA  THR A 100       8.072   8.296   4.379  1.00 90.16           C
ATOM   1311  C   THR A 100       9.035   7.309   5.042  1.00 90.16           C
ATOM   1312  O   THR A 100       9.173   7.297   6.264  1.00 90.16           O
ATOM   1313  HA  THR A 100       8.154   9.237   4.923  1.00 90.16           H
ATOM   1314  CB  THR A 100       6.617   7.825   4.389  1.00 90.16           C
ATOM   1315  HB  THR A 100       6.186   7.915   5.386  1.00 90.16           H
ATOM   1316  OG1 THR A 100       6.676   6.503   3.861  1.00 90.16           O
ATOM   1317  HG1 THR A 100       5.817   6.024   4.042  1.00 90.16           H
ATOM   1318  CG2 THR A 100       5.747   8.588   3.387  1.00 90.16           C
ATOM   1319 1HG2 THR A 100       6.140   8.443   2.381  1.00 90.16           H
ATOM   1320 2HG2 THR A 100       5.758   9.650   3.632  1.00 90.16           H
ATOM   1321 3HG2 THR A 100       4.725   8.214   3.435  1.00 90.16           H
ATOM   1322  HN  THR A 100       7.947   8.003   2.320  1.00 90.16           H
ATOM   1323  N   LEU A 101       9.677   6.506   4.206  1.00 92.64           N
ATOM   1324  CA  LEU A 101      10.422   5.359   4.695  1.00 92.64           C
ATOM   1325  C   LEU A 101      11.581   5.843   5.568  1.00 92.64           C
ATOM   1326  O   LEU A 101      11.879   5.243   6.600  1.00 92.64           O
ATOM   1327  HA  LEU A 101       9.746   4.770   5.315  1.00 92.64           H
ATOM   1328  CB  LEU A 101      10.860   4.469   3.530  1.00 92.64           C
ATOM   1329 1HB  LEU A 101      11.348   5.095   2.784  1.00 92.64           H
ATOM   1330 2HB  LEU A 101      11.610   3.767   3.897  1.00 92.64           H
ATOM   1331  CG  LEU A 101       9.751   3.672   2.841  1.00 92.64           C
ATOM   1332  HG  LEU A 101       9.065   4.377   2.372  1.00 92.64           H
ATOM   1333  CD1 LEU A 101      10.320   2.788   1.729  1.00 92.64           C
ATOM   1334 1HD1 LEU A 101      10.815   3.413   0.986  1.00 92.64           H
ATOM   1335 2HD1 LEU A 101      11.041   2.089   2.154  1.00 92.64           H
ATOM   1336 3HD1 LEU A 101       9.511   2.233   1.256  1.00 92.64           H
ATOM   1337  CD2 LEU A 101       8.943   2.863   3.859  1.00 92.64           C
ATOM   1338 1HD2 LEU A 101       9.604   2.168   4.376  1.00 92.64           H
ATOM   1339 2HD2 LEU A 101       8.489   3.540   4.582  1.00 92.64           H
ATOM   1340 3HD2 LEU A 101       8.162   2.306   3.342  1.00 92.64           H
ATOM   1341  HN  LEU A 101       9.694   6.629   3.214  1.00 92.64           H
ATOM   1342  N   PRO A 102      12.254   6.933   5.174  1.00 94.80           N
ATOM   1343  CA  PRO A 102      13.381   7.448   5.955  1.00 94.80           C
ATOM   1344  C   PRO A 102      13.017   7.674   7.413  1.00 94.80           C
ATOM   1345  O   PRO A 102      13.789   7.334   8.309  1.00 94.80           O
ATOM   1346  HA  PRO A 102      14.189   6.717   5.973  1.00 94.80           H
ATOM   1347  CB  PRO A 102      13.742   8.757   5.250  1.00 94.80           C
ATOM   1348 1HB  PRO A 102      13.220   9.607   5.690  1.00 94.80           H
ATOM   1349 2HB  PRO A 102      14.809   8.970   5.320  1.00 94.80           H
ATOM   1350  CG  PRO A 102      13.309   8.514   3.810  1.00 94.80           C
ATOM   1351 1HG  PRO A 102      13.170   9.449   3.265  1.00 94.80           H
ATOM   1352 2HG  PRO A 102      14.052   7.943   3.254  1.00 94.80           H
ATOM   1353  CD  PRO A 102      12.005   7.749   3.972  1.00 94.80           C
ATOM   1354 1HD  PRO A 102      11.157   8.420   4.111  1.00 94.80           H
ATOM   1355 2HD  PRO A 102      11.783   7.138   3.097  1.00 94.80           H
ATOM   1356  N   PHE A 103      11.840   8.247   7.614  1.00 93.57           N
ATOM   1357  CA  PHE A 103      11.386   8.573   8.955  1.00 93.57           C
ATOM   1358  C   PHE A 103      11.122   7.304   9.768  1.00 93.57           C
ATOM   1359  O   PHE A 103      11.462   7.237  10.948  1.00 93.57           O
ATOM   1360  HA  PHE A 103      12.177   9.151   9.433  1.00 93.57           H
ATOM   1361  CB  PHE A 103      10.077   9.351   8.808  1.00 93.57           C
ATOM   1362 1HB  PHE A 103       9.371   8.749   8.236  1.00 93.57           H
ATOM   1363 2HB  PHE A 103       9.641   9.501   9.795  1.00 93.57           H
ATOM   1364  CG  PHE A 103      10.235  10.712   8.125  1.00 93.57           C
ATOM   1365  CD1 PHE A 103      10.541  11.812   8.864  1.00 93.57           C
ATOM   1366  HD1 PHE A 103      10.674  11.724   9.942  1.00 93.57           H
ATOM   1367  CD2 PHE A 103      10.070  10.820   6.779  1.00 93.57           C
ATOM   1368  HD2 PHE A 103       9.824   9.939   6.187  1.00 93.57           H
ATOM   1369  CE1 PHE A 103      10.688  13.074   8.230  1.00 93.57           C
ATOM   1370  HE1 PHE A 103      10.933  13.956   8.822  1.00 93.57           H
ATOM   1371  CE2 PHE A 103      10.216  12.083   6.146  1.00 93.57           C
ATOM   1372  HE2 PHE A 103      10.084  12.170   5.067  1.00 93.57           H
ATOM   1373  CZ  PHE A 103      10.523  13.183   6.884  1.00 93.57           C
ATOM   1374  HZ  PHE A 103      10.635  14.152   6.398  1.00 93.57           H
ATOM   1375  HN  PHE A 103      11.203   8.488   6.882  1.00 93.57           H
ATOM   1376  N   TRP A 104      10.518   6.330   9.105  1.00 86.45           N
ATOM   1377  CA  TRP A 104      10.181   5.076   9.758  1.00 86.45           C
ATOM   1378  C   TRP A 104      11.486   4.363  10.116  1.00 86.45           C
ATOM   1379  O   TRP A 104      11.565   3.680  11.135  1.00 86.45           O
ATOM   1380  HA  TRP A 104       9.624   5.313  10.665  1.00 86.45           H
ATOM   1381  CB  TRP A 104       9.259   4.230   8.878  1.00 86.45           C
ATOM   1382 1HB  TRP A 104       9.708   4.129   7.890  1.00 86.45           H
ATOM   1383 2HB  TRP A 104       9.190   3.227   9.301  1.00 86.45           H
ATOM   1384  CG  TRP A 104       7.847   4.801   8.725  1.00 86.45           C
ATOM   1385  CD1 TRP A 104       7.194   5.092   7.592  1.00 86.45           C
ATOM   1386  HD1 TRP A 104       7.605   4.951   6.593  1.00 86.45           H
ATOM   1387  CD2 TRP A 104       6.937   5.140   9.792  1.00 86.45           C
ATOM   1388  NE1 TRP A 104       5.933   5.592   7.850  1.00 86.45           N
ATOM   1389  HE1 TRP A 104       5.260   5.880   7.169  1.00 86.45           H
ATOM   1390  CE2 TRP A 104       5.772   5.622   9.230  1.00 86.45           C
ATOM   1391  CE3 TRP A 104       7.092   5.043  11.186  1.00 86.45           C
ATOM   1392  HE3 TRP A 104       8.001   4.665  11.654  1.00 86.45           H
ATOM   1393  CZ2 TRP A 104       4.674   6.045   9.988  1.00 86.45           C
ATOM   1394  HZ2 TRP A 104       3.764   6.422   9.520  1.00 86.45           H
ATOM   1395  CZ3 TRP A 104       5.985   5.469  11.929  1.00 86.45           C
ATOM   1396  HZ3 TRP A 104       6.052   5.415  13.016  1.00 86.45           H
ATOM   1397  CH2 TRP A 104       4.805   5.957  11.379  1.00 86.45           C
ATOM   1398  HH2 TRP A 104       3.987   6.270  12.027  1.00 86.45           H
ATOM   1399  HN  TRP A 104      10.260   6.386   8.140  1.00 86.45           H
ATOM   1400  N   ALA A 105      12.478   4.548   9.257  1.00 95.16           N
ATOM   1401  CA  ALA A 105      13.771   3.917   9.461  1.00 95.16           C
ATOM   1402  C   ALA A 105      14.384   4.431  10.765  1.00 95.16           C
ATOM   1403  O   ALA A 105      14.881   3.647  11.572  1.00 95.16           O
ATOM   1404  HA  ALA A 105      13.608   2.843   9.544  1.00 95.16           H
ATOM   1405  CB  ALA A 105      14.667   4.187   8.250  1.00 95.16           C
ATOM   1406 1HB  ALA A 105      14.201   3.777   7.354  1.00 95.16           H
ATOM   1407 2HB  ALA A 105      14.802   5.262   8.130  1.00 95.16           H
ATOM   1408 3HB  ALA A 105      15.637   3.714   8.404  1.00 95.16           H
ATOM   1409  HN  ALA A 105      12.409   5.114   8.435  1.00 95.16           H
ATOM   1410  N   ILE A 106      14.328   5.744  10.931  1.00 92.02           N
ATOM   1411  CA  ILE A 106      14.892   6.374  12.113  1.00 92.02           C
ATOM   1412  C   ILE A 106      14.095   5.940  13.346  1.00 92.02           C
ATOM   1413  O   ILE A 106      14.675   5.600  14.376  1.00 92.02           O
ATOM   1414  HA  ILE A 106      15.915   6.013  12.219  1.00 92.02           H
ATOM   1415  CB  ILE A 106      14.963   7.891  11.930  1.00 92.02           C
ATOM   1416  HB  ILE A 106      13.989   8.240  11.587  1.00 92.02           H
ATOM   1417  CG1 ILE A 106      15.982   8.266  10.852  1.00 92.02           C
ATOM   1418 1HG1 ILE A 106      16.992   8.138  11.242  1.00 92.02           H
ATOM   1419 2HG1 ILE A 106      15.882   7.592  10.002  1.00 92.02           H
ATOM   1420  CG2 ILE A 106      15.251   8.591  13.260  1.00 92.02           C
ATOM   1421 1HG2 ILE A 106      14.457   8.362  13.971  1.00 92.02           H
ATOM   1422 2HG2 ILE A 106      16.205   8.241  13.655  1.00 92.02           H
ATOM   1423 3HG2 ILE A 106      15.297   9.668  13.101  1.00 92.02           H
ATOM   1424  CD1 ILE A 106      15.786   9.711  10.391  1.00 92.02           C
ATOM   1425 1HD1 ILE A 106      14.783   9.828   9.980  1.00 92.02           H
ATOM   1426 2HD1 ILE A 106      15.911  10.384  11.240  1.00 92.02           H
ATOM   1427 3HD1 ILE A 106      16.523   9.951   9.625  1.00 92.02           H
ATOM   1428  HN  ILE A 106      13.909   6.373  10.277  1.00 92.02           H
ATOM   1429  N   ALA A 107      12.779   5.965  13.199  1.00 93.16           N
ATOM   1430  CA  ALA A 107      11.896   5.660  14.312  1.00 93.16           C
ATOM   1431  C   ALA A 107      12.133   4.217  14.764  1.00 93.16           C
ATOM   1432  O   ALA A 107      12.079   3.920  15.956  1.00 93.16           O
ATOM   1433  HA  ALA A 107      12.148   6.334  15.130  1.00 93.16           H
ATOM   1434  CB  ALA A 107      10.445   5.909  13.896  1.00 93.16           C
ATOM   1435 1HB  ALA A 107      10.323   6.955  13.612  1.00 93.16           H
ATOM   1436 2HB  ALA A 107      10.195   5.272  13.048  1.00 93.16           H
ATOM   1437 3HB  ALA A 107       9.783   5.680  14.731  1.00 93.16           H
ATOM   1438  HN  ALA A 107      12.316   6.189  12.341  1.00 93.16           H
ATOM   1439  N   ALA A 108      12.390   3.359  13.787  1.00 92.57           N
ATOM   1440  CA  ALA A 108      12.594   1.948  14.065  1.00 92.57           C
ATOM   1441  C   ALA A 108      13.964   1.753  14.717  1.00 92.57           C
ATOM   1442  O   ALA A 108      14.140   0.862  15.547  1.00 92.57           O
ATOM   1443  HA  ALA A 108      11.820   1.632  14.765  1.00 92.57           H
ATOM   1444  CB  ALA A 108      12.445   1.146  12.770  1.00 92.57           C
ATOM   1445 1HB  ALA A 108      11.445   1.295  12.363  1.00 92.57           H
ATOM   1446 2HB  ALA A 108      13.186   1.484  12.046  1.00 92.57           H
ATOM   1447 3HB  ALA A 108      12.598   0.087  12.979  1.00 92.57           H
ATOM   1448  HN  ALA A 108      12.460   3.615  12.823  1.00 92.57           H
ATOM   1449  N   ALA A 109      14.900   2.602  14.318  1.00 91.28           N
ATOM   1450  CA  ALA A 109      16.279   2.454  14.751  1.00 91.28           C
ATOM   1451  C   ALA A 109      16.375   2.764  16.246  1.00 91.28           C
ATOM   1452  O   ALA A 109      17.163   2.148  16.962  1.00 91.28           O
ATOM   1453  HA  ALA A 109      16.569   1.416  14.585  1.00 91.28           H
ATOM   1454  CB  ALA A 109      17.179   3.359  13.908  1.00 91.28           C
ATOM   1455 1HB  ALA A 109      17.096   3.078  12.858  1.00 91.28           H
ATOM   1456 2HB  ALA A 109      16.869   4.397  14.032  1.00 91.28           H
ATOM   1457 3HB  ALA A 109      18.213   3.247  14.233  1.00 91.28           H
ATOM   1458  HN  ALA A 109      14.729   3.378  13.711  1.00 91.28           H
ATOM   1459  N   ASP A 110      15.563   3.720  16.673  1.00 82.17           N
ATOM   1460  CA  ASP A 110      15.665   4.240  18.026  1.00 82.17           C
ATOM   1461  C   ASP A 110      14.278   4.669  18.509  1.00 82.17           C
ATOM   1462  O   ASP A 110      13.554   3.876  19.110  1.00 82.17           O
ATOM   1463  HA  ASP A 110      16.079   3.423  18.617  1.00 82.17           H
ATOM   1464  CB  ASP A 110      16.583   5.464  18.077  1.00 82.17           C
ATOM   1465 1HB  ASP A 110      17.538   5.226  17.609  1.00 82.17           H
ATOM   1466 2HB  ASP A 110      16.140   6.279  17.504  1.00 82.17           H
ATOM   1467  CG  ASP A 110      16.814   5.915  19.520  1.00 82.17           C
ATOM   1468  OD1 ASP A 110      16.437   5.139  20.425  1.00 82.17           O
ATOM   1469  OD2 ASP A 110      17.362   7.026  19.686  1.00 82.17           O
ATOM   1470  HN  ASP A 110      14.846   4.136  16.113  1.00 82.17           H
ATOM   1471  N   GLN A 111      13.950   5.921  18.229  1.00 85.35           N
ATOM   1472  CA  GLN A 111      12.674   6.473  18.651  1.00 85.35           C
ATOM   1473  C   GLN A 111      12.226   7.573  17.687  1.00 85.35           C
ATOM   1474  O   GLN A 111      12.991   7.994  16.821  1.00 85.35           O
ATOM   1475  HA  GLN A 111      11.971   5.640  18.614  1.00 85.35           H
ATOM   1476  CB  GLN A 111      12.751   6.998  20.086  1.00 85.35           C
ATOM   1477 1HB  GLN A 111      11.789   7.421  20.375  1.00 85.35           H
ATOM   1478 2HB  GLN A 111      12.954   6.174  20.769  1.00 85.35           H
ATOM   1479  CG  GLN A 111      13.843   8.061  20.222  1.00 85.35           C
ATOM   1480 1HG  GLN A 111      14.811   7.628  19.969  1.00 85.35           H
ATOM   1481 2HG  GLN A 111      13.660   8.869  19.513  1.00 85.35           H
ATOM   1482  CD  GLN A 111      13.886   8.624  21.644  1.00 85.35           C
ATOM   1483  OE1 GLN A 111      12.894   8.668  22.353  1.00 85.35           O
ATOM   1484  NE2 GLN A 111      15.088   9.052  22.021  1.00 85.35           N
ATOM   1485 1HE2 GLN A 111      15.862   8.988  21.390  1.00 85.35           H
ATOM   1486 2HE2 GLN A 111      15.218   9.437  22.934  1.00 85.35           H
ATOM   1487  HN  GLN A 111      14.537   6.554  17.724  1.00 85.35           H
ATOM   1488  N   TRP A 112      10.988   8.008  17.871  1.00 90.70           N
ATOM   1489  CA  TRP A 112      10.453   9.100  17.075  1.00 90.70           C
ATOM   1490  C   TRP A 112      11.098  10.400  17.560  1.00 90.70           C
ATOM   1491  O   TRP A 112      10.860  10.833  18.686  1.00 90.70           O
ATOM   1492  HA  TRP A 112      10.721   8.916  16.034  1.00 90.70           H
ATOM   1493  CB  TRP A 112       8.925   9.130  17.142  1.00 90.70           C
ATOM   1494 1HB  TRP A 112       8.540   8.144  16.884  1.00 90.70           H
ATOM   1495 2HB  TRP A 112       8.620   9.332  18.170  1.00 90.70           H
ATOM   1496  CG  TRP A 112       8.281  10.169  16.222  1.00 90.70           C
ATOM   1497  CD1 TRP A 112       7.857  11.401  16.538  1.00 90.70           C
ATOM   1498  HD1 TRP A 112       7.920  11.835  17.535  1.00 90.70           H
ATOM   1499  CD2 TRP A 112       8.005  10.017  14.814  1.00 90.70           C
ATOM   1500  NE1 TRP A 112       7.329  12.050  15.440  1.00 90.70           N
ATOM   1501  HE1 TRP A 112       6.950  12.976  15.426  1.00 90.70           H
ATOM   1502  CE2 TRP A 112       7.422  11.182  14.359  1.00 90.70           C
ATOM   1503  CE3 TRP A 112       8.240   8.931  13.953  1.00 90.70           C
ATOM   1504  HE3 TRP A 112       8.699   8.000  14.288  1.00 90.70           H
ATOM   1505  CZ2 TRP A 112       7.026  11.373  13.030  1.00 90.70           C
ATOM   1506  HZ2 TRP A 112       6.567  12.303  12.695  1.00 90.70           H
ATOM   1507  CZ3 TRP A 112       7.838   9.137  12.628  1.00 90.70           C
ATOM   1508  HZ3 TRP A 112       7.997   8.325  11.918  1.00 90.70           H
ATOM   1509  CH2 TRP A 112       7.250  10.304  12.154  1.00 90.70           C
ATOM   1510  HH2 TRP A 112       6.964  10.386  11.105  1.00 90.70           H
ATOM   1511  HN  TRP A 112      10.356   7.629  18.547  1.00 90.70           H
ATOM   1512  N   LYS A 113      11.904  10.985  16.685  1.00 82.80           N
ATOM   1513  CA  LYS A 113      12.720  12.125  17.067  1.00 82.80           C
ATOM   1514  C   LYS A 113      12.110  13.401  16.484  1.00 82.80           C
ATOM   1515  O   LYS A 113      12.722  14.467  16.537  1.00 82.80           O
ATOM   1516  HA  LYS A 113      12.695  12.196  18.154  1.00 82.80           H
ATOM   1517  CB  LYS A 113      14.178  11.899  16.661  1.00 82.80           C
ATOM   1518 1HB  LYS A 113      14.245  11.784  15.579  1.00 82.80           H
ATOM   1519 2HB  LYS A 113      14.772  12.775  16.925  1.00 82.80           H
ATOM   1520  CG  LYS A 113      14.753  10.660  17.349  1.00 82.80           C
ATOM   1521 1HG  LYS A 113      14.572  10.719  18.422  1.00 82.80           H
ATOM   1522 2HG  LYS A 113      14.240   9.768  16.988  1.00 82.80           H
ATOM   1523  CD  LYS A 113      16.254  10.533  17.085  1.00 82.80           C
ATOM   1524 1HD  LYS A 113      16.433  10.447  16.013  1.00 82.80           H
ATOM   1525 2HD  LYS A 113      16.764  11.436  17.421  1.00 82.80           H
ATOM   1526  CE  LYS A 113      16.837   9.314  17.804  1.00 82.80           C
ATOM   1527 1HE  LYS A 113      16.627   9.380  18.871  1.00 82.80           H
ATOM   1528 2HE  LYS A 113      16.356   8.406  17.440  1.00 82.80           H
ATOM   1529  NZ  LYS A 113      18.298   9.231  17.583  1.00 82.80           N
ATOM   1530 1HZ  LYS A 113      18.668   8.424  18.072  1.00 82.80           H
ATOM   1531 2HZ  LYS A 113      18.485   9.140  16.590  1.00 82.80           H
ATOM   1532 3HZ  LYS A 113      18.741  10.072  17.934  1.00 82.80           H
ATOM   1533  HN  LYS A 113      12.003  10.694  15.734  1.00 82.80           H
ATOM   1534  N   PHE A 114      10.911  13.251  15.940  1.00 88.80           N
ATOM   1535  CA  PHE A 114      10.284  14.333  15.200  1.00 88.80           C
ATOM   1536  C   PHE A 114       9.069  14.880  15.952  1.00 88.80           C
ATOM   1537  O   PHE A 114       8.636  14.299  16.945  1.00 88.80           O
ATOM   1538  HA  PHE A 114      11.027  15.123  15.090  1.00 88.80           H
ATOM   1539  CB  PHE A 114       9.822  13.751  13.863  1.00 88.80           C
ATOM   1540 1HB  PHE A 114       9.016  13.041  14.046  1.00 88.80           H
ATOM   1541 2HB  PHE A 114       9.407  14.554  13.253  1.00 88.80           H
ATOM   1542  CG  PHE A 114      10.929  13.051  13.073  1.00 88.80           C
ATOM   1543  CD1 PHE A 114      11.839  13.786  12.379  1.00 88.80           C
ATOM   1544  HD1 PHE A 114      11.780  14.874  12.386  1.00 88.80           H
ATOM   1545  CD2 PHE A 114      11.004  11.693  13.064  1.00 88.80           C
ATOM   1546  HD2 PHE A 114      10.275  11.103  13.620  1.00 88.80           H
ATOM   1547  CE1 PHE A 114      12.867  13.136  11.646  1.00 88.80           C
ATOM   1548  HE1 PHE A 114      13.596  13.725  11.090  1.00 88.80           H
ATOM   1549  CE2 PHE A 114      12.032  11.043  12.331  1.00 88.80           C
ATOM   1550  HE2 PHE A 114      12.091   9.954  12.324  1.00 88.80           H
ATOM   1551  CZ  PHE A 114      12.942  11.778  11.638  1.00 88.80           C
ATOM   1552  HZ  PHE A 114      13.731  11.279  11.075  1.00 88.80           H
ATOM   1553  HN  PHE A 114      10.371  12.412  15.999  1.00 88.80           H
ATOM   1554  N   GLN A 115       8.554  15.992  15.449  1.00 81.85           N
ATOM   1555  CA  GLN A 115       7.418  16.643  16.080  1.00 81.85           C
ATOM   1556  C   GLN A 115       6.137  15.851  15.814  1.00 81.85           C
ATOM   1557  O   GLN A 115       6.099  15.007  14.920  1.00 81.85           O
ATOM   1558  HA  GLN A 115       7.640  16.641  17.148  1.00 81.85           H
ATOM   1559  CB  GLN A 115       7.278  18.089  15.600  1.00 81.85           C
ATOM   1560 1HB  GLN A 115       7.204  18.110  14.513  1.00 81.85           H
ATOM   1561 2HB  GLN A 115       6.355  18.518  15.991  1.00 81.85           H
ATOM   1562  CG  GLN A 115       8.471  18.935  16.052  1.00 81.85           C
ATOM   1563 1HG  GLN A 115       8.578  18.870  17.135  1.00 81.85           H
ATOM   1564 2HG  GLN A 115       9.388  18.538  15.617  1.00 81.85           H
ATOM   1565  CD  GLN A 115       8.294  20.397  15.638  1.00 81.85           C
ATOM   1566  OE1 GLN A 115       7.373  20.760  14.925  1.00 81.85           O
ATOM   1567  NE2 GLN A 115       9.225  21.213  16.124  1.00 81.85           N
ATOM   1568 1HE2 GLN A 115       9.955  20.850  16.704  1.00 81.85           H
ATOM   1569 2HE2 GLN A 115       9.196  22.189  15.909  1.00 81.85           H
ATOM   1570  HN  GLN A 115       8.898  16.447  14.627  1.00 81.85           H
ATOM   1571  N   THR A 116       5.118  16.150  16.607  1.00 88.36           N
ATOM   1572  CA  THR A 116       3.835  15.484  16.462  1.00 88.36           C
ATOM   1573  C   THR A 116       3.279  15.700  15.053  1.00 88.36           C
ATOM   1574  O   THR A 116       2.693  14.792  14.467  1.00 88.36           O
ATOM   1575  HA  THR A 116       3.989  14.411  16.583  1.00 88.36           H
ATOM   1576  CB  THR A 116       2.909  15.995  17.567  1.00 88.36           C
ATOM   1577  HB  THR A 116       2.582  17.014  17.360  1.00 88.36           H
ATOM   1578  OG1 THR A 116       3.665  15.822  18.762  1.00 88.36           O
ATOM   1579  HG1 THR A 116       3.262  16.359  19.503  1.00 88.36           H
ATOM   1580  CG2 THR A 116       1.686  15.098  17.767  1.00 88.36           C
ATOM   1581 1HG2 THR A 116       2.012  14.094  18.040  1.00 88.36           H
ATOM   1582 2HG2 THR A 116       1.112  15.054  16.841  1.00 88.36           H
ATOM   1583 3HG2 THR A 116       1.062  15.506  18.562  1.00 88.36           H
ATOM   1584  HN  THR A 116       5.160  16.832  17.337  1.00 88.36           H
ATOM   1585  N   PHE A 117       3.481  16.910  14.551  1.00 91.35           N
ATOM   1586  CA  PHE A 117       2.995  17.262  13.228  1.00 91.35           C
ATOM   1587  C   PHE A 117       3.511  16.280  12.174  1.00 91.35           C
ATOM   1588  O   PHE A 117       2.747  15.808  11.333  1.00 91.35           O
ATOM   1589  HA  PHE A 117       1.906  17.217  13.262  1.00 91.35           H
ATOM   1590  CB  PHE A 117       3.531  18.659  12.911  1.00 91.35           C
ATOM   1591 1HB  PHE A 117       3.160  19.358  13.661  1.00 91.35           H
ATOM   1592 2HB  PHE A 117       4.618  18.648  12.997  1.00 91.35           H
ATOM   1593  CG  PHE A 117       3.148  19.173  11.522  1.00 91.35           C
ATOM   1594  CD1 PHE A 117       4.080  19.214  10.532  1.00 91.35           C
ATOM   1595  HD1 PHE A 117       5.099  18.881  10.728  1.00 91.35           H
ATOM   1596  CD2 PHE A 117       1.877  19.588  11.277  1.00 91.35           C
ATOM   1597  HD2 PHE A 117       1.130  19.555  12.070  1.00 91.35           H
ATOM   1598  CE1 PHE A 117       3.725  19.690   9.242  1.00 91.35           C
ATOM   1599  HE1 PHE A 117       4.471  19.724   8.449  1.00 91.35           H
ATOM   1600  CE2 PHE A 117       1.521  20.064   9.987  1.00 91.35           C
ATOM   1601  HE2 PHE A 117       0.502  20.397   9.790  1.00 91.35           H
ATOM   1602  CZ  PHE A 117       2.453  20.105   8.997  1.00 91.35           C
ATOM   1603  HZ  PHE A 117       2.180  20.471   8.007  1.00 91.35           H
ATOM   1604  HN  PHE A 117       3.967  17.640  15.031  1.00 91.35           H
ATOM   1605  N   MET A 118       4.803  16.000  12.255  1.00 88.65           N
ATOM   1606  CA  MET A 118       5.434  15.098  11.306  1.00 88.65           C
ATOM   1607  C   MET A 118       4.870  13.682  11.437  1.00 88.65           C
ATOM   1608  O   MET A 118       4.781  12.952  10.451  1.00 88.65           O
ATOM   1609  HA  MET A 118       5.202  15.500  10.320  1.00 88.65           H
ATOM   1610  CB  MET A 118       6.944  15.071  11.554  1.00 88.65           C
ATOM   1611 1HB  MET A 118       7.139  14.907  12.614  1.00 88.65           H
ATOM   1612 2HB  MET A 118       7.390  14.235  11.015  1.00 88.65           H
ATOM   1613  CG  MET A 118       7.597  16.381  11.107  1.00 88.65           C
ATOM   1614 1HG  MET A 118       7.244  17.203  11.729  1.00 88.65           H
ATOM   1615 2HG  MET A 118       8.677  16.322  11.240  1.00 88.65           H
ATOM   1616  SD  MET A 118       7.210  16.702   9.395  1.00 88.65           S
ATOM   1617  CE  MET A 118       8.023  15.310   8.627  1.00 88.65           C
ATOM   1618 1HE  MET A 118       9.089  15.341   8.854  1.00 88.65           H
ATOM   1619 2HE  MET A 118       7.596  14.383   9.011  1.00 88.65           H
ATOM   1620 3HE  MET A 118       7.880  15.356   7.548  1.00 88.65           H
ATOM   1621  HN  MET A 118       5.415  16.377  12.951  1.00 88.65           H
ATOM   1622  N   CYS A 119       4.502  13.337  12.662  1.00 93.78           N
ATOM   1623  CA  CYS A 119       3.888  12.046  12.923  1.00 93.78           C
ATOM   1624  C   CYS A 119       2.579  11.968  12.134  1.00 93.78           C
ATOM   1625  O   CYS A 119       2.314  10.973  11.461  1.00 93.78           O
ATOM   1626  HA  CYS A 119       4.593  11.289  12.579  1.00 93.78           H
ATOM   1627  CB  CYS A 119       3.667  11.817  14.419  1.00 93.78           C
ATOM   1628 1HB  CYS A 119       4.626  11.788  14.937  1.00 93.78           H
ATOM   1629 2HB  CYS A 119       3.101  12.646  14.843  1.00 93.78           H
ATOM   1630  SG  CYS A 119       2.767  10.246  14.686  1.00 93.78           S
ATOM   1631  HN  CYS A 119       4.617  13.920  13.466  1.00 93.78           H
ATOM   1632  N   LYS A 120       1.796  13.031  12.243  1.00 92.05           N
ATOM   1633  CA  LYS A 120       0.513  13.088  11.563  1.00 92.05           C
ATOM   1634  C   LYS A 120       0.735  12.961  10.054  1.00 92.05           C
ATOM   1635  O   LYS A 120       0.057  12.180   9.388  1.00 92.05           O
ATOM   1636  HA  LYS A 120      -0.073  12.233  11.899  1.00 92.05           H
ATOM   1637  CB  LYS A 120      -0.252  14.350  11.967  1.00 92.05           C
ATOM   1638 1HB  LYS A 120       0.389  15.223  11.847  1.00 92.05           H
ATOM   1639 2HB  LYS A 120      -1.107  14.489  11.306  1.00 92.05           H
ATOM   1640  CG  LYS A 120      -0.732  14.258  13.417  1.00 92.05           C
ATOM   1641 1HG  LYS A 120      -1.415  13.416  13.526  1.00 92.05           H
ATOM   1642 2HG  LYS A 120       0.117  14.067  14.074  1.00 92.05           H
ATOM   1643  CD  LYS A 120      -1.434  15.549  13.845  1.00 92.05           C
ATOM   1644 1HD  LYS A 120      -0.742  16.387  13.764  1.00 92.05           H
ATOM   1645 2HD  LYS A 120      -2.265  15.756  13.171  1.00 92.05           H
ATOM   1646  CE  LYS A 120      -1.949  15.443  15.282  1.00 92.05           C
ATOM   1647 1HE  LYS A 120      -1.184  14.994  15.916  1.00 92.05           H
ATOM   1648 2HE  LYS A 120      -2.146  16.439  15.678  1.00 92.05           H
ATOM   1649  NZ  LYS A 120      -3.184  14.629  15.331  1.00 92.05           N
ATOM   1650 1HZ  LYS A 120      -3.676  14.813  16.198  1.00 92.05           H
ATOM   1651 2HZ  LYS A 120      -3.779  14.870  14.547  1.00 92.05           H
ATOM   1652 3HZ  LYS A 120      -2.942  13.645  15.282  1.00 92.05           H
ATOM   1653  HN  LYS A 120       2.025  13.841  12.782  1.00 92.05           H
ATOM   1654  N   VAL A 121       1.686  13.740   9.560  1.00 93.21           N
ATOM   1655  CA  VAL A 121       1.925  13.812   8.129  1.00 93.21           C
ATOM   1656  C   VAL A 121       2.362  12.437   7.619  1.00 93.21           C
ATOM   1657  O   VAL A 121       1.818  11.933   6.638  1.00 93.21           O
ATOM   1658  HA  VAL A 121       0.983  14.080   7.650  1.00 93.21           H
ATOM   1659  CB  VAL A 121       2.942  14.914   7.823  1.00 93.21           C
ATOM   1660  HB  VAL A 121       3.817  14.745   8.451  1.00 93.21           H
ATOM   1661  CG1 VAL A 121       3.393  14.854   6.362  1.00 93.21           C
ATOM   1662 1HG1 VAL A 121       3.855  13.887   6.164  1.00 93.21           H
ATOM   1663 2HG1 VAL A 121       2.530  14.985   5.710  1.00 93.21           H
ATOM   1664 3HG1 VAL A 121       4.115  15.648   6.172  1.00 93.21           H
ATOM   1665  CG2 VAL A 121       2.376  16.293   8.167  1.00 93.21           C
ATOM   1666 1HG2 VAL A 121       1.477  16.474   7.577  1.00 93.21           H
ATOM   1667 2HG2 VAL A 121       2.128  16.330   9.228  1.00 93.21           H
ATOM   1668 3HG2 VAL A 121       3.119  17.057   7.940  1.00 93.21           H
ATOM   1669  HN  VAL A 121       2.285  14.313  10.118  1.00 93.21           H
ATOM   1670  N   VAL A 122       3.340  11.869   8.309  1.00 92.50           N
ATOM   1671  CA  VAL A 122       3.990  10.661   7.830  1.00 92.50           C
ATOM   1672  C   VAL A 122       2.973   9.518   7.801  1.00 92.50           C
ATOM   1673  O   VAL A 122       2.895   8.777   6.822  1.00 92.50           O
ATOM   1674  HA  VAL A 122       4.332  10.852   6.813  1.00 92.50           H
ATOM   1675  CB  VAL A 122       5.215  10.349   8.692  1.00 92.50           C
ATOM   1676  HB  VAL A 122       4.899  10.342   9.735  1.00 92.50           H
ATOM   1677  CG1 VAL A 122       5.778   8.965   8.363  1.00 92.50           C
ATOM   1678 1HG1 VAL A 122       5.017   8.208   8.552  1.00 92.50           H
ATOM   1679 2HG1 VAL A 122       6.071   8.931   7.314  1.00 92.50           H
ATOM   1680 3HG1 VAL A 122       6.649   8.769   8.990  1.00 92.50           H
ATOM   1681  CG2 VAL A 122       6.287  11.429   8.532  1.00 92.50           C
ATOM   1682 1HG2 VAL A 122       6.598  11.481   7.489  1.00 92.50           H
ATOM   1683 2HG2 VAL A 122       5.880  12.393   8.839  1.00 92.50           H
ATOM   1684 3HG2 VAL A 122       7.147  11.183   9.155  1.00 92.50           H
ATOM   1685  HN  VAL A 122       3.689  12.220   9.178  1.00 92.50           H
ATOM   1686  N   ASN A 123       2.220   9.411   8.885  1.00 91.31           N
ATOM   1687  CA  ASN A 123       1.203   8.378   8.991  1.00 91.31           C
ATOM   1688  C   ASN A 123       0.159   8.582   7.891  1.00 91.31           C
ATOM   1689  O   ASN A 123      -0.270   7.623   7.252  1.00 91.31           O
ATOM   1690  HA  ASN A 123       1.740   7.435   8.886  1.00 91.31           H
ATOM   1691  CB  ASN A 123       0.486   8.446  10.341  1.00 91.31           C
ATOM   1692 1HB  ASN A 123       0.499   9.471  10.712  1.00 91.31           H
ATOM   1693 2HB  ASN A 123      -0.559   8.166  10.217  1.00 91.31           H
ATOM   1694  CG  ASN A 123       1.151   7.520  11.362  1.00 91.31           C
ATOM   1695  OD1 ASN A 123       1.934   6.646  11.028  1.00 91.31           O
ATOM   1696  ND2 ASN A 123       0.796   7.760  12.621  1.00 91.31           N
ATOM   1697 1HD2 ASN A 123       0.148   8.493  12.827  1.00 91.31           H
ATOM   1698 2HD2 ASN A 123       1.177   7.207  13.362  1.00 91.31           H
ATOM   1699  HN  ASN A 123       2.295  10.012   9.680  1.00 91.31           H
ATOM   1700  N   SER A 124      -0.220   9.838   7.704  1.00 91.99           N
ATOM   1701  CA  SER A 124      -1.259  10.172   6.745  1.00 91.99           C
ATOM   1702  C   SER A 124      -0.782   9.854   5.326  1.00 91.99           C
ATOM   1703  O   SER A 124      -1.531   9.295   4.526  1.00 91.99           O
ATOM   1704  HA  SER A 124      -2.110   9.546   7.012  1.00 91.99           H
ATOM   1705  CB  SER A 124      -1.656  11.645   6.854  1.00 91.99           C
ATOM   1706 1HB  SER A 124      -0.803  12.271   6.594  1.00 91.99           H
ATOM   1707 2HB  SER A 124      -2.443  11.863   6.131  1.00 91.99           H
ATOM   1708  OG  SER A 124      -2.109  11.980   8.163  1.00 91.99           O
ATOM   1709  HG  SER A 124      -1.468  12.615   8.594  1.00 91.99           H
ATOM   1710  HN  SER A 124       0.170  10.618   8.194  1.00 91.99           H
ATOM   1711  N   MET A 125       0.461  10.225   5.057  1.00 85.14           N
ATOM   1712  CA  MET A 125       1.041  10.001   3.743  1.00 85.14           C
ATOM   1713  C   MET A 125       1.051   8.511   3.396  1.00 85.14           C
ATOM   1714  O   MET A 125       0.643   8.122   2.302  1.00 85.14           O
ATOM   1715  HA  MET A 125       0.402  10.540   3.044  1.00 85.14           H
ATOM   1716  CB  MET A 125       2.473  10.540   3.718  1.00 85.14           C
ATOM   1717 1HB  MET A 125       2.985  10.265   4.640  1.00 85.14           H
ATOM   1718 2HB  MET A 125       3.024  10.081   2.898  1.00 85.14           H
ATOM   1719  CG  MET A 125       2.482  12.062   3.557  1.00 85.14           C
ATOM   1720 1HG  MET A 125       1.902  12.347   2.680  1.00 85.14           H
ATOM   1721 2HG  MET A 125       2.006  12.530   4.419  1.00 85.14           H
ATOM   1722  SD  MET A 125       4.160  12.648   3.395  1.00 85.14           S
ATOM   1723  CE  MET A 125       4.526  12.088   1.740  1.00 85.14           C
ATOM   1724 1HE  MET A 125       4.429  11.003   1.694  1.00 85.14           H
ATOM   1725 2HE  MET A 125       3.827  12.545   1.040  1.00 85.14           H
ATOM   1726 3HE  MET A 125       5.544  12.374   1.477  1.00 85.14           H
ATOM   1727  HN  MET A 125       1.067  10.670   5.716  1.00 85.14           H
ATOM   1728  N   TYR A 126       1.521   7.717   4.346  1.00 84.79           N
ATOM   1729  CA  TYR A 126       1.590   6.278   4.154  1.00 84.79           C
ATOM   1730  C   TYR A 126       0.217   5.707   3.794  1.00 84.79           C
ATOM   1731  O   TYR A 126       0.092   4.935   2.845  1.00 84.79           O
ATOM   1732  HA  TYR A 126       2.283   6.081   3.336  1.00 84.79           H
ATOM   1733  CB  TYR A 126       2.036   5.694   5.496  1.00 84.79           C
ATOM   1734 1HB  TYR A 126       3.095   5.910   5.641  1.00 84.79           H
ATOM   1735 2HB  TYR A 126       1.496   6.198   6.298  1.00 84.79           H
ATOM   1736  CG  TYR A 126       1.817   4.185   5.622  1.00 84.79           C
ATOM   1737  CD1 TYR A 126       0.792   3.701   6.409  1.00 84.79           C
ATOM   1738  HD1 TYR A 126       0.139   4.393   6.941  1.00 84.79           H
ATOM   1739  CD2 TYR A 126       2.643   3.309   4.948  1.00 84.79           C
ATOM   1740  HD2 TYR A 126       3.452   3.692   4.326  1.00 84.79           H
ATOM   1741  CE1 TYR A 126       0.585   2.280   6.527  1.00 84.79           C
ATOM   1742  HE1 TYR A 126      -0.220   1.884   7.146  1.00 84.79           H
ATOM   1743  CE2 TYR A 126       2.436   1.889   5.066  1.00 84.79           C
ATOM   1744  HE2 TYR A 126       3.082   1.186   4.540  1.00 84.79           H
ATOM   1745  CZ  TYR A 126       1.418   1.445   5.850  1.00 84.79           C
ATOM   1746  OH  TYR A 126       1.222   0.104   5.962  1.00 84.79           O
ATOM   1747  HH  TYR A 126       1.580  -0.363   5.153  1.00 84.79           H
ATOM   1748  HN  TYR A 126       1.851   8.041   5.233  1.00 84.79           H
ATOM   1749  N   LYS A 127      -0.778   6.108   4.571  1.00 84.62           N
ATOM   1750  CA  LYS A 127      -2.106   5.534   4.443  1.00 84.62           C
ATOM   1751  C   LYS A 127      -2.705   5.939   3.095  1.00 84.62           C
ATOM   1752  O   LYS A 127      -3.306   5.117   2.406  1.00 84.62           O
ATOM   1753  HA  LYS A 127      -1.996   4.450   4.460  1.00 84.62           H
ATOM   1754  CB  LYS A 127      -2.975   5.920   5.642  1.00 84.62           C
ATOM   1755 1HB  LYS A 127      -2.415   5.769   6.565  1.00 84.62           H
ATOM   1756 2HB  LYS A 127      -3.223   6.980   5.590  1.00 84.62           H
ATOM   1757  CG  LYS A 127      -4.260   5.090   5.678  1.00 84.62           C
ATOM   1758 1HG  LYS A 127      -4.966   5.537   6.377  1.00 84.62           H
ATOM   1759 2HG  LYS A 127      -4.732   5.102   4.696  1.00 84.62           H
ATOM   1760  CD  LYS A 127      -3.969   3.646   6.092  1.00 84.62           C
ATOM   1761 1HD  LYS A 127      -3.448   3.131   5.286  1.00 84.62           H
ATOM   1762 2HD  LYS A 127      -3.305   3.639   6.957  1.00 84.62           H
ATOM   1763  CE  LYS A 127      -5.262   2.901   6.429  1.00 84.62           C
ATOM   1764 1HE  LYS A 127      -6.051   3.200   5.739  1.00 84.62           H
ATOM   1765 2HE  LYS A 127      -5.116   1.829   6.300  1.00 84.62           H
ATOM   1766  NZ  LYS A 127      -5.678   3.187   7.820  1.00 84.62           N
ATOM   1767 1HZ  LYS A 127      -6.553   2.714   8.016  1.00 84.62           H
ATOM   1768 2HZ  LYS A 127      -4.965   2.857   8.461  1.00 84.62           H
ATOM   1769 3HZ  LYS A 127      -5.801   4.187   7.938  1.00 84.62           H
ATOM   1770  HN  LYS A 127      -0.688   6.811   5.277  1.00 84.62           H
ATOM   1771  N   MET A 128      -2.519   7.208   2.759  1.00 86.41           N
ATOM   1772  CA  MET A 128      -3.054   7.738   1.516  1.00 86.41           C
ATOM   1773  C   MET A 128      -2.456   7.013   0.308  1.00 86.41           C
ATOM   1774  O   MET A 128      -3.175   6.658  -0.625  1.00 86.41           O
ATOM   1775  HA  MET A 128      -4.128   7.561   1.559  1.00 86.41           H
ATOM   1776  CB  MET A 128      -2.739   9.232   1.421  1.00 86.41           C
ATOM   1777 1HB  MET A 128      -3.091   9.739   2.320  1.00 86.41           H
ATOM   1778 2HB  MET A 128      -1.660   9.378   1.375  1.00 86.41           H
ATOM   1779  CG  MET A 128      -3.397   9.854   0.188  1.00 86.41           C
ATOM   1780 1HG  MET A 128      -3.015   9.380  -0.716  1.00 86.41           H
ATOM   1781 2HG  MET A 128      -4.472   9.677   0.211  1.00 86.41           H
ATOM   1782  SD  MET A 128      -3.069  11.608   0.140  1.00 86.41           S
ATOM   1783  CE  MET A 128      -1.321  11.587  -0.219  1.00 86.41           C
ATOM   1784 1HE  MET A 128      -0.793  11.059   0.575  1.00 86.41           H
ATOM   1785 2HE  MET A 128      -1.151  11.079  -1.168  1.00 86.41           H
ATOM   1786 3HE  MET A 128      -0.950  12.610  -0.284  1.00 86.41           H
ATOM   1787  HN  MET A 128      -2.016   7.866   3.317  1.00 86.41           H
ATOM   1788  N   ASN A 129      -1.148   6.814   0.366  1.00 80.91           N
ATOM   1789  CA  ASN A 129      -0.429   6.233  -0.756  1.00 80.91           C
ATOM   1790  C   ASN A 129      -0.753   4.740  -0.845  1.00 80.91           C
ATOM   1791  O   ASN A 129      -0.791   4.174  -1.936  1.00 80.91           O
ATOM   1792  HA  ASN A 129      -0.769   6.787  -1.631  1.00 80.91           H
ATOM   1793  CB  ASN A 129       1.083   6.379  -0.576  1.00 80.91           C
ATOM   1794 1HB  ASN A 129       1.378   5.981   0.395  1.00 80.91           H
ATOM   1795 2HB  ASN A 129       1.602   5.790  -1.332  1.00 80.91           H
ATOM   1796  CG  ASN A 129       1.510   7.844  -0.683  1.00 80.91           C
ATOM   1797  OD1 ASN A 129       0.986   8.614  -1.472  1.00 80.91           O
ATOM   1798  ND2 ASN A 129       2.487   8.186   0.152  1.00 80.91           N
ATOM   1799 1HD2 ASN A 129       2.873   7.505   0.774  1.00 80.91           H
ATOM   1800 2HD2 ASN A 129       2.835   9.123   0.158  1.00 80.91           H
ATOM   1801  HN  ASN A 129      -0.581   7.042   1.158  1.00 80.91           H
ATOM   1802  N   PHE A 130      -0.978   4.146   0.317  1.00 85.55           N
ATOM   1803  CA  PHE A 130      -1.379   2.750   0.379  1.00 85.55           C
ATOM   1804  C   PHE A 130      -2.635   2.504  -0.459  1.00 85.55           C
ATOM   1805  O   PHE A 130      -2.652   1.621  -1.315  1.00 85.55           O
ATOM   1806  HA  PHE A 130      -0.555   2.159  -0.022  1.00 85.55           H
ATOM   1807  CB  PHE A 130      -1.687   2.438   1.844  1.00 85.55           C
ATOM   1808 1HB  PHE A 130      -0.776   2.554   2.430  1.00 85.55           H
ATOM   1809 2HB  PHE A 130      -2.402   3.171   2.219  1.00 85.55           H
ATOM   1810  CG  PHE A 130      -2.249   1.034   2.076  1.00 85.55           C
ATOM   1811  CD1 PHE A 130      -3.586   0.857   2.255  1.00 85.55           C
ATOM   1812  HD1 PHE A 130      -4.257   1.716   2.232  1.00 85.55           H
ATOM   1813  CD2 PHE A 130      -1.412  -0.038   2.104  1.00 85.55           C
ATOM   1814  HD2 PHE A 130      -0.341   0.104   1.961  1.00 85.55           H
ATOM   1815  CE1 PHE A 130      -4.108  -0.446   2.470  1.00 85.55           C
ATOM   1816  HE1 PHE A 130      -5.179  -0.587   2.613  1.00 85.55           H
ATOM   1817  CE2 PHE A 130      -1.934  -1.341   2.319  1.00 85.55           C
ATOM   1818  HE2 PHE A 130      -1.263  -2.200   2.341  1.00 85.55           H
ATOM   1819  CZ  PHE A 130      -3.271  -1.517   2.497  1.00 85.55           C
ATOM   1820  HZ  PHE A 130      -3.671  -2.518   2.662  1.00 85.55           H
ATOM   1821  HN  PHE A 130      -0.890   4.600   1.204  1.00 85.55           H
ATOM   1822  N   TYR A 131      -3.658   3.300  -0.182  1.00 91.68           N
ATOM   1823  CA  TYR A 131      -4.930   3.150  -0.867  1.00 91.68           C
ATOM   1824  C   TYR A 131      -4.810   3.545  -2.341  1.00 91.68           C
ATOM   1825  O   TYR A 131      -5.351   2.869  -3.214  1.00 91.68           O
ATOM   1826  HA  TYR A 131      -5.225   2.103  -0.803  1.00 91.68           H
ATOM   1827  CB  TYR A 131      -5.899   4.108  -0.173  1.00 91.68           C
ATOM   1828 1HB  TYR A 131      -5.395   5.061  -0.006  1.00 91.68           H
ATOM   1829 2HB  TYR A 131      -6.740   4.305  -0.838  1.00 91.68           H
ATOM   1830  CG  TYR A 131      -6.435   3.591   1.164  1.00 91.68           C
ATOM   1831  CD1 TYR A 131      -7.069   2.366   1.225  1.00 91.68           C
ATOM   1832  HD1 TYR A 131      -7.187   1.768   0.322  1.00 91.68           H
ATOM   1833  CD2 TYR A 131      -6.285   4.348   2.307  1.00 91.68           C
ATOM   1834  HD2 TYR A 131      -5.785   5.316   2.259  1.00 91.68           H
ATOM   1835  CE1 TYR A 131      -7.574   1.879   2.483  1.00 91.68           C
ATOM   1836  HE1 TYR A 131      -8.076   0.914   2.545  1.00 91.68           H
ATOM   1837  CE2 TYR A 131      -6.790   3.861   3.565  1.00 91.68           C
ATOM   1838  HE2 TYR A 131      -6.678   4.449   4.476  1.00 91.68           H
ATOM   1839  CZ  TYR A 131      -7.409   2.651   3.591  1.00 91.68           C
ATOM   1840  OH  TYR A 131      -7.886   2.191   4.778  1.00 91.68           O
ATOM   1841  HH  TYR A 131      -8.172   2.958   5.352  1.00 91.68           H
ATOM   1842  HN  TYR A 131      -3.626   4.036   0.494  1.00 91.68           H
ATOM   1843  N   SER A 132      -4.097   4.638  -2.571  1.00 91.27           N
ATOM   1844  CA  SER A 132      -4.002   5.202  -3.907  1.00 91.27           C
ATOM   1845  C   SER A 132      -3.325   4.204  -4.849  1.00 91.27           C
ATOM   1846  O   SER A 132      -3.758   4.027  -5.987  1.00 91.27           O
ATOM   1847  HA  SER A 132      -5.031   5.383  -4.217  1.00 91.27           H
ATOM   1848  CB  SER A 132      -3.234   6.525  -3.893  1.00 91.27           C
ATOM   1849 1HB  SER A 132      -3.181   6.924  -4.906  1.00 91.27           H
ATOM   1850 2HB  SER A 132      -3.777   7.253  -3.291  1.00 91.27           H
ATOM   1851  OG  SER A 132      -1.915   6.371  -3.375  1.00 91.27           O
ATOM   1852  HG  SER A 132      -1.403   7.223  -3.484  1.00 91.27           H
ATOM   1853  HN  SER A 132      -3.591   5.134  -1.866  1.00 91.27           H
ATOM   1854  N   CYS A 133      -2.273   3.579  -4.341  1.00 88.59           N
ATOM   1855  CA  CYS A 133      -1.526   2.612  -5.127  1.00 88.59           C
ATOM   1856  C   CYS A 133      -2.473   1.475  -5.515  1.00 88.59           C
ATOM   1857  O   CYS A 133      -2.563   1.110  -6.686  1.00 88.59           O
ATOM   1858  HA  CYS A 133      -1.168   3.137  -6.012  1.00 88.59           H
ATOM   1859  CB  CYS A 133      -0.297   2.099  -4.373  1.00 88.59           C
ATOM   1860 1HB  CYS A 133      -0.579   1.797  -3.364  1.00 88.59           H
ATOM   1861 2HB  CYS A 133       0.102   1.215  -4.870  1.00 88.59           H
ATOM   1862  SG  CYS A 133       0.982   3.405  -4.299  1.00 88.59           S
ATOM   1863  HG  CYS A 133       0.464   4.049  -3.257  1.00 88.59           H
ATOM   1864  HN  CYS A 133      -1.931   3.725  -3.413  1.00 88.59           H
ATOM   1865  N   VAL A 134      -3.156   0.946  -4.510  1.00 87.82           N
ATOM   1866  CA  VAL A 134      -3.979  -0.235  -4.704  1.00 87.82           C
ATOM   1867  C   VAL A 134      -5.106   0.090  -5.687  1.00 87.82           C
ATOM   1868  O   VAL A 134      -5.408  -0.706  -6.575  1.00 87.82           O
ATOM   1869  HA  VAL A 134      -3.347  -1.009  -5.138  1.00 87.82           H
ATOM   1870  CB  VAL A 134      -4.491  -0.743  -3.354  1.00 87.82           C
ATOM   1871  HB  VAL A 134      -4.976   0.090  -2.845  1.00 87.82           H
ATOM   1872  CG1 VAL A 134      -5.532  -1.848  -3.544  1.00 87.82           C
ATOM   1873 1HG1 VAL A 134      -6.376  -1.459  -4.114  1.00 87.82           H
ATOM   1874 2HG1 VAL A 134      -5.082  -2.682  -4.083  1.00 87.82           H
ATOM   1875 3HG1 VAL A 134      -5.879  -2.191  -2.569  1.00 87.82           H
ATOM   1876  CG2 VAL A 134      -3.335  -1.223  -2.475  1.00 87.82           C
ATOM   1877 1HG2 VAL A 134      -2.809  -2.035  -2.977  1.00 87.82           H
ATOM   1878 2HG2 VAL A 134      -2.646  -0.397  -2.299  1.00 87.82           H
ATOM   1879 3HG2 VAL A 134      -3.727  -1.579  -1.522  1.00 87.82           H
ATOM   1880  HN  VAL A 134      -3.152   1.311  -3.579  1.00 87.82           H
ATOM   1881  N   LEU A 135      -5.696   1.261  -5.495  1.00 92.37           N
ATOM   1882  CA  LEU A 135      -6.831   1.668  -6.306  1.00 92.37           C
ATOM   1883  C   LEU A 135      -6.369   1.893  -7.747  1.00 92.37           C
ATOM   1884  O   LEU A 135      -7.110   1.618  -8.690  1.00 92.37           O
ATOM   1885  HA  LEU A 135      -7.549   0.848  -6.297  1.00 92.37           H
ATOM   1886  CB  LEU A 135      -7.524   2.883  -5.685  1.00 92.37           C
ATOM   1887 1HB  LEU A 135      -6.774   3.654  -5.511  1.00 92.37           H
ATOM   1888 2HB  LEU A 135      -8.231   3.283  -6.412  1.00 92.37           H
ATOM   1889  CG  LEU A 135      -8.271   2.632  -4.374  1.00 92.37           C
ATOM   1890  HG  LEU A 135      -7.578   2.171  -3.669  1.00 92.37           H
ATOM   1891  CD1 LEU A 135      -8.742   3.948  -3.751  1.00 92.37           C
ATOM   1892 1HD1 LEU A 135      -7.879   4.582  -3.546  1.00 92.37           H
ATOM   1893 2HD1 LEU A 135      -9.412   4.458  -4.442  1.00 92.37           H
ATOM   1894 3HD1 LEU A 135      -9.269   3.740  -2.820  1.00 92.37           H
ATOM   1895  CD2 LEU A 135      -9.426   1.650  -4.580  1.00 92.37           C
ATOM   1896 1HD2 LEU A 135     -10.126   2.060  -5.308  1.00 92.37           H
ATOM   1897 2HD2 LEU A 135      -9.034   0.701  -4.946  1.00 92.37           H
ATOM   1898 3HD2 LEU A 135      -9.940   1.489  -3.632  1.00 92.37           H
ATOM   1899  HN  LEU A 135      -5.411   1.924  -4.803  1.00 92.37           H
ATOM   1900  N   LEU A 136      -5.147   2.390  -7.872  1.00 91.48           N
ATOM   1901  CA  LEU A 136      -4.580   2.659  -9.182  1.00 91.48           C
ATOM   1902  C   LEU A 136      -4.374   1.337  -9.925  1.00 91.48           C
ATOM   1903  O   LEU A 136      -4.700   1.228 -11.106  1.00 91.48           O
ATOM   1904  HA  LEU A 136      -5.304   3.257  -9.735  1.00 91.48           H
ATOM   1905  CB  LEU A 136      -3.306   3.496  -9.052  1.00 91.48           C
ATOM   1906 1HB  LEU A 136      -2.709   3.089  -8.236  1.00 91.48           H
ATOM   1907 2HB  LEU A 136      -2.721   3.376  -9.964  1.00 91.48           H
ATOM   1908  CG  LEU A 136      -3.508   4.992  -8.803  1.00 91.48           C
ATOM   1909  HG  LEU A 136      -4.226   5.108  -7.991  1.00 91.48           H
ATOM   1910  CD1 LEU A 136      -2.205   5.654  -8.353  1.00 91.48           C
ATOM   1911 1HD1 LEU A 136      -1.861   5.190  -7.429  1.00 91.48           H
ATOM   1912 2HD1 LEU A 136      -1.447   5.529  -9.127  1.00 91.48           H
ATOM   1913 3HD1 LEU A 136      -2.377   6.717  -8.183  1.00 91.48           H
ATOM   1914  CD2 LEU A 136      -4.104   5.677 -10.034  1.00 91.48           C
ATOM   1915 1HD2 LEU A 136      -3.430   5.552 -10.882  1.00 91.48           H
ATOM   1916 2HD2 LEU A 136      -5.069   5.228 -10.269  1.00 91.48           H
ATOM   1917 3HD2 LEU A 136      -4.238   6.739  -9.830  1.00 91.48           H
ATOM   1918  HN  LEU A 136      -4.550   2.607  -7.100  1.00 91.48           H
ATOM   1919  N   ILE A 137      -3.834   0.366  -9.203  1.00 86.06           N
ATOM   1920  CA  ILE A 137      -3.561  -0.937  -9.785  1.00 86.06           C
ATOM   1921  C   ILE A 137      -4.876  -1.572 -10.242  1.00 86.06           C
ATOM   1922  O   ILE A 137      -4.935  -2.189 -11.304  1.00 86.06           O
ATOM   1923  HA  ILE A 137      -2.932  -0.778 -10.660  1.00 86.06           H
ATOM   1924  CB  ILE A 137      -2.766  -1.804  -8.807  1.00 86.06           C
ATOM   1925  HB  ILE A 137      -3.246  -1.745  -7.830  1.00 86.06           H
ATOM   1926  CG1 ILE A 137      -1.339  -1.278  -8.642  1.00 86.06           C
ATOM   1927 1HG1 ILE A 137      -0.775  -1.454  -9.558  1.00 86.06           H
ATOM   1928 2HG1 ILE A 137      -1.362  -0.200  -8.484  1.00 86.06           H
ATOM   1929  CG2 ILE A 137      -2.790  -3.273  -9.234  1.00 86.06           C
ATOM   1930 1HG2 ILE A 137      -3.820  -3.628  -9.258  1.00 86.06           H
ATOM   1931 2HG2 ILE A 137      -2.348  -3.371 -10.226  1.00 86.06           H
ATOM   1932 3HG2 ILE A 137      -2.217  -3.868  -8.521  1.00 86.06           H
ATOM   1933  CD1 ILE A 137      -0.637  -1.957  -7.465  1.00 86.06           C
ATOM   1934 1HD1 ILE A 137      -1.191  -1.758  -6.547  1.00 86.06           H
ATOM   1935 2HD1 ILE A 137      -0.595  -3.032  -7.638  1.00 86.06           H
ATOM   1936 3HD1 ILE A 137       0.375  -1.565  -7.370  1.00 86.06           H
ATOM   1937  HN  ILE A 137      -3.586   0.459  -8.239  1.00 86.06           H
ATOM   1938  N   MET A 138      -5.898  -1.399  -9.417  1.00 89.01           N
ATOM   1939  CA  MET A 138      -7.221  -1.899  -9.749  1.00 89.01           C
ATOM   1940  C   MET A 138      -7.740  -1.260 -11.039  1.00 89.01           C
ATOM   1941  O   MET A 138      -8.293  -1.947 -11.897  1.00 89.01           O
ATOM   1942  HA  MET A 138      -7.102  -2.973  -9.890  1.00 89.01           H
ATOM   1943  CB  MET A 138      -8.187  -1.591  -8.603  1.00 89.01           C
ATOM   1944 1HB  MET A 138      -7.799  -2.009  -7.674  1.00 89.01           H
ATOM   1945 2HB  MET A 138      -8.257  -0.512  -8.462  1.00 89.01           H
ATOM   1946  CG  MET A 138      -9.576  -2.165  -8.887  1.00 89.01           C
ATOM   1947 1HG  MET A 138      -9.944  -1.794  -9.843  1.00 89.01           H
ATOM   1948 2HG  MET A 138      -9.520  -3.251  -8.967  1.00 89.01           H
ATOM   1949  SD  MET A 138     -10.704  -1.709  -7.581  1.00 89.01           S
ATOM   1950  CE  MET A 138     -10.850   0.042  -7.895  1.00 89.01           C
ATOM   1951 1HE  MET A 138      -9.868   0.509  -7.816  1.00 89.01           H
ATOM   1952 2HE  MET A 138     -11.246   0.200  -8.898  1.00 89.01           H
ATOM   1953 3HE  MET A 138     -11.524   0.488  -7.164  1.00 89.01           H
ATOM   1954  HN  MET A 138      -5.833  -0.928  -8.537  1.00 89.01           H
ATOM   1955  N   CYS A 139      -7.544   0.047 -11.136  1.00 91.12           N
ATOM   1956  CA  CYS A 139      -8.052   0.798 -12.271  1.00 91.12           C
ATOM   1957  C   CYS A 139      -7.297   0.346 -13.523  1.00 91.12           C
ATOM   1958  O   CYS A 139      -7.871   0.280 -14.608  1.00 91.12           O
ATOM   1959  HA  CYS A 139      -9.113   0.562 -12.353  1.00 91.12           H
ATOM   1960  CB  CYS A 139      -7.936   2.307 -12.048  1.00 91.12           C
ATOM   1961 1HB  CYS A 139      -6.942   2.552 -11.672  1.00 91.12           H
ATOM   1962 2HB  CYS A 139      -8.056   2.833 -12.996  1.00 91.12           H
ATOM   1963  SG  CYS A 139      -9.209   2.864 -10.858  1.00 91.12           S
ATOM   1964  HG  CYS A 139      -8.596   2.401  -9.772  1.00 91.12           H
ATOM   1965  HN  CYS A 139      -7.050   0.589 -10.457  1.00 91.12           H
ATOM   1966  N   ILE A 140      -6.021   0.045 -13.329  1.00 84.73           N
ATOM   1967  CA  ILE A 140      -5.198  -0.461 -14.414  1.00 84.73           C
ATOM   1968  C   ILE A 140      -5.821  -1.747 -14.963  1.00 84.73           C
ATOM   1969  O   ILE A 140      -5.905  -1.931 -16.176  1.00 84.73           O
ATOM   1970  HA  ILE A 140      -5.202   0.289 -15.205  1.00 84.73           H
ATOM   1971  CB  ILE A 140      -3.749  -0.628 -13.955  1.00 84.73           C
ATOM   1972  HB  ILE A 140      -3.753  -1.126 -12.985  1.00 84.73           H
ATOM   1973  CG1 ILE A 140      -3.075   0.732 -13.762  1.00 84.73           C
ATOM   1974 1HG1 ILE A 140      -2.867   1.180 -14.734  1.00 84.73           H
ATOM   1975 2HG1 ILE A 140      -3.753   1.407 -13.238  1.00 84.73           H
ATOM   1976  CG2 ILE A 140      -2.967  -1.523 -14.919  1.00 84.73           C
ATOM   1977 1HG2 ILE A 140      -3.435  -2.506 -14.962  1.00 84.73           H
ATOM   1978 2HG2 ILE A 140      -2.970  -1.076 -15.913  1.00 84.73           H
ATOM   1979 3HG2 ILE A 140      -1.940  -1.625 -14.569  1.00 84.73           H
ATOM   1980  CD1 ILE A 140      -1.773   0.592 -12.970  1.00 84.73           C
ATOM   1981 1HD1 ILE A 140      -1.989   0.166 -11.990  1.00 84.73           H
ATOM   1982 2HD1 ILE A 140      -1.089  -0.064 -13.508  1.00 84.73           H
ATOM   1983 3HD1 ILE A 140      -1.315   1.573 -12.847  1.00 84.73           H
ATOM   1984  HN  ILE A 140      -5.550   0.143 -12.452  1.00 84.73           H
ATOM   1985  N   SER A 141      -6.242  -2.602 -14.043  1.00 85.97           N
ATOM   1986  CA  SER A 141      -6.788  -3.895 -14.418  1.00 85.97           C
ATOM   1987  C   SER A 141      -8.080  -3.706 -15.216  1.00 85.97           C
ATOM   1988  O   SER A 141      -8.302  -4.388 -16.215  1.00 85.97           O
ATOM   1989  HA  SER A 141      -6.022  -4.364 -15.036  1.00 85.97           H
ATOM   1990  CB  SER A 141      -7.048  -4.762 -13.184  1.00 85.97           C
ATOM   1991 1HB  SER A 141      -7.796  -4.280 -12.554  1.00 85.97           H
ATOM   1992 2HB  SER A 141      -7.464  -5.721 -13.496  1.00 85.97           H
ATOM   1993  OG  SER A 141      -5.861  -4.983 -12.428  1.00 85.97           O
ATOM   1994  HG  SER A 141      -5.710  -4.220 -11.799  1.00 85.97           H
ATOM   1995  HN  SER A 141      -6.215  -2.424 -13.060  1.00 85.97           H
ATOM   1996  N   VAL A 142      -8.899  -2.778 -14.744  1.00 88.38           N
ATOM   1997  CA  VAL A 142     -10.164  -2.492 -15.399  1.00 88.38           C
ATOM   1998  C   VAL A 142      -9.895  -1.940 -16.800  1.00 88.38           C
ATOM   1999  O   VAL A 142     -10.584  -2.296 -17.755  1.00 88.38           O
ATOM   2000  HA  VAL A 142     -10.706  -3.434 -15.491  1.00 88.38           H
ATOM   2001  CB  VAL A 142     -11.000  -1.547 -14.534  1.00 88.38           C
ATOM   2002  HB  VAL A 142     -10.415  -0.643 -14.363  1.00 88.38           H
ATOM   2003  CG1 VAL A 142     -12.290  -1.143 -15.252  1.00 88.38           C
ATOM   2004 1HG1 VAL A 142     -12.043  -0.637 -16.185  1.00 88.38           H
ATOM   2005 2HG1 VAL A 142     -12.880  -2.034 -15.467  1.00 88.38           H
ATOM   2006 3HG1 VAL A 142     -12.865  -0.471 -14.615  1.00 88.38           H
ATOM   2007  CG2 VAL A 142     -11.304  -2.174 -13.172  1.00 88.38           C
ATOM   2008 1HG2 VAL A 142     -11.860  -3.101 -13.315  1.00 88.38           H
ATOM   2009 2HG2 VAL A 142     -10.369  -2.388 -12.654  1.00 88.38           H
ATOM   2010 3HG2 VAL A 142     -11.899  -1.481 -12.577  1.00 88.38           H
ATOM   2011  HN  VAL A 142      -8.710  -2.226 -13.931  1.00 88.38           H
ATOM   2012  N   ASP A 143      -8.892  -1.078 -16.879  1.00 82.65           N
ATOM   2013  CA  ASP A 143      -8.554  -0.436 -18.138  1.00 82.65           C
ATOM   2014  C   ASP A 143      -8.153  -1.502 -19.159  1.00 82.65           C
ATOM   2015  O   ASP A 143      -8.557  -1.439 -20.319  1.00 82.65           O
ATOM   2016  HA  ASP A 143      -9.453   0.107 -18.432  1.00 82.65           H
ATOM   2017  CB  ASP A 143      -7.374   0.523 -17.968  1.00 82.65           C
ATOM   2018 1HB  ASP A 143      -7.631   1.298 -17.245  1.00 82.65           H
ATOM   2019 2HB  ASP A 143      -6.517  -0.017 -17.565  1.00 82.65           H
ATOM   2020  CG  ASP A 143      -6.996   1.169 -19.302  1.00 82.65           C
ATOM   2021  OD1 ASP A 143      -7.877   1.845 -19.876  1.00 82.65           O
ATOM   2022  OD2 ASP A 143      -5.834   0.973 -19.718  1.00 82.65           O
ATOM   2023  HN  ASP A 143      -8.316  -0.818 -16.104  1.00 82.65           H
ATOM   2024  N   ARG A 144      -7.364  -2.458 -18.690  1.00 72.98           N
ATOM   2025  CA  ARG A 144      -6.880  -3.520 -19.554  1.00 72.98           C
ATOM   2026  C   ARG A 144      -8.047  -4.382 -20.041  1.00 72.98           C
ATOM   2027  O   ARG A 144      -8.090  -4.775 -21.205  1.00 72.98           O
ATOM   2028  HA  ARG A 144      -6.399  -3.005 -20.386  1.00 72.98           H
ATOM   2029  CB  ARG A 144      -5.870  -4.407 -18.824  1.00 72.98           C
ATOM   2030 1HB  ARG A 144      -6.285  -4.728 -17.869  1.00 72.98           H
ATOM   2031 2HB  ARG A 144      -5.682  -5.308 -19.408  1.00 72.98           H
ATOM   2032  CG  ARG A 144      -4.554  -3.662 -18.590  1.00 72.98           C
ATOM   2033 1HG  ARG A 144      -4.726  -2.812 -17.930  1.00 72.98           H
ATOM   2034 2HG  ARG A 144      -3.845  -4.319 -18.086  1.00 72.98           H
ATOM   2035  CD  ARG A 144      -3.957  -3.176 -19.912  1.00 72.98           C
ATOM   2036 1HD  ARG A 144      -3.819  -4.018 -20.590  1.00 72.98           H
ATOM   2037 2HD  ARG A 144      -4.644  -2.484 -20.399  1.00 72.98           H
ATOM   2038  NE  ARG A 144      -2.659  -2.508 -19.666  1.00 72.98           N
ATOM   2039  HE  ARG A 144      -2.314  -2.486 -18.728  1.00 72.98           H
ATOM   2040  CZ  ARG A 144      -1.918  -1.931 -20.621  1.00 72.98           C
ATOM   2041  NH1 ARG A 144      -2.332  -1.930 -21.896  1.00 72.98           N
ATOM   2042 1HH1 ARG A 144      -3.200  -2.363 -22.140  1.00 72.98           H
ATOM   2043 2HH1 ARG A 144      -1.773  -1.497 -22.603  1.00 72.98           H
ATOM   2044  NH2 ARG A 144      -0.757  -1.354 -20.283  1.00 72.98           N
ATOM   2045 1HH2 ARG A 144      -0.192  -0.919 -20.985  1.00 72.98           H
ATOM   2046 2HH2 ARG A 144      -0.455  -1.359 -19.330  1.00 72.98           H
ATOM   2047  HN  ARG A 144      -7.056  -2.512 -17.740  1.00 72.98           H
ATOM   2048  N   TYR A 145      -8.965  -4.650 -19.124  1.00 84.32           N
ATOM   2049  CA  TYR A 145     -10.167  -5.392 -19.463  1.00 84.32           C
ATOM   2050  C   TYR A 145     -10.912  -4.729 -20.623  1.00 84.32           C
ATOM   2051  O   TYR A 145     -11.246  -5.386 -21.608  1.00 84.32           O
ATOM   2052  HA  TYR A 145      -9.869  -6.398 -19.760  1.00 84.32           H
ATOM   2053  CB  TYR A 145     -11.052  -5.355 -18.216  1.00 84.32           C
ATOM   2054 1HB  TYR A 145     -10.629  -6.019 -17.462  1.00 84.32           H
ATOM   2055 2HB  TYR A 145     -11.033  -4.347 -17.799  1.00 84.32           H
ATOM   2056  CG  TYR A 145     -12.506  -5.758 -18.472  1.00 84.32           C
ATOM   2057  CD1 TYR A 145     -13.498  -4.798 -18.474  1.00 84.32           C
ATOM   2058  HD1 TYR A 145     -13.246  -3.753 -18.293  1.00 84.32           H
ATOM   2059  CD2 TYR A 145     -12.825  -7.081 -18.700  1.00 84.32           C
ATOM   2060  HD2 TYR A 145     -12.042  -7.838 -18.699  1.00 84.32           H
ATOM   2061  CE1 TYR A 145     -14.866  -5.177 -18.715  1.00 84.32           C
ATOM   2062  HE1 TYR A 145     -15.659  -4.430 -18.719  1.00 84.32           H
ATOM   2063  CE2 TYR A 145     -14.193  -7.460 -18.941  1.00 84.32           C
ATOM   2064  HE2 TYR A 145     -14.459  -8.501 -19.123  1.00 84.32           H
ATOM   2065  CZ  TYR A 145     -15.146  -6.490 -18.937  1.00 84.32           C
ATOM   2066  OH  TYR A 145     -16.438  -6.848 -19.165  1.00 84.32           O
ATOM   2067  HH  TYR A 145     -16.496  -7.832 -19.331  1.00 84.32           H
ATOM   2068  HN  TYR A 145      -8.898  -4.370 -18.166  1.00 84.32           H
ATOM   2069  N   ILE A 146     -11.151  -3.435 -20.468  1.00 81.35           N
ATOM   2070  CA  ILE A 146     -11.912  -2.691 -21.457  1.00 81.35           C
ATOM   2071  C   ILE A 146     -11.156  -2.698 -22.787  1.00 81.35           C
ATOM   2072  O   ILE A 146     -11.761  -2.840 -23.849  1.00 81.35           O
ATOM   2073  HA  ILE A 146     -12.861  -3.208 -21.597  1.00 81.35           H
ATOM   2074  CB  ILE A 146     -12.234  -1.287 -20.941  1.00 81.35           C
ATOM   2075  HB  ILE A 146     -11.304  -0.821 -20.615  1.00 81.35           H
ATOM   2076  CG1 ILE A 146     -13.158  -1.349 -19.723  1.00 81.35           C
ATOM   2077 1HG1 ILE A 146     -14.160  -1.642 -20.037  1.00 81.35           H
ATOM   2078 2HG1 ILE A 146     -12.804  -2.115 -19.032  1.00 81.35           H
ATOM   2079  CG2 ILE A 146     -12.812  -0.412 -22.055  1.00 81.35           C
ATOM   2080 1HG2 ILE A 146     -12.087  -0.328 -22.864  1.00 81.35           H
ATOM   2081 2HG2 ILE A 146     -13.729  -0.864 -22.433  1.00 81.35           H
ATOM   2082 3HG2 ILE A 146     -13.032   0.580 -21.660  1.00 81.35           H
ATOM   2083  CD1 ILE A 146     -13.215   0.002 -19.008  1.00 81.35           C
ATOM   2084 1HD1 ILE A 146     -12.215   0.280 -18.674  1.00 81.35           H
ATOM   2085 2HD1 ILE A 146     -13.592   0.760 -19.695  1.00 81.35           H
ATOM   2086 3HD1 ILE A 146     -13.879  -0.070 -18.147  1.00 81.35           H
ATOM   2087  HN  ILE A 146     -10.835  -2.898 -19.686  1.00 81.35           H
ATOM   2088  N   ALA A 147      -9.844  -2.544 -22.686  1.00 80.06           N
ATOM   2089  CA  ALA A 147      -9.015  -2.387 -23.870  1.00 80.06           C
ATOM   2090  C   ALA A 147      -9.057  -3.678 -24.690  1.00 80.06           C
ATOM   2091  O   ALA A 147      -8.906  -3.647 -25.910  1.00 80.06           O
ATOM   2092  HA  ALA A 147      -9.435  -1.575 -24.464  1.00 80.06           H
ATOM   2093  CB  ALA A 147      -7.593  -2.007 -23.451  1.00 80.06           C
ATOM   2094 1HB  ALA A 147      -7.616  -1.069 -22.897  1.00 80.06           H
ATOM   2095 2HB  ALA A 147      -7.179  -2.793 -22.819  1.00 80.06           H
ATOM   2096 3HB  ALA A 147      -6.972  -1.890 -24.339  1.00 80.06           H
ATOM   2097  HN  ALA A 147      -9.348  -2.524 -21.818  1.00 80.06           H
ATOM   2098  N   ILE A 148      -9.262  -4.782 -23.987  1.00 76.62           N
ATOM   2099  CA  ILE A 148      -9.122  -6.094 -24.596  1.00 76.62           C
ATOM   2100  C   ILE A 148     -10.508  -6.637 -24.950  1.00 76.62           C
ATOM   2101  O   ILE A 148     -10.746  -7.051 -26.083  1.00 76.62           O
ATOM   2102  HA  ILE A 148      -8.556  -5.967 -25.518  1.00 76.62           H
ATOM   2103  CB  ILE A 148      -8.311  -7.022 -23.690  1.00 76.62           C
ATOM   2104  HB  ILE A 148      -8.730  -6.970 -22.685  1.00 76.62           H
ATOM   2105  CG1 ILE A 148      -6.855  -6.562 -23.596  1.00 76.62           C
ATOM   2106 1HG1 ILE A 148      -6.370  -6.679 -24.565  1.00 76.62           H
ATOM   2107 2HG1 ILE A 148      -6.821  -5.501 -23.349  1.00 76.62           H
ATOM   2108  CG2 ILE A 148      -8.424  -8.476 -24.152  1.00 76.62           C
ATOM   2109 1HG2 ILE A 148      -9.469  -8.786 -24.124  1.00 76.62           H
ATOM   2110 2HG2 ILE A 148      -8.046  -8.564 -25.171  1.00 76.62           H
ATOM   2111 3HG2 ILE A 148      -7.838  -9.114 -23.491  1.00 76.62           H
ATOM   2112  CD1 ILE A 148      -6.094  -7.363 -22.538  1.00 76.62           C
ATOM   2113 1HD1 ILE A 148      -6.568  -7.223 -21.566  1.00 76.62           H
ATOM   2114 2HD1 ILE A 148      -6.110  -8.420 -22.801  1.00 76.62           H
ATOM   2115 3HD1 ILE A 148      -5.062  -7.015 -22.492  1.00 76.62           H
ATOM   2116  HN  ILE A 148      -9.518  -4.790 -23.020  1.00 76.62           H
ATOM   2117  N   ALA A 149     -11.387  -6.618 -23.958  1.00 76.84           N
ATOM   2118  CA  ALA A 149     -12.692  -7.239 -24.103  1.00 76.84           C
ATOM   2119  C   ALA A 149     -13.577  -6.358 -24.987  1.00 76.84           C
ATOM   2120  O   ALA A 149     -14.380  -6.864 -25.769  1.00 76.84           O
ATOM   2121  HA  ALA A 149     -12.549  -8.202 -24.592  1.00 76.84           H
ATOM   2122  CB  ALA A 149     -13.302  -7.475 -22.719  1.00 76.84           C
ATOM   2123 1HB  ALA A 149     -12.650  -8.130 -22.142  1.00 76.84           H
ATOM   2124 2HB  ALA A 149     -13.409  -6.522 -22.202  1.00 76.84           H
ATOM   2125 3HB  ALA A 149     -14.281  -7.941 -22.829  1.00 76.84           H
ATOM   2126  HN  ALA A 149     -11.219  -6.189 -23.070  1.00 76.84           H
ATOM   2127  N   GLN A 150     -13.399  -5.054 -24.833  1.00 68.94           N
ATOM   2128  CA  GLN A 150     -14.233  -4.096 -25.541  1.00 68.94           C
ATOM   2129  C   GLN A 150     -13.383  -3.256 -26.496  1.00 68.94           C
ATOM   2130  O   GLN A 150     -13.578  -2.047 -26.606  1.00 68.94           O
ATOM   2131  HA  GLN A 150     -14.944  -4.696 -26.108  1.00 68.94           H
ATOM   2132  CB  GLN A 150     -14.998  -3.206 -24.560  1.00 68.94           C
ATOM   2133 1HB  GLN A 150     -14.295  -2.599 -23.989  1.00 68.94           H
ATOM   2134 2HB  GLN A 150     -15.638  -2.517 -25.111  1.00 68.94           H
ATOM   2135  CG  GLN A 150     -15.847  -4.046 -23.604  1.00 68.94           C
ATOM   2136 1HG  GLN A 150     -16.456  -4.747 -24.174  1.00 68.94           H
ATOM   2137 2HG  GLN A 150     -15.197  -4.638 -22.959  1.00 68.94           H
ATOM   2138  CD  GLN A 150     -16.751  -3.156 -22.748  1.00 68.94           C
ATOM   2139  OE1 GLN A 150     -16.759  -1.942 -22.863  1.00 68.94           O
ATOM   2140  NE2 GLN A 150     -17.509  -3.827 -21.885  1.00 68.94           N
ATOM   2141 1HE2 GLN A 150     -17.454  -4.825 -21.841  1.00 68.94           H
ATOM   2142 2HE2 GLN A 150     -18.135  -3.334 -21.281  1.00 68.94           H
ATOM   2143  HN  GLN A 150     -12.703  -4.650 -24.240  1.00 68.94           H
ATOM   2144  N   ALA A 151     -12.458  -3.931 -27.163  1.00 68.33           N
ATOM   2145  CA  ALA A 151     -11.419  -3.240 -27.907  1.00 68.33           C
ATOM   2146  C   ALA A 151     -12.066  -2.286 -28.913  1.00 68.33           C
ATOM   2147  O   ALA A 151     -11.587  -1.171 -29.114  1.00 68.33           O
ATOM   2148  HA  ALA A 151     -10.830  -2.660 -27.196  1.00 68.33           H
ATOM   2149  CB  ALA A 151     -10.506  -4.266 -28.582  1.00 68.33           C
ATOM   2150 1HB  ALA A 151     -10.048  -4.899 -27.823  1.00 68.33           H
ATOM   2151 2HB  ALA A 151     -11.092  -4.881 -29.264  1.00 68.33           H
ATOM   2152 3HB  ALA A 151      -9.726  -3.747 -29.140  1.00 68.33           H
ATOM   2153  HN  ALA A 151     -12.411  -4.929 -27.200  1.00 68.33           H
ATOM   2154  N   MET A 152     -13.147  -2.758 -29.517  1.00 57.90           N
ATOM   2155  CA  MET A 152     -13.820  -1.993 -30.553  1.00 57.90           C
ATOM   2156  C   MET A 152     -14.308  -0.648 -30.011  1.00 57.90           C
ATOM   2157  O   MET A 152     -14.077   0.393 -30.624  1.00 57.90           O
ATOM   2158  HA  MET A 152     -13.072  -1.829 -31.329  1.00 57.90           H
ATOM   2159  CB  MET A 152     -15.011  -2.791 -31.086  1.00 57.90           C
ATOM   2160 1HB  MET A 152     -15.542  -3.256 -30.255  1.00 57.90           H
ATOM   2161 2HB  MET A 152     -15.714  -2.119 -31.577  1.00 57.90           H
ATOM   2162  CG  MET A 152     -14.552  -3.868 -32.071  1.00 57.90           C
ATOM   2163 1HG  MET A 152     -13.860  -3.438 -32.796  1.00 57.90           H
ATOM   2164 2HG  MET A 152     -14.012  -4.652 -31.541  1.00 57.90           H
ATOM   2165  SD  MET A 152     -15.963  -4.563 -32.916  1.00 57.90           S
ATOM   2166  CE  MET A 152     -15.131  -5.588 -34.117  1.00 57.90           C
ATOM   2167 1HE  MET A 152     -14.498  -4.966 -34.750  1.00 57.90           H
ATOM   2168 2HE  MET A 152     -14.515  -6.326 -33.602  1.00 57.90           H
ATOM   2169 3HE  MET A 152     -15.870  -6.099 -34.733  1.00 57.90           H
ATOM   2170  HN  MET A 152     -13.561  -3.644 -29.310  1.00 57.90           H
ATOM   2171  N   ARG A 153     -14.974  -0.713 -28.867  1.00 55.38           N
ATOM   2172  CA  ARG A 153     -15.550   0.478 -28.268  1.00 55.38           C
ATOM   2173  C   ARG A 153     -14.445   1.382 -27.716  1.00 55.38           C
ATOM   2174  O   ARG A 153     -14.610   2.599 -27.649  1.00 55.38           O
ATOM   2175  HA  ARG A 153     -16.087   0.967 -29.080  1.00 55.38           H
ATOM   2176  CB  ARG A 153     -16.514   0.115 -27.137  1.00 55.38           C
ATOM   2177 1HB  ARG A 153     -16.058  -0.638 -26.494  1.00 55.38           H
ATOM   2178 2HB  ARG A 153     -16.701   0.992 -26.518  1.00 55.38           H
ATOM   2179  CG  ARG A 153     -17.837  -0.415 -27.694  1.00 55.38           C
ATOM   2180 1HG  ARG A 153     -18.237   0.289 -28.423  1.00 55.38           H
ATOM   2181 2HG  ARG A 153     -17.664  -1.355 -28.219  1.00 55.38           H
ATOM   2182  CD  ARG A 153     -18.856  -0.631 -26.573  1.00 55.38           C
ATOM   2183 1HD  ARG A 153     -18.501  -1.404 -25.891  1.00 55.38           H
ATOM   2184 2HD  ARG A 153     -18.967   0.283 -25.990  1.00 55.38           H
ATOM   2185  NE  ARG A 153     -20.163  -1.025 -27.146  1.00 55.38           N
ATOM   2186  HE  ARG A 153     -20.240  -1.082 -28.142  1.00 55.38           H
ATOM   2187  CZ  ARG A 153     -21.249  -1.309 -26.415  1.00 55.38           C
ATOM   2188  NH1 ARG A 153     -21.203  -1.248 -25.077  1.00 55.38           N
ATOM   2189 1HH1 ARG A 153     -20.354  -0.989 -24.617  1.00 55.38           H
ATOM   2190 2HH1 ARG A 153     -22.018  -1.462 -24.539  1.00 55.38           H
ATOM   2191  NH2 ARG A 153     -22.382  -1.655 -27.041  1.00 55.38           N
ATOM   2192 1HH2 ARG A 153     -23.201  -1.871 -26.510  1.00 55.38           H
ATOM   2193 2HH2 ARG A 153     -22.408  -1.698 -28.040  1.00 55.38           H
ATOM   2194  HN  ARG A 153     -15.121  -1.558 -28.354  1.00 55.38           H
ATOM   2195  N   ALA A 154     -13.344   0.751 -27.334  1.00 61.03           N
ATOM   2196  CA  ALA A 154     -12.278   1.458 -26.645  1.00 61.03           C
ATOM   2197  C   ALA A 154     -11.594   2.418 -27.621  1.00 61.03           C
ATOM   2198  O   ALA A 154     -11.064   3.450 -27.213  1.00 61.03           O
ATOM   2199  HA  ALA A 154     -12.730   2.035 -25.838  1.00 61.03           H
ATOM   2200  CB  ALA A 154     -11.302   0.446 -26.042  1.00 61.03           C
ATOM   2201 1HB  ALA A 154     -11.831  -0.192 -25.334  1.00 61.03           H
ATOM   2202 2HB  ALA A 154     -10.877  -0.167 -26.836  1.00 61.03           H
ATOM   2203 3HB  ALA A 154     -10.502   0.977 -25.525  1.00 61.03           H
ATOM   2204  HN  ALA A 154     -13.175  -0.222 -27.489  1.00 61.03           H
ATOM   2205  N   HIS A 155     -11.628   2.043 -28.891  1.00 55.99           N
ATOM   2206  CA  HIS A 155     -10.837   2.733 -29.896  1.00 55.99           C
ATOM   2207  C   HIS A 155     -11.470   4.091 -30.204  1.00 55.99           C
ATOM   2208  O   HIS A 155     -10.764   5.082 -30.385  1.00 55.99           O
ATOM   2209  HA  HIS A 155      -9.850   2.891 -29.463  1.00 55.99           H
ATOM   2210  CB  HIS A 155     -10.666   1.863 -31.144  1.00 55.99           C
ATOM   2211 1HB  HIS A 155     -10.812   0.818 -30.869  1.00 55.99           H
ATOM   2212 2HB  HIS A 155     -11.447   2.116 -31.861  1.00 55.99           H
ATOM   2213  CG  HIS A 155      -9.321   2.009 -31.814  1.00 55.99           C
ATOM   2214  ND1 HIS A 155      -8.907   3.184 -32.417  1.00 55.99           N
ATOM   2215  HD1 HIS A 155      -9.435   4.031 -32.471  1.00 55.99           H
ATOM   2216  CD2 HIS A 155      -8.300   1.117 -31.968  1.00 55.99           C
ATOM   2217  HD2 HIS A 155      -8.294   0.087 -31.609  1.00 55.99           H
ATOM   2218  CE1 HIS A 155      -7.691   2.995 -32.910  1.00 55.99           C
ATOM   2219  HE1 HIS A 155      -7.095   3.735 -33.444  1.00 55.99           H
ATOM   2220  NE2 HIS A 155      -7.318   1.713 -32.631  1.00 55.99           N
ATOM   2221  HN  HIS A 155     -12.182   1.285 -29.236  1.00 55.99           H
ATOM   2222  N   THR A 156     -12.794   4.094 -30.253  1.00 62.20           N
ATOM   2223  CA  THR A 156     -13.525   5.281 -30.664  1.00 62.20           C
ATOM   2224  C   THR A 156     -13.483   6.342 -29.563  1.00 62.20           C
ATOM   2225  O   THR A 156     -13.611   7.534 -29.840  1.00 62.20           O
ATOM   2226  HA  THR A 156     -13.028   5.705 -31.537  1.00 62.20           H
ATOM   2227  CB  THR A 156     -14.945   4.854 -31.043  1.00 62.20           C
ATOM   2228  HB  THR A 156     -15.624   5.706 -31.028  1.00 62.20           H
ATOM   2229  OG1 THR A 156     -15.250   3.809 -30.123  1.00 62.20           O
ATOM   2230  HG1 THR A 156     -16.226   3.596 -30.158  1.00 62.20           H
ATOM   2231  CG2 THR A 156     -15.007   4.175 -32.412  1.00 62.20           C
ATOM   2232 1HG2 THR A 156     -14.379   3.284 -32.405  1.00 62.20           H
ATOM   2233 2HG2 THR A 156     -14.649   4.865 -33.176  1.00 62.20           H
ATOM   2234 3HG2 THR A 156     -16.036   3.892 -32.632  1.00 62.20           H
ATOM   2235  HN  THR A 156     -13.364   3.307 -30.018  1.00 62.20           H
ATOM   2236  N   TRP A 157     -13.302   5.871 -28.338  1.00 56.51           N
ATOM   2237  CA  TRP A 157     -13.492   6.721 -27.175  1.00 56.51           C
ATOM   2238  C   TRP A 157     -12.112   7.055 -26.604  1.00 56.51           C
ATOM   2239  O   TRP A 157     -11.976   7.310 -25.408  1.00 56.51           O
ATOM   2240  HA  TRP A 157     -13.989   7.632 -27.505  1.00 56.51           H
ATOM   2241  CB  TRP A 157     -14.416   6.054 -26.153  1.00 56.51           C
ATOM   2242 1HB  TRP A 157     -14.095   5.022 -26.008  1.00 56.51           H
ATOM   2243 2HB  TRP A 157     -14.306   6.560 -25.194  1.00 56.51           H
ATOM   2244  CG  TRP A 157     -15.893   6.061 -26.552  1.00 56.51           C
ATOM   2245  CD1 TRP A 157     -16.436   5.673 -27.714  1.00 56.51           C
ATOM   2246  HD1 TRP A 157     -15.865   5.286 -28.558  1.00 56.51           H
ATOM   2247  CD2 TRP A 157     -17.001   6.496 -25.737  1.00 56.51           C
ATOM   2248  NE1 TRP A 157     -17.807   5.826 -27.708  1.00 56.51           N
ATOM   2249  HE1 TRP A 157     -18.431   5.605 -28.457  1.00 56.51           H
ATOM   2250  CE2 TRP A 157     -18.162   6.342 -26.467  1.00 56.51           C
ATOM   2251  CE3 TRP A 157     -17.022   7.004 -24.426  1.00 56.51           C
ATOM   2252  HE3 TRP A 157     -16.120   7.135 -23.829  1.00 56.51           H
ATOM   2253  CZ2 TRP A 157     -19.429   6.672 -25.971  1.00 56.51           C
ATOM   2254  HZ2 TRP A 157     -20.331   6.540 -26.568  1.00 56.51           H
ATOM   2255  CZ3 TRP A 157     -18.296   7.328 -23.944  1.00 56.51           C
ATOM   2256  HZ3 TRP A 157     -18.369   7.726 -22.932  1.00 56.51           H
ATOM   2257  CH2 TRP A 157     -19.474   7.179 -24.667  1.00 56.51           C
ATOM   2258  HH2 TRP A 157     -20.429   7.455 -24.220  1.00 56.51           H
ATOM   2259  HN  TRP A 157     -13.032   4.930 -28.135  1.00 56.51           H
ATOM   2260  N   ARG A 158     -11.123   7.043 -27.485  1.00 57.35           N
ATOM   2261  CA  ARG A 158      -9.738   7.146 -27.058  1.00 57.35           C
ATOM   2262  C   ARG A 158      -9.520   8.443 -26.277  1.00 57.35           C
ATOM   2263  O   ARG A 158      -8.914   8.432 -25.206  1.00 57.35           O
ATOM   2264  HA  ARG A 158      -9.576   6.274 -26.425  1.00 57.35           H
ATOM   2265  CB  ARG A 158      -8.788   7.115 -28.257  1.00 57.35           C
ATOM   2266 1HB  ARG A 158      -9.060   6.293 -28.919  1.00 57.35           H
ATOM   2267 2HB  ARG A 158      -8.893   8.035 -28.833  1.00 57.35           H
ATOM   2268  CG  ARG A 158      -7.337   6.953 -27.802  1.00 57.35           C
ATOM   2269 1HG  ARG A 158      -7.035   7.824 -27.220  1.00 57.35           H
ATOM   2270 2HG  ARG A 158      -7.252   6.087 -27.147  1.00 57.35           H
ATOM   2271  CD  ARG A 158      -6.402   6.786 -29.002  1.00 57.35           C
ATOM   2272 1HD  ARG A 158      -6.696   5.912 -29.584  1.00 57.35           H
ATOM   2273 2HD  ARG A 158      -6.483   7.650 -29.661  1.00 57.35           H
ATOM   2274  NE  ARG A 158      -5.004   6.635 -28.537  1.00 57.35           N
ATOM   2275  HE  ARG A 158      -4.823   6.734 -27.559  1.00 57.35           H
ATOM   2276  CZ  ARG A 158      -3.968   6.375 -29.346  1.00 57.35           C
ATOM   2277  NH1 ARG A 158      -4.153   6.234 -30.665  1.00 57.35           N
ATOM   2278 1HH1 ARG A 158      -5.071   6.322 -31.054  1.00 57.35           H
ATOM   2279 2HH1 ARG A 158      -3.374   6.040 -31.262  1.00 57.35           H
ATOM   2280  NH2 ARG A 158      -2.743   6.260 -28.815  1.00 57.35           N
ATOM   2281 1HH2 ARG A 158      -1.959   6.066 -29.404  1.00 57.35           H
ATOM   2282 2HH2 ARG A 158      -2.613   6.367 -27.829  1.00 57.35           H
ATOM   2283  HN  ARG A 158     -11.256   6.964 -28.473  1.00 57.35           H
ATOM   2284  N   GLU A 159     -10.025   9.530 -26.842  1.00 63.25           N
ATOM   2285  CA  GLU A 159      -9.837  10.841 -26.244  1.00 63.25           C
ATOM   2286  C   GLU A 159     -10.615  10.941 -24.931  1.00 63.25           C
ATOM   2287  O   GLU A 159     -10.081  11.401 -23.922  1.00 63.25           O
ATOM   2288  HA  GLU A 159      -8.768  10.919 -26.048  1.00 63.25           H
ATOM   2289  CB  GLU A 159     -10.252  11.950 -27.213  1.00 63.25           C
ATOM   2290 1HB  GLU A 159     -11.212  11.701 -27.667  1.00 63.25           H
ATOM   2291 2HB  GLU A 159     -10.256  12.908 -26.694  1.00 63.25           H
ATOM   2292  CG  GLU A 159      -9.245  12.083 -28.357  1.00 63.25           C
ATOM   2293 1HG  GLU A 159      -8.233  12.111 -27.954  1.00 63.25           H
ATOM   2294 2HG  GLU A 159      -9.307  11.208 -29.004  1.00 63.25           H
ATOM   2295  CD  GLU A 159      -9.509  13.349 -29.175  1.00 63.25           C
ATOM   2296  OE1 GLU A 159      -8.552  13.807 -29.837  1.00 63.25           O
ATOM   2297  OE2 GLU A 159     -10.662  13.829 -29.121  1.00 63.25           O
ATOM   2298  HN  GLU A 159     -10.553   9.524 -27.691  1.00 63.25           H
ATOM   2299  N   LYS A 160     -11.865  10.504 -24.985  1.00 69.01           N
ATOM   2300  CA  LYS A 160     -12.728  10.559 -23.818  1.00 69.01           C
ATOM   2301  C   LYS A 160     -12.096   9.753 -22.681  1.00 69.01           C
ATOM   2302  O   LYS A 160     -12.183  10.140 -21.517  1.00 69.01           O
ATOM   2303  HA  LYS A 160     -12.792  11.602 -23.507  1.00 69.01           H
ATOM   2304  CB  LYS A 160     -14.145  10.107 -24.177  1.00 69.01           C
ATOM   2305 1HB  LYS A 160     -14.106   9.145 -24.689  1.00 69.01           H
ATOM   2306 2HB  LYS A 160     -14.726   9.959 -23.267  1.00 69.01           H
ATOM   2307  CG  LYS A 160     -14.839  11.138 -25.070  1.00 69.01           C
ATOM   2308 1HG  LYS A 160     -14.758  12.127 -24.620  1.00 69.01           H
ATOM   2309 2HG  LYS A 160     -14.337  11.184 -26.036  1.00 69.01           H
ATOM   2310  CD  LYS A 160     -16.314  10.783 -25.272  1.00 69.01           C
ATOM   2311 1HD  LYS A 160     -16.395   9.796 -25.729  1.00 69.01           H
ATOM   2312 2HD  LYS A 160     -16.815  10.730 -24.306  1.00 69.01           H
ATOM   2313  CE  LYS A 160     -17.010  11.819 -26.157  1.00 69.01           C
ATOM   2314 1HE  LYS A 160     -16.956  12.802 -25.689  1.00 69.01           H
ATOM   2315 2HE  LYS A 160     -16.495  11.893 -27.115  1.00 69.01           H
ATOM   2316  NZ  LYS A 160     -18.425  11.445 -26.377  1.00 69.01           N
ATOM   2317 1HZ  LYS A 160     -18.874  12.146 -26.956  1.00 69.01           H
ATOM   2318 2HZ  LYS A 160     -18.469  10.545 -26.841  1.00 69.01           H
ATOM   2319 3HZ  LYS A 160     -18.903  11.389 -25.484  1.00 69.01           H
ATOM   2320  HN  LYS A 160     -12.287  10.117 -25.805  1.00 69.01           H
ATOM   2321  N   ARG A 161     -11.473   8.646 -23.060  1.00 67.01           N
ATOM   2322  CA  ARG A 161     -10.853   7.766 -22.084  1.00 67.01           C
ATOM   2323  C   ARG A 161      -9.745   8.504 -21.330  1.00 67.01           C
ATOM   2324  O   ARG A 161      -9.540   8.274 -20.139  1.00 67.01           O
ATOM   2325  HA  ARG A 161     -11.663   7.481 -21.412  1.00 67.01           H
ATOM   2326  CB  ARG A 161     -10.263   6.525 -22.758  1.00 67.01           C
ATOM   2327 1HB  ARG A 161      -9.689   6.823 -23.636  1.00 67.01           H
ATOM   2328 2HB  ARG A 161      -9.570   6.032 -22.076  1.00 67.01           H
ATOM   2329  CG  ARG A 161     -11.365   5.548 -23.170  1.00 67.01           C
ATOM   2330 1HG  ARG A 161     -11.951   5.266 -22.295  1.00 67.01           H
ATOM   2331 2HG  ARG A 161     -12.047   6.035 -23.867  1.00 67.01           H
ATOM   2332  CD  ARG A 161     -10.773   4.295 -23.819  1.00 67.01           C
ATOM   2333 1HD  ARG A 161     -11.540   3.777 -24.395  1.00 67.01           H
ATOM   2334 2HD  ARG A 161      -9.985   4.576 -24.518  1.00 67.01           H
ATOM   2335  NE  ARG A 161     -10.228   3.395 -22.779  1.00 67.01           N
ATOM   2336  HE  ARG A 161     -10.394   3.631 -21.821  1.00 67.01           H
ATOM   2337  CZ  ARG A 161      -9.524   2.285 -23.039  1.00 67.01           C
ATOM   2338  NH1 ARG A 161      -9.271   1.921 -24.304  1.00 67.01           N
ATOM   2339 1HH1 ARG A 161      -9.607   2.480 -25.062  1.00 67.01           H
ATOM   2340 2HH1 ARG A 161      -8.745   1.091 -24.490  1.00 67.01           H
ATOM   2341  NH2 ARG A 161      -9.078   1.543 -22.016  1.00 67.01           N
ATOM   2342 1HH2 ARG A 161      -8.552   0.712 -22.193  1.00 67.01           H
ATOM   2343 2HH2 ARG A 161      -9.272   1.822 -21.075  1.00 67.01           H
ATOM   2344  HN  ARG A 161     -11.388   8.349 -24.011  1.00 67.01           H
ATOM   2345  N   LEU A 162      -9.061   9.377 -22.055  1.00 78.16           N
ATOM   2346  CA  LEU A 162      -7.967  10.137 -21.474  1.00 78.16           C
ATOM   2347  C   LEU A 162      -8.527  11.131 -20.454  1.00 78.16           C
ATOM   2348  O   LEU A 162      -7.942  11.329 -19.390  1.00 78.16           O
ATOM   2349  HA  LEU A 162      -7.321   9.432 -20.951  1.00 78.16           H
ATOM   2350  CB  LEU A 162      -7.126  10.791 -22.573  1.00 78.16           C
ATOM   2351 1HB  LEU A 162      -6.850  10.024 -23.297  1.00 78.16           H
ATOM   2352 2HB  LEU A 162      -7.750  11.514 -23.098  1.00 78.16           H
ATOM   2353  CG  LEU A 162      -5.851  11.499 -22.110  1.00 78.16           C
ATOM   2354  HG  LEU A 162      -6.117  12.195 -21.315  1.00 78.16           H
ATOM   2355  CD1 LEU A 162      -4.852  10.500 -21.523  1.00 78.16           C
ATOM   2356 1HD1 LEU A 162      -5.302   9.996 -20.667  1.00 78.16           H
ATOM   2357 2HD1 LEU A 162      -4.587   9.763 -22.280  1.00 78.16           H
ATOM   2358 3HD1 LEU A 162      -3.955  11.030 -21.202  1.00 78.16           H
ATOM   2359  CD2 LEU A 162      -5.239  12.322 -23.245  1.00 78.16           C
ATOM   2360 1HD2 LEU A 162      -4.991  11.664 -24.078  1.00 78.16           H
ATOM   2361 2HD2 LEU A 162      -5.956  13.074 -23.576  1.00 78.16           H
ATOM   2362 3HD2 LEU A 162      -4.334  12.815 -22.889  1.00 78.16           H
ATOM   2363  HN  LEU A 162      -9.243   9.568 -23.019  1.00 78.16           H
ATOM   2364  N   LEU A 163      -9.652  11.729 -20.815  1.00 81.66           N
ATOM   2365  CA  LEU A 163     -10.312  12.676 -19.933  1.00 81.66           C
ATOM   2366  C   LEU A 163     -10.760  11.954 -18.661  1.00 81.66           C
ATOM   2367  O   LEU A 163     -10.481  12.410 -17.553  1.00 81.66           O
ATOM   2368  HA  LEU A 163      -9.579  13.434 -19.660  1.00 81.66           H
ATOM   2369  CB  LEU A 163     -11.449  13.390 -20.668  1.00 81.66           C
ATOM   2370 1HB  LEU A 163     -11.046  13.831 -21.579  1.00 81.66           H
ATOM   2371 2HB  LEU A 163     -12.183  12.644 -20.972  1.00 81.66           H
ATOM   2372  CG  LEU A 163     -12.172  14.486 -19.881  1.00 81.66           C
ATOM   2373  HG  LEU A 163     -12.509  14.061 -18.936  1.00 81.66           H
ATOM   2374  CD1 LEU A 163     -11.222  15.637 -19.546  1.00 81.66           C
ATOM   2375 1HD1 LEU A 163     -10.395  15.263 -18.944  1.00 81.66           H
ATOM   2376 2HD1 LEU A 163     -10.833  16.068 -20.469  1.00 81.66           H
ATOM   2377 3HD1 LEU A 163     -11.761  16.402 -18.987  1.00 81.66           H
ATOM   2378  CD2 LEU A 163     -13.416  14.968 -20.630  1.00 81.66           C
ATOM   2379 1HD2 LEU A 163     -13.123  15.370 -21.600  1.00 81.66           H
ATOM   2380 2HD2 LEU A 163     -14.100  14.132 -20.774  1.00 81.66           H
ATOM   2381 3HD2 LEU A 163     -13.910  15.747 -20.049  1.00 81.66           H
ATOM   2382  HN  LEU A 163     -10.111  11.577 -21.691  1.00 81.66           H
ATOM   2383  N   TYR A 164     -11.448  10.839 -18.862  1.00 74.81           N
ATOM   2384  CA  TYR A 164     -11.946  10.056 -17.744  1.00 74.81           C
ATOM   2385  C   TYR A 164     -10.798   9.586 -16.849  1.00 74.81           C
ATOM   2386  O   TYR A 164     -10.952   9.496 -15.632  1.00 74.81           O
ATOM   2387  HA  TYR A 164     -12.616  10.688 -17.162  1.00 74.81           H
ATOM   2388  CB  TYR A 164     -12.631   8.833 -18.359  1.00 74.81           C
ATOM   2389 1HB  TYR A 164     -12.003   8.442 -19.160  1.00 74.81           H
ATOM   2390 2HB  TYR A 164     -12.705   8.052 -17.602  1.00 74.81           H
ATOM   2391  CG  TYR A 164     -14.027   9.117 -18.917  1.00 74.81           C
ATOM   2392  CD1 TYR A 164     -14.995   9.672 -18.104  1.00 74.81           C
ATOM   2393  HD1 TYR A 164     -14.764   9.908 -17.066  1.00 74.81           H
ATOM   2394  CD2 TYR A 164     -14.318   8.818 -20.232  1.00 74.81           C
ATOM   2395  HD2 TYR A 164     -13.554   8.379 -20.874  1.00 74.81           H
ATOM   2396  CE1 TYR A 164     -16.309   9.939 -18.629  1.00 74.81           C
ATOM   2397  HE1 TYR A 164     -17.082  10.377 -17.999  1.00 74.81           H
ATOM   2398  CE2 TYR A 164     -15.632   9.085 -20.757  1.00 74.81           C
ATOM   2399  HE2 TYR A 164     -15.876   8.853 -21.794  1.00 74.81           H
ATOM   2400  CZ  TYR A 164     -16.563   9.632 -19.930  1.00 74.81           C
ATOM   2401  OH  TYR A 164     -17.804   9.884 -20.425  1.00 74.81           O
ATOM   2402  HH  TYR A 164     -18.381  10.286 -19.714  1.00 74.81           H
ATOM   2403  HN  TYR A 164     -11.664  10.471 -19.766  1.00 74.81           H
ATOM   2404  N   SER A 165      -9.672   9.299 -17.486  1.00 86.04           N
ATOM   2405  CA  SER A 165      -8.506   8.817 -16.765  1.00 86.04           C
ATOM   2406  C   SER A 165      -8.043   9.870 -15.756  1.00 86.04           C
ATOM   2407  O   SER A 165      -7.595   9.531 -14.662  1.00 86.04           O
ATOM   2408  HA  SER A 165      -8.836   7.914 -16.252  1.00 86.04           H
ATOM   2409  CB  SER A 165      -7.369   8.469 -17.728  1.00 86.04           C
ATOM   2410 1HB  SER A 165      -6.623   7.869 -17.206  1.00 86.04           H
ATOM   2411 2HB  SER A 165      -7.757   7.857 -18.542  1.00 86.04           H
ATOM   2412  OG  SER A 165      -6.748   9.634 -18.265  1.00 86.04           O
ATOM   2413  HG  SER A 165      -7.445  10.303 -18.526  1.00 86.04           H
ATOM   2414  HN  SER A 165      -9.550   9.390 -18.475  1.00 86.04           H
ATOM   2415  N   LYS A 166      -8.168  11.126 -16.160  1.00 83.29           N
ATOM   2416  CA  LYS A 166      -7.796  12.231 -15.293  1.00 83.29           C
ATOM   2417  C   LYS A 166      -8.756  12.285 -14.102  1.00 83.29           C
ATOM   2418  O   LYS A 166      -8.323  12.387 -12.955  1.00 83.29           O
ATOM   2419  HA  LYS A 166      -6.793  12.029 -14.918  1.00 83.29           H
ATOM   2420  CB  LYS A 166      -7.729  13.536 -16.088  1.00 83.29           C
ATOM   2421 1HB  LYS A 166      -8.655  13.675 -16.646  1.00 83.29           H
ATOM   2422 2HB  LYS A 166      -7.641  14.380 -15.403  1.00 83.29           H
ATOM   2423  CG  LYS A 166      -6.542  13.530 -17.053  1.00 83.29           C
ATOM   2424 1HG  LYS A 166      -5.618  13.373 -16.497  1.00 83.29           H
ATOM   2425 2HG  LYS A 166      -6.640  12.698 -17.750  1.00 83.29           H
ATOM   2426  CD  LYS A 166      -6.459  14.846 -17.828  1.00 83.29           C
ATOM   2427 1HD  LYS A 166      -7.371  14.989 -18.408  1.00 83.29           H
ATOM   2428 2HD  LYS A 166      -6.391  15.681 -17.130  1.00 83.29           H
ATOM   2429  CE  LYS A 166      -5.247  14.856 -18.763  1.00 83.29           C
ATOM   2430 1HE  LYS A 166      -4.340  14.656 -18.193  1.00 83.29           H
ATOM   2431 2HE  LYS A 166      -5.343  14.060 -19.501  1.00 83.29           H
ATOM   2432  NZ  LYS A 166      -5.131  16.164 -19.447  1.00 83.29           N
ATOM   2433 1HZ  LYS A 166      -4.332  16.149 -20.071  1.00 83.29           H
ATOM   2434 2HZ  LYS A 166      -5.974  16.341 -19.982  1.00 83.29           H
ATOM   2435 3HZ  LYS A 166      -5.008  16.897 -18.757  1.00 83.29           H
ATOM   2436  HN  LYS A 166      -8.516  11.392 -17.059  1.00 83.29           H
ATOM   2437  N   MET A 167     -10.041  12.214 -14.415  1.00 84.92           N
ATOM   2438  CA  MET A 167     -11.067  12.305 -13.390  1.00 84.92           C
ATOM   2439  C   MET A 167     -10.933  11.166 -12.378  1.00 84.92           C
ATOM   2440  O   MET A 167     -11.020  11.390 -11.171  1.00 84.92           O
ATOM   2441  HA  MET A 167     -10.904  13.262 -12.895  1.00 84.92           H
ATOM   2442  CB  MET A 167     -12.449  12.246 -14.045  1.00 84.92           C
ATOM   2443 1HB  MET A 167     -12.540  11.330 -14.628  1.00 84.92           H
ATOM   2444 2HB  MET A 167     -13.219  12.210 -13.274  1.00 84.92           H
ATOM   2445  CG  MET A 167     -12.680  13.458 -14.949  1.00 84.92           C
ATOM   2446 1HG  MET A 167     -12.580  14.377 -14.371  1.00 84.92           H
ATOM   2447 2HG  MET A 167     -11.922  13.489 -15.731  1.00 84.92           H
ATOM   2448  SD  MET A 167     -14.306  13.373 -15.680  1.00 84.92           S
ATOM   2449  CE  MET A 167     -15.299  13.885 -14.288  1.00 84.92           C
ATOM   2450 1HE  MET A 167     -15.149  13.192 -13.460  1.00 84.92           H
ATOM   2451 2HE  MET A 167     -15.004  14.888 -13.980  1.00 84.92           H
ATOM   2452 3HE  MET A 167     -16.351  13.888 -14.573  1.00 84.92           H
ATOM   2453  HN  MET A 167     -10.384  12.097 -15.347  1.00 84.92           H
ATOM   2454  N   VAL A 168     -10.723   9.969 -12.906  1.00 92.38           N
ATOM   2455  CA  VAL A 168     -10.619   8.788 -12.065  1.00 92.38           C
ATOM   2456  C   VAL A 168      -9.431   8.946 -11.114  1.00 92.38           C
ATOM   2457  O   VAL A 168      -9.532   8.627  -9.931  1.00 92.38           O
ATOM   2458  HA  VAL A 168     -11.534   8.722 -11.476  1.00 92.38           H
ATOM   2459  CB  VAL A 168     -10.525   7.533 -12.936  1.00 92.38           C
ATOM   2460  HB  VAL A 168      -9.718   7.682 -13.653  1.00 92.38           H
ATOM   2461  CG1 VAL A 168     -10.181   6.305 -12.091  1.00 92.38           C
ATOM   2462 1HG1 VAL A 168      -9.222   6.460 -11.597  1.00 92.38           H
ATOM   2463 2HG1 VAL A 168     -10.956   6.152 -11.340  1.00 92.38           H
ATOM   2464 3HG1 VAL A 168     -10.120   5.427 -12.734  1.00 92.38           H
ATOM   2465  CG2 VAL A 168     -11.819   7.313 -13.722  1.00 92.38           C
ATOM   2466 1HG2 VAL A 168     -12.650   7.195 -13.028  1.00 92.38           H
ATOM   2467 2HG2 VAL A 168     -12.003   8.173 -14.367  1.00 92.38           H
ATOM   2468 3HG2 VAL A 168     -11.725   6.415 -14.332  1.00 92.38           H
ATOM   2469  HN  VAL A 168     -10.624   9.800 -13.886  1.00 92.38           H
ATOM   2470  N   CYS A 169      -8.333   9.440 -11.668  1.00 93.82           N
ATOM   2471  CA  CYS A 169      -7.126   9.642 -10.884  1.00 93.82           C
ATOM   2472  C   CYS A 169      -7.449  10.608  -9.743  1.00 93.82           C
ATOM   2473  O   CYS A 169      -7.101  10.353  -8.592  1.00 93.82           O
ATOM   2474  HA  CYS A 169      -6.839   8.665 -10.495  1.00 93.82           H
ATOM   2475  CB  CYS A 169      -5.968  10.146 -11.749  1.00 93.82           C
ATOM   2476 1HB  CYS A 169      -6.301  10.979 -12.368  1.00 93.82           H
ATOM   2477 2HB  CYS A 169      -5.166  10.521 -11.113  1.00 93.82           H
ATOM   2478  SG  CYS A 169      -5.343   8.791 -12.808  1.00 93.82           S
ATOM   2479  HG  CYS A 169      -6.317   8.859 -13.711  1.00 93.82           H
ATOM   2480  HN  CYS A 169      -8.260   9.700 -12.631  1.00 93.82           H
ATOM   2481  N   PHE A 170      -8.112  11.698 -10.104  1.00 93.28           N
ATOM   2482  CA  PHE A 170      -8.459  12.718  -9.130  1.00 93.28           C
ATOM   2483  C   PHE A 170      -9.344  12.141  -8.023  1.00 93.28           C
ATOM   2484  O   PHE A 170      -9.111  12.394  -6.842  1.00 93.28           O
ATOM   2485  HA  PHE A 170      -7.528  13.082  -8.695  1.00 93.28           H
ATOM   2486  CB  PHE A 170      -9.240  13.802  -9.876  1.00 93.28           C
ATOM   2487 1HB  PHE A 170      -8.632  14.168 -10.704  1.00 93.28           H
ATOM   2488 2HB  PHE A 170     -10.135  13.357 -10.310  1.00 93.28           H
ATOM   2489  CG  PHE A 170      -9.650  14.988  -9.001  1.00 93.28           C
ATOM   2490  CD1 PHE A 170     -10.927  15.087  -8.545  1.00 93.28           C
ATOM   2491  HD1 PHE A 170     -11.659  14.320  -8.802  1.00 93.28           H
ATOM   2492  CD2 PHE A 170      -8.738  15.944  -8.680  1.00 93.28           C
ATOM   2493  HD2 PHE A 170      -7.714  15.865  -9.046  1.00 93.28           H
ATOM   2494  CE1 PHE A 170     -11.308  16.187  -7.733  1.00 93.28           C
ATOM   2495  HE1 PHE A 170     -12.332  16.266  -7.367  1.00 93.28           H
ATOM   2496  CE2 PHE A 170      -9.118  17.045  -7.868  1.00 93.28           C
ATOM   2497  HE2 PHE A 170      -8.387  17.811  -7.611  1.00 93.28           H
ATOM   2498  CZ  PHE A 170     -10.396  17.143  -7.411  1.00 93.28           C
ATOM   2499  HZ  PHE A 170     -10.688  17.988  -6.788  1.00 93.28           H
ATOM   2500  HN  PHE A 170      -8.408  11.888 -11.039  1.00 93.28           H
ATOM   2501  N   THR A 171     -10.341  11.377  -8.444  1.00 93.39           N
ATOM   2502  CA  THR A 171     -11.269  10.773  -7.504  1.00 93.39           C
ATOM   2503  C   THR A 171     -10.522   9.869  -6.522  1.00 93.39           C
ATOM   2504  O   THR A 171     -10.844   9.835  -5.335  1.00 93.39           O
ATOM   2505  HA  THR A 171     -11.731  11.567  -6.918  1.00 93.39           H
ATOM   2506  CB  THR A 171     -12.345  10.039  -8.307  1.00 93.39           C
ATOM   2507  HB  THR A 171     -11.925   9.174  -8.821  1.00 93.39           H
ATOM   2508  OG1 THR A 171     -12.897  11.046  -9.150  1.00 93.39           O
ATOM   2509  HG1 THR A 171     -12.416  11.061 -10.026  1.00 93.39           H
ATOM   2510  CG2 THR A 171     -13.523   9.593  -7.438  1.00 93.39           C
ATOM   2511 1HG2 THR A 171     -13.985  10.465  -6.977  1.00 93.39           H
ATOM   2512 2HG2 THR A 171     -13.165   8.918  -6.661  1.00 93.39           H
ATOM   2513 3HG2 THR A 171     -14.257   9.077  -8.058  1.00 93.39           H
ATOM   2514  HN  THR A 171     -10.518  11.169  -9.406  1.00 93.39           H
ATOM   2515  N   ILE A 172      -9.537   9.158  -7.053  1.00 93.92           N
ATOM   2516  CA  ILE A 172      -8.757   8.238  -6.243  1.00 93.92           C
ATOM   2517  C   ILE A 172      -8.019   9.021  -5.156  1.00 93.92           C
ATOM   2518  O   ILE A 172      -8.024   8.627  -3.990  1.00 93.92           O
ATOM   2519  HA  ILE A 172      -9.456   7.554  -5.761  1.00 93.92           H
ATOM   2520  CB  ILE A 172      -7.836   7.395  -7.127  1.00 93.92           C
ATOM   2521  HB  ILE A 172      -7.361   8.056  -7.852  1.00 93.92           H
ATOM   2522  CG1 ILE A 172      -8.634   6.356  -7.917  1.00 93.92           C
ATOM   2523 1HG1 ILE A 172      -8.997   5.581  -7.243  1.00 93.92           H
ATOM   2524 2HG1 ILE A 172      -9.510   6.827  -8.363  1.00 93.92           H
ATOM   2525  CG2 ILE A 172      -6.720   6.753  -6.301  1.00 93.92           C
ATOM   2526 1HG2 ILE A 172      -6.127   7.533  -5.822  1.00 93.92           H
ATOM   2527 2HG2 ILE A 172      -7.157   6.109  -5.538  1.00 93.92           H
ATOM   2528 3HG2 ILE A 172      -6.079   6.160  -6.954  1.00 93.92           H
ATOM   2529  CD1 ILE A 172      -7.775   5.724  -9.014  1.00 93.92           C
ATOM   2530 1HD1 ILE A 172      -7.434   6.498  -9.701  1.00 93.92           H
ATOM   2531 2HD1 ILE A 172      -6.913   5.233  -8.563  1.00 93.92           H
ATOM   2532 3HD1 ILE A 172      -8.367   4.989  -9.561  1.00 93.92           H
ATOM   2533  HN  ILE A 172      -9.271   9.204  -8.015  1.00 93.92           H
ATOM   2534  N   TRP A 173      -7.403  10.116  -5.575  1.00 92.07           N
ATOM   2535  CA  TRP A 173      -6.582  10.906  -4.673  1.00 92.07           C
ATOM   2536  C   TRP A 173      -7.488  11.453  -3.568  1.00 92.07           C
ATOM   2537  O   TRP A 173      -7.135  11.404  -2.390  1.00 92.07           O
ATOM   2538  HA  TRP A 173      -5.828  10.245  -4.244  1.00 92.07           H
ATOM   2539  CB  TRP A 173      -5.833  12.003  -5.431  1.00 92.07           C
ATOM   2540 1HB  TRP A 173      -6.520  12.482  -6.129  1.00 92.07           H
ATOM   2541 2HB  TRP A 173      -5.514  12.768  -4.722  1.00 92.07           H
ATOM   2542  CG  TRP A 173      -4.611  11.503  -6.204  1.00 92.07           C
ATOM   2543  CD1 TRP A 173      -4.449  11.428  -7.532  1.00 92.07           C
ATOM   2544  HD1 TRP A 173      -5.202  11.728  -8.260  1.00 92.07           H
ATOM   2545  CD2 TRP A 173      -3.379  11.009  -5.638  1.00 92.07           C
ATOM   2546  NE1 TRP A 173      -3.207  10.923  -7.862  1.00 92.07           N
ATOM   2547  HE1 TRP A 173      -2.856  10.774  -8.786  1.00 92.07           H
ATOM   2548  CE2 TRP A 173      -2.536  10.661  -6.673  1.00 92.07           C
ATOM   2549  CE3 TRP A 173      -2.989  10.862  -4.295  1.00 92.07           C
ATOM   2550  HE3 TRP A 173      -3.636  11.130  -3.459  1.00 92.07           H
ATOM   2551  CZ2 TRP A 173      -1.251  10.142  -6.474  1.00 92.07           C
ATOM   2552  HZ2 TRP A 173      -0.604   9.874  -7.310  1.00 92.07           H
ATOM   2553  CZ3 TRP A 173      -1.702  10.342  -4.113  1.00 92.07           C
ATOM   2554  HZ3 TRP A 173      -1.350  10.207  -3.090  1.00 92.07           H
ATOM   2555  CH2 TRP A 173      -0.842   9.986  -5.145  1.00 92.07           C
ATOM   2556  HH2 TRP A 173       0.148   9.588  -4.920  1.00 92.07           H
ATOM   2557  HN  TRP A 173      -7.457  10.464  -6.511  1.00 92.07           H
ATOM   2558  N   VAL A 174      -8.637  11.963  -3.987  1.00 95.56           N
ATOM   2559  CA  VAL A 174      -9.577  12.556  -3.052  1.00 95.56           C
ATOM   2560  C   VAL A 174     -10.034  11.493  -2.051  1.00 95.56           C
ATOM   2561  O   VAL A 174     -10.081  11.746  -0.848  1.00 95.56           O
ATOM   2562  HA  VAL A 174      -9.052  13.344  -2.511  1.00 95.56           H
ATOM   2563  CB  VAL A 174     -10.738  13.198  -3.814  1.00 95.56           C
ATOM   2564  HB  VAL A 174     -11.157  12.446  -4.482  1.00 95.56           H
ATOM   2565  CG1 VAL A 174     -11.844  13.644  -2.855  1.00 95.56           C
ATOM   2566 1HG1 VAL A 174     -12.221  12.779  -2.308  1.00 95.56           H
ATOM   2567 2HG1 VAL A 174     -11.443  14.373  -2.151  1.00 95.56           H
ATOM   2568 3HG1 VAL A 174     -12.657  14.097  -3.423  1.00 95.56           H
ATOM   2569  CG2 VAL A 174     -10.251  14.369  -4.671  1.00 95.56           C
ATOM   2570 1HG2 VAL A 174      -9.794  15.123  -4.030  1.00 95.56           H
ATOM   2571 2HG2 VAL A 174      -9.516  14.011  -5.391  1.00 95.56           H
ATOM   2572 3HG2 VAL A 174     -11.096  14.807  -5.201  1.00 95.56           H
ATOM   2573  HN  VAL A 174      -8.927  11.975  -4.944  1.00 95.56           H
ATOM   2574  N   LEU A 175     -10.361  10.325  -2.585  1.00 90.13           N
ATOM   2575  CA  LEU A 175     -10.871   9.242  -1.762  1.00 90.13           C
ATOM   2576  C   LEU A 175      -9.807   8.840  -0.739  1.00 90.13           C
ATOM   2577  O   LEU A 175     -10.103   8.693   0.446  1.00 90.13           O
ATOM   2578  HA  LEU A 175     -11.740   9.622  -1.225  1.00 90.13           H
ATOM   2579  CB  LEU A 175     -11.351   8.083  -2.638  1.00 90.13           C
ATOM   2580 1HB  LEU A 175     -12.115   8.460  -3.318  1.00 90.13           H
ATOM   2581 2HB  LEU A 175     -10.515   7.748  -3.252  1.00 90.13           H
ATOM   2582  CG  LEU A 175     -11.920   6.872  -1.896  1.00 90.13           C
ATOM   2583  HG  LEU A 175     -11.173   6.527  -1.182  1.00 90.13           H
ATOM   2584  CD1 LEU A 175     -13.167   7.256  -1.096  1.00 90.13           C
ATOM   2585 1HD1 LEU A 175     -12.909   8.024  -0.367  1.00 90.13           H
ATOM   2586 2HD1 LEU A 175     -13.929   7.641  -1.774  1.00 90.13           H
ATOM   2587 3HD1 LEU A 175     -13.552   6.377  -0.579  1.00 90.13           H
ATOM   2588  CD2 LEU A 175     -12.192   5.716  -2.860  1.00 90.13           C
ATOM   2589 1HD2 LEU A 175     -12.911   6.033  -3.615  1.00 90.13           H
ATOM   2590 2HD2 LEU A 175     -11.261   5.422  -3.346  1.00 90.13           H
ATOM   2591 3HD2 LEU A 175     -12.596   4.869  -2.307  1.00 90.13           H
ATOM   2592  HN  LEU A 175     -10.282  10.114  -3.560  1.00 90.13           H
ATOM   2593  N   ALA A 176      -8.589   8.673  -1.234  1.00 95.15           N
ATOM   2594  CA  ALA A 176      -7.498   8.204  -0.396  1.00 95.15           C
ATOM   2595  C   ALA A 176      -7.249   9.217   0.724  1.00 95.15           C
ATOM   2596  O   ALA A 176      -6.980   8.835   1.861  1.00 95.15           O
ATOM   2597  HA  ALA A 176      -7.803   7.255   0.045  1.00 95.15           H
ATOM   2598  CB  ALA A 176      -6.256   7.971  -1.258  1.00 95.15           C
ATOM   2599 1HB  ALA A 176      -6.477   7.223  -2.019  1.00 95.15           H
ATOM   2600 2HB  ALA A 176      -5.968   8.905  -1.740  1.00 95.15           H
ATOM   2601 3HB  ALA A 176      -5.438   7.619  -0.629  1.00 95.15           H
ATOM   2602  HN  ALA A 176      -8.343   8.853  -2.187  1.00 95.15           H
ATOM   2603  N   ALA A 177      -7.348  10.487   0.362  1.00 95.10           N
ATOM   2604  CA  ALA A 177      -7.113  11.558   1.316  1.00 95.10           C
ATOM   2605  C   ALA A 177      -8.138  11.460   2.448  1.00 95.10           C
ATOM   2606  O   ALA A 177      -7.784  11.558   3.621  1.00 95.10           O
ATOM   2607  HA  ALA A 177      -6.114  11.421   1.729  1.00 95.10           H
ATOM   2608  CB  ALA A 177      -7.168  12.906   0.595  1.00 95.10           C
ATOM   2609 1HB  ALA A 177      -6.402  12.935  -0.179  1.00 95.10           H
ATOM   2610 2HB  ALA A 177      -8.150  13.035   0.139  1.00 95.10           H
ATOM   2611 3HB  ALA A 177      -6.992  13.708   1.311  1.00 95.10           H
ATOM   2612  HN  ALA A 177      -7.583  10.789  -0.562  1.00 95.10           H
ATOM   2613  N   ALA A 178      -9.389  11.267   2.055  1.00 95.21           N
ATOM   2614  CA  ALA A 178     -10.476  11.218   3.018  1.00 95.21           C
ATOM   2615  C   ALA A 178     -10.268  10.028   3.957  1.00 95.21           C
ATOM   2616  O   ALA A 178     -10.583  10.106   5.143  1.00 95.21           O
ATOM   2617  HA  ALA A 178     -10.446  12.139   3.600  1.00 95.21           H
ATOM   2618  CB  ALA A 178     -11.813  11.149   2.276  1.00 95.21           C
ATOM   2619 1HB  ALA A 178     -11.925  12.031   1.646  1.00 95.21           H
ATOM   2620 2HB  ALA A 178     -11.837  10.253   1.655  1.00 95.21           H
ATOM   2621 3HB  ALA A 178     -12.628  11.112   2.999  1.00 95.21           H
ATOM   2622  HN  ALA A 178      -9.664  11.146   1.102  1.00 95.21           H
ATOM   2623  N   LEU A 179      -9.738   8.954   3.390  1.00 92.26           N
ATOM   2624  CA  LEU A 179      -9.549   7.727   4.144  1.00 92.26           C
ATOM   2625  C   LEU A 179      -8.384   7.907   5.120  1.00 92.26           C
ATOM   2626  O   LEU A 179      -8.110   7.026   5.934  1.00 92.26           O
ATOM   2627  HA  LEU A 179     -10.458   7.554   4.720  1.00 92.26           H
ATOM   2628  CB  LEU A 179      -9.379   6.537   3.197  1.00 92.26           C
ATOM   2629 1HB  LEU A 179      -8.576   6.767   2.497  1.00 92.26           H
ATOM   2630 2HB  LEU A 179      -9.056   5.676   3.781  1.00 92.26           H
ATOM   2631  CG  LEU A 179     -10.619   6.137   2.394  1.00 92.26           C
ATOM   2632  HG  LEU A 179     -10.992   7.022   1.878  1.00 92.26           H
ATOM   2633  CD1 LEU A 179     -10.267   5.104   1.322  1.00 92.26           C
ATOM   2634 1HD1 LEU A 179      -9.529   5.525   0.639  1.00 92.26           H
ATOM   2635 2HD1 LEU A 179      -9.856   4.213   1.797  1.00 92.26           H
ATOM   2636 3HD1 LEU A 179     -11.166   4.837   0.766  1.00 92.26           H
ATOM   2637  CD2 LEU A 179     -11.736   5.648   3.318  1.00 92.26           C
ATOM   2638 1HD2 LEU A 179     -11.389   4.781   3.880  1.00 92.26           H
ATOM   2639 2HD2 LEU A 179     -12.010   6.444   4.010  1.00 92.26           H
ATOM   2640 3HD2 LEU A 179     -12.605   5.370   2.721  1.00 92.26           H
ATOM   2641  HN  LEU A 179      -9.440   8.915   2.436  1.00 92.26           H
ATOM   2642  N   CYS A 180      -7.730   9.053   5.006  1.00 91.19           N
ATOM   2643  CA  CYS A 180      -6.554   9.328   5.814  1.00 91.19           C
ATOM   2644  C   CYS A 180      -6.964  10.255   6.960  1.00 91.19           C
ATOM   2645  O   CYS A 180      -6.132  10.640   7.780  1.00 91.19           O
ATOM   2646  HA  CYS A 180      -6.208   8.368   6.198  1.00 91.19           H
ATOM   2647  CB  CYS A 180      -5.419   9.921   4.978  1.00 91.19           C
ATOM   2648 1HB  CYS A 180      -5.745  10.852   4.515  1.00 91.19           H
ATOM   2649 2HB  CYS A 180      -4.572  10.163   5.619  1.00 91.19           H
ATOM   2650  SG  CYS A 180      -4.904   8.730   3.687  1.00 91.19           S
ATOM   2651  HG  CYS A 180      -6.085   8.665   3.079  1.00 91.19           H
ATOM   2652  HN  CYS A 180      -7.991   9.786   4.377  1.00 91.19           H
ATOM   2653  N   ILE A 181      -8.247  10.589   6.978  1.00 91.30           N
ATOM   2654  CA  ILE A 181      -8.768  11.502   7.982  1.00 91.30           C
ATOM   2655  C   ILE A 181      -8.457  10.952   9.375  1.00 91.30           C
ATOM   2656  O   ILE A 181      -7.976  11.682  10.241  1.00 91.30           O
ATOM   2657  HA  ILE A 181      -8.247  12.452   7.861  1.00 91.30           H
ATOM   2658  CB  ILE A 181     -10.255  11.767   7.743  1.00 91.30           C
ATOM   2659  HB  ILE A 181     -10.752  10.810   7.581  1.00 91.30           H
ATOM   2660  CG1 ILE A 181     -10.467  12.606   6.481  1.00 91.30           C
ATOM   2661 1HG1 ILE A 181     -10.046  13.601   6.626  1.00 91.30           H
ATOM   2662 2HG1 ILE A 181      -9.934  12.153   5.645  1.00 91.30           H
ATOM   2663  CG2 ILE A 181     -10.902  12.408   8.973  1.00 91.30           C
ATOM   2664 1HG2 ILE A 181     -10.799  11.740   9.827  1.00 91.30           H
ATOM   2665 2HG2 ILE A 181     -10.408  13.355   9.190  1.00 91.30           H
ATOM   2666 3HG2 ILE A 181     -11.959  12.586   8.776  1.00 91.30           H
ATOM   2667  CD1 ILE A 181     -11.955  12.721   6.142  1.00 91.30           C
ATOM   2668 1HD1 ILE A 181     -12.367  11.726   5.974  1.00 91.30           H
ATOM   2669 2HD1 ILE A 181     -12.480  13.197   6.970  1.00 91.30           H
ATOM   2670 3HD1 ILE A 181     -12.077  13.322   5.241  1.00 91.30           H
ATOM   2671  HN  ILE A 181      -8.923  10.248   6.326  1.00 91.30           H
ATOM   2672  N   PRO A 182      -8.724   9.661   9.617  1.00 92.73           N
ATOM   2673  CA  PRO A 182      -8.473   9.072  10.934  1.00 92.73           C
ATOM   2674  C   PRO A 182      -7.050   9.312  11.411  1.00 92.73           C
ATOM   2675  O   PRO A 182      -6.831   9.682  12.563  1.00 92.73           O
ATOM   2676  HA  PRO A 182      -9.108   9.546  11.683  1.00 92.73           H
ATOM   2677  CB  PRO A 182      -8.759   7.584  10.726  1.00 92.73           C
ATOM   2678 1HB  PRO A 182      -7.857   7.036  10.455  1.00 92.73           H
ATOM   2679 2HB  PRO A 182      -9.152   7.121  11.631  1.00 92.73           H
ATOM   2680  CG  PRO A 182      -9.784   7.576   9.598  1.00 92.73           C
ATOM   2681 1HG  PRO A 182      -9.828   6.608   9.098  1.00 92.73           H
ATOM   2682 2HG  PRO A 182     -10.791   7.777   9.965  1.00 92.73           H
ATOM   2683  CD  PRO A 182      -9.281   8.673   8.675  1.00 92.73           C
ATOM   2684 1HD  PRO A 182      -8.522   8.306   7.985  1.00 92.73           H
ATOM   2685 2HD  PRO A 182     -10.085   9.091   8.068  1.00 92.73           H
ATOM   2686  N   GLU A 183      -6.110   9.091  10.503  1.00 89.75           N
ATOM   2687  CA  GLU A 183      -4.702   9.211  10.839  1.00 89.75           C
ATOM   2688  C   GLU A 183      -4.374  10.647  11.251  1.00 89.75           C
ATOM   2689  O   GLU A 183      -3.585  10.870  12.167  1.00 89.75           O
ATOM   2690  HA  GLU A 183      -4.547   8.539  11.684  1.00 89.75           H
ATOM   2691  CB  GLU A 183      -3.820   8.760   9.673  1.00 89.75           C
ATOM   2692 1HB  GLU A 183      -4.246   9.111   8.733  1.00 89.75           H
ATOM   2693 2HB  GLU A 183      -2.796   9.098   9.834  1.00 89.75           H
ATOM   2694  CG  GLU A 183      -3.761   7.233   9.588  1.00 89.75           C
ATOM   2695 1HG  GLU A 183      -2.942   6.933   8.934  1.00 89.75           H
ATOM   2696 2HG  GLU A 183      -3.550   6.819  10.573  1.00 89.75           H
ATOM   2697  CD  GLU A 183      -5.078   6.662   9.060  1.00 89.75           C
ATOM   2698  OE1 GLU A 183      -5.235   5.425   9.145  1.00 89.75           O
ATOM   2699  OE2 GLU A 183      -5.899   7.476   8.583  1.00 89.75           O
ATOM   2700  HN  GLU A 183      -6.298   8.835   9.555  1.00 89.75           H
ATOM   2701  N   ILE A 184      -4.998  11.586  10.553  1.00 91.06           N
ATOM   2702  CA  ILE A 184      -4.740  12.995  10.797  1.00 91.06           C
ATOM   2703  C   ILE A 184      -5.147  13.343  12.230  1.00 91.06           C
ATOM   2704  O   ILE A 184      -4.445  14.086  12.915  1.00 91.06           O
ATOM   2705  HA  ILE A 184      -3.666  13.153  10.694  1.00 91.06           H
ATOM   2706  CB  ILE A 184      -5.427  13.856   9.735  1.00 91.06           C
ATOM   2707  HB  ILE A 184      -6.478  13.568   9.690  1.00 91.06           H
ATOM   2708  CG1 ILE A 184      -4.829  13.602   8.351  1.00 91.06           C
ATOM   2709 1HG1 ILE A 184      -3.817  14.005   8.309  1.00 91.06           H
ATOM   2710 2HG1 ILE A 184      -4.752  12.529   8.175  1.00 91.06           H
ATOM   2711  CG2 ILE A 184      -5.381  15.337  10.117  1.00 91.06           C
ATOM   2712 1HG2 ILE A 184      -5.890  15.483  11.070  1.00 91.06           H
ATOM   2713 2HG2 ILE A 184      -4.343  15.657  10.208  1.00 91.06           H
ATOM   2714 3HG2 ILE A 184      -5.876  15.927   9.346  1.00 91.06           H
ATOM   2715  CD1 ILE A 184      -5.685  14.244   7.257  1.00 91.06           C
ATOM   2716 1HD1 ILE A 184      -6.689  13.820   7.286  1.00 91.06           H
ATOM   2717 2HD1 ILE A 184      -5.739  15.320   7.422  1.00 91.06           H
ATOM   2718 3HD1 ILE A 184      -5.236  14.048   6.283  1.00 91.06           H
ATOM   2719  HN  ILE A 184      -5.667  11.396   9.835  1.00 91.06           H
ATOM   2720  N   LEU A 185      -6.278  12.790  12.641  1.00 91.32           N
ATOM   2721  CA  LEU A 185      -6.902  13.201  13.887  1.00 91.32           C
ATOM   2722  C   LEU A 185      -6.150  12.571  15.061  1.00 91.32           C
ATOM   2723  O   LEU A 185      -5.782  13.261  16.010  1.00 91.32           O
ATOM   2724  HA  LEU A 185      -6.808  14.285  13.958  1.00 91.32           H
ATOM   2725  CB  LEU A 185      -8.398  12.877  13.870  1.00 91.32           C
ATOM   2726 1HB  LEU A 185      -8.517  11.819  13.639  1.00 91.32           H
ATOM   2727 2HB  LEU A 185      -8.794  13.032  14.873  1.00 91.32           H
ATOM   2728  CG  LEU A 185      -9.247  13.684  12.886  1.00 91.32           C
ATOM   2729  HG  LEU A 185      -8.870  13.502  11.880  1.00 91.32           H
ATOM   2730  CD1 LEU A 185     -10.705  13.221  12.913  1.00 91.32           C
ATOM   2731 1HD1 LEU A 185     -10.757  12.168  12.637  1.00 91.32           H
ATOM   2732 2HD1 LEU A 185     -11.111  13.354  13.916  1.00 91.32           H
ATOM   2733 3HD1 LEU A 185     -11.287  13.811  12.204  1.00 91.32           H
ATOM   2734  CD2 LEU A 185      -9.118  15.185  13.152  1.00 91.32           C
ATOM   2735 1HD2 LEU A 185      -9.454  15.405  14.166  1.00 91.32           H
ATOM   2736 2HD2 LEU A 185      -8.076  15.485  13.042  1.00 91.32           H
ATOM   2737 3HD2 LEU A 185      -9.732  15.735  12.439  1.00 91.32           H
ATOM   2738  HN  LEU A 185      -6.766  12.076  12.139  1.00 91.32           H
ATOM   2739  N   TYR A 186      -5.945  11.266  14.958  1.00 91.68           N
ATOM   2740  CA  TYR A 186      -5.658  10.459  16.132  1.00 91.68           C
ATOM   2741  C   TYR A 186      -4.183  10.052  16.171  1.00 91.68           C
ATOM   2742  O   TYR A 186      -3.747   9.373  17.099  1.00 91.68           O
ATOM   2743  HA  TYR A 186      -5.886  11.056  17.015  1.00 91.68           H
ATOM   2744  CB  TYR A 186      -6.518   9.201  15.999  1.00 91.68           C
ATOM   2745 1HB  TYR A 186      -6.187   8.636  15.128  1.00 91.68           H
ATOM   2746 2HB  TYR A 186      -6.354   8.567  16.871  1.00 91.68           H
ATOM   2747  CG  TYR A 186      -8.016   9.482  15.866  1.00 91.68           C
ATOM   2748  CD1 TYR A 186      -8.647  10.305  16.778  1.00 91.68           C
ATOM   2749  HD1 TYR A 186      -8.078  10.753  17.592  1.00 91.68           H
ATOM   2750  CD2 TYR A 186      -8.736   8.914  14.835  1.00 91.68           C
ATOM   2751  HD2 TYR A 186      -8.238   8.265  14.116  1.00 91.68           H
ATOM   2752  CE1 TYR A 186     -10.057  10.570  16.653  1.00 91.68           C
ATOM   2753  HE1 TYR A 186     -10.568  11.218  17.365  1.00 91.68           H
ATOM   2754  CE2 TYR A 186     -10.146   9.179  14.710  1.00 91.68           C
ATOM   2755  HE2 TYR A 186     -10.727   8.737  13.901  1.00 91.68           H
ATOM   2756  CZ  TYR A 186     -10.737   9.994  15.625  1.00 91.68           C
ATOM   2757  OH  TYR A 186     -12.068  10.245  15.507  1.00 91.68           O
ATOM   2758  HH  TYR A 186     -12.446   9.730  14.737  1.00 91.68           H
ATOM   2759  HN  TYR A 186      -5.972  10.761  14.095  1.00 91.68           H
ATOM   2760  N   SER A 187      -3.457  10.484  15.151  1.00 92.44           N
ATOM   2761  CA  SER A 187      -2.008  10.364  15.160  1.00 92.44           C
ATOM   2762  C   SER A 187      -1.409  11.333  16.181  1.00 92.44           C
ATOM   2763  O   SER A 187      -1.642  12.538  16.109  1.00 92.44           O
ATOM   2764  HA  SER A 187      -1.806   9.332  15.447  1.00 92.44           H
ATOM   2765  CB  SER A 187      -1.425  10.629  13.770  1.00 92.44           C
ATOM   2766 1HB  SER A 187      -1.731  11.619  13.432  1.00 92.44           H
ATOM   2767 2HB  SER A 187      -0.337  10.635  13.829  1.00 92.44           H
ATOM   2768  OG  SER A 187      -1.843   9.653  12.820  1.00 92.44           O
ATOM   2769  HG  SER A 187      -2.381  10.087  12.097  1.00 92.44           H
ATOM   2770  HN  SER A 187      -3.840  10.908  14.330  1.00 92.44           H
ATOM   2771  N   GLN A 188      -0.650  10.769  17.109  1.00 85.51           N
ATOM   2772  CA  GLN A 188       0.078  11.577  18.072  1.00 85.51           C
ATOM   2773  C   GLN A 188       1.321  10.831  18.560  1.00 85.51           C
ATOM   2774  O   GLN A 188       1.484   9.643  18.285  1.00 85.51           O
ATOM   2775  HA  GLN A 188       0.375  12.476  17.531  1.00 85.51           H
ATOM   2776  CB  GLN A 188      -0.820  11.973  19.246  1.00 85.51           C
ATOM   2777 1HB  GLN A 188      -0.234  12.507  19.994  1.00 85.51           H
ATOM   2778 2HB  GLN A 188      -1.595  12.657  18.901  1.00 85.51           H
ATOM   2779  CG  GLN A 188      -1.466  10.740  19.881  1.00 85.51           C
ATOM   2780 1HG  GLN A 188      -2.001  10.172  19.120  1.00 85.51           H
ATOM   2781 2HG  GLN A 188      -0.692  10.086  20.283  1.00 85.51           H
ATOM   2782  CD  GLN A 188      -2.432  11.141  20.998  1.00 85.51           C
ATOM   2783  OE1 GLN A 188      -2.344  12.213  21.575  1.00 85.51           O
ATOM   2784  NE2 GLN A 188      -3.356  10.224  21.270  1.00 85.51           N
ATOM   2785 1HE2 GLN A 188      -3.373   9.365  20.759  1.00 85.51           H
ATOM   2786 2HE2 GLN A 188      -4.034  10.394  21.985  1.00 85.51           H
ATOM   2787  HN  GLN A 188      -0.527   9.782  17.208  1.00 85.51           H
ATOM   2788  N   ILE A 189       2.166  11.557  19.278  1.00 89.86           N
ATOM   2789  CA  ILE A 189       3.340  10.956  19.886  1.00 89.86           C
ATOM   2790  C   ILE A 189       2.963  10.382  21.253  1.00 89.86           C
ATOM   2791  O   ILE A 189       2.437  11.095  22.107  1.00 89.86           O
ATOM   2792  HA  ILE A 189       3.658  10.136  19.243  1.00 89.86           H
ATOM   2793  CB  ILE A 189       4.491  11.963  19.939  1.00 89.86           C
ATOM   2794  HB  ILE A 189       4.156  12.836  20.498  1.00 89.86           H
ATOM   2795  CG1 ILE A 189       4.864  12.443  18.534  1.00 89.86           C
ATOM   2796 1HG1 ILE A 189       5.262  11.609  17.956  1.00 89.86           H
ATOM   2797 2HG1 ILE A 189       3.971  12.793  18.016  1.00 89.86           H
ATOM   2798  CG2 ILE A 189       5.694  11.383  20.685  1.00 89.86           C
ATOM   2799 1HG2 ILE A 189       5.402  11.132  21.705  1.00 89.86           H
ATOM   2800 2HG2 ILE A 189       6.039  10.484  20.174  1.00 89.86           H
ATOM   2801 3HG2 ILE A 189       6.497  12.119  20.707  1.00 89.86           H
ATOM   2802  CD1 ILE A 189       5.899  13.568  18.596  1.00 89.86           C
ATOM   2803 1HD1 ILE A 189       5.489  14.409  19.155  1.00 89.86           H
ATOM   2804 2HD1 ILE A 189       6.800  13.206  19.093  1.00 89.86           H
ATOM   2805 3HD1 ILE A 189       6.147  13.890  17.585  1.00 89.86           H
ATOM   2806  HN  ILE A 189       2.058  12.537  19.444  1.00 89.86           H
ATOM   2807  N   LYS A 190       3.246   9.098  21.419  1.00 85.17           N
ATOM   2808  CA  LYS A 190       3.052   8.448  22.704  1.00 85.17           C
ATOM   2809  C   LYS A 190       4.414   8.088  23.300  1.00 85.17           C
ATOM   2810  O   LYS A 190       5.277   7.553  22.606  1.00 85.17           O
ATOM   2811  HA  LYS A 190       2.565   9.167  23.363  1.00 85.17           H
ATOM   2812  CB  LYS A 190       2.107   7.253  22.562  1.00 85.17           C
ATOM   2813 1HB  LYS A 190       1.178   7.572  22.089  1.00 85.17           H
ATOM   2814 2HB  LYS A 190       2.556   6.506  21.908  1.00 85.17           H
ATOM   2815  CG  LYS A 190       1.803   6.630  23.926  1.00 85.17           C
ATOM   2816 1HG  LYS A 190       2.727   6.269  24.378  1.00 85.17           H
ATOM   2817 2HG  LYS A 190       1.396   7.388  24.594  1.00 85.17           H
ATOM   2818  CD  LYS A 190       0.809   5.474  23.791  1.00 85.17           C
ATOM   2819 1HD  LYS A 190      -0.160   5.859  23.475  1.00 85.17           H
ATOM   2820 2HD  LYS A 190       1.148   4.787  23.016  1.00 85.17           H
ATOM   2821  CE  LYS A 190       0.659   4.723  25.116  1.00 85.17           C
ATOM   2822 1HE  LYS A 190       1.640   4.566  25.565  1.00 85.17           H
ATOM   2823 2HE  LYS A 190       0.080   5.323  25.817  1.00 85.17           H
ATOM   2824  NZ  LYS A 190      -0.009   3.420  24.900  1.00 85.17           N
ATOM   2825 1HZ  LYS A 190      -0.948   3.454  25.281  1.00 85.17           H
ATOM   2826 2HZ  LYS A 190      -0.054   3.224  23.906  1.00 85.17           H
ATOM   2827 3HZ  LYS A 190       0.519   2.689  25.364  1.00 85.17           H
ATOM   2828  HN  LYS A 190       3.602   8.506  20.695  1.00 85.17           H
ATOM   2829  N   GLU A 191       4.564   8.396  24.580  1.00 75.34           N
ATOM   2830  CA  GLU A 191       5.778   8.044  25.297  1.00 75.34           C
ATOM   2831  C   GLU A 191       5.579   6.737  26.068  1.00 75.34           C
ATOM   2832  O   GLU A 191       4.634   6.608  26.844  1.00 75.34           O
ATOM   2833  HA  GLU A 191       6.539   7.908  24.528  1.00 75.34           H
ATOM   2834  CB  GLU A 191       6.208   9.174  26.234  1.00 75.34           C
ATOM   2835 1HB  GLU A 191       6.198  10.121  25.696  1.00 75.34           H
ATOM   2836 2HB  GLU A 191       5.575   9.176  27.122  1.00 75.34           H
ATOM   2837  CG  GLU A 191       7.641   8.961  26.727  1.00 75.34           C
ATOM   2838 1HG  GLU A 191       7.694   8.046  27.317  1.00 75.34           H
ATOM   2839 2HG  GLU A 191       8.307   8.831  25.875  1.00 75.34           H
ATOM   2840  CD  GLU A 191       8.111  10.147  27.573  1.00 75.34           C
ATOM   2841  OE1 GLU A 191       9.267  10.085  28.044  1.00 75.34           O
ATOM   2842  OE2 GLU A 191       7.304  11.088  27.728  1.00 75.34           O
ATOM   2843  HN  GLU A 191       3.876   8.876  25.124  1.00 75.34           H
ATOM   2844  N   GLU A 192       6.485   5.801  25.826  1.00 73.56           N
ATOM   2845  CA  GLU A 192       6.426   4.512  26.495  1.00 73.56           C
ATOM   2846  C   GLU A 192       7.817   4.103  26.982  1.00 73.56           C
ATOM   2847  O   GLU A 192       8.745   3.977  26.185  1.00 73.56           O
ATOM   2848  HA  GLU A 192       5.764   4.659  27.348  1.00 73.56           H
ATOM   2849  CB  GLU A 192       5.830   3.445  25.575  1.00 73.56           C
ATOM   2850 1HB  GLU A 192       4.803   3.709  25.323  1.00 73.56           H
ATOM   2851 2HB  GLU A 192       6.469   3.314  24.702  1.00 73.56           H
ATOM   2852  CG  GLU A 192       5.776   2.086  26.276  1.00 73.56           C
ATOM   2853 1HG  GLU A 192       6.767   1.633  26.275  1.00 73.56           H
ATOM   2854 2HG  GLU A 192       5.488   2.221  27.318  1.00 73.56           H
ATOM   2855  CD  GLU A 192       4.782   1.151  25.584  1.00 73.56           C
ATOM   2856  OE1 GLU A 192       4.423   0.135  26.217  1.00 73.56           O
ATOM   2857  OE2 GLU A 192       4.403   1.474  24.437  1.00 73.56           O
ATOM   2858  HN  GLU A 192       7.248   5.912  25.189  1.00 73.56           H
ATOM   2859  N   SER A 193       7.918   3.906  28.288  1.00 73.03           N
ATOM   2860  CA  SER A 193       9.162   3.446  28.882  1.00 73.03           C
ATOM   2861  C   SER A 193      10.307   4.382  28.488  1.00 73.03           C
ATOM   2862  O   SER A 193      11.439   3.939  28.300  1.00 73.03           O
ATOM   2863  HA  SER A 193       8.996   3.477  29.959  1.00 73.03           H
ATOM   2864  CB  SER A 193       9.479   2.011  28.457  1.00 73.03           C
ATOM   2865 1HB  SER A 193       9.685   1.988  27.386  1.00 73.03           H
ATOM   2866 2HB  SER A 193      10.383   1.674  28.963  1.00 73.03           H
ATOM   2867  OG  SER A 193       8.409   1.118  28.753  1.00 73.03           O
ATOM   2868  HG  SER A 193       8.605   0.213  28.377  1.00 73.03           H
ATOM   2869  HN  SER A 193       7.170   4.054  28.935  1.00 73.03           H
ATOM   2870  N   GLY A 194       9.972   5.659  28.373  1.00 81.77           N
ATOM   2871  CA  GLY A 194      10.968   6.667  28.052  1.00 81.77           C
ATOM   2872  C   GLY A 194      11.275   6.678  26.554  1.00 81.77           C
ATOM   2873  O   GLY A 194      12.172   7.389  26.105  1.00 81.77           O
ATOM   2874 1HA  GLY A 194      10.608   7.649  28.360  1.00 81.77           H
ATOM   2875 2HA  GLY A 194      11.882   6.473  28.613  1.00 81.77           H
ATOM   2876  HN  GLY A 194       9.042   6.007  28.495  1.00 81.77           H
ATOM   2877  N   ILE A 195      10.512   5.880  25.820  1.00 80.45           N
ATOM   2878  CA  ILE A 195      10.646   5.839  24.374  1.00 80.45           C
ATOM   2879  C   ILE A 195       9.451   6.550  23.735  1.00 80.45           C
ATOM   2880  O   ILE A 195       8.302   6.225  24.028  1.00 80.45           O
ATOM   2881  HA  ILE A 195      11.552   6.386  24.114  1.00 80.45           H
ATOM   2882  CB  ILE A 195      10.832   4.398  23.894  1.00 80.45           C
ATOM   2883  HB  ILE A 195       9.967   3.817  24.214  1.00 80.45           H
ATOM   2884  CG1 ILE A 195      12.067   3.762  24.535  1.00 80.45           C
ATOM   2885 1HG1 ILE A 195      12.957   4.325  24.255  1.00 80.45           H
ATOM   2886 2HG1 ILE A 195      11.985   3.815  25.621  1.00 80.45           H
ATOM   2887  CG2 ILE A 195      10.881   4.332  22.366  1.00 80.45           C
ATOM   2888 1HG2 ILE A 195       9.949   4.719  21.955  1.00 80.45           H
ATOM   2889 2HG2 ILE A 195      11.715   4.932  22.003  1.00 80.45           H
ATOM   2890 3HG2 ILE A 195      11.014   3.296  22.052  1.00 80.45           H
ATOM   2891  CD1 ILE A 195      12.221   2.303  24.100  1.00 80.45           C
ATOM   2892 1HD1 ILE A 195      11.339   1.739  24.404  1.00 80.45           H
ATOM   2893 2HD1 ILE A 195      12.326   2.257  23.016  1.00 80.45           H
ATOM   2894 3HD1 ILE A 195      13.106   1.875  24.571  1.00 80.45           H
ATOM   2895  HN  ILE A 195       9.815   5.271  26.198  1.00 80.45           H
ATOM   2896  N   ALA A 196       9.764   7.508  22.875  1.00 91.03           N
ATOM   2897  CA  ALA A 196       8.733   8.217  22.137  1.00 91.03           C
ATOM   2898  C   ALA A 196       8.311   7.380  20.928  1.00 91.03           C
ATOM   2899  O   ALA A 196       9.153   6.945  20.144  1.00 91.03           O
ATOM   2900  HA  ALA A 196       7.876   8.342  22.799  1.00 91.03           H
ATOM   2901  CB  ALA A 196       9.251   9.600  21.735  1.00 91.03           C
ATOM   2902 1HB  ALA A 196       9.510  10.165  22.631  1.00 91.03           H
ATOM   2903 2HB  ALA A 196      10.136   9.488  21.108  1.00 91.03           H
ATOM   2904 3HB  ALA A 196       8.477  10.131  21.181  1.00 91.03           H
ATOM   2905  HN  ALA A 196      10.700   7.801  22.680  1.00 91.03           H
ATOM   2906  N   ILE A 197       7.006   7.178  20.815  1.00 87.08           N
ATOM   2907  CA  ILE A 197       6.463   6.386  19.725  1.00 87.08           C
ATOM   2908  C   ILE A 197       5.398   7.201  18.988  1.00 87.08           C
ATOM   2909  O   ILE A 197       4.491   7.751  19.612  1.00 87.08           O
ATOM   2910  HA  ILE A 197       7.279   6.179  19.032  1.00 87.08           H
ATOM   2911  CB  ILE A 197       5.956   5.038  20.242  1.00 87.08           C
ATOM   2912  HB  ILE A 197       5.181   5.227  20.985  1.00 87.08           H
ATOM   2913  CG1 ILE A 197       7.075   4.264  20.943  1.00 87.08           C
ATOM   2914 1HG1 ILE A 197       7.873   4.048  20.233  1.00 87.08           H
ATOM   2915 2HG1 ILE A 197       7.508   4.880  21.732  1.00 87.08           H
ATOM   2916  CG2 ILE A 197       5.315   4.224  19.116  1.00 87.08           C
ATOM   2917 1HG2 ILE A 197       4.473   4.778  18.702  1.00 87.08           H
ATOM   2918 2HG2 ILE A 197       6.052   4.043  18.334  1.00 87.08           H
ATOM   2919 3HG2 ILE A 197       4.964   3.271  19.512  1.00 87.08           H
ATOM   2920  CD1 ILE A 197       6.547   2.958  21.540  1.00 87.08           C
ATOM   2921 1HD1 ILE A 197       5.767   3.180  22.268  1.00 87.08           H
ATOM   2922 2HD1 ILE A 197       6.137   2.335  20.746  1.00 87.08           H
ATOM   2923 3HD1 ILE A 197       7.363   2.428  22.033  1.00 87.08           H
ATOM   2924  HN  ILE A 197       6.326   7.544  21.450  1.00 87.08           H
ATOM   2925  N   CYS A 198       5.544   7.254  17.673  1.00 92.24           N
ATOM   2926  CA  CYS A 198       4.497   7.800  16.825  1.00 92.24           C
ATOM   2927  C   CYS A 198       3.465   6.701  16.567  1.00 92.24           C
ATOM   2928  O   CYS A 198       3.753   5.724  15.876  1.00 92.24           O
ATOM   2929  HA  CYS A 198       4.050   8.629  17.375  1.00 92.24           H
ATOM   2930  CB  CYS A 198       5.064   8.369  15.523  1.00 92.24           C
ATOM   2931 1HB  CYS A 198       5.659   9.257  15.733  1.00 92.24           H
ATOM   2932 2HB  CYS A 198       5.729   7.642  15.058  1.00 92.24           H
ATOM   2933  SG  CYS A 198       3.699   8.789  14.378  1.00 92.24           S
ATOM   2934  HN  CYS A 198       6.356   6.932  17.187  1.00 92.24           H
ATOM   2935  N   THR A 199       2.284   6.896  17.135  1.00 90.46           N
ATOM   2936  CA  THR A 199       1.209   5.931  16.977  1.00 90.46           C
ATOM   2937  C   THR A 199      -0.141   6.646  16.893  1.00 90.46           C
ATOM   2938  O   THR A 199      -0.237   7.836  17.192  1.00 90.46           O
ATOM   2939  HA  THR A 199       1.353   5.408  16.032  1.00 90.46           H
ATOM   2940  CB  THR A 199       1.297   4.933  18.133  1.00 90.46           C
ATOM   2941  HB  THR A 199       2.325   4.602  18.284  1.00 90.46           H
ATOM   2942  OG1 THR A 199       0.369   3.911  17.780  1.00 90.46           O
ATOM   2943  HG1 THR A 199       0.541   3.090  18.324  1.00 90.46           H
ATOM   2944  CG2 THR A 199       0.746   5.502  19.442  1.00 90.46           C
ATOM   2945 1HG2 THR A 199      -0.302   5.769  19.309  1.00 90.46           H
ATOM   2946 2HG2 THR A 199       1.315   6.388  19.720  1.00 90.46           H
ATOM   2947 3HG2 THR A 199       0.832   4.752  20.228  1.00 90.46           H
ATOM   2948  HN  THR A 199       2.058   7.694  17.693  1.00 90.46           H
ATOM   2949  N   MET A 200      -1.150   5.891  16.485  1.00 89.21           N
ATOM   2950  CA  MET A 200      -2.524   6.347  16.611  1.00 89.21           C
ATOM   2951  C   MET A 200      -3.072   6.057  18.009  1.00 89.21           C
ATOM   2952  O   MET A 200      -2.874   4.967  18.544  1.00 89.21           O
ATOM   2953  HA  MET A 200      -2.493   7.423  16.441  1.00 89.21           H
ATOM   2954  CB  MET A 200      -3.393   5.643  15.566  1.00 89.21           C
ATOM   2955 1HB  MET A 200      -3.278   4.563  15.659  1.00 89.21           H
ATOM   2956 2HB  MET A 200      -4.443   5.869  15.749  1.00 89.21           H
ATOM   2957  CG  MET A 200      -3.011   6.082  14.151  1.00 89.21           C
ATOM   2958 1HG  MET A 200      -3.024   7.170  14.082  1.00 89.21           H
ATOM   2959 2HG  MET A 200      -1.994   5.761  13.923  1.00 89.21           H
ATOM   2960  SD  MET A 200      -4.149   5.383  12.967  1.00 89.21           S
ATOM   2961  CE  MET A 200      -5.630   6.284  13.391  1.00 89.21           C
ATOM   2962 1HE  MET A 200      -5.893   6.084  14.430  1.00 89.21           H
ATOM   2963 2HE  MET A 200      -5.455   7.352  13.260  1.00 89.21           H
ATOM   2964 3HE  MET A 200      -6.447   5.968  12.742  1.00 89.21           H
ATOM   2965  HN  MET A 200      -1.041   4.985  16.077  1.00 89.21           H
ATOM   2966  N   VAL A 201      -3.751   7.051  18.562  1.00 91.62           N
ATOM   2967  CA  VAL A 201      -4.435   6.876  19.832  1.00 91.62           C
ATOM   2968  C   VAL A 201      -5.916   7.218  19.661  1.00 91.62           C
ATOM   2969  O   VAL A 201      -6.259   8.343  19.299  1.00 91.62           O
ATOM   2970  HA  VAL A 201      -4.347   5.826  20.111  1.00 91.62           H
ATOM   2971  CB  VAL A 201      -3.749   7.712  20.915  1.00 91.62           C
ATOM   2972  HB  VAL A 201      -3.871   8.763  20.654  1.00 91.62           H
ATOM   2973  CG1 VAL A 201      -4.405   7.486  22.279  1.00 91.62           C
ATOM   2974 1HG1 VAL A 201      -5.455   7.773  22.229  1.00 91.62           H
ATOM   2975 2HG1 VAL A 201      -4.328   6.433  22.549  1.00 91.62           H
ATOM   2976 3HG1 VAL A 201      -3.898   8.092  23.030  1.00 91.62           H
ATOM   2977  CG2 VAL A 201      -2.250   7.413  20.971  1.00 91.62           C
ATOM   2978 1HG2 VAL A 201      -2.098   6.357  21.196  1.00 91.62           H
ATOM   2979 2HG2 VAL A 201      -1.796   7.648  20.008  1.00 91.62           H
ATOM   2980 3HG2 VAL A 201      -1.787   8.020  21.749  1.00 91.62           H
ATOM   2981  HN  VAL A 201      -3.839   7.962  18.157  1.00 91.62           H
ATOM   2982  N   TYR A 202      -6.754   6.228  19.930  1.00 91.85           N
ATOM   2983  CA  TYR A 202      -8.184   6.380  19.720  1.00 91.85           C
ATOM   2984  C   TYR A 202      -8.875   6.876  20.993  1.00 91.85           C
ATOM   2985  O   TYR A 202      -8.489   6.501  22.099  1.00 91.85           O
ATOM   2986  HA  TYR A 202      -8.332   7.113  18.927  1.00 91.85           H
ATOM   2987  CB  TYR A 202      -8.711   4.985  19.378  1.00 91.85           C
ATOM   2988 1HB  TYR A 202      -8.477   4.308  20.200  1.00 91.85           H
ATOM   2989 2HB  TYR A 202      -9.798   5.028  19.300  1.00 91.85           H
ATOM   2990  CG  TYR A 202      -8.143   4.406  18.081  1.00 91.85           C
ATOM   2991  CD1 TYR A 202      -8.744   4.699  16.874  1.00 91.85           C
ATOM   2992  HD1 TYR A 202      -9.623   5.342  16.844  1.00 91.85           H
ATOM   2993  CD2 TYR A 202      -7.029   3.592  18.118  1.00 91.85           C
ATOM   2994  HD2 TYR A 202      -6.555   3.361  19.072  1.00 91.85           H
ATOM   2995  CE1 TYR A 202      -8.209   4.154  15.653  1.00 91.85           C
ATOM   2996  HE1 TYR A 202      -8.674   4.377  14.692  1.00 91.85           H
ATOM   2997  CE2 TYR A 202      -6.495   3.047  16.897  1.00 91.85           C
ATOM   2998  HE2 TYR A 202      -5.616   2.403  16.913  1.00 91.85           H
ATOM   2999  CZ  TYR A 202      -7.111   3.355  15.725  1.00 91.85           C
ATOM   3000  OH  TYR A 202      -6.606   2.841  14.572  1.00 91.85           O
ATOM   3001  HH  TYR A 202      -7.141   3.163  13.791  1.00 91.85           H
ATOM   3002  HN  TYR A 202      -6.472   5.337  20.284  1.00 91.85           H
ATOM   3003  N   PRO A 203      -9.905   7.723  20.860  1.00 86.45           N
ATOM   3004  CA  PRO A 203     -10.566   8.297  22.035  1.00 86.45           C
ATOM   3005  C   PRO A 203     -11.342   7.256  22.826  1.00 86.45           C
ATOM   3006  O   PRO A 203     -11.851   6.291  22.256  1.00 86.45           O
ATOM   3007  HA  PRO A 203      -9.823   8.686  22.732  1.00 86.45           H
ATOM   3008  CB  PRO A 203     -11.487   9.367  21.446  1.00 86.45           C
ATOM   3009 1HB  PRO A 203     -12.398   9.479  22.034  1.00 86.45           H
ATOM   3010 2HB  PRO A 203     -11.003  10.343  21.420  1.00 86.45           H
ATOM   3011  CG  PRO A 203     -11.782   8.860  20.063  1.00 86.45           C
ATOM   3012 1HG  PRO A 203     -12.613   8.155  20.071  1.00 86.45           H
ATOM   3013 2HG  PRO A 203     -12.062   9.676  19.396  1.00 86.45           H
ATOM   3014  CD  PRO A 203     -10.515   8.198  19.606  1.00 86.45           C
ATOM   3015 1HD  PRO A 203     -10.717   7.375  18.920  1.00 86.45           H
ATOM   3016 2HD  PRO A 203      -9.863   8.897  19.082  1.00 86.45           H
ATOM   3017  N   SER A 204     -11.414   7.482  24.129  1.00 77.82           N
ATOM   3018  CA  SER A 204     -11.738   6.412  25.057  1.00 77.82           C
ATOM   3019  C   SER A 204     -13.126   5.849  24.743  1.00 77.82           C
ATOM   3020  O   SER A 204     -13.343   4.642  24.825  1.00 77.82           O
ATOM   3021  HA  SER A 204     -10.973   5.652  24.900  1.00 77.82           H
ATOM   3022  CB  SER A 204     -11.679   6.902  26.505  1.00 77.82           C
ATOM   3023 1HB  SER A 204     -12.054   6.121  27.168  1.00 77.82           H
ATOM   3024 2HB  SER A 204     -10.642   7.086  26.784  1.00 77.82           H
ATOM   3025  OG  SER A 204     -12.440   8.092  26.698  1.00 77.82           O
ATOM   3026  HG  SER A 204     -13.411   7.867  26.779  1.00 77.82           H
ATOM   3027  HN  SER A 204     -11.255   8.374  24.552  1.00 77.82           H
ATOM   3028  N   ASP A 205     -14.029   6.752  24.390  1.00 71.45           N
ATOM   3029  CA  ASP A 205     -15.451   6.465  24.482  1.00 71.45           C
ATOM   3030  C   ASP A 205     -15.804   5.342  23.505  1.00 71.45           C
ATOM   3031  O   ASP A 205     -16.544   4.423  23.851  1.00 71.45           O
ATOM   3032  HA  ASP A 205     -15.619   6.181  25.521  1.00 71.45           H
ATOM   3033  CB  ASP A 205     -16.286   7.692  24.113  1.00 71.45           C
ATOM   3034 1HB  ASP A 205     -16.003   8.044  23.121  1.00 71.45           H
ATOM   3035 2HB  ASP A 205     -17.340   7.418  24.066  1.00 71.45           H
ATOM   3036  CG  ASP A 205     -16.091   8.815  25.134  1.00 71.45           C
ATOM   3037  OD1 ASP A 205     -15.461   8.532  26.176  1.00 71.45           O
ATOM   3038  OD2 ASP A 205     -16.576   9.932  24.849  1.00 71.45           O
ATOM   3039  HN  ASP A 205     -13.804   7.664  24.047  1.00 71.45           H
ATOM   3040  N   GLU A 206     -15.257   5.452  22.303  1.00 74.90           N
ATOM   3041  CA  GLU A 206     -15.563   4.499  21.251  1.00 74.90           C
ATOM   3042  C   GLU A 206     -14.273   3.949  20.641  1.00 74.90           C
ATOM   3043  O   GLU A 206     -14.245   3.578  19.468  1.00 74.90           O
ATOM   3044  HA  GLU A 206     -16.113   3.695  21.740  1.00 74.90           H
ATOM   3045  CB  GLU A 206     -16.450   5.133  20.177  1.00 74.90           C
ATOM   3046 1HB  GLU A 206     -15.984   6.046  19.808  1.00 74.90           H
ATOM   3047 2HB  GLU A 206     -16.654   4.405  19.392  1.00 74.90           H
ATOM   3048  CG  GLU A 206     -17.809   5.535  20.756  1.00 74.90           C
ATOM   3049 1HG  GLU A 206     -18.024   4.934  21.639  1.00 74.90           H
ATOM   3050 2HG  GLU A 206     -17.777   6.575  21.078  1.00 74.90           H
ATOM   3051  CD  GLU A 206     -18.921   5.348  19.722  1.00 74.90           C
ATOM   3052  OE1 GLU A 206     -19.923   4.692  20.079  1.00 74.90           O
ATOM   3053  OE2 GLU A 206     -18.745   5.867  18.599  1.00 74.90           O
ATOM   3054  HN  GLU A 206     -14.616   6.176  22.045  1.00 74.90           H
ATOM   3055  N   SER A 207     -13.235   3.912  21.464  1.00 87.55           N
ATOM   3056  CA  SER A 207     -11.906   3.579  20.979  1.00 87.55           C
ATOM   3057  C   SER A 207     -11.948   2.263  20.200  1.00 87.55           C
ATOM   3058  O   SER A 207     -11.397   2.168  19.105  1.00 87.55           O
ATOM   3059  HA  SER A 207     -11.623   4.403  20.324  1.00 87.55           H
ATOM   3060  CB  SER A 207     -10.908   3.481  22.134  1.00 87.55           C
ATOM   3061 1HB  SER A 207      -9.951   3.120  21.756  1.00 87.55           H
ATOM   3062 2HB  SER A 207     -10.732   4.474  22.548  1.00 87.55           H
ATOM   3063  OG  SER A 207     -11.368   2.612  23.166  1.00 87.55           O
ATOM   3064  HG  SER A 207     -10.820   2.741  23.992  1.00 87.55           H
ATOM   3065  HN  SER A 207     -13.292   4.105  22.444  1.00 87.55           H
ATOM   3066  N   THR A 208     -12.608   1.281  20.796  1.00 87.13           N
ATOM   3067  CA  THR A 208     -12.624  -0.059  20.233  1.00 87.13           C
ATOM   3068  C   THR A 208     -13.318  -0.056  18.869  1.00 87.13           C
ATOM   3069  O   THR A 208     -12.812  -0.637  17.910  1.00 87.13           O
ATOM   3070  HA  THR A 208     -11.594  -0.375  20.067  1.00 87.13           H
ATOM   3071  CB  THR A 208     -13.287  -0.991  21.249  1.00 87.13           C
ATOM   3072  HB  THR A 208     -14.355  -0.785  21.328  1.00 87.13           H
ATOM   3073  OG1 THR A 208     -12.534  -0.795  22.443  1.00 87.13           O
ATOM   3074  HG1 THR A 208     -11.571  -1.010  22.279  1.00 87.13           H
ATOM   3075  CG2 THR A 208     -13.076  -2.469  20.914  1.00 87.13           C
ATOM   3076 1HG2 THR A 208     -12.008  -2.689  20.902  1.00 87.13           H
ATOM   3077 2HG2 THR A 208     -13.502  -2.683  19.934  1.00 87.13           H
ATOM   3078 3HG2 THR A 208     -13.566  -3.086  21.667  1.00 87.13           H
ATOM   3079  HN  THR A 208     -13.124   1.388  21.646  1.00 87.13           H
ATOM   3080  N   LYS A 209     -14.466   0.605  18.826  1.00 83.05           N
ATOM   3081  CA  LYS A 209     -15.253   0.658  17.606  1.00 83.05           C
ATOM   3082  C   LYS A 209     -14.425   1.312  16.498  1.00 83.05           C
ATOM   3083  O   LYS A 209     -14.386   0.816  15.373  1.00 83.05           O
ATOM   3084  HA  LYS A 209     -15.472  -0.369  17.313  1.00 83.05           H
ATOM   3085  CB  LYS A 209     -16.593   1.351  17.863  1.00 83.05           C
ATOM   3086 1HB  LYS A 209     -16.421   2.333  18.303  1.00 83.05           H
ATOM   3087 2HB  LYS A 209     -17.110   1.513  16.917  1.00 83.05           H
ATOM   3088  CG  LYS A 209     -17.472   0.515  18.795  1.00 83.05           C
ATOM   3089 1HG  LYS A 209     -17.564  -0.498  18.403  1.00 83.05           H
ATOM   3090 2HG  LYS A 209     -17.000   0.437  19.774  1.00 83.05           H
ATOM   3091  CD  LYS A 209     -18.862   1.138  18.942  1.00 83.05           C
ATOM   3092 1HD  LYS A 209     -18.769   2.214  19.087  1.00 83.05           H
ATOM   3093 2HD  LYS A 209     -19.431   0.989  18.024  1.00 83.05           H
ATOM   3094  CE  LYS A 209     -19.617   0.522  20.121  1.00 83.05           C
ATOM   3095 1HE  LYS A 209     -19.973  -0.473  19.853  1.00 83.05           H
ATOM   3096 2HE  LYS A 209     -18.943   0.402  20.969  1.00 83.05           H
ATOM   3097  NZ  LYS A 209     -20.762   1.377  20.507  1.00 83.05           N
ATOM   3098 1HZ  LYS A 209     -21.220   0.981  21.321  1.00 83.05           H
ATOM   3099 2HZ  LYS A 209     -20.429   2.309  20.727  1.00 83.05           H
ATOM   3100 3HZ  LYS A 209     -21.421   1.426  19.739  1.00 83.05           H
ATOM   3101  HN  LYS A 209     -14.857   1.097  19.603  1.00 83.05           H
ATOM   3102  N   LEU A 210     -13.783   2.415  16.855  1.00 89.39           N
ATOM   3103  CA  LEU A 210     -13.085   3.226  15.871  1.00 89.39           C
ATOM   3104  C   LEU A 210     -11.940   2.412  15.266  1.00 89.39           C
ATOM   3105  O   LEU A 210     -11.792   2.353  14.047  1.00 89.39           O
ATOM   3106  HA  LEU A 210     -13.796   3.463  15.080  1.00 89.39           H
ATOM   3107  CB  LEU A 210     -12.638   4.551  16.491  1.00 89.39           C
ATOM   3108 1HB  LEU A 210     -13.486   4.987  17.020  1.00 89.39           H
ATOM   3109 2HB  LEU A 210     -11.871   4.341  17.236  1.00 89.39           H
ATOM   3110  CG  LEU A 210     -12.090   5.596  15.516  1.00 89.39           C
ATOM   3111  HG  LEU A 210     -11.278   5.141  14.950  1.00 89.39           H
ATOM   3112  CD1 LEU A 210     -13.161   6.021  14.509  1.00 89.39           C
ATOM   3113 1HD1 LEU A 210     -13.491   5.152  13.941  1.00 89.39           H
ATOM   3114 2HD1 LEU A 210     -14.010   6.451  15.041  1.00 89.39           H
ATOM   3115 3HD1 LEU A 210     -12.745   6.764  13.829  1.00 89.39           H
ATOM   3116  CD2 LEU A 210     -11.503   6.792  16.268  1.00 89.39           C
ATOM   3117 1HD2 LEU A 210     -12.279   7.255  16.877  1.00 89.39           H
ATOM   3118 2HD2 LEU A 210     -10.690   6.453  16.911  1.00 89.39           H
ATOM   3119 3HD2 LEU A 210     -11.120   7.519  15.551  1.00 89.39           H
ATOM   3120  HN  LEU A 210     -13.736   2.755  17.794  1.00 89.39           H
ATOM   3121  N   LYS A 211     -11.158   1.805  16.147  1.00 93.87           N
ATOM   3122  CA  LYS A 211     -10.031   0.996  15.715  1.00 93.87           C
ATOM   3123  C   LYS A 211     -10.527  -0.096  14.766  1.00 93.87           C
ATOM   3124  O   LYS A 211      -9.979  -0.275  13.679  1.00 93.87           O
ATOM   3125  HA  LYS A 211      -9.352   1.648  15.166  1.00 93.87           H
ATOM   3126  CB  LYS A 211      -9.263   0.457  16.924  1.00 93.87           C
ATOM   3127 1HB  LYS A 211      -8.879   1.288  17.516  1.00 93.87           H
ATOM   3128 2HB  LYS A 211      -9.940  -0.105  17.568  1.00 93.87           H
ATOM   3129  CG  LYS A 211      -8.106  -0.441  16.483  1.00 93.87           C
ATOM   3130 1HG  LYS A 211      -8.498  -1.377  16.087  1.00 93.87           H
ATOM   3131 2HG  LYS A 211      -7.555   0.041  15.675  1.00 93.87           H
ATOM   3132  CD  LYS A 211      -7.161  -0.730  17.651  1.00 93.87           C
ATOM   3133 1HD  LYS A 211      -6.796   0.208  18.070  1.00 93.87           H
ATOM   3134 2HD  LYS A 211      -7.704  -1.244  18.444  1.00 93.87           H
ATOM   3135  CE  LYS A 211      -5.977  -1.587  17.198  1.00 93.87           C
ATOM   3136 1HE  LYS A 211      -6.329  -2.572  16.890  1.00 93.87           H
ATOM   3137 2HE  LYS A 211      -5.502  -1.132  16.329  1.00 93.87           H
ATOM   3138  NZ  LYS A 211      -4.990  -1.727  18.293  1.00 93.87           N
ATOM   3139 1HZ  LYS A 211      -4.287  -2.409  18.029  1.00 93.87           H
ATOM   3140 2HZ  LYS A 211      -4.546  -0.832  18.464  1.00 93.87           H
ATOM   3141 3HZ  LYS A 211      -5.462  -2.037  19.135  1.00 93.87           H
ATOM   3142  HN  LYS A 211     -11.284   1.859  17.138  1.00 93.87           H
ATOM   3143  N   SER A 212     -11.560  -0.798  15.210  1.00 91.35           N
ATOM   3144  CA  SER A 212     -12.088  -1.917  14.448  1.00 91.35           C
ATOM   3145  C   SER A 212     -12.550  -1.439  13.070  1.00 91.35           C
ATOM   3146  O   SER A 212     -12.316  -2.110  12.066  1.00 91.35           O
ATOM   3147  HA  SER A 212     -11.258  -2.617  14.351  1.00 91.35           H
ATOM   3148  CB  SER A 212     -13.242  -2.593  15.190  1.00 91.35           C
ATOM   3149 1HB  SER A 212     -14.053  -1.878  15.327  1.00 91.35           H
ATOM   3150 2HB  SER A 212     -13.635  -3.409  14.583  1.00 91.35           H
ATOM   3151  OG  SER A 212     -12.837  -3.099  16.459  1.00 91.35           O
ATOM   3152  HG  SER A 212     -12.991  -2.410  17.168  1.00 91.35           H
ATOM   3153  HN  SER A 212     -12.032  -0.613  16.072  1.00 91.35           H
ATOM   3154  N   ALA A 213     -13.199  -0.284  13.066  1.00 94.42           N
ATOM   3155  CA  ALA A 213     -13.728   0.274  11.833  1.00 94.42           C
ATOM   3156  C   ALA A 213     -12.569   0.620  10.897  1.00 94.42           C
ATOM   3157  O   ALA A 213     -12.602   0.287   9.713  1.00 94.42           O
ATOM   3158  HA  ALA A 213     -14.348  -0.490  11.363  1.00 94.42           H
ATOM   3159  CB  ALA A 213     -14.600   1.489  12.155  1.00 94.42           C
ATOM   3160 1HB  ALA A 213     -15.425   1.183  12.798  1.00 94.42           H
ATOM   3161 2HB  ALA A 213     -14.000   2.242  12.666  1.00 94.42           H
ATOM   3162 3HB  ALA A 213     -14.997   1.907  11.229  1.00 94.42           H
ATOM   3163  HN  ALA A 213     -13.365   0.267  13.884  1.00 94.42           H
ATOM   3164  N   VAL A 214     -11.571   1.283  11.462  1.00 92.80           N
ATOM   3165  CA  VAL A 214     -10.437   1.741  10.678  1.00 92.80           C
ATOM   3166  C   VAL A 214      -9.745   0.536  10.037  1.00 92.80           C
ATOM   3167  O   VAL A 214      -9.387   0.574   8.861  1.00 92.80           O
ATOM   3168  HA  VAL A 214     -10.822   2.385   9.887  1.00 92.80           H
ATOM   3169  CB  VAL A 214      -9.498   2.574  11.552  1.00 92.80           C
ATOM   3170  HB  VAL A 214      -9.278   1.998  12.452  1.00 92.80           H
ATOM   3171  CG1 VAL A 214      -8.175   2.844  10.833  1.00 92.80           C
ATOM   3172 1HG1 VAL A 214      -7.687   1.898  10.600  1.00 92.80           H
ATOM   3173 2HG1 VAL A 214      -8.368   3.390   9.910  1.00 92.80           H
ATOM   3174 3HG1 VAL A 214      -7.526   3.438  11.477  1.00 92.80           H
ATOM   3175  CG2 VAL A 214     -10.165   3.882  11.983  1.00 92.80           C
ATOM   3176 1HG2 VAL A 214     -10.428   4.463  11.099  1.00 92.80           H
ATOM   3177 2HG2 VAL A 214     -11.067   3.659  12.552  1.00 92.80           H
ATOM   3178 3HG2 VAL A 214      -9.476   4.454  12.603  1.00 92.80           H
ATOM   3179  HN  VAL A 214     -11.529   1.507  12.436  1.00 92.80           H
ATOM   3180  N   LEU A 215      -9.578  -0.506  10.839  1.00 92.40           N
ATOM   3181  CA  LEU A 215      -8.864  -1.689  10.391  1.00 92.40           C
ATOM   3182  C   LEU A 215      -9.689  -2.400   9.315  1.00 92.40           C
ATOM   3183  O   LEU A 215      -9.151  -2.816   8.291  1.00 92.40           O
ATOM   3184  HA  LEU A 215      -7.928  -1.356   9.944  1.00 92.40           H
ATOM   3185  CB  LEU A 215      -8.506  -2.582  11.581  1.00 92.40           C
ATOM   3186 1HB  LEU A 215      -9.408  -2.750  12.168  1.00 92.40           H
ATOM   3187 2HB  LEU A 215      -8.188  -3.552  11.199  1.00 92.40           H
ATOM   3188  CG  LEU A 215      -7.415  -2.050  12.513  1.00 92.40           C
ATOM   3189  HG  LEU A 215      -7.766  -1.116  12.952  1.00 92.40           H
ATOM   3190  CD1 LEU A 215      -7.158  -3.022  13.666  1.00 92.40           C
ATOM   3191 1HD1 LEU A 215      -8.075  -3.155  14.241  1.00 92.40           H
ATOM   3192 2HD1 LEU A 215      -6.838  -3.984  13.266  1.00 92.40           H
ATOM   3193 3HD1 LEU A 215      -6.379  -2.620  14.314  1.00 92.40           H
ATOM   3194  CD2 LEU A 215      -6.136  -1.732  11.736  1.00 92.40           C
ATOM   3195 1HD2 LEU A 215      -5.771  -2.637  11.251  1.00 92.40           H
ATOM   3196 2HD2 LEU A 215      -6.349  -0.976  10.980  1.00 92.40           H
ATOM   3197 3HD2 LEU A 215      -5.378  -1.356  12.423  1.00 92.40           H
ATOM   3198  HN  LEU A 215      -9.920  -0.549  11.778  1.00 92.40           H
ATOM   3199  N   THR A 216     -10.980  -2.516   9.586  1.00 91.84           N
ATOM   3200  CA  THR A 216     -11.878  -3.197   8.669  1.00 91.84           C
ATOM   3201  C   THR A 216     -11.857  -2.518   7.298  1.00 91.84           C
ATOM   3202  O   THR A 216     -11.775  -3.188   6.270  1.00 91.84           O
ATOM   3203  HA  THR A 216     -11.517  -4.216   8.527  1.00 91.84           H
ATOM   3204  CB  THR A 216     -13.268  -3.233   9.307  1.00 91.84           C
ATOM   3205  HB  THR A 216     -13.663  -2.225   9.438  1.00 91.84           H
ATOM   3206  OG1 THR A 216     -13.080  -3.980  10.507  1.00 91.84           O
ATOM   3207  HG1 THR A 216     -13.068  -3.364  11.294  1.00 91.84           H
ATOM   3208  CG2 THR A 216     -14.263  -4.069   8.500  1.00 91.84           C
ATOM   3209 1HG2 THR A 216     -13.900  -5.095   8.427  1.00 91.84           H
ATOM   3210 2HG2 THR A 216     -14.363  -3.648   7.499  1.00 91.84           H
ATOM   3211 3HG2 THR A 216     -15.233  -4.061   8.997  1.00 91.84           H
ATOM   3212  HN  THR A 216     -11.413  -2.156  10.412  1.00 91.84           H
ATOM   3213  N   LEU A 217     -11.931  -1.195   7.328  1.00 88.72           N
ATOM   3214  CA  LEU A 217     -11.952  -0.419   6.099  1.00 88.72           C
ATOM   3215  C   LEU A 217     -10.654  -0.662   5.326  1.00 88.72           C
ATOM   3216  O   LEU A 217     -10.666  -0.751   4.099  1.00 88.72           O
ATOM   3217  HA  LEU A 217     -12.786  -0.782   5.498  1.00 88.72           H
ATOM   3218  CB  LEU A 217     -12.220   1.056   6.402  1.00 88.72           C
ATOM   3219 1HB  LEU A 217     -13.009   1.115   7.152  1.00 88.72           H
ATOM   3220 2HB  LEU A 217     -11.323   1.484   6.849  1.00 88.72           H
ATOM   3221  CG  LEU A 217     -12.624   1.923   5.208  1.00 88.72           C
ATOM   3222  HG  LEU A 217     -11.952   1.698   4.380  1.00 88.72           H
ATOM   3223  CD1 LEU A 217     -14.043   1.589   4.743  1.00 88.72           C
ATOM   3224 1HD1 LEU A 217     -14.090   0.541   4.446  1.00 88.72           H
ATOM   3225 2HD1 LEU A 217     -14.744   1.767   5.558  1.00 88.72           H
ATOM   3226 3HD1 LEU A 217     -14.305   2.219   3.893  1.00 88.72           H
ATOM   3227  CD2 LEU A 217     -12.463   3.410   5.530  1.00 88.72           C
ATOM   3228 1HD2 LEU A 217     -13.095   3.669   6.380  1.00 88.72           H
ATOM   3229 2HD2 LEU A 217     -11.421   3.617   5.776  1.00 88.72           H
ATOM   3230 3HD2 LEU A 217     -12.757   4.004   4.665  1.00 88.72           H
ATOM   3231  HN  LEU A 217     -11.977  -0.656   8.169  1.00 88.72           H
ATOM   3232  N   LYS A 218      -9.566  -0.764   6.075  1.00 85.91           N
ATOM   3233  CA  LYS A 218      -8.258  -0.951   5.473  1.00 85.91           C
ATOM   3234  C   LYS A 218      -8.228  -2.291   4.735  1.00 85.91           C
ATOM   3235  O   LYS A 218      -7.729  -2.376   3.614  1.00 85.91           O
ATOM   3236  HA  LYS A 218      -8.116  -0.153   4.744  1.00 85.91           H
ATOM   3237  CB  LYS A 218      -7.157  -0.804   6.525  1.00 85.91           C
ATOM   3238 1HB  LYS A 218      -7.316   0.110   7.098  1.00 85.91           H
ATOM   3239 2HB  LYS A 218      -7.210  -1.634   7.230  1.00 85.91           H
ATOM   3240  CG  LYS A 218      -5.774  -0.769   5.872  1.00 85.91           C
ATOM   3241 1HG  LYS A 218      -5.626  -1.672   5.279  1.00 85.91           H
ATOM   3242 2HG  LYS A 218      -5.713   0.076   5.186  1.00 85.91           H
ATOM   3243  CD  LYS A 218      -4.672  -0.659   6.927  1.00 85.91           C
ATOM   3244 1HD  LYS A 218      -4.792   0.269   7.487  1.00 85.91           H
ATOM   3245 2HD  LYS A 218      -4.763  -1.477   7.641  1.00 85.91           H
ATOM   3246  CE  LYS A 218      -3.286  -0.693   6.278  1.00 85.91           C
ATOM   3247 1HE  LYS A 218      -3.206  -1.562   5.624  1.00 85.91           H
ATOM   3248 2HE  LYS A 218      -3.149   0.190   5.653  1.00 85.91           H
ATOM   3249  NZ  LYS A 218      -2.230  -0.745   7.313  1.00 85.91           N
ATOM   3250 1HZ  LYS A 218      -1.351  -1.012   6.886  1.00 85.91           H
ATOM   3251 2HZ  LYS A 218      -2.134   0.168   7.744  1.00 85.91           H
ATOM   3252 3HZ  LYS A 218      -2.483  -1.427   8.020  1.00 85.91           H
ATOM   3253  HN  LYS A 218      -9.569  -0.720   7.074  1.00 85.91           H
ATOM   3254  N   VAL A 219      -8.768  -3.305   5.394  1.00 90.94           N
ATOM   3255  CA  VAL A 219      -8.715  -4.657   4.863  1.00 90.94           C
ATOM   3256  C   VAL A 219      -9.596  -4.744   3.615  1.00 90.94           C
ATOM   3257  O   VAL A 219      -9.174  -5.276   2.589  1.00 90.94           O
ATOM   3258  HA  VAL A 219      -7.683  -4.858   4.578  1.00 90.94           H
ATOM   3259  CB  VAL A 219      -9.113  -5.661   5.946  1.00 90.94           C
ATOM   3260  HB  VAL A 219     -10.084  -5.362   6.341  1.00 90.94           H
ATOM   3261  CG1 VAL A 219      -9.256  -7.069   5.364  1.00 90.94           C
ATOM   3262 1HG1 VAL A 219     -10.025  -7.065   4.591  1.00 90.94           H
ATOM   3263 2HG1 VAL A 219      -8.306  -7.380   4.930  1.00 90.94           H
ATOM   3264 3HG1 VAL A 219      -9.539  -7.762   6.155  1.00 90.94           H
ATOM   3265  CG2 VAL A 219      -8.111  -5.646   7.103  1.00 90.94           C
ATOM   3266 1HG2 VAL A 219      -7.121  -5.908   6.729  1.00 90.94           H
ATOM   3267 2HG2 VAL A 219      -8.080  -4.649   7.544  1.00 90.94           H
ATOM   3268 3HG2 VAL A 219      -8.417  -6.369   7.859  1.00 90.94           H
ATOM   3269  HN  VAL A 219      -9.235  -3.215   6.274  1.00 90.94           H
ATOM   3270  N   ILE A 220     -10.803  -4.213   3.743  1.00 91.24           N
ATOM   3271  CA  ILE A 220     -11.796  -4.348   2.691  1.00 91.24           C
ATOM   3272  C   ILE A 220     -11.313  -3.607   1.442  1.00 91.24           C
ATOM   3273  O   ILE A 220     -11.158  -4.208   0.380  1.00 91.24           O
ATOM   3274  HA  ILE A 220     -11.878  -5.409   2.453  1.00 91.24           H
ATOM   3275  CB  ILE A 220     -13.168  -3.888   3.186  1.00 91.24           C
ATOM   3276  HB  ILE A 220     -13.053  -2.909   3.651  1.00 91.24           H
ATOM   3277  CG1 ILE A 220     -13.710  -4.837   4.258  1.00 91.24           C
ATOM   3278 1HG1 ILE A 220     -13.841  -5.833   3.834  1.00 91.24           H
ATOM   3279 2HG1 ILE A 220     -12.987  -4.927   5.068  1.00 91.24           H
ATOM   3280  CG2 ILE A 220     -14.145  -3.723   2.020  1.00 91.24           C
ATOM   3281 1HG2 ILE A 220     -13.757  -2.978   1.325  1.00 91.24           H
ATOM   3282 2HG2 ILE A 220     -14.261  -4.676   1.505  1.00 91.24           H
ATOM   3283 3HG2 ILE A 220     -15.113  -3.395   2.401  1.00 91.24           H
ATOM   3284  CD1 ILE A 220     -15.045  -4.333   4.812  1.00 91.24           C
ATOM   3285 1HD1 ILE A 220     -14.905  -3.347   5.256  1.00 91.24           H
ATOM   3286 2HD1 ILE A 220     -15.772  -4.267   4.003  1.00 91.24           H
ATOM   3287 3HD1 ILE A 220     -15.407  -5.025   5.571  1.00 91.24           H
ATOM   3288  HN  ILE A 220     -11.106  -3.700   4.546  1.00 91.24           H
ATOM   3289  N   LEU A 221     -11.089  -2.312   1.611  1.00 90.19           N
ATOM   3290  CA  LEU A 221     -10.793  -1.450   0.480  1.00 90.19           C
ATOM   3291  C   LEU A 221      -9.328  -1.632   0.075  1.00 90.19           C
ATOM   3292  O   LEU A 221      -8.963  -1.386  -1.073  1.00 90.19           O
ATOM   3293  HA  LEU A 221     -11.422  -1.772  -0.350  1.00 90.19           H
ATOM   3294  CB  LEU A 221     -11.167  -0.001   0.798  1.00 90.19           C
ATOM   3295 1HB  LEU A 221     -10.601   0.316   1.674  1.00 90.19           H
ATOM   3296 2HB  LEU A 221     -10.847   0.627  -0.033  1.00 90.19           H
ATOM   3297  CG  LEU A 221     -12.651   0.266   1.060  1.00 90.19           C
ATOM   3298  HG  LEU A 221     -12.948  -0.295   1.946  1.00 90.19           H
ATOM   3299  CD1 LEU A 221     -12.897   1.746   1.357  1.00 90.19           C
ATOM   3300 1HD1 LEU A 221     -12.329   2.039   2.240  1.00 90.19           H
ATOM   3301 2HD1 LEU A 221     -12.579   2.346   0.505  1.00 90.19           H
ATOM   3302 3HD1 LEU A 221     -13.960   1.908   1.540  1.00 90.19           H
ATOM   3303  CD2 LEU A 221     -13.512  -0.236  -0.101  1.00 90.19           C
ATOM   3304 1HD2 LEU A 221     -13.221   0.277  -1.018  1.00 90.19           H
ATOM   3305 2HD2 LEU A 221     -13.366  -1.310  -0.224  1.00 90.19           H
ATOM   3306 3HD2 LEU A 221     -14.562  -0.034   0.111  1.00 90.19           H
ATOM   3307  HN  LEU A 221     -11.107  -1.853   2.499  1.00 90.19           H
ATOM   3308  N   GLY A 222      -8.530  -2.062   1.041  1.00 89.05           N
ATOM   3309  CA  GLY A 222      -7.089  -2.105   0.857  1.00 89.05           C
ATOM   3310  C   GLY A 222      -6.675  -3.344   0.061  1.00 89.05           C
ATOM   3311  O   GLY A 222      -5.619  -3.357  -0.569  1.00 89.05           O
ATOM   3312 1HA  GLY A 222      -6.758  -1.207   0.336  1.00 89.05           H
ATOM   3313 2HA  GLY A 222      -6.595  -2.110   1.828  1.00 89.05           H
ATOM   3314  HN  GLY A 222      -8.851  -2.376   1.934  1.00 89.05           H
ATOM   3315  N   PHE A 223      -7.528  -4.356   0.117  1.00 83.94           N
ATOM   3316  CA  PHE A 223      -7.199  -5.646  -0.465  1.00 83.94           C
ATOM   3317  C   PHE A 223      -8.418  -6.267  -1.150  1.00 83.94           C
ATOM   3318  O   PHE A 223      -8.433  -6.432  -2.369  1.00 83.94           O
ATOM   3319  HA  PHE A 223      -6.416  -5.477  -1.204  1.00 83.94           H
ATOM   3320  CB  PHE A 223      -6.756  -6.555   0.684  1.00 83.94           C
ATOM   3321 1HB  PHE A 223      -6.012  -6.030   1.283  1.00 83.94           H
ATOM   3322 2HB  PHE A 223      -7.611  -6.746   1.332  1.00 83.94           H
ATOM   3323  CG  PHE A 223      -6.172  -7.894   0.228  1.00 83.94           C
ATOM   3324  CD1 PHE A 223      -6.877  -9.042   0.413  1.00 83.94           C
ATOM   3325  HD1 PHE A 223      -7.859  -9.008   0.885  1.00 83.94           H
ATOM   3326  CD2 PHE A 223      -4.947  -7.936  -0.361  1.00 83.94           C
ATOM   3327  HD2 PHE A 223      -4.381  -7.016  -0.508  1.00 83.94           H
ATOM   3328  CE1 PHE A 223      -6.335 -10.284  -0.010  1.00 83.94           C
ATOM   3329  HE1 PHE A 223      -6.900 -11.204   0.138  1.00 83.94           H
ATOM   3330  CE2 PHE A 223      -4.404  -9.178  -0.783  1.00 83.94           C
ATOM   3331  HE2 PHE A 223      -3.422  -9.212  -1.255  1.00 83.94           H
ATOM   3332  CZ  PHE A 223      -5.110 -10.326  -0.599  1.00 83.94           C
ATOM   3333  HZ  PHE A 223      -4.693 -11.280  -0.923  1.00 83.94           H
ATOM   3334  HN  PHE A 223      -8.429  -4.305   0.548  1.00 83.94           H
ATOM   3335  N   PHE A 224      -9.411  -6.594  -0.336  1.00 84.35           N
ATOM   3336  CA  PHE A 224     -10.465  -7.496  -0.767  1.00 84.35           C
ATOM   3337  C   PHE A 224     -11.155  -6.972  -2.028  1.00 84.35           C
ATOM   3338  O   PHE A 224     -11.248  -7.680  -3.030  1.00 84.35           O
ATOM   3339  HA  PHE A 224     -10.000  -8.458  -0.983  1.00 84.35           H
ATOM   3340  CB  PHE A 224     -11.488  -7.564   0.368  1.00 84.35           C
ATOM   3341 1HB  PHE A 224     -11.510  -6.603   0.882  1.00 84.35           H
ATOM   3342 2HB  PHE A 224     -12.479  -7.720  -0.058  1.00 84.35           H
ATOM   3343  CG  PHE A 224     -11.210  -8.667   1.392  1.00 84.35           C
ATOM   3344  CD1 PHE A 224     -11.573  -9.950   1.124  1.00 84.35           C
ATOM   3345  HD1 PHE A 224     -12.062 -10.192   0.181  1.00 84.35           H
ATOM   3346  CD2 PHE A 224     -10.600  -8.364   2.569  1.00 84.35           C
ATOM   3347  HD2 PHE A 224     -10.310  -7.335   2.783  1.00 84.35           H
ATOM   3348  CE1 PHE A 224     -11.315 -10.973   2.074  1.00 84.35           C
ATOM   3349  HE1 PHE A 224     -11.606 -12.002   1.860  1.00 84.35           H
ATOM   3350  CE2 PHE A 224     -10.342  -9.387   3.519  1.00 84.35           C
ATOM   3351  HE2 PHE A 224      -9.853  -9.144   4.462  1.00 84.35           H
ATOM   3352  CZ  PHE A 224     -10.705 -10.670   3.251  1.00 84.35           C
ATOM   3353  HZ  PHE A 224     -10.507 -11.456   3.980  1.00 84.35           H
ATOM   3354  HN  PHE A 224      -9.502  -6.254   0.600  1.00 84.35           H
ATOM   3355  N   LEU A 225     -11.620  -5.734  -1.939  1.00 90.12           N
ATOM   3356  CA  LEU A 225     -12.355  -5.130  -3.037  1.00 90.12           C
ATOM   3357  C   LEU A 225     -11.470  -5.105  -4.285  1.00 90.12           C
ATOM   3358  O   LEU A 225     -11.852  -5.624  -5.332  1.00 90.12           O
ATOM   3359  HA  LEU A 225     -13.219  -5.763  -3.239  1.00 90.12           H
ATOM   3360  CB  LEU A 225     -12.887  -3.754  -2.632  1.00 90.12           C
ATOM   3361 1HB  LEU A 225     -13.568  -3.882  -1.791  1.00 90.12           H
ATOM   3362 2HB  LEU A 225     -12.050  -3.153  -2.276  1.00 90.12           H
ATOM   3363  CG  LEU A 225     -13.614  -2.968  -3.725  1.00 90.12           C
ATOM   3364  HG  LEU A 225     -13.001  -2.989  -4.626  1.00 90.12           H
ATOM   3365  CD1 LEU A 225     -14.952  -3.622  -4.073  1.00 90.12           C
ATOM   3366 1HD1 LEU A 225     -14.778  -4.638  -4.430  1.00 90.12           H
ATOM   3367 2HD1 LEU A 225     -15.584  -3.652  -3.185  1.00 90.12           H
ATOM   3368 3HD1 LEU A 225     -15.448  -3.044  -4.852  1.00 90.12           H
ATOM   3369  CD2 LEU A 225     -13.780  -1.500  -3.326  1.00 90.12           C
ATOM   3370 1HD2 LEU A 225     -14.361  -1.437  -2.406  1.00 90.12           H
ATOM   3371 2HD2 LEU A 225     -12.799  -1.053  -3.168  1.00 90.12           H
ATOM   3372 3HD2 LEU A 225     -14.300  -0.964  -4.121  1.00 90.12           H
ATOM   3373  HN  LEU A 225     -11.502  -5.149  -1.136  1.00 90.12           H
ATOM   3374  N   PRO A 226     -10.276  -4.503  -4.197  1.00 91.08           N
ATOM   3375  CA  PRO A 226      -9.366  -4.461  -5.344  1.00 91.08           C
ATOM   3376  C   PRO A 226      -9.108  -5.840  -5.927  1.00 91.08           C
ATOM   3377  O   PRO A 226      -9.135  -6.019  -7.143  1.00 91.08           O
ATOM   3378  HA  PRO A 226      -9.813  -3.887  -6.156  1.00 91.08           H
ATOM   3379  CB  PRO A 226      -8.090  -3.838  -4.772  1.00 91.08           C
ATOM   3380 1HB  PRO A 226      -7.396  -4.600  -4.417  1.00 91.08           H
ATOM   3381 2HB  PRO A 226      -7.560  -3.250  -5.521  1.00 91.08           H
ATOM   3382  CG  PRO A 226      -8.603  -2.968  -3.631  1.00 91.08           C
ATOM   3383 1HG  PRO A 226      -7.816  -2.739  -2.912  1.00 91.08           H
ATOM   3384 2HG  PRO A 226      -8.978  -2.010  -3.990  1.00 91.08           H
ATOM   3385  CD  PRO A 226      -9.704  -3.821  -3.022  1.00 91.08           C
ATOM   3386 1HD  PRO A 226      -9.309  -4.534  -2.298  1.00 91.08           H
ATOM   3387 2HD  PRO A 226     -10.442  -3.214  -2.497  1.00 91.08           H
ATOM   3388  N   PHE A 227      -8.862  -6.788  -5.034  1.00 85.95           N
ATOM   3389  CA  PHE A 227      -8.475  -8.126  -5.450  1.00 85.95           C
ATOM   3390  C   PHE A 227      -9.579  -8.782  -6.281  1.00 85.95           C
ATOM   3391  O   PHE A 227      -9.310  -9.351  -7.338  1.00 85.95           O
ATOM   3392  HA  PHE A 227      -7.575  -8.028  -6.057  1.00 85.95           H
ATOM   3393  CB  PHE A 227      -8.257  -8.944  -4.176  1.00 85.95           C
ATOM   3394 1HB  PHE A 227      -7.480  -8.467  -3.578  1.00 85.95           H
ATOM   3395 2HB  PHE A 227      -9.171  -8.927  -3.583  1.00 85.95           H
ATOM   3396  CG  PHE A 227      -7.860 -10.400  -4.432  1.00 85.95           C
ATOM   3397  CD1 PHE A 227      -8.787 -11.388  -4.312  1.00 85.95           C
ATOM   3398  HD1 PHE A 227      -9.812 -11.143  -4.033  1.00 85.95           H
ATOM   3399  CD2 PHE A 227      -6.581 -10.705  -4.780  1.00 85.95           C
ATOM   3400  HD2 PHE A 227      -5.839  -9.913  -4.876  1.00 85.95           H
ATOM   3401  CE1 PHE A 227      -8.419 -12.739  -4.549  1.00 85.95           C
ATOM   3402  HE1 PHE A 227      -9.161 -13.531  -4.453  1.00 85.95           H
ATOM   3403  CE2 PHE A 227      -6.213 -12.056  -5.017  1.00 85.95           C
ATOM   3404  HE2 PHE A 227      -5.188 -12.301  -5.296  1.00 85.95           H
ATOM   3405  CZ  PHE A 227      -7.140 -13.044  -4.897  1.00 85.95           C
ATOM   3406  HZ  PHE A 227      -6.857 -14.081  -5.080  1.00 85.95           H
ATOM   3407  HN  PHE A 227      -8.924  -6.654  -4.045  1.00 85.95           H
ATOM   3408  N   VAL A 228     -10.798  -8.682  -5.772  1.00 92.63           N
ATOM   3409  CA  VAL A 228     -11.936  -9.304  -6.427  1.00 92.63           C
ATOM   3410  C   VAL A 228     -12.086  -8.727  -7.836  1.00 92.63           C
ATOM   3411  O   VAL A 228     -12.288  -9.468  -8.796  1.00 92.63           O
ATOM   3412  HA  VAL A 228     -11.728 -10.371  -6.505  1.00 92.63           H
ATOM   3413  CB  VAL A 228     -13.193  -9.128  -5.572  1.00 92.63           C
ATOM   3414  HB  VAL A 228     -13.284  -8.071  -5.323  1.00 92.63           H
ATOM   3415  CG1 VAL A 228     -14.446  -9.538  -6.348  1.00 92.63           C
ATOM   3416 1HG1 VAL A 228     -14.540  -8.917  -7.239  1.00 92.63           H
ATOM   3417 2HG1 VAL A 228     -14.366 -10.585  -6.640  1.00 92.63           H
ATOM   3418 3HG1 VAL A 228     -15.324  -9.403  -5.717  1.00 92.63           H
ATOM   3419  CG2 VAL A 228     -13.079  -9.911  -4.262  1.00 92.63           C
ATOM   3420 1HG2 VAL A 228     -12.951 -10.971  -4.482  1.00 92.63           H
ATOM   3421 2HG2 VAL A 228     -12.218  -9.551  -3.697  1.00 92.63           H
ATOM   3422 3HG2 VAL A 228     -13.985  -9.768  -3.673  1.00 92.63           H
ATOM   3423  HN  VAL A 228     -11.013  -8.188  -4.929  1.00 92.63           H
ATOM   3424  N   VAL A 229     -11.982  -7.408  -7.915  1.00 92.63           N
ATOM   3425  CA  VAL A 229     -12.174  -6.717  -9.178  1.00 92.63           C
ATOM   3426  C   VAL A 229     -11.104  -7.173 -10.172  1.00 92.63           C
ATOM   3427  O   VAL A 229     -11.410  -7.469 -11.326  1.00 92.63           O
ATOM   3428  HA  VAL A 229     -13.154  -7.000  -9.563  1.00 92.63           H
ATOM   3429  CB  VAL A 229     -12.173  -5.204  -8.952  1.00 92.63           C
ATOM   3430  HB  VAL A 229     -11.263  -4.946  -8.410  1.00 92.63           H
ATOM   3431  CG1 VAL A 229     -12.157  -4.450 -10.283  1.00 92.63           C
ATOM   3432 1HG1 VAL A 229     -11.261  -4.720 -10.843  1.00 92.63           H
ATOM   3433 2HG1 VAL A 229     -13.041  -4.716 -10.862  1.00 92.63           H
ATOM   3434 3HG1 VAL A 229     -12.157  -3.377 -10.093  1.00 92.63           H
ATOM   3435  CG2 VAL A 229     -13.367  -4.777  -8.095  1.00 92.63           C
ATOM   3436 1HG2 VAL A 229     -14.293  -5.054  -8.598  1.00 92.63           H
ATOM   3437 2HG2 VAL A 229     -13.315  -5.275  -7.127  1.00 92.63           H
ATOM   3438 3HG2 VAL A 229     -13.342  -3.697  -7.949  1.00 92.63           H
ATOM   3439  HN  VAL A 229     -11.770  -6.816  -7.137  1.00 92.63           H
ATOM   3440  N   MET A 230      -9.872  -7.216  -9.688  1.00 84.61           N
ATOM   3441  CA  MET A 230      -8.748  -7.586 -10.532  1.00 84.61           C
ATOM   3442  C   MET A 230      -8.896  -9.021 -11.043  1.00 84.61           C
ATOM   3443  O   MET A 230      -8.723  -9.281 -12.233  1.00 84.61           O
ATOM   3444  HA  MET A 230      -8.770  -6.891 -11.371  1.00 84.61           H
ATOM   3445  CB  MET A 230      -7.448  -7.459  -9.736  1.00 84.61           C
ATOM   3446 1HB  MET A 230      -7.564  -7.939  -8.764  1.00 84.61           H
ATOM   3447 2HB  MET A 230      -6.646  -7.984 -10.257  1.00 84.61           H
ATOM   3448  CG  MET A 230      -7.064  -5.991  -9.544  1.00 84.61           C
ATOM   3449 1HG  MET A 230      -7.076  -5.475 -10.504  1.00 84.61           H
ATOM   3450 2HG  MET A 230      -7.796  -5.495  -8.907  1.00 84.61           H
ATOM   3451  SD  MET A 230      -5.440  -5.875  -8.811  1.00 84.61           S
ATOM   3452  CE  MET A 230      -5.780  -6.557  -7.197  1.00 84.61           C
ATOM   3453 1HE  MET A 230      -6.536  -5.951  -6.698  1.00 84.61           H
ATOM   3454 2HE  MET A 230      -6.146  -7.578  -7.304  1.00 84.61           H
ATOM   3455 3HE  MET A 230      -4.866  -6.559  -6.603  1.00 84.61           H
ATOM   3456  HN  MET A 230      -9.636  -7.003  -8.740  1.00 84.61           H
ATOM   3457  N   ALA A 231      -9.215  -9.915 -10.118  1.00 90.38           N
ATOM   3458  CA  ALA A 231      -9.307 -11.328 -10.444  1.00 90.38           C
ATOM   3459  C   ALA A 231     -10.346 -11.526 -11.549  1.00 90.38           C
ATOM   3460  O   ALA A 231     -10.110 -12.268 -12.501  1.00 90.38           O
ATOM   3461  HA  ALA A 231      -8.332 -11.648 -10.812  1.00 90.38           H
ATOM   3462  CB  ALA A 231      -9.641 -12.122  -9.180  1.00 90.38           C
ATOM   3463 1HB  ALA A 231      -8.858 -11.970  -8.437  1.00 90.38           H
ATOM   3464 2HB  ALA A 231     -10.595 -11.780  -8.777  1.00 90.38           H
ATOM   3465 3HB  ALA A 231      -9.710 -13.182  -9.424  1.00 90.38           H
ATOM   3466  HN  ALA A 231      -9.409  -9.687  -9.164  1.00 90.38           H
ATOM   3467  N   CYS A 232     -11.473 -10.850 -11.386  1.00 90.30           N
ATOM   3468  CA  CYS A 232     -12.557 -10.959 -12.347  1.00 90.30           C
ATOM   3469  C   CYS A 232     -12.064 -10.418 -13.691  1.00 90.30           C
ATOM   3470  O   CYS A 232     -12.251 -11.054 -14.726  1.00 90.30           O
ATOM   3471  HA  CYS A 232     -12.803 -12.018 -12.423  1.00 90.30           H
ATOM   3472  CB  CYS A 232     -13.815 -10.232 -11.866  1.00 90.30           C
ATOM   3473 1HB  CYS A 232     -13.565  -9.214 -11.567  1.00 90.30           H
ATOM   3474 2HB  CYS A 232     -14.535 -10.157 -12.681  1.00 90.30           H
ATOM   3475  SG  CYS A 232     -14.558 -11.132 -10.457  1.00 90.30           S
ATOM   3476  HG  CYS A 232     -13.750 -10.627  -9.528  1.00 90.30           H
ATOM   3477  HN  CYS A 232     -11.651 -10.237 -10.615  1.00 90.30           H
ATOM   3478  N   CYS A 233     -11.444  -9.249 -13.630  1.00 88.97           N
ATOM   3479  CA  CYS A 233     -11.037  -8.554 -14.839  1.00 88.97           C
ATOM   3480  C   CYS A 233     -10.135  -9.487 -15.650  1.00 88.97           C
ATOM   3481  O   CYS A 233     -10.377  -9.715 -16.834  1.00 88.97           O
ATOM   3482  HA  CYS A 233     -11.949  -8.323 -15.389  1.00 88.97           H
ATOM   3483  CB  CYS A 233     -10.346  -7.225 -14.523  1.00 88.97           C
ATOM   3484 1HB  CYS A 233      -9.605  -7.370 -13.738  1.00 88.97           H
ATOM   3485 2HB  CYS A 233      -9.813  -6.865 -15.403  1.00 88.97           H
ATOM   3486  SG  CYS A 233     -11.585  -5.987 -13.993  1.00 88.97           S
ATOM   3487  HG  CYS A 233     -11.727  -6.453 -12.756  1.00 88.97           H
ATOM   3488  HN  CYS A 233     -11.219  -8.778 -12.776  1.00 88.97           H
ATOM   3489  N   TYR A 234      -9.115 -10.002 -14.979  1.00 75.58           N
ATOM   3490  CA  TYR A 234      -8.076 -10.755 -15.660  1.00 75.58           C
ATOM   3491  C   TYR A 234      -8.585 -12.133 -16.084  1.00 75.58           C
ATOM   3492  O   TYR A 234      -8.129 -12.687 -17.083  1.00 75.58           O
ATOM   3493  HA  TYR A 234      -7.782 -10.195 -16.548  1.00 75.58           H
ATOM   3494  CB  TYR A 234      -6.948 -10.932 -14.641  1.00 75.58           C
ATOM   3495 1HB  TYR A 234      -7.383 -11.034 -13.647  1.00 75.58           H
ATOM   3496 2HB  TYR A 234      -6.421 -11.862 -14.855  1.00 75.58           H
ATOM   3497  CG  TYR A 234      -5.938  -9.783 -14.624  1.00 75.58           C
ATOM   3498  CD1 TYR A 234      -4.827  -9.830 -15.442  1.00 75.58           C
ATOM   3499  HD1 TYR A 234      -4.669 -10.685 -16.099  1.00 75.58           H
ATOM   3500  CD2 TYR A 234      -6.138  -8.701 -13.792  1.00 75.58           C
ATOM   3501  HD2 TYR A 234      -7.015  -8.664 -13.147  1.00 75.58           H
ATOM   3502  CE1 TYR A 234      -3.876  -8.748 -15.426  1.00 75.58           C
ATOM   3503  HE1 TYR A 234      -2.994  -8.772 -16.066  1.00 75.58           H
ATOM   3504  CE2 TYR A 234      -5.187  -7.619 -13.777  1.00 75.58           C
ATOM   3505  HE2 TYR A 234      -5.332  -6.758 -13.124  1.00 75.58           H
ATOM   3506  CZ  TYR A 234      -4.103  -7.697 -14.594  1.00 75.58           C
ATOM   3507  OH  TYR A 234      -3.205  -6.675 -14.580  1.00 75.58           O
ATOM   3508  HH  TYR A 234      -3.468  -5.999 -13.892  1.00 75.58           H
ATOM   3509  HN  TYR A 234      -8.994  -9.912 -13.990  1.00 75.58           H
ATOM   3510  N   THR A 235      -9.524 -12.648 -15.303  1.00 85.64           N
ATOM   3511  CA  THR A 235     -10.183 -13.896 -15.648  1.00 85.64           C
ATOM   3512  C   THR A 235     -10.828 -13.795 -17.032  1.00 85.64           C
ATOM   3513  O   THR A 235     -10.672 -14.690 -17.861  1.00 85.64           O
ATOM   3514  HA  THR A 235      -9.427 -14.680 -15.705  1.00 85.64           H
ATOM   3515  CB  THR A 235     -11.180 -14.228 -14.536  1.00 85.64           C
ATOM   3516  HB  THR A 235     -11.961 -13.471 -14.475  1.00 85.64           H
ATOM   3517  OG1 THR A 235     -10.368 -14.369 -13.373  1.00 85.64           O
ATOM   3518  HG1 THR A 235     -10.498 -13.584 -12.768  1.00 85.64           H
ATOM   3519  CG2 THR A 235     -11.818 -15.607 -14.714  1.00 85.64           C
ATOM   3520 1HG2 THR A 235     -11.041 -16.371 -14.707  1.00 85.64           H
ATOM   3521 2HG2 THR A 235     -12.352 -15.640 -15.664  1.00 85.64           H
ATOM   3522 3HG2 THR A 235     -12.517 -15.792 -13.898  1.00 85.64           H
ATOM   3523  HN  THR A 235      -9.835 -12.228 -14.451  1.00 85.64           H
ATOM   3524  N   ILE A 236     -11.539 -12.696 -17.239  1.00 85.02           N
ATOM   3525  CA  ILE A 236     -12.232 -12.479 -18.497  1.00 85.02           C
ATOM   3526  C   ILE A 236     -11.206 -12.214 -19.600  1.00 85.02           C
ATOM   3527  O   ILE A 236     -11.368 -12.676 -20.728  1.00 85.02           O
ATOM   3528  HA  ILE A 236     -12.768 -13.397 -18.737  1.00 85.02           H
ATOM   3529  CB  ILE A 236     -13.276 -11.370 -18.349  1.00 85.02           C
ATOM   3530  HB  ILE A 236     -12.771 -10.469 -18.004  1.00 85.02           H
ATOM   3531  CG1 ILE A 236     -14.319 -11.737 -17.292  1.00 85.02           C
ATOM   3532 1HG1 ILE A 236     -14.990 -12.500 -17.686  1.00 85.02           H
ATOM   3533 2HG1 ILE A 236     -13.824 -12.167 -16.421  1.00 85.02           H
ATOM   3534  CG2 ILE A 236     -13.919 -11.040 -19.698  1.00 85.02           C
ATOM   3535 1HG2 ILE A 236     -13.151 -10.705 -20.394  1.00 85.02           H
ATOM   3536 2HG2 ILE A 236     -14.408 -11.929 -20.095  1.00 85.02           H
ATOM   3537 3HG2 ILE A 236     -14.657 -10.249 -19.564  1.00 85.02           H
ATOM   3538  CD1 ILE A 236     -15.128 -10.508 -16.870  1.00 85.02           C
ATOM   3539 1HD1 ILE A 236     -14.457  -9.757 -16.453  1.00 85.02           H
ATOM   3540 2HD1 ILE A 236     -15.641 -10.096 -17.738  1.00 85.02           H
ATOM   3541 3HD1 ILE A 236     -15.862 -10.797 -16.117  1.00 85.02           H
ATOM   3542  HN  ILE A 236     -11.645 -11.964 -16.566  1.00 85.02           H
ATOM   3543  N   ILE A 237     -10.171 -11.470 -19.236  1.00 81.11           N
ATOM   3544  CA  ILE A 237      -9.129 -11.121 -20.187  1.00 81.11           C
ATOM   3545  C   ILE A 237      -8.532 -12.401 -20.775  1.00 81.11           C
ATOM   3546  O   ILE A 237      -8.458 -12.552 -21.994  1.00 81.11           O
ATOM   3547  HA  ILE A 237      -9.598 -10.556 -20.993  1.00 81.11           H
ATOM   3548  CB  ILE A 237      -8.094 -10.203 -19.533  1.00 81.11           C
ATOM   3549  HB  ILE A 237      -7.882 -10.584 -18.534  1.00 81.11           H
ATOM   3550  CG1 ILE A 237      -8.644  -8.785 -19.369  1.00 81.11           C
ATOM   3551 1HG1 ILE A 237      -8.681  -8.291 -20.340  1.00 81.11           H
ATOM   3552 2HG1 ILE A 237      -9.667  -8.829 -18.995  1.00 81.11           H
ATOM   3553  CG2 ILE A 237      -6.777 -10.221 -20.312  1.00 81.11           C
ATOM   3554 1HG2 ILE A 237      -6.380 -11.236 -20.333  1.00 81.11           H
ATOM   3555 2HG2 ILE A 237      -6.953  -9.879 -21.332  1.00 81.11           H
ATOM   3556 3HG2 ILE A 237      -6.059  -9.560 -19.826  1.00 81.11           H
ATOM   3557  CD1 ILE A 237      -7.778  -7.969 -18.408  1.00 81.11           C
ATOM   3558 1HD1 ILE A 237      -7.763  -8.453 -17.432  1.00 81.11           H
ATOM   3559 2HD1 ILE A 237      -6.762  -7.907 -18.798  1.00 81.11           H
ATOM   3560 3HD1 ILE A 237      -8.191  -6.965 -18.310  1.00 81.11           H
ATOM   3561  HN  ILE A 237     -10.040 -11.109 -18.313  1.00 81.11           H
ATOM   3562  N   ILE A 238      -8.122 -13.289 -19.882  1.00 78.31           N
ATOM   3563  CA  ILE A 238      -7.446 -14.508 -20.295  1.00 78.31           C
ATOM   3564  C   ILE A 238      -8.364 -15.306 -21.222  1.00 78.31           C
ATOM   3565  O   ILE A 238      -7.928 -15.792 -22.265  1.00 78.31           O
ATOM   3566  HA  ILE A 238      -6.558 -14.215 -20.856  1.00 78.31           H
ATOM   3567  CB  ILE A 238      -6.969 -15.296 -19.073  1.00 78.31           C
ATOM   3568  HB  ILE A 238      -7.795 -15.358 -18.364  1.00 78.31           H
ATOM   3569  CG1 ILE A 238      -5.821 -14.573 -18.368  1.00 78.31           C
ATOM   3570 1HG1 ILE A 238      -4.907 -14.676 -18.953  1.00 78.31           H
ATOM   3571 2HG1 ILE A 238      -6.041 -13.507 -18.306  1.00 78.31           H
ATOM   3572  CG2 ILE A 238      -6.595 -16.729 -19.457  1.00 78.31           C
ATOM   3573 1HG2 ILE A 238      -7.465 -17.231 -19.880  1.00 78.31           H
ATOM   3574 2HG2 ILE A 238      -5.793 -16.709 -20.195  1.00 78.31           H
ATOM   3575 3HG2 ILE A 238      -6.260 -17.267 -18.571  1.00 78.31           H
ATOM   3576  CD1 ILE A 238      -5.599 -15.136 -16.962  1.00 78.31           C
ATOM   3577 1HD1 ILE A 238      -6.507 -15.008 -16.373  1.00 78.31           H
ATOM   3578 2HD1 ILE A 238      -5.355 -16.196 -17.030  1.00 78.31           H
ATOM   3579 3HD1 ILE A 238      -4.777 -14.604 -16.483  1.00 78.31           H
ATOM   3580  HN  ILE A 238      -8.244 -13.188 -18.895  1.00 78.31           H
ATOM   3581  N   HIS A 239      -9.618 -15.417 -20.809  1.00 77.52           N
ATOM   3582  CA  HIS A 239     -10.591 -16.182 -21.570  1.00 77.52           C
ATOM   3583  C   HIS A 239     -10.699 -15.612 -22.986  1.00 77.52           C
ATOM   3584  O   HIS A 239     -10.741 -16.363 -23.959  1.00 77.52           O
ATOM   3585  HA  HIS A 239     -10.213 -17.203 -21.626  1.00 77.52           H
ATOM   3586  CB  HIS A 239     -11.937 -16.223 -20.844  1.00 77.52           C
ATOM   3587 1HB  HIS A 239     -11.781 -16.594 -19.831  1.00 77.52           H
ATOM   3588 2HB  HIS A 239     -12.322 -15.207 -20.755  1.00 77.52           H
ATOM   3589  CG  HIS A 239     -12.976 -17.082 -21.524  1.00 77.52           C
ATOM   3590  ND1 HIS A 239     -13.953 -16.561 -22.354  1.00 77.52           N
ATOM   3591  HD1 HIS A 239     -14.072 -15.595 -22.583  1.00 77.52           H
ATOM   3592  CD2 HIS A 239     -13.179 -18.431 -21.489  1.00 77.52           C
ATOM   3593  HD2 HIS A 239     -12.584 -19.151 -20.927  1.00 77.52           H
ATOM   3594  CE1 HIS A 239     -14.706 -17.560 -22.793  1.00 77.52           C
ATOM   3595  HE1 HIS A 239     -15.559 -17.472 -23.465  1.00 77.52           H
ATOM   3596  NE2 HIS A 239     -14.225 -18.718 -22.255  1.00 77.52           N
ATOM   3597  HN  HIS A 239      -9.971 -14.996 -19.974  1.00 77.52           H
ATOM   3598  N   THR A 240     -10.740 -14.290 -23.056  1.00 79.49           N
ATOM   3599  CA  THR A 240     -10.909 -13.613 -24.330  1.00 79.49           C
ATOM   3600  C   THR A 240      -9.700 -13.865 -25.233  1.00 79.49           C
ATOM   3601  O   THR A 240      -9.850 -14.052 -26.439  1.00 79.49           O
ATOM   3602  HA  THR A 240     -11.778 -14.038 -24.833  1.00 79.49           H
ATOM   3603  CB  THR A 240     -11.158 -12.130 -24.048  1.00 79.49           C
ATOM   3604  HB  THR A 240     -10.260 -11.652 -23.657  1.00 79.49           H
ATOM   3605  OG1 THR A 240     -12.286 -12.126 -23.177  1.00 79.49           O
ATOM   3606  HG1 THR A 240     -11.985 -12.021 -22.229  1.00 79.49           H
ATOM   3607  CG2 THR A 240     -11.642 -11.371 -25.286  1.00 79.49           C
ATOM   3608 1HG2 THR A 240     -12.577 -11.808 -25.637  1.00 79.49           H
ATOM   3609 2HG2 THR A 240     -10.890 -11.442 -26.072  1.00 79.49           H
ATOM   3610 3HG2 THR A 240     -11.803 -10.324 -25.030  1.00 79.49           H
ATOM   3611  HN  THR A 240     -10.660 -13.685 -22.263  1.00 79.49           H
ATOM   3612  N   LEU A 241      -8.529 -13.861 -24.614  1.00 75.16           N
ATOM   3613  CA  LEU A 241      -7.287 -13.954 -25.362  1.00 75.16           C
ATOM   3614  C   LEU A 241      -7.146 -15.365 -25.937  1.00 75.16           C
ATOM   3615  O   LEU A 241      -6.686 -15.536 -27.065  1.00 75.16           O
ATOM   3616  HA  LEU A 241      -7.351 -13.248 -26.191  1.00 75.16           H
ATOM   3617  CB  LEU A 241      -6.104 -13.523 -24.493  1.00 75.16           C
ATOM   3618 1HB  LEU A 241      -6.199 -14.006 -23.520  1.00 75.16           H
ATOM   3619 2HB  LEU A 241      -5.188 -13.900 -24.948  1.00 75.16           H
ATOM   3620  CG  LEU A 241      -5.947 -12.017 -24.271  1.00 75.16           C
ATOM   3621  HG  LEU A 241      -6.886 -11.632 -23.872  1.00 75.16           H
ATOM   3622  CD1 LEU A 241      -4.861 -11.726 -23.233  1.00 75.16           C
ATOM   3623 1HD1 LEU A 241      -5.130 -12.193 -22.285  1.00 75.16           H
ATOM   3624 2HD1 LEU A 241      -3.910 -12.129 -23.580  1.00 75.16           H
ATOM   3625 3HD1 LEU A 241      -4.771 -10.649 -23.094  1.00 75.16           H
ATOM   3626  CD2 LEU A 241      -5.687 -11.292 -25.592  1.00 75.16           C
ATOM   3627 1HD2 LEU A 241      -4.771 -11.676 -26.043  1.00 75.16           H
ATOM   3628 2HD2 LEU A 241      -6.523 -11.461 -26.270  1.00 75.16           H
ATOM   3629 3HD2 LEU A 241      -5.579 -10.224 -25.406  1.00 75.16           H
ATOM   3630  HN  LEU A 241      -8.421 -13.797 -23.622  1.00 75.16           H
ATOM   3631  N   ILE A 242      -7.551 -16.339 -25.135  1.00 75.39           N
ATOM   3632  CA  ILE A 242      -7.501 -17.727 -25.560  1.00 75.39           C
ATOM   3633  C   ILE A 242      -8.328 -17.895 -26.837  1.00 75.39           C
ATOM   3634  O   ILE A 242      -7.915 -18.594 -27.761  1.00 75.39           O
ATOM   3635  HA  ILE A 242      -6.462 -17.962 -25.789  1.00 75.39           H
ATOM   3636  CB  ILE A 242      -7.935 -18.652 -24.421  1.00 75.39           C
ATOM   3637  HB  ILE A 242      -8.862 -18.263 -23.999  1.00 75.39           H
ATOM   3638  CG1 ILE A 242      -6.896 -18.662 -23.298  1.00 75.39           C
ATOM   3639 1HG1 ILE A 242      -6.000 -19.185 -23.631  1.00 75.39           H
ATOM   3640 2HG1 ILE A 242      -6.600 -17.640 -23.063  1.00 75.39           H
ATOM   3641  CG2 ILE A 242      -8.231 -20.060 -24.941  1.00 75.39           C
ATOM   3642 1HG2 ILE A 242      -9.032 -20.015 -25.678  1.00 75.39           H
ATOM   3643 2HG2 ILE A 242      -7.334 -20.473 -25.404  1.00 75.39           H
ATOM   3644 3HG2 ILE A 242      -8.536 -20.697 -24.111  1.00 75.39           H
ATOM   3645  CD1 ILE A 242      -7.452 -19.339 -22.043  1.00 75.39           C
ATOM   3646 1HD1 ILE A 242      -8.334 -18.798 -21.699  1.00 75.39           H
ATOM   3647 2HD1 ILE A 242      -7.725 -20.368 -22.276  1.00 75.39           H
ATOM   3648 3HD1 ILE A 242      -6.693 -19.332 -21.261  1.00 75.39           H
ATOM   3649  HN  ILE A 242      -7.907 -16.192 -24.212  1.00 75.39           H
ATOM   3650  N   GLN A 243      -9.480 -17.241 -26.848  1.00 70.78           N
ATOM   3651  CA  GLN A 243     -10.389 -17.344 -27.977  1.00 70.78           C
ATOM   3652  C   GLN A 243      -9.813 -16.610 -29.190  1.00 70.78           C
ATOM   3653  O   GLN A 243     -10.053 -17.004 -30.330  1.00 70.78           O
ATOM   3654  HA  GLN A 243     -10.465 -18.410 -28.192  1.00 70.78           H
ATOM   3655  CB  GLN A 243     -11.774 -16.804 -27.617  1.00 70.78           C
ATOM   3656 1HB  GLN A 243     -11.679 -15.813 -27.175  1.00 70.78           H
ATOM   3657 2HB  GLN A 243     -12.372 -16.694 -28.522  1.00 70.78           H
ATOM   3658  CG  GLN A 243     -12.489 -17.738 -26.639  1.00 70.78           C
ATOM   3659 1HG  GLN A 243     -12.517 -18.748 -27.048  1.00 70.78           H
ATOM   3660 2HG  GLN A 243     -11.930 -17.789 -25.704  1.00 70.78           H
ATOM   3661  CD  GLN A 243     -13.914 -17.256 -26.361  1.00 70.78           C
ATOM   3662  OE1 GLN A 243     -14.296 -16.145 -26.691  1.00 70.78           O
ATOM   3663  NE2 GLN A 243     -14.677 -18.150 -25.739  1.00 70.78           N
ATOM   3664 1HE2 GLN A 243     -14.302 -19.045 -25.497  1.00 70.78           H
ATOM   3665 2HE2 GLN A 243     -15.626 -17.928 -25.514  1.00 70.78           H
ATOM   3666  HN  GLN A 243      -9.795 -16.650 -26.105  1.00 70.78           H
ATOM   3667  N   ALA A 244      -9.064 -15.555 -28.903  1.00 71.08           N
ATOM   3668  CA  ALA A 244      -8.669 -14.614 -29.937  1.00 71.08           C
ATOM   3669  C   ALA A 244      -7.590 -15.251 -30.815  1.00 71.08           C
ATOM   3670  O   ALA A 244      -7.295 -14.753 -31.901  1.00 71.08           O
ATOM   3671  HA  ALA A 244      -9.547 -14.405 -30.548  1.00 71.08           H
ATOM   3672  CB  ALA A 244      -8.198 -13.311 -29.288  1.00 71.08           C
ATOM   3673 1HB  ALA A 244      -9.010 -12.884 -28.699  1.00 71.08           H
ATOM   3674 2HB  ALA A 244      -7.347 -13.515 -28.638  1.00 71.08           H
ATOM   3675 3HB  ALA A 244      -7.902 -12.605 -30.064  1.00 71.08           H
ATOM   3676  HN  ALA A 244      -8.729 -15.341 -27.985  1.00 71.08           H
ATOM   3677  N   LYS A 245      -7.031 -16.342 -30.313  1.00 59.61           N
ATOM   3678  CA  LYS A 245      -5.998 -17.057 -31.043  1.00 59.61           C
ATOM   3679  C   LYS A 245      -4.924 -16.068 -31.500  1.00 59.61           C
ATOM   3680  O   LYS A 245      -3.953 -16.456 -32.147  1.00 59.61           O
ATOM   3681  HA  LYS A 245      -5.542 -17.767 -30.353  1.00 59.61           H
ATOM   3682  CB  LYS A 245      -6.613 -17.868 -32.186  1.00 59.61           C
ATOM   3683 1HB  LYS A 245      -7.320 -17.248 -32.738  1.00 59.61           H
ATOM   3684 2HB  LYS A 245      -5.834 -18.163 -32.888  1.00 59.61           H
ATOM   3685  CG  LYS A 245      -7.326 -19.112 -31.653  1.00 59.61           C
ATOM   3686 1HG  LYS A 245      -6.692 -19.614 -30.922  1.00 59.61           H
ATOM   3687 2HG  LYS A 245      -8.240 -18.819 -31.136  1.00 59.61           H
ATOM   3688  CD  LYS A 245      -7.665 -20.079 -32.790  1.00 59.61           C
ATOM   3689 1HD  LYS A 245      -8.403 -19.624 -33.451  1.00 59.61           H
ATOM   3690 2HD  LYS A 245      -6.775 -20.267 -33.390  1.00 59.61           H
ATOM   3691  CE  LYS A 245      -8.208 -21.400 -32.243  1.00 59.61           C
ATOM   3692 1HE  LYS A 245      -7.539 -21.783 -31.471  1.00 59.61           H
ATOM   3693 2HE  LYS A 245      -9.177 -21.235 -31.772  1.00 59.61           H
ATOM   3694  NZ  LYS A 245      -8.341 -22.396 -33.330  1.00 59.61           N
ATOM   3695 1HZ  LYS A 245      -8.726 -23.256 -32.955  1.00 59.61           H
ATOM   3696 2HZ  LYS A 245      -8.960 -22.032 -34.046  1.00 59.61           H
ATOM   3697 3HZ  LYS A 245      -7.429 -22.580 -33.733  1.00 59.61           H
ATOM   3698  HN  LYS A 245      -7.272 -16.736 -29.427  1.00 59.61           H
ATOM   3699  N   LYS A 246      -5.135 -14.809 -31.145  1.00 52.27           N
ATOM   3700  CA  LYS A 246      -4.274 -13.741 -31.625  1.00 52.27           C
ATOM   3701  C   LYS A 246      -3.109 -13.555 -30.651  1.00 52.27           C
ATOM   3702  O   LYS A 246      -3.278 -12.982 -29.577  1.00 52.27           O
ATOM   3703  HA  LYS A 246      -3.872 -14.054 -32.589  1.00 52.27           H
ATOM   3704  CB  LYS A 246      -5.085 -12.466 -31.865  1.00 52.27           C
ATOM   3705 1HB  LYS A 246      -5.812 -12.336 -31.063  1.00 52.27           H
ATOM   3706 2HB  LYS A 246      -4.423 -11.600 -31.837  1.00 52.27           H
ATOM   3707  CG  LYS A 246      -5.808 -12.521 -33.212  1.00 52.27           C
ATOM   3708 1HG  LYS A 246      -5.113 -12.844 -33.988  1.00 52.27           H
ATOM   3709 2HG  LYS A 246      -6.606 -13.262 -33.171  1.00 52.27           H
ATOM   3710  CD  LYS A 246      -6.390 -11.154 -33.578  1.00 52.27           C
ATOM   3711 1HD  LYS A 246      -7.151 -10.873 -32.849  1.00 52.27           H
ATOM   3712 2HD  LYS A 246      -5.608 -10.397 -33.531  1.00 52.27           H
ATOM   3713  CE  LYS A 246      -7.003 -11.177 -34.979  1.00 52.27           C
ATOM   3714 1HE  LYS A 246      -6.269 -11.541 -35.698  1.00 52.27           H
ATOM   3715 2HE  LYS A 246      -7.844 -11.870 -35.004  1.00 52.27           H
ATOM   3716  NZ  LYS A 246      -7.457  -9.823 -35.368  1.00 52.27           N
ATOM   3717 1HZ  LYS A 246      -7.880  -9.860 -36.289  1.00 52.27           H
ATOM   3718 2HZ  LYS A 246      -8.140  -9.490 -34.697  1.00 52.27           H
ATOM   3719 3HZ  LYS A 246      -6.664  -9.192 -35.385  1.00 52.27           H
ATOM   3720  HN  LYS A 246      -5.877 -14.515 -30.542  1.00 52.27           H
ATOM   3721  N   SER A 247      -1.951 -14.051 -31.063  1.00 55.50           N
ATOM   3722  CA  SER A 247      -0.787 -14.055 -30.193  1.00 55.50           C
ATOM   3723  C   SER A 247      -0.421 -12.622 -29.801  1.00 55.50           C
ATOM   3724  O   SER A 247      -0.072 -12.359 -28.652  1.00 55.50           O
ATOM   3725  HA  SER A 247      -1.086 -14.628 -29.314  1.00 55.50           H
ATOM   3726  CB  SER A 247       0.402 -14.741 -30.867  1.00 55.50           C
ATOM   3727 1HB  SER A 247       0.786 -15.526 -30.215  1.00 55.50           H
ATOM   3728 2HB  SER A 247       0.069 -15.224 -31.786  1.00 55.50           H
ATOM   3729  OG  SER A 247       1.449 -13.822 -31.168  1.00 55.50           O
ATOM   3730  HG  SER A 247       2.196 -14.294 -31.636  1.00 55.50           H
ATOM   3731  HN  SER A 247      -1.802 -14.444 -31.970  1.00 55.50           H
ATOM   3732  N   SER A 248      -0.515 -11.733 -30.779  1.00 55.44           N
ATOM   3733  CA  SER A 248       0.149 -10.445 -30.685  1.00 55.44           C
ATOM   3734  C   SER A 248      -0.275  -9.730 -29.401  1.00 55.44           C
ATOM   3735  O   SER A 248       0.497  -8.961 -28.830  1.00 55.44           O
ATOM   3736  HA  SER A 248       1.216 -10.670 -30.663  1.00 55.44           H
ATOM   3737  CB  SER A 248      -0.161  -9.574 -31.905  1.00 55.44           C
ATOM   3738 1HB  SER A 248       0.723  -9.509 -32.538  1.00 55.44           H
ATOM   3739 2HB  SER A 248      -0.943 -10.048 -32.498  1.00 55.44           H
ATOM   3740  OG  SER A 248      -0.577  -8.263 -31.533  1.00 55.44           O
ATOM   3741  HG  SER A 248      -0.735  -7.710 -32.351  1.00 55.44           H
ATOM   3742  HN  SER A 248      -1.031 -11.882 -31.623  1.00 55.44           H
ATOM   3743  N   LYS A 249      -1.502 -10.008 -28.984  1.00 52.08           N
ATOM   3744  CA  LYS A 249      -2.090  -9.299 -27.861  1.00 52.08           C
ATOM   3745  C   LYS A 249      -1.429  -9.769 -26.563  1.00 52.08           C
ATOM   3746  O   LYS A 249      -1.603  -9.150 -25.515  1.00 52.08           O
ATOM   3747  HA  LYS A 249      -1.873  -8.239 -27.994  1.00 52.08           H
ATOM   3748  CB  LYS A 249      -3.612  -9.453 -27.867  1.00 52.08           C
ATOM   3749 1HB  LYS A 249      -3.875 -10.496 -28.048  1.00 52.08           H
ATOM   3750 2HB  LYS A 249      -4.012  -9.189 -26.888  1.00 52.08           H
ATOM   3751  CG  LYS A 249      -4.249  -8.568 -28.940  1.00 52.08           C
ATOM   3752 1HG  LYS A 249      -3.837  -7.560 -28.877  1.00 52.08           H
ATOM   3753 2HG  LYS A 249      -4.000  -8.952 -29.929  1.00 52.08           H
ATOM   3754  CD  LYS A 249      -5.769  -8.514 -28.776  1.00 52.08           C
ATOM   3755 1HD  LYS A 249      -6.190  -9.508 -28.930  1.00 52.08           H
ATOM   3756 2HD  LYS A 249      -6.018  -8.217 -27.757  1.00 52.08           H
ATOM   3757  CE  LYS A 249      -6.393  -7.530 -29.767  1.00 52.08           C
ATOM   3758 1HE  LYS A 249      -5.906  -6.559 -29.680  1.00 52.08           H
ATOM   3759 2HE  LYS A 249      -6.230  -7.879 -30.787  1.00 52.08           H
ATOM   3760  NZ  LYS A 249      -7.844  -7.388 -29.512  1.00 52.08           N
ATOM   3761 1HZ  LYS A 249      -8.243  -6.736 -30.179  1.00 52.08           H
ATOM   3762 2HZ  LYS A 249      -8.295  -8.291 -29.611  1.00 52.08           H
ATOM   3763 3HZ  LYS A 249      -7.989  -7.039 -28.571  1.00 52.08           H
ATOM   3764  HN  LYS A 249      -2.089 -10.704 -29.399  1.00 52.08           H
ATOM   3765  N   HIS A 250      -0.686 -10.859 -26.677  1.00 55.30           N
ATOM   3766  CA  HIS A 250      -0.150 -11.526 -25.502  1.00 55.30           C
ATOM   3767  C   HIS A 250       0.914 -10.640 -24.851  1.00 55.30           C
ATOM   3768  O   HIS A 250       1.043 -10.616 -23.628  1.00 55.30           O
ATOM   3769  HA  HIS A 250      -0.981 -11.651 -24.808  1.00 55.30           H
ATOM   3770  CB  HIS A 250       0.374 -12.918 -25.859  1.00 55.30           C
ATOM   3771 1HB  HIS A 250       1.024 -12.838 -26.730  1.00 55.30           H
ATOM   3772 2HB  HIS A 250       0.987 -13.286 -25.036  1.00 55.30           H
ATOM   3773  CG  HIS A 250      -0.711 -13.927 -26.149  1.00 55.30           C
ATOM   3774  ND1 HIS A 250      -1.413 -14.581 -25.151  1.00 55.30           N
ATOM   3775  HD1 HIS A 250      -1.281 -14.460 -24.167  1.00 55.30           H
ATOM   3776  CD2 HIS A 250      -1.208 -14.386 -27.333  1.00 55.30           C
ATOM   3777  HD2 HIS A 250      -0.878 -14.078 -28.325  1.00 55.30           H
ATOM   3778  CE1 HIS A 250      -2.289 -15.395 -25.721  1.00 55.30           C
ATOM   3779  HE1 HIS A 250      -2.990 -16.048 -25.201  1.00 55.30           H
ATOM   3780  NE2 HIS A 250      -2.160 -15.273 -27.073  1.00 55.30           N
ATOM   3781  HN  HIS A 250      -0.449 -11.286 -27.550  1.00 55.30           H
ATOM   3782  N   LYS A 251       1.650  -9.935 -25.697  1.00 57.26           N
ATOM   3783  CA  LYS A 251       2.806  -9.184 -25.237  1.00 57.26           C
ATOM   3784  C   LYS A 251       2.355  -8.134 -24.220  1.00 57.26           C
ATOM   3785  O   LYS A 251       2.967  -7.985 -23.163  1.00 57.26           O
ATOM   3786  HA  LYS A 251       3.473  -9.886 -24.736  1.00 57.26           H
ATOM   3787  CB  LYS A 251       3.573  -8.600 -26.425  1.00 57.26           C
ATOM   3788 1HB  LYS A 251       2.871  -8.175 -27.143  1.00 57.26           H
ATOM   3789 2HB  LYS A 251       4.212  -7.785 -26.085  1.00 57.26           H
ATOM   3790  CG  LYS A 251       4.423  -9.672 -27.110  1.00 57.26           C
ATOM   3791 1HG  LYS A 251       4.942 -10.265 -26.357  1.00 57.26           H
ATOM   3792 2HG  LYS A 251       3.778 -10.354 -27.664  1.00 57.26           H
ATOM   3793  CD  LYS A 251       5.442  -9.040 -28.060  1.00 57.26           C
ATOM   3794 1HD  LYS A 251       4.922  -8.562 -28.891  1.00 57.26           H
ATOM   3795 2HD  LYS A 251       5.995  -8.258 -27.539  1.00 57.26           H
ATOM   3796  CE  LYS A 251       6.416 -10.090 -28.597  1.00 57.26           C
ATOM   3797 1HE  LYS A 251       6.725 -10.755 -27.790  1.00 57.26           H
ATOM   3798 2HE  LYS A 251       5.919 -10.707 -29.346  1.00 57.26           H
ATOM   3799  NZ  LYS A 251       7.604  -9.439 -29.192  1.00 57.26           N
ATOM   3800 1HZ  LYS A 251       8.217 -10.145 -29.584  1.00 57.26           H
ATOM   3801 2HZ  LYS A 251       7.309  -8.803 -29.925  1.00 57.26           H
ATOM   3802 3HZ  LYS A 251       8.101  -8.921 -28.476  1.00 57.26           H
ATOM   3803  HN  LYS A 251       1.468  -9.871 -26.678  1.00 57.26           H
ATOM   3804  N   ALA A 252       1.289  -7.432 -24.575  1.00 65.44           N
ATOM   3805  CA  ALA A 252       0.807  -6.335 -23.752  1.00 65.44           C
ATOM   3806  C   ALA A 252       0.294  -6.889 -22.422  1.00 65.44           C
ATOM   3807  O   ALA A 252       0.320  -6.196 -21.406  1.00 65.44           O
ATOM   3808  HA  ALA A 252       1.649  -5.671 -23.559  1.00 65.44           H
ATOM   3809  CB  ALA A 252      -0.269  -5.559 -24.515  1.00 65.44           C
ATOM   3810 1HB  ALA A 252       0.155  -5.163 -25.438  1.00 65.44           H
ATOM   3811 2HB  ALA A 252      -1.097  -6.226 -24.753  1.00 65.44           H
ATOM   3812 3HB  ALA A 252      -0.630  -4.737 -23.898  1.00 65.44           H
ATOM   3813  HN  ALA A 252       0.758  -7.603 -25.405  1.00 65.44           H
ATOM   3814  N   LEU A 253      -0.162  -8.132 -22.470  1.00 67.49           N
ATOM   3815  CA  LEU A 253      -0.757  -8.757 -21.302  1.00 67.49           C
ATOM   3816  C   LEU A 253       0.347  -9.126 -20.308  1.00 67.49           C
ATOM   3817  O   LEU A 253       0.137  -9.080 -19.097  1.00 67.49           O
ATOM   3818  HA  LEU A 253      -1.411  -8.021 -20.834  1.00 67.49           H
ATOM   3819  CB  LEU A 253      -1.633  -9.942 -21.715  1.00 67.49           C
ATOM   3820 1HB  LEU A 253      -2.119  -9.697 -22.660  1.00 67.49           H
ATOM   3821 2HB  LEU A 253      -0.985 -10.798 -21.903  1.00 67.49           H
ATOM   3822  CG  LEU A 253      -2.710 -10.362 -20.713  1.00 67.49           C
ATOM   3823  HG  LEU A 253      -2.311 -10.229 -19.707  1.00 67.49           H
ATOM   3824  CD1 LEU A 253      -3.946  -9.468 -20.831  1.00 67.49           C
ATOM   3825 1HD1 LEU A 253      -3.667  -8.433 -20.631  1.00 67.49           H
ATOM   3826 2HD1 LEU A 253      -4.356  -9.545 -21.838  1.00 67.49           H
ATOM   3827 3HD1 LEU A 253      -4.696  -9.788 -20.107  1.00 67.49           H
ATOM   3828  CD2 LEU A 253      -3.057 -11.843 -20.870  1.00 67.49           C
ATOM   3829 1HD2 LEU A 253      -3.428 -12.025 -21.879  1.00 67.49           H
ATOM   3830 2HD2 LEU A 253      -2.165 -12.446 -20.697  1.00 67.49           H
ATOM   3831 3HD2 LEU A 253      -3.825 -12.115 -20.146  1.00 67.49           H
ATOM   3832  HN  LEU A 253      -0.130  -8.708 -23.287  1.00 67.49           H
ATOM   3833  N   LYS A 254       1.498  -9.482 -20.858  1.00 70.61           N
ATOM   3834  CA  LYS A 254       2.576 -10.028 -20.050  1.00 70.61           C
ATOM   3835  C   LYS A 254       2.904  -9.052 -18.919  1.00 70.61           C
ATOM   3836  O   LYS A 254       3.068  -9.459 -17.770  1.00 70.61           O
ATOM   3837  HA  LYS A 254       2.215 -10.958 -19.609  1.00 70.61           H
ATOM   3838  CB  LYS A 254       3.778 -10.380 -20.928  1.00 70.61           C
ATOM   3839 1HB  LYS A 254       3.441 -10.912 -21.817  1.00 70.61           H
ATOM   3840 2HB  LYS A 254       4.264  -9.466 -21.268  1.00 70.61           H
ATOM   3841  CG  LYS A 254       4.783 -11.243 -20.161  1.00 70.61           C
ATOM   3842 1HG  LYS A 254       5.173 -10.684 -19.310  1.00 70.61           H
ATOM   3843 2HG  LYS A 254       4.280 -12.124 -19.761  1.00 70.61           H
ATOM   3844  CD  LYS A 254       5.938 -11.675 -21.067  1.00 70.61           C
ATOM   3845 1HD  LYS A 254       5.545 -12.198 -21.939  1.00 70.61           H
ATOM   3846 2HD  LYS A 254       6.465 -10.795 -21.435  1.00 70.61           H
ATOM   3847  CE  LYS A 254       6.913 -12.584 -20.316  1.00 70.61           C
ATOM   3848 1HE  LYS A 254       7.320 -12.057 -19.453  1.00 70.61           H
ATOM   3849 2HE  LYS A 254       6.385 -13.458 -19.935  1.00 70.61           H
ATOM   3850  NZ  LYS A 254       8.014 -13.011 -21.207  1.00 70.61           N
ATOM   3851 1HZ  LYS A 254       8.656 -13.603 -20.692  1.00 70.61           H
ATOM   3852 2HZ  LYS A 254       7.633 -13.529 -21.991  1.00 70.61           H
ATOM   3853 3HZ  LYS A 254       8.508 -12.195 -21.550  1.00 70.61           H
ATOM   3854  HN  LYS A 254       1.700  -9.404 -21.834  1.00 70.61           H
ATOM   3855  N   VAL A 255       2.992  -7.781 -19.284  1.00 72.85           N
ATOM   3856  CA  VAL A 255       3.350  -6.750 -18.325  1.00 72.85           C
ATOM   3857  C   VAL A 255       2.326  -6.738 -17.188  1.00 72.85           C
ATOM   3858  O   VAL A 255       2.694  -6.795 -16.016  1.00 72.85           O
ATOM   3859  HA  VAL A 255       4.327  -7.008 -17.914  1.00 72.85           H
ATOM   3860  CB  VAL A 255       3.475  -5.399 -19.032  1.00 72.85           C
ATOM   3861  HB  VAL A 255       2.505  -5.157 -19.467  1.00 72.85           H
ATOM   3862  CG1 VAL A 255       3.833  -4.291 -18.038  1.00 72.85           C
ATOM   3863 1HG1 VAL A 255       3.054  -4.218 -17.279  1.00 72.85           H
ATOM   3864 2HG1 VAL A 255       4.784  -4.525 -17.561  1.00 72.85           H
ATOM   3865 3HG1 VAL A 255       3.915  -3.342 -18.567  1.00 72.85           H
ATOM   3866  CG2 VAL A 255       4.497  -5.467 -20.168  1.00 72.85           C
ATOM   3867 1HG2 VAL A 255       5.472  -5.741 -19.765  1.00 72.85           H
ATOM   3868 2HG2 VAL A 255       4.181  -6.214 -20.896  1.00 72.85           H
ATOM   3869 3HG2 VAL A 255       4.566  -4.493 -20.654  1.00 72.85           H
ATOM   3870  HN  VAL A 255       2.822  -7.453 -20.213  1.00 72.85           H
ATOM   3871  N   THR A 256       1.061  -6.663 -17.575  1.00 70.63           N
ATOM   3872  CA  THR A 256      -0.003  -6.429 -16.614  1.00 70.63           C
ATOM   3873  C   THR A 256      -0.150  -7.631 -15.678  1.00 70.63           C
ATOM   3874  O   THR A 256      -0.389  -7.467 -14.483  1.00 70.63           O
ATOM   3875  HA  THR A 256       0.274  -5.575 -15.996  1.00 70.63           H
ATOM   3876  CB  THR A 256      -1.280  -6.105 -17.391  1.00 70.63           C
ATOM   3877  HB  THR A 256      -2.142  -6.065 -16.725  1.00 70.63           H
ATOM   3878  OG1 THR A 256      -1.332  -7.104 -18.406  1.00 70.63           O
ATOM   3879  HG1 THR A 256      -1.513  -7.998 -17.996  1.00 70.63           H
ATOM   3880  CG2 THR A 256      -1.174  -4.791 -18.168  1.00 70.63           C
ATOM   3881 1HG2 THR A 256      -0.354  -4.856 -18.882  1.00 70.63           H
ATOM   3882 2HG2 THR A 256      -0.987  -3.972 -17.473  1.00 70.63           H
ATOM   3883 3HG2 THR A 256      -2.107  -4.608 -18.702  1.00 70.63           H
ATOM   3884  HN  THR A 256       0.760  -6.759 -18.524  1.00 70.63           H
ATOM   3885  N   ILE A 257      -0.001  -8.813 -16.258  1.00 76.40           N
ATOM   3886  CA  ILE A 257      -0.067 -10.041 -15.483  1.00 76.40           C
ATOM   3887  C   ILE A 257       1.021 -10.019 -14.408  1.00 76.40           C
ATOM   3888  O   ILE A 257       0.757 -10.324 -13.246  1.00 76.40           O
ATOM   3889  HA  ILE A 257      -1.039 -10.064 -14.990  1.00 76.40           H
ATOM   3890  CB  ILE A 257       0.002 -11.260 -16.404  1.00 76.40           C
ATOM   3891  HB  ILE A 257       0.823 -11.112 -17.106  1.00 76.40           H
ATOM   3892  CG1 ILE A 257      -1.279 -11.398 -17.229  1.00 76.40           C
ATOM   3893 1HG1 ILE A 257      -2.131 -11.537 -16.564  1.00 76.40           H
ATOM   3894 2HG1 ILE A 257      -1.457 -10.479 -17.787  1.00 76.40           H
ATOM   3895  CG2 ILE A 257       0.311 -12.531 -15.609  1.00 76.40           C
ATOM   3896 1HG2 ILE A 257       1.271 -12.419 -15.104  1.00 76.40           H
ATOM   3897 2HG2 ILE A 257      -0.472 -12.696 -14.869  1.00 76.40           H
ATOM   3898 3HG2 ILE A 257       0.355 -13.382 -16.288  1.00 76.40           H
ATOM   3899  CD1 ILE A 257      -1.183 -12.579 -18.198  1.00 76.40           C
ATOM   3900 1HD1 ILE A 257      -0.344 -12.424 -18.877  1.00 76.40           H
ATOM   3901 2HD1 ILE A 257      -1.029 -13.499 -17.635  1.00 76.40           H
ATOM   3902 3HD1 ILE A 257      -2.106 -12.654 -18.772  1.00 76.40           H
ATOM   3903  HN  ILE A 257       0.161  -8.940 -17.237  1.00 76.40           H
ATOM   3904  N   THR A 258       2.222  -9.655 -14.834  1.00 80.96           N
ATOM   3905  CA  THR A 258       3.370  -9.677 -13.944  1.00 80.96           C
ATOM   3906  C   THR A 258       3.148  -8.731 -12.762  1.00 80.96           C
ATOM   3907  O   THR A 258       3.384  -9.101 -11.613  1.00 80.96           O
ATOM   3908  HA  THR A 258       3.468 -10.683 -13.535  1.00 80.96           H
ATOM   3909  CB  THR A 258       4.614  -9.338 -14.768  1.00 80.96           C
ATOM   3910  HB  THR A 258       4.597  -8.296 -15.087  1.00 80.96           H
ATOM   3911  OG1 THR A 258       4.609 -10.303 -15.817  1.00 80.96           O
ATOM   3912  HG1 THR A 258       4.253  -9.893 -16.657  1.00 80.96           H
ATOM   3913  CG2 THR A 258       5.913  -9.619 -14.010  1.00 80.96           C
ATOM   3914 1HG2 THR A 258       5.961 -10.676 -13.750  1.00 80.96           H
ATOM   3915 2HG2 THR A 258       5.939  -9.019 -13.101  1.00 80.96           H
ATOM   3916 3HG2 THR A 258       6.764  -9.361 -14.641  1.00 80.96           H
ATOM   3917  HN  THR A 258       2.415  -9.349 -15.766  1.00 80.96           H
ATOM   3918  N   VAL A 259       2.696  -7.528 -13.086  1.00 77.43           N
ATOM   3919  CA  VAL A 259       2.463  -6.518 -12.068  1.00 77.43           C
ATOM   3920  C   VAL A 259       1.424  -7.035 -11.070  1.00 77.43           C
ATOM   3921  O   VAL A 259       1.588  -6.880  -9.861  1.00 77.43           O
ATOM   3922  HA  VAL A 259       3.404  -6.357 -11.542  1.00 77.43           H
ATOM   3923  CB  VAL A 259       2.055  -5.198 -12.724  1.00 77.43           C
ATOM   3924  HB  VAL A 259       1.226  -5.402 -13.401  1.00 77.43           H
ATOM   3925  CG1 VAL A 259       1.571  -4.192 -11.678  1.00 77.43           C
ATOM   3926 1HG1 VAL A 259       0.709  -4.601 -11.152  1.00 77.43           H
ATOM   3927 2HG1 VAL A 259       2.372  -3.995 -10.965  1.00 77.43           H
ATOM   3928 3HG1 VAL A 259       1.288  -3.262 -12.172  1.00 77.43           H
ATOM   3929  CG2 VAL A 259       3.205  -4.619 -13.551  1.00 77.43           C
ATOM   3930 1HG2 VAL A 259       4.063  -4.437 -12.903  1.00 77.43           H
ATOM   3931 2HG2 VAL A 259       3.483  -5.326 -14.332  1.00 77.43           H
ATOM   3932 3HG2 VAL A 259       2.889  -3.681 -14.007  1.00 77.43           H
ATOM   3933  HN  VAL A 259       2.490  -7.241 -14.021  1.00 77.43           H
ATOM   3934  N   LEU A 260       0.378  -7.640 -11.614  1.00 75.38           N
ATOM   3935  CA  LEU A 260      -0.698  -8.161 -10.789  1.00 75.38           C
ATOM   3936  C   LEU A 260      -0.134  -9.201  -9.820  1.00 75.38           C
ATOM   3937  O   LEU A 260      -0.368  -9.124  -8.615  1.00 75.38           O
ATOM   3938  HA  LEU A 260      -1.097  -7.329 -10.208  1.00 75.38           H
ATOM   3939  CB  LEU A 260      -1.837  -8.689 -11.664  1.00 75.38           C
ATOM   3940 1HB  LEU A 260      -2.201  -7.871 -12.285  1.00 75.38           H
ATOM   3941 2HB  LEU A 260      -1.431  -9.444 -12.337  1.00 75.38           H
ATOM   3942  CG  LEU A 260      -3.028  -9.297 -10.920  1.00 75.38           C
ATOM   3943  HG  LEU A 260      -2.645  -9.899 -10.096  1.00 75.38           H
ATOM   3944  CD1 LEU A 260      -3.908  -8.204 -10.309  1.00 75.38           C
ATOM   3945 1HD1 LEU A 260      -3.320  -7.614  -9.606  1.00 75.38           H
ATOM   3946 2HD1 LEU A 260      -4.284  -7.556 -11.101  1.00 75.38           H
ATOM   3947 3HD1 LEU A 260      -4.747  -8.663  -9.787  1.00 75.38           H
ATOM   3948  CD2 LEU A 260      -3.825 -10.232 -11.831  1.00 75.38           C
ATOM   3949 1HD2 LEU A 260      -4.197  -9.673 -12.689  1.00 75.38           H
ATOM   3950 2HD2 LEU A 260      -3.179 -11.040 -12.176  1.00 75.38           H
ATOM   3951 3HD2 LEU A 260      -4.665 -10.650 -11.277  1.00 75.38           H
ATOM   3952  HN  LEU A 260       0.259  -7.775 -12.598  1.00 75.38           H
ATOM   3953  N   THR A 261       0.600 -10.151 -10.382  1.00 84.26           N
ATOM   3954  CA  THR A 261       1.072 -11.288  -9.611  1.00 84.26           C
ATOM   3955  C   THR A 261       1.972 -10.818  -8.466  1.00 84.26           C
ATOM   3956  O   THR A 261       1.841 -11.286  -7.336  1.00 84.26           O
ATOM   3957  HA  THR A 261       0.210 -11.779  -9.159  1.00 84.26           H
ATOM   3958  CB  THR A 261       1.766 -12.256 -10.571  1.00 84.26           C
ATOM   3959  HB  THR A 261       2.658 -11.803 -11.003  1.00 84.26           H
ATOM   3960  OG1 THR A 261       0.746 -12.613 -11.501  1.00 84.26           O
ATOM   3961  HG1 THR A 261       0.733 -11.963 -12.261  1.00 84.26           H
ATOM   3962  CG2 THR A 261       2.139 -13.580  -9.901  1.00 84.26           C
ATOM   3963 1HG2 THR A 261       1.236 -14.065  -9.528  1.00 84.26           H
ATOM   3964 2HG2 THR A 261       2.817 -13.387  -9.070  1.00 84.26           H
ATOM   3965 3HG2 THR A 261       2.628 -14.229 -10.626  1.00 84.26           H
ATOM   3966  HN  THR A 261       0.870 -10.152 -11.345  1.00 84.26           H
ATOM   3967  N   VAL A 262       2.867  -9.899  -8.798  1.00 86.96           N
ATOM   3968  CA  VAL A 262       3.829  -9.407  -7.827  1.00 86.96           C
ATOM   3969  C   VAL A 262       3.087  -8.688  -6.699  1.00 86.96           C
ATOM   3970  O   VAL A 262       3.429  -8.845  -5.528  1.00 86.96           O
ATOM   3971  HA  VAL A 262       4.348 -10.270  -7.411  1.00 86.96           H
ATOM   3972  CB  VAL A 262       4.866  -8.520  -8.521  1.00 86.96           C
ATOM   3973  HB  VAL A 262       4.330  -7.751  -9.077  1.00 86.96           H
ATOM   3974  CG1 VAL A 262       5.763  -7.822  -7.498  1.00 86.96           C
ATOM   3975 1HG1 VAL A 262       5.152  -7.200  -6.844  1.00 86.96           H
ATOM   3976 2HG1 VAL A 262       6.286  -8.571  -6.902  1.00 86.96           H
ATOM   3977 3HG1 VAL A 262       6.490  -7.199  -8.018  1.00 86.96           H
ATOM   3978  CG2 VAL A 262       5.698  -9.328  -9.519  1.00 86.96           C
ATOM   3979 1HG2 VAL A 262       6.218 -10.129  -8.994  1.00 86.96           H
ATOM   3980 2HG2 VAL A 262       5.041  -9.757 -10.277  1.00 86.96           H
ATOM   3981 3HG2 VAL A 262       6.426  -8.674  -9.998  1.00 86.96           H
ATOM   3982  HN  VAL A 262       2.940  -9.494  -9.709  1.00 86.96           H
ATOM   3983  N   PHE A 263       2.086  -7.914  -7.092  1.00 80.07           N
ATOM   3984  CA  PHE A 263       1.283  -7.182  -6.127  1.00 80.07           C
ATOM   3985  C   PHE A 263       0.614  -8.135  -5.135  1.00 80.07           C
ATOM   3986  O   PHE A 263       0.748  -7.971  -3.923  1.00 80.07           O
ATOM   3987  HA  PHE A 263       1.955  -6.513  -5.588  1.00 80.07           H
ATOM   3988  CB  PHE A 263       0.200  -6.443  -6.915  1.00 80.07           C
ATOM   3989 1HB  PHE A 263       0.677  -5.721  -7.578  1.00 80.07           H
ATOM   3990 2HB  PHE A 263      -0.326  -7.157  -7.547  1.00 80.07           H
ATOM   3991  CG  PHE A 263      -0.819  -5.712  -6.038  1.00 80.07           C
ATOM   3992  CD1 PHE A 263      -2.049  -6.253  -5.830  1.00 80.07           C
ATOM   3993  HD1 PHE A 263      -2.309  -7.207  -6.288  1.00 80.07           H
ATOM   3994  CD2 PHE A 263      -0.494  -4.521  -5.466  1.00 80.07           C
ATOM   3995  HD2 PHE A 263       0.492  -4.087  -5.633  1.00 80.07           H
ATOM   3996  CE1 PHE A 263      -2.994  -5.575  -5.016  1.00 80.07           C
ATOM   3997  HE1 PHE A 263      -3.980  -6.009  -4.849  1.00 80.07           H
ATOM   3998  CE2 PHE A 263      -1.440  -3.843  -4.652  1.00 80.07           C
ATOM   3999  HE2 PHE A 263      -1.179  -2.889  -4.194  1.00 80.07           H
ATOM   4000  CZ  PHE A 263      -2.670  -4.385  -4.444  1.00 80.07           C
ATOM   4001  HZ  PHE A 263      -3.395  -3.864  -3.819  1.00 80.07           H
ATOM   4002  HN  PHE A 263       1.821  -7.784  -8.047  1.00 80.07           H
ATOM   4003  N   VAL A 264      -0.093  -9.111  -5.686  1.00 86.54           N
ATOM   4004  CA  VAL A 264      -0.877 -10.021  -4.868  1.00 86.54           C
ATOM   4005  C   VAL A 264       0.051 -10.759  -3.901  1.00 86.54           C
ATOM   4006  O   VAL A 264      -0.252 -10.881  -2.715  1.00 86.54           O
ATOM   4007  HA  VAL A 264      -1.580  -9.422  -4.290  1.00 86.54           H
ATOM   4008  CB  VAL A 264      -1.682 -10.966  -5.762  1.00 86.54           C
ATOM   4009  HB  VAL A 264      -0.991 -11.439  -6.459  1.00 86.54           H
ATOM   4010  CG1 VAL A 264      -2.345 -12.070  -4.936  1.00 86.54           C
ATOM   4011 1HG1 VAL A 264      -1.579 -12.647  -4.418  1.00 86.54           H
ATOM   4012 2HG1 VAL A 264      -3.018 -11.623  -4.204  1.00 86.54           H
ATOM   4013 3HG1 VAL A 264      -2.911 -12.728  -5.596  1.00 86.54           H
ATOM   4014  CG2 VAL A 264      -2.720 -10.195  -6.580  1.00 86.54           C
ATOM   4015 1HG2 VAL A 264      -3.406  -9.683  -5.906  1.00 86.54           H
ATOM   4016 2HG2 VAL A 264      -2.215  -9.463  -7.210  1.00 86.54           H
ATOM   4017 3HG2 VAL A 264      -3.279 -10.891  -7.206  1.00 86.54           H
ATOM   4018  HN  VAL A 264      -0.136  -9.284  -6.670  1.00 86.54           H
ATOM   4019  N   LEU A 265       1.164 -11.232  -4.444  1.00 88.54           N
ATOM   4020  CA  LEU A 265       2.074 -12.067  -3.678  1.00 88.54           C
ATOM   4021  C   LEU A 265       2.668 -11.247  -2.531  1.00 88.54           C
ATOM   4022  O   LEU A 265       2.928 -11.778  -1.453  1.00 88.54           O
ATOM   4023  HA  LEU A 265       1.490 -12.883  -3.253  1.00 88.54           H
ATOM   4024  CB  LEU A 265       3.126 -12.693  -4.595  1.00 88.54           C
ATOM   4025 1HB  LEU A 265       3.557 -11.905  -5.212  1.00 88.54           H
ATOM   4026 2HB  LEU A 265       3.931 -13.088  -3.975  1.00 88.54           H
ATOM   4027  CG  LEU A 265       2.633 -13.812  -5.515  1.00 88.54           C
ATOM   4028  HG  LEU A 265       1.815 -13.421  -6.120  1.00 88.54           H
ATOM   4029  CD1 LEU A 265       3.736 -14.255  -6.479  1.00 88.54           C
ATOM   4030 1HD1 LEU A 265       4.045 -13.409  -7.092  1.00 88.54           H
ATOM   4031 2HD1 LEU A 265       4.590 -14.622  -5.909  1.00 88.54           H
ATOM   4032 3HD1 LEU A 265       3.359 -15.051  -7.121  1.00 88.54           H
ATOM   4033  CD2 LEU A 265       2.075 -14.983  -4.705  1.00 88.54           C
ATOM   4034 1HD2 LEU A 265       2.856 -15.382  -4.057  1.00 88.54           H
ATOM   4035 2HD2 LEU A 265       1.240 -14.638  -4.095  1.00 88.54           H
ATOM   4036 3HD2 LEU A 265       1.732 -15.764  -5.383  1.00 88.54           H
ATOM   4037  HN  LEU A 265       1.445 -11.054  -5.387  1.00 88.54           H
ATOM   4038  N   SER A 266       2.866  -9.965  -2.803  1.00 90.08           N
ATOM   4039  CA  SER A 266       3.519  -9.089  -1.845  1.00 90.08           C
ATOM   4040  C   SER A 266       2.511  -8.619  -0.794  1.00 90.08           C
ATOM   4041  O   SER A 266       2.853  -8.476   0.379  1.00 90.08           O
ATOM   4042  HA  SER A 266       4.298  -9.696  -1.384  1.00 90.08           H
ATOM   4043  CB  SER A 266       4.157  -7.887  -2.544  1.00 90.08           C
ATOM   4044 1HB  SER A 266       4.605  -7.230  -1.798  1.00 90.08           H
ATOM   4045 2HB  SER A 266       4.963  -8.230  -3.192  1.00 90.08           H
ATOM   4046  OG  SER A 266       3.209  -7.152  -3.314  1.00 90.08           O
ATOM   4047  HG  SER A 266       3.293  -7.394  -4.281  1.00 90.08           H
ATOM   4048  HN  SER A 266       2.589  -9.525  -3.657  1.00 90.08           H
ATOM   4049  N   GLN A 267       1.289  -8.391  -1.252  1.00 84.88           N
ATOM   4050  CA  GLN A 267       0.287  -7.745  -0.422  1.00 84.88           C
ATOM   4051  C   GLN A 267      -0.447  -8.783   0.429  1.00 84.88           C
ATOM   4052  O   GLN A 267      -0.902  -8.478   1.530  1.00 84.88           O
ATOM   4053  HA  GLN A 267       0.840  -7.062   0.222  1.00 84.88           H
ATOM   4054  CB  GLN A 267      -0.697  -6.942  -1.275  1.00 84.88           C
ATOM   4055 1HB  GLN A 267      -1.124  -7.584  -2.046  1.00 84.88           H
ATOM   4056 2HB  GLN A 267      -1.524  -6.595  -0.655  1.00 84.88           H
ATOM   4057  CG  GLN A 267      -0.005  -5.744  -1.929  1.00 84.88           C
ATOM   4058 1HG  GLN A 267       0.855  -6.085  -2.504  1.00 84.88           H
ATOM   4059 2HG  GLN A 267      -0.687  -5.263  -2.630  1.00 84.88           H
ATOM   4060  CD  GLN A 267       0.448  -4.731  -0.875  1.00 84.88           C
ATOM   4061  OE1 GLN A 267      -0.147  -4.585   0.180  1.00 84.88           O
ATOM   4062  NE2 GLN A 267       1.533  -4.042  -1.218  1.00 84.88           N
ATOM   4063 1HE2 GLN A 267       1.974  -4.211  -2.100  1.00 84.88           H
ATOM   4064 2HE2 GLN A 267       1.907  -3.356  -0.595  1.00 84.88           H
ATOM   4065  HN  GLN A 267       0.981  -8.639  -2.171  1.00 84.88           H
ATOM   4066  N   PHE A 268      -0.538  -9.989  -0.113  1.00 91.10           N
ATOM   4067  CA  PHE A 268      -1.396 -11.008   0.468  1.00 91.10           C
ATOM   4068  C   PHE A 268      -0.968 -11.332   1.901  1.00 91.10           C
ATOM   4069  O   PHE A 268      -1.776 -11.259   2.825  1.00 91.10           O
ATOM   4070  HA  PHE A 268      -2.411 -10.611   0.475  1.00 91.10           H
ATOM   4071  CB  PHE A 268      -1.246 -12.263  -0.393  1.00 91.10           C
ATOM   4072 1HB  PHE A 268      -1.494 -12.015  -1.425  1.00 91.10           H
ATOM   4073 2HB  PHE A 268      -0.201 -12.576  -0.383  1.00 91.10           H
ATOM   4074  CG  PHE A 268      -2.118 -13.436   0.058  1.00 91.10           C
ATOM   4075  CD1 PHE A 268      -1.574 -14.448   0.786  1.00 91.10           C
ATOM   4076  HD1 PHE A 268      -0.516 -14.423   1.047  1.00 91.10           H
ATOM   4077  CD2 PHE A 268      -3.438 -13.466  -0.267  1.00 91.10           C
ATOM   4078  HD2 PHE A 268      -3.875 -12.655  -0.850  1.00 91.10           H
ATOM   4079  CE1 PHE A 268      -2.383 -15.536   1.205  1.00 91.10           C
ATOM   4080  HE1 PHE A 268      -1.947 -16.347   1.788  1.00 91.10           H
ATOM   4081  CE2 PHE A 268      -4.248 -14.555   0.152  1.00 91.10           C
ATOM   4082  HE2 PHE A 268      -5.306 -14.579  -0.109  1.00 91.10           H
ATOM   4083  CZ  PHE A 268      -3.704 -15.567   0.880  1.00 91.10           C
ATOM   4084  HZ  PHE A 268      -4.325 -16.402   1.202  1.00 91.10           H
ATOM   4085  HN  PHE A 268      -0.041 -10.272  -0.933  1.00 91.10           H
ATOM   4086  N   PRO A 269       0.305 -11.695   2.110  1.00 94.67           N
ATOM   4087  CA  PRO A 269       0.771 -12.072   3.447  1.00 94.67           C
ATOM   4088  C   PRO A 269       0.450 -11.014   4.490  1.00 94.67           C
ATOM   4089  O   PRO A 269       0.000 -11.336   5.588  1.00 94.67           O
ATOM   4090  HA  PRO A 269       0.255 -12.971   3.784  1.00 94.67           H
ATOM   4091  CB  PRO A 269       2.280 -12.252   3.267  1.00 94.67           C
ATOM   4092 1HB  PRO A 269       2.822 -11.331   3.481  1.00 94.67           H
ATOM   4093 2HB  PRO A 269       2.676 -13.017   3.935  1.00 94.67           H
ATOM   4094  CG  PRO A 269       2.415 -12.658   1.804  1.00 94.67           C
ATOM   4095 1HG  PRO A 269       3.422 -12.484   1.427  1.00 94.67           H
ATOM   4096 2HG  PRO A 269       2.212 -13.719   1.658  1.00 94.67           H
ATOM   4097  CD  PRO A 269       1.385 -11.780   1.111  1.00 94.67           C
ATOM   4098 1HD  PRO A 269       1.788 -10.796   0.873  1.00 94.67           H
ATOM   4099 2HD  PRO A 269       1.045 -12.218   0.173  1.00 94.67           H
ATOM   4100  N   TYR A 270       0.692  -9.766   4.115  1.00 91.74           N
ATOM   4101  CA  TYR A 270       0.489  -8.657   5.030  1.00 91.74           C
ATOM   4102  C   TYR A 270      -0.982  -8.543   5.436  1.00 91.74           C
ATOM   4103  O   TYR A 270      -1.294  -8.390   6.616  1.00 91.74           O
ATOM   4104  HA  TYR A 270       1.091  -8.841   5.920  1.00 91.74           H
ATOM   4105  CB  TYR A 270       0.893  -7.397   4.262  1.00 91.74           C
ATOM   4106 1HB  TYR A 270       1.964  -7.434   4.061  1.00 91.74           H
ATOM   4107 2HB  TYR A 270       0.387  -7.394   3.297  1.00 91.74           H
ATOM   4108  CG  TYR A 270       0.571  -6.092   4.994  1.00 91.74           C
ATOM   4109  CD1 TYR A 270      -0.340  -5.206   4.455  1.00 91.74           C
ATOM   4110  HD1 TYR A 270      -0.830  -5.436   3.509  1.00 91.74           H
ATOM   4111  CD2 TYR A 270       1.191  -5.801   6.192  1.00 91.74           C
ATOM   4112  HD2 TYR A 270       1.910  -6.501   6.617  1.00 91.74           H
ATOM   4113  CE1 TYR A 270      -0.643  -3.978   5.143  1.00 91.74           C
ATOM   4114  HE1 TYR A 270      -1.360  -3.269   4.729  1.00 91.74           H
ATOM   4115  CE2 TYR A 270       0.888  -4.573   6.880  1.00 91.74           C
ATOM   4116  HE2 TYR A 270       1.370  -4.332   7.827  1.00 91.74           H
ATOM   4117  CZ  TYR A 270      -0.014  -3.722   6.322  1.00 91.74           C
ATOM   4118  OH  TYR A 270      -0.301  -2.563   6.972  1.00 91.74           O
ATOM   4119  HH  TYR A 270       0.126  -2.563   7.876  1.00 91.74           H
ATOM   4120  HN  TYR A 270       1.021  -9.510   3.206  1.00 91.74           H
ATOM   4121  N   ASN A 271      -1.846  -8.622   4.435  1.00 89.82           N
ATOM   4122  CA  ASN A 271      -3.269  -8.425   4.658  1.00 89.82           C
ATOM   4123  C   ASN A 271      -3.824  -9.606   5.456  1.00 89.82           C
ATOM   4124  O   ASN A 271      -4.844  -9.478   6.132  1.00 89.82           O
ATOM   4125  HA  ASN A 271      -3.346  -7.482   5.200  1.00 89.82           H
ATOM   4126  CB  ASN A 271      -4.029  -8.351   3.332  1.00 89.82           C
ATOM   4127 1HB  ASN A 271      -3.650  -9.111   2.649  1.00 89.82           H
ATOM   4128 2HB  ASN A 271      -5.083  -8.570   3.500  1.00 89.82           H
ATOM   4129  CG  ASN A 271      -3.885  -6.967   2.694  1.00 89.82           C
ATOM   4130  OD1 ASN A 271      -4.552  -6.014   3.062  1.00 89.82           O
ATOM   4131  ND2 ASN A 271      -2.981  -6.912   1.721  1.00 89.82           N
ATOM   4132 1HD2 ASN A 271      -2.467  -7.732   1.467  1.00 89.82           H
ATOM   4133 2HD2 ASN A 271      -2.814  -6.050   1.242  1.00 89.82           H
ATOM   4134  HN  ASN A 271      -1.590  -8.816   3.488  1.00 89.82           H
ATOM   4135  N   CYS A 272      -3.129 -10.729   5.351  1.00 94.85           N
ATOM   4136  CA  CYS A 272      -3.468 -11.896   6.147  1.00 94.85           C
ATOM   4137  C   CYS A 272      -3.309 -11.532   7.625  1.00 94.85           C
ATOM   4138  O   CYS A 272      -4.209 -11.773   8.428  1.00 94.85           O
ATOM   4139  HA  CYS A 272      -4.505 -12.141   5.919  1.00 94.85           H
ATOM   4140  CB  CYS A 272      -2.618 -13.109   5.764  1.00 94.85           C
ATOM   4141 1HB  CYS A 272      -1.565 -12.828   5.726  1.00 94.85           H
ATOM   4142 2HB  CYS A 272      -2.714 -13.885   6.523  1.00 94.85           H
ATOM   4143  SG  CYS A 272      -3.150 -13.757   4.137  1.00 94.85           S
ATOM   4144  HG  CYS A 272      -2.596 -12.788   3.414  1.00 94.85           H
ATOM   4145  HN  CYS A 272      -2.349 -10.848   4.737  1.00 94.85           H
ATOM   4146  N   ILE A 273      -2.157 -10.957   7.939  1.00 93.83           N
ATOM   4147  CA  ILE A 273      -1.859 -10.578   9.310  1.00 93.83           C
ATOM   4148  C   ILE A 273      -2.791  -9.441   9.734  1.00 93.83           C
ATOM   4149  O   ILE A 273      -3.276  -9.420  10.863  1.00 93.83           O
ATOM   4150  HA  ILE A 273      -2.063 -11.444   9.940  1.00 93.83           H
ATOM   4151  CB  ILE A 273      -0.374 -10.246   9.463  1.00 93.83           C
ATOM   4152  HB  ILE A 273      -0.130  -9.442   8.769  1.00 93.83           H
ATOM   4153  CG1 ILE A 273       0.498 -11.446   9.088  1.00 93.83           C
ATOM   4154 1HG1 ILE A 273       0.338 -11.703   8.041  1.00 93.83           H
ATOM   4155 2HG1 ILE A 273       1.551 -11.183   9.195  1.00 93.83           H
ATOM   4156  CG2 ILE A 273      -0.069  -9.734  10.872  1.00 93.83           C
ATOM   4157 1HG2 ILE A 273      -0.650  -8.832  11.065  1.00 93.83           H
ATOM   4158 2HG2 ILE A 273      -0.333 -10.499  11.602  1.00 93.83           H
ATOM   4159 3HG2 ILE A 273       0.994  -9.505  10.954  1.00 93.83           H
ATOM   4160  CD1 ILE A 273       0.177 -12.654   9.971  1.00 93.83           C
ATOM   4161 1HD1 ILE A 273       0.362 -12.400  11.015  1.00 93.83           H
ATOM   4162 2HD1 ILE A 273      -0.870 -12.929   9.843  1.00 93.83           H
ATOM   4163 3HD1 ILE A 273       0.811 -13.493   9.683  1.00 93.83           H
ATOM   4164  HN  ILE A 273      -1.436 -10.751   7.278  1.00 93.83           H
ATOM   4165  N   LEU A 274      -3.012  -8.523   8.805  1.00 90.41           N
ATOM   4166  CA  LEU A 274      -3.847  -7.366   9.080  1.00 90.41           C
ATOM   4167  C   LEU A 274      -5.258  -7.835   9.441  1.00 90.41           C
ATOM   4168  O   LEU A 274      -5.918  -7.234  10.287  1.00 90.41           O
ATOM   4169  HA  LEU A 274      -3.422  -6.854   9.943  1.00 90.41           H
ATOM   4170  CB  LEU A 274      -3.807  -6.385   7.906  1.00 90.41           C
ATOM   4171 1HB  LEU A 274      -2.765  -6.209   7.641  1.00 90.41           H
ATOM   4172 2HB  LEU A 274      -4.279  -6.859   7.046  1.00 90.41           H
ATOM   4173  CG  LEU A 274      -4.480  -5.031   8.140  1.00 90.41           C
ATOM   4174  HG  LEU A 274      -5.489  -5.211   8.511  1.00 90.41           H
ATOM   4175  CD1 LEU A 274      -3.741  -4.230   9.214  1.00 90.41           C
ATOM   4176 1HD1 LEU A 274      -3.743  -4.788  10.150  1.00 90.41           H
ATOM   4177 2HD1 LEU A 274      -2.713  -4.058   8.896  1.00 90.41           H
ATOM   4178 3HD1 LEU A 274      -4.240  -3.272   9.360  1.00 90.41           H
ATOM   4179  CD2 LEU A 274      -4.612  -4.250   6.831  1.00 90.41           C
ATOM   4180 1HD2 LEU A 274      -3.622  -4.080   6.409  1.00 90.41           H
ATOM   4181 2HD2 LEU A 274      -5.214  -4.823   6.126  1.00 90.41           H
ATOM   4182 3HD2 LEU A 274      -5.093  -3.292   7.026  1.00 90.41           H
ATOM   4183  HN  LEU A 274      -2.632  -8.560   7.880  1.00 90.41           H
ATOM   4184  N   LEU A 275      -5.678  -8.905   8.782  1.00 92.83           N
ATOM   4185  CA  LEU A 275      -6.986  -9.480   9.045  1.00 92.83           C
ATOM   4186  C   LEU A 275      -7.039  -9.977  10.491  1.00 92.83           C
ATOM   4187  O   LEU A 275      -8.001  -9.710  11.208  1.00 92.83           O
ATOM   4188  HA  LEU A 275      -7.722  -8.685   8.926  1.00 92.83           H
ATOM   4189  CB  LEU A 275      -7.315 -10.559   8.011  1.00 92.83           C
ATOM   4190 1HB  LEU A 275      -7.275 -10.108   7.019  1.00 92.83           H
ATOM   4191 2HB  LEU A 275      -6.534 -11.319   8.047  1.00 92.83           H
ATOM   4192  CG  LEU A 275      -8.670 -11.252   8.172  1.00 92.83           C
ATOM   4193  HG  LEU A 275      -8.728 -11.657   9.182  1.00 92.83           H
ATOM   4194  CD1 LEU A 275      -9.818 -10.252   8.019  1.00 92.83           C
ATOM   4195 1HD1 LEU A 275      -9.729  -9.477   8.780  1.00 92.83           H
ATOM   4196 2HD1 LEU A 275      -9.774  -9.796   7.030  1.00 92.83           H
ATOM   4197 3HD1 LEU A 275     -10.769 -10.771   8.138  1.00 92.83           H
ATOM   4198  CD2 LEU A 275      -8.802 -12.429   7.204  1.00 92.83           C
ATOM   4199 1HD2 LEU A 275      -8.713 -12.069   6.179  1.00 92.83           H
ATOM   4200 2HD2 LEU A 275      -8.013 -13.154   7.404  1.00 92.83           H
ATOM   4201 3HD2 LEU A 275      -9.774 -12.903   7.339  1.00 92.83           H
ATOM   4202  HN  LEU A 275      -5.143  -9.376   8.081  1.00 92.83           H
ATOM   4203  N   VAL A 276      -5.992 -10.693  10.875  1.00 94.80           N
ATOM   4204  CA  VAL A 276      -5.909 -11.234  12.221  1.00 94.80           C
ATOM   4205  C   VAL A 276      -5.994 -10.088  13.232  1.00 94.80           C
ATOM   4206  O   VAL A 276      -6.722 -10.180  14.219  1.00 94.80           O
ATOM   4207  HA  VAL A 276      -6.765 -11.892  12.365  1.00 94.80           H
ATOM   4208  CB  VAL A 276      -4.636 -12.070  12.371  1.00 94.80           C
ATOM   4209  HB  VAL A 276      -3.789 -11.444  12.093  1.00 94.80           H
ATOM   4210  CG1 VAL A 276      -4.438 -12.511  13.823  1.00 94.80           C
ATOM   4211 1HG1 VAL A 276      -4.356 -11.632  14.462  1.00 94.80           H
ATOM   4212 2HG1 VAL A 276      -5.291 -13.112  14.139  1.00 94.80           H
ATOM   4213 3HG1 VAL A 276      -3.527 -13.104  13.901  1.00 94.80           H
ATOM   4214  CG2 VAL A 276      -4.659 -13.276  11.430  1.00 94.80           C
ATOM   4215 1HG2 VAL A 276      -5.519 -13.903  11.663  1.00 94.80           H
ATOM   4216 2HG2 VAL A 276      -4.731 -12.931  10.398  1.00 94.80           H
ATOM   4217 3HG2 VAL A 276      -3.743 -13.853  11.557  1.00 94.80           H
ATOM   4218  HN  VAL A 276      -5.212 -10.905  10.286  1.00 94.80           H
ATOM   4219  N   GLN A 277      -5.239  -9.036  12.951  1.00 91.64           N
ATOM   4220  CA  GLN A 277      -5.209  -7.880  13.830  1.00 91.64           C
ATOM   4221  C   GLN A 277      -6.596  -7.240  13.913  1.00 91.64           C
ATOM   4222  O   GLN A 277      -6.993  -6.742  14.965  1.00 91.64           O
ATOM   4223  HA  GLN A 277      -4.922  -8.267  14.808  1.00 91.64           H
ATOM   4224  CB  GLN A 277      -4.163  -6.865  13.366  1.00 91.64           C
ATOM   4225 1HB  GLN A 277      -4.269  -6.692  12.295  1.00 91.64           H
ATOM   4226 2HB  GLN A 277      -4.334  -5.909  13.861  1.00 91.64           H
ATOM   4227  CG  GLN A 277      -2.747  -7.357  13.672  1.00 91.64           C
ATOM   4228 1HG  GLN A 277      -2.668  -7.614  14.728  1.00 91.64           H
ATOM   4229 2HG  GLN A 277      -2.545  -8.267  13.106  1.00 91.64           H
ATOM   4230  CD  GLN A 277      -1.708  -6.291  13.321  1.00 91.64           C
ATOM   4231  OE1 GLN A 277      -1.932  -5.414  12.503  1.00 91.64           O
ATOM   4232  NE2 GLN A 277      -0.561  -6.415  13.983  1.00 91.64           N
ATOM   4233 1HE2 GLN A 277      -0.441  -7.158  14.641  1.00 91.64           H
ATOM   4234 2HE2 GLN A 277       0.182  -5.765  13.822  1.00 91.64           H
ATOM   4235  HN  GLN A 277      -4.657  -8.966  12.141  1.00 91.64           H
ATOM   4236  N   THR A 278      -7.296  -7.273  12.788  1.00 92.49           N
ATOM   4237  CA  THR A 278      -8.614  -6.668  12.709  1.00 92.49           C
ATOM   4238  C   THR A 278      -9.599  -7.414  13.612  1.00 92.49           C
ATOM   4239  O   THR A 278     -10.371  -6.793  14.340  1.00 92.49           O
ATOM   4240  HA  THR A 278      -8.547  -5.646  13.084  1.00 92.49           H
ATOM   4241  CB  THR A 278      -9.037  -6.645  11.238  1.00 92.49           C
ATOM   4242  HB  THR A 278      -9.163  -7.657  10.854  1.00 92.49           H
ATOM   4243  OG1 THR A 278      -8.028  -5.866  10.599  1.00 92.49           O
ATOM   4244  HG1 THR A 278      -7.351  -6.467  10.174  1.00 92.49           H
ATOM   4245  CG2 THR A 278     -10.323  -5.848  11.010  1.00 92.49           C
ATOM   4246 1HG2 THR A 278     -10.173  -4.817  11.333  1.00 92.49           H
ATOM   4247 2HG2 THR A 278     -11.134  -6.295  11.586  1.00 92.49           H
ATOM   4248 3HG2 THR A 278     -10.577  -5.864   9.951  1.00 92.49           H
ATOM   4249  HN  THR A 278      -6.976  -7.702  11.943  1.00 92.49           H
ATOM   4250  N   ILE A 279      -9.538  -8.735  13.534  1.00 92.62           N
ATOM   4251  CA  ILE A 279     -10.423  -9.572  14.326  1.00 92.62           C
ATOM   4252  C   ILE A 279     -10.081  -9.409  15.809  1.00 92.62           C
ATOM   4253  O   ILE A 279     -10.974  -9.282  16.645  1.00 92.62           O
ATOM   4254  HA  ILE A 279     -11.441  -9.215  14.166  1.00 92.62           H
ATOM   4255  CB  ILE A 279     -10.369 -11.021  13.838  1.00 92.62           C
ATOM   4256  HB  ILE A 279      -9.329 -11.345  13.846  1.00 92.62           H
ATOM   4257  CG1 ILE A 279     -10.867 -11.133  12.396  1.00 92.62           C
ATOM   4258 1HG1 ILE A 279     -11.950 -11.006  12.370  1.00 92.62           H
ATOM   4259 2HG1 ILE A 279     -10.438 -10.330  11.796  1.00 92.62           H
ATOM   4260  CG2 ILE A 279     -11.138 -11.947  14.783  1.00 92.62           C
ATOM   4261 1HG2 ILE A 279     -10.697 -11.897  15.779  1.00 92.62           H
ATOM   4262 2HG2 ILE A 279     -12.180 -11.633  14.831  1.00 92.62           H
ATOM   4263 3HG2 ILE A 279     -11.083 -12.971  14.413  1.00 92.62           H
ATOM   4264  CD1 ILE A 279     -10.493 -12.487  11.790  1.00 92.62           C
ATOM   4265 1HD1 ILE A 279      -9.409 -12.600  11.795  1.00 92.62           H
ATOM   4266 2HD1 ILE A 279     -10.944 -13.286  12.378  1.00 92.62           H
ATOM   4267 3HD1 ILE A 279     -10.859 -12.540  10.765  1.00 92.62           H
ATOM   4268  HN  ILE A 279      -8.901  -9.232  12.946  1.00 92.62           H
ATOM   4269  N   ASP A 280      -8.786  -9.419  16.089  1.00 91.98           N
ATOM   4270  CA  ASP A 280      -8.317  -9.330  17.461  1.00 91.98           C
ATOM   4271  C   ASP A 280      -8.710  -7.971  18.043  1.00 91.98           C
ATOM   4272  O   ASP A 280      -9.009  -7.863  19.231  1.00 91.98           O
ATOM   4273  HA  ASP A 280      -8.794 -10.160  17.981  1.00 91.98           H
ATOM   4274  CB  ASP A 280      -6.793  -9.451  17.531  1.00 91.98           C
ATOM   4275 1HB  ASP A 280      -6.473 -10.361  17.024  1.00 91.98           H
ATOM   4276 2HB  ASP A 280      -6.334  -8.615  17.003  1.00 91.98           H
ATOM   4277  CG  ASP A 280      -6.310  -9.473  18.982  1.00 91.98           C
ATOM   4278  OD1 ASP A 280      -6.890 -10.260  19.761  1.00 91.98           O
ATOM   4279  OD2 ASP A 280      -5.373  -8.701  19.280  1.00 91.98           O
ATOM   4280  HN  ASP A 280      -8.065  -9.486  15.399  1.00 91.98           H
ATOM   4281  N   ALA A 281      -8.697  -6.966  17.178  1.00 91.61           N
ATOM   4282  CA  ALA A 281      -9.050  -5.619  17.591  1.00 91.61           C
ATOM   4283  C   ALA A 281     -10.481  -5.615  18.133  1.00 91.61           C
ATOM   4284  O   ALA A 281     -10.817  -4.814  19.004  1.00 91.61           O
ATOM   4285  HA  ALA A 281      -8.368  -5.327  18.390  1.00 91.61           H
ATOM   4286  CB  ALA A 281      -8.870  -4.660  16.413  1.00 91.61           C
ATOM   4287 1HB  ALA A 281      -7.831  -4.678  16.085  1.00 91.61           H
ATOM   4288 2HB  ALA A 281      -9.516  -4.969  15.591  1.00 91.61           H
ATOM   4289 3HB  ALA A 281      -9.136  -3.649  16.723  1.00 91.61           H
ATOM   4290  HN  ALA A 281      -8.452  -7.062  16.214  1.00 91.61           H
ATOM   4291  N   TYR A 282     -11.287  -6.519  17.594  1.00 81.63           N
ATOM   4292  CA  TYR A 282     -12.682  -6.608  17.989  1.00 81.63           C
ATOM   4293  C   TYR A 282     -12.872  -7.641  19.102  1.00 81.63           C
ATOM   4294  O   TYR A 282     -13.528  -7.364  20.105  1.00 81.63           O
ATOM   4295  HA  TYR A 282     -12.991  -5.629  18.356  1.00 81.63           H
ATOM   4296  CB  TYR A 282     -13.444  -7.071  16.745  1.00 81.63           C
ATOM   4297 1HB  TYR A 282     -13.226  -6.388  15.924  1.00 81.63           H
ATOM   4298 2HB  TYR A 282     -13.075  -8.053  16.450  1.00 81.63           H
ATOM   4299  CG  TYR A 282     -14.960  -7.147  16.937  1.00 81.63           C
ATOM   4300  CD1 TYR A 282     -15.569  -8.369  17.138  1.00 81.63           C
ATOM   4301  HD1 TYR A 282     -14.969  -9.280  17.161  1.00 81.63           H
ATOM   4302  CD2 TYR A 282     -15.718  -5.995  16.908  1.00 81.63           C
ATOM   4303  HD2 TYR A 282     -15.237  -5.030  16.749  1.00 81.63           H
ATOM   4304  CE1 TYR A 282     -16.995  -8.442  17.318  1.00 81.63           C
ATOM   4305  HE1 TYR A 282     -17.489  -9.400  17.478  1.00 81.63           H
ATOM   4306  CE2 TYR A 282     -17.145  -6.067  17.088  1.00 81.63           C
ATOM   4307  HE2 TYR A 282     -17.756  -5.165  17.067  1.00 81.63           H
ATOM   4308  CZ  TYR A 282     -17.713  -7.287  17.284  1.00 81.63           C
ATOM   4309  OH  TYR A 282     -19.061  -7.355  17.454  1.00 81.63           O
ATOM   4310  HH  TYR A 282     -19.456  -6.437  17.427  1.00 81.63           H
ATOM   4311  HN  TYR A 282     -11.000  -7.181  16.901  1.00 81.63           H
ATOM   4312  N   ALA A 283     -12.286  -8.810  18.887  1.00 89.75           N
ATOM   4313  CA  ALA A 283     -12.596  -9.965  19.712  1.00 89.75           C
ATOM   4314  C   ALA A 283     -11.617 -10.024  20.887  1.00 89.75           C
ATOM   4315  O   ALA A 283     -11.905 -10.645  21.909  1.00 89.75           O
ATOM   4316  HA  ALA A 283     -13.606  -9.836  20.099  1.00 89.75           H
ATOM   4317  CB  ALA A 283     -12.554 -11.231  18.854  1.00 89.75           C
ATOM   4318 1HB  ALA A 283     -13.288 -11.151  18.052  1.00 89.75           H
ATOM   4319 2HB  ALA A 283     -11.559 -11.347  18.426  1.00 89.75           H
ATOM   4320 3HB  ALA A 283     -12.786 -12.098  19.474  1.00 89.75           H
ATOM   4321  HN  ALA A 283     -11.612  -8.974  18.166  1.00 89.75           H
ATOM   4322  N   MET A 284     -10.479  -9.371  20.701  1.00 83.35           N
ATOM   4323  CA  MET A 284      -9.448  -9.358  21.725  1.00 83.35           C
ATOM   4324  C   MET A 284      -9.173 -10.772  22.243  1.00 83.35           C
ATOM   4325  O   MET A 284      -9.065 -10.984  23.450  1.00 83.35           O
ATOM   4326  HA  MET A 284      -8.557  -8.963  21.238  1.00 83.35           H
ATOM   4327  CB  MET A 284      -9.891  -8.466  22.886  1.00 83.35           C
ATOM   4328 1HB  MET A 284     -10.787  -8.882  23.348  1.00 83.35           H
ATOM   4329 2HB  MET A 284      -9.116  -8.449  23.652  1.00 83.35           H
ATOM   4330  CG  MET A 284     -10.173  -7.041  22.405  1.00 83.35           C
ATOM   4331 1HG  MET A 284      -9.275  -6.614  21.960  1.00 83.35           H
ATOM   4332 2HG  MET A 284     -10.938  -7.055  21.629  1.00 83.35           H
ATOM   4333  SD  MET A 284     -10.713  -6.031  23.774  1.00 83.35           S
ATOM   4334  CE  MET A 284     -11.044  -4.500  22.918  1.00 83.35           C
ATOM   4335 1HE  MET A 284     -10.130  -4.146  22.440  1.00 83.35           H
ATOM   4336 2HE  MET A 284     -11.810  -4.665  22.161  1.00 83.35           H
ATOM   4337 3HE  MET A 284     -11.393  -3.753  23.631  1.00 83.35           H
ATOM   4338  HN  MET A 284     -10.258  -8.857  19.872  1.00 83.35           H
ATOM   4339  N   PHE A 285      -9.067 -11.701  21.305  1.00 85.86           N
ATOM   4340  CA  PHE A 285      -8.982 -13.109  21.653  1.00 85.86           C
ATOM   4341  C   PHE A 285      -7.538 -13.512  21.959  1.00 85.86           C
ATOM   4342  O   PHE A 285      -7.292 -14.583  22.511  1.00 85.86           O
ATOM   4343  HA  PHE A 285      -9.595 -13.261  22.541  1.00 85.86           H
ATOM   4344  CB  PHE A 285      -9.473 -13.901  20.439  1.00 85.86           C
ATOM   4345 1HB  PHE A 285      -9.599 -14.945  20.726  1.00 85.86           H
ATOM   4346 2HB  PHE A 285     -10.456 -13.529  20.150  1.00 85.86           H
ATOM   4347  CG  PHE A 285      -8.540 -13.828  19.229  1.00 85.86           C
ATOM   4348  CD1 PHE A 285      -8.702 -12.844  18.304  1.00 85.86           C
ATOM   4349  HD1 PHE A 285      -9.497 -12.108  18.424  1.00 85.86           H
ATOM   4350  CD2 PHE A 285      -7.548 -14.746  19.079  1.00 85.86           C
ATOM   4351  HD2 PHE A 285      -7.418 -15.534  19.820  1.00 85.86           H
ATOM   4352  CE1 PHE A 285      -7.835 -12.776  17.181  1.00 85.86           C
ATOM   4353  HE1 PHE A 285      -7.965 -11.988  16.439  1.00 85.86           H
ATOM   4354  CE2 PHE A 285      -6.682 -14.678  17.956  1.00 85.86           C
ATOM   4355  HE2 PHE A 285      -5.887 -15.415  17.835  1.00 85.86           H
ATOM   4356  CZ  PHE A 285      -6.844 -13.695  17.031  1.00 85.86           C
ATOM   4357  HZ  PHE A 285      -6.178 -13.643  16.169  1.00 85.86           H
ATOM   4358  HN  PHE A 285      -9.040 -11.506  20.324  1.00 85.86           H
ATOM   4359  N   ILE A 286      -6.620 -12.632  21.586  1.00 86.95           N
ATOM   4360  CA  ILE A 286      -5.209 -12.874  21.830  1.00 86.95           C
ATOM   4361  C   ILE A 286      -4.845 -12.377  23.231  1.00 86.95           C
ATOM   4362  O   ILE A 286      -4.679 -11.177  23.445  1.00 86.95           O
ATOM   4363  HA  ILE A 286      -5.051 -13.952  21.794  1.00 86.95           H
ATOM   4364  CB  ILE A 286      -4.359 -12.254  20.719  1.00 86.95           C
ATOM   4365  HB  ILE A 286      -4.547 -11.181  20.703  1.00 86.95           H
ATOM   4366  CG1 ILE A 286      -4.763 -12.804  19.349  1.00 86.95           C
ATOM   4367 1HG1 ILE A 286      -4.541 -13.870  19.301  1.00 86.95           H
ATOM   4368 2HG1 ILE A 286      -5.839 -12.696  19.213  1.00 86.95           H
ATOM   4369  CG2 ILE A 286      -2.867 -12.448  20.997  1.00 86.95           C
ATOM   4370 1HG2 ILE A 286      -2.608 -11.970  21.941  1.00 86.95           H
ATOM   4371 2HG2 ILE A 286      -2.644 -13.513  21.055  1.00 86.95           H
ATOM   4372 3HG2 ILE A 286      -2.286 -11.999  20.191  1.00 86.95           H
ATOM   4373  CD1 ILE A 286      -4.026 -12.072  18.226  1.00 86.95           C
ATOM   4374 1HD1 ILE A 286      -4.270 -11.011  18.262  1.00 86.95           H
ATOM   4375 2HD1 ILE A 286      -2.951 -12.203  18.351  1.00 86.95           H
ATOM   4376 3HD1 ILE A 286      -4.332 -12.483  17.263  1.00 86.95           H
ATOM   4377  HN  ILE A 286      -6.828 -11.768  21.127  1.00 86.95           H
ATOM   4378  N   SER A 287      -4.732 -13.325  24.150  1.00 85.19           N
ATOM   4379  CA  SER A 287      -4.373 -13.001  25.520  1.00 85.19           C
ATOM   4380  C   SER A 287      -2.951 -13.482  25.815  1.00 85.19           C
ATOM   4381  O   SER A 287      -2.354 -13.088  26.817  1.00 85.19           O
ATOM   4382  HA  SER A 287      -4.431 -11.915  25.584  1.00 85.19           H
ATOM   4383  CB  SER A 287      -5.360 -13.623  26.510  1.00 85.19           C
ATOM   4384 1HB  SER A 287      -5.053 -13.382  27.527  1.00 85.19           H
ATOM   4385 2HB  SER A 287      -6.347 -13.185  26.362  1.00 85.19           H
ATOM   4386  OG  SER A 287      -5.442 -15.039  26.363  1.00 85.19           O
ATOM   4387  HG  SER A 287      -6.125 -15.408  26.993  1.00 85.19           H
ATOM   4388  HN  SER A 287      -4.882 -14.298  23.971  1.00 85.19           H
ATOM   4389  N   ASN A 288      -2.448 -14.325  24.925  1.00 86.42           N
ATOM   4390  CA  ASN A 288      -1.135 -14.918  25.114  1.00 86.42           C
ATOM   4391  C   ASN A 288      -0.068 -13.972  24.561  1.00 86.42           C
ATOM   4392  O   ASN A 288      -0.102 -13.611  23.385  1.00 86.42           O
ATOM   4393  HA  ASN A 288      -1.041 -15.069  26.190  1.00 86.42           H
ATOM   4394  CB  ASN A 288      -1.020 -16.249  24.369  1.00 86.42           C
ATOM   4395 1HB  ASN A 288      -1.867 -16.886  24.621  1.00 86.42           H
ATOM   4396 2HB  ASN A 288      -1.063 -16.073  23.294  1.00 86.42           H
ATOM   4397  CG  ASN A 288       0.286 -16.964  24.722  1.00 86.42           C
ATOM   4398  OD1 ASN A 288       1.352 -16.374  24.776  1.00 86.42           O
ATOM   4399  ND2 ASN A 288       0.143 -18.265  24.960  1.00 86.42           N
ATOM   4400 1HD2 ASN A 288      -0.761 -18.688  24.899  1.00 86.42           H
ATOM   4401 2HD2 ASN A 288       0.940 -18.820  25.199  1.00 86.42           H
ATOM   4402  HN  ASN A 288      -2.921 -14.602  24.089  1.00 86.42           H
ATOM   4403  N   CYS A 289       0.855 -13.597  25.434  1.00 91.21           N
ATOM   4404  CA  CYS A 289       1.865 -12.615  25.080  1.00 91.21           C
ATOM   4405  C   CYS A 289       2.737 -13.202  23.968  1.00 91.21           C
ATOM   4406  O   CYS A 289       3.112 -12.498  23.031  1.00 91.21           O
ATOM   4407  HA  CYS A 289       1.333 -11.731  24.728  1.00 91.21           H
ATOM   4408  CB  CYS A 289       2.696 -12.194  26.294  1.00 91.21           C
ATOM   4409 1HB  CYS A 289       2.042 -11.805  27.075  1.00 91.21           H
ATOM   4410 2HB  CYS A 289       3.211 -13.060  26.710  1.00 91.21           H
ATOM   4411  SG  CYS A 289       3.914 -10.918  25.807  1.00 91.21           S
ATOM   4412  HN  CYS A 289       0.919 -13.951  26.367  1.00 91.21           H
ATOM   4413  N   ALA A 290       3.035 -14.485  24.108  1.00 93.19           N
ATOM   4414  CA  ALA A 290       3.921 -15.155  23.172  1.00 93.19           C
ATOM   4415  C   ALA A 290       3.312 -15.097  21.769  1.00 93.19           C
ATOM   4416  O   ALA A 290       4.017 -14.851  20.792  1.00 93.19           O
ATOM   4417  HA  ALA A 290       4.869 -14.616  23.169  1.00 93.19           H
ATOM   4418  CB  ALA A 290       4.170 -16.590  23.641  1.00 93.19           C
ATOM   4419 1HB  ALA A 290       4.631 -16.574  24.629  1.00 93.19           H
ATOM   4420 2HB  ALA A 290       3.222 -17.125  23.690  1.00 93.19           H
ATOM   4421 3HB  ALA A 290       4.835 -17.091  22.938  1.00 93.19           H
ATOM   4422  HN  ALA A 290       2.682 -15.064  24.844  1.00 93.19           H
ATOM   4423  N   VAL A 291       2.009 -15.330  21.715  1.00 93.39           N
ATOM   4424  CA  VAL A 291       1.296 -15.303  20.449  1.00 93.39           C
ATOM   4425  C   VAL A 291       1.307 -13.878  19.892  1.00 93.39           C
ATOM   4426  O   VAL A 291       1.527 -13.676  18.699  1.00 93.39           O
ATOM   4427  HA  VAL A 291       1.829 -15.954  19.758  1.00 93.39           H
ATOM   4428  CB  VAL A 291      -0.117 -15.861  20.633  1.00 93.39           C
ATOM   4429  HB  VAL A 291      -0.619 -15.261  21.391  1.00 93.39           H
ATOM   4430  CG1 VAL A 291      -0.922 -15.751  19.336  1.00 93.39           C
ATOM   4431 1HG1 VAL A 291      -0.996 -14.704  19.042  1.00 93.39           H
ATOM   4432 2HG1 VAL A 291      -0.423 -16.316  18.549  1.00 93.39           H
ATOM   4433 3HG1 VAL A 291      -1.922 -16.155  19.495  1.00 93.39           H
ATOM   4434  CG2 VAL A 291      -0.074 -17.307  21.131  1.00 93.39           C
ATOM   4435 1HG2 VAL A 291       0.455 -17.926  20.406  1.00 93.39           H
ATOM   4436 2HG2 VAL A 291       0.444 -17.347  22.089  1.00 93.39           H
ATOM   4437 3HG2 VAL A 291      -1.092 -17.680  21.252  1.00 93.39           H
ATOM   4438  HN  VAL A 291       1.443 -15.533  22.515  1.00 93.39           H
ATOM   4439  N   SER A 292       1.068 -12.926  20.783  1.00 93.76           N
ATOM   4440  CA  SER A 292       1.013 -11.529  20.389  1.00 93.76           C
ATOM   4441  C   SER A 292       2.365 -11.092  19.822  1.00 93.76           C
ATOM   4442  O   SER A 292       2.421 -10.384  18.817  1.00 93.76           O
ATOM   4443  HA  SER A 292       0.241 -11.476  19.621  1.00 93.76           H
ATOM   4444  CB  SER A 292       0.620 -10.639  21.569  1.00 93.76           C
ATOM   4445 1HB  SER A 292      -0.277 -11.039  22.042  1.00 93.76           H
ATOM   4446 2HB  SER A 292       1.411 -10.660  22.319  1.00 93.76           H
ATOM   4447  OG  SER A 292       0.384  -9.292  21.167  1.00 93.76           O
ATOM   4448  HG  SER A 292      -0.482  -9.231  20.670  1.00 93.76           H
ATOM   4449  HN  SER A 292       0.914 -13.097  21.756  1.00 93.76           H
ATOM   4450  N   THR A 293       3.422 -11.532  20.490  1.00 90.67           N
ATOM   4451  CA  THR A 293       4.769 -11.172  20.081  1.00 90.67           C
ATOM   4452  C   THR A 293       5.048 -11.676  18.663  1.00 90.67           C
ATOM   4453  O   THR A 293       5.563 -10.935  17.827  1.00 90.67           O
ATOM   4454  HA  THR A 293       4.841 -10.085  20.054  1.00 90.67           H
ATOM   4455  CB  THR A 293       5.742 -11.724  21.124  1.00 90.67           C
ATOM   4456  HB  THR A 293       5.664 -12.808  21.195  1.00 90.67           H
ATOM   4457  OG1 THR A 293       5.422 -11.004  22.312  1.00 90.67           O
ATOM   4458  HG1 THR A 293       4.727 -11.499  22.834  1.00 90.67           H
ATOM   4459  CG2 THR A 293       7.194 -11.336  20.833  1.00 90.67           C
ATOM   4460 1HG2 THR A 293       7.285 -10.249  20.829  1.00 90.67           H
ATOM   4461 2HG2 THR A 293       7.487 -11.729  19.860  1.00 90.67           H
ATOM   4462 3HG2 THR A 293       7.842 -11.752  21.604  1.00 90.67           H
ATOM   4463  HN  THR A 293       3.368 -12.122  21.295  1.00 90.67           H
ATOM   4464  N   ASN A 294       4.696 -12.933  18.436  1.00 92.28           N
ATOM   4465  CA  ASN A 294       4.973 -13.568  17.159  1.00 92.28           C
ATOM   4466  C   ASN A 294       4.173 -12.866  16.060  1.00 92.28           C
ATOM   4467  O   ASN A 294       4.666 -12.683  14.948  1.00 92.28           O
ATOM   4468  HA  ASN A 294       6.049 -13.471  17.018  1.00 92.28           H
ATOM   4469  CB  ASN A 294       4.560 -15.041  17.176  1.00 92.28           C
ATOM   4470 1HB  ASN A 294       3.562 -15.138  17.604  1.00 92.28           H
ATOM   4471 2HB  ASN A 294       4.507 -15.420  16.155  1.00 92.28           H
ATOM   4472  CG  ASN A 294       5.551 -15.880  17.985  1.00 92.28           C
ATOM   4473  OD1 ASN A 294       6.686 -15.495  18.216  1.00 92.28           O
ATOM   4474  ND2 ASN A 294       5.061 -17.044  18.402  1.00 92.28           N
ATOM   4475 1HD2 ASN A 294       4.121 -17.300  18.178  1.00 92.28           H
ATOM   4476 2HD2 ASN A 294       5.634 -17.663  18.939  1.00 92.28           H
ATOM   4477  HN  ASN A 294       4.230 -13.513  19.104  1.00 92.28           H
ATOM   4478  N   ILE A 295       2.951 -12.490  16.410  1.00 92.12           N
ATOM   4479  CA  ILE A 295       2.071 -11.828  15.462  1.00 92.12           C
ATOM   4480  C   ILE A 295       2.684 -10.486  15.055  1.00 92.12           C
ATOM   4481  O   ILE A 295       2.670 -10.125  13.879  1.00 92.12           O
ATOM   4482  HA  ILE A 295       2.009 -12.461  14.577  1.00 92.12           H
ATOM   4483  CB  ILE A 295       0.658 -11.710  16.035  1.00 92.12           C
ATOM   4484  HB  ILE A 295       0.736 -11.380  17.071  1.00 92.12           H
ATOM   4485  CG1 ILE A 295      -0.045 -13.068  16.046  1.00 92.12           C
ATOM   4486 1HG1 ILE A 295      -0.238 -13.390  15.022  1.00 92.12           H
ATOM   4487 2HG1 ILE A 295       0.607 -13.816  16.496  1.00 92.12           H
ATOM   4488  CG2 ILE A 295      -0.152 -10.651  15.284  1.00 92.12           C
ATOM   4489 1HG2 ILE A 295       0.343  -9.684  15.372  1.00 92.12           H
ATOM   4490 2HG2 ILE A 295      -0.223 -10.927  14.232  1.00 92.12           H
ATOM   4491 3HG2 ILE A 295      -1.152 -10.588  15.711  1.00 92.12           H
ATOM   4492  CD1 ILE A 295      -1.362 -12.999  16.821  1.00 92.12           C
ATOM   4493 1HD1 ILE A 295      -1.163 -12.701  17.850  1.00 92.12           H
ATOM   4494 2HD1 ILE A 295      -2.021 -12.268  16.353  1.00 92.12           H
ATOM   4495 3HD1 ILE A 295      -1.841 -13.978  16.813  1.00 92.12           H
ATOM   4496  HN  ILE A 295       2.562 -12.631  17.320  1.00 92.12           H
ATOM   4497  N   ASP A 296       3.208  -9.785  16.050  1.00 93.54           N
ATOM   4498  CA  ASP A 296       3.780  -8.470  15.818  1.00 93.54           C
ATOM   4499  C   ASP A 296       4.984  -8.599  14.884  1.00 93.54           C
ATOM   4500  O   ASP A 296       5.150  -7.800  13.964  1.00 93.54           O
ATOM   4501  HA  ASP A 296       2.974  -7.880  15.381  1.00 93.54           H
ATOM   4502  CB  ASP A 296       4.262  -7.841  17.127  1.00 93.54           C
ATOM   4503 1HB  ASP A 296       4.741  -8.600  17.745  1.00 93.54           H
ATOM   4504 2HB  ASP A 296       5.014  -7.081  16.914  1.00 93.54           H
ATOM   4505  CG  ASP A 296       3.097  -7.211  17.895  1.00 93.54           C
ATOM   4506  OD1 ASP A 296       1.944  -7.561  17.562  1.00 93.54           O
ATOM   4507  OD2 ASP A 296       3.386  -6.395  18.796  1.00 93.54           O
ATOM   4508  HN  ASP A 296       3.245 -10.101  16.998  1.00 93.54           H
ATOM   4509  N   ILE A 297       5.795  -9.612  15.153  1.00 93.34           N
ATOM   4510  CA  ILE A 297       6.967  -9.871  14.334  1.00 93.34           C
ATOM   4511  C   ILE A 297       6.524 -10.189  12.904  1.00 93.34           C
ATOM   4512  O   ILE A 297       7.096  -9.674  11.945  1.00 93.34           O
ATOM   4513  HA  ILE A 297       7.561  -8.957  14.316  1.00 93.34           H
ATOM   4514  CB  ILE A 297       7.833 -10.962  14.967  1.00 93.34           C
ATOM   4515  HB  ILE A 297       7.188 -11.801  15.227  1.00 93.34           H
ATOM   4516  CG1 ILE A 297       8.477 -10.467  16.263  1.00 93.34           C
ATOM   4517 1HG1 ILE A 297       9.208  -9.690  16.037  1.00 93.34           H
ATOM   4518 2HG1 ILE A 297       7.718 -10.015  16.901  1.00 93.34           H
ATOM   4519  CG2 ILE A 297       8.873 -11.482  13.972  1.00 93.34           C
ATOM   4520 1HG2 ILE A 297       8.366 -11.899  13.102  1.00 93.34           H
ATOM   4521 2HG2 ILE A 297       9.518 -10.662  13.658  1.00 93.34           H
ATOM   4522 3HG2 ILE A 297       9.474 -12.257  14.448  1.00 93.34           H
ATOM   4523  CD1 ILE A 297       9.160 -11.616  17.009  1.00 93.34           C
ATOM   4524 1HD1 ILE A 297       8.422 -12.379  17.254  1.00 93.34           H
ATOM   4525 2HD1 ILE A 297       9.935 -12.049  16.377  1.00 93.34           H
ATOM   4526 3HD1 ILE A 297       9.610 -11.237  17.927  1.00 93.34           H
ATOM   4527  HN  ILE A 297       5.662 -10.248  15.913  1.00 93.34           H
ATOM   4528  N   CYS A 298       5.509 -11.036  12.808  1.00 95.05           N
ATOM   4529  CA  CYS A 298       4.988 -11.434  11.511  1.00 95.05           C
ATOM   4530  C   CYS A 298       4.542 -10.174  10.766  1.00 95.05           C
ATOM   4531  O   CYS A 298       4.752 -10.055   9.560  1.00 95.05           O
ATOM   4532  HA  CYS A 298       5.803 -11.927  10.984  1.00 95.05           H
ATOM   4533  CB  CYS A 298       3.851 -12.449  11.647  1.00 95.05           C
ATOM   4534 1HB  CYS A 298       3.156 -12.129  12.423  1.00 95.05           H
ATOM   4535 2HB  CYS A 298       3.287 -12.501  10.716  1.00 95.05           H
ATOM   4536  SG  CYS A 298       4.531 -14.098  12.058  1.00 95.05           S
ATOM   4537  HG  CYS A 298       4.763 -13.836  13.341  1.00 95.05           H
ATOM   4538  HN  CYS A 298       5.047 -11.447  13.594  1.00 95.05           H
ATOM   4539  N   PHE A 299       3.934  -9.266  11.515  1.00 94.03           N
ATOM   4540  CA  PHE A 299       3.460  -8.018  10.941  1.00 94.03           C
ATOM   4541  C   PHE A 299       4.619  -7.211  10.352  1.00 94.03           C
ATOM   4542  O   PHE A 299       4.528  -6.717   9.229  1.00 94.03           O
ATOM   4543  HA  PHE A 299       2.757  -8.273  10.148  1.00 94.03           H
ATOM   4544  CB  PHE A 299       2.822  -7.216  12.077  1.00 94.03           C
ATOM   4545 1HB  PHE A 299       2.024  -7.810  12.523  1.00 94.03           H
ATOM   4546 2HB  PHE A 299       3.568  -7.051  12.855  1.00 94.03           H
ATOM   4547  CG  PHE A 299       2.251  -5.865  11.642  1.00 94.03           C
ATOM   4548  CD1 PHE A 299       2.996  -4.736  11.781  1.00 94.03           C
ATOM   4549  HD1 PHE A 299       4.000  -4.793  12.203  1.00 94.03           H
ATOM   4550  CD2 PHE A 299       1.000  -5.793  11.115  1.00 94.03           C
ATOM   4551  HD2 PHE A 299       0.403  -6.699  11.004  1.00 94.03           H
ATOM   4552  CE1 PHE A 299       2.467  -3.482  11.377  1.00 94.03           C
ATOM   4553  HE1 PHE A 299       3.063  -2.577  11.489  1.00 94.03           H
ATOM   4554  CE2 PHE A 299       0.470  -4.539  10.711  1.00 94.03           C
ATOM   4555  HE2 PHE A 299      -0.533  -4.482  10.289  1.00 94.03           H
ATOM   4556  CZ  PHE A 299       1.215  -3.410  10.851  1.00 94.03           C
ATOM   4557  HZ  PHE A 299       0.808  -2.448  10.540  1.00 94.03           H
ATOM   4558  HN  PHE A 299       3.764  -9.372  12.495  1.00 94.03           H
ATOM   4559  N   GLN A 300       5.681  -7.102  11.136  1.00 90.81           N
ATOM   4560  CA  GLN A 300       6.834  -6.316  10.729  1.00 90.81           C
ATOM   4561  C   GLN A 300       7.408  -6.854   9.417  1.00 90.81           C
ATOM   4562  O   GLN A 300       7.738  -6.084   8.517  1.00 90.81           O
ATOM   4563  HA  GLN A 300       6.457  -5.304  10.581  1.00 90.81           H
ATOM   4564  CB  GLN A 300       7.899  -6.298  11.827  1.00 90.81           C
ATOM   4565 1HB  GLN A 300       8.190  -7.319  12.074  1.00 90.81           H
ATOM   4566 2HB  GLN A 300       8.794  -5.792  11.463  1.00 90.81           H
ATOM   4567  CG  GLN A 300       7.382  -5.591  13.081  1.00 90.81           C
ATOM   4568 1HG  GLN A 300       6.512  -6.121  13.469  1.00 90.81           H
ATOM   4569 2HG  GLN A 300       8.145  -5.618  13.859  1.00 90.81           H
ATOM   4570  CD  GLN A 300       7.008  -4.139  12.778  1.00 90.81           C
ATOM   4571  OE1 GLN A 300       7.363  -3.581  11.752  1.00 90.81           O
ATOM   4572  NE2 GLN A 300       6.274  -3.560  13.724  1.00 90.81           N
ATOM   4573 1HE2 GLN A 300       6.017  -4.074  14.542  1.00 90.81           H
ATOM   4574 2HE2 GLN A 300       5.979  -2.610  13.617  1.00 90.81           H
ATOM   4575  HN  GLN A 300       5.762  -7.539  12.032  1.00 90.81           H
ATOM   4576  N   VAL A 301       7.509  -8.174   9.350  1.00 95.25           N
ATOM   4577  CA  VAL A 301       8.138  -8.819   8.210  1.00 95.25           C
ATOM   4578  C   VAL A 301       7.262  -8.625   6.971  1.00 95.25           C
ATOM   4579  O   VAL A 301       7.741  -8.174   5.932  1.00 95.25           O
ATOM   4580  HA  VAL A 301       9.097  -8.328   8.042  1.00 95.25           H
ATOM   4581  CB  VAL A 301       8.409 -10.291   8.526  1.00 95.25           C
ATOM   4582  HB  VAL A 301       7.466 -10.749   8.826  1.00 95.25           H
ATOM   4583  CG1 VAL A 301       8.918 -11.033   7.288  1.00 95.25           C
ATOM   4584 1HG1 VAL A 301       8.170 -10.977   6.498  1.00 95.25           H
ATOM   4585 2HG1 VAL A 301       9.845 -10.573   6.945  1.00 95.25           H
ATOM   4586 3HG1 VAL A 301       9.103 -12.077   7.541  1.00 95.25           H
ATOM   4587  CG2 VAL A 301       9.391 -10.430   9.691  1.00 95.25           C
ATOM   4588 1HG2 VAL A 301      10.334  -9.950   9.431  1.00 95.25           H
ATOM   4589 2HG2 VAL A 301       8.973  -9.954  10.578  1.00 95.25           H
ATOM   4590 3HG2 VAL A 301       9.566 -11.487   9.895  1.00 95.25           H
ATOM   4591  HN  VAL A 301       7.170  -8.797  10.054  1.00 95.25           H
ATOM   4592  N   THR A 302       5.993  -8.974   7.122  1.00 94.57           N
ATOM   4593  CA  THR A 302       5.087  -9.012   5.987  1.00 94.57           C
ATOM   4594  C   THR A 302       4.845  -7.600   5.451  1.00 94.57           C
ATOM   4595  O   THR A 302       4.649  -7.412   4.251  1.00 94.57           O
ATOM   4596  HA  THR A 302       5.561  -9.581   5.188  1.00 94.57           H
ATOM   4597  CB  THR A 302       3.805  -9.722   6.429  1.00 94.57           C
ATOM   4598  HB  THR A 302       3.083  -9.764   5.613  1.00 94.57           H
ATOM   4599  OG1 THR A 302       3.388  -8.999   7.583  1.00 94.57           O
ATOM   4600  HG1 THR A 302       2.469  -9.287   7.854  1.00 94.57           H
ATOM   4601  CG2 THR A 302       4.069 -11.136   6.950  1.00 94.57           C
ATOM   4602 1HG2 THR A 302       4.739 -11.088   7.809  1.00 94.57           H
ATOM   4603 2HG2 THR A 302       4.530 -11.733   6.163  1.00 94.57           H
ATOM   4604 3HG2 THR A 302       3.127 -11.595   7.250  1.00 94.57           H
ATOM   4605  HN  THR A 302       5.584  -9.228   7.999  1.00 94.57           H
ATOM   4606  N   GLN A 303       4.866  -6.642   6.366  1.00 91.59           N
ATOM   4607  CA  GLN A 303       4.725  -5.245   5.991  1.00 91.59           C
ATOM   4608  C   GLN A 303       5.900  -4.809   5.115  1.00 91.59           C
ATOM   4609  O   GLN A 303       5.716  -4.086   4.137  1.00 91.59           O
ATOM   4610  HA  GLN A 303       3.798  -5.191   5.421  1.00 91.59           H
ATOM   4611  CB  GLN A 303       4.603  -4.355   7.230  1.00 91.59           C
ATOM   4612 1HB  GLN A 303       3.746  -4.668   7.825  1.00 91.59           H
ATOM   4613 2HB  GLN A 303       5.487  -4.474   7.856  1.00 91.59           H
ATOM   4614  CG  GLN A 303       4.447  -2.885   6.835  1.00 91.59           C
ATOM   4615 1HG  GLN A 303       5.362  -2.533   6.358  1.00 91.59           H
ATOM   4616 2HG  GLN A 303       3.646  -2.785   6.101  1.00 91.59           H
ATOM   4617  CD  GLN A 303       4.136  -2.019   8.057  1.00 91.59           C
ATOM   4618  OE1 GLN A 303       4.967  -1.803   8.925  1.00 91.59           O
ATOM   4619  NE2 GLN A 303       2.898  -1.535   8.078  1.00 91.59           N
ATOM   4620 1HE2 GLN A 303       2.265  -1.750   7.334  1.00 91.59           H
ATOM   4621 2HE2 GLN A 303       2.599  -0.957   8.837  1.00 91.59           H
ATOM   4622  HN  GLN A 303       4.978  -6.807   7.346  1.00 91.59           H
ATOM   4623  N   THR A 304       7.084  -5.267   5.497  1.00 92.97           N
ATOM   4624  CA  THR A 304       8.294  -4.904   4.779  1.00 92.97           C
ATOM   4625  C   THR A 304       8.249  -5.448   3.350  1.00 92.97           C
ATOM   4626  O   THR A 304       8.599  -4.745   2.403  1.00 92.97           O
ATOM   4627  HA  THR A 304       8.338  -3.817   4.707  1.00 92.97           H
ATOM   4628  CB  THR A 304       9.492  -5.411   5.585  1.00 92.97           C
ATOM   4629  HB  THR A 304       9.507  -6.500   5.616  1.00 92.97           H
ATOM   4630  OG1 THR A 304       9.361  -4.762   6.847  1.00 92.97           O
ATOM   4631  HG1 THR A 304       8.979  -5.396   7.520  1.00 92.97           H
ATOM   4632  CG2 THR A 304      10.825  -4.897   5.038  1.00 92.97           C
ATOM   4633 1HG2 THR A 304      10.835  -3.808   5.071  1.00 92.97           H
ATOM   4634 2HG2 THR A 304      10.948  -5.231   4.008  1.00 92.97           H
ATOM   4635 3HG2 THR A 304      11.641  -5.287   5.646  1.00 92.97           H
ATOM   4636  HN  THR A 304       7.222  -5.873   6.280  1.00 92.97           H
ATOM   4637  N   ILE A 305       7.815  -6.695   3.239  1.00 92.77           N
ATOM   4638  CA  ILE A 305       7.690  -7.330   1.938  1.00 92.77           C
ATOM   4639  C   ILE A 305       6.757  -6.498   1.056  1.00 92.77           C
ATOM   4640  O   ILE A 305       7.004  -6.340  -0.139  1.00 92.77           O
ATOM   4641  HA  ILE A 305       8.680  -7.339   1.482  1.00 92.77           H
ATOM   4642  CB  ILE A 305       7.251  -8.788   2.094  1.00 92.77           C
ATOM   4643  HB  ILE A 305       6.368  -8.812   2.732  1.00 92.77           H
ATOM   4644  CG1 ILE A 305       8.334  -9.615   2.789  1.00 92.77           C
ATOM   4645 1HG1 ILE A 305       9.162  -9.788   2.101  1.00 92.77           H
ATOM   4646 2HG1 ILE A 305       8.734  -9.058   3.636  1.00 92.77           H
ATOM   4647  CG2 ILE A 305       6.850  -9.387   0.744  1.00 92.77           C
ATOM   4648 1HG2 ILE A 305       6.022  -8.815   0.325  1.00 92.77           H
ATOM   4649 2HG2 ILE A 305       7.700  -9.348   0.063  1.00 92.77           H
ATOM   4650 3HG2 ILE A 305       6.542 -10.423   0.884  1.00 92.77           H
ATOM   4651  CD1 ILE A 305       7.776 -10.956   3.270  1.00 92.77           C
ATOM   4652 1HD1 ILE A 305       6.964 -10.779   3.976  1.00 92.77           H
ATOM   4653 2HD1 ILE A 305       7.399 -11.520   2.417  1.00 92.77           H
ATOM   4654 3HD1 ILE A 305       8.566 -11.524   3.760  1.00 92.77           H
ATOM   4655  HN  ILE A 305       7.552  -7.267   4.015  1.00 92.77           H
ATOM   4656  N   ALA A 306       5.705  -5.988   1.679  1.00 92.38           N
ATOM   4657  CA  ALA A 306       4.709  -5.215   0.956  1.00 92.38           C
ATOM   4658  C   ALA A 306       5.358  -3.943   0.406  1.00 92.38           C
ATOM   4659  O   ALA A 306       5.012  -3.487  -0.682  1.00 92.38           O
ATOM   4660  HA  ALA A 306       4.358  -5.823   0.123  1.00 92.38           H
ATOM   4661  CB  ALA A 306       3.527  -4.914   1.880  1.00 92.38           C
ATOM   4662 1HB  ALA A 306       3.084  -5.850   2.220  1.00 92.38           H
ATOM   4663 2HB  ALA A 306       3.875  -4.343   2.741  1.00 92.38           H
ATOM   4664 3HB  ALA A 306       2.780  -4.334   1.337  1.00 92.38           H
ATOM   4665  HN  ALA A 306       5.528  -6.095   2.658  1.00 92.38           H
ATOM   4666  N   PHE A 307       6.287  -3.407   1.184  1.00 90.59           N
ATOM   4667  CA  PHE A 307       6.930  -2.154   0.826  1.00 90.59           C
ATOM   4668  C   PHE A 307       7.847  -2.335  -0.385  1.00 90.59           C
ATOM   4669  O   PHE A 307       8.041  -1.405  -1.166  1.00 90.59           O
ATOM   4670  HA  PHE A 307       6.141  -1.444   0.579  1.00 90.59           H
ATOM   4671  CB  PHE A 307       7.772  -1.724   2.029  1.00 90.59           C
ATOM   4672 1HB  PHE A 307       8.405  -2.558   2.333  1.00 90.59           H
ATOM   4673 2HB  PHE A 307       8.436  -0.915   1.725  1.00 90.59           H
ATOM   4674  CG  PHE A 307       6.948  -1.263   3.233  1.00 90.59           C
ATOM   4675  CD1 PHE A 307       5.594  -1.180   3.138  1.00 90.59           C
ATOM   4676  HD1 PHE A 307       5.096  -1.442   2.205  1.00 90.59           H
ATOM   4677  CD2 PHE A 307       7.569  -0.935   4.397  1.00 90.59           C
ATOM   4678  HD2 PHE A 307       8.655  -1.002   4.473  1.00 90.59           H
ATOM   4679  CE1 PHE A 307       4.829  -0.752   4.255  1.00 90.59           C
ATOM   4680  HE1 PHE A 307       3.743  -0.685   4.179  1.00 90.59           H
ATOM   4681  CE2 PHE A 307       6.804  -0.507   5.514  1.00 90.59           C
ATOM   4682  HE2 PHE A 307       7.302  -0.245   6.448  1.00 90.59           H
ATOM   4683  CZ  PHE A 307       5.450  -0.424   5.420  1.00 90.59           C
ATOM   4684  HZ  PHE A 307       4.863  -0.096   6.277  1.00 90.59           H
ATOM   4685  HN  PHE A 307       6.600  -3.812   2.043  1.00 90.59           H
ATOM   4686  N   PHE A 308       8.388  -3.539  -0.503  1.00 87.57           N
ATOM   4687  CA  PHE A 308       9.273  -3.856  -1.611  1.00 87.57           C
ATOM   4688  C   PHE A 308       8.545  -3.724  -2.950  1.00 87.57           C
ATOM   4689  O   PHE A 308       9.177  -3.528  -3.987  1.00 87.57           O
ATOM   4690  HA  PHE A 308      10.100  -3.147  -1.577  1.00 87.57           H
ATOM   4691  CB  PHE A 308       9.717  -5.309  -1.426  1.00 87.57           C
ATOM   4692 1HB  PHE A 308       8.922  -5.861  -0.925  1.00 87.57           H
ATOM   4693 2HB  PHE A 308       9.852  -5.764  -2.407  1.00 87.57           H
ATOM   4694  CG  PHE A 308      11.011  -5.467  -0.625  1.00 87.57           C
ATOM   4695  CD1 PHE A 308      12.213  -5.253  -1.224  1.00 87.57           C
ATOM   4696  HD1 PHE A 308      12.254  -4.968  -2.275  1.00 87.57           H
ATOM   4697  CD2 PHE A 308      10.959  -5.822   0.687  1.00 87.57           C
ATOM   4698  HD2 PHE A 308       9.995  -5.995   1.167  1.00 87.57           H
ATOM   4699  CE1 PHE A 308      13.413  -5.400  -0.480  1.00 87.57           C
ATOM   4700  HE1 PHE A 308      14.376  -5.228  -0.960  1.00 87.57           H
ATOM   4701  CE2 PHE A 308      12.159  -5.969   1.431  1.00 87.57           C
ATOM   4702  HE2 PHE A 308      12.118  -6.254   2.482  1.00 87.57           H
ATOM   4703  CZ  PHE A 308      13.361  -5.755   0.832  1.00 87.57           C
ATOM   4704  HZ  PHE A 308      14.283  -5.868   1.403  1.00 87.57           H
ATOM   4705  HN  PHE A 308       8.229  -4.289   0.140  1.00 87.57           H
ATOM   4706  N   HIS A 309       7.227  -3.836  -2.884  1.00 79.26           N
ATOM   4707  CA  HIS A 309       6.409  -3.771  -4.083  1.00 79.26           C
ATOM   4708  C   HIS A 309       6.635  -2.431  -4.786  1.00 79.26           C
ATOM   4709  O   HIS A 309       6.695  -2.372  -6.014  1.00 79.26           O
ATOM   4710  HA  HIS A 309       6.747  -4.576  -4.736  1.00 79.26           H
ATOM   4711  CB  HIS A 309       4.937  -4.027  -3.752  1.00 79.26           C
ATOM   4712 1HB  HIS A 309       4.845  -5.009  -3.288  1.00 79.26           H
ATOM   4713 2HB  HIS A 309       4.609  -3.294  -3.015  1.00 79.26           H
ATOM   4714  CG  HIS A 309       4.019  -3.963  -4.949  1.00 79.26           C
ATOM   4715  ND1 HIS A 309       4.095  -4.858  -6.002  1.00 79.26           N
ATOM   4716  HD1 HIS A 309       4.743  -5.616  -6.079  1.00 79.26           H
ATOM   4717  CD2 HIS A 309       3.003  -3.103  -5.248  1.00 79.26           C
ATOM   4718  HD2 HIS A 309       2.672  -2.269  -4.630  1.00 79.26           H
ATOM   4719  CE1 HIS A 309       3.164  -4.541  -6.889  1.00 79.26           C
ATOM   4720  HE1 HIS A 309       2.971  -5.059  -7.828  1.00 79.26           H
ATOM   4721  NE2 HIS A 309       2.488  -3.453  -6.420  1.00 79.26           N
ATOM   4722  HN  HIS A 309       6.718  -3.969  -2.033  1.00 79.26           H
ATOM   4723  N   SER A 310       6.753  -1.388  -3.978  1.00 83.75           N
ATOM   4724  CA  SER A 310       6.813  -0.036  -4.506  1.00 83.75           C
ATOM   4725  C   SER A 310       8.127   0.174  -5.262  1.00 83.75           C
ATOM   4726  O   SER A 310       8.211   1.027  -6.143  1.00 83.75           O
ATOM   4727  HA  SER A 310       5.964   0.047  -5.185  1.00 83.75           H
ATOM   4728  CB  SER A 310       6.673   0.999  -3.388  1.00 83.75           C
ATOM   4729 1HB  SER A 310       7.467   0.852  -2.656  1.00 83.75           H
ATOM   4730 2HB  SER A 310       6.801   1.999  -3.801  1.00 83.75           H
ATOM   4731  OG  SER A 310       5.408   0.914  -2.737  1.00 83.75           O
ATOM   4732  HG  SER A 310       4.694   1.294  -3.326  1.00 83.75           H
ATOM   4733  HN  SER A 310       6.808  -1.456  -2.982  1.00 83.75           H
ATOM   4734  N   CYS A 311       9.120  -0.619  -4.888  1.00 86.60           N
ATOM   4735  CA  CYS A 311      10.429  -0.525  -5.513  1.00 86.60           C
ATOM   4736  C   CYS A 311      10.475  -1.510  -6.682  1.00 86.60           C
ATOM   4737  O   CYS A 311      11.332  -1.401  -7.557  1.00 86.60           O
ATOM   4738  HA  CYS A 311      10.534   0.501  -5.866  1.00 86.60           H
ATOM   4739  CB  CYS A 311      11.554  -0.779  -4.508  1.00 86.60           C
ATOM   4740 1HB  CYS A 311      12.498  -0.406  -4.905  1.00 86.60           H
ATOM   4741 2HB  CYS A 311      11.359  -0.233  -3.585  1.00 86.60           H
ATOM   4742  SG  CYS A 311      11.689  -2.570  -4.158  1.00 86.60           S
ATOM   4743  HG  CYS A 311      12.735  -2.474  -3.342  1.00 86.60           H
ATOM   4744  HN  CYS A 311       9.042  -1.315  -4.174  1.00 86.60           H
ATOM   4745  N   LEU A 312       9.542  -2.451  -6.660  1.00 84.21           N
ATOM   4746  CA  LEU A 312       9.568  -3.554  -7.604  1.00 84.21           C
ATOM   4747  C   LEU A 312       8.937  -3.106  -8.924  1.00 84.21           C
ATOM   4748  O   LEU A 312       9.365  -3.530  -9.996  1.00 84.21           O
ATOM   4749  HA  LEU A 312      10.614  -3.802  -7.788  1.00 84.21           H
ATOM   4750  CB  LEU A 312       8.909  -4.795  -6.998  1.00 84.21           C
ATOM   4751 1HB  LEU A 312       7.984  -4.488  -6.509  1.00 84.21           H
ATOM   4752 2HB  LEU A 312       8.632  -5.468  -7.809  1.00 84.21           H
ATOM   4753  CG  LEU A 312       9.751  -5.576  -5.988  1.00 84.21           C
ATOM   4754  HG  LEU A 312      10.041  -4.897  -5.186  1.00 84.21           H
ATOM   4755  CD1 LEU A 312       8.938  -6.705  -5.352  1.00 84.21           C
ATOM   4756 1HD1 LEU A 312       8.075  -6.285  -4.836  1.00 84.21           H
ATOM   4757 2HD1 LEU A 312       8.598  -7.390  -6.129  1.00 84.21           H
ATOM   4758 3HD1 LEU A 312       9.560  -7.244  -4.638  1.00 84.21           H
ATOM   4759  CD2 LEU A 312      11.040  -6.091  -6.632  1.00 84.21           C
ATOM   4760 1HD2 LEU A 312      10.793  -6.750  -7.464  1.00 84.21           H
ATOM   4761 2HD2 LEU A 312      11.626  -5.248  -6.997  1.00 84.21           H
ATOM   4762 3HD2 LEU A 312      11.620  -6.643  -5.892  1.00 84.21           H
ATOM   4763  HN  LEU A 312       8.779  -2.466  -6.013  1.00 84.21           H
ATOM   4764  N   ASN A 313       7.930  -2.253  -8.802  1.00 78.65           N
ATOM   4765  CA  ASN A 313       7.136  -1.864  -9.955  1.00 78.65           C
ATOM   4766  C   ASN A 313       8.065  -1.381 -11.070  1.00 78.65           C
ATOM   4767  O   ASN A 313       8.032  -1.907 -12.181  1.00 78.65           O
ATOM   4768  HA  ASN A 313       6.579  -2.758 -10.234  1.00 78.65           H
ATOM   4769  CB  ASN A 313       6.183  -0.719  -9.605  1.00 78.65           C
ATOM   4770 1HB  ASN A 313       6.692  -0.000  -8.963  1.00 78.65           H
ATOM   4771 2HB  ASN A 313       5.897  -0.188 -10.514  1.00 78.65           H
ATOM   4772  CG  ASN A 313       4.931  -1.244  -8.900  1.00 78.65           C
ATOM   4773  OD1 ASN A 313       4.500  -2.368  -9.098  1.00 78.65           O
ATOM   4774  ND2 ASN A 313       4.372  -0.369  -8.068  1.00 78.65           N
ATOM   4775 1HD2 ASN A 313       4.776   0.538  -7.951  1.00 78.65           H
ATOM   4776 2HD2 ASN A 313       3.548  -0.619  -7.559  1.00 78.65           H
ATOM   4777  HN  ASN A 313       7.656  -1.832  -7.938  1.00 78.65           H
ATOM   4778  N   PRO A 314       8.908  -0.376 -10.796  1.00 78.76           N
ATOM   4779  CA  PRO A 314       9.785   0.177 -11.831  1.00 78.76           C
ATOM   4780  C   PRO A 314      10.610  -0.897 -12.522  1.00 78.76           C
ATOM   4781  O   PRO A 314      10.781  -0.865 -13.739  1.00 78.76           O
ATOM   4782  HA  PRO A 314       9.189   0.632 -12.623  1.00 78.76           H
ATOM   4783  CB  PRO A 314      10.667   1.167 -11.068  1.00 78.76           C
ATOM   4784 1HB  PRO A 314      11.589   0.700 -10.722  1.00 78.76           H
ATOM   4785 2HB  PRO A 314      10.954   2.013 -11.693  1.00 78.76           H
ATOM   4786  CG  PRO A 314       9.784   1.602  -9.904  1.00 78.76           C
ATOM   4787 1HG  PRO A 314      10.370   2.022  -9.086  1.00 78.76           H
ATOM   4788 2HG  PRO A 314       9.074   2.374 -10.200  1.00 78.76           H
ATOM   4789  CD  PRO A 314       9.090   0.310  -9.504  1.00 78.76           C
ATOM   4790 1HD  PRO A 314       9.698  -0.281  -8.819  1.00 78.76           H
ATOM   4791 2HD  PRO A 314       8.142   0.499  -9.001  1.00 78.76           H
ATOM   4792  N   VAL A 315      11.103  -1.827 -11.718  1.00 80.41           N
ATOM   4793  CA  VAL A 315      11.977  -2.870 -12.228  1.00 80.41           C
ATOM   4794  C   VAL A 315      11.201  -3.742 -13.217  1.00 80.41           C
ATOM   4795  O   VAL A 315      11.735  -4.139 -14.252  1.00 80.41           O
ATOM   4796  HA  VAL A 315      12.796  -2.382 -12.758  1.00 80.41           H
ATOM   4797  CB  VAL A 315      12.574  -3.667 -11.067  1.00 80.41           C
ATOM   4798  HB  VAL A 315      11.750  -4.113 -10.509  1.00 80.41           H
ATOM   4799  CG1 VAL A 315      13.462  -4.802 -11.580  1.00 80.41           C
ATOM   4800 1HG1 VAL A 315      12.870  -5.476 -12.199  1.00 80.41           H
ATOM   4801 2HG1 VAL A 315      14.277  -4.386 -12.173  1.00 80.41           H
ATOM   4802 3HG1 VAL A 315      13.873  -5.353 -10.734  1.00 80.41           H
ATOM   4803  CG2 VAL A 315      13.346  -2.754 -10.114  1.00 80.41           C
ATOM   4804 1HG2 VAL A 315      14.157  -2.266 -10.655  1.00 80.41           H
ATOM   4805 2HG2 VAL A 315      12.673  -1.998  -9.709  1.00 80.41           H
ATOM   4806 3HG2 VAL A 315      13.760  -3.346  -9.297  1.00 80.41           H
ATOM   4807  HN  VAL A 315      10.914  -1.876 -10.737  1.00 80.41           H
ATOM   4808  N   LEU A 316       9.954  -4.015 -12.863  1.00 78.97           N
ATOM   4809  CA  LEU A 316       9.108  -4.858 -13.692  1.00 78.97           C
ATOM   4810  C   LEU A 316       8.993  -4.241 -15.087  1.00 78.97           C
ATOM   4811  O   LEU A 316       9.067  -4.949 -16.090  1.00 78.97           O
ATOM   4812  HA  LEU A 316       9.600  -5.826 -13.782  1.00 78.97           H
ATOM   4813  CB  LEU A 316       7.759  -5.097 -13.011  1.00 78.97           C
ATOM   4814 1HB  LEU A 316       7.304  -4.129 -12.800  1.00 78.97           H
ATOM   4815 2HB  LEU A 316       7.105  -5.609 -13.717  1.00 78.97           H
ATOM   4816  CG  LEU A 316       7.796  -5.905 -11.713  1.00 78.97           C
ATOM   4817  HG  LEU A 316       8.458  -5.396 -11.013  1.00 78.97           H
ATOM   4818  CD1 LEU A 316       6.412  -5.965 -11.064  1.00 78.97           C
ATOM   4819 1HD1 LEU A 316       6.073  -4.955 -10.837  1.00 78.97           H
ATOM   4820 2HD1 LEU A 316       5.709  -6.438 -11.751  1.00 78.97           H
ATOM   4821 3HD1 LEU A 316       6.467  -6.546 -10.144  1.00 78.97           H
ATOM   4822  CD2 LEU A 316       8.378  -7.300 -11.952  1.00 78.97           C
ATOM   4823 1HD2 LEU A 316       7.762  -7.831 -12.677  1.00 78.97           H
ATOM   4824 2HD2 LEU A 316       9.394  -7.209 -12.337  1.00 78.97           H
ATOM   4825 3HD2 LEU A 316       8.393  -7.853 -11.013  1.00 78.97           H
ATOM   4826  HN  LEU A 316       9.521  -3.673 -12.029  1.00 78.97           H
ATOM   4827  N   TYR A 317       8.813  -2.928 -15.106  1.00 68.13           N
ATOM   4828  CA  TYR A 317       8.634  -2.216 -16.360  1.00 68.13           C
ATOM   4829  C   TYR A 317       9.893  -2.304 -17.225  1.00 68.13           C
ATOM   4830  O   TYR A 317       9.804  -2.387 -18.449  1.00 68.13           O
ATOM   4831  HA  TYR A 317       7.802  -2.676 -16.893  1.00 68.13           H
ATOM   4832  CB  TYR A 317       8.391  -0.753 -15.982  1.00 68.13           C
ATOM   4833 1HB  TYR A 317       9.272  -0.371 -15.465  1.00 68.13           H
ATOM   4834 2HB  TYR A 317       8.278  -0.167 -16.894  1.00 68.13           H
ATOM   4835  CG  TYR A 317       7.163  -0.535 -15.097  1.00 68.13           C
ATOM   4836  CD1 TYR A 317       6.099  -1.411 -15.164  1.00 68.13           C
ATOM   4837  HD1 TYR A 317       6.134  -2.259 -15.848  1.00 68.13           H
ATOM   4838  CD2 TYR A 317       7.119   0.539 -14.230  1.00 68.13           C
ATOM   4839  HD2 TYR A 317       7.959   1.231 -14.177  1.00 68.13           H
ATOM   4840  CE1 TYR A 317       4.943  -1.206 -14.330  1.00 68.13           C
ATOM   4841  HE1 TYR A 317       4.096  -1.890 -14.374  1.00 68.13           H
ATOM   4842  CE2 TYR A 317       5.963   0.744 -13.397  1.00 68.13           C
ATOM   4843  HE2 TYR A 317       5.915   1.588 -12.709  1.00 68.13           H
ATOM   4844  CZ  TYR A 317       4.932  -0.138 -13.488  1.00 68.13           C
ATOM   4845  OH  TYR A 317       3.840   0.056 -12.701  1.00 68.13           O
ATOM   4846  HH  TYR A 317       3.239  -0.742 -12.748  1.00 68.13           H
ATOM   4847  HN  TYR A 317       8.788  -2.355 -14.287  1.00 68.13           H
ATOM   4848  N   VAL A 318      11.036  -2.284 -16.555  1.00 70.80           N
ATOM   4849  CA  VAL A 318      12.311  -2.321 -17.250  1.00 70.80           C
ATOM   4850  C   VAL A 318      12.452  -3.660 -17.977  1.00 70.80           C
ATOM   4851  O   VAL A 318      12.761  -3.695 -19.167  1.00 70.80           O
ATOM   4852  HA  VAL A 318      12.307  -1.520 -17.988  1.00 70.80           H
ATOM   4853  CB  VAL A 318      13.451  -2.053 -16.265  1.00 70.80           C
ATOM   4854  HB  VAL A 318      13.348  -2.751 -15.435  1.00 70.80           H
ATOM   4855  CG1 VAL A 318      14.811  -2.300 -16.921  1.00 70.80           C
ATOM   4856 1HG1 VAL A 318      14.872  -3.337 -17.252  1.00 70.80           H
ATOM   4857 2HG1 VAL A 318      14.927  -1.638 -17.779  1.00 70.80           H
ATOM   4858 3HG1 VAL A 318      15.604  -2.102 -16.199  1.00 70.80           H
ATOM   4859  CG2 VAL A 318      13.365  -0.634 -15.700  1.00 70.80           C
ATOM   4860 1HG2 VAL A 318      13.430   0.087 -16.516  1.00 70.80           H
ATOM   4861 2HG2 VAL A 318      12.416  -0.507 -15.179  1.00 70.80           H
ATOM   4862 3HG2 VAL A 318      14.187  -0.469 -15.004  1.00 70.80           H
ATOM   4863  HN  VAL A 318      11.099  -2.244 -15.558  1.00 70.80           H
ATOM   4864  N   PHE A 319      12.220  -4.730 -17.231  1.00 71.14           N
ATOM   4865  CA  PHE A 319      12.523  -6.064 -17.720  1.00 71.14           C
ATOM   4866  C   PHE A 319      11.420  -6.569 -18.653  1.00 71.14           C
ATOM   4867  O   PHE A 319      11.694  -7.291 -19.611  1.00 71.14           O
ATOM   4868  HA  PHE A 319      13.461  -6.002 -18.271  1.00 71.14           H
ATOM   4869  CB  PHE A 319      12.600  -6.982 -16.499  1.00 71.14           C
ATOM   4870 1HB  PHE A 319      11.791  -6.728 -15.814  1.00 71.14           H
ATOM   4871 2HB  PHE A 319      12.435  -8.011 -16.819  1.00 71.14           H
ATOM   4872  CG  PHE A 319      13.930  -6.905 -15.746  1.00 71.14           C
ATOM   4873  CD1 PHE A 319      15.051  -7.453 -16.287  1.00 71.14           C
ATOM   4874  HD1 PHE A 319      15.002  -7.947 -17.258  1.00 71.14           H
ATOM   4875  CD2 PHE A 319      13.991  -6.288 -14.535  1.00 71.14           C
ATOM   4876  HD2 PHE A 319      13.093  -5.849 -14.101  1.00 71.14           H
ATOM   4877  CE1 PHE A 319      16.285  -7.382 -15.589  1.00 71.14           C
ATOM   4878  HE1 PHE A 319      17.183  -7.821 -16.022  1.00 71.14           H
ATOM   4879  CE2 PHE A 319      15.225  -6.217 -13.837  1.00 71.14           C
ATOM   4880  HE2 PHE A 319      15.274  -5.723 -12.866  1.00 71.14           H
ATOM   4881  CZ  PHE A 319      16.346  -6.765 -14.378  1.00 71.14           C
ATOM   4882  HZ  PHE A 319      17.293  -6.710 -13.842  1.00 71.14           H
ATOM   4883  HN  PHE A 319      11.833  -4.696 -16.309  1.00 71.14           H
ATOM   4884  N   VAL A 320      10.196  -6.169 -18.342  1.00 74.96           N
ATOM   4885  CA  VAL A 320       9.031  -6.751 -18.987  1.00 74.96           C
ATOM   4886  C   VAL A 320       8.542  -5.810 -20.090  1.00 74.96           C
ATOM   4887  O   VAL A 320       7.936  -6.253 -21.064  1.00 74.96           O
ATOM   4888  HA  VAL A 320       9.343  -7.692 -19.441  1.00 74.96           H
ATOM   4889  CB  VAL A 320       7.956  -7.061 -17.944  1.00 74.96           C
ATOM   4890  HB  VAL A 320       7.539  -6.114 -17.600  1.00 74.96           H
ATOM   4891  CG1 VAL A 320       6.817  -7.879 -18.557  1.00 74.96           C
ATOM   4892 1HG1 VAL A 320       6.363  -7.315 -19.372  1.00 74.96           H
ATOM   4893 2HG1 VAL A 320       7.212  -8.819 -18.942  1.00 74.96           H
ATOM   4894 3HG1 VAL A 320       6.067  -8.085 -17.795  1.00 74.96           H
ATOM   4895  CG2 VAL A 320       8.556  -7.778 -16.733  1.00 74.96           C
ATOM   4896 1HG2 VAL A 320       9.011  -8.715 -17.055  1.00 74.96           H
ATOM   4897 2HG2 VAL A 320       9.315  -7.144 -16.275  1.00 74.96           H
ATOM   4898 3HG2 VAL A 320       7.770  -7.986 -16.008  1.00 74.96           H
ATOM   4899  HN  VAL A 320       9.994  -5.463 -17.663  1.00 74.96           H
ATOM   4900  N   GLY A 321       8.822  -4.530 -19.899  1.00 75.90           N
ATOM   4901  CA  GLY A 321       8.267  -3.505 -20.766  1.00 75.90           C
ATOM   4902  C   GLY A 321       9.216  -3.195 -21.926  1.00 75.90           C
ATOM   4903  O   GLY A 321      10.132  -2.386 -21.785  1.00 75.90           O
ATOM   4904 1HA  GLY A 321       7.305  -3.836 -21.157  1.00 75.90           H
ATOM   4905 2HA  GLY A 321       8.083  -2.597 -20.191  1.00 75.90           H
ATOM   4906  HN  GLY A 321       9.416  -4.190 -19.169  1.00 75.90           H
ATOM   4907  N   GLU A 322       8.964  -3.856 -23.047  1.00 66.79           N
ATOM   4908  CA  GLU A 322       9.720  -3.589 -24.259  1.00 66.79           C
ATOM   4909  C   GLU A 322       9.623  -2.107 -24.629  1.00 66.79           C
ATOM   4910  O   GLU A 322      10.617  -1.494 -25.016  1.00 66.79           O
ATOM   4911  HA  GLU A 322      10.752  -3.843 -24.018  1.00 66.79           H
ATOM   4912  CB  GLU A 322       9.240  -4.474 -25.411  1.00 66.79           C
ATOM   4913 1HB  GLU A 322       8.152  -4.445 -25.468  1.00 66.79           H
ATOM   4914 2HB  GLU A 322       9.729  -4.170 -26.336  1.00 66.79           H
ATOM   4915  CG  GLU A 322       9.630  -5.936 -25.178  1.00 66.79           C
ATOM   4916 1HG  GLU A 322      10.709  -6.011 -25.044  1.00 66.79           H
ATOM   4917 2HG  GLU A 322       9.169  -6.297 -24.258  1.00 66.79           H
ATOM   4918  CD  GLU A 322       9.194  -6.813 -26.353  1.00 66.79           C
ATOM   4919  OE1 GLU A 322       9.488  -8.027 -26.294  1.00 66.79           O
ATOM   4920  OE2 GLU A 322       8.577  -6.251 -27.283  1.00 66.79           O
ATOM   4921  HN  GLU A 322       8.260  -4.560 -23.135  1.00 66.79           H
ATOM   4922  N   ARG A 323       8.417  -1.575 -24.499  1.00 63.74           N
ATOM   4923  CA  ARG A 323       8.170  -0.186 -24.845  1.00 63.74           C
ATOM   4924  C   ARG A 323       8.927   0.741 -23.892  1.00 63.74           C
ATOM   4925  O   ARG A 323       9.555   1.706 -24.326  1.00 63.74           O
ATOM   4926  HA  ARG A 323       8.539  -0.084 -25.866  1.00 63.74           H
ATOM   4927  CB  ARG A 323       6.677   0.140 -24.785  1.00 63.74           C
ATOM   4928 1HB  ARG A 323       6.127  -0.534 -25.442  1.00 63.74           H
ATOM   4929 2HB  ARG A 323       6.305  -0.026 -23.774  1.00 63.74           H
ATOM   4930  CG  ARG A 323       6.415   1.590 -25.199  1.00 63.74           C
ATOM   4931 1HG  ARG A 323       6.925   2.265 -24.512  1.00 63.74           H
ATOM   4932 2HG  ARG A 323       6.831   1.769 -26.191  1.00 63.74           H
ATOM   4933  CD  ARG A 323       4.916   1.896 -25.206  1.00 63.74           C
ATOM   4934 1HD  ARG A 323       4.421   1.314 -25.983  1.00 63.74           H
ATOM   4935 2HD  ARG A 323       4.472   1.600 -24.255  1.00 63.74           H
ATOM   4936  NE  ARG A 323       4.695   3.340 -25.439  1.00 63.74           N
ATOM   4937  HE  ARG A 323       5.423   3.860 -25.886  1.00 63.74           H
ATOM   4938  CZ  ARG A 323       3.581   3.997 -25.088  1.00 63.74           C
ATOM   4939  NH1 ARG A 323       2.573   3.351 -24.485  1.00 63.74           N
ATOM   4940 1HH1 ARG A 323       2.649   2.372 -24.294  1.00 63.74           H
ATOM   4941 2HH1 ARG A 323       1.745   3.848 -24.226  1.00 63.74           H
ATOM   4942  NH2 ARG A 323       3.489   5.308 -25.348  1.00 63.74           N
ATOM   4943 1HH2 ARG A 323       2.665   5.812 -25.093  1.00 63.74           H
ATOM   4944 2HH2 ARG A 323       4.246   5.782 -25.798  1.00 63.74           H
ATOM   4945  HN  ARG A 323       7.618  -2.075 -24.164  1.00 63.74           H
ATOM   4946  N   PHE A 324       8.841   0.416 -22.610  1.00 76.05           N
ATOM   4947  CA  PHE A 324       9.442   1.252 -21.584  1.00 76.05           C
ATOM   4948  C   PHE A 324      10.967   1.253 -21.701  1.00 76.05           C
ATOM   4949  O   PHE A 324      11.606   2.291 -21.537  1.00 76.05           O
ATOM   4950  HA  PHE A 324       9.068   2.265 -21.733  1.00 76.05           H
ATOM   4951  CB  PHE A 324       9.046   0.655 -20.232  1.00 76.05           C
ATOM   4952 1HB  PHE A 324       7.964   0.531 -20.204  1.00 76.05           H
ATOM   4953 2HB  PHE A 324       9.484  -0.339 -20.144  1.00 76.05           H
ATOM   4954  CG  PHE A 324       9.479   1.496 -19.030  1.00 76.05           C
ATOM   4955  CD1 PHE A 324      10.634   1.202 -18.375  1.00 76.05           C
ATOM   4956  HD1 PHE A 324      11.251   0.367 -18.706  1.00 76.05           H
ATOM   4957  CD2 PHE A 324       8.710   2.539 -18.617  1.00 76.05           C
ATOM   4958  HD2 PHE A 324       7.784   2.775 -19.142  1.00 76.05           H
ATOM   4959  CE1 PHE A 324      11.036   1.983 -17.259  1.00 76.05           C
ATOM   4960  HE1 PHE A 324      11.961   1.746 -16.733  1.00 76.05           H
ATOM   4961  CE2 PHE A 324       9.112   3.319 -17.501  1.00 76.05           C
ATOM   4962  HE2 PHE A 324       8.495   4.155 -17.169  1.00 76.05           H
ATOM   4963  CZ  PHE A 324      10.266   3.025 -16.845  1.00 76.05           C
ATOM   4964  HZ  PHE A 324      10.575   3.624 -15.989  1.00 76.05           H
ATOM   4965  HN  PHE A 324       8.373  -0.399 -22.270  1.00 76.05           H
ATOM   4966  N   ARG A 325      11.508   0.076 -21.985  1.00 74.09           N
ATOM   4967  CA  ARG A 325      12.945  -0.069 -22.143  1.00 74.09           C
ATOM   4968  C   ARG A 325      13.458   0.883 -23.226  1.00 74.09           C
ATOM   4969  O   ARG A 325      14.443   1.591 -23.019  1.00 74.09           O
ATOM   4970  HA  ARG A 325      13.360   0.186 -21.168  1.00 74.09           H
ATOM   4971  CB  ARG A 325      13.315  -1.505 -22.519  1.00 74.09           C
ATOM   4972 1HB  ARG A 325      12.639  -1.868 -23.292  1.00 74.09           H
ATOM   4973 2HB  ARG A 325      14.321  -1.527 -22.939  1.00 74.09           H
ATOM   4974  CG  ARG A 325      13.246  -2.426 -21.299  1.00 74.09           C
ATOM   4975 1HG  ARG A 325      13.625  -1.902 -20.421  1.00 74.09           H
ATOM   4976 2HG  ARG A 325      12.207  -2.684 -21.092  1.00 74.09           H
ATOM   4977  CD  ARG A 325      14.058  -3.702 -21.528  1.00 74.09           C
ATOM   4978 1HD  ARG A 325      15.108  -3.451 -21.683  1.00 74.09           H
ATOM   4979 2HD  ARG A 325      14.010  -4.338 -20.644  1.00 74.09           H
ATOM   4980  NE  ARG A 325      13.534  -4.431 -22.704  1.00 74.09           N
ATOM   4981  HE  ARG A 325      13.765  -4.083 -23.613  1.00 74.09           H
ATOM   4982  CZ  ARG A 325      12.770  -5.529 -22.628  1.00 74.09           C
ATOM   4983  NH1 ARG A 325      12.430  -6.039 -21.437  1.00 74.09           N
ATOM   4984 1HH1 ARG A 325      12.747  -5.601 -20.596  1.00 74.09           H
ATOM   4985 2HH1 ARG A 325      11.859  -6.859 -21.389  1.00 74.09           H
ATOM   4986  NH2 ARG A 325      12.350  -6.108 -23.761  1.00 74.09           N
ATOM   4987 1HH2 ARG A 325      11.779  -6.928 -23.722  1.00 74.09           H
ATOM   4988 2HH2 ARG A 325      12.608  -5.721 -24.646  1.00 74.09           H
ATOM   4989  HN  ARG A 325      10.982  -0.766 -22.105  1.00 74.09           H
ATOM   4990  N   ARG A 326      12.767   0.869 -24.357  1.00 67.76           N
ATOM   4991  CA  ARG A 326      13.167   1.689 -25.488  1.00 67.76           C
ATOM   4992  C   ARG A 326      13.058   3.173 -25.133  1.00 67.76           C
ATOM   4993  O   ARG A 326      13.954   3.957 -25.441  1.00 67.76           O
ATOM   4994  HA  ARG A 326      14.202   1.408 -25.683  1.00 67.76           H
ATOM   4995  CB  ARG A 326      12.298   1.399 -26.713  1.00 67.76           C
ATOM   4996 1HB  ARG A 326      11.262   1.261 -26.403  1.00 67.76           H
ATOM   4997 2HB  ARG A 326      12.317   2.255 -27.388  1.00 67.76           H
ATOM   4998  CG  ARG A 326      12.787   0.151 -27.449  1.00 67.76           C
ATOM   4999 1HG  ARG A 326      13.845   0.257 -27.690  1.00 67.76           H
ATOM   5000 2HG  ARG A 326      12.694  -0.719 -26.799  1.00 67.76           H
ATOM   5001  CD  ARG A 326      11.987  -0.078 -28.733  1.00 67.76           C
ATOM   5002 1HD  ARG A 326      11.876   0.862 -29.274  1.00 67.76           H
ATOM   5003 2HD  ARG A 326      12.524  -0.762 -29.389  1.00 67.76           H
ATOM   5004  NE  ARG A 326      10.654  -0.632 -28.407  1.00 67.76           N
ATOM   5005  HE  ARG A 326      10.509  -0.991 -27.485  1.00 67.76           H
ATOM   5006  CZ  ARG A 326       9.630  -0.684 -29.270  1.00 67.76           C
ATOM   5007  NH1 ARG A 326       9.769  -0.218 -30.518  1.00 67.76           N
ATOM   5008 1HH1 ARG A 326      10.641   0.173 -30.812  1.00 67.76           H
ATOM   5009 2HH1 ARG A 326       9.000  -0.260 -31.156  1.00 67.76           H
ATOM   5010  NH2 ARG A 326       8.466  -1.209 -28.865  1.00 67.76           N
ATOM   5011 1HH2 ARG A 326       7.692  -1.255 -29.497  1.00 67.76           H
ATOM   5012 2HH2 ARG A 326       8.370  -1.555 -27.932  1.00 67.76           H
ATOM   5013  HN  ARG A 326      11.950   0.313 -24.506  1.00 67.76           H
ATOM   5014  N   ASP A 327      11.951   3.515 -24.489  1.00 77.93           N
ATOM   5015  CA  ASP A 327      11.677   4.902 -24.155  1.00 77.93           C
ATOM   5016  C   ASP A 327      12.666   5.370 -23.086  1.00 77.93           C
ATOM   5017  O   ASP A 327      13.064   6.534 -23.070  1.00 77.93           O
ATOM   5018  HA  ASP A 327      11.786   5.449 -25.092  1.00 77.93           H
ATOM   5019  CB  ASP A 327      10.263   5.065 -23.595  1.00 77.93           C
ATOM   5020 1HB  ASP A 327      10.088   4.321 -22.818  1.00 77.93           H
ATOM   5021 2HB  ASP A 327      10.164   6.044 -23.126  1.00 77.93           H
ATOM   5022  CG  ASP A 327       9.215   4.913 -24.699  1.00 77.93           C
ATOM   5023  OD1 ASP A 327       9.629   4.912 -25.878  1.00 77.93           O
ATOM   5024  OD2 ASP A 327       8.023   4.803 -24.339  1.00 77.93           O
ATOM   5025  HN  ASP A 327      11.250   2.863 -24.197  1.00 77.93           H
ATOM   5026  N   LEU A 328      13.035   4.439 -22.218  1.00 78.91           N
ATOM   5027  CA  LEU A 328      14.007   4.729 -21.178  1.00 78.91           C
ATOM   5028  C   LEU A 328      15.351   5.074 -21.822  1.00 78.91           C
ATOM   5029  O   LEU A 328      15.923   6.127 -21.546  1.00 78.91           O
ATOM   5030  HA  LEU A 328      13.650   5.603 -20.632  1.00 78.91           H
ATOM   5031  CB  LEU A 328      14.083   3.572 -20.179  1.00 78.91           C
ATOM   5032 1HB  LEU A 328      13.113   3.476 -19.690  1.00 78.91           H
ATOM   5033 2HB  LEU A 328      14.253   2.650 -20.733  1.00 78.91           H
ATOM   5034  CG  LEU A 328      15.158   3.690 -19.097  1.00 78.91           C
ATOM   5035  HG  LEU A 328      16.120   3.841 -19.586  1.00 78.91           H
ATOM   5036  CD1 LEU A 328      14.908   4.909 -18.206  1.00 78.91           C
ATOM   5037 1HD1 LEU A 328      14.924   5.813 -18.814  1.00 78.91           H
ATOM   5038 2HD1 LEU A 328      13.936   4.813 -17.723  1.00 78.91           H
ATOM   5039 3HD1 LEU A 328      15.687   4.969 -17.446  1.00 78.91           H
ATOM   5040  CD2 LEU A 328      15.262   2.398 -18.284  1.00 78.91           C
ATOM   5041 1HD2 LEU A 328      14.305   2.192 -17.805  1.00 78.91           H
ATOM   5042 2HD2 LEU A 328      15.522   1.572 -18.946  1.00 78.91           H
ATOM   5043 3HD2 LEU A 328      16.033   2.509 -17.522  1.00 78.91           H
ATOM   5044  HN  LEU A 328      12.683   3.503 -22.219  1.00 78.91           H
ATOM   5045  N   VAL A 329      15.815   4.167 -22.668  1.00 79.69           N
ATOM   5046  CA  VAL A 329      17.116   4.325 -23.295  1.00 79.69           C
ATOM   5047  C   VAL A 329      17.132   5.621 -24.108  1.00 79.69           C
ATOM   5048  O   VAL A 329      18.142   6.322 -24.147  1.00 79.69           O
ATOM   5049  HA  VAL A 329      17.858   4.401 -22.500  1.00 79.69           H
ATOM   5050  CB  VAL A 329      17.447   3.089 -24.135  1.00 79.69           C
ATOM   5051  HB  VAL A 329      16.619   2.920 -24.823  1.00 79.69           H
ATOM   5052  CG1 VAL A 329      18.711   3.313 -24.966  1.00 79.69           C
ATOM   5053 1HG1 VAL A 329      18.560   4.160 -25.636  1.00 79.69           H
ATOM   5054 2HG1 VAL A 329      19.551   3.519 -24.302  1.00 79.69           H
ATOM   5055 3HG1 VAL A 329      18.923   2.419 -25.553  1.00 79.69           H
ATOM   5056  CG2 VAL A 329      17.584   1.847 -23.251  1.00 79.69           C
ATOM   5057 1HG2 VAL A 329      18.384   2.003 -22.528  1.00 79.69           H
ATOM   5058 2HG2 VAL A 329      16.647   1.671 -22.724  1.00 79.69           H
ATOM   5059 3HG2 VAL A 329      17.819   0.983 -23.873  1.00 79.69           H
ATOM   5060  HN  VAL A 329      15.320   3.337 -22.927  1.00 79.69           H
ATOM   5061  N   LYS A 330      16.000   5.901 -24.737  1.00 74.16           N
ATOM   5062  CA  LYS A 330      15.865   7.109 -25.533  1.00 74.16           C
ATOM   5063  C   LYS A 330      16.033   8.332 -24.629  1.00 74.16           C
[truncated: 117,478 more chars]
