# Supplementary material for: Noncanonical roles of chemokine regions in CCR9 activation revealed by structural modeling and mutational mapping
Source: Nat Commun. 2025 Aug 18;16:7695. doi: 10.1038/s41467-025-62321-9 (PMC12361432; doi:10.1038/s41467-025-62321-9)
Supplement: Supplementary file 7 — Supplementary Data 5 [file 41467_2025_62321_MOESM7_ESM.zip › CCR9_CCL25x1P6_20_rnk3.pdb]

ATOM      1  N   GLU A  20      -7.040  -5.904  58.303  1.00 48.19           N
ATOM      2  CA  GLU A  20      -6.599  -6.830  57.273  1.00 48.19           C
ATOM      3  C   GLU A  20      -6.886  -8.271  57.698  1.00 48.19           C
ATOM      4  O   GLU A  20      -6.017  -8.944  58.250  1.00 48.19           O
ATOM      5  HA  GLU A  20      -7.186  -6.580  56.389  1.00 48.19           H
ATOM      6  CB  GLU A  20      -5.114  -6.635  56.961  1.00 48.19           C
ATOM      7 1HB  GLU A  20      -4.588  -6.318  57.861  1.00 48.19           H
ATOM      8 2HB  GLU A  20      -4.708  -7.548  56.523  1.00 48.19           H
ATOM      9  CG  GLU A  20      -4.913  -5.532  55.920  1.00 48.19           C
ATOM     10 1HG  GLU A  20      -5.690  -5.598  55.160  1.00 48.19           H
ATOM     11 2HG  GLU A  20      -5.014  -4.556  56.395  1.00 48.19           H
ATOM     12  CD  GLU A  20      -3.536  -5.644  55.261  1.00 48.19           C
ATOM     13  OE1 GLU A  20      -3.453  -5.310  54.060  1.00 48.19           O
ATOM     14  OE2 GLU A  20      -2.598  -6.063  55.974  1.00 48.19           O
ATOM     15  HN  GLU A  20      -7.474  -6.330  59.097  1.00 48.19           H
ATOM     16  N   SER A  21      -8.108  -8.703  57.423  1.00 55.72           N
ATOM     17  CA  SER A  21      -8.487 -10.084  57.669  1.00 55.72           C
ATOM     18  C   SER A  21      -7.536 -11.028  56.930  1.00 55.72           C
ATOM     19  O   SER A  21      -7.098 -10.729  55.820  1.00 55.72           O
ATOM     20  HA  SER A  21      -8.399 -10.219  58.747  1.00 55.72           H
ATOM     21  CB  SER A  21      -9.932 -10.344  57.240  1.00 55.72           C
ATOM     22 1HB  SER A  21     -10.216 -11.359  57.517  1.00 55.72           H
ATOM     23 2HB  SER A  21     -10.598  -9.669  57.778  1.00 55.72           H
ATOM     24  OG  SER A  21     -10.112 -10.168  55.837  1.00 55.72           O
ATOM     25  HG  SER A  21     -10.132 -11.057  55.380  1.00 55.72           H
ATOM     26  HN  SER A  21      -8.831  -8.129  57.039  1.00 55.72           H
ATOM     27  N   THR A  22      -7.245 -12.147  57.576  1.00 57.08           N
ATOM     28  CA  THR A  22      -6.407 -13.166  56.966  1.00 57.08           C
ATOM     29  C   THR A  22      -6.912 -13.502  55.562  1.00 57.08           C
ATOM     30  O   THR A  22      -6.128 -13.866  54.687  1.00 57.08           O
ATOM     31  HA  THR A  22      -5.400 -12.763  56.857  1.00 57.08           H
ATOM     32  CB  THR A  22      -6.374 -14.375  57.904  1.00 57.08           C
ATOM     33  HB  THR A  22      -6.183 -15.293  57.350  1.00 57.08           H
ATOM     34  OG1 THR A  22      -7.624 -14.318  58.588  1.00 57.08           O
ATOM     35  HG1 THR A  22      -8.351 -14.675  58.001  1.00 57.08           H
ATOM     36  CG2 THR A  22      -5.334 -14.224  59.017  1.00 57.08           C
ATOM     37 1HG2 THR A  22      -5.566 -13.342  59.614  1.00 57.08           H
ATOM     38 2HG2 THR A  22      -4.344 -14.115  58.575  1.00 57.08           H
ATOM     39 3HG2 THR A  22      -5.353 -15.109  59.653  1.00 57.08           H
ATOM     40  HN  THR A  22      -7.570 -12.363  58.497  1.00 57.08           H
ATOM     41  N   SER A  23      -8.219 -13.366  55.389  1.00 59.10           N
ATOM     42  CA  SER A  23      -8.833 -13.619  54.097  1.00 59.10           C
ATOM     43  C   SER A  23      -8.246 -12.677  53.044  1.00 59.10           C
ATOM     44  O   SER A  23      -7.992 -13.086  51.912  1.00 59.10           O
ATOM     45  HA  SER A  23      -8.591 -14.655  53.860  1.00 59.10           H
ATOM     46  CB  SER A  23     -10.353 -13.455  54.168  1.00 59.10           C
ATOM     47 1HB  SER A  23     -10.803 -13.849  53.257  1.00 59.10           H
ATOM     48 2HB  SER A  23     -10.743 -14.045  54.997  1.00 59.10           H
ATOM     49  OG  SER A  23     -10.735 -12.092  54.334  1.00 59.10           O
ATOM     50  HG  SER A  23     -11.718 -11.991  54.178  1.00 59.10           H
ATOM     51  HN  SER A  23      -8.852 -13.088  56.111  1.00 59.10           H
ATOM     52  N   SER A  24      -8.048 -11.433  53.455  1.00 66.84           N
ATOM     53  CA  SER A  24      -7.587 -10.406  52.536  1.00 66.84           C
ATOM     54  C   SER A  24      -6.177 -10.738  52.043  1.00 66.84           C
ATOM     55  O   SER A  24      -5.826 -10.435  50.904  1.00 66.84           O
ATOM     56  HA  SER A  24      -8.295 -10.421  51.707  1.00 66.84           H
ATOM     57  CB  SER A  24      -7.607  -9.026  53.197  1.00 66.84           C
ATOM     58 1HB  SER A  24      -7.792  -8.264  52.440  1.00 66.84           H
ATOM     59 2HB  SER A  24      -8.431  -8.976  53.908  1.00 66.84           H
ATOM     60  OG  SER A  24      -6.383  -8.739  53.869  1.00 66.84           O
ATOM     61  HG  SER A  24      -6.304  -9.302  54.691  1.00 66.84           H
ATOM     62  HN  SER A  24      -8.196 -11.123  54.394  1.00 66.84           H
ATOM     63  N   MET A  25      -5.407 -11.358  52.926  1.00 64.36           N
ATOM     64  CA  MET A  25      -4.033 -11.704  52.607  1.00 64.36           C
ATOM     65  C   MET A  25      -3.969 -12.985  51.774  1.00 64.36           C
ATOM     66  O   MET A  25      -3.131 -13.109  50.882  1.00 64.36           O
ATOM     67  HA  MET A  25      -3.646 -10.866  52.027  1.00 64.36           H
ATOM     68  CB  MET A  25      -3.241 -11.897  53.902  1.00 64.36           C
ATOM     69 1HB  MET A  25      -3.560 -11.161  54.641  1.00 64.36           H
ATOM     70 2HB  MET A  25      -3.455 -12.881  54.320  1.00 64.36           H
ATOM     71  CG  MET A  25      -1.738 -11.759  53.652  1.00 64.36           C
ATOM     72 1HG  MET A  25      -1.343 -12.686  53.236  1.00 64.36           H
ATOM     73 2HG  MET A  25      -1.554 -10.976  52.916  1.00 64.36           H
ATOM     74  SD  MET A  25      -0.899 -11.370  55.178  1.00 64.36           S
ATOM     75  CE  MET A  25       0.794 -11.372  54.611  1.00 64.36           C
ATOM     76 1HE  MET A  25       1.040 -12.354  54.207  1.00 64.36           H
ATOM     77 2HE  MET A  25       0.917 -10.618  53.833  1.00 64.36           H
ATOM     78 3HE  MET A  25       1.457 -11.144  55.445  1.00 64.36           H
ATOM     79  HN  MET A  25      -5.708 -11.621  53.843  1.00 64.36           H
ATOM     80  N   GLU A  26      -4.866 -13.907  52.094  1.00 59.34           N
ATOM     81  CA  GLU A  26      -4.996 -15.127  51.316  1.00 59.34           C
ATOM     82  C   GLU A  26      -5.443 -14.802  49.889  1.00 59.34           C
ATOM     83  O   GLU A  26      -4.944 -15.389  48.930  1.00 59.34           O
ATOM     84  HA  GLU A  26      -3.999 -15.568  51.300  1.00 59.34           H
ATOM     85  CB  GLU A  26      -5.965 -16.103  51.986  1.00 59.34           C
ATOM     86 1HB  GLU A  26      -6.827 -15.559  52.371  1.00 59.34           H
ATOM     87 2HB  GLU A  26      -6.233 -16.894  51.284  1.00 59.34           H
ATOM     88  CG  GLU A  26      -5.308 -16.794  53.183  1.00 59.34           C
ATOM     89 1HG  GLU A  26      -4.406 -17.312  52.858  1.00 59.34           H
ATOM     90 2HG  GLU A  26      -5.001 -16.047  53.914  1.00 59.34           H
ATOM     91  CD  GLU A  26      -6.269 -17.790  53.835  1.00 59.34           C
ATOM     92  OE1 GLU A  26      -5.760 -18.693  54.535  1.00 59.34           O
ATOM     93  OE2 GLU A  26      -7.489 -17.626  53.620  1.00 59.34           O
ATOM     94  HN  GLU A  26      -5.496 -13.829  52.867  1.00 59.34           H
ATOM     95  N   ASP A  27      -6.378 -13.869  49.794  1.00 66.43           N
ATOM     96  CA  ASP A  27      -6.932 -13.493  48.505  1.00 66.43           C
ATOM     97  C   ASP A  27      -5.805 -13.003  47.593  1.00 66.43           C
ATOM     98  O   ASP A  27      -5.793 -13.302  46.400  1.00 66.43           O
ATOM     99  HA  ASP A  27      -7.412 -14.395  48.125  1.00 66.43           H
ATOM    100  CB  ASP A  27      -7.948 -12.359  48.651  1.00 66.43           C
ATOM    101 1HB  ASP A  27      -7.553 -11.596  49.321  1.00 66.43           H
ATOM    102 2HB  ASP A  27      -8.108 -11.882  47.684  1.00 66.43           H
ATOM    103  CG  ASP A  27      -9.279 -12.882  49.194  1.00 66.43           C
ATOM    104  OD1 ASP A  27      -9.507 -14.104  49.058  1.00 66.43           O
ATOM    105  OD2 ASP A  27     -10.039 -12.049  49.733  1.00 66.43           O
ATOM    106  HN  ASP A  27      -6.756 -13.374  50.577  1.00 66.43           H
ATOM    107  N   TYR A  28      -4.885 -12.260  48.190  1.00 66.92           N
ATOM    108  CA  TYR A  28      -3.767 -11.710  47.443  1.00 66.92           C
ATOM    109  C   TYR A  28      -2.774 -12.807  47.055  1.00 66.92           C
ATOM    110  O   TYR A  28      -2.228 -12.793  45.952  1.00 66.92           O
ATOM    111  HA  TYR A  28      -4.161 -11.249  46.538  1.00 66.92           H
ATOM    112  CB  TYR A  28      -3.075 -10.723  48.386  1.00 66.92           C
ATOM    113 1HB  TYR A  28      -3.793  -9.962  48.690  1.00 66.92           H
ATOM    114 2HB  TYR A  28      -2.769 -11.252  49.288  1.00 66.92           H
ATOM    115  CG  TYR A  28      -1.852 -10.034  47.777  1.00 66.92           C
ATOM    116  CD1 TYR A  28      -0.587 -10.522  48.032  1.00 66.92           C
ATOM    117  HD1 TYR A  28      -0.458 -11.398  48.668  1.00 66.92           H
ATOM    118  CD2 TYR A  28      -2.014  -8.925  46.972  1.00 66.92           C
ATOM    119  HD2 TYR A  28      -3.014  -8.539  46.770  1.00 66.92           H
ATOM    120  CE1 TYR A  28       0.564  -9.873  47.459  1.00 66.92           C
ATOM    121  HE1 TYR A  28       1.569 -10.248  47.653  1.00 66.92           H
ATOM    122  CE2 TYR A  28      -0.864  -8.276  46.399  1.00 66.92           C
ATOM    123  HE2 TYR A  28      -0.978  -7.399  45.762  1.00 66.92           H
ATOM    124  CZ  TYR A  28       0.369  -8.783  46.671  1.00 66.92           C
ATOM    125  OH  TYR A  28       1.456  -8.170  46.129  1.00 66.92           O
ATOM    126  HH  TYR A  28       2.273  -8.727  46.280  1.00 66.92           H
ATOM    127  HN  TYR A  28      -4.895 -12.033  49.164  1.00 66.92           H
ATOM    128  N   VAL A  29      -2.570 -13.732  47.981  1.00 66.62           N
ATOM    129  CA  VAL A  29      -1.588 -14.785  47.785  1.00 66.62           C
ATOM    130  C   VAL A  29      -2.110 -15.774  46.741  1.00 66.62           C
ATOM    131  O   VAL A  29      -1.344 -16.279  45.922  1.00 66.62           O
ATOM    132  HA  VAL A  29      -0.679 -14.320  47.403  1.00 66.62           H
ATOM    133  CB  VAL A  29      -1.256 -15.447  49.123  1.00 66.62           C
ATOM    134  HB  VAL A  29      -2.195 -15.740  49.594  1.00 66.62           H
ATOM    135  CG1 VAL A  29      -0.419 -16.711  48.917  1.00 66.62           C
ATOM    136 1HG1 VAL A  29      -0.977 -17.420  48.305  1.00 66.62           H
ATOM    137 2HG1 VAL A  29       0.513 -16.452  48.415  1.00 66.62           H
ATOM    138 3HG1 VAL A  29      -0.198 -17.162  49.884  1.00 66.62           H
ATOM    139  CG2 VAL A  29      -0.547 -14.466  50.059  1.00 66.62           C
ATOM    140 1HG2 VAL A  29       0.381 -14.129  49.597  1.00 66.62           H
ATOM    141 2HG2 VAL A  29      -1.193 -13.608  50.245  1.00 66.62           H
ATOM    142 3HG2 VAL A  29      -0.322 -14.963  51.003  1.00 66.62           H
ATOM    143  HN  VAL A  29      -3.061 -13.769  48.852  1.00 66.62           H
ATOM    144  N   ASN A  30      -3.410 -16.022  46.805  1.00 61.66           N
ATOM    145  CA  ASN A  30      -4.024 -17.023  45.949  1.00 61.66           C
ATOM    146  C   ASN A  30      -4.373 -16.390  44.601  1.00 61.66           C
ATOM    147  O   ASN A  30      -4.796 -17.084  43.677  1.00 61.66           O
ATOM    148  HA  ASN A  30      -3.282 -17.816  45.858  1.00 61.66           H
ATOM    149  CB  ASN A  30      -5.317 -17.559  46.569  1.00 61.66           C
ATOM    150 1HB  ASN A  30      -5.957 -16.727  46.860  1.00 61.66           H
ATOM    151 2HB  ASN A  30      -5.866 -18.140  45.828  1.00 61.66           H
ATOM    152  CG  ASN A  30      -5.019 -18.432  47.790  1.00 61.66           C
ATOM    153  OD1 ASN A  30      -3.951 -19.006  47.929  1.00 61.66           O
ATOM    154  ND2 ASN A  30      -6.019 -18.499  48.664  1.00 61.66           N
ATOM    155 1HD2 ASN A  30      -6.870 -18.003  48.489  1.00 61.66           H
ATOM    156 2HD2 ASN A  30      -5.921 -19.045  49.495  1.00 61.66           H
ATOM    157  HN  ASN A  30      -4.039 -15.553  47.426  1.00 61.66           H
ATOM    158  N   PHE A  31      -4.183 -15.081  44.531  1.00 68.68           N
ATOM    159  CA  PHE A  31      -4.443 -14.352  43.301  1.00 68.68           C
ATOM    160  C   PHE A  31      -3.508 -14.815  42.181  1.00 68.68           C
ATOM    161  O   PHE A  31      -2.289 -14.805  42.342  1.00 68.68           O
ATOM    162  HA  PHE A  31      -5.476 -14.554  43.017  1.00 68.68           H
ATOM    163  CB  PHE A  31      -4.177 -12.874  43.593  1.00 68.68           C
ATOM    164 1HB  PHE A  31      -4.732 -12.584  44.485  1.00 68.68           H
ATOM    165 2HB  PHE A  31      -3.119 -12.743  43.819  1.00 68.68           H
ATOM    166  CG  PHE A  31      -4.558 -11.935  42.446  1.00 68.68           C
ATOM    167  CD1 PHE A  31      -3.603 -11.490  41.586  1.00 68.68           C
ATOM    168  HD1 PHE A  31      -2.566 -11.802  41.713  1.00 68.68           H
ATOM    169  CD2 PHE A  31      -5.851 -11.545  42.287  1.00 68.68           C
ATOM    170  HD2 PHE A  31      -6.616 -11.902  42.976  1.00 68.68           H
ATOM    171  CE1 PHE A  31      -3.956 -10.619  40.522  1.00 68.68           C
ATOM    172  HE1 PHE A  31      -3.190 -10.262  39.832  1.00 68.68           H
ATOM    173  CE2 PHE A  31      -6.204 -10.674  41.223  1.00 68.68           C
ATOM    174  HE2 PHE A  31      -7.240 -10.362  41.095  1.00 68.68           H
ATOM    175  CZ  PHE A  31      -5.249 -10.229  40.363  1.00 68.68           C
ATOM    176  HZ  PHE A  31      -5.520  -9.560  39.546  1.00 68.68           H
ATOM    177  HN  PHE A  31      -3.859 -14.521  45.293  1.00 68.68           H
ATOM    178  N   ASN A  32      -4.116 -15.210  41.072  1.00 61.96           N
ATOM    179  CA  ASN A  32      -3.353 -15.669  39.924  1.00 61.96           C
ATOM    180  C   ASN A  32      -2.833 -14.458  39.146  1.00 61.96           C
ATOM    181  O   ASN A  32      -3.556 -13.878  38.337  1.00 61.96           O
ATOM    182  HA  ASN A  32      -2.548 -16.275  40.338  1.00 61.96           H
ATOM    183  CB  ASN A  32      -4.225 -16.499  38.979  1.00 61.96           C
ATOM    184 1HB  ASN A  32      -4.778 -17.245  39.550  1.00 61.96           H
ATOM    185 2HB  ASN A  32      -4.962 -15.855  38.499  1.00 61.96           H
ATOM    186  CG  ASN A  32      -3.373 -17.192  37.914  1.00 61.96           C
ATOM    187  OD1 ASN A  32      -2.161 -17.059  37.868  1.00 61.96           O
ATOM    188  ND2 ASN A  32      -4.072 -17.938  37.063  1.00 61.96           N
ATOM    189 1HD2 ASN A  32      -5.066 -18.005  37.157  1.00 61.96           H
ATOM    190 2HD2 ASN A  32      -3.605 -18.431  36.330  1.00 61.96           H
ATOM    191  HN  ASN A  32      -5.109 -15.220  40.952  1.00 61.96           H
ATOM    192  N   PHE A  33      -1.583 -14.112  39.418  1.00 64.68           N
ATOM    193  CA  PHE A  33      -0.924 -13.049  38.680  1.00 64.68           C
ATOM    194  C   PHE A  33      -0.441 -13.546  37.316  1.00 64.68           C
ATOM    195  O   PHE A  33       0.741 -13.435  36.993  1.00 64.68           O
ATOM    196  HA  PHE A  33      -1.655 -12.253  38.536  1.00 64.68           H
ATOM    197  CB  PHE A  33       0.287 -12.613  39.508  1.00 64.68           C
ATOM    198 1HB  PHE A  33       0.880 -13.493  39.756  1.00 64.68           H
ATOM    199 2HB  PHE A  33       0.917 -11.965  38.899  1.00 64.68           H
ATOM    200  CG  PHE A  33      -0.076 -11.880  40.801  1.00 64.68           C
ATOM    201  CD1 PHE A  33      -0.334 -10.545  40.776  1.00 64.68           C
ATOM    202  HD1 PHE A  33      -0.283  -9.997  39.835  1.00 64.68           H
ATOM    203  CD2 PHE A  33      -0.140 -12.563  41.975  1.00 64.68           C
ATOM    204  HD2 PHE A  33       0.067 -13.633  41.996  1.00 64.68           H
ATOM    205  CE1 PHE A  33      -0.671  -9.864  41.976  1.00 64.68           C
ATOM    206  HE1 PHE A  33      -0.878  -8.794  41.956  1.00 64.68           H
ATOM    207  CE2 PHE A  33      -0.476 -11.882  43.175  1.00 64.68           C
ATOM    208  HE2 PHE A  33      -0.528 -12.430  44.117  1.00 64.68           H
ATOM    209  CZ  PHE A  33      -0.735 -10.547  43.150  1.00 64.68           C
ATOM    210  HZ  PHE A  33      -0.993 -10.025  44.071  1.00 64.68           H
ATOM    211  HN  PHE A  33      -1.025 -14.545  40.126  1.00 64.68           H
ATOM    212  N   THR A  34      -1.380 -14.084  36.551  1.00 63.02           N
ATOM    213  CA  THR A  34      -1.150 -14.314  35.135  1.00 63.02           C
ATOM    214  C   THR A  34      -0.673 -13.029  34.456  1.00 63.02           C
ATOM    215  O   THR A  34      -1.300 -11.980  34.595  1.00 63.02           O
ATOM    216  HA  THR A  34      -0.350 -15.046  35.031  1.00 63.02           H
ATOM    217  CB  THR A  34      -2.439 -14.877  34.533  1.00 63.02           C
ATOM    218  HB  THR A  34      -3.194 -14.098  34.431  1.00 63.02           H
ATOM    219  OG1 THR A  34      -2.782 -15.958  35.396  1.00 63.02           O
ATOM    220  HG1 THR A  34      -1.989 -16.552  35.533  1.00 63.02           H
ATOM    221  CG2 THR A  34      -2.208 -15.544  33.175  1.00 63.02           C
ATOM    222 1HG2 THR A  34      -1.504 -16.367  33.289  1.00 63.02           H
ATOM    223 2HG2 THR A  34      -1.803 -14.813  32.475  1.00 63.02           H
ATOM    224 3HG2 THR A  34      -3.155 -15.926  32.792  1.00 63.02           H
ATOM    225  HN  THR A  34      -2.281 -14.359  36.883  1.00 63.02           H
ATOM    226  N   ASP A  35       0.432 -13.153  33.735  1.00 67.29           N
ATOM    227  CA  ASP A  35       1.060 -11.994  33.124  1.00 67.29           C
ATOM    228  C   ASP A  35       0.363 -11.681  31.799  1.00 67.29           C
ATOM    229  O   ASP A  35       0.801 -12.132  30.741  1.00 67.29           O
ATOM    230  HA  ASP A  35       0.951 -11.191  33.853  1.00 67.29           H
ATOM    231  CB  ASP A  35       2.538 -12.260  32.830  1.00 67.29           C
ATOM    232 1HB  ASP A  35       2.966 -12.874  33.622  1.00 67.29           H
ATOM    233 2HB  ASP A  35       2.632 -12.826  31.903  1.00 67.29           H
ATOM    234  CG  ASP A  35       3.319 -10.950  32.714  1.00 67.29           C
ATOM    235  OD1 ASP A  35       2.685  -9.892  32.919  1.00 67.29           O
ATOM    236  OD2 ASP A  35       4.532 -11.035  32.423  1.00 67.29           O
ATOM    237  HN  ASP A  35       0.895 -14.023  33.567  1.00 67.29           H
ATOM    238  N   PHE A  36      -0.710 -10.911  31.899  1.00 81.69           N
ATOM    239  CA  PHE A  36      -1.421 -10.460  30.714  1.00 81.69           C
ATOM    240  C   PHE A  36      -0.757  -9.219  30.115  1.00 81.69           C
ATOM    241  O   PHE A  36      -1.115  -8.786  29.021  1.00 81.69           O
ATOM    242  HA  PHE A  36      -1.390 -11.273  29.989  1.00 81.69           H
ATOM    243  CB  PHE A  36      -2.842 -10.101  31.155  1.00 81.69           C
ATOM    244 1HB  PHE A  36      -2.787  -9.426  32.009  1.00 81.69           H
ATOM    245 2HB  PHE A  36      -3.334  -9.557  30.349  1.00 81.69           H
ATOM    246  CG  PHE A  36      -3.700 -11.310  31.534  1.00 81.69           C
ATOM    247  CD1 PHE A  36      -3.714 -12.410  30.735  1.00 81.69           C
ATOM    248  HD1 PHE A  36      -3.114 -12.432  29.826  1.00 81.69           H
ATOM    249  CD2 PHE A  36      -4.449 -11.283  32.668  1.00 81.69           C
ATOM    250  HD2 PHE A  36      -4.438 -10.400  33.308  1.00 81.69           H
ATOM    251  CE1 PHE A  36      -4.511 -13.532  31.087  1.00 81.69           C
ATOM    252  HE1 PHE A  36      -4.522 -14.415  30.447  1.00 81.69           H
ATOM    253  CE2 PHE A  36      -5.246 -12.405  33.020  1.00 81.69           C
ATOM    254  HE2 PHE A  36      -5.847 -12.383  33.929  1.00 81.69           H
ATOM    255  CZ  PHE A  36      -5.260 -13.506  32.222  1.00 81.69           C
ATOM    256  HZ  PHE A  36      -5.872 -14.367  32.491  1.00 81.69           H
ATOM    257  HN  PHE A  36      -1.094 -10.596  32.767  1.00 81.69           H
ATOM    258  N   TYR A  37       0.199  -8.682  30.858  1.00 86.29           N
ATOM    259  CA  TYR A  37       0.988  -7.563  30.369  1.00 86.29           C
ATOM    260  C   TYR A  37       2.180  -8.052  29.544  1.00 86.29           C
ATOM    261  O   TYR A  37       3.154  -8.562  30.096  1.00 86.29           O
ATOM    262  HA  TYR A  37       0.345  -6.950  29.737  1.00 86.29           H
ATOM    263  CB  TYR A  37       1.506  -6.837  31.612  1.00 86.29           C
ATOM    264 1HB  TYR A  37       0.671  -6.654  32.288  1.00 86.29           H
ATOM    265 2HB  TYR A  37       2.204  -7.490  32.137  1.00 86.29           H
ATOM    266  CG  TYR A  37       2.201  -5.508  31.312  1.00 86.29           C
ATOM    267  CD1 TYR A  37       3.576  -5.456  31.209  1.00 86.29           C
ATOM    268  HD1 TYR A  37       4.167  -6.362  31.342  1.00 86.29           H
ATOM    269  CD2 TYR A  37       1.452  -4.361  31.144  1.00 86.29           C
ATOM    270  HD2 TYR A  37       0.366  -4.402  31.225  1.00 86.29           H
ATOM    271  CE1 TYR A  37       4.230  -4.204  30.926  1.00 86.29           C
ATOM    272  HE1 TYR A  37       5.315  -4.149  30.842  1.00 86.29           H
ATOM    273  CE2 TYR A  37       2.106  -3.109  30.861  1.00 86.29           C
ATOM    274  HE2 TYR A  37       1.527  -2.196  30.726  1.00 86.29           H
ATOM    275  CZ  TYR A  37       3.462  -3.093  30.766  1.00 86.29           C
ATOM    276  OH  TYR A  37       4.080  -1.911  30.499  1.00 86.29           O
ATOM    277  HH  TYR A  37       3.414  -1.245  30.163  1.00 86.29           H
ATOM    278  HN  TYR A  37       0.438  -8.997  31.776  1.00 86.29           H
ATOM    279  N   CYS A  38       2.064  -7.879  28.236  1.00 90.06           N
ATOM    280  CA  CYS A  38       3.070  -8.393  27.321  1.00 90.06           C
ATOM    281  C   CYS A  38       4.090  -7.284  27.056  1.00 90.06           C
ATOM    282  O   CYS A  38       3.760  -6.264  26.453  1.00 90.06           O
ATOM    283  HA  CYS A  38       3.540  -9.241  27.818  1.00 90.06           H
ATOM    284  CB  CYS A  38       2.443  -8.914  26.026  1.00 90.06           C
ATOM    285 1HB  CYS A  38       1.654  -9.629  26.256  1.00 90.06           H
ATOM    286 2HB  CYS A  38       1.978  -8.092  25.481  1.00 90.06           H
ATOM    287  SG  CYS A  38       3.722  -9.708  24.987  1.00 90.06           S
ATOM    288  HN  CYS A  38       1.303  -7.399  27.800  1.00 90.06           H
ATOM    289  N   GLU A  39       5.308  -7.522  27.519  1.00 82.10           N
ATOM    290  CA  GLU A  39       6.425  -6.663  27.162  1.00 82.10           C
ATOM    291  C   GLU A  39       7.020  -7.096  25.821  1.00 82.10           C
ATOM    292  O   GLU A  39       7.444  -8.241  25.667  1.00 82.10           O
ATOM    293  HA  GLU A  39       6.004  -5.662  27.074  1.00 82.10           H
ATOM    294  CB  GLU A  39       7.490  -6.665  28.261  1.00 82.10           C
ATOM    295 1HB  GLU A  39       7.830  -7.685  28.442  1.00 82.10           H
ATOM    296 2HB  GLU A  39       8.297  -5.984  27.990  1.00 82.10           H
ATOM    297  CG  GLU A  39       6.916  -6.150  29.582  1.00 82.10           C
ATOM    298 1HG  GLU A  39       6.429  -5.188  29.421  1.00 82.10           H
ATOM    299 2HG  GLU A  39       6.152  -6.838  29.943  1.00 82.10           H
ATOM    300  CD  GLU A  39       8.015  -6.000  30.636  1.00 82.10           C
ATOM    301  OE1 GLU A  39       7.711  -5.405  31.692  1.00 82.10           O
ATOM    302  OE2 GLU A  39       9.134  -6.484  30.361  1.00 82.10           O
ATOM    303  HN  GLU A  39       5.537  -8.282  28.127  1.00 82.10           H
ATOM    304  N   LYS A  40       7.031  -6.159  24.885  1.00 88.63           N
ATOM    305  CA  LYS A  40       7.384  -6.477  23.511  1.00 88.63           C
ATOM    306  C   LYS A  40       8.781  -5.933  23.209  1.00 88.63           C
ATOM    307  O   LYS A  40       9.058  -5.512  22.087  1.00 88.63           O
ATOM    308  HA  LYS A  40       7.410  -7.563  23.424  1.00 88.63           H
ATOM    309  CB  LYS A  40       6.306  -5.971  22.551  1.00 88.63           C
ATOM    310 1HB  LYS A  40       6.149  -4.903  22.703  1.00 88.63           H
ATOM    311 2HB  LYS A  40       6.641  -6.100  21.522  1.00 88.63           H
ATOM    312  CG  LYS A  40       4.988  -6.720  22.762  1.00 88.63           C
ATOM    313 1HG  LYS A  40       5.159  -7.793  22.679  1.00 88.63           H
ATOM    314 2HG  LYS A  40       4.616  -6.533  23.769  1.00 88.63           H
ATOM    315  CD  LYS A  40       3.940  -6.284  21.736  1.00 88.63           C
ATOM    316 1HD  LYS A  40       3.745  -5.217  21.841  1.00 88.63           H
ATOM    317 2HD  LYS A  40       4.325  -6.441  20.728  1.00 88.63           H
ATOM    318  CE  LYS A  40       2.637  -7.067  21.917  1.00 88.63           C
ATOM    319 1HE  LYS A  40       2.829  -8.134  21.805  1.00 88.63           H
ATOM    320 2HE  LYS A  40       2.253  -6.916  22.926  1.00 88.63           H
ATOM    321  NZ  LYS A  40       1.629  -6.631  20.926  1.00 88.63           N
ATOM    322 1HZ  LYS A  40       0.858  -7.290  20.916  1.00 88.63           H
ATOM    323 2HZ  LYS A  40       1.284  -5.711  21.176  1.00 88.63           H
ATOM    324 3HZ  LYS A  40       2.053  -6.593  20.006  1.00 88.63           H
ATOM    325  HN  LYS A  40       6.806  -5.199  25.052  1.00 88.63           H
ATOM    326  N   ASN A  41       9.626  -5.960  24.230  1.00 82.58           N
ATOM    327  CA  ASN A  41      10.981  -5.453  24.094  1.00 82.58           C
ATOM    328  C   ASN A  41      11.683  -6.189  22.951  1.00 82.58           C
ATOM    329  O   ASN A  41      12.422  -5.581  22.178  1.00 82.58           O
ATOM    330  HA  ASN A  41      10.869  -4.387  23.897  1.00 82.58           H
ATOM    331  CB  ASN A  41      11.787  -5.687  25.373  1.00 82.58           C
ATOM    332 1HB  ASN A  41      11.678  -6.723  25.692  1.00 82.58           H
ATOM    333 2HB  ASN A  41      12.846  -5.525  25.173  1.00 82.58           H
ATOM    334  CG  ASN A  41      11.324  -4.751  26.491  1.00 82.58           C
ATOM    335  OD1 ASN A  41      10.871  -3.643  26.261  1.00 82.58           O
ATOM    336  ND2 ASN A  41      11.463  -5.259  27.713  1.00 82.58           N
ATOM    337 1HD2 ASN A  41      11.843  -6.176  27.833  1.00 82.58           H
ATOM    338 2HD2 ASN A  41      11.189  -4.723  28.511  1.00 82.58           H
ATOM    339  HN  ASN A  41       9.397  -6.318  25.135  1.00 82.58           H
ATOM    340  N   ASN A  42      11.428  -7.487  22.880  1.00 84.29           N
ATOM    341  CA  ASN A  42      12.076  -8.323  21.884  1.00 84.29           C
ATOM    342  C   ASN A  42      11.650  -7.869  20.486  1.00 84.29           C
ATOM    343  O   ASN A  42      12.452  -7.881  19.554  1.00 84.29           O
ATOM    344  HA  ASN A  42      13.145  -8.197  22.055  1.00 84.29           H
ATOM    345  CB  ASN A  42      11.670  -9.790  22.048  1.00 84.29           C
ATOM    346 1HB  ASN A  42      10.584  -9.875  22.021  1.00 84.29           H
ATOM    347 2HB  ASN A  42      12.056 -10.373  21.212  1.00 84.29           H
ATOM    348  CG  ASN A  42      12.200 -10.361  23.364  1.00 84.29           C
ATOM    349  OD1 ASN A  42      12.992  -9.750  24.062  1.00 84.29           O
ATOM    350  ND2 ASN A  42      11.721 -11.565  23.663  1.00 84.29           N
ATOM    351 1HD2 ASN A  42      11.073 -12.013  23.047  1.00 84.29           H
ATOM    352 2HD2 ASN A  42      12.008 -12.023  24.504  1.00 84.29           H
ATOM    353  HN  ASN A  42      10.793  -7.966  23.486  1.00 84.29           H
ATOM    354  N   VAL A  43      10.388  -7.478  20.385  1.00 91.16           N
ATOM    355  CA  VAL A  43       9.832  -7.065  19.108  1.00 91.16           C
ATOM    356  C   VAL A  43      10.501  -5.764  18.662  1.00 91.16           C
ATOM    357  O   VAL A  43      10.820  -5.597  17.486  1.00 91.16           O
ATOM    358  HA  VAL A  43      10.062  -7.845  18.382  1.00 91.16           H
ATOM    359  CB  VAL A  43       8.310  -6.950  19.212  1.00 91.16           C
ATOM    360  HB  VAL A  43       8.082  -6.129  19.892  1.00 91.16           H
ATOM    361  CG1 VAL A  43       7.691  -6.618  17.852  1.00 91.16           C
ATOM    362 1HG1 VAL A  43       8.090  -5.670  17.493  1.00 91.16           H
ATOM    363 2HG1 VAL A  43       7.934  -7.408  17.141  1.00 91.16           H
ATOM    364 3HG1 VAL A  43       6.609  -6.542  17.955  1.00 91.16           H
ATOM    365  CG2 VAL A  43       7.702  -8.227  19.795  1.00 91.16           C
ATOM    366 1HG2 VAL A  43       7.944  -9.072  19.151  1.00 91.16           H
ATOM    367 2HG2 VAL A  43       8.108  -8.401  20.791  1.00 91.16           H
ATOM    368 3HG2 VAL A  43       6.619  -8.117  19.858  1.00 91.16           H
ATOM    369  HN  VAL A  43       9.750  -7.441  21.155  1.00 91.16           H
ATOM    370  N   ARG A  44      10.695  -4.875  19.625  1.00 86.70           N
ATOM    371  CA  ARG A  44      11.297  -3.583  19.342  1.00 86.70           C
ATOM    372  C   ARG A  44      12.760  -3.759  18.930  1.00 86.70           C
ATOM    373  O   ARG A  44      13.250  -3.050  18.052  1.00 86.70           O
ATOM    374  HA  ARG A  44      10.705  -3.173  18.524  1.00 86.70           H
ATOM    375  CB  ARG A  44      11.225  -2.663  20.562  1.00 86.70           C
ATOM    376 1HB  ARG A  44      11.642  -3.171  21.431  1.00 86.70           H
ATOM    377 2HB  ARG A  44      11.834  -1.775  20.389  1.00 86.70           H
ATOM    378  CG  ARG A  44       9.781  -2.248  20.852  1.00 86.70           C
ATOM    379 1HG  ARG A  44       9.294  -1.941  19.926  1.00 86.70           H
ATOM    380 2HG  ARG A  44       9.224  -3.102  21.237  1.00 86.70           H
ATOM    381  CD  ARG A  44       9.732  -1.102  21.865  1.00 86.70           C
ATOM    382 1HD  ARG A  44      10.418  -0.310  21.564  1.00 86.70           H
ATOM    383 2HD  ARG A  44       8.733  -0.667  21.886  1.00 86.70           H
ATOM    384  NE  ARG A  44      10.095  -1.600  23.210  1.00 86.70           N
ATOM    385  HE  ARG A  44      11.066  -1.672  23.438  1.00 86.70           H
ATOM    386  CZ  ARG A  44       9.203  -1.960  24.143  1.00 86.70           C
ATOM    387  NH1 ARG A  44       7.889  -1.885  23.893  1.00 86.70           N
ATOM    388 1HH1 ARG A  44       7.567  -1.557  23.005  1.00 86.70           H
ATOM    389 2HH1 ARG A  44       7.230  -2.156  24.595  1.00 86.70           H
ATOM    390  NH2 ARG A  44       9.646  -2.398  25.330  1.00 86.70           N
ATOM    391 1HH2 ARG A  44       8.993  -2.671  26.037  1.00 86.70           H
ATOM    392 2HH2 ARG A  44      10.628  -2.451  25.509  1.00 86.70           H
ATOM    393  HN  ARG A  44      10.448  -5.025  20.583  1.00 86.70           H
ATOM    394  N   GLN A  45      13.416  -4.707  19.582  1.00 83.09           N
ATOM    395  CA  GLN A  45      14.806  -5.000  19.278  1.00 83.09           C
ATOM    396  C   GLN A  45      14.939  -5.511  17.842  1.00 83.09           C
ATOM    397  O   GLN A  45      15.821  -5.075  17.104  1.00 83.09           O
ATOM    398  HA  GLN A  45      15.332  -4.051  19.384  1.00 83.09           H
ATOM    399  CB  GLN A  45      15.384  -6.008  20.274  1.00 83.09           C
ATOM    400 1HB  GLN A  45      14.669  -6.813  20.439  1.00 83.09           H
ATOM    401 2HB  GLN A  45      16.284  -6.461  19.857  1.00 83.09           H
ATOM    402  CG  GLN A  45      15.718  -5.333  21.606  1.00 83.09           C
ATOM    403 1HG  GLN A  45      16.418  -4.515  21.438  1.00 83.09           H
ATOM    404 2HG  GLN A  45      14.814  -4.897  22.033  1.00 83.09           H
ATOM    405  CD  GLN A  45      16.322  -6.334  22.592  1.00 83.09           C
ATOM    406  OE1 GLN A  45      16.358  -7.531  22.357  1.00 83.09           O
ATOM    407  NE2 GLN A  45      16.793  -5.780  23.705  1.00 83.09           N
ATOM    408 1HE2 GLN A  45      16.732  -4.791  23.836  1.00 83.09           H
ATOM    409 2HE2 GLN A  45      17.208  -6.353  24.412  1.00 83.09           H
ATOM    410  HN  GLN A  45      13.014  -5.268  20.306  1.00 83.09           H
ATOM    411  N   PHE A  46      14.049  -6.426  17.489  1.00 92.35           N
ATOM    412  CA  PHE A  46      14.037  -6.980  16.145  1.00 92.35           C
ATOM    413  C   PHE A  46      13.851  -5.878  15.100  1.00 92.35           C
ATOM    414  O   PHE A  46      14.575  -5.831  14.107  1.00 92.35           O
ATOM    415  HA  PHE A  46      14.999  -7.468  15.989  1.00 92.35           H
ATOM    416  CB  PHE A  46      12.852  -7.945  16.069  1.00 92.35           C
ATOM    417 1HB  PHE A  46      13.028  -8.775  16.752  1.00 92.35           H
ATOM    418 2HB  PHE A  46      11.956  -7.431  16.416  1.00 92.35           H
ATOM    419  CG  PHE A  46      12.593  -8.502  14.668  1.00 92.35           C
ATOM    420  CD1 PHE A  46      11.639  -7.941  13.878  1.00 92.35           C
ATOM    421  HD1 PHE A  46      11.059  -7.093  14.244  1.00 92.35           H
ATOM    422  CD2 PHE A  46      13.317  -9.559  14.212  1.00 92.35           C
ATOM    423  HD2 PHE A  46      14.082 -10.010  14.845  1.00 92.35           H
ATOM    424  CE1 PHE A  46      11.398  -8.458  12.578  1.00 92.35           C
ATOM    425  HE1 PHE A  46      10.633  -8.008  11.945  1.00 92.35           H
ATOM    426  CE2 PHE A  46      13.076 -10.077  12.912  1.00 92.35           C
ATOM    427  HE2 PHE A  46      13.656 -10.924  12.546  1.00 92.35           H
ATOM    428  CZ  PHE A  46      12.122  -9.515  12.122  1.00 92.35           C
ATOM    429  HZ  PHE A  46      11.937  -9.912  11.124  1.00 92.35           H
ATOM    430  HN  PHE A  46      13.346  -6.789  18.101  1.00 92.35           H
ATOM    431  N   ALA A  47      12.877  -5.019  15.359  1.00 93.05           N
ATOM    432  CA  ALA A  47      12.548  -3.956  14.425  1.00 93.05           C
ATOM    433  C   ALA A  47      13.767  -3.050  14.240  1.00 93.05           C
ATOM    434  O   ALA A  47      14.060  -2.618  13.126  1.00 93.05           O
ATOM    435  HA  ALA A  47      12.301  -4.419  13.469  1.00 93.05           H
ATOM    436  CB  ALA A  47      11.324  -3.191  14.932  1.00 93.05           C
ATOM    437 1HB  ALA A  47      10.478  -3.873  15.018  1.00 93.05           H
ATOM    438 2HB  ALA A  47      11.544  -2.760  15.909  1.00 93.05           H
ATOM    439 3HB  ALA A  47      11.078  -2.393  14.231  1.00 93.05           H
ATOM    440  HN  ALA A  47      12.318  -5.041  16.188  1.00 93.05           H
ATOM    441  N   SER A  48      14.444  -2.790  15.349  1.00 91.37           N
ATOM    442  CA  SER A  48      15.519  -1.812  15.356  1.00 91.37           C
ATOM    443  C   SER A  48      16.686  -2.312  14.502  1.00 91.37           C
ATOM    444  O   SER A  48      17.472  -1.514  13.991  1.00 91.37           O
ATOM    445  HA  SER A  48      15.090  -0.908  14.926  1.00 91.37           H
ATOM    446  CB  SER A  48      15.991  -1.524  16.783  1.00 91.37           C
ATOM    447 1HB  SER A  48      16.675  -0.675  16.774  1.00 91.37           H
ATOM    448 2HB  SER A  48      15.137  -1.239  17.397  1.00 91.37           H
ATOM    449  OG  SER A  48      16.641  -2.649  17.368  1.00 91.37           O
ATOM    450  HG  SER A  48      16.289  -3.495  16.966  1.00 91.37           H
ATOM    451  HN  SER A  48      14.269  -3.232  16.228  1.00 91.37           H
ATOM    452  N   HIS A  49      16.763  -3.628  14.373  1.00 87.31           N
ATOM    453  CA  HIS A  49      17.864  -4.247  13.655  1.00 87.31           C
ATOM    454  C   HIS A  49      17.449  -4.509  12.206  1.00 87.31           C
ATOM    455  O   HIS A  49      18.232  -4.292  11.283  1.00 87.31           O
ATOM    456  HA  HIS A  49      18.685  -3.530  13.664  1.00 87.31           H
ATOM    457  CB  HIS A  49      18.340  -5.511  14.374  1.00 87.31           C
ATOM    458 1HB  HIS A  49      17.474  -6.130  14.608  1.00 87.31           H
ATOM    459 2HB  HIS A  49      18.970  -6.087  13.696  1.00 87.31           H
ATOM    460  CG  HIS A  49      19.107  -5.242  15.646  1.00 87.31           C
ATOM    461  ND1 HIS A  49      20.270  -4.492  15.676  1.00 87.31           N
ATOM    462  HD1 HIS A  49      20.711  -4.064  14.886  1.00 87.31           H
ATOM    463  CD2 HIS A  49      18.866  -5.629  16.932  1.00 87.31           C
ATOM    464  HD2 HIS A  49      18.024  -6.235  17.267  1.00 87.31           H
ATOM    465  CE1 HIS A  49      20.701  -4.438  16.927  1.00 87.31           C
ATOM    466  HE1 HIS A  49      21.595  -3.920  17.275  1.00 87.31           H
ATOM    467  NE2 HIS A  49      19.830  -5.143  17.704  1.00 87.31           N
ATOM    468  HN  HIS A  49      16.091  -4.267  14.747  1.00 87.31           H
ATOM    469  N   PHE A  50      16.218  -4.973  12.051  1.00 82.38           N
ATOM    470  CA  PHE A  50      15.794  -5.567  10.795  1.00 82.38           C
ATOM    471  C   PHE A  50      15.231  -4.504   9.849  1.00 82.38           C
ATOM    472  O   PHE A  50      15.530  -4.509   8.656  1.00 82.38           O
ATOM    473  HA  PHE A  50      16.672  -6.026  10.341  1.00 82.38           H
ATOM    474  CB  PHE A  50      14.690  -6.574  11.125  1.00 82.38           C
ATOM    475 1HB  PHE A  50      15.069  -7.283  11.862  1.00 82.38           H
ATOM    476 2HB  PHE A  50      13.858  -6.046  11.590  1.00 82.38           H
ATOM    477  CG  PHE A  50      14.171  -7.349   9.912  1.00 82.38           C
ATOM    478  CD1 PHE A  50      12.954  -7.049   9.384  1.00 82.38           C
ATOM    479  HD1 PHE A  50      12.349  -6.257   9.825  1.00 82.38           H
ATOM    480  CD2 PHE A  50      14.926  -8.337   9.362  1.00 82.38           C
ATOM    481  HD2 PHE A  50      15.902  -8.577   9.785  1.00 82.38           H
ATOM    482  CE1 PHE A  50      12.472  -7.768   8.259  1.00 82.38           C
ATOM    483  HE1 PHE A  50      11.497  -7.528   7.836  1.00 82.38           H
ATOM    484  CE2 PHE A  50      14.444  -9.056   8.236  1.00 82.38           C
ATOM    485  HE2 PHE A  50      15.050  -9.848   7.796  1.00 82.38           H
ATOM    486  CZ  PHE A  50      13.227  -8.756   7.709  1.00 82.38           C
ATOM    487  HZ  PHE A  50      12.858  -9.308   6.844  1.00 82.38           H
ATOM    488  HN  PHE A  50      15.517  -4.949  12.764  1.00 82.38           H
ATOM    489  N   LEU A  51      14.425  -3.619  10.417  1.00 94.08           N
ATOM    490  CA  LEU A  51      13.586  -2.747   9.613  1.00 94.08           C
ATOM    491  C   LEU A  51      14.448  -1.645   8.994  1.00 94.08           C
ATOM    492  O   LEU A  51      14.330  -1.353   7.805  1.00 94.08           O
ATOM    493  HA  LEU A  51      13.165  -3.349   8.808  1.00 94.08           H
ATOM    494  CB  LEU A  51      12.414  -2.218  10.443  1.00 94.08           C
ATOM    495 1HB  LEU A  51      12.816  -1.658  11.287  1.00 94.08           H
ATOM    496 2HB  LEU A  51      11.851  -1.512   9.831  1.00 94.08           H
ATOM    497  CG  LEU A  51      11.443  -3.271  10.980  1.00 94.08           C
ATOM    498  HG  LEU A  51      11.976  -3.889  11.703  1.00 94.08           H
ATOM    499  CD1 LEU A  51      10.276  -2.614  11.720  1.00 94.08           C
ATOM    500 1HD1 LEU A  51      10.659  -2.032  12.558  1.00 94.08           H
ATOM    501 2HD1 LEU A  51       9.737  -1.958  11.038  1.00 94.08           H
ATOM    502 3HD1 LEU A  51       9.602  -3.386  12.092  1.00 94.08           H
ATOM    503  CD2 LEU A  51      10.964  -4.197   9.861  1.00 94.08           C
ATOM    504 1HD2 LEU A  51      10.454  -3.610   9.097  1.00 94.08           H
ATOM    505 2HD2 LEU A  51      11.820  -4.705   9.417  1.00 94.08           H
ATOM    506 3HD2 LEU A  51      10.275  -4.936  10.270  1.00 94.08           H
ATOM    507  HN  LEU A  51      14.341  -3.493  11.405  1.00 94.08           H
ATOM    508  N   PRO A  52      15.327  -1.015   9.786  1.00 95.73           N
ATOM    509  CA  PRO A  52      16.030   0.186   9.327  1.00 95.73           C
ATOM    510  C   PRO A  52      16.730  -0.029   7.994  1.00 95.73           C
ATOM    511  O   PRO A  52      16.573   0.768   7.071  1.00 95.73           O
ATOM    512  HA  PRO A  52      15.318   0.991   9.148  1.00 95.73           H
ATOM    513  CB  PRO A  52      17.027   0.474  10.451  1.00 95.73           C
ATOM    514 1HB  PRO A  52      17.990  -0.001  10.265  1.00 95.73           H
ATOM    515 2HB  PRO A  52      17.215   1.543  10.557  1.00 95.73           H
ATOM    516  CG  PRO A  52      16.343  -0.102  11.685  1.00 95.73           C
ATOM    517 1HG  PRO A  52      17.054  -0.294  12.489  1.00 95.73           H
ATOM    518 2HG  PRO A  52      15.598   0.582  12.092  1.00 95.73           H
ATOM    519  CD  PRO A  52      15.716  -1.383  11.159  1.00 95.73           C
ATOM    520 1HD  PRO A  52      16.424  -2.212  11.166  1.00 95.73           H
ATOM    521 2HD  PRO A  52      14.862  -1.692  11.760  1.00 95.73           H
ATOM    522  N   PRO A  53      17.516  -1.107   7.863  1.00 95.87           N
ATOM    523  CA  PRO A  53      18.301  -1.324   6.645  1.00 95.87           C
ATOM    524  C   PRO A  53      17.425  -1.643   5.444  1.00 95.87           C
ATOM    525  O   PRO A  53      17.738  -1.250   4.322  1.00 95.87           O
ATOM    526  HA  PRO A  53      18.834  -0.414   6.374  1.00 95.87           H
ATOM    527  CB  PRO A  53      19.215  -2.496   7.009  1.00 95.87           C
ATOM    528 1HB  PRO A  53      19.427  -3.123   6.142  1.00 95.87           H
ATOM    529 2HB  PRO A  53      20.175  -2.151   7.393  1.00 95.87           H
ATOM    530  CG  PRO A  53      18.438  -3.243   8.054  1.00 95.87           C
ATOM    531 1HG  PRO A  53      17.734  -3.940   7.599  1.00 95.87           H
ATOM    532 2HG  PRO A  53      19.099  -3.830   8.692  1.00 95.87           H
ATOM    533  CD  PRO A  53      17.720  -2.188   8.844  1.00 95.87           C
ATOM    534 1HD  PRO A  53      16.773  -2.557   9.238  1.00 95.87           H
ATOM    535 2HD  PRO A  53      18.312  -1.852   9.695  1.00 95.87           H
ATOM    536  N   LEU A  54      16.341  -2.355   5.715  1.00 93.79           N
ATOM    537  CA  LEU A  54      15.444  -2.784   4.655  1.00 93.79           C
ATOM    538  C   LEU A  54      14.733  -1.562   4.069  1.00 93.79           C
ATOM    539  O   LEU A  54      14.583  -1.450   2.854  1.00 93.79           O
ATOM    540  HA  LEU A  54      16.054  -3.236   3.873  1.00 93.79           H
ATOM    541  CB  LEU A  54      14.489  -3.864   5.166  1.00 93.79           C
ATOM    542 1HB  LEU A  54      14.012  -3.499   6.076  1.00 93.79           H
ATOM    543 2HB  LEU A  54      13.700  -4.003   4.427  1.00 93.79           H
ATOM    544  CG  LEU A  54      15.116  -5.228   5.464  1.00 93.79           C
ATOM    545  HG  LEU A  54      15.879  -5.093   6.231  1.00 93.79           H
ATOM    546  CD1 LEU A  54      14.076  -6.198   6.027  1.00 93.79           C
ATOM    547 1HD1 LEU A  54      13.664  -5.794   6.951  1.00 93.79           H
ATOM    548 2HD1 LEU A  54      13.274  -6.333   5.300  1.00 93.79           H
ATOM    549 3HD1 LEU A  54      14.548  -7.160   6.229  1.00 93.79           H
ATOM    550  CD2 LEU A  54      15.815  -5.791   4.225  1.00 93.79           C
ATOM    551 1HD2 LEU A  54      15.090  -5.908   3.420  1.00 93.79           H
ATOM    552 2HD2 LEU A  54      16.602  -5.106   3.909  1.00 93.79           H
ATOM    553 3HD2 LEU A  54      16.252  -6.761   4.464  1.00 93.79           H
ATOM    554  HN  LEU A  54      16.073  -2.638   6.636  1.00 93.79           H
ATOM    555  N   TYR A  55      14.315  -0.676   4.962  1.00 94.29           N
ATOM    556  CA  TYR A  55      13.587   0.513   4.552  1.00 94.29           C
ATOM    557  C   TYR A  55      14.482   1.449   3.737  1.00 94.29           C
ATOM    558  O   TYR A  55      14.029   2.062   2.771  1.00 94.29           O
ATOM    559  HA  TYR A  55      12.747   0.197   3.934  1.00 94.29           H
ATOM    560  CB  TYR A  55      13.172   1.220   5.843  1.00 94.29           C
ATOM    561 1HB  TYR A  55      14.022   1.236   6.526  1.00 94.29           H
ATOM    562 2HB  TYR A  55      12.926   2.257   5.615  1.00 94.29           H
ATOM    563  CG  TYR A  55      11.980   0.572   6.551  1.00 94.29           C
ATOM    564  CD1 TYR A  55      11.432  -0.593   6.055  1.00 94.29           C
ATOM    565  HD1 TYR A  55      11.848  -1.052   5.158  1.00 94.29           H
ATOM    566  CD2 TYR A  55      11.453   1.153   7.687  1.00 94.29           C
ATOM    567  HD2 TYR A  55      11.886   2.073   8.079  1.00 94.29           H
ATOM    568  CE1 TYR A  55      10.310  -1.202   6.721  1.00 94.29           C
ATOM    569  HE1 TYR A  55       9.868  -2.122   6.339  1.00 94.29           H
ATOM    570  CE2 TYR A  55      10.331   0.544   8.353  1.00 94.29           C
ATOM    571  HE2 TYR A  55       9.905   0.992   9.251  1.00 94.29           H
ATOM    572  CZ  TYR A  55       9.815  -0.604   7.837  1.00 94.29           C
ATOM    573  OH  TYR A  55       8.756  -1.179   8.467  1.00 94.29           O
ATOM    574  HH  TYR A  55       8.440  -1.973   7.947  1.00 94.29           H
ATOM    575  HN  TYR A  55      14.465  -0.761   5.947  1.00 94.29           H
ATOM    576  N   TRP A  56      15.736   1.531   4.156  1.00 92.88           N
ATOM    577  CA  TRP A  56      16.713   2.336   3.443  1.00 92.88           C
ATOM    578  C   TRP A  56      16.887   1.739   2.045  1.00 92.88           C
ATOM    579  O   TRP A  56      16.929   2.468   1.055  1.00 92.88           O
ATOM    580  HA  TRP A  56      16.319   3.350   3.369  1.00 92.88           H
ATOM    581  CB  TRP A  56      18.026   2.424   4.223  1.00 92.88           C
ATOM    582 1HB  TRP A  56      18.240   1.452   4.666  1.00 92.88           H
ATOM    583 2HB  TRP A  56      18.836   2.643   3.528  1.00 92.88           H
ATOM    584  CG  TRP A  56      18.023   3.482   5.329  1.00 92.88           C
ATOM    585  CD1 TRP A  56      18.160   3.296   6.649  1.00 92.88           C
ATOM    586  HD1 TRP A  56      18.298   2.323   7.120  1.00 92.88           H
ATOM    587  CD2 TRP A  56      17.868   4.906   5.156  1.00 92.88           C
ATOM    588  NE1 TRP A  56      18.106   4.492   7.336  1.00 92.88           N
ATOM    589  HE1 TRP A  56      18.184   4.609   8.326  1.00 92.88           H
ATOM    590  CE2 TRP A  56      17.922   5.502   6.400  1.00 92.88           C
ATOM    591  CE3 TRP A  56      17.688   5.666   3.987  1.00 92.88           C
ATOM    592  HE3 TRP A  56      17.642   5.220   2.993  1.00 92.88           H
ATOM    593  CZ2 TRP A  56      17.805   6.883   6.594  1.00 92.88           C
ATOM    594  HZ2 TRP A  56      17.851   7.330   7.587  1.00 92.88           H
ATOM    595  CZ3 TRP A  56      17.572   7.046   4.198  1.00 92.88           C
ATOM    596  HZ3 TRP A  56      17.431   7.682   3.324  1.00 92.88           H
ATOM    597  CH2 TRP A  56      17.625   7.661   5.443  1.00 92.88           C
ATOM    598  HH2 TRP A  56      17.526   8.743   5.524  1.00 92.88           H
ATOM    599  HN  TRP A  56      16.087   1.060   4.966  1.00 92.88           H
ATOM    600  N   LEU A  57      16.985   0.418   2.008  1.00 92.05           N
ATOM    601  CA  LEU A  57      17.164  -0.284   0.749  1.00 92.05           C
ATOM    602  C   LEU A  57      15.958  -0.017  -0.154  1.00 92.05           C
ATOM    603  O   LEU A  57      16.118   0.324  -1.325  1.00 92.05           O
ATOM    604  HA  LEU A  57      18.052   0.126   0.269  1.00 92.05           H
ATOM    605  CB  LEU A  57      17.428  -1.771   0.998  1.00 92.05           C
ATOM    606 1HB  LEU A  57      18.317  -1.862   1.621  1.00 92.05           H
ATOM    607 2HB  LEU A  57      16.594  -2.177   1.570  1.00 92.05           H
ATOM    608  CG  LEU A  57      17.624  -2.635  -0.250  1.00 92.05           C
ATOM    609  HG  LEU A  57      16.774  -2.473  -0.914  1.00 92.05           H
ATOM    610  CD1 LEU A  57      18.881  -2.217  -1.015  1.00 92.05           C
ATOM    611 1HD1 LEU A  57      18.790  -1.175  -1.322  1.00 92.05           H
ATOM    612 2HD1 LEU A  57      19.753  -2.331  -0.370  1.00 92.05           H
ATOM    613 3HD1 LEU A  57      18.996  -2.847  -1.896  1.00 92.05           H
ATOM    614  CD2 LEU A  57      17.639  -4.122   0.110  1.00 92.05           C
ATOM    615 1HD2 LEU A  57      18.456  -4.319   0.804  1.00 92.05           H
ATOM    616 2HD2 LEU A  57      16.692  -4.392   0.578  1.00 92.05           H
ATOM    617 3HD2 LEU A  57      17.779  -4.713  -0.795  1.00 92.05           H
ATOM    618  HN  LEU A  57      16.945  -0.168   2.817  1.00 92.05           H
ATOM    619  N   VAL A  58      14.777  -0.181   0.425  1.00 94.12           N
ATOM    620  CA  VAL A  58      13.545   0.001  -0.324  1.00 94.12           C
ATOM    621  C   VAL A  58      13.492   1.429  -0.870  1.00 94.12           C
ATOM    622  O   VAL A  58      13.168   1.640  -2.037  1.00 94.12           O
ATOM    623  HA  VAL A  58      13.564  -0.695  -1.163  1.00 94.12           H
ATOM    624  CB  VAL A  58      12.343  -0.348   0.555  1.00 94.12           C
ATOM    625  HB  VAL A  58      12.443   0.198   1.493  1.00 94.12           H
ATOM    626  CG1 VAL A  58      11.035   0.090  -0.106  1.00 94.12           C
ATOM    627 1HG1 VAL A  58      11.051   1.169  -0.264  1.00 94.12           H
ATOM    628 2HG1 VAL A  58      10.925  -0.415  -1.065  1.00 94.12           H
ATOM    629 3HG1 VAL A  58      10.196  -0.170   0.540  1.00 94.12           H
ATOM    630  CG2 VAL A  58      12.318  -1.843   0.882  1.00 94.12           C
ATOM    631 1HG2 VAL A  58      12.253  -2.416  -0.043  1.00 94.12           H
ATOM    632 2HG2 VAL A  58      13.230  -2.114   1.413  1.00 94.12           H
ATOM    633 3HG2 VAL A  58      11.453  -2.064   1.507  1.00 94.12           H
ATOM    634  HN  VAL A  58      14.655  -0.434   1.384  1.00 94.12           H
ATOM    635  N   PHE A  59      13.815   2.374   0.001  1.00 95.29           N
ATOM    636  CA  PHE A  59      13.760   3.779  -0.364  1.00 95.29           C
ATOM    637  C   PHE A  59      14.663   4.070  -1.565  1.00 95.29           C
ATOM    638  O   PHE A  59      14.227   4.677  -2.541  1.00 95.29           O
ATOM    639  HA  PHE A  59      12.727   4.005  -0.626  1.00 95.29           H
ATOM    640  CB  PHE A  59      14.264   4.575   0.842  1.00 95.29           C
ATOM    641 1HB  PHE A  59      13.567   4.440   1.669  1.00 95.29           H
ATOM    642 2HB  PHE A  59      15.222   4.165   1.161  1.00 95.29           H
ATOM    643  CG  PHE A  59      14.431   6.072   0.573  1.00 95.29           C
ATOM    644  CD1 PHE A  59      15.676   6.612   0.484  1.00 95.29           C
ATOM    645  HD1 PHE A  59      16.555   5.978   0.604  1.00 95.29           H
ATOM    646  CD2 PHE A  59      13.335   6.863   0.424  1.00 95.29           C
ATOM    647  HD2 PHE A  59      12.337   6.430   0.495  1.00 95.29           H
ATOM    648  CE1 PHE A  59      15.831   8.001   0.236  1.00 95.29           C
ATOM    649  HE1 PHE A  59      16.829   8.434   0.164  1.00 95.29           H
ATOM    650  CE2 PHE A  59      13.490   8.252   0.175  1.00 95.29           C
ATOM    651  HE2 PHE A  59      12.611   8.886   0.055  1.00 95.29           H
ATOM    652  CZ  PHE A  59      14.735   8.792   0.086  1.00 95.29           C
ATOM    653  HZ  PHE A  59      14.854   9.859  -0.105  1.00 95.29           H
ATOM    654  HN  PHE A  59      14.110   2.193   0.939  1.00 95.29           H
ATOM    655  N   ILE A  60      15.905   3.622  -1.453  1.00 92.47           N
ATOM    656  CA  ILE A  60      16.910   3.944  -2.451  1.00 92.47           C
ATOM    657  C   ILE A  60      16.472   3.389  -3.808  1.00 92.47           C
ATOM    658  O   ILE A  60      16.437   4.117  -4.798  1.00 92.47           O
ATOM    659  HA  ILE A  60      16.962   5.031  -2.523  1.00 92.47           H
ATOM    660  CB  ILE A  60      18.288   3.454  -2.002  1.00 92.47           C
ATOM    661  HB  ILE A  60      18.193   2.418  -1.677  1.00 92.47           H
ATOM    662  CG1 ILE A  60      18.792   4.259  -0.802  1.00 92.47           C
ATOM    663 1HG1 ILE A  60      19.077   5.261  -1.125  1.00 92.47           H
ATOM    664 2HG1 ILE A  60      17.989   4.376  -0.074  1.00 92.47           H
ATOM    665  CG2 ILE A  60      19.283   3.475  -3.164  1.00 92.47           C
ATOM    666 1HG2 ILE A  60      18.924   2.824  -3.961  1.00 92.47           H
ATOM    667 2HG2 ILE A  60      19.380   4.492  -3.542  1.00 92.47           H
ATOM    668 3HG2 ILE A  60      20.254   3.122  -2.817  1.00 92.47           H
ATOM    669  CD1 ILE A  60      19.989   3.570  -0.143  1.00 92.47           C
ATOM    670 1HD1 ILE A  60      19.694   2.579   0.200  1.00 92.47           H
ATOM    671 2HD1 ILE A  60      20.799   3.478  -0.867  1.00 92.47           H
ATOM    672 3HD1 ILE A  60      20.327   4.163   0.706  1.00 92.47           H
ATOM    673  HN  ILE A  60      16.227   3.049  -0.698  1.00 92.47           H
ATOM    674  N   VAL A  61      16.150   2.104  -3.809  1.00 91.83           N
ATOM    675  CA  VAL A  61      15.842   1.411  -5.048  1.00 91.83           C
ATOM    676  C   VAL A  61      14.561   1.993  -5.649  1.00 91.83           C
ATOM    677  O   VAL A  61      14.492   2.240  -6.852  1.00 91.83           O
ATOM    678  HA  VAL A  61      16.666   1.590  -5.739  1.00 91.83           H
ATOM    679  CB  VAL A  61      15.754  -0.096  -4.797  1.00 91.83           C
ATOM    680  HB  VAL A  61      15.011  -0.263  -4.017  1.00 91.83           H
ATOM    681  CG1 VAL A  61      15.290  -0.835  -6.054  1.00 91.83           C
ATOM    682 1HG1 VAL A  61      14.305  -0.471  -6.346  1.00 91.83           H
ATOM    683 2HG1 VAL A  61      15.998  -0.656  -6.863  1.00 91.83           H
ATOM    684 3HG1 VAL A  61      15.236  -1.904  -5.848  1.00 91.83           H
ATOM    685  CG2 VAL A  61      17.091  -0.648  -4.299  1.00 91.83           C
ATOM    686 1HG2 VAL A  61      17.862  -0.463  -5.047  1.00 91.83           H
ATOM    687 2HG2 VAL A  61      17.364  -0.153  -3.366  1.00 91.83           H
ATOM    688 3HG2 VAL A  61      17.001  -1.721  -4.128  1.00 91.83           H
ATOM    689  HN  VAL A  61      16.097   1.540  -2.985  1.00 91.83           H
ATOM    690  N   GLY A  62      13.578   2.194  -4.783  1.00 93.21           N
ATOM    691  CA  GLY A  62      12.267   2.635  -5.229  1.00 93.21           C
ATOM    692  C   GLY A  62      12.320   4.071  -5.753  1.00 93.21           C
ATOM    693  O   GLY A  62      11.715   4.385  -6.776  1.00 93.21           O
ATOM    694 1HA  GLY A  62      11.904   1.971  -6.013  1.00 93.21           H
ATOM    695 2HA  GLY A  62      11.558   2.571  -4.403  1.00 93.21           H
ATOM    696  HN  GLY A  62      13.667   2.062  -3.796  1.00 93.21           H
ATOM    697  N   ALA A  63      13.050   4.906  -5.027  1.00 93.76           N
ATOM    698  CA  ALA A  63      13.155   6.311  -5.382  1.00 93.76           C
ATOM    699  C   ALA A  63      13.795   6.436  -6.766  1.00 93.76           C
ATOM    700  O   ALA A  63      13.323   7.202  -7.605  1.00 93.76           O
ATOM    701  HA  ALA A  63      12.146   6.720  -5.419  1.00 93.76           H
ATOM    702  CB  ALA A  63      13.949   7.052  -4.304  1.00 93.76           C
ATOM    703 1HB  ALA A  63      13.437   6.956  -3.346  1.00 93.76           H
ATOM    704 2HB  ALA A  63      14.947   6.621  -4.227  1.00 93.76           H
ATOM    705 3HB  ALA A  63      14.027   8.106  -4.570  1.00 93.76           H
ATOM    706  HN  ALA A  63      13.563   4.636  -4.212  1.00 93.76           H
ATOM    707  N   LEU A  64      14.859   5.672  -6.963  1.00 87.66           N
ATOM    708  CA  LEU A  64      15.568   5.688  -8.231  1.00 87.66           C
ATOM    709  C   LEU A  64      14.636   5.190  -9.337  1.00 87.66           C
ATOM    710  O   LEU A  64      14.531   5.812 -10.393  1.00 87.66           O
ATOM    711  HA  LEU A  64      15.834   6.723  -8.444  1.00 87.66           H
ATOM    712  CB  LEU A  64      16.874   4.898  -8.125  1.00 87.66           C
ATOM    713 1HB  LEU A  64      16.650   3.920  -7.698  1.00 87.66           H
ATOM    714 2HB  LEU A  64      17.255   4.727  -9.132  1.00 87.66           H
ATOM    715  CG  LEU A  64      17.983   5.545  -7.293  1.00 87.66           C
ATOM    716  HG  LEU A  64      17.577   5.786  -6.311  1.00 87.66           H
ATOM    717  CD1 LEU A  64      19.144   4.572  -7.076  1.00 87.66           C
ATOM    718 1HD1 LEU A  64      18.783   3.687  -6.550  1.00 87.66           H
ATOM    719 2HD1 LEU A  64      19.557   4.277  -8.040  1.00 87.66           H
ATOM    720 3HD1 LEU A  64      19.918   5.057  -6.482  1.00 87.66           H
ATOM    721  CD2 LEU A  64      18.448   6.858  -7.925  1.00 87.66           C
ATOM    722 1HD2 LEU A  64      18.830   6.664  -8.927  1.00 87.66           H
ATOM    723 2HD2 LEU A  64      17.607   7.550  -7.985  1.00 87.66           H
ATOM    724 3HD2 LEU A  64      19.236   7.297  -7.314  1.00 87.66           H
ATOM    725  HN  LEU A  64      15.237   5.052  -6.275  1.00 87.66           H
ATOM    726  N   GLY A  65      13.983   4.071  -9.058  1.00 89.33           N
ATOM    727  CA  GLY A  65      13.167   3.410 -10.062  1.00 89.33           C
ATOM    728  C   GLY A  65      12.008   4.306 -10.504  1.00 89.33           C
ATOM    729  O   GLY A  65      11.815   4.533 -11.697  1.00 89.33           O
ATOM    730 1HA  GLY A  65      13.782   3.153 -10.924  1.00 89.33           H
ATOM    731 2HA  GLY A  65      12.776   2.475  -9.660  1.00 89.33           H
ATOM    732  HN  GLY A  65      14.005   3.619  -8.166  1.00 89.33           H
ATOM    733  N   ASN A  66      11.268   4.791  -9.518  1.00 88.12           N
ATOM    734  CA  ASN A  66      10.059   5.549  -9.793  1.00 88.12           C
ATOM    735  C   ASN A  66      10.435   6.883 -10.442  1.00 88.12           C
ATOM    736  O   ASN A  66       9.754   7.347 -11.354  1.00 88.12           O
ATOM    737  HA  ASN A  66       9.468   4.916 -10.454  1.00 88.12           H
ATOM    738  CB  ASN A  66       9.293   5.850  -8.503  1.00 88.12           C
ATOM    739 1HB  ASN A  66       9.992   6.140  -7.719  1.00 88.12           H
ATOM    740 2HB  ASN A  66       8.624   6.696  -8.663  1.00 88.12           H
ATOM    741  CG  ASN A  66       8.484   4.633  -8.049  1.00 88.12           C
ATOM    742  OD1 ASN A  66       7.484   4.264  -8.642  1.00 88.12           O
ATOM    743  ND2 ASN A  66       8.972   4.033  -6.967  1.00 88.12           N
ATOM    744 1HD2 ASN A  66       9.798   4.388  -6.528  1.00 88.12           H
ATOM    745 2HD2 ASN A  66       8.513   3.228  -6.592  1.00 88.12           H
ATOM    746  HN  ASN A  66      11.482   4.674  -8.548  1.00 88.12           H
ATOM    747  N   SER A  67      11.519   7.461  -9.945  1.00 89.50           N
ATOM    748  CA  SER A  67      12.007   8.720 -10.481  1.00 89.50           C
ATOM    749  C   SER A  67      12.330   8.565 -11.969  1.00 89.50           C
ATOM    750  O   SER A  67      12.069   9.469 -12.762  1.00 89.50           O
ATOM    751  HA  SER A  67      11.193   9.430 -10.339  1.00 89.50           H
ATOM    752  CB  SER A  67      13.242   9.202  -9.718  1.00 89.50           C
ATOM    753 1HB  SER A  67      14.030   8.453  -9.793  1.00 89.50           H
ATOM    754 2HB  SER A  67      13.623  10.112 -10.181  1.00 89.50           H
ATOM    755  OG  SER A  67      12.957   9.452  -8.344  1.00 89.50           O
ATOM    756  HG  SER A  67      13.485   8.831  -7.766  1.00 89.50           H
ATOM    757  HN  SER A  67      12.058   7.085  -9.192  1.00 89.50           H
ATOM    758  N   LEU A  68      12.893   7.413 -12.303  1.00 83.75           N
ATOM    759  CA  LEU A  68      13.258   7.130 -13.681  1.00 83.75           C
ATOM    760  C   LEU A  68      11.989   7.026 -14.528  1.00 83.75           C
ATOM    761  O   LEU A  68      11.945   7.528 -15.651  1.00 83.75           O
ATOM    762  HA  LEU A  68      13.847   7.973 -14.042  1.00 83.75           H
ATOM    763  CB  LEU A  68      14.151   5.890 -13.754  1.00 83.75           C
ATOM    764 1HB  LEU A  68      14.907   5.964 -12.973  1.00 83.75           H
ATOM    765 2HB  LEU A  68      13.542   5.015 -13.526  1.00 83.75           H
ATOM    766  CG  LEU A  68      14.858   5.651 -15.090  1.00 83.75           C
ATOM    767  HG  LEU A  68      14.142   5.828 -15.892  1.00 83.75           H
ATOM    768  CD1 LEU A  68      16.010   6.639 -15.285  1.00 83.75           C
ATOM    769 1HD1 LEU A  68      15.621   7.657 -15.273  1.00 83.75           H
ATOM    770 2HD1 LEU A  68      16.734   6.517 -14.479  1.00 83.75           H
ATOM    771 3HD1 LEU A  68      16.495   6.447 -16.242  1.00 83.75           H
ATOM    772  CD2 LEU A  68      15.322   4.198 -15.212  1.00 83.75           C
ATOM    773 1HD2 LEU A  68      16.016   3.969 -14.403  1.00 83.75           H
ATOM    774 2HD2 LEU A  68      14.459   3.535 -15.150  1.00 83.75           H
ATOM    775 3HD2 LEU A  68      15.821   4.056 -16.171  1.00 83.75           H
ATOM    776  HN  LEU A  68      13.100   6.683 -11.652  1.00 83.75           H
ATOM    777  N   VAL A  69      10.987   6.371 -13.959  1.00 85.56           N
ATOM    778  CA  VAL A  69       9.727   6.179 -14.656  1.00 85.56           C
ATOM    779  C   VAL A  69       9.133   7.543 -15.013  1.00 85.56           C
ATOM    780  O   VAL A  69       8.754   7.778 -16.159  1.00 85.56           O
ATOM    781  HA  VAL A  69       9.940   5.637 -15.578  1.00 85.56           H
ATOM    782  CB  VAL A  69       8.786   5.320 -13.809  1.00 85.56           C
ATOM    783  HB  VAL A  69       8.731   5.764 -12.815  1.00 85.56           H
ATOM    784  CG1 VAL A  69       7.374   5.309 -14.397  1.00 85.56           C
ATOM    785 1HG1 VAL A  69       6.986   6.327 -14.428  1.00 85.56           H
ATOM    786 2HG1 VAL A  69       7.405   4.901 -15.408  1.00 85.56           H
ATOM    787 3HG1 VAL A  69       6.726   4.691 -13.775  1.00 85.56           H
ATOM    788  CG2 VAL A  69       9.329   3.897 -13.659  1.00 85.56           C
ATOM    789 1HG2 VAL A  69       9.427   3.440 -14.643  1.00 85.56           H
ATOM    790 2HG2 VAL A  69      10.304   3.929 -13.174  1.00 85.56           H
ATOM    791 3HG2 VAL A  69       8.641   3.308 -13.052  1.00 85.56           H
ATOM    792  HN  VAL A  69      11.027   5.976 -13.041  1.00 85.56           H
ATOM    793  N   ILE A  70       9.070   8.406 -14.009  1.00 87.66           N
ATOM    794  CA  ILE A  70       8.464   9.715 -14.184  1.00 87.66           C
ATOM    795  C   ILE A  70       9.219  10.479 -15.274  1.00 87.66           C
ATOM    796  O   ILE A  70       8.606  11.123 -16.123  1.00 87.66           O
ATOM    797  HA  ILE A  70       7.439   9.558 -14.520  1.00 87.66           H
ATOM    798  CB  ILE A  70       8.395  10.456 -12.848  1.00 87.66           C
ATOM    799  HB  ILE A  70       9.388  10.444 -12.399  1.00 87.66           H
ATOM    800  CG1 ILE A  70       7.451   9.747 -11.875  1.00 87.66           C
ATOM    801 1HG1 ILE A  70       6.417   9.916 -12.179  1.00 87.66           H
ATOM    802 2HG1 ILE A  70       7.623   8.672 -11.914  1.00 87.66           H
ATOM    803  CG2 ILE A  70       8.011  11.923 -13.054  1.00 87.66           C
ATOM    804 1HG2 ILE A  70       8.755  12.408 -13.685  1.00 87.66           H
ATOM    805 2HG2 ILE A  70       7.034  11.978 -13.536  1.00 87.66           H
ATOM    806 3HG2 ILE A  70       7.969  12.427 -12.088  1.00 87.66           H
ATOM    807  CD1 ILE A  70       7.657  10.251 -10.446  1.00 87.66           C
ATOM    808 1HD1 ILE A  70       8.684  10.059 -10.137  1.00 87.66           H
ATOM    809 2HD1 ILE A  70       7.460  11.322 -10.406  1.00 87.66           H
ATOM    810 3HD1 ILE A  70       6.973   9.731  -9.775  1.00 87.66           H
ATOM    811  HN  ILE A  70       9.423   8.223 -13.091  1.00 87.66           H
ATOM    812  N   LEU A  71      10.539  10.382 -15.214  1.00 83.32           N
ATOM    813  CA  LEU A  71      11.386  11.110 -16.144  1.00 83.32           C
ATOM    814  C   LEU A  71      11.062  10.670 -17.573  1.00 83.32           C
ATOM    815  O   LEU A  71      10.930  11.503 -18.468  1.00 83.32           O
ATOM    816  HA  LEU A  71      11.145  12.168 -16.046  1.00 83.32           H
ATOM    817  CB  LEU A  71      12.860  10.944 -15.769  1.00 83.32           C
ATOM    818 1HB  LEU A  71      12.964  11.118 -14.698  1.00 83.32           H
ATOM    819 2HB  LEU A  71      13.147   9.908 -15.952  1.00 83.32           H
ATOM    820  CG  LEU A  71      13.846  11.855 -16.503  1.00 83.32           C
ATOM    821  HG  LEU A  71      13.429  12.090 -17.482  1.00 83.32           H
ATOM    822  CD1 LEU A  71      14.027  13.179 -15.759  1.00 83.32           C
ATOM    823 1HD1 LEU A  71      13.066  13.690 -15.687  1.00 83.32           H
ATOM    824 2HD1 LEU A  71      14.411  12.984 -14.758  1.00 83.32           H
ATOM    825 3HD1 LEU A  71      14.732  13.808 -16.302  1.00 83.32           H
ATOM    826  CD2 LEU A  71      15.179  11.143 -16.739  1.00 83.32           C
ATOM    827 1HD2 LEU A  71      15.614  10.858 -15.780  1.00 83.32           H
ATOM    828 2HD2 LEU A  71      15.013  10.250 -17.341  1.00 83.32           H
ATOM    829 3HD2 LEU A  71      15.861  11.812 -17.262  1.00 83.32           H
ATOM    830  HN  LEU A  71      11.029   9.821 -14.547  1.00 83.32           H
ATOM    831  N   VAL A  72      10.942   9.361 -17.742  1.00 82.26           N
ATOM    832  CA  VAL A  72      10.753   8.792 -19.066  1.00 82.26           C
ATOM    833  C   VAL A  72       9.430   9.295 -19.648  1.00 82.26           C
ATOM    834  O   VAL A  72       9.372   9.695 -20.809  1.00 82.26           O
ATOM    835  HA  VAL A  72      11.570   9.145 -19.696  1.00 82.26           H
ATOM    836  CB  VAL A  72      10.834   7.266 -18.996  1.00 82.26           C
ATOM    837  HB  VAL A  72      10.133   6.928 -18.232  1.00 82.26           H
ATOM    838  CG1 VAL A  72      10.419   6.633 -20.326  1.00 82.26           C
ATOM    839 1HG1 VAL A  72       9.394   6.919 -20.560  1.00 82.26           H
ATOM    840 2HG1 VAL A  72      11.083   6.982 -21.117  1.00 82.26           H
ATOM    841 3HG1 VAL A  72      10.486   5.548 -20.248  1.00 82.26           H
ATOM    842  CG2 VAL A  72      12.235   6.809 -18.584  1.00 82.26           C
ATOM    843 1HG2 VAL A  72      12.962   7.164 -19.315  1.00 82.26           H
ATOM    844 2HG2 VAL A  72      12.476   7.217 -17.603  1.00 82.26           H
ATOM    845 3HG2 VAL A  72      12.264   5.720 -18.542  1.00 82.26           H
ATOM    846  HN  VAL A  72      10.973   8.695 -16.997  1.00 82.26           H
ATOM    847  N   TYR A  73       8.401   9.257 -18.814  1.00 79.07           N
ATOM    848  CA  TYR A  73       7.074   9.663 -19.244  1.00 79.07           C
ATOM    849  C   TYR A  73       7.030  11.163 -19.543  1.00 79.07           C
ATOM    850  O   TYR A  73       6.327  11.598 -20.454  1.00 79.07           O
ATOM    851  HA  TYR A  73       6.832   9.112 -20.153  1.00 79.07           H
ATOM    852  CB  TYR A  73       6.140   9.361 -18.071  1.00 79.07           C
ATOM    853 1HB  TYR A  73       6.713   9.394 -17.145  1.00 79.07           H
ATOM    854 2HB  TYR A  73       5.387  10.146 -18.008  1.00 79.07           H
ATOM    855  CG  TYR A  73       5.436   8.006 -18.170  1.00 79.07           C
ATOM    856  CD1 TYR A  73       4.479   7.794 -19.142  1.00 79.07           C
ATOM    857  HD1 TYR A  73       4.226   8.593 -19.840  1.00 79.07           H
ATOM    858  CD2 TYR A  73       5.757   6.996 -17.287  1.00 79.07           C
ATOM    859  HD2 TYR A  73       6.513   7.163 -16.519  1.00 79.07           H
ATOM    860  CE1 TYR A  73       3.817   6.519 -19.235  1.00 79.07           C
ATOM    861  HE1 TYR A  73       3.060   6.339 -19.998  1.00 79.07           H
ATOM    862  CE2 TYR A  73       5.095   5.720 -17.379  1.00 79.07           C
ATOM    863  HE2 TYR A  73       5.339   4.914 -16.688  1.00 79.07           H
ATOM    864  CZ  TYR A  73       4.157   5.545 -18.349  1.00 79.07           C
ATOM    865  OH  TYR A  73       3.532   4.341 -18.436  1.00 79.07           O
ATOM    866  HH  TYR A  73       2.997   4.294 -19.280  1.00 79.07           H
ATOM    867  HN  TYR A  73       8.464   8.957 -17.862  1.00 79.07           H
ATOM    868  N   TRP A  74       7.789  11.913 -18.757  1.00 71.08           N
ATOM    869  CA  TRP A  74       7.761  13.363 -18.852  1.00 71.08           C
ATOM    870  C   TRP A  74       8.343  13.760 -20.210  1.00 71.08           C
ATOM    871  O   TRP A  74       7.745  14.549 -20.940  1.00 71.08           O
ATOM    872  HA  TRP A  74       6.720  13.681 -18.785  1.00 71.08           H
ATOM    873  CB  TRP A  74       8.499  14.004 -17.675  1.00 71.08           C
ATOM    874 1HB  TRP A  74       8.119  13.578 -16.746  1.00 71.08           H
ATOM    875 2HB  TRP A  74       9.555  13.743 -17.736  1.00 71.08           H
ATOM    876  CG  TRP A  74       8.367  15.527 -17.613  1.00 71.08           C
ATOM    877  CD1 TRP A  74       9.154  16.447 -18.187  1.00 71.08           C
ATOM    878  HD1 TRP A  74      10.025  16.213 -18.799  1.00 71.08           H
ATOM    879  CD2 TRP A  74       7.352  16.274 -16.910  1.00 71.08           C
ATOM    880  NE1 TRP A  74       8.722  17.727 -17.908  1.00 71.08           N
ATOM    881  HE1 TRP A  74       9.144  18.577 -18.223  1.00 71.08           H
ATOM    882  CE2 TRP A  74       7.591  17.619 -17.106  1.00 71.08           C
ATOM    883  CE3 TRP A  74       6.267  15.828 -16.134  1.00 71.08           C
ATOM    884  HE3 TRP A  74       6.057  14.772 -15.965  1.00 71.08           H
ATOM    885  CZ2 TRP A  74       6.789  18.628 -16.559  1.00 71.08           C
ATOM    886  HZ2 TRP A  74       7.000  19.684 -16.729  1.00 71.08           H
ATOM    887  CZ3 TRP A  74       5.476  16.849 -15.595  1.00 71.08           C
ATOM    888  HZ3 TRP A  74       4.621  16.558 -14.985  1.00 71.08           H
ATOM    889  CH2 TRP A  74       5.703  18.207 -15.783  1.00 71.08           C
ATOM    890  HH2 TRP A  74       5.039  18.942 -15.328  1.00 71.08           H
ATOM    891  HN  TRP A  74       8.414  11.547 -18.068  1.00 71.08           H
ATOM    892  N   TYR A  75       9.504  13.194 -20.508  1.00 69.17           N
ATOM    893  CA  TYR A  75      10.320  13.693 -21.602  1.00 69.17           C
ATOM    894  C   TYR A  75       9.996  12.962 -22.906  1.00 69.17           C
ATOM    895  O   TYR A  75      10.073  13.547 -23.985  1.00 69.17           O
ATOM    896  HA  TYR A  75      10.105  14.754 -21.725  1.00 69.17           H
ATOM    897  CB  TYR A  75      11.771  13.399 -21.213  1.00 69.17           C
ATOM    898 1HB  TYR A  75      11.804  12.465 -20.653  1.00 69.17           H
ATOM    899 2HB  TYR A  75      12.355  13.247 -22.121  1.00 69.17           H
ATOM    900  CG  TYR A  75      12.427  14.501 -20.379  1.00 69.17           C
ATOM    901  CD1 TYR A  75      13.003  15.589 -21.004  1.00 69.17           C
ATOM    902  HD1 TYR A  75      12.990  15.663 -22.091  1.00 69.17           H
ATOM    903  CD2 TYR A  75      12.443  14.407 -19.002  1.00 69.17           C
ATOM    904  HD2 TYR A  75      11.989  13.548 -18.509  1.00 69.17           H
ATOM    905  CE1 TYR A  75      13.621  16.626 -20.219  1.00 69.17           C
ATOM    906  HE1 TYR A  75      14.079  17.490 -20.699  1.00 69.17           H
ATOM    907  CE2 TYR A  75      13.061  15.444 -18.217  1.00 69.17           C
ATOM    908  HE2 TYR A  75      13.081  15.382 -17.129  1.00 69.17           H
ATOM    909  CZ  TYR A  75      13.619  16.502 -18.864  1.00 69.17           C
ATOM    910  OH  TYR A  75      14.203  17.482 -18.123  1.00 69.17           O
ATOM    911  HH  TYR A  75      14.107  17.276 -17.149  1.00 69.17           H
ATOM    912  HN  TYR A  75       9.886  12.411 -20.019  1.00 69.17           H
ATOM    913  N   CYS A  76       9.640  11.694 -22.764  1.00 68.05           N
ATOM    914  CA  CYS A  76       9.693  10.771 -23.885  1.00 68.05           C
ATOM    915  C   CYS A  76       8.268  10.309 -24.195  1.00 68.05           C
ATOM    916  O   CYS A  76       7.743  10.585 -25.273  1.00 68.05           O
ATOM    917  HA  CYS A  76      10.113  11.324 -24.725  1.00 68.05           H
ATOM    918  CB  CYS A  76      10.627   9.592 -23.603  1.00 68.05           C
ATOM    919 1HB  CYS A  76      11.523   9.942 -23.091  1.00 68.05           H
ATOM    920 2HB  CYS A  76      10.138   8.881 -22.938  1.00 68.05           H
ATOM    921  SG  CYS A  76      11.086   8.769 -25.171  1.00 68.05           S
ATOM    922  HG  CYS A  76       9.888   8.242 -25.408  1.00 68.05           H
ATOM    923  HN  CYS A  76       9.320  11.296 -21.904  1.00 68.05           H
ATOM    924  N   THR A  77       7.683   9.613 -23.231  1.00 60.71           N
ATOM    925  CA  THR A  77       6.523   8.783 -23.506  1.00 60.71           C
ATOM    926  C   THR A  77       5.321   9.653 -23.882  1.00 60.71           C
ATOM    927  O   THR A  77       4.538   9.291 -24.758  1.00 60.71           O
ATOM    928  HA  THR A  77       6.746   8.156 -24.370  1.00 60.71           H
ATOM    929  CB  THR A  77       6.274   7.898 -22.283  1.00 60.71           C
ATOM    930  HB  THR A  77       5.919   8.491 -21.440  1.00 60.71           H
ATOM    931  OG1 THR A  77       7.514   7.225 -22.084  1.00 60.71           O
ATOM    932  HG1 THR A  77       7.667   6.566 -22.820  1.00 60.71           H
ATOM    933  CG2 THR A  77       5.279   6.771 -22.569  1.00 60.71           C
ATOM    934 1HG2 THR A  77       5.666   6.138 -23.367  1.00 60.71           H
ATOM    935 2HG2 THR A  77       4.324   7.198 -22.874  1.00 60.71           H
ATOM    936 3HG2 THR A  77       5.139   6.174 -21.668  1.00 60.71           H
ATOM    937  HN  THR A  77       7.988   9.611 -22.279  1.00 60.71           H
ATOM    938  N   ARG A  78       5.214  10.784 -23.200  1.00 55.82           N
ATOM    939  CA  ARG A  78       3.953  11.502 -23.135  1.00 55.82           C
ATOM    940  C   ARG A  78       2.816  10.546 -22.769  1.00 55.82           C
ATOM    941  O   ARG A  78       2.768   9.417 -23.255  1.00 55.82           O
ATOM    942  HA  ARG A  78       4.099  12.253 -22.359  1.00 55.82           H
ATOM    943  CB  ARG A  78       3.633  12.175 -24.472  1.00 55.82           C
ATOM    944 1HB  ARG A  78       3.674  11.438 -25.273  1.00 55.82           H
ATOM    945 2HB  ARG A  78       2.616  12.567 -24.451  1.00 55.82           H
ATOM    946  CG  ARG A  78       4.618  13.309 -24.764  1.00 55.82           C
ATOM    947 1HG  ARG A  78       4.668  13.981 -23.907  1.00 55.82           H
ATOM    948 2HG  ARG A  78       5.618  12.900 -24.907  1.00 55.82           H
ATOM    949  CD  ARG A  78       4.198  14.092 -26.009  1.00 55.82           C
ATOM    950 1HD  ARG A  78       4.232  13.444 -26.885  1.00 55.82           H
ATOM    951 2HD  ARG A  78       3.168  14.433 -25.905  1.00 55.82           H
ATOM    952  NE  ARG A  78       5.097  15.252 -26.204  1.00 55.82           N
ATOM    953  HE  ARG A  78       5.900  15.327 -25.613  1.00 55.82           H
ATOM    954  CZ  ARG A  78       4.901  16.208 -27.123  1.00 55.82           C
ATOM    955  NH1 ARG A  78       3.841  16.157 -27.942  1.00 55.82           N
ATOM    956 1HH1 ARG A  78       3.189  15.403 -27.870  1.00 55.82           H
ATOM    957 2HH1 ARG A  78       3.703  16.874 -28.625  1.00 55.82           H
ATOM    958  NH2 ARG A  78       5.781  17.214 -27.211  1.00 55.82           N
ATOM    959 1HH2 ARG A  78       5.650  17.935 -27.891  1.00 55.82           H
ATOM    960 2HH2 ARG A  78       6.569  17.244 -26.596  1.00 55.82           H
ATOM    961  HN  ARG A  78       5.968  11.208 -22.698  1.00 55.82           H
ATOM    962  N   VAL A  79       1.928  11.033 -21.914  1.00 72.06           N
ATOM    963  CA  VAL A  79       0.754  10.265 -21.536  1.00 72.06           C
ATOM    964  C   VAL A  79      -0.240  10.256 -22.698  1.00 72.06           C
ATOM    965  O   VAL A  79      -0.995  11.209 -22.883  1.00 72.06           O
ATOM    966  HA  VAL A  79       1.078   9.243 -21.343  1.00 72.06           H
ATOM    967  CB  VAL A  79       0.157  10.825 -20.243  1.00 72.06           C
ATOM    968  HB  VAL A  79      -0.186  11.840 -20.444  1.00 72.06           H
ATOM    969  CG1 VAL A  79      -1.052  10.001 -19.796  1.00 72.06           C
ATOM    970 1HG1 VAL A  79      -1.816  10.026 -20.573  1.00 72.06           H
ATOM    971 2HG1 VAL A  79      -0.745   8.970 -19.621  1.00 72.06           H
ATOM    972 3HG1 VAL A  79      -1.457  10.421 -18.875  1.00 72.06           H
ATOM    973  CG2 VAL A  79       1.212  10.896 -19.137  1.00 72.06           C
ATOM    974 1HG2 VAL A  79       1.598   9.896 -18.939  1.00 72.06           H
ATOM    975 2HG2 VAL A  79       2.028  11.544 -19.455  1.00 72.06           H
ATOM    976 3HG2 VAL A  79       0.761  11.297 -18.230  1.00 72.06           H
ATOM    977  HN  VAL A  79       2.001  11.933 -21.484  1.00 72.06           H
ATOM    978  N   LYS A  80      -0.209   9.167 -23.453  1.00 64.56           N
ATOM    979  CA  LYS A  80      -1.027   9.062 -24.649  1.00 64.56           C
ATOM    980  C   LYS A  80      -2.237   8.172 -24.358  1.00 64.56           C
ATOM    981  O   LYS A  80      -3.276   8.301 -25.003  1.00 64.56           O
ATOM    982  HA  LYS A  80      -1.385  10.063 -24.890  1.00 64.56           H
ATOM    983  CB  LYS A  80      -0.184   8.585 -25.834  1.00 64.56           C
ATOM    984 1HB  LYS A  80       0.363   7.684 -25.558  1.00 64.56           H
ATOM    985 2HB  LYS A  80      -0.837   8.319 -26.666  1.00 64.56           H
ATOM    986  CG  LYS A  80       0.800   9.670 -26.278  1.00 64.56           C
ATOM    987 1HG  LYS A  80       0.256  10.585 -26.513  1.00 64.56           H
ATOM    988 2HG  LYS A  80       1.481   9.904 -25.460  1.00 64.56           H
ATOM    989  CD  LYS A  80       1.600   9.217 -27.501  1.00 64.56           C
ATOM    990 1HD  LYS A  80       2.121   8.287 -27.275  1.00 64.56           H
ATOM    991 2HD  LYS A  80       0.920   9.008 -28.328  1.00 64.56           H
ATOM    992  CE  LYS A  80       2.610  10.286 -27.922  1.00 64.56           C
ATOM    993 1HE  LYS A  80       2.091  11.220 -28.139  1.00 64.56           H
ATOM    994 2HE  LYS A  80       3.299  10.487 -27.102  1.00 64.56           H
ATOM    995  NZ  LYS A  80       3.366   9.844 -29.115  1.00 64.56           N
ATOM    996 1HZ  LYS A  80       4.026  10.565 -29.383  1.00 64.56           H
ATOM    997 2HZ  LYS A  80       3.868   8.989 -28.900  1.00 64.56           H
ATOM    998 3HZ  LYS A  80       2.722   9.674 -29.880  1.00 64.56           H
ATOM    999  HN  LYS A  80       0.360   8.368 -23.259  1.00 64.56           H
ATOM   1000  N   THR A  81      -2.061   7.288 -23.387  1.00 74.42           N
ATOM   1001  CA  THR A  81      -3.072   6.285 -23.096  1.00 74.42           C
ATOM   1002  C   THR A  81      -3.535   6.400 -21.642  1.00 74.42           C
ATOM   1003  O   THR A  81      -2.877   7.044 -20.826  1.00 74.42           O
ATOM   1004  HA  THR A  81      -3.940   6.480 -23.725  1.00 74.42           H
ATOM   1005  CB  THR A  81      -2.489   4.913 -23.441  1.00 74.42           C
ATOM   1006  HB  THR A  81      -3.272   4.157 -23.483  1.00 74.42           H
ATOM   1007  OG1 THR A  81      -1.484   4.704 -22.452  1.00 74.42           O
ATOM   1008  HG1 THR A  81      -1.173   3.754 -22.476  1.00 74.42           H
ATOM   1009  CG2 THR A  81      -1.716   4.920 -24.761  1.00 74.42           C
ATOM   1010 1HG2 THR A  81      -0.890   5.629 -24.695  1.00 74.42           H
ATOM   1011 2HG2 THR A  81      -2.383   5.215 -25.571  1.00 74.42           H
ATOM   1012 3HG2 THR A  81      -1.323   3.923 -24.958  1.00 74.42           H
ATOM   1013  HN  THR A  81      -1.249   7.251 -22.805  1.00 74.42           H
ATOM   1014  N   MET A  82      -4.664   5.767 -21.362  1.00 74.35           N
ATOM   1015  CA  MET A  82      -5.194   5.743 -20.010  1.00 74.35           C
ATOM   1016  C   MET A  82      -4.245   5.005 -19.062  1.00 74.35           C
ATOM   1017  O   MET A  82      -4.079   5.403 -17.911  1.00 74.35           O
ATOM   1018  HA  MET A  82      -5.278   6.787 -19.709  1.00 74.35           H
ATOM   1019  CB  MET A  82      -6.558   5.050 -20.007  1.00 74.35           C
ATOM   1020 1HB  MET A  82      -7.162   5.427 -20.832  1.00 74.35           H
ATOM   1021 2HB  MET A  82      -6.427   3.981 -20.170  1.00 74.35           H
ATOM   1022  CG  MET A  82      -7.290   5.285 -18.684  1.00 74.35           C
ATOM   1023 1HG  MET A  82      -6.766   4.776 -17.874  1.00 74.35           H
ATOM   1024 2HG  MET A  82      -7.292   6.348 -18.443  1.00 74.35           H
ATOM   1025  SD  MET A  82      -8.966   4.683 -18.798  1.00 74.35           S
ATOM   1026  CE  MET A  82      -9.580   5.170 -17.194  1.00 74.35           C
ATOM   1027 1HE  MET A  82      -8.988   4.687 -16.417  1.00 74.35           H
ATOM   1028 2HE  MET A  82      -9.504   6.252 -17.089  1.00 74.35           H
ATOM   1029 3HE  MET A  82     -10.623   4.868 -17.097  1.00 74.35           H
ATOM   1030  HN  MET A  82      -5.213   5.277 -22.040  1.00 74.35           H
ATOM   1031  N   THR A  83      -3.648   3.943 -19.583  1.00 74.87           N
ATOM   1032  CA  THR A  83      -2.679   3.178 -18.817  1.00 74.87           C
ATOM   1033  C   THR A  83      -1.493   4.062 -18.424  1.00 74.87           C
ATOM   1034  O   THR A  83      -1.017   4.000 -17.291  1.00 74.87           O
ATOM   1035  HA  THR A  83      -3.154   2.851 -17.892  1.00 74.87           H
ATOM   1036  CB  THR A  83      -2.278   1.957 -19.646  1.00 74.87           C
ATOM   1037  HB  THR A  83      -1.546   2.227 -20.407  1.00 74.87           H
ATOM   1038  OG1 THR A  83      -3.516   1.448 -20.136  1.00 74.87           O
ATOM   1039  HG1 THR A  83      -4.153   1.309 -19.377  1.00 74.87           H
ATOM   1040  CG2 THR A  83      -1.723   0.821 -18.784  1.00 74.87           C
ATOM   1041 1HG2 THR A  83      -2.481   0.505 -18.067  1.00 74.87           H
ATOM   1042 2HG2 THR A  83      -0.839   1.169 -18.250  1.00 74.87           H
ATOM   1043 3HG2 THR A  83      -1.454  -0.021 -19.422  1.00 74.87           H
ATOM   1044  HN  THR A  83      -3.817   3.604 -20.509  1.00 74.87           H
ATOM   1045  N   ASP A  84      -1.051   4.864 -19.381  1.00 78.56           N
ATOM   1046  CA  ASP A  84       0.085   5.741 -19.157  1.00 78.56           C
ATOM   1047  C   ASP A  84      -0.230   6.692 -18.001  1.00 78.56           C
ATOM   1048  O   ASP A  84       0.639   6.991 -17.183  1.00 78.56           O
ATOM   1049  HA  ASP A  84       0.920   5.077 -18.934  1.00 78.56           H
ATOM   1050  CB  ASP A  84       0.382   6.587 -20.397  1.00 78.56           C
ATOM   1051 1HB  ASP A  84      -0.490   7.192 -20.646  1.00 78.56           H
ATOM   1052 2HB  ASP A  84       1.198   7.277 -20.185  1.00 78.56           H
ATOM   1053  CG  ASP A  84       0.752   5.701 -21.589  1.00 78.56           C
ATOM   1054  OD1 ASP A  84       1.398   4.660 -21.343  1.00 78.56           O
ATOM   1055  OD2 ASP A  84       0.381   6.086 -22.719  1.00 78.56           O
ATOM   1056  HN  ASP A  84      -1.455   4.920 -20.294  1.00 78.56           H
ATOM   1057  N   MET A  85      -1.476   7.142 -17.970  1.00 83.94           N
ATOM   1058  CA  MET A  85      -1.908   8.079 -16.947  1.00 83.94           C
ATOM   1059  C   MET A  85      -1.809   7.455 -15.554  1.00 83.94           C
ATOM   1060  O   MET A  85      -1.284   8.072 -14.628  1.00 83.94           O
ATOM   1061  HA  MET A  85      -1.228   8.928 -17.021  1.00 83.94           H
ATOM   1062  CB  MET A  85      -3.354   8.499 -17.217  1.00 83.94           C
ATOM   1063 1HB  MET A  85      -3.452   8.836 -18.249  1.00 83.94           H
ATOM   1064 2HB  MET A  85      -4.014   7.640 -17.097  1.00 83.94           H
ATOM   1065  CG  MET A  85      -3.786   9.618 -16.267  1.00 83.94           C
ATOM   1066 1HG  MET A  85      -4.860   9.785 -16.353  1.00 83.94           H
ATOM   1067 2HG  MET A  85      -3.592   9.326 -15.235  1.00 83.94           H
ATOM   1068  SD  MET A  85      -2.903  11.121 -16.651  1.00 83.94           S
ATOM   1069  CE  MET A  85      -3.322  12.101 -15.219  1.00 83.94           C
ATOM   1070 1HE  MET A  85      -4.403  12.224 -15.167  1.00 83.94           H
ATOM   1071 2HE  MET A  85      -2.969  11.598 -14.319  1.00 83.94           H
ATOM   1072 3HE  MET A  85      -2.848  13.080 -15.297  1.00 83.94           H
ATOM   1073  HN  MET A  85      -2.182   6.877 -18.626  1.00 83.94           H
ATOM   1074  N   PHE A  86      -2.322   6.238 -15.448  1.00 86.37           N
ATOM   1075  CA  PHE A  86      -2.342   5.542 -14.173  1.00 86.37           C
ATOM   1076  C   PHE A  86      -0.926   5.163 -13.733  1.00 86.37           C
ATOM   1077  O   PHE A  86      -0.604   5.224 -12.547  1.00 86.37           O
ATOM   1078  HA  PHE A  86      -2.778   6.221 -13.441  1.00 86.37           H
ATOM   1079  CB  PHE A  86      -3.160   4.265 -14.373  1.00 86.37           C
ATOM   1080 1HB  PHE A  86      -2.772   3.728 -15.238  1.00 86.37           H
ATOM   1081 2HB  PHE A  86      -3.021   3.617 -13.507  1.00 86.37           H
ATOM   1082  CG  PHE A  86      -4.657   4.510 -14.572  1.00 86.37           C
ATOM   1083  CD1 PHE A  86      -5.307   5.418 -13.796  1.00 86.37           C
ATOM   1084  HD1 PHE A  86      -4.762   5.971 -13.032  1.00 86.37           H
ATOM   1085  CD2 PHE A  86      -5.338   3.820 -15.526  1.00 86.37           C
ATOM   1086  HD2 PHE A  86      -4.817   3.092 -16.148  1.00 86.37           H
ATOM   1087  CE1 PHE A  86      -6.697   5.646 -13.981  1.00 86.37           C
ATOM   1088  HE1 PHE A  86      -7.217   6.373 -13.359  1.00 86.37           H
ATOM   1089  CE2 PHE A  86      -6.728   4.047 -15.711  1.00 86.37           C
ATOM   1090  HE2 PHE A  86      -7.273   3.494 -16.476  1.00 86.37           H
ATOM   1091  CZ  PHE A  86      -7.377   4.955 -14.935  1.00 86.37           C
ATOM   1092  HZ  PHE A  86      -8.444   5.130 -15.078  1.00 86.37           H
ATOM   1093  HN  PHE A  86      -2.718   5.729 -16.213  1.00 86.37           H
ATOM   1094  N   LEU A  87      -0.120   4.779 -14.711  1.00 80.43           N
ATOM   1095  CA  LEU A  87       1.243   4.357 -14.436  1.00 80.43           C
ATOM   1096  C   LEU A  87       2.040   5.544 -13.891  1.00 80.43           C
ATOM   1097  O   LEU A  87       2.871   5.382 -12.999  1.00 80.43           O
ATOM   1098  HA  LEU A  87       1.197   3.589 -13.664  1.00 80.43           H
ATOM   1099  CB  LEU A  87       1.867   3.716 -15.677  1.00 80.43           C
ATOM   1100 1HB  LEU A  87       1.668   4.360 -16.533  1.00 80.43           H
ATOM   1101 2HB  LEU A  87       2.948   3.689 -15.543  1.00 80.43           H
ATOM   1102  CG  LEU A  87       1.387   2.303 -16.015  1.00 80.43           C
ATOM   1103  HG  LEU A  87       0.299   2.318 -16.077  1.00 80.43           H
ATOM   1104  CD1 LEU A  87       1.912   1.858 -17.381  1.00 80.43           C
ATOM   1105 1HD1 LEU A  87       1.552   2.542 -18.150  1.00 80.43           H
ATOM   1106 2HD1 LEU A  87       3.002   1.864 -17.372  1.00 80.43           H
ATOM   1107 3HD1 LEU A  87       1.556   0.850 -17.597  1.00 80.43           H
ATOM   1108  CD2 LEU A  87       1.763   1.317 -14.907  1.00 80.43           C
ATOM   1109 1HD2 LEU A  87       2.846   1.299 -14.789  1.00 80.43           H
ATOM   1110 2HD2 LEU A  87       1.300   1.628 -13.971  1.00 80.43           H
ATOM   1111 3HD2 LEU A  87       1.410   0.320 -15.173  1.00 80.43           H
ATOM   1112  HN  LEU A  87      -0.383   4.754 -15.676  1.00 80.43           H
ATOM   1113  N   LEU A  88       1.758   6.712 -14.450  1.00 87.26           N
ATOM   1114  CA  LEU A  88       2.425   7.929 -14.020  1.00 87.26           C
ATOM   1115  C   LEU A  88       2.033   8.236 -12.573  1.00 87.26           C
ATOM   1116  O   LEU A  88       2.893   8.505 -11.736  1.00 87.26           O
ATOM   1117  HA  LEU A  88       3.499   7.742 -14.054  1.00 87.26           H
ATOM   1118  CB  LEU A  88       2.133   9.073 -14.993  1.00 87.26           C
ATOM   1119 1HB  LEU A  88       2.498   8.787 -15.979  1.00 87.26           H
ATOM   1120 2HB  LEU A  88       1.052   9.188 -15.074  1.00 87.26           H
ATOM   1121  CG  LEU A  88       2.737  10.431 -14.631  1.00 87.26           C
ATOM   1122  HG  LEU A  88       2.397  10.700 -13.630  1.00 87.26           H
ATOM   1123  CD1 LEU A  88       4.264  10.358 -14.585  1.00 87.26           C
ATOM   1124 1HD1 LEU A  88       4.571   9.629 -13.836  1.00 87.26           H
ATOM   1125 2HD1 LEU A  88       4.643  10.057 -15.562  1.00 87.26           H
ATOM   1126 3HD1 LEU A  88       4.667  11.337 -14.326  1.00 87.26           H
ATOM   1127  CD2 LEU A  88       2.243  11.522 -15.584  1.00 87.26           C
ATOM   1128 1HD2 LEU A  88       2.533  11.271 -16.604  1.00 87.26           H
ATOM   1129 2HD2 LEU A  88       1.157  11.594 -15.522  1.00 87.26           H
ATOM   1130 3HD2 LEU A  88       2.687  12.477 -15.304  1.00 87.26           H
ATOM   1131  HN  LEU A  88       1.088   6.834 -15.183  1.00 87.26           H
ATOM   1132  N   ASN A  89       0.732   8.186 -12.323  1.00 89.36           N
ATOM   1133  CA  ASN A  89       0.210   8.515 -11.008  1.00 89.36           C
ATOM   1134  C   ASN A  89       0.687   7.468  -9.999  1.00 89.36           C
ATOM   1135  O   ASN A  89       0.921   7.786  -8.833  1.00 89.36           O
ATOM   1136  HA  ASN A  89       0.594   9.511 -10.788  1.00 89.36           H
ATOM   1137  CB  ASN A  89      -1.320   8.511 -11.006  1.00 89.36           C
ATOM   1138 1HB  ASN A  89      -1.686   7.679 -11.608  1.00 89.36           H
ATOM   1139 2HB  ASN A  89      -1.685   8.355  -9.991  1.00 89.36           H
ATOM   1140  CG  ASN A  89      -1.872   9.827 -11.555  1.00 89.36           C
ATOM   1141  OD1 ASN A  89      -2.111  10.781 -10.832  1.00 89.36           O
ATOM   1142  ND2 ASN A  89      -2.062   9.827 -12.872  1.00 89.36           N
ATOM   1143 1HD2 ASN A  89      -1.846   9.011 -13.408  1.00 89.36           H
ATOM   1144 2HD2 ASN A  89      -2.421  10.642 -13.326  1.00 89.36           H
ATOM   1145  HN  ASN A  89       0.042   7.928 -12.999  1.00 89.36           H
ATOM   1146  N   LEU A  90       0.818   6.242 -10.483  1.00 85.76           N
ATOM   1147  CA  LEU A  90       1.291   5.153  -9.646  1.00 85.76           C
ATOM   1148  C   LEU A  90       2.719   5.454  -9.184  1.00 85.76           C
ATOM   1149  O   LEU A  90       3.042   5.293  -8.009  1.00 85.76           O
ATOM   1150  HA  LEU A  90       0.646   5.112  -8.768  1.00 85.76           H
ATOM   1151  CB  LEU A  90       1.150   3.816 -10.375  1.00 85.76           C
ATOM   1152 1HB  LEU A  90       0.105   3.687 -10.657  1.00 85.76           H
ATOM   1153 2HB  LEU A  90       1.725   3.866 -11.299  1.00 85.76           H
ATOM   1154  CG  LEU A  90       1.595   2.576  -9.596  1.00 85.76           C
ATOM   1155  HG  LEU A  90       2.622   2.732  -9.265  1.00 85.76           H
ATOM   1156  CD1 LEU A  90       0.740   2.380  -8.342  1.00 85.76           C
ATOM   1157 1HD1 LEU A  90       0.838   3.253  -7.696  1.00 85.76           H
ATOM   1158 2HD1 LEU A  90      -0.303   2.256  -8.630  1.00 85.76           H
ATOM   1159 3HD1 LEU A  90       1.078   1.493  -7.808  1.00 85.76           H
ATOM   1160  CD2 LEU A  90       1.593   1.336 -10.492  1.00 85.76           C
ATOM   1161 1HD2 LEU A  90       0.586   1.166 -10.873  1.00 85.76           H
ATOM   1162 2HD2 LEU A  90       2.277   1.489 -11.326  1.00 85.76           H
ATOM   1163 3HD2 LEU A  90       1.913   0.470  -9.913  1.00 85.76           H
ATOM   1164  HN  LEU A  90       0.606   5.988 -11.427  1.00 85.76           H
ATOM   1165  N   ALA A  91       3.535   5.886 -10.135  1.00 90.05           N
ATOM   1166  CA  ALA A  91       4.932   6.166  -9.851  1.00 90.05           C
ATOM   1167  C   ALA A  91       5.024   7.323  -8.854  1.00 90.05           C
ATOM   1168  O   ALA A  91       5.881   7.321  -7.972  1.00 90.05           O
ATOM   1169  HA  ALA A  91       5.364   5.273  -9.398  1.00 90.05           H
ATOM   1170  CB  ALA A  91       5.670   6.462 -11.158  1.00 90.05           C
ATOM   1171 1HB  ALA A  91       5.599   5.598 -11.819  1.00 90.05           H
ATOM   1172 2HB  ALA A  91       5.217   7.328 -11.642  1.00 90.05           H
ATOM   1173 3HB  ALA A  91       6.718   6.672 -10.945  1.00 90.05           H
ATOM   1174  HN  ALA A  91       3.256   6.045 -11.082  1.00 90.05           H
ATOM   1175  N   ILE A  92       4.129   8.284  -9.028  1.00 90.96           N
ATOM   1176  CA  ILE A  92       4.078   9.430  -8.137  1.00 90.96           C
ATOM   1177  C   ILE A  92       3.698   8.961  -6.731  1.00 90.96           C
ATOM   1178  O   ILE A  92       4.307   9.379  -5.747  1.00 90.96           O
ATOM   1179  HA  ILE A  92       5.080   9.859  -8.098  1.00 90.96           H
ATOM   1180  CB  ILE A  92       3.146  10.506  -8.699  1.00 90.96           C
ATOM   1181  HB  ILE A  92       2.199  10.035  -8.959  1.00 90.96           H
ATOM   1182  CG1 ILE A  92       3.718  11.110  -9.983  1.00 90.96           C
ATOM   1183 1HG1 ILE A  92       4.572  11.744  -9.742  1.00 90.96           H
ATOM   1184 2HG1 ILE A  92       4.085  10.315 -10.631  1.00 90.96           H
ATOM   1185  CG2 ILE A  92       2.846  11.575  -7.646  1.00 90.96           C
ATOM   1186 1HG2 ILE A  92       2.365  11.112  -6.785  1.00 90.96           H
ATOM   1187 2HG2 ILE A  92       3.776  12.048  -7.333  1.00 90.96           H
ATOM   1188 3HG2 ILE A  92       2.181  12.327  -8.072  1.00 90.96           H
ATOM   1189  CD1 ILE A  92       2.659  11.931 -10.721  1.00 90.96           C
ATOM   1190 1HD1 ILE A  92       1.818  11.288 -10.982  1.00 90.96           H
ATOM   1191 2HD1 ILE A  92       2.312  12.740 -10.078  1.00 90.96           H
ATOM   1192 3HD1 ILE A  92       3.092  12.349 -11.630  1.00 90.96           H
ATOM   1193  HN  ILE A  92       3.448   8.289  -9.761  1.00 90.96           H
ATOM   1194  N   ALA A  93       2.694   8.098  -6.681  1.00 91.73           N
ATOM   1195  CA  ALA A  93       2.166   7.636  -5.408  1.00 91.73           C
ATOM   1196  C   ALA A  93       3.256   6.868  -4.658  1.00 91.73           C
ATOM   1197  O   ALA A  93       3.463   7.083  -3.465  1.00 91.73           O
ATOM   1198  HA  ALA A  93       1.887   8.515  -4.826  1.00 91.73           H
ATOM   1199  CB  ALA A  93       0.917   6.788  -5.651  1.00 91.73           C
ATOM   1200 1HB  ALA A  93       0.163   7.388  -6.160  1.00 91.73           H
ATOM   1201 2HB  ALA A  93       1.176   5.929  -6.270  1.00 91.73           H
ATOM   1202 3HB  ALA A  93       0.522   6.441  -4.696  1.00 91.73           H
ATOM   1203  HN  ALA A  93       2.243   7.717  -7.489  1.00 91.73           H
ATOM   1204  N   ASP A  94       3.925   5.988  -5.389  1.00 88.12           N
ATOM   1205  CA  ASP A  94       4.966   5.163  -4.800  1.00 88.12           C
ATOM   1206  C   ASP A  94       6.081   6.062  -4.263  1.00 88.12           C
ATOM   1207  O   ASP A  94       6.625   5.810  -3.189  1.00 88.12           O
ATOM   1208  HA  ASP A  94       4.471   4.597  -4.011  1.00 88.12           H
ATOM   1209  CB  ASP A  94       5.577   4.221  -5.840  1.00 88.12           C
ATOM   1210 1HB  ASP A  94       5.730   4.758  -6.776  1.00 88.12           H
ATOM   1211 2HB  ASP A  94       6.557   3.887  -5.501  1.00 88.12           H
ATOM   1212  CG  ASP A  94       4.674   3.010  -6.081  1.00 88.12           C
ATOM   1213  OD1 ASP A  94       3.964   2.632  -5.124  1.00 88.12           O
ATOM   1214  OD2 ASP A  94       4.713   2.490  -7.217  1.00 88.12           O
ATOM   1215  HN  ASP A  94       3.765   5.835  -6.364  1.00 88.12           H
ATOM   1216  N   LEU A  95       6.389   7.094  -5.036  1.00 90.01           N
ATOM   1217  CA  LEU A  95       7.466   8.001  -4.678  1.00 90.01           C
ATOM   1218  C   LEU A  95       7.116   8.710  -3.368  1.00 90.01           C
ATOM   1219  O   LEU A  95       7.965   8.853  -2.490  1.00 90.01           O
ATOM   1220  HA  LEU A  95       8.360   7.400  -4.517  1.00 90.01           H
ATOM   1221  CB  LEU A  95       7.766   8.958  -5.834  1.00 90.01           C
ATOM   1222 1HB  LEU A  95       7.861   8.373  -6.749  1.00 90.01           H
ATOM   1223 2HB  LEU A  95       6.908   9.618  -5.965  1.00 90.01           H
ATOM   1224  CG  LEU A  95       9.020   9.822  -5.681  1.00 90.01           C
ATOM   1225  HG  LEU A  95       8.975  10.320  -4.713  1.00 90.01           H
ATOM   1226  CD1 LEU A  95      10.284   8.959  -5.688  1.00 90.01           C
ATOM   1227 1HD1 LEU A  95      10.244   8.251  -4.861  1.00 90.01           H
ATOM   1228 2HD1 LEU A  95      10.347   8.415  -6.630  1.00 90.01           H
ATOM   1229 3HD1 LEU A  95      11.160   9.598  -5.578  1.00 90.01           H
ATOM   1230  CD2 LEU A  95       9.066  10.915  -6.751  1.00 90.01           C
ATOM   1231 1HD2 LEU A  95       9.076  10.456  -7.740  1.00 90.01           H
ATOM   1232 2HD2 LEU A  95       8.188  11.554  -6.656  1.00 90.01           H
ATOM   1233 3HD2 LEU A  95       9.967  11.514  -6.619  1.00 90.01           H
ATOM   1234  HN  LEU A  95       5.918   7.313  -5.890  1.00 90.01           H
ATOM   1235  N   LEU A  96       5.864   9.135  -3.279  1.00 87.98           N
ATOM   1236  CA  LEU A  96       5.401   9.856  -2.105  1.00 87.98           C
ATOM   1237  C   LEU A  96       5.491   8.942  -0.882  1.00 87.98           C
ATOM   1238  O   LEU A  96       5.862   9.387   0.204  1.00 87.98           O
ATOM   1239  HA  LEU A  96       6.072  10.701  -1.955  1.00 87.98           H
ATOM   1240  CB  LEU A  96       4.001  10.426  -2.345  1.00 87.98           C
ATOM   1241 1HB  LEU A  96       3.371   9.632  -2.744  1.00 87.98           H
ATOM   1242 2HB  LEU A  96       3.579  10.715  -1.382  1.00 87.98           H
ATOM   1243  CG  LEU A  96       3.919  11.628  -3.288  1.00 87.98           C
ATOM   1244  HG  LEU A  96       4.410  11.362  -4.224  1.00 87.98           H
ATOM   1245  CD1 LEU A  96       2.464  11.966  -3.620  1.00 87.98           C
ATOM   1246 1HD1 LEU A  96       1.994  11.109  -4.104  1.00 87.98           H
ATOM   1247 2HD1 LEU A  96       1.928  12.204  -2.702  1.00 87.98           H
ATOM   1248 3HD1 LEU A  96       2.435  12.823  -4.292  1.00 87.98           H
ATOM   1249  CD2 LEU A  96       4.669  12.830  -2.710  1.00 87.98           C
ATOM   1250 1HD2 LEU A  96       4.229  13.107  -1.752  1.00 87.98           H
ATOM   1251 2HD2 LEU A  96       5.717  12.570  -2.567  1.00 87.98           H
ATOM   1252 3HD2 LEU A  96       4.594  13.671  -3.401  1.00 87.98           H
ATOM   1253  HN  LEU A  96       5.173   8.994  -3.988  1.00 87.98           H
ATOM   1254  N   PHE A  97       5.147   7.681  -1.098  1.00 89.14           N
ATOM   1255  CA  PHE A  97       5.226   6.691  -0.037  1.00 89.14           C
ATOM   1256  C   PHE A  97       6.666   6.524   0.451  1.00 89.14           C
ATOM   1257  O   PHE A  97       6.919   6.497   1.654  1.00 89.14           O
ATOM   1258  HA  PHE A  97       4.605   7.048   0.785  1.00 89.14           H
ATOM   1259  CB  PHE A  97       4.742   5.365  -0.626  1.00 89.14           C
ATOM   1260 1HB  PHE A  97       3.663   5.415  -0.770  1.00 89.14           H
ATOM   1261 2HB  PHE A  97       5.189   5.231  -1.611  1.00 89.14           H
ATOM   1262  CG  PHE A  97       5.070   4.144   0.237  1.00 89.14           C
ATOM   1263  CD1 PHE A  97       6.072   3.302  -0.131  1.00 89.14           C
ATOM   1264  HD1 PHE A  97       6.642   3.496  -1.040  1.00 89.14           H
ATOM   1265  CD2 PHE A  97       4.360   3.902   1.371  1.00 89.14           C
ATOM   1266  HD2 PHE A  97       3.556   4.578   1.665  1.00 89.14           H
ATOM   1267  CE1 PHE A  97       6.377   2.169   0.670  1.00 89.14           C
ATOM   1268  HE1 PHE A  97       7.180   1.493   0.375  1.00 89.14           H
ATOM   1269  CE2 PHE A  97       4.664   2.770   2.171  1.00 89.14           C
ATOM   1270  HE2 PHE A  97       4.095   2.576   3.080  1.00 89.14           H
ATOM   1271  CZ  PHE A  97       5.666   1.927   1.804  1.00 89.14           C
ATOM   1272  HZ  PHE A  97       5.900   1.058   2.418  1.00 89.14           H
ATOM   1273  HN  PHE A  97       4.819   7.334  -1.976  1.00 89.14           H
ATOM   1274  N   LEU A  98       7.573   6.415  -0.509  1.00 92.62           N
ATOM   1275  CA  LEU A  98       8.954   6.084  -0.200  1.00 92.62           C
ATOM   1276  C   LEU A  98       9.552   7.181   0.683  1.00 92.62           C
ATOM   1277  O   LEU A  98      10.393   6.905   1.537  1.00 92.62           O
ATOM   1278  HA  LEU A  98       8.948   5.151   0.364  1.00 92.62           H
ATOM   1279  CB  LEU A  98       9.745   5.831  -1.485  1.00 92.62           C
ATOM   1280 1HB  LEU A  98       9.580   6.670  -2.161  1.00 92.62           H
ATOM   1281 2HB  LEU A  98      10.807   5.823  -1.240  1.00 92.62           H
ATOM   1282  CG  LEU A  98       9.413   4.538  -2.233  1.00 92.62           C
ATOM   1283  HG  LEU A  98       8.328   4.453  -2.304  1.00 92.62           H
ATOM   1284  CD1 LEU A  98       9.958   4.576  -3.663  1.00 92.62           C
ATOM   1285 1HD1 LEU A  98       9.513   5.414  -4.199  1.00 92.62           H
ATOM   1286 2HD1 LEU A  98      11.041   4.696  -3.636  1.00 92.62           H
ATOM   1287 3HD1 LEU A  98       9.708   3.645  -4.172  1.00 92.62           H
ATOM   1288  CD2 LEU A  98       9.912   3.315  -1.462  1.00 92.62           C
ATOM   1289 1HD2 LEU A  98      10.993   3.379  -1.339  1.00 92.62           H
ATOM   1290 2HD2 LEU A  98       9.436   3.284  -0.482  1.00 92.62           H
ATOM   1291 3HD2 LEU A  98       9.663   2.410  -2.016  1.00 92.62           H
ATOM   1292  HN  LEU A  98       7.378   6.550  -1.481  1.00 92.62           H
ATOM   1293  N   VAL A  99       9.093   8.401   0.448  1.00 90.51           N
ATOM   1294  CA  VAL A  99       9.611   9.548   1.175  1.00 90.51           C
ATOM   1295  C   VAL A  99       9.328   9.371   2.668  1.00 90.51           C
ATOM   1296  O   VAL A  99       9.969  10.005   3.504  1.00 90.51           O
ATOM   1297  HA  VAL A  99      10.690   9.574   1.023  1.00 90.51           H
ATOM   1298  CB  VAL A  99       9.021  10.839   0.604  1.00 90.51           C
ATOM   1299  HB  VAL A  99       7.937  10.733   0.585  1.00 90.51           H
ATOM   1300  CG1 VAL A  99       9.360  12.037   1.493  1.00 90.51           C
ATOM   1301 1HG1 VAL A  99       8.951  11.877   2.491  1.00 90.51           H
ATOM   1302 2HG1 VAL A  99      10.443  12.146   1.559  1.00 90.51           H
ATOM   1303 3HG1 VAL A  99       8.929  12.942   1.064  1.00 90.51           H
ATOM   1304  CG2 VAL A  99       9.496  11.071  -0.832  1.00 90.51           C
ATOM   1305 1HG2 VAL A  99      10.583  11.147  -0.848  1.00 90.51           H
ATOM   1306 2HG2 VAL A  99       9.181  10.236  -1.458  1.00 90.51           H
ATOM   1307 3HG2 VAL A  99       9.062  11.995  -1.214  1.00 90.51           H
ATOM   1308  HN  VAL A  99       8.382   8.612  -0.223  1.00 90.51           H
ATOM   1309  N   THR A 100       8.368   8.505   2.957  1.00 90.33           N
ATOM   1310  CA  THR A 100       7.965   8.266   4.332  1.00 90.33           C
ATOM   1311  C   THR A 100       8.915   7.270   5.001  1.00 90.33           C
ATOM   1312  O   THR A 100       9.051   7.260   6.223  1.00 90.33           O
ATOM   1313  HA  THR A 100       8.046   9.203   4.882  1.00 90.33           H
ATOM   1314  CB  THR A 100       6.507   7.803   4.324  1.00 90.33           C
ATOM   1315  HB  THR A 100       6.075   7.858   5.324  1.00 90.33           H
ATOM   1316  OG1 THR A 100       6.559   6.501   3.748  1.00 90.33           O
ATOM   1317  HG1 THR A 100       7.355   6.424   3.148  1.00 90.33           H
ATOM   1318  CG2 THR A 100       5.643   8.607   3.350  1.00 90.33           C
ATOM   1319 1HG2 THR A 100       6.036   8.496   2.340  1.00 90.33           H
ATOM   1320 2HG2 THR A 100       5.659   9.659   3.634  1.00 90.33           H
ATOM   1321 3HG2 THR A 100       4.618   8.238   3.384  1.00 90.33           H
ATOM   1322  HN  THR A 100       7.870   7.973   2.272  1.00 90.33           H
ATOM   1323  N   LEU A 101       9.548   6.455   4.169  1.00 92.66           N
ATOM   1324  CA  LEU A 101      10.285   5.305   4.664  1.00 92.66           C
ATOM   1325  C   LEU A 101      11.454   5.786   5.526  1.00 92.66           C
ATOM   1326  O   LEU A 101      11.747   5.198   6.565  1.00 92.66           O
ATOM   1327  HA  LEU A 101       9.606   4.729   5.294  1.00 92.66           H
ATOM   1328  CB  LEU A 101      10.706   4.399   3.505  1.00 92.66           C
ATOM   1329 1HB  LEU A 101      11.199   5.013   2.751  1.00 92.66           H
ATOM   1330 2HB  LEU A 101      11.449   3.692   3.875  1.00 92.66           H
ATOM   1331  CG  LEU A 101       9.584   3.611   2.828  1.00 92.66           C
ATOM   1332  HG  LEU A 101       8.894   4.321   2.372  1.00 92.66           H
ATOM   1333  CD1 LEU A 101      10.134   2.731   1.703  1.00 92.66           C
ATOM   1334 1HD1 LEU A 101      10.621   3.358   0.956  1.00 92.66           H
ATOM   1335 2HD1 LEU A 101      10.858   2.027   2.114  1.00 92.66           H
ATOM   1336 3HD1 LEU A 101       9.316   2.181   1.238  1.00 92.66           H
ATOM   1337  CD2 LEU A 101       8.788   2.800   3.852  1.00 92.66           C
ATOM   1338 1HD2 LEU A 101       9.452   2.099   4.357  1.00 92.66           H
ATOM   1339 2HD2 LEU A 101       8.347   3.475   4.586  1.00 92.66           H
ATOM   1340 3HD2 LEU A 101       7.996   2.249   3.344  1.00 92.66           H
ATOM   1341  HN  LEU A 101       9.562   6.571   3.176  1.00 92.66           H
ATOM   1342  N   PRO A 102      12.140   6.860   5.112  1.00 94.71           N
ATOM   1343  CA  PRO A 102      13.282   7.367   5.877  1.00 94.71           C
ATOM   1344  C   PRO A 102      12.934   7.617   7.335  1.00 94.71           C
ATOM   1345  O   PRO A 102      13.707   7.276   8.229  1.00 94.71           O
ATOM   1346  HA  PRO A 102      14.079   6.623   5.898  1.00 94.71           H
ATOM   1347  CB  PRO A 102      13.658   8.661   5.153  1.00 94.71           C
ATOM   1348 1HB  PRO A 102      13.153   9.524   5.586  1.00 94.71           H
ATOM   1349 2HB  PRO A 102      14.728   8.857   5.211  1.00 94.71           H
ATOM   1350  CG  PRO A 102      13.209   8.406   3.719  1.00 94.71           C
ATOM   1351 1HG  PRO A 102      13.081   9.336   3.164  1.00 94.71           H
ATOM   1352 2HG  PRO A 102      13.939   7.816   3.165  1.00 94.71           H
ATOM   1353  CD  PRO A 102      11.895   7.664   3.901  1.00 94.71           C
ATOM   1354 1HD  PRO A 102      11.059   8.350   4.039  1.00 94.71           H
ATOM   1355 2HD  PRO A 102      11.656   7.045   3.036  1.00 94.71           H
ATOM   1356  N   PHE A 103      11.767   8.212   7.538  1.00 93.52           N
ATOM   1357  CA  PHE A 103      11.328   8.560   8.879  1.00 93.52           C
ATOM   1358  C   PHE A 103      11.050   7.305   9.708  1.00 93.52           C
ATOM   1359  O   PHE A 103      11.393   7.247  10.888  1.00 93.52           O
ATOM   1360  HA  PHE A 103      12.132   9.130   9.344  1.00 93.52           H
ATOM   1361  CB  PHE A 103      10.031   9.358   8.731  1.00 93.52           C
ATOM   1362 1HB  PHE A 103       9.312   8.763   8.169  1.00 93.52           H
ATOM   1363 2HB  PHE A 103       9.604   9.523   9.720  1.00 93.52           H
ATOM   1364  CG  PHE A 103      10.207  10.710   8.036  1.00 93.52           C
ATOM   1365  CD1 PHE A 103      10.551  11.808   8.761  1.00 93.52           C
ATOM   1366  HD1 PHE A 103      10.702  11.725   9.837  1.00 93.52           H
ATOM   1367  CD2 PHE A 103      10.020  10.813   6.693  1.00 93.52           C
ATOM   1368  HD2 PHE A 103       9.744   9.933   6.112  1.00 93.52           H
ATOM   1369  CE1 PHE A 103      10.715  13.062   8.116  1.00 93.52           C
ATOM   1370  HE1 PHE A 103      10.990  13.942   8.697  1.00 93.52           H
ATOM   1371  CE2 PHE A 103      10.183  12.067   6.048  1.00 93.52           C
ATOM   1372  HE2 PHE A 103      10.033  12.150   4.971  1.00 93.52           H
ATOM   1373  CZ  PHE A 103      10.527  13.165   6.773  1.00 93.52           C
ATOM   1374  HZ  PHE A 103      10.653  14.128   6.277  1.00 93.52           H
ATOM   1375  HN  PHE A 103      11.129   8.455   6.808  1.00 93.52           H
ATOM   1376  N   TRP A 104      10.430   6.331   9.058  1.00 86.78           N
ATOM   1377  CA  TRP A 104      10.083   5.088   9.726  1.00 86.78           C
ATOM   1378  C   TRP A 104      11.383   4.357  10.070  1.00 86.78           C
ATOM   1379  O   TRP A 104      11.463   3.673  11.088  1.00 86.78           O
ATOM   1380  HA  TRP A 104       9.544   5.340  10.639  1.00 86.78           H
ATOM   1381  CB  TRP A 104       9.135   4.249   8.866  1.00 86.78           C
ATOM   1382 1HB  TRP A 104       9.565   4.140   7.871  1.00 86.78           H
ATOM   1383 2HB  TRP A 104       9.063   3.249   9.294  1.00 86.78           H
ATOM   1384  CG  TRP A 104       7.729   4.837   8.737  1.00 86.78           C
ATOM   1385  CD1 TRP A 104       7.082   5.191   7.618  1.00 86.78           C
ATOM   1386  HD1 TRP A 104       7.498   5.101   6.614  1.00 86.78           H
ATOM   1387  CD2 TRP A 104       6.815   5.125   9.816  1.00 86.78           C
ATOM   1388  NE1 TRP A 104       5.824   5.685   7.895  1.00 86.78           N
ATOM   1389  HE1 TRP A 104       5.156   6.013   7.227  1.00 86.78           H
ATOM   1390  CE2 TRP A 104       5.656   5.643   9.274  1.00 86.78           C
ATOM   1391  CE3 TRP A 104       6.962   4.953  11.203  1.00 86.78           C
ATOM   1392  HE3 TRP A 104       7.866   4.545  11.655  1.00 86.78           H
ATOM   1393  CZ2 TRP A 104       4.556   6.033  10.048  1.00 86.78           C
ATOM   1394  HZ2 TRP A 104       3.651   6.440   9.596  1.00 86.78           H
ATOM   1395  CZ3 TRP A 104       5.854   5.347  11.963  1.00 86.78           C
ATOM   1396  HZ3 TRP A 104       5.915   5.235  13.045  1.00 86.78           H
ATOM   1397  CH2 TRP A 104       4.680   5.871  11.433  1.00 86.78           C
ATOM   1398  HH2 TRP A 104       3.860   6.154  12.093  1.00 86.78           H
ATOM   1399  HN  TRP A 104      10.167   6.380   8.094  1.00 86.78           H
ATOM   1400  N   ALA A 105      12.368   4.528   9.200  1.00 95.25           N
ATOM   1401  CA  ALA A 105      13.659   3.890   9.397  1.00 95.25           C
ATOM   1402  C   ALA A 105      14.286   4.408  10.693  1.00 95.25           C
ATOM   1403  O   ALA A 105      14.779   3.626  11.504  1.00 95.25           O
ATOM   1404  HA  ALA A 105      13.488   2.817   9.490  1.00 95.25           H
ATOM   1405  CB  ALA A 105      14.546   4.144   8.177  1.00 95.25           C
ATOM   1406 1HB  ALA A 105      14.068   3.731   7.288  1.00 95.25           H
ATOM   1407 2HB  ALA A 105      14.687   5.218   8.048  1.00 95.25           H
ATOM   1408 3HB  ALA A 105      15.514   3.666   8.325  1.00 95.25           H
ATOM   1409  HN  ALA A 105      12.295   5.088   8.375  1.00 95.25           H
ATOM   1410  N   ILE A 106      14.249   5.724  10.846  1.00 92.02           N
ATOM   1411  CA  ILE A 106      14.826   6.357  12.019  1.00 92.02           C
ATOM   1412  C   ILE A 106      14.034   5.940  13.260  1.00 92.02           C
ATOM   1413  O   ILE A 106      14.617   5.598  14.287  1.00 92.02           O
ATOM   1414  HA  ILE A 106      15.846   5.989  12.121  1.00 92.02           H
ATOM   1415  CB  ILE A 106      14.910   7.873  11.824  1.00 92.02           C
ATOM   1416  HB  ILE A 106      13.934   8.229  11.492  1.00 92.02           H
ATOM   1417  CG1 ILE A 106      15.916   8.229  10.728  1.00 92.02           C
ATOM   1418 1HG1 ILE A 106      16.931   8.097  11.105  1.00 92.02           H
ATOM   1419 2HG1 ILE A 106      15.798   7.549   9.885  1.00 92.02           H
ATOM   1420  CG2 ILE A 106      15.224   8.579  13.144  1.00 92.02           C
ATOM   1421 1HG2 ILE A 106      14.438   8.363  13.868  1.00 92.02           H
ATOM   1422 2HG2 ILE A 106      16.180   8.223  13.528  1.00 92.02           H
ATOM   1423 3HG2 ILE A 106      15.278   9.655  12.976  1.00 92.02           H
ATOM   1424  CD1 ILE A 106      15.726   9.672  10.257  1.00 92.02           C
ATOM   1425 1HD1 ILE A 106      14.719   9.794   9.859  1.00 92.02           H
ATOM   1426 2HD1 ILE A 106      15.869  10.351  11.098  1.00 92.02           H
ATOM   1427 3HD1 ILE A 106      16.454   9.899   9.479  1.00 92.02           H
ATOM   1428  HN  ILE A 106      13.835   6.352  10.187  1.00 92.02           H
ATOM   1429  N   ALA A 107      12.716   5.983  13.124  1.00 93.32           N
ATOM   1430  CA  ALA A 107      11.838   5.696  14.245  1.00 93.32           C
ATOM   1431  C   ALA A 107      12.057   4.253  14.702  1.00 93.32           C
ATOM   1432  O   ALA A 107      11.996   3.960  15.895  1.00 93.32           O
ATOM   1433  HA  ALA A 107      12.107   6.371  15.058  1.00 93.32           H
ATOM   1434  CB  ALA A 107      10.388   5.966  13.840  1.00 93.32           C
ATOM   1435 1HB  ALA A 107      10.279   7.012  13.553  1.00 93.32           H
ATOM   1436 2HB  ALA A 107      10.121   5.328  12.998  1.00 93.32           H
ATOM   1437 3HB  ALA A 107       9.729   5.751  14.682  1.00 93.32           H
ATOM   1438  HN  ALA A 107      12.250   6.208  12.268  1.00 93.32           H
ATOM   1439  N   ALA A 108      12.307   3.389  13.729  1.00 92.78           N
ATOM   1440  CA  ALA A 108      12.483   1.974  14.011  1.00 92.78           C
ATOM   1441  C   ALA A 108      13.853   1.755  14.657  1.00 92.78           C
ATOM   1442  O   ALA A 108      14.020   0.850  15.473  1.00 92.78           O
ATOM   1443  HA  ALA A 108      11.707   1.677  14.716  1.00 92.78           H
ATOM   1444  CB  ALA A 108      12.313   1.171  12.720  1.00 92.78           C
ATOM   1445 1HB  ALA A 108      11.314   1.339  12.317  1.00 92.78           H
ATOM   1446 2HB  ALA A 108      13.057   1.492  11.991  1.00 92.78           H
ATOM   1447 3HB  ALA A 108      12.445   0.110  12.932  1.00 92.78           H
ATOM   1448  HN  ALA A 108      12.388   3.641  12.765  1.00 92.78           H
ATOM   1449  N   ALA A 109      14.797   2.599  14.269  1.00 91.44           N
ATOM   1450  CA  ALA A 109      16.173   2.435  14.705  1.00 91.44           C
ATOM   1451  C   ALA A 109      16.266   2.723  16.205  1.00 91.44           C
ATOM   1452  O   ALA A 109      17.036   2.081  16.918  1.00 91.44           O
ATOM   1453  HA  ALA A 109      16.457   1.399  14.525  1.00 91.44           H
ATOM   1454  CB  ALA A 109      17.083   3.347  13.880  1.00 91.44           C
ATOM   1455 1HB  ALA A 109      17.003   3.082  12.825  1.00 91.44           H
ATOM   1456 2HB  ALA A 109      16.779   4.385  14.018  1.00 91.44           H
ATOM   1457 3HB  ALA A 109      18.115   3.224  14.207  1.00 91.44           H
ATOM   1458  HN  ALA A 109      14.635   3.382  13.668  1.00 91.44           H
ATOM   1459  N   ASP A 110      15.469   3.688  16.640  1.00 82.39           N
ATOM   1460  CA  ASP A 110      15.582   4.197  17.997  1.00 82.39           C
ATOM   1461  C   ASP A 110      14.199   4.623  18.494  1.00 82.39           C
ATOM   1462  O   ASP A 110      13.469   3.819  19.071  1.00 82.39           O
ATOM   1463  HA  ASP A 110      15.999   3.375  18.577  1.00 82.39           H
ATOM   1464  CB  ASP A 110      16.501   5.420  18.052  1.00 82.39           C
ATOM   1465 1HB  ASP A 110      17.448   5.190  17.564  1.00 82.39           H
ATOM   1466 2HB  ASP A 110      16.049   6.244  17.499  1.00 82.39           H
ATOM   1467  CG  ASP A 110      16.757   5.849  19.498  1.00 82.39           C
ATOM   1468  OD1 ASP A 110      16.370   5.071  20.397  1.00 82.39           O
ATOM   1469  OD2 ASP A 110      17.333   6.944  19.671  1.00 82.39           O
ATOM   1470  HN  ASP A 110      14.759   4.120  16.085  1.00 82.39           H
ATOM   1471  N   GLN A 111      13.881   5.886  18.252  1.00 85.38           N
ATOM   1472  CA  GLN A 111      12.599   6.428  18.670  1.00 85.38           C
ATOM   1473  C   GLN A 111      12.156   7.538  17.715  1.00 85.38           C
ATOM   1474  O   GLN A 111      12.925   7.968  16.856  1.00 85.38           O
ATOM   1475  HA  GLN A 111      11.900   5.593  18.617  1.00 85.38           H
ATOM   1476  CB  GLN A 111      12.663   6.938  20.111  1.00 85.38           C
ATOM   1477 1HB  GLN A 111      11.699   7.359  20.395  1.00 85.38           H
ATOM   1478 2HB  GLN A 111      12.858   6.105  20.787  1.00 85.38           H
ATOM   1479  CG  GLN A 111      13.756   7.997  20.270  1.00 85.38           C
ATOM   1480 1HG  GLN A 111      14.722   7.571  20.002  1.00 85.38           H
ATOM   1481 2HG  GLN A 111      13.570   8.822  19.583  1.00 85.38           H
ATOM   1482  CD  GLN A 111      13.804   8.523  21.706  1.00 85.38           C
ATOM   1483  OE1 GLN A 111      12.891   8.338  22.494  1.00 85.38           O
ATOM   1484  NE2 GLN A 111      14.918   9.188  22.001  1.00 85.38           N
ATOM   1485 1HE2 GLN A 111      15.629   9.304  21.308  1.00 85.38           H
ATOM   1486 2HE2 GLN A 111      15.044   9.571  22.916  1.00 85.38           H
ATOM   1487  HN  GLN A 111      14.480   6.533  17.781  1.00 85.38           H
ATOM   1488  N   TRP A 112      10.917   7.971  17.897  1.00 90.73           N
ATOM   1489  CA  TRP A 112      10.384   9.068  17.106  1.00 90.73           C
ATOM   1490  C   TRP A 112      11.031  10.364  17.597  1.00 90.73           C
ATOM   1491  O   TRP A 112      10.770  10.807  18.715  1.00 90.73           O
ATOM   1492  HA  TRP A 112      10.652   8.889  16.065  1.00 90.73           H
ATOM   1493  CB  TRP A 112       8.856   9.100  17.173  1.00 90.73           C
ATOM   1494 1HB  TRP A 112       8.470   8.114  16.915  1.00 90.73           H
ATOM   1495 2HB  TRP A 112       8.552   9.302  18.200  1.00 90.73           H
ATOM   1496  CG  TRP A 112       8.214  10.140  16.252  1.00 90.73           C
ATOM   1497  CD1 TRP A 112       7.792  11.372  16.566  1.00 90.73           C
ATOM   1498  HD1 TRP A 112       7.857  11.807  17.564  1.00 90.73           H
ATOM   1499  CD2 TRP A 112       7.937   9.986  14.844  1.00 90.73           C
ATOM   1500  NE1 TRP A 112       7.265  12.021  15.468  1.00 90.73           N
ATOM   1501  HE1 TRP A 112       6.888  12.947  15.453  1.00 90.73           H
ATOM   1502  CE2 TRP A 112       7.356  11.152  14.388  1.00 90.73           C
ATOM   1503  CE3 TRP A 112       8.170   8.898  13.984  1.00 90.73           C
ATOM   1504  HE3 TRP A 112       8.627   7.968  14.320  1.00 90.73           H
ATOM   1505  CZ2 TRP A 112       6.960  11.342  13.059  1.00 90.73           C
ATOM   1506  HZ2 TRP A 112       6.503  12.273  12.723  1.00 90.73           H
ATOM   1507  CZ3 TRP A 112       7.767   9.104  12.659  1.00 90.73           C
ATOM   1508  HZ3 TRP A 112       7.925   8.291  11.950  1.00 90.73           H
ATOM   1509  CH2 TRP A 112       7.181  10.272  12.184  1.00 90.73           C
ATOM   1510  HH2 TRP A 112       6.896  10.353  11.135  1.00 90.73           H
ATOM   1511  HN  TRP A 112      10.283   7.587  18.568  1.00 90.73           H
ATOM   1512  N   LYS A 113      11.864  10.935  16.739  1.00 82.88           N
ATOM   1513  CA  LYS A 113      12.678  12.073  17.130  1.00 82.88           C
ATOM   1514  C   LYS A 113      12.063  13.354  16.563  1.00 82.88           C
ATOM   1515  O   LYS A 113      12.667  14.423  16.637  1.00 82.88           O
ATOM   1516  HA  LYS A 113      12.655  12.132  18.218  1.00 82.88           H
ATOM   1517  CB  LYS A 113      14.135  11.856  16.719  1.00 82.88           C
ATOM   1518 1HB  LYS A 113      14.200  11.748  15.636  1.00 82.88           H
ATOM   1519 2HB  LYS A 113      14.727  12.731  16.987  1.00 82.88           H
ATOM   1520  CG  LYS A 113      14.717  10.613  17.396  1.00 82.88           C
ATOM   1521 1HG  LYS A 113      14.553  10.670  18.472  1.00 82.88           H
ATOM   1522 2HG  LYS A 113      14.196   9.724  17.041  1.00 82.88           H
ATOM   1523  CD  LYS A 113      16.214  10.482  17.108  1.00 82.88           C
ATOM   1524 1HD  LYS A 113      16.375  10.391  16.034  1.00 82.88           H
ATOM   1525 2HD  LYS A 113      16.731  11.385  17.433  1.00 82.88           H
ATOM   1526  CE  LYS A 113      16.805   9.265  17.823  1.00 82.88           C
ATOM   1527 1HE  LYS A 113      16.626   9.344  18.896  1.00 82.88           H
ATOM   1528 2HE  LYS A 113      16.306   8.358  17.483  1.00 82.88           H
ATOM   1529  NZ  LYS A 113      18.259   9.167  17.563  1.00 82.88           N
ATOM   1530 1HZ  LYS A 113      18.634   8.358  18.045  1.00 82.88           H
ATOM   1531 2HZ  LYS A 113      18.418   9.070  16.566  1.00 82.88           H
ATOM   1532 3HZ  LYS A 113      18.720  10.005  17.899  1.00 82.88           H
ATOM   1533  HN  LYS A 113      11.986  10.633  15.793  1.00 82.88           H
ATOM   1534  N   PHE A 114      10.869  13.204  16.008  1.00 88.75           N
ATOM   1535  CA  PHE A 114      10.236  14.295  15.287  1.00 88.75           C
ATOM   1536  C   PHE A 114       9.030  14.835  16.058  1.00 88.75           C
ATOM   1537  O   PHE A 114       8.597  14.234  17.040  1.00 88.75           O
ATOM   1538  HA  PHE A 114      10.979  15.085  15.179  1.00 88.75           H
ATOM   1539  CB  PHE A 114       9.759  13.729  13.948  1.00 88.75           C
ATOM   1540 1HB  PHE A 114       8.955  13.017  14.132  1.00 88.75           H
ATOM   1541 2HB  PHE A 114       9.338  14.539  13.352  1.00 88.75           H
ATOM   1542  CG  PHE A 114      10.857  13.038  13.138  1.00 88.75           C
ATOM   1543  CD1 PHE A 114      11.772  13.781  12.458  1.00 88.75           C
ATOM   1544  HD1 PHE A 114      11.722  14.869  12.492  1.00 88.75           H
ATOM   1545  CD2 PHE A 114      10.919  11.680  13.096  1.00 88.75           C
ATOM   1546  HD2 PHE A 114      10.186  11.084  13.640  1.00 88.75           H
ATOM   1547  CE1 PHE A 114      12.791  13.139  11.706  1.00 88.75           C
ATOM   1548  HE1 PHE A 114      13.524  13.735  11.162  1.00 88.75           H
ATOM   1549  CE2 PHE A 114      11.939  11.038  12.344  1.00 88.75           C
ATOM   1550  HE2 PHE A 114      11.988   9.950  12.311  1.00 88.75           H
ATOM   1551  CZ  PHE A 114      12.853  11.781  11.665  1.00 88.75           C
ATOM   1552  HZ  PHE A 114      13.635  11.288  11.088  1.00 88.75           H
ATOM   1553  HN  PHE A 114      10.338  12.357  16.045  1.00 88.75           H
ATOM   1554  N   GLN A 115       8.521  15.962  15.583  1.00 81.84           N
ATOM   1555  CA  GLN A 115       7.393  16.607  16.234  1.00 81.84           C
ATOM   1556  C   GLN A 115       6.101  15.843  15.936  1.00 81.84           C
ATOM   1557  O   GLN A 115       6.061  15.015  15.028  1.00 81.84           O
ATOM   1558  HA  GLN A 115       7.611  16.563  17.301  1.00 81.84           H
ATOM   1559  CB  GLN A 115       7.276  18.071  15.806  1.00 81.84           C
ATOM   1560 1HB  GLN A 115       7.230  18.133  14.719  1.00 81.84           H
ATOM   1561 2HB  GLN A 115       6.347  18.493  16.189  1.00 81.84           H
ATOM   1562  CG  GLN A 115       8.463  18.889  16.319  1.00 81.84           C
ATOM   1563 1HG  GLN A 115       8.560  18.759  17.397  1.00 81.84           H
ATOM   1564 2HG  GLN A 115       9.385  18.520  15.869  1.00 81.84           H
ATOM   1565  CD  GLN A 115       8.288  20.373  15.992  1.00 81.84           C
ATOM   1566  OE1 GLN A 115       7.394  20.774  15.265  1.00 81.84           O
ATOM   1567  NE2 GLN A 115       9.190  21.164  16.568  1.00 81.84           N
ATOM   1568 1HE2 GLN A 115       9.898  20.770  17.154  1.00 81.84           H
ATOM   1569 2HE2 GLN A 115       9.159  22.151  16.415  1.00 81.84           H
ATOM   1570  HN  GLN A 115       8.866  16.433  14.771  1.00 81.84           H
ATOM   1571  N   THR A 116       5.077  16.150  16.718  1.00 88.54           N
ATOM   1572  CA  THR A 116       3.784  15.508  16.544  1.00 88.54           C
ATOM   1573  C   THR A 116       3.255  15.751  15.130  1.00 88.54           C
ATOM   1574  O   THR A 116       2.669  14.857  14.520  1.00 88.54           O
ATOM   1575  HA  THR A 116       3.917  14.432  16.656  1.00 88.54           H
ATOM   1576  CB  THR A 116       2.849  16.024  17.640  1.00 88.54           C
ATOM   1577  HB  THR A 116       2.531  17.045  17.431  1.00 88.54           H
ATOM   1578  OG1 THR A 116       3.592  15.846  18.843  1.00 88.54           O
ATOM   1579  HG1 THR A 116       3.186  16.387  19.579  1.00 88.54           H
ATOM   1580  CG2 THR A 116       1.619  15.134  17.827  1.00 88.54           C
ATOM   1581 1HG2 THR A 116       1.937  14.128  18.102  1.00 88.54           H
ATOM   1582 2HG2 THR A 116       1.055  15.094  16.895  1.00 88.54           H
ATOM   1583 3HG2 THR A 116       0.989  15.545  18.616  1.00 88.54           H
ATOM   1584  HN  THR A 116       5.119  16.821  17.458  1.00 88.54           H
ATOM   1585  N   PHE A 117       3.479  16.965  14.648  1.00 91.66           N
ATOM   1586  CA  PHE A 117       3.022  17.339  13.321  1.00 91.66           C
ATOM   1587  C   PHE A 117       3.550  16.367  12.264  1.00 91.66           C
ATOM   1588  O   PHE A 117       2.797  15.906  11.408  1.00 91.66           O
ATOM   1589  HA  PHE A 117       1.933  17.304  13.332  1.00 91.66           H
ATOM   1590  CB  PHE A 117       3.577  18.736  13.034  1.00 91.66           C
ATOM   1591 1HB  PHE A 117       3.199  19.428  13.787  1.00 91.66           H
ATOM   1592 2HB  PHE A 117       4.662  18.713  13.139  1.00 91.66           H
ATOM   1593  CG  PHE A 117       3.224  19.273  11.646  1.00 91.66           C
ATOM   1594  CD1 PHE A 117       4.173  19.319  10.673  1.00 91.66           C
ATOM   1595  HD1 PHE A 117       5.185  18.972  10.882  1.00 91.66           H
ATOM   1596  CD2 PHE A 117       1.961  19.706  11.385  1.00 91.66           C
ATOM   1597  HD2 PHE A 117       1.201  19.670  12.165  1.00 91.66           H
ATOM   1598  CE1 PHE A 117       3.845  19.817   9.384  1.00 91.66           C
ATOM   1599  HE1 PHE A 117       4.605  19.854   8.604  1.00 91.66           H
ATOM   1600  CE2 PHE A 117       1.633  20.205  10.097  1.00 91.66           C
ATOM   1601  HE2 PHE A 117       0.621  20.551   9.888  1.00 91.66           H
ATOM   1602  CZ  PHE A 117       2.582  20.250   9.123  1.00 91.66           C
ATOM   1603  HZ  PHE A 117       2.331  20.633   8.134  1.00 91.66           H
ATOM   1604  HN  PHE A 117       3.962  17.684  15.147  1.00 91.66           H
ATOM   1605  N   MET A 118       4.842  16.085  12.359  1.00 88.72           N
ATOM   1606  CA  MET A 118       5.484  15.191  11.410  1.00 88.72           C
ATOM   1607  C   MET A 118       4.915  13.775  11.519  1.00 88.72           C
ATOM   1608  O   MET A 118       4.837  13.055  10.525  1.00 88.72           O
ATOM   1609  HA  MET A 118       5.265  15.603  10.425  1.00 88.72           H
ATOM   1610  CB  MET A 118       6.990  15.158  11.678  1.00 88.72           C
ATOM   1611 1HB  MET A 118       7.170  14.980  12.738  1.00 88.72           H
ATOM   1612 2HB  MET A 118       7.442  14.329  11.133  1.00 88.72           H
ATOM   1613  CG  MET A 118       7.650  16.473  11.257  1.00 88.72           C
ATOM   1614 1HG  MET A 118       7.270  17.292  11.866  1.00 88.72           H
ATOM   1615 2HG  MET A 118       8.725  16.420  11.428  1.00 88.72           H
ATOM   1616  SD  MET A 118       7.323  16.795   9.532  1.00 88.72           S
ATOM   1617  CE  MET A 118       8.211  15.435   8.789  1.00 88.72           C
ATOM   1618 1HE  MET A 118       9.265  15.499   9.060  1.00 88.72           H
ATOM   1619 2HE  MET A 118       7.799  14.493   9.149  1.00 88.72           H
ATOM   1620 3HE  MET A 118       8.110  15.485   7.705  1.00 88.72           H
ATOM   1621  HN  MET A 118       5.444  16.454  13.066  1.00 88.72           H
ATOM   1622  N   CYS A 119       4.531  13.418  12.736  1.00 93.90           N
ATOM   1623  CA  CYS A 119       3.908  12.127  12.976  1.00 93.90           C
ATOM   1624  C   CYS A 119       2.607  12.066  12.173  1.00 93.90           C
ATOM   1625  O   CYS A 119       2.351  11.087  11.474  1.00 93.90           O
ATOM   1626  HA  CYS A 119       4.612  11.370  12.631  1.00 93.90           H
ATOM   1627  CB  CYS A 119       3.670  11.883  14.467  1.00 93.90           C
ATOM   1628 1HB  CYS A 119       4.623  11.833  14.993  1.00 93.90           H
ATOM   1629 2HB  CYS A 119       3.112  12.715  14.896  1.00 93.90           H
ATOM   1630  SG  CYS A 119       2.744  10.322  14.705  1.00 93.90           S
ATOM   1631  HN  CYS A 119       4.641  13.992  13.548  1.00 93.90           H
ATOM   1632  N   LYS A 120       1.820  13.124  12.300  1.00 92.18           N
ATOM   1633  CA  LYS A 120       0.546  13.197  11.605  1.00 92.18           C
ATOM   1634  C   LYS A 120       0.785  13.098  10.097  1.00 92.18           C
ATOM   1635  O   LYS A 120       0.116  12.331   9.408  1.00 92.18           O
ATOM   1636  HA  LYS A 120      -0.046  12.336  11.917  1.00 92.18           H
ATOM   1637  CB  LYS A 120      -0.223  14.451  12.025  1.00 92.18           C
ATOM   1638 1HB  LYS A 120       0.427  15.323  11.949  1.00 92.18           H
ATOM   1639 2HB  LYS A 120      -1.057  14.616  11.344  1.00 92.18           H
ATOM   1640  CG  LYS A 120      -0.744  14.321  13.458  1.00 92.18           C
ATOM   1641 1HG  LYS A 120      -1.437  13.481  13.521  1.00 92.18           H
ATOM   1642 2HG  LYS A 120       0.084  14.102  14.132  1.00 92.18           H
ATOM   1643  CD  LYS A 120      -1.448  15.604  13.904  1.00 92.18           C
ATOM   1644 1HD  LYS A 120      -0.747  16.438  13.869  1.00 92.18           H
ATOM   1645 2HD  LYS A 120      -2.257  15.839  13.213  1.00 92.18           H
ATOM   1646  CE  LYS A 120      -2.005  15.459  15.321  1.00 92.18           C
ATOM   1647 1HE  LYS A 120      -1.258  14.998  15.967  1.00 92.18           H
ATOM   1648 2HE  LYS A 120      -2.222  16.444  15.736  1.00 92.18           H
ATOM   1649  NZ  LYS A 120      -3.236  14.637  15.312  1.00 92.18           N
ATOM   1650 1HZ  LYS A 120      -3.719  14.741  16.198  1.00 92.18           H
ATOM   1651 2HZ  LYS A 120      -3.842  14.944  14.559  1.00 92.18           H
ATOM   1652 3HZ  LYS A 120      -2.991  13.663  15.173  1.00 92.18           H
ATOM   1653  HN  LYS A 120       2.040  13.921  12.863  1.00 92.18           H
ATOM   1654  N   VAL A 121       1.742  13.887   9.630  1.00 93.38           N
ATOM   1655  CA  VAL A 121       2.005  13.980   8.204  1.00 93.38           C
ATOM   1656  C   VAL A 121       2.441  12.610   7.679  1.00 93.38           C
ATOM   1657  O   VAL A 121       1.905  12.123   6.685  1.00 93.38           O
ATOM   1658  HA  VAL A 121       1.072  14.262   7.715  1.00 93.38           H
ATOM   1659  CB  VAL A 121       3.034  15.079   7.932  1.00 93.38           C
ATOM   1660  HB  VAL A 121       3.897  14.896   8.572  1.00 93.38           H
ATOM   1661  CG1 VAL A 121       3.510  15.037   6.478  1.00 93.38           C
ATOM   1662 1HG1 VAL A 121       3.969  14.070   6.274  1.00 93.38           H
ATOM   1663 2HG1 VAL A 121       2.659  15.183   5.813  1.00 93.38           H
ATOM   1664 3HG1 VAL A 121       4.240  15.829   6.312  1.00 93.38           H
ATOM   1665  CG2 VAL A 121       2.470  16.457   8.285  1.00 93.38           C
ATOM   1666 1HG2 VAL A 121       1.583  16.652   7.682  1.00 93.38           H
ATOM   1667 2HG2 VAL A 121       2.204  16.481   9.341  1.00 93.38           H
ATOM   1668 3HG2 VAL A 121       3.222  17.220   8.082  1.00 93.38           H
ATOM   1669  HN  VAL A 121       2.331  14.453  10.206  1.00 93.38           H
ATOM   1670  N   VAL A 122       3.409  12.028   8.371  1.00 92.71           N
ATOM   1671  CA  VAL A 122       4.048  10.815   7.889  1.00 92.71           C
ATOM   1672  C   VAL A 122       3.016   9.688   7.829  1.00 92.71           C
ATOM   1673  O   VAL A 122       2.927   8.974   6.831  1.00 92.71           O
ATOM   1674  HA  VAL A 122       4.410  11.014   6.880  1.00 92.71           H
ATOM   1675  CB  VAL A 122       5.255  10.476   8.766  1.00 92.71           C
ATOM   1676  HB  VAL A 122       4.925  10.478   9.805  1.00 92.71           H
ATOM   1677  CG1 VAL A 122       5.790   9.079   8.445  1.00 92.71           C
ATOM   1678 1HG1 VAL A 122       5.008   8.340   8.625  1.00 92.71           H
ATOM   1679 2HG1 VAL A 122       6.095   9.038   7.400  1.00 92.71           H
ATOM   1680 3HG1 VAL A 122       6.647   8.863   9.083  1.00 92.71           H
ATOM   1681  CG2 VAL A 122       6.353  11.530   8.620  1.00 92.71           C
ATOM   1682 1HG2 VAL A 122       6.679  11.575   7.581  1.00 92.71           H
ATOM   1683 2HG2 VAL A 122       5.965  12.504   8.921  1.00 92.71           H
ATOM   1684 3HG2 VAL A 122       7.199  11.265   9.254  1.00 92.71           H
ATOM   1685  HN  VAL A 122       3.755  12.369   9.245  1.00 92.71           H
ATOM   1686  N   ASN A 123       2.261   9.562   8.911  1.00 91.51           N
ATOM   1687  CA  ASN A 123       1.237   8.535   8.994  1.00 91.51           C
ATOM   1688  C   ASN A 123       0.203   8.761   7.889  1.00 91.51           C
ATOM   1689  O   ASN A 123      -0.219   7.816   7.225  1.00 91.51           O
ATOM   1690  HA  ASN A 123       1.769   7.590   8.879  1.00 91.51           H
ATOM   1691  CB  ASN A 123       0.511   8.587  10.340  1.00 91.51           C
ATOM   1692 1HB  ASN A 123       0.523   9.608  10.723  1.00 91.51           H
ATOM   1693 2HB  ASN A 123      -0.534   8.310  10.204  1.00 91.51           H
ATOM   1694  CG  ASN A 123       1.167   7.647  11.353  1.00 91.51           C
ATOM   1695  OD1 ASN A 123       1.989   6.809  11.021  1.00 91.51           O
ATOM   1696  ND2 ASN A 123       0.759   7.833  12.605  1.00 91.51           N
ATOM   1697 1HD2 ASN A 123       0.081   8.539  12.811  1.00 91.51           H
ATOM   1698 2HD2 ASN A 123       1.130   7.266  13.341  1.00 91.51           H
ATOM   1699  HN  ASN A 123       2.340  10.146   9.719  1.00 91.51           H
ATOM   1700  N   SER A 124      -0.177  10.020   7.727  1.00 92.33           N
ATOM   1701  CA  SER A 124      -1.207  10.374   6.766  1.00 92.33           C
ATOM   1702  C   SER A 124      -0.722  10.076   5.345  1.00 92.33           C
ATOM   1703  O   SER A 124      -1.451   9.491   4.546  1.00 92.33           O
ATOM   1704  HA  SER A 124      -2.063   9.747   7.016  1.00 92.33           H
ATOM   1705  CB  SER A 124      -1.599  11.847   6.894  1.00 92.33           C
ATOM   1706 1HB  SER A 124      -0.739  12.473   6.657  1.00 92.33           H
ATOM   1707 2HB  SER A 124      -2.374  12.081   6.165  1.00 92.33           H
ATOM   1708  OG  SER A 124      -2.068  12.162   8.203  1.00 92.33           O
ATOM   1709  HG  SER A 124      -1.427  12.782   8.655  1.00 92.33           H
ATOM   1710  HN  SER A 124       0.206  10.790   8.238  1.00 92.33           H
ATOM   1711  N   MET A 125       0.507  10.492   5.075  1.00 85.55           N
ATOM   1712  CA  MET A 125       1.091  10.294   3.759  1.00 85.55           C
ATOM   1713  C   MET A 125       1.162   8.806   3.409  1.00 85.55           C
ATOM   1714  O   MET A 125       0.791   8.406   2.307  1.00 85.55           O
ATOM   1715  HA  MET A 125       0.428  10.807   3.063  1.00 85.55           H
ATOM   1716  CB  MET A 125       2.499  10.893   3.730  1.00 85.55           C
ATOM   1717 1HB  MET A 125       3.027  10.633   4.647  1.00 85.55           H
ATOM   1718 2HB  MET A 125       3.064  10.463   2.904  1.00 85.55           H
ATOM   1719  CG  MET A 125       2.444  12.415   3.580  1.00 85.55           C
ATOM   1720 1HG  MET A 125       1.841  12.681   2.712  1.00 85.55           H
ATOM   1721 2HG  MET A 125       1.961  12.857   4.451  1.00 85.55           H
ATOM   1722  SD  MET A 125       4.094  13.070   3.401  1.00 85.55           S
ATOM   1723  CE  MET A 125       4.473  12.510   1.749  1.00 85.55           C
ATOM   1724 1HE  MET A 125       4.422  11.422   1.713  1.00 85.55           H
ATOM   1725 2HE  MET A 125       3.751  12.930   1.048  1.00 85.55           H
ATOM   1726 3HE  MET A 125       5.476  12.836   1.475  1.00 85.55           H
ATOM   1727  HN  MET A 125       1.099  10.955   5.735  1.00 85.55           H
ATOM   1728  N   TYR A 126       1.642   8.027   4.367  1.00 85.42           N
ATOM   1729  CA  TYR A 126       1.780   6.595   4.169  1.00 85.42           C
ATOM   1730  C   TYR A 126       0.447   5.968   3.753  1.00 85.42           C
ATOM   1731  O   TYR A 126       0.387   5.215   2.782  1.00 85.42           O
ATOM   1732  HA  TYR A 126       2.511   6.434   3.377  1.00 85.42           H
ATOM   1733  CB  TYR A 126       2.199   6.019   5.523  1.00 85.42           C
ATOM   1734 1HB  TYR A 126       3.239   6.286   5.713  1.00 85.42           H
ATOM   1735 2HB  TYR A 126       1.602   6.487   6.306  1.00 85.42           H
ATOM   1736  CG  TYR A 126       2.050   4.500   5.627  1.00 85.42           C
ATOM   1737  CD1 TYR A 126       0.983   3.957   6.314  1.00 85.42           C
ATOM   1738  HD1 TYR A 126       0.247   4.611   6.782  1.00 85.42           H
ATOM   1739  CD2 TYR A 126       2.983   3.673   5.034  1.00 85.42           C
ATOM   1740  HD2 TYR A 126       3.825   4.102   4.492  1.00 85.42           H
ATOM   1741  CE1 TYR A 126       0.843   2.527   6.412  1.00 85.42           C
ATOM   1742  HE1 TYR A 126       0.005   2.085   6.951  1.00 85.42           H
ATOM   1743  CE2 TYR A 126       2.842   2.244   5.132  1.00 85.42           C
ATOM   1744  HE2 TYR A 126       3.571   1.579   4.669  1.00 85.42           H
ATOM   1745  CZ  TYR A 126       1.779   1.741   5.816  1.00 85.42           C
ATOM   1746  OH  TYR A 126       1.647   0.391   5.909  1.00 85.42           O
ATOM   1747  HH  TYR A 126       0.789   0.162   6.369  1.00 85.42           H
ATOM   1748  HN  TYR A 126       1.933   8.359   5.265  1.00 85.42           H
ATOM   1749  N   LYS A 127      -0.589   6.303   4.508  1.00 84.97           N
ATOM   1750  CA  LYS A 127      -1.875   5.646   4.347  1.00 84.97           C
ATOM   1751  C   LYS A 127      -2.517   6.107   3.037  1.00 84.97           C
ATOM   1752  O   LYS A 127      -3.106   5.305   2.314  1.00 84.97           O
ATOM   1753  HA  LYS A 127      -1.689   4.574   4.282  1.00 84.97           H
ATOM   1754  CB  LYS A 127      -2.754   5.880   5.578  1.00 84.97           C
ATOM   1755 1HB  LYS A 127      -2.171   5.710   6.483  1.00 84.97           H
ATOM   1756 2HB  LYS A 127      -3.083   6.918   5.602  1.00 84.97           H
ATOM   1757  CG  LYS A 127      -3.970   4.952   5.567  1.00 84.97           C
ATOM   1758 1HG  LYS A 127      -4.668   5.271   4.792  1.00 84.97           H
ATOM   1759 2HG  LYS A 127      -3.657   3.939   5.316  1.00 84.97           H
ATOM   1760  CD  LYS A 127      -4.673   4.954   6.926  1.00 84.97           C
ATOM   1761 1HD  LYS A 127      -4.006   4.545   7.685  1.00 84.97           H
ATOM   1762 2HD  LYS A 127      -4.901   5.978   7.221  1.00 84.97           H
ATOM   1763  CE  LYS A 127      -5.963   4.132   6.877  1.00 84.97           C
ATOM   1764 1HE  LYS A 127      -6.567   4.443   6.025  1.00 84.97           H
ATOM   1765 2HE  LYS A 127      -5.725   3.079   6.731  1.00 84.97           H
ATOM   1766  NZ  LYS A 127      -6.734   4.303   8.129  1.00 84.97           N
ATOM   1767 1HZ  LYS A 127      -7.505   3.645   8.143  1.00 84.97           H
ATOM   1768 2HZ  LYS A 127      -6.129   4.132   8.924  1.00 84.97           H
ATOM   1769 3HZ  LYS A 127      -7.096   5.249   8.176  1.00 84.97           H
ATOM   1770  HN  LYS A 127      -0.559   7.006   5.218  1.00 84.97           H
ATOM   1771  N   MET A 128      -2.382   7.398   2.771  1.00 86.60           N
ATOM   1772  CA  MET A 128      -2.925   7.972   1.552  1.00 86.60           C
ATOM   1773  C   MET A 128      -2.327   7.299   0.315  1.00 86.60           C
ATOM   1774  O   MET A 128      -3.048   6.957  -0.621  1.00 86.60           O
ATOM   1775  HA  MET A 128      -3.999   7.785   1.592  1.00 86.60           H
ATOM   1776  CB  MET A 128      -2.623   9.471   1.514  1.00 86.60           C
ATOM   1777 1HB  MET A 128      -2.984   9.942   2.428  1.00 86.60           H
ATOM   1778 2HB  MET A 128      -1.545   9.628   1.479  1.00 86.60           H
ATOM   1779  CG  MET A 128      -3.279  10.132   0.300  1.00 86.60           C
ATOM   1780 1HG  MET A 128      -2.901   9.683  -0.618  1.00 86.60           H
ATOM   1781 2HG  MET A 128      -4.355   9.961   0.319  1.00 86.60           H
ATOM   1782  SD  MET A 128      -2.942  11.885   0.303  1.00 86.60           S
ATOM   1783  CE  MET A 128      -1.215  11.870  -0.147  1.00 86.60           C
ATOM   1784 1HE  MET A 128      -0.650  11.309   0.598  1.00 86.60           H
ATOM   1785 2HE  MET A 128      -1.098  11.398  -1.123  1.00 86.60           H
ATOM   1786 3HE  MET A 128      -0.841  12.893  -0.191  1.00 86.60           H
ATOM   1787  HN  MET A 128      -1.913   8.047   3.371  1.00 86.60           H
ATOM   1788  N   ASN A 129      -1.013   7.128   0.351  1.00 81.50           N
ATOM   1789  CA  ASN A 129      -0.298   6.584  -0.791  1.00 81.50           C
ATOM   1790  C   ASN A 129      -0.582   5.085  -0.898  1.00 81.50           C
ATOM   1791  O   ASN A 129      -0.681   4.546  -1.999  1.00 81.50           O
ATOM   1792  HA  ASN A 129      -0.667   7.141  -1.652  1.00 81.50           H
ATOM   1793  CB  ASN A 129       1.213   6.769  -0.633  1.00 81.50           C
ATOM   1794 1HB  ASN A 129       1.534   6.364   0.327  1.00 81.50           H
ATOM   1795 2HB  ASN A 129       1.734   6.205  -1.407  1.00 81.50           H
ATOM   1796  CG  ASN A 129       1.597   8.247  -0.724  1.00 81.50           C
ATOM   1797  OD1 ASN A 129       1.065   9.006  -1.517  1.00 81.50           O
ATOM   1798  ND2 ASN A 129       2.549   8.612   0.130  1.00 81.50           N
ATOM   1799 1HD2 ASN A 129       2.945   7.939   0.755  1.00 81.50           H
ATOM   1800 2HD2 ASN A 129       2.869   9.559   0.147  1.00 81.50           H
ATOM   1801  HN  ASN A 129      -0.441   7.354   1.139  1.00 81.50           H
ATOM   1802  N   PHE A 130      -0.706   4.454   0.260  1.00 85.06           N
ATOM   1803  CA  PHE A 130      -1.033   3.039   0.311  1.00 85.06           C
ATOM   1804  C   PHE A 130      -2.297   2.739  -0.499  1.00 85.06           C
ATOM   1805  O   PHE A 130      -2.286   1.878  -1.376  1.00 85.06           O
ATOM   1806  HA  PHE A 130      -0.191   2.497  -0.120  1.00 85.06           H
ATOM   1807  CB  PHE A 130      -1.287   2.691   1.779  1.00 85.06           C
ATOM   1808 1HB  PHE A 130      -0.360   2.817   2.337  1.00 85.06           H
ATOM   1809 2HB  PHE A 130      -2.006   3.400   2.190  1.00 85.06           H
ATOM   1810  CG  PHE A 130      -1.810   1.270   2.000  1.00 85.06           C
ATOM   1811  CD1 PHE A 130      -3.138   1.059   2.206  1.00 85.06           C
ATOM   1812  HD1 PHE A 130      -3.829   1.901   2.215  1.00 85.06           H
ATOM   1813  CD2 PHE A 130      -0.948   0.219   1.989  1.00 85.06           C
ATOM   1814  HD2 PHE A 130       0.116   0.388   1.824  1.00 85.06           H
ATOM   1815  CE1 PHE A 130      -3.623  -0.260   2.411  1.00 85.06           C
ATOM   1816  HE1 PHE A 130      -4.687  -0.430   2.577  1.00 85.06           H
ATOM   1817  CE2 PHE A 130      -1.433  -1.100   2.194  1.00 85.06           C
ATOM   1818  HE2 PHE A 130      -0.742  -1.943   2.186  1.00 85.06           H
ATOM   1819  CZ  PHE A 130      -2.761  -1.311   2.401  1.00 85.06           C
ATOM   1820  HZ  PHE A 130      -3.133  -2.324   2.558  1.00 85.06           H
ATOM   1821  HN  PHE A 130      -0.587   4.892   1.151  1.00 85.06           H
ATOM   1822  N   TYR A 131      -3.355   3.467  -0.174  1.00 91.49           N
ATOM   1823  CA  TYR A 131      -4.627   3.283  -0.853  1.00 91.49           C
ATOM   1824  C   TYR A 131      -4.529   3.697  -2.322  1.00 91.49           C
ATOM   1825  O   TYR A 131      -5.083   3.033  -3.196  1.00 91.49           O
ATOM   1826  HA  TYR A 131      -4.888   2.226  -0.797  1.00 91.49           H
ATOM   1827  CB  TYR A 131      -5.622   4.202  -0.141  1.00 91.49           C
ATOM   1828 1HB  TYR A 131      -5.143   5.164   0.044  1.00 91.49           H
ATOM   1829 2HB  TYR A 131      -6.467   4.389  -0.804  1.00 91.49           H
ATOM   1830  CG  TYR A 131      -6.145   3.646   1.184  1.00 91.49           C
ATOM   1831  CD1 TYR A 131      -6.729   2.396   1.226  1.00 91.49           C
ATOM   1832  HD1 TYR A 131      -6.817   1.806   0.314  1.00 91.49           H
ATOM   1833  CD2 TYR A 131      -6.033   4.394   2.339  1.00 91.49           C
ATOM   1834  HD2 TYR A 131      -5.572   5.381   2.306  1.00 91.49           H
ATOM   1835  CE1 TYR A 131      -7.221   1.872   2.473  1.00 91.49           C
ATOM   1836  HE1 TYR A 131      -7.685   0.887   2.520  1.00 91.49           H
ATOM   1837  CE2 TYR A 131      -6.526   3.870   3.586  1.00 91.49           C
ATOM   1838  HE2 TYR A 131      -6.444   4.450   4.506  1.00 91.49           H
ATOM   1839  CZ  TYR A 131      -7.096   2.635   3.592  1.00 91.49           C
ATOM   1840  OH  TYR A 131      -7.561   2.140   4.770  1.00 91.49           O
ATOM   1841  HH  TYR A 131      -7.959   2.877   5.317  1.00 91.49           H
ATOM   1842  HN  TYR A 131      -3.353   4.171   0.537  1.00 91.49           H
ATOM   1843  N   SER A 132      -3.820   4.793  -2.549  1.00 90.60           N
ATOM   1844  CA  SER A 132      -3.686   5.333  -3.892  1.00 90.60           C
ATOM   1845  C   SER A 132      -3.053   4.290  -4.815  1.00 90.60           C
ATOM   1846  O   SER A 132      -3.521   4.080  -5.932  1.00 90.60           O
ATOM   1847  HA  SER A 132      -4.702   5.562  -4.213  1.00 90.60           H
ATOM   1848  CB  SER A 132      -2.851   6.616  -3.889  1.00 90.60           C
ATOM   1849 1HB  SER A 132      -1.857   6.400  -3.498  1.00 90.60           H
ATOM   1850 2HB  SER A 132      -2.723   6.967  -4.912  1.00 90.60           H
ATOM   1851  OG  SER A 132      -3.454   7.643  -3.107  1.00 90.60           O
ATOM   1852  HG  SER A 132      -2.998   7.711  -2.220  1.00 90.60           H
ATOM   1853  HN  SER A 132      -3.343   5.308  -1.837  1.00 90.60           H
ATOM   1854  N   CYS A 133      -1.999   3.664  -4.312  1.00 87.75           N
ATOM   1855  CA  CYS A 133      -1.265   2.686  -5.097  1.00 87.75           C
ATOM   1856  C   CYS A 133      -2.218   1.543  -5.452  1.00 87.75           C
ATOM   1857  O   CYS A 133      -2.332   1.165  -6.617  1.00 87.75           O
ATOM   1858  HA  CYS A 133      -0.924   3.199  -5.996  1.00 87.75           H
ATOM   1859  CB  CYS A 133      -0.022   2.185  -4.358  1.00 87.75           C
ATOM   1860 1HB  CYS A 133      -0.297   1.833  -3.364  1.00 87.75           H
ATOM   1861 2HB  CYS A 133       0.408   1.336  -4.889  1.00 87.75           H
ATOM   1862  SG  CYS A 133       1.212   3.530  -4.226  1.00 87.75           S
ATOM   1863  HG  CYS A 133       2.269   2.778  -4.521  1.00 87.75           H
ATOM   1864  HN  CYS A 133      -1.646   3.816  -3.389  1.00 87.75           H
ATOM   1865  N   VAL A 134      -2.877   1.024  -4.426  1.00 87.23           N
ATOM   1866  CA  VAL A 134      -3.702  -0.161  -4.589  1.00 87.23           C
ATOM   1867  C   VAL A 134      -4.848   0.150  -5.554  1.00 87.23           C
ATOM   1868  O   VAL A 134      -5.176  -0.663  -6.416  1.00 87.23           O
ATOM   1869  HA  VAL A 134      -3.077  -0.939  -5.026  1.00 87.23           H
ATOM   1870  CB  VAL A 134      -4.187  -0.652  -3.224  1.00 87.23           C
ATOM   1871  HB  VAL A 134      -4.706   0.173  -2.735  1.00 87.23           H
ATOM   1872  CG1 VAL A 134      -5.180  -1.806  -3.377  1.00 87.23           C
ATOM   1873 1HG1 VAL A 134      -6.041  -1.470  -3.954  1.00 87.23           H
ATOM   1874 2HG1 VAL A 134      -4.696  -2.634  -3.895  1.00 87.23           H
ATOM   1875 3HG1 VAL A 134      -5.508  -2.136  -2.392  1.00 87.23           H
ATOM   1876  CG2 VAL A 134      -3.008  -1.057  -2.336  1.00 87.23           C
ATOM   1877 1HG2 VAL A 134      -2.449  -1.859  -2.818  1.00 87.23           H
ATOM   1878 2HG2 VAL A 134      -2.354  -0.198  -2.187  1.00 87.23           H
ATOM   1879 3HG2 VAL A 134      -3.381  -1.402  -1.372  1.00 87.23           H
ATOM   1880  HN  VAL A 134      -2.853   1.399  -3.500  1.00 87.23           H
ATOM   1881  N   LEU A 135      -5.426   1.329  -5.376  1.00 91.99           N
ATOM   1882  CA  LEU A 135      -6.569   1.731  -6.178  1.00 91.99           C
ATOM   1883  C   LEU A 135      -6.123   1.936  -7.627  1.00 91.99           C
ATOM   1884  O   LEU A 135      -6.867   1.634  -8.559  1.00 91.99           O
ATOM   1885  HA  LEU A 135      -7.290   0.914  -6.151  1.00 91.99           H
ATOM   1886  CB  LEU A 135      -7.249   2.956  -5.565  1.00 91.99           C
ATOM   1887 1HB  LEU A 135      -6.493   3.723  -5.400  1.00 91.99           H
ATOM   1888 2HB  LEU A 135      -7.956   3.357  -6.292  1.00 91.99           H
ATOM   1889  CG  LEU A 135      -7.993   2.722  -4.249  1.00 91.99           C
ATOM   1890  HG  LEU A 135      -7.300   2.268  -3.541  1.00 91.99           H
ATOM   1891  CD1 LEU A 135      -8.459   4.046  -3.639  1.00 91.99           C
ATOM   1892 1HD1 LEU A 135      -7.595   4.680  -3.444  1.00 91.99           H
ATOM   1893 2HD1 LEU A 135      -9.130   4.550  -4.335  1.00 91.99           H
ATOM   1894 3HD1 LEU A 135      -8.985   3.850  -2.704  1.00 91.99           H
ATOM   1895  CD2 LEU A 135      -9.151   1.740  -4.440  1.00 91.99           C
ATOM   1896 1HD2 LEU A 135      -9.852   2.144  -5.171  1.00 91.99           H
ATOM   1897 2HD2 LEU A 135      -8.763   0.786  -4.797  1.00 91.99           H
ATOM   1898 3HD2 LEU A 135      -9.663   1.592  -3.490  1.00 91.99           H
ATOM   1899  HN  LEU A 135      -5.126   2.003  -4.700  1.00 91.99           H
ATOM   1900  N   LEU A 136      -4.909   2.449  -7.772  1.00 90.18           N
ATOM   1901  CA  LEU A 136      -4.355   2.697  -9.092  1.00 90.18           C
ATOM   1902  C   LEU A 136      -4.140   1.363  -9.810  1.00 90.18           C
ATOM   1903  O   LEU A 136      -4.470   1.227 -10.987  1.00 90.18           O
ATOM   1904  HA  LEU A 136      -5.090   3.276  -9.652  1.00 90.18           H
ATOM   1905  CB  LEU A 136      -3.090   3.551  -8.990  1.00 90.18           C
ATOM   1906 1HB  LEU A 136      -2.477   3.162  -8.176  1.00 90.18           H
ATOM   1907 2HB  LEU A 136      -2.516   3.426  -9.908  1.00 90.18           H
ATOM   1908  CG  LEU A 136      -3.307   5.047  -8.757  1.00 90.18           C
ATOM   1909  HG  LEU A 136      -4.005   5.166  -7.928  1.00 90.18           H
ATOM   1910  CD1 LEU A 136      -2.002   5.734  -8.350  1.00 90.18           C
ATOM   1911 1HD1 LEU A 136      -1.628   5.288  -7.429  1.00 90.18           H
ATOM   1912 2HD1 LEU A 136      -1.263   5.608  -9.142  1.00 90.18           H
ATOM   1913 3HD1 LEU A 136      -2.185   6.797  -8.191  1.00 90.18           H
ATOM   1914  CD2 LEU A 136      -3.945   5.706  -9.982  1.00 90.18           C
ATOM   1915 1HD2 LEU A 136      -3.291   5.578 -10.844  1.00 90.18           H
ATOM   1916 2HD2 LEU A 136      -4.909   5.240 -10.184  1.00 90.18           H
ATOM   1917 3HD2 LEU A 136      -4.088   6.769  -9.789  1.00 90.18           H
ATOM   1918  HN  LEU A 136      -4.310   2.692  -7.010  1.00 90.18           H
ATOM   1919  N   ILE A 137      -3.589   0.412  -9.070  1.00 84.00           N
ATOM   1920  CA  ILE A 137      -3.326  -0.907  -9.621  1.00 84.00           C
ATOM   1921  C   ILE A 137      -4.642  -1.531 -10.090  1.00 84.00           C
ATOM   1922  O   ILE A 137      -4.700  -2.137 -11.158  1.00 84.00           O
ATOM   1923  HA  ILE A 137      -2.678  -0.775 -10.488  1.00 84.00           H
ATOM   1924  CB  ILE A 137      -2.562  -1.767  -8.612  1.00 84.00           C
ATOM   1925  HB  ILE A 137      -3.063  -1.687  -7.647  1.00 84.00           H
ATOM   1926  CG1 ILE A 137      -1.133  -1.252  -8.424  1.00 84.00           C
ATOM   1927 1HG1 ILE A 137      -0.534  -1.505  -9.298  1.00 84.00           H
ATOM   1928 2HG1 ILE A 137      -1.142  -0.165  -8.347  1.00 84.00           H
ATOM   1929  CG2 ILE A 137      -2.592  -3.242  -9.016  1.00 84.00           C
ATOM   1930 1HG2 ILE A 137      -3.625  -3.587  -9.057  1.00 84.00           H
ATOM   1931 2HG2 ILE A 137      -2.130  -3.360  -9.996  1.00 84.00           H
ATOM   1932 3HG2 ILE A 137      -2.042  -3.831  -8.282  1.00 84.00           H
ATOM   1933  CD1 ILE A 137      -0.495  -1.853  -7.170  1.00 84.00           C
ATOM   1934 1HD1 ILE A 137      -1.084  -1.578  -6.295  1.00 84.00           H
ATOM   1935 2HD1 ILE A 137      -0.467  -2.939  -7.261  1.00 84.00           H
ATOM   1936 3HD1 ILE A 137       0.519  -1.471  -7.060  1.00 84.00           H
ATOM   1937  HN  ILE A 137      -3.324   0.530  -8.113  1.00 84.00           H
ATOM   1938  N   MET A 138      -5.666  -1.361  -9.267  1.00 88.47           N
ATOM   1939  CA  MET A 138      -6.986  -1.868  -9.600  1.00 88.47           C
ATOM   1940  C   MET A 138      -7.504  -1.239 -10.895  1.00 88.47           C
ATOM   1941  O   MET A 138      -8.040  -1.935 -11.756  1.00 88.47           O
ATOM   1942  HA  MET A 138      -6.863  -2.942  -9.734  1.00 88.47           H
ATOM   1943  CB  MET A 138      -7.956  -1.557  -8.458  1.00 88.47           C
ATOM   1944 1HB  MET A 138      -7.572  -1.973  -7.527  1.00 88.47           H
ATOM   1945 2HB  MET A 138      -8.028  -0.478  -8.320  1.00 88.47           H
ATOM   1946  CG  MET A 138      -9.344  -2.133  -8.746  1.00 88.47           C
ATOM   1947 1HG  MET A 138      -9.711  -1.759  -9.702  1.00 88.47           H
ATOM   1948 2HG  MET A 138      -9.287  -3.218  -8.829  1.00 88.47           H
ATOM   1949  SD  MET A 138     -10.476  -1.680  -7.442  1.00 88.47           S
ATOM   1950  CE  MET A 138     -10.642   0.067  -7.768  1.00 88.47           C
ATOM   1951 1HE  MET A 138      -9.666   0.545  -7.693  1.00 88.47           H
ATOM   1952 2HE  MET A 138     -11.042   0.213  -8.771  1.00 88.47           H
ATOM   1953 3HE  MET A 138     -11.320   0.510  -7.038  1.00 88.47           H
ATOM   1954  HN  MET A 138      -5.605  -0.888  -8.388  1.00 88.47           H
ATOM   1955  N   CYS A 139      -7.325   0.070 -10.993  1.00 90.12           N
ATOM   1956  CA  CYS A 139      -7.844   0.814 -12.128  1.00 90.12           C
ATOM   1957  C   CYS A 139      -7.083   0.371 -13.380  1.00 90.12           C
ATOM   1958  O   CYS A 139      -7.659   0.290 -14.464  1.00 90.12           O
ATOM   1959  HA  CYS A 139      -8.902   0.564 -12.210  1.00 90.12           H
ATOM   1960  CB  CYS A 139      -7.748   2.325 -11.907  1.00 90.12           C
ATOM   1961 1HB  CYS A 139      -6.757   2.584 -11.534  1.00 90.12           H
ATOM   1962 2HB  CYS A 139      -7.880   2.849 -12.853  1.00 90.12           H
ATOM   1963  SG  CYS A 139      -9.024   2.864 -10.711  1.00 90.12           S
ATOM   1964  HG  CYS A 139      -8.401   2.409  -9.628  1.00 90.12           H
ATOM   1965  HN  CYS A 139      -6.838   0.620 -10.315  1.00 90.12           H
ATOM   1966  N   ILE A 140      -5.801   0.097 -13.188  1.00 83.04           N
ATOM   1967  CA  ILE A 140      -4.969  -0.387 -14.276  1.00 83.04           C
ATOM   1968  C   ILE A 140      -5.551  -1.696 -14.814  1.00 83.04           C
ATOM   1969  O   ILE A 140      -5.605  -1.905 -16.025  1.00 83.04           O
ATOM   1970  HA  ILE A 140      -5.003   0.358 -15.071  1.00 83.04           H
ATOM   1971  CB  ILE A 140      -3.511  -0.502 -13.826  1.00 83.04           C
ATOM   1972  HB  ILE A 140      -3.492  -0.993 -12.853  1.00 83.04           H
ATOM   1973  CG1 ILE A 140      -2.882   0.881 -13.647  1.00 83.04           C
ATOM   1974 1HG1 ILE A 140      -2.686   1.325 -14.623  1.00 83.04           H
ATOM   1975 2HG1 ILE A 140      -3.583   1.540 -13.133  1.00 83.04           H
ATOM   1976  CG2 ILE A 140      -2.706  -1.377 -14.789  1.00 83.04           C
ATOM   1977 1HG2 ILE A 140      -3.141  -2.376 -14.822  1.00 83.04           H
ATOM   1978 2HG2 ILE A 140      -2.731  -0.937 -15.786  1.00 83.04           H
ATOM   1979 3HG2 ILE A 140      -1.674  -1.441 -14.445  1.00 83.04           H
ATOM   1980  CD1 ILE A 140      -1.580   0.793 -12.849  1.00 83.04           C
ATOM   1981 1HD1 ILE A 140      -1.784   0.372 -11.865  1.00 83.04           H
ATOM   1982 2HD1 ILE A 140      -0.873   0.153 -13.378  1.00 83.04           H
ATOM   1983 3HD1 ILE A 140      -1.154   1.790 -12.737  1.00 83.04           H
ATOM   1984  HN  ILE A 140      -5.332   0.201 -12.311  1.00 83.04           H
ATOM   1985  N   SER A 141      -5.972  -2.544 -13.887  1.00 85.32           N
ATOM   1986  CA  SER A 141      -6.502  -3.848 -14.250  1.00 85.32           C
ATOM   1987  C   SER A 141      -7.809  -3.683 -15.028  1.00 85.32           C
ATOM   1988  O   SER A 141      -8.048  -4.391 -16.004  1.00 85.32           O
ATOM   1989  HA  SER A 141      -5.738  -4.305 -14.879  1.00 85.32           H
ATOM   1990  CB  SER A 141      -6.727  -4.716 -13.011  1.00 85.32           C
ATOM   1991 1HB  SER A 141      -7.447  -4.229 -12.353  1.00 85.32           H
ATOM   1992 2HB  SER A 141      -7.163  -5.669 -13.310  1.00 85.32           H
ATOM   1993  OG  SER A 141      -5.516  -4.951 -12.297  1.00 85.32           O
ATOM   1994  HG  SER A 141      -5.338  -4.194 -11.668  1.00 85.32           H
ATOM   1995  HN  SER A 141      -5.955  -2.354 -12.906  1.00 85.32           H
ATOM   1996  N   VAL A 142      -8.621  -2.743 -14.565  1.00 87.60           N
ATOM   1997  CA  VAL A 142      -9.892  -2.467 -15.213  1.00 87.60           C
ATOM   1998  C   VAL A 142      -9.635  -1.929 -16.622  1.00 87.60           C
ATOM   1999  O   VAL A 142     -10.323  -2.306 -17.569  1.00 87.60           O
ATOM   2000  HA  VAL A 142     -10.433  -3.410 -15.291  1.00 87.60           H
ATOM   2001  CB  VAL A 142     -10.722  -1.513 -14.351  1.00 87.60           C
ATOM   2002  HB  VAL A 142     -10.132  -0.612 -14.184  1.00 87.60           H
ATOM   2003  CG1 VAL A 142     -12.009  -1.105 -15.070  1.00 87.60           C
ATOM   2004 1HG1 VAL A 142     -11.760  -0.604 -16.005  1.00 87.60           H
ATOM   2005 2HG1 VAL A 142     -12.605  -1.993 -15.281  1.00 87.60           H
ATOM   2006 3HG1 VAL A 142     -12.580  -0.427 -14.435  1.00 87.60           H
ATOM   2007  CG2 VAL A 142     -11.029  -2.134 -12.986  1.00 87.60           C
ATOM   2008 1HG2 VAL A 142     -11.590  -3.058 -13.125  1.00 87.60           H
ATOM   2009 2HG2 VAL A 142     -10.095  -2.351 -12.468  1.00 87.60           H
ATOM   2010 3HG2 VAL A 142     -11.620  -1.435 -12.394  1.00 87.60           H
ATOM   2011  HN  VAL A 142      -8.423  -2.178 -13.764  1.00 87.60           H
ATOM   2012  N   ASP A 143      -8.642  -1.057 -16.716  1.00 81.61           N
ATOM   2013  CA  ASP A 143      -8.324  -0.418 -17.981  1.00 81.61           C
ATOM   2014  C   ASP A 143      -7.888  -1.483 -18.990  1.00 81.61           C
ATOM   2015  O   ASP A 143      -8.296  -1.449 -20.150  1.00 81.61           O
ATOM   2016  HA  ASP A 143      -9.239   0.092 -18.283  1.00 81.61           H
ATOM   2017  CB  ASP A 143      -7.175   0.580 -17.822  1.00 81.61           C
ATOM   2018 1HB  ASP A 143      -7.438   1.326 -17.072  1.00 81.61           H
ATOM   2019 2HB  ASP A 143      -6.287   0.062 -17.459  1.00 81.61           H
ATOM   2020  CG  ASP A 143      -6.862   1.273 -19.150  1.00 81.61           C
ATOM   2021  OD1 ASP A 143      -7.793   1.905 -19.693  1.00 81.61           O
ATOM   2022  OD2 ASP A 143      -5.699   1.154 -19.591  1.00 81.61           O
ATOM   2023  HN  ASP A 143      -8.061  -0.786 -15.948  1.00 81.61           H
ATOM   2024  N   ARG A 144      -7.065  -2.404 -18.511  1.00 72.57           N
ATOM   2025  CA  ARG A 144      -6.563  -3.472 -19.358  1.00 72.57           C
ATOM   2026  C   ARG A 144      -7.716  -4.355 -19.839  1.00 72.57           C
ATOM   2027  O   ARG A 144      -7.726  -4.799 -20.986  1.00 72.57           O
ATOM   2028  HA  ARG A 144      -6.084  -2.963 -20.194  1.00 72.57           H
ATOM   2029  CB  ARG A 144      -5.545  -4.336 -18.611  1.00 72.57           C
ATOM   2030 1HB  ARG A 144      -5.924  -4.572 -17.616  1.00 72.57           H
ATOM   2031 2HB  ARG A 144      -5.413  -5.283 -19.134  1.00 72.57           H
ATOM   2032  CG  ARG A 144      -4.199  -3.620 -18.492  1.00 72.57           C
ATOM   2033 1HG  ARG A 144      -3.890  -3.255 -19.472  1.00 72.57           H
ATOM   2034 2HG  ARG A 144      -4.302  -2.748 -17.846  1.00 72.57           H
ATOM   2035  CD  ARG A 144      -3.127  -4.555 -17.929  1.00 72.57           C
ATOM   2036 1HD  ARG A 144      -3.426  -4.911 -16.943  1.00 72.57           H
ATOM   2037 2HD  ARG A 144      -3.027  -5.433 -18.567  1.00 72.57           H
ATOM   2038  NE  ARG A 144      -1.832  -3.845 -17.839  1.00 72.57           N
ATOM   2039  HE  ARG A 144      -1.848  -2.864 -17.647  1.00 72.57           H
ATOM   2040  CZ  ARG A 144      -0.639  -4.435 -17.997  1.00 72.57           C
ATOM   2041  NH1 ARG A 144      -0.559  -5.748 -18.255  1.00 72.57           N
ATOM   2042 1HH1 ARG A 144      -1.392  -6.295 -18.330  1.00 72.57           H
ATOM   2043 2HH1 ARG A 144       0.335  -6.180 -18.372  1.00 72.57           H
ATOM   2044  NH2 ARG A 144       0.472  -3.693 -17.894  1.00 72.57           N
ATOM   2045 1HH2 ARG A 144       1.369  -4.118 -18.009  1.00 72.57           H
ATOM   2046 2HH2 ARG A 144       0.403  -2.714 -17.701  1.00 72.57           H
ATOM   2047  HN  ARG A 144      -6.742  -2.428 -17.565  1.00 72.57           H
ATOM   2048  N   TYR A 145      -8.660  -4.584 -18.938  1.00 84.32           N
ATOM   2049  CA  TYR A 145      -9.856  -5.334 -19.281  1.00 84.32           C
ATOM   2050  C   TYR A 145     -10.603  -4.675 -20.442  1.00 84.32           C
ATOM   2051  O   TYR A 145     -10.945  -5.338 -21.420  1.00 84.32           O
ATOM   2052  HA  TYR A 145      -9.550  -6.337 -19.578  1.00 84.32           H
ATOM   2053  CB  TYR A 145     -10.744  -5.304 -18.035  1.00 84.32           C
ATOM   2054 1HB  TYR A 145     -10.350  -6.008 -17.303  1.00 84.32           H
ATOM   2055 2HB  TYR A 145     -10.689  -4.312 -17.586  1.00 84.32           H
ATOM   2056  CG  TYR A 145     -12.211  -5.642 -18.309  1.00 84.32           C
ATOM   2057  CD1 TYR A 145     -13.161  -4.642 -18.309  1.00 84.32           C
ATOM   2058  HD1 TYR A 145     -12.867  -3.611 -18.115  1.00 84.32           H
ATOM   2059  CD2 TYR A 145     -12.583  -6.948 -18.555  1.00 84.32           C
ATOM   2060  HD2 TYR A 145     -11.832  -7.739 -18.554  1.00 84.32           H
ATOM   2061  CE1 TYR A 145     -14.542  -4.961 -18.567  1.00 84.32           C
ATOM   2062  HE1 TYR A 145     -15.303  -4.180 -18.570  1.00 84.32           H
ATOM   2063  CE2 TYR A 145     -13.963  -7.267 -18.812  1.00 84.32           C
ATOM   2064  HE2 TYR A 145     -14.271  -8.294 -19.008  1.00 84.32           H
ATOM   2065  CZ  TYR A 145     -14.875  -6.258 -18.806  1.00 84.32           C
ATOM   2066  OH  TYR A 145     -16.179  -6.559 -19.049  1.00 84.32           O
ATOM   2067  HH  TYR A 145     -16.277  -7.540 -19.217  1.00 84.32           H
ATOM   2068  HN  TYR A 145      -8.617  -4.266 -17.991  1.00 84.32           H
ATOM   2069  N   ILE A 146     -10.834  -3.379 -20.295  1.00 80.88           N
ATOM   2070  CA  ILE A 146     -11.590  -2.636 -21.289  1.00 80.88           C
ATOM   2071  C   ILE A 146     -10.848  -2.680 -22.626  1.00 80.88           C
ATOM   2072  O   ILE A 146     -11.465  -2.841 -23.678  1.00 80.88           O
ATOM   2073  HA  ILE A 146     -12.550  -3.138 -21.411  1.00 80.88           H
ATOM   2074  CB  ILE A 146     -11.880  -1.218 -20.793  1.00 80.88           C
ATOM   2075  HB  ILE A 146     -10.940  -0.770 -20.471  1.00 80.88           H
ATOM   2076  CG1 ILE A 146     -12.808  -1.243 -19.576  1.00 80.88           C
ATOM   2077 1HG1 ILE A 146     -13.817  -1.510 -19.890  1.00 80.88           H
ATOM   2078 2HG1 ILE A 146     -12.477  -2.011 -18.877  1.00 80.88           H
ATOM   2079  CG2 ILE A 146     -12.435  -0.345 -21.920  1.00 80.88           C
ATOM   2080 1HG2 ILE A 146     -11.707  -0.290 -22.729  1.00 80.88           H
ATOM   2081 2HG2 ILE A 146     -13.361  -0.781 -22.294  1.00 80.88           H
ATOM   2082 3HG2 ILE A 146     -12.632   0.657 -21.540  1.00 80.88           H
ATOM   2083  CD1 ILE A 146     -12.829   0.117 -18.876  1.00 80.88           C
ATOM   2084 1HD1 ILE A 146     -11.823   0.370 -18.542  1.00 80.88           H
ATOM   2085 2HD1 ILE A 146     -13.183   0.879 -19.571  1.00 80.88           H
ATOM   2086 3HD1 ILE A 146     -13.496   0.072 -18.015  1.00 80.88           H
ATOM   2087  HN  ILE A 146     -10.514  -2.838 -19.517  1.00 80.88           H
ATOM   2088  N   ALA A 147      -9.533  -2.533 -22.542  1.00 79.23           N
ATOM   2089  CA  ALA A 147      -8.715  -2.415 -23.737  1.00 79.23           C
ATOM   2090  C   ALA A 147      -8.774  -3.727 -24.522  1.00 79.23           C
ATOM   2091  O   ALA A 147      -8.644  -3.729 -25.745  1.00 79.23           O
ATOM   2092  HA  ALA A 147      -9.135  -1.616 -24.349  1.00 79.23           H
ATOM   2093  CB  ALA A 147      -7.287  -2.035 -23.342  1.00 79.23           C
ATOM   2094 1HB  ALA A 147      -7.297  -1.082 -22.814  1.00 79.23           H
ATOM   2095 2HB  ALA A 147      -6.872  -2.806 -22.693  1.00 79.23           H
ATOM   2096 3HB  ALA A 147      -6.674  -1.946 -24.239  1.00 79.23           H
ATOM   2097  HN  ALA A 147      -9.029  -2.495 -21.679  1.00 79.23           H
ATOM   2098  N   ILE A 148      -8.970  -4.811 -23.787  1.00 76.49           N
ATOM   2099  CA  ILE A 148      -8.873  -6.139 -24.369  1.00 76.49           C
ATOM   2100  C   ILE A 148     -10.273  -6.634 -24.736  1.00 76.49           C
ATOM   2101  O   ILE A 148     -10.502  -7.083 -25.858  1.00 76.49           O
ATOM   2102  HA  ILE A 148      -8.287  -6.052 -25.284  1.00 76.49           H
ATOM   2103  CB  ILE A 148      -8.113  -7.080 -23.433  1.00 76.49           C
ATOM   2104  HB  ILE A 148      -8.545  -6.993 -22.436  1.00 76.49           H
ATOM   2105  CG1 ILE A 148      -6.641  -6.676 -23.325  1.00 76.49           C
ATOM   2106 1HG1 ILE A 148      -6.144  -6.841 -24.280  1.00 76.49           H
ATOM   2107 2HG1 ILE A 148      -6.568  -5.610 -23.107  1.00 76.49           H
ATOM   2108  CG2 ILE A 148      -8.276  -8.538 -23.870  1.00 76.49           C
ATOM   2109 1HG2 ILE A 148      -9.332  -8.806 -23.853  1.00 76.49           H
ATOM   2110 2HG2 ILE A 148      -7.886  -8.660 -24.881  1.00 76.49           H
ATOM   2111 3HG2 ILE A 148      -7.726  -9.185 -23.187  1.00 76.49           H
ATOM   2112  CD1 ILE A 148      -5.932  -7.475 -22.230  1.00 76.49           C
ATOM   2113 1HD1 ILE A 148      -6.417  -7.289 -21.272  1.00 76.49           H
ATOM   2114 2HD1 ILE A 148      -5.986  -8.538 -22.463  1.00 76.49           H
ATOM   2115 3HD1 ILE A 148      -4.888  -7.168 -22.174  1.00 76.49           H
ATOM   2116  HN  ILE A 148      -9.192  -4.793 -22.812  1.00 76.49           H
ATOM   2117  N   ALA A 149     -11.173  -6.537 -23.769  1.00 76.68           N
ATOM   2118  CA  ALA A 149     -12.489  -7.137 -23.907  1.00 76.68           C
ATOM   2119  C   ALA A 149     -13.359  -6.246 -24.796  1.00 76.68           C
ATOM   2120  O   ALA A 149     -14.172  -6.743 -25.574  1.00 76.68           O
ATOM   2121  HA  ALA A 149     -12.363  -8.105 -24.391  1.00 76.68           H
ATOM   2122  CB  ALA A 149     -13.100  -7.354 -22.522  1.00 76.68           C
ATOM   2123 1HB  ALA A 149     -12.458  -8.016 -21.941  1.00 76.68           H
ATOM   2124 2HB  ALA A 149     -13.190  -6.395 -22.010  1.00 76.68           H
ATOM   2125 3HB  ALA A 149     -14.087  -7.803 -22.626  1.00 76.68           H
ATOM   2126  HN  ALA A 149     -11.015  -6.060 -22.904  1.00 76.68           H
ATOM   2127  N   GLN A 150     -13.160  -4.944 -24.650  1.00 68.73           N
ATOM   2128  CA  GLN A 150     -13.978  -3.977 -25.362  1.00 68.73           C
ATOM   2129  C   GLN A 150     -13.116  -3.156 -26.322  1.00 68.73           C
ATOM   2130  O   GLN A 150     -13.332  -1.956 -26.485  1.00 68.73           O
ATOM   2131  HA  GLN A 150     -14.700  -4.568 -25.926  1.00 68.73           H
ATOM   2132  CB  GLN A 150     -14.728  -3.069 -24.385  1.00 68.73           C
ATOM   2133 1HB  GLN A 150     -14.014  -2.484 -23.806  1.00 68.73           H
ATOM   2134 2HB  GLN A 150     -15.344  -2.361 -24.940  1.00 68.73           H
ATOM   2135  CG  GLN A 150     -15.609  -3.889 -23.440  1.00 68.73           C
ATOM   2136 1HG  GLN A 150     -16.148  -4.648 -24.007  1.00 68.73           H
ATOM   2137 2HG  GLN A 150     -14.984  -4.414 -22.718  1.00 68.73           H
ATOM   2138  CD  GLN A 150     -16.606  -2.992 -22.704  1.00 68.73           C
ATOM   2139  OE1 GLN A 150     -16.662  -1.789 -22.901  1.00 68.73           O
ATOM   2140  NE2 GLN A 150     -17.387  -3.642 -21.846  1.00 68.73           N
ATOM   2141 1HE2 GLN A 150     -17.290  -4.630 -21.731  1.00 68.73           H
ATOM   2142 2HE2 GLN A 150     -18.072  -3.142 -21.316  1.00 68.73           H
ATOM   2143  HN  GLN A 150     -12.456  -4.549 -24.060  1.00 68.73           H
ATOM   2144  N   ALA A 151     -12.156  -3.835 -26.933  1.00 68.42           N
ATOM   2145  CA  ALA A 151     -11.119  -3.152 -27.687  1.00 68.42           C
ATOM   2146  C   ALA A 151     -11.770  -2.223 -28.715  1.00 68.42           C
ATOM   2147  O   ALA A 151     -11.336  -1.086 -28.892  1.00 68.42           O
ATOM   2148  HA  ALA A 151     -10.538  -2.553 -26.986  1.00 68.42           H
ATOM   2149  CB  ALA A 151     -10.196  -4.184 -28.337  1.00 68.42           C
ATOM   2150 1HB  ALA A 151      -9.736  -4.799 -27.563  1.00 68.42           H
ATOM   2151 2HB  ALA A 151     -10.775  -4.818 -29.008  1.00 68.42           H
ATOM   2152 3HB  ALA A 151      -9.418  -3.671 -28.903  1.00 68.42           H
ATOM   2153  HN  ALA A 151     -12.081  -4.832 -26.919  1.00 68.42           H
ATOM   2154  N   MET A 152     -12.801  -2.743 -29.365  1.00 57.89           N
ATOM   2155  CA  MET A 152     -13.458  -2.010 -30.434  1.00 57.89           C
ATOM   2156  C   MET A 152     -14.041  -0.693 -29.918  1.00 57.89           C
ATOM   2157  O   MET A 152     -13.829   0.361 -30.516  1.00 57.89           O
ATOM   2158  HA  MET A 152     -12.681  -1.807 -31.171  1.00 57.89           H
ATOM   2159  CB  MET A 152     -14.578  -2.866 -31.027  1.00 57.89           C
ATOM   2160 1HB  MET A 152     -15.115  -3.375 -30.226  1.00 57.89           H
ATOM   2161 2HB  MET A 152     -15.299  -2.227 -31.537  1.00 57.89           H
ATOM   2162  CG  MET A 152     -14.019  -3.898 -32.009  1.00 57.89           C
ATOM   2163 1HG  MET A 152     -13.107  -3.517 -32.468  1.00 57.89           H
ATOM   2164 2HG  MET A 152     -13.751  -4.811 -31.476  1.00 57.89           H
ATOM   2165  SD  MET A 152     -15.230  -4.261 -33.269  1.00 57.89           S
ATOM   2166  CE  MET A 152     -16.146  -5.558 -32.454  1.00 57.89           C
ATOM   2167 1HE  MET A 152     -15.478  -6.389 -32.229  1.00 57.89           H
ATOM   2168 2HE  MET A 152     -16.573  -5.174 -31.527  1.00 57.89           H
ATOM   2169 3HE  MET A 152     -16.948  -5.902 -33.107  1.00 57.89           H
ATOM   2170  HN  MET A 152     -13.186  -3.645 -29.173  1.00 57.89           H
ATOM   2171  N   ARG A 153     -14.764  -0.795 -28.812  1.00 55.05           N
ATOM   2172  CA  ARG A 153     -15.397   0.371 -28.221  1.00 55.05           C
ATOM   2173  C   ARG A 153     -14.338   1.323 -27.659  1.00 55.05           C
ATOM   2174  O   ARG A 153     -14.533   2.537 -27.650  1.00 55.05           O
ATOM   2175  HA  ARG A 153     -15.946   0.835 -29.040  1.00 55.05           H
ATOM   2176  CB  ARG A 153     -16.357  -0.032 -27.100  1.00 55.05           C
ATOM   2177 1HB  ARG A 153     -15.886  -0.784 -26.467  1.00 55.05           H
ATOM   2178 2HB  ARG A 153     -16.566   0.831 -26.467  1.00 55.05           H
ATOM   2179  CG  ARG A 153     -17.665  -0.583 -27.670  1.00 55.05           C
ATOM   2180 1HG  ARG A 153     -18.073   0.119 -28.398  1.00 55.05           H
ATOM   2181 2HG  ARG A 153     -17.471  -1.515 -28.200  1.00 55.05           H
ATOM   2182  CD  ARG A 153     -18.689  -0.825 -26.558  1.00 55.05           C
ATOM   2183 1HD  ARG A 153     -18.324  -1.596 -25.879  1.00 55.05           H
ATOM   2184 2HD  ARG A 153     -18.820   0.083 -25.970  1.00 55.05           H
ATOM   2185  NE  ARG A 153     -19.983  -1.239 -27.144  1.00 55.05           N
ATOM   2186  HE  ARG A 153     -20.055  -1.281 -28.140  1.00 55.05           H
ATOM   2187  CZ  ARG A 153     -21.066  -1.560 -26.422  1.00 55.05           C
ATOM   2188  NH1 ARG A 153     -21.027  -1.521 -25.083  1.00 55.05           N
ATOM   2189 1HH1 ARG A 153     -20.185  -1.251 -24.615  1.00 55.05           H
ATOM   2190 2HH1 ARG A 153     -21.839  -1.763 -24.552  1.00 55.05           H
ATOM   2191  NH2 ARG A 153     -22.188  -1.922 -27.060  1.00 55.05           N
ATOM   2192 1HH2 ARG A 153     -23.004  -2.165 -26.536  1.00 55.05           H
ATOM   2193 2HH2 ARG A 153     -22.208  -1.948 -28.059  1.00 55.05           H
ATOM   2194  HN  ARG A 153     -14.919  -1.654 -28.323  1.00 55.05           H
ATOM   2195  N   ALA A 154     -13.242   0.734 -27.205  1.00 60.17           N
ATOM   2196  CA  ALA A 154     -12.205   1.500 -26.534  1.00 60.17           C
ATOM   2197  C   ALA A 154     -11.522   2.421 -27.547  1.00 60.17           C
ATOM   2198  O   ALA A 154     -11.004   3.476 -27.182  1.00 60.17           O
ATOM   2199  HA  ALA A 154     -12.685   2.109 -25.768  1.00 60.17           H
ATOM   2200  CB  ALA A 154     -11.220   0.544 -25.859  1.00 60.17           C
ATOM   2201 1HB  ALA A 154     -11.749  -0.067 -25.128  1.00 60.17           H
ATOM   2202 2HB  ALA A 154     -10.766  -0.101 -26.611  1.00 60.17           H
ATOM   2203 3HB  ALA A 154     -10.442   1.119 -25.356  1.00 60.17           H
ATOM   2204  HN  ALA A 154     -13.057  -0.245 -27.288  1.00 60.17           H
ATOM   2205  N   HIS A 155     -11.543   1.990 -28.800  1.00 56.01           N
ATOM   2206  CA  HIS A 155     -10.801   2.679 -29.842  1.00 56.01           C
ATOM   2207  C   HIS A 155     -11.514   3.985 -30.201  1.00 56.01           C
ATOM   2208  O   HIS A 155     -10.870   5.012 -30.404  1.00 56.01           O
ATOM   2209  HA  HIS A 155      -9.821   2.913 -29.425  1.00 56.01           H
ATOM   2210  CB  HIS A 155     -10.588   1.768 -31.052  1.00 56.01           C
ATOM   2211 1HB  HIS A 155     -10.563   0.732 -30.713  1.00 56.01           H
ATOM   2212 2HB  HIS A 155     -11.444   1.863 -31.721  1.00 56.01           H
ATOM   2213  CG  HIS A 155      -9.326   2.060 -31.827  1.00 56.01           C
ATOM   2214  ND1 HIS A 155      -9.174   3.188 -32.614  1.00 56.01           N
ATOM   2215  HD1 HIS A 155      -9.859   3.903 -32.750  1.00 56.01           H
ATOM   2216  CD2 HIS A 155      -8.158   1.361 -31.926  1.00 56.01           C
ATOM   2217  HD2 HIS A 155      -7.937   0.417 -31.428  1.00 56.01           H
ATOM   2218  CE1 HIS A 155      -7.967   3.158 -33.159  1.00 56.01           C
ATOM   2219  HE1 HIS A 155      -7.548   3.908 -33.831  1.00 56.01           H
ATOM   2220  NE2 HIS A 155      -7.339   2.025 -32.731  1.00 56.01           N
ATOM   2221  HN  HIS A 155     -12.053   1.186 -29.106  1.00 56.01           H
ATOM   2222  N   THR A 156     -12.835   3.901 -30.268  1.00 62.30           N
ATOM   2223  CA  THR A 156     -13.635   5.031 -30.710  1.00 62.30           C
ATOM   2224  C   THR A 156     -13.613   6.143 -29.659  1.00 62.30           C
ATOM   2225  O   THR A 156     -13.734   7.320 -29.994  1.00 62.30           O
ATOM   2226  HA  THR A 156     -13.184   5.438 -31.615  1.00 62.30           H
ATOM   2227  CB  THR A 156     -15.042   4.520 -31.024  1.00 62.30           C
ATOM   2228  HB  THR A 156     -15.795   5.255 -30.743  1.00 62.30           H
ATOM   2229  OG1 THR A 156     -15.118   3.270 -30.344  1.00 62.30           O
ATOM   2230  HG1 THR A 156     -16.073   2.992 -30.245  1.00 62.30           H
ATOM   2231  CG2 THR A 156     -15.215   4.152 -32.499  1.00 62.30           C
ATOM   2232 1HG2 THR A 156     -14.506   3.367 -32.764  1.00 62.30           H
ATOM   2233 2HG2 THR A 156     -15.032   5.031 -33.117  1.00 62.30           H
ATOM   2234 3HG2 THR A 156     -16.231   3.795 -32.668  1.00 62.30           H
ATOM   2235  HN  THR A 156     -13.356   3.082 -30.028  1.00 62.30           H
ATOM   2236  N   TRP A 157     -13.458   5.730 -28.410  1.00 56.62           N
ATOM   2237  CA  TRP A 157     -13.640   6.640 -27.292  1.00 56.62           C
ATOM   2238  C   TRP A 157     -12.262   6.942 -26.699  1.00 56.62           C
ATOM   2239  O   TRP A 157     -12.140   7.195 -25.502  1.00 56.62           O
ATOM   2240  HA  TRP A 157     -14.088   7.556 -27.678  1.00 56.62           H
ATOM   2241  CB  TRP A 157     -14.618   6.063 -26.268  1.00 56.62           C
ATOM   2242 1HB  TRP A 157     -14.239   5.101 -25.921  1.00 56.62           H
ATOM   2243 2HB  TRP A 157     -14.653   6.723 -25.401  1.00 56.62           H
ATOM   2244  CG  TRP A 157     -16.039   5.871 -26.803  1.00 56.62           C
ATOM   2245  CD1 TRP A 157     -16.500   4.886 -27.585  1.00 56.62           C
ATOM   2246  HD1 TRP A 157     -15.892   4.060 -27.954  1.00 56.62           H
ATOM   2247  CD2 TRP A 157     -17.172   6.732 -26.561  1.00 56.62           C
ATOM   2248  NE1 TRP A 157     -17.842   5.048 -27.865  1.00 56.62           N
ATOM   2249  HE1 TRP A 157     -18.407   4.444 -28.426  1.00 56.62           H
ATOM   2250  CE2 TRP A 157     -18.263   6.207 -27.222  1.00 56.62           C
ATOM   2251  CE3 TRP A 157     -17.271   7.916 -25.809  1.00 56.62           C
ATOM   2252  HE3 TRP A 157     -16.424   8.351 -25.278  1.00 56.62           H
ATOM   2253  CZ2 TRP A 157     -19.532   6.798 -27.198  1.00 56.62           C
ATOM   2254  HZ2 TRP A 157     -20.379   6.363 -27.728  1.00 56.62           H
ATOM   2255  CZ3 TRP A 157     -18.545   8.495 -25.795  1.00 56.62           C
ATOM   2256  HZ3 TRP A 157     -18.677   9.416 -25.226  1.00 56.62           H
ATOM   2257  CH2 TRP A 157     -19.654   7.979 -26.455  1.00 56.62           C
ATOM   2258  HH2 TRP A 157     -20.615   8.490 -26.394  1.00 56.62           H
ATOM   2259  HN  TRP A 157     -13.213   4.794 -28.157  1.00 56.62           H
ATOM   2260  N   ARG A 158     -11.260   6.906 -27.565  1.00 57.58           N
ATOM   2261  CA  ARG A 158      -9.880   6.967 -27.114  1.00 57.58           C
ATOM   2262  C   ARG A 158      -9.631   8.263 -26.339  1.00 57.58           C
ATOM   2263  O   ARG A 158      -8.994   8.248 -25.287  1.00 57.58           O
ATOM   2264  HA  ARG A 158      -9.758   6.096 -26.471  1.00 57.58           H
ATOM   2265  CB  ARG A 158      -8.911   6.894 -28.296  1.00 57.58           C
ATOM   2266 1HB  ARG A 158      -9.197   6.074 -28.955  1.00 57.58           H
ATOM   2267 2HB  ARG A 158      -8.976   7.811 -28.882  1.00 57.58           H
ATOM   2268  CG  ARG A 158      -7.473   6.690 -27.814  1.00 57.58           C
ATOM   2269 1HG  ARG A 158      -7.157   7.552 -27.226  1.00 57.58           H
ATOM   2270 2HG  ARG A 158      -7.425   5.822 -27.158  1.00 57.58           H
ATOM   2271  CD  ARG A 158      -6.521   6.497 -28.996  1.00 57.58           C
ATOM   2272 1HD  ARG A 158      -6.831   5.633 -29.586  1.00 57.58           H
ATOM   2273 2HD  ARG A 158      -6.564   7.364 -29.655  1.00 57.58           H
ATOM   2274  NE  ARG A 158      -5.138   6.303 -28.506  1.00 57.58           N
ATOM   2275  HE  ARG A 158      -4.973   6.386 -27.523  1.00 57.58           H
ATOM   2276  CZ  ARG A 158      -4.093   6.023 -29.297  1.00 57.58           C
ATOM   2277  NH1 ARG A 158      -4.256   5.900 -30.621  1.00 57.58           N
ATOM   2278 1HH1 ARG A 158      -5.162   6.018 -31.027  1.00 57.58           H
ATOM   2279 2HH1 ARG A 158      -3.471   5.692 -31.204  1.00 57.58           H
ATOM   2280  NH2 ARG A 158      -2.883   5.868 -28.743  1.00 57.58           N
ATOM   2281 1HH2 ARG A 158      -2.092   5.660 -29.319  1.00 57.58           H
ATOM   2282 2HH2 ARG A 158      -2.770   5.962 -27.754  1.00 57.58           H
ATOM   2283  HN  ARG A 158     -11.378   6.837 -28.555  1.00 57.58           H
ATOM   2284  N   GLU A 159     -10.146   9.352 -26.890  1.00 63.67           N
ATOM   2285  CA  GLU A 159      -9.933  10.662 -26.298  1.00 63.67           C
ATOM   2286  C   GLU A 159     -10.672  10.767 -24.963  1.00 63.67           C
ATOM   2287  O   GLU A 159     -10.112  11.240 -23.975  1.00 63.67           O
ATOM   2288  HA  GLU A 159      -8.858  10.734 -26.133  1.00 63.67           H
ATOM   2289  CB  GLU A 159     -10.369  11.774 -27.255  1.00 63.67           C
ATOM   2290 1HB  GLU A 159     -11.348  11.536 -27.673  1.00 63.67           H
ATOM   2291 2HB  GLU A 159     -10.343  12.734 -26.739  1.00 63.67           H
ATOM   2292  CG  GLU A 159      -9.403  11.892 -28.435  1.00 63.67           C
ATOM   2293 1HG  GLU A 159      -8.377  11.929 -28.067  1.00 63.67           H
ATOM   2294 2HG  GLU A 159      -9.483  11.007 -29.066  1.00 63.67           H
ATOM   2295  CD  GLU A 159      -9.699  13.144 -29.263  1.00 63.67           C
ATOM   2296  OE1 GLU A 159      -8.781  13.567 -29.999  1.00 63.67           O
ATOM   2297  OE2 GLU A 159     -10.836  13.649 -29.141  1.00 63.67           O
ATOM   2298  HN  GLU A 159     -10.699   9.350 -27.723  1.00 63.67           H
ATOM   2299  N   LYS A 160     -11.919  10.319 -24.976  1.00 69.14           N
ATOM   2300  CA  LYS A 160     -12.751  10.387 -23.786  1.00 69.14           C
ATOM   2301  C   LYS A 160     -12.109   9.559 -22.671  1.00 69.14           C
ATOM   2302  O   LYS A 160     -12.191   9.921 -21.499  1.00 69.14           O
ATOM   2303  HA  LYS A 160     -12.782  11.429 -23.468  1.00 69.14           H
ATOM   2304  CB  LYS A 160     -14.187   9.970 -24.112  1.00 69.14           C
ATOM   2305 1HB  LYS A 160     -14.187   8.981 -24.570  1.00 69.14           H
ATOM   2306 2HB  LYS A 160     -14.765   9.895 -23.192  1.00 69.14           H
ATOM   2307  CG  LYS A 160     -14.849  10.976 -25.057  1.00 69.14           C
ATOM   2308 1HG  LYS A 160     -14.606  11.990 -24.742  1.00 69.14           H
ATOM   2309 2HG  LYS A 160     -14.451  10.851 -26.064  1.00 69.14           H
ATOM   2310  CD  LYS A 160     -16.367  10.792 -25.076  1.00 69.14           C
ATOM   2311 1HD  LYS A 160     -16.609   9.755 -25.311  1.00 69.14           H
ATOM   2312 2HD  LYS A 160     -16.775  10.998 -24.087  1.00 69.14           H
ATOM   2313  CE  LYS A 160     -17.019  11.718 -26.105  1.00 69.14           C
ATOM   2314 1HE  LYS A 160     -16.799  12.757 -25.859  1.00 69.14           H
ATOM   2315 2HE  LYS A 160     -16.597  11.529 -27.092  1.00 69.14           H
ATOM   2316  NZ  LYS A 160     -18.483  11.509 -26.137  1.00 69.14           N
ATOM   2317 1HZ  LYS A 160     -18.935  12.336 -26.513  1.00 69.14           H
ATOM   2318 2HZ  LYS A 160     -18.698  10.710 -26.723  1.00 69.14           H
ATOM   2319 3HZ  LYS A 160     -18.821  11.339 -25.196  1.00 69.14           H
ATOM   2320  HN  LYS A 160     -12.360   9.916 -25.777  1.00 69.14           H
ATOM   2321  N   ARG A 161     -11.482   8.464 -23.077  1.00 66.92           N
ATOM   2322  CA  ARG A 161     -10.836   7.577 -22.126  1.00 66.92           C
ATOM   2323  C   ARG A 161      -9.730   8.320 -21.373  1.00 66.92           C
ATOM   2324  O   ARG A 161      -9.512   8.078 -20.187  1.00 66.92           O
ATOM   2325  HA  ARG A 161     -11.631   7.266 -21.449  1.00 66.92           H
ATOM   2326  CB  ARG A 161     -10.233   6.359 -22.830  1.00 66.92           C
ATOM   2327 1HB  ARG A 161      -9.712   6.678 -23.733  1.00 66.92           H
ATOM   2328 2HB  ARG A 161      -9.492   5.890 -22.183  1.00 66.92           H
ATOM   2329  CG  ARG A 161     -11.318   5.343 -23.193  1.00 66.92           C
ATOM   2330 1HG  ARG A 161     -11.853   5.040 -22.293  1.00 66.92           H
ATOM   2331 2HG  ARG A 161     -12.048   5.807 -23.856  1.00 66.92           H
ATOM   2332  CD  ARG A 161     -10.712   4.114 -23.873  1.00 66.92           C
ATOM   2333 1HD  ARG A 161     -11.505   3.489 -24.286  1.00 66.92           H
ATOM   2334 2HD  ARG A 161     -10.082   4.422 -24.707  1.00 66.92           H
ATOM   2335  NE  ARG A 161      -9.914   3.338 -22.897  1.00 66.92           N
ATOM   2336  HE  ARG A 161     -10.034   3.542 -21.926  1.00 66.92           H
ATOM   2337  CZ  ARG A 161      -9.041   2.379 -23.235  1.00 66.92           C
ATOM   2338  NH1 ARG A 161      -8.840   2.064 -24.522  1.00 66.92           N
ATOM   2339 1HH1 ARG A 161      -9.344   2.546 -25.239  1.00 66.92           H
ATOM   2340 2HH1 ARG A 161      -8.186   1.348 -24.765  1.00 66.92           H
ATOM   2341  NH2 ARG A 161      -8.371   1.740 -22.266  1.00 66.92           N
ATOM   2342 1HH2 ARG A 161      -7.716   1.022 -22.501  1.00 66.92           H
ATOM   2343 2HH2 ARG A 161      -8.527   1.981 -21.308  1.00 66.92           H
ATOM   2344  HN  ARG A 161     -11.413   8.181 -24.034  1.00 66.92           H
ATOM   2345  N   LEU A 162      -9.063   9.210 -22.093  1.00 78.10           N
ATOM   2346  CA  LEU A 162      -7.970   9.973 -21.514  1.00 78.10           C
ATOM   2347  C   LEU A 162      -8.532  10.973 -20.502  1.00 78.10           C
ATOM   2348  O   LEU A 162      -7.921  11.220 -19.463  1.00 78.10           O
ATOM   2349  HA  LEU A 162      -7.326   9.270 -20.984  1.00 78.10           H
ATOM   2350  CB  LEU A 162      -7.126  10.619 -22.615  1.00 78.10           C
ATOM   2351 1HB  LEU A 162      -6.878   9.855 -23.351  1.00 78.10           H
ATOM   2352 2HB  LEU A 162      -7.738  11.365 -23.123  1.00 78.10           H
ATOM   2353  CG  LEU A 162      -5.829  11.289 -22.159  1.00 78.10           C
ATOM   2354  HG  LEU A 162      -6.057  11.935 -21.311  1.00 78.10           H
ATOM   2355  CD1 LEU A 162      -4.815  10.250 -21.675  1.00 78.10           C
ATOM   2356 1HD1 LEU A 162      -5.236   9.695 -20.836  1.00 78.10           H
ATOM   2357 2HD1 LEU A 162      -4.586   9.560 -22.488  1.00 78.10           H
ATOM   2358 3HD1 LEU A 162      -3.902  10.753 -21.357  1.00 78.10           H
ATOM   2359  CD2 LEU A 162      -5.254  12.180 -23.262  1.00 78.10           C
ATOM   2360 1HD2 LEU A 162      -5.044  11.575 -24.144  1.00 78.10           H
ATOM   2361 2HD2 LEU A 162      -5.977  12.955 -23.517  1.00 78.10           H
ATOM   2362 3HD2 LEU A 162      -4.332  12.643 -22.912  1.00 78.10           H
ATOM   2363  HN  LEU A 162      -9.258   9.413 -23.052  1.00 78.10           H
ATOM   2364  N   LEU A 163      -9.689  11.522 -20.840  1.00 81.41           N
ATOM   2365  CA  LEU A 163     -10.358  12.462 -19.957  1.00 81.41           C
ATOM   2366  C   LEU A 163     -10.789  11.737 -18.681  1.00 81.41           C
ATOM   2367  O   LEU A 163     -10.532  12.211 -17.576  1.00 81.41           O
ATOM   2368  HA  LEU A 163      -9.634  13.231 -19.689  1.00 81.41           H
ATOM   2369  CB  LEU A 163     -11.508  13.158 -20.687  1.00 81.41           C
ATOM   2370 1HB  LEU A 163     -11.119  13.589 -21.610  1.00 81.41           H
ATOM   2371 2HB  LEU A 163     -12.241  12.403 -20.973  1.00 81.41           H
ATOM   2372  CG  LEU A 163     -12.230  14.259 -19.907  1.00 81.41           C
ATOM   2373  HG  LEU A 163     -12.538  13.850 -18.945  1.00 81.41           H
ATOM   2374  CD1 LEU A 163     -11.291  15.433 -19.620  1.00 81.41           C
ATOM   2375 1HD1 LEU A 163     -10.444  15.084 -19.030  1.00 81.41           H
ATOM   2376 2HD1 LEU A 163     -10.932  15.849 -20.561  1.00 81.41           H
ATOM   2377 3HD1 LEU A 163     -11.830  16.201 -19.065  1.00 81.41           H
ATOM   2378  CD2 LEU A 163     -13.499  14.705 -20.636  1.00 81.41           C
ATOM   2379 1HD2 LEU A 163     -13.237  15.090 -21.621  1.00 81.41           H
ATOM   2380 2HD2 LEU A 163     -14.173  13.855 -20.745  1.00 81.41           H
ATOM   2381 3HD2 LEU A 163     -13.993  15.488 -20.059  1.00 81.41           H
ATOM   2382  HN  LEU A 163     -10.167  11.335 -21.699  1.00 81.41           H
ATOM   2383  N   TYR A 164     -11.439  10.599 -18.876  1.00 74.72           N
ATOM   2384  CA  TYR A 164     -11.922   9.811 -17.754  1.00 74.72           C
ATOM   2385  C   TYR A 164     -10.764   9.358 -16.863  1.00 74.72           C
ATOM   2386  O   TYR A 164     -10.915   9.256 -15.646  1.00 74.72           O
ATOM   2387  HA  TYR A 164     -12.597  10.436 -17.170  1.00 74.72           H
ATOM   2388  CB  TYR A 164     -12.594   8.578 -18.363  1.00 74.72           C
ATOM   2389 1HB  TYR A 164     -11.940   8.162 -19.130  1.00 74.72           H
ATOM   2390 2HB  TYR A 164     -12.702   7.818 -17.590  1.00 74.72           H
ATOM   2391  CG  TYR A 164     -13.966   8.858 -18.979  1.00 74.72           C
ATOM   2392  CD1 TYR A 164     -14.927   9.526 -18.249  1.00 74.72           C
ATOM   2393  HD1 TYR A 164     -14.709   9.854 -17.233  1.00 74.72           H
ATOM   2394  CD2 TYR A 164     -14.242   8.442 -20.266  1.00 74.72           C
ATOM   2395  HD2 TYR A 164     -13.482   7.915 -20.843  1.00 74.72           H
ATOM   2396  CE1 TYR A 164     -16.219   9.789 -18.829  1.00 74.72           C
ATOM   2397  HE1 TYR A 164     -16.987  10.316 -18.263  1.00 74.72           H
ATOM   2398  CE2 TYR A 164     -15.533   8.706 -20.847  1.00 74.72           C
ATOM   2399  HE2 TYR A 164     -15.764   8.383 -21.862  1.00 74.72           H
ATOM   2400  CZ  TYR A 164     -16.458   9.366 -20.099  1.00 74.72           C
ATOM   2401  OH  TYR A 164     -17.677   9.615 -20.648  1.00 74.72           O
ATOM   2402  HH  TYR A 164     -18.254  10.101 -19.992  1.00 74.72           H
ATOM   2403  HN  TYR A 164     -11.635  10.214 -19.778  1.00 74.72           H
ATOM   2404  N   SER A 165      -9.633   9.099 -17.503  1.00 85.69           N
ATOM   2405  CA  SER A 165      -8.452   8.651 -16.784  1.00 85.69           C
ATOM   2406  C   SER A 165      -8.005   9.726 -15.791  1.00 85.69           C
ATOM   2407  O   SER A 165      -7.560   9.411 -14.689  1.00 85.69           O
ATOM   2408  HA  SER A 165      -8.761   7.748 -16.257  1.00 85.69           H
ATOM   2409  CB  SER A 165      -7.315   8.313 -17.750  1.00 85.69           C
ATOM   2410 1HB  SER A 165      -6.532   7.777 -17.214  1.00 85.69           H
ATOM   2411 2HB  SER A 165      -7.685   7.645 -18.527  1.00 85.69           H
ATOM   2412  OG  SER A 165      -6.762   9.480 -18.353  1.00 85.69           O
ATOM   2413  HG  SER A 165      -7.493  10.121 -18.591  1.00 85.69           H
ATOM   2414  HN  SER A 165      -9.516   9.191 -18.492  1.00 85.69           H
ATOM   2415  N   LYS A 166      -8.138  10.973 -16.219  1.00 82.96           N
ATOM   2416  CA  LYS A 166      -7.785  12.097 -15.368  1.00 82.96           C
ATOM   2417  C   LYS A 166      -8.751  12.158 -14.183  1.00 82.96           C
ATOM   2418  O   LYS A 166      -8.326  12.299 -13.038  1.00 82.96           O
ATOM   2419  HA  LYS A 166      -6.780  11.914 -14.986  1.00 82.96           H
ATOM   2420  CB  LYS A 166      -7.730  13.390 -16.185  1.00 82.96           C
ATOM   2421 1HB  LYS A 166      -8.652  13.505 -16.754  1.00 82.96           H
ATOM   2422 2HB  LYS A 166      -7.662  14.246 -15.513  1.00 82.96           H
ATOM   2423  CG  LYS A 166      -6.533  13.386 -17.138  1.00 82.96           C
ATOM   2424 1HG  LYS A 166      -5.612  13.255 -16.570  1.00 82.96           H
ATOM   2425 2HG  LYS A 166      -6.610  12.540 -17.821  1.00 82.96           H
ATOM   2426  CD  LYS A 166      -6.465  14.689 -17.937  1.00 82.96           C
ATOM   2427 1HD  LYS A 166      -7.373  14.805 -18.529  1.00 82.96           H
ATOM   2428 2HD  LYS A 166      -6.420  15.537 -17.254  1.00 82.96           H
ATOM   2429  CE  LYS A 166      -5.243  14.704 -18.858  1.00 82.96           C
ATOM   2430 1HE  LYS A 166      -4.340  14.517 -18.277  1.00 82.96           H
ATOM   2431 2HE  LYS A 166      -5.323  13.901 -19.591  1.00 82.96           H
ATOM   2432  NZ  LYS A 166      -5.133  16.006 -19.552  1.00 82.96           N
ATOM   2433 1HZ  LYS A 166      -4.328  15.994 -20.168  1.00 82.96           H
ATOM   2434 2HZ  LYS A 166      -5.972  16.171 -20.096  1.00 82.96           H
ATOM   2435 3HZ  LYS A 166      -5.024  16.746 -18.867  1.00 82.96           H
ATOM   2436  HN  LYS A 166      -8.480  11.220 -17.125  1.00 82.96           H
ATOM   2437  N   MET A 167     -10.033  12.049 -14.500  1.00 84.61           N
ATOM   2438  CA  MET A 167     -11.065  12.130 -13.481  1.00 84.61           C
ATOM   2439  C   MET A 167     -10.897  11.020 -12.441  1.00 84.61           C
ATOM   2440  O   MET A 167     -10.989  11.270 -11.240  1.00 84.61           O
ATOM   2441  HA  MET A 167     -10.934  13.103 -13.007  1.00 84.61           H
ATOM   2442  CB  MET A 167     -12.442  12.011 -14.137  1.00 84.61           C
ATOM   2443 1HB  MET A 167     -12.486  11.100 -14.734  1.00 84.61           H
ATOM   2444 2HB  MET A 167     -13.209  11.925 -13.368  1.00 84.61           H
ATOM   2445  CG  MET A 167     -12.733  13.223 -15.024  1.00 84.61           C
ATOM   2446 1HG  MET A 167     -12.699  14.136 -14.429  1.00 84.61           H
ATOM   2447 2HG  MET A 167     -11.966  13.315 -15.792  1.00 84.61           H
ATOM   2448  SD  MET A 167     -14.339  13.051 -15.784  1.00 84.61           S
ATOM   2449  CE  MET A 167     -15.385  13.330 -14.365  1.00 84.61           C
ATOM   2450 1HE  MET A 167     -15.173  12.580 -13.604  1.00 84.61           H
ATOM   2451 2HE  MET A 167     -15.191  14.324 -13.960  1.00 84.61           H
ATOM   2452 3HE  MET A 167     -16.431  13.258 -14.665  1.00 84.61           H
ATOM   2453  HN  MET A 167     -10.369  11.909 -15.431  1.00 84.61           H
ATOM   2454  N   VAL A 168     -10.652   9.817 -12.941  1.00 92.06           N
ATOM   2455  CA  VAL A 168     -10.521   8.659 -12.073  1.00 92.06           C
ATOM   2456  C   VAL A 168      -9.338   8.867 -11.126  1.00 92.06           C
ATOM   2457  O   VAL A 168      -9.432   8.575  -9.935  1.00 92.06           O
ATOM   2458  HA  VAL A 168     -11.435   8.585 -11.483  1.00 92.06           H
ATOM   2459  CB  VAL A 168     -10.397   7.387 -12.914  1.00 92.06           C
ATOM   2460  HB  VAL A 168      -9.600   7.542 -13.641  1.00 92.06           H
ATOM   2461  CG1 VAL A 168     -10.013   6.189 -12.043  1.00 92.06           C
ATOM   2462 1HG1 VAL A 168      -9.056   6.384 -11.560  1.00 92.06           H
ATOM   2463 2HG1 VAL A 168     -10.778   6.032 -11.283  1.00 92.06           H
ATOM   2464 3HG1 VAL A 168      -9.932   5.298 -12.666  1.00 92.06           H
ATOM   2465  CG2 VAL A 168     -11.689   7.111 -13.686  1.00 92.06           C
ATOM   2466 1HG2 VAL A 168     -12.513   6.987 -12.983  1.00 92.06           H
ATOM   2467 2HG2 VAL A 168     -11.902   7.950 -14.350  1.00 92.06           H
ATOM   2468 3HG2 VAL A 168     -11.573   6.202 -14.276  1.00 92.06           H
ATOM   2469  HN  VAL A 168     -10.545   9.629 -13.917  1.00 92.06           H
ATOM   2470  N   CYS A 169      -8.251   9.372 -11.691  1.00 93.69           N
ATOM   2471  CA  CYS A 169      -7.051   9.625 -10.912  1.00 93.69           C
ATOM   2472  C   CYS A 169      -7.405  10.598  -9.786  1.00 93.69           C
ATOM   2473  O   CYS A 169      -7.051  10.372  -8.630  1.00 93.69           O
ATOM   2474  HA  CYS A 169      -6.733   8.664 -10.507  1.00 93.69           H
ATOM   2475  CB  CYS A 169      -5.910  10.152 -11.784  1.00 93.69           C
ATOM   2476 1HB  CYS A 169      -6.270  10.964 -12.416  1.00 93.69           H
ATOM   2477 2HB  CYS A 169      -5.121  10.563 -11.155  1.00 93.69           H
ATOM   2478  SG  CYS A 169      -5.242   8.802 -12.824  1.00 93.69           S
ATOM   2479  HG  CYS A 169      -6.220   8.823 -13.725  1.00 93.69           H
ATOM   2480  HN  CYS A 169      -8.182   9.607 -12.661  1.00 93.69           H
ATOM   2481  N   PHE A 170      -8.100  11.661 -10.163  1.00 93.13           N
ATOM   2482  CA  PHE A 170      -8.481  12.685  -9.205  1.00 93.13           C
ATOM   2483  C   PHE A 170      -9.346  12.098  -8.089  1.00 93.13           C
ATOM   2484  O   PHE A 170      -9.124  12.379  -6.912  1.00 93.13           O
ATOM   2485  HA  PHE A 170      -7.561  13.085  -8.777  1.00 93.13           H
ATOM   2486  CB  PHE A 170      -9.295  13.732  -9.969  1.00 93.13           C
ATOM   2487 1HB  PHE A 170      -8.696  14.110 -10.797  1.00 93.13           H
ATOM   2488 2HB  PHE A 170     -10.171  13.250 -10.402  1.00 93.13           H
ATOM   2489  CG  PHE A 170      -9.753  14.912  -9.109  1.00 93.13           C
ATOM   2490  CD1 PHE A 170     -11.037  14.972  -8.665  1.00 93.13           C
ATOM   2491  HD1 PHE A 170     -11.740  14.179  -8.921  1.00 93.13           H
ATOM   2492  CD2 PHE A 170      -8.876  15.901  -8.790  1.00 93.13           C
ATOM   2493  HD2 PHE A 170      -7.847  15.854  -9.146  1.00 93.13           H
ATOM   2494  CE1 PHE A 170     -11.462  16.067  -7.867  1.00 93.13           C
ATOM   2495  HE1 PHE A 170     -12.491  16.115  -7.511  1.00 93.13           H
ATOM   2496  CE2 PHE A 170      -9.301  16.997  -7.992  1.00 93.13           C
ATOM   2497  HE2 PHE A 170      -8.599  17.790  -7.737  1.00 93.13           H
ATOM   2498  CZ  PHE A 170     -10.585  17.056  -7.548  1.00 93.13           C
ATOM   2499  HZ  PHE A 170     -10.911  17.897  -6.936  1.00 93.13           H
ATOM   2500  HN  PHE A 170      -8.402  11.828 -11.102  1.00 93.13           H
ATOM   2501  N   THR A 171     -10.315  11.291  -8.497  1.00 93.14           N
ATOM   2502  CA  THR A 171     -11.224  10.672  -7.547  1.00 93.14           C
ATOM   2503  C   THR A 171     -10.447   9.810  -6.550  1.00 93.14           C
ATOM   2504  O   THR A 171     -10.770   9.783  -5.364  1.00 93.14           O
ATOM   2505  HA  THR A 171     -11.713  11.461  -6.975  1.00 93.14           H
ATOM   2506  CB  THR A 171     -12.274   9.890  -8.339  1.00 93.14           C
ATOM   2507  HB  THR A 171     -11.827   9.024  -8.827  1.00 93.14           H
ATOM   2508  OG1 THR A 171     -12.847  10.860  -9.210  1.00 93.14           O
ATOM   2509  HG1 THR A 171     -12.360  10.865 -10.084  1.00 93.14           H
ATOM   2510  CG2 THR A 171     -13.445   9.435  -7.466  1.00 93.14           C
ATOM   2511 1HG2 THR A 171     -13.934  10.306  -7.031  1.00 93.14           H
ATOM   2512 2HG2 THR A 171     -13.076   8.790  -6.669  1.00 93.14           H
ATOM   2513 3HG2 THR A 171     -14.161   8.884  -8.077  1.00 93.14           H
ATOM   2514  HN  THR A 171     -10.484  11.060  -9.456  1.00 93.14           H
ATOM   2515  N   ILE A 172      -9.437   9.127  -7.069  1.00 93.75           N
ATOM   2516  CA  ILE A 172      -8.629   8.244  -6.245  1.00 93.75           C
ATOM   2517  C   ILE A 172      -7.915   9.068  -5.172  1.00 93.75           C
ATOM   2518  O   ILE A 172      -7.905   8.693  -4.000  1.00 93.75           O
ATOM   2519  HA  ILE A 172      -9.307   7.547  -5.751  1.00 93.75           H
ATOM   2520  CB  ILE A 172      -7.683   7.415  -7.115  1.00 93.75           C
ATOM   2521  HB  ILE A 172      -7.229   8.077  -7.853  1.00 93.75           H
ATOM   2522  CG1 ILE A 172      -8.449   6.338  -7.886  1.00 93.75           C
ATOM   2523 1HG1 ILE A 172      -8.783   5.561  -7.198  1.00 93.75           H
ATOM   2524 2HG1 ILE A 172      -9.343   6.773  -8.334  1.00 93.75           H
ATOM   2525  CG2 ILE A 172      -6.547   6.823  -6.280  1.00 93.75           C
ATOM   2526 1HG2 ILE A 172      -5.978   7.629  -5.816  1.00 93.75           H
ATOM   2527 2HG2 ILE A 172      -6.963   6.179  -5.505  1.00 93.75           H
ATOM   2528 3HG2 ILE A 172      -5.889   6.238  -6.923  1.00 93.75           H
ATOM   2529  CD1 ILE A 172      -7.575   5.719  -8.978  1.00 93.75           C
ATOM   2530 1HD1 ILE A 172      -7.263   6.494  -9.678  1.00 93.75           H
ATOM   2531 2HD1 ILE A 172      -6.694   5.264  -8.524  1.00 93.75           H
ATOM   2532 3HD1 ILE A 172      -8.144   4.956  -9.511  1.00 93.75           H
ATOM   2533  HN  ILE A 172      -9.169   9.169  -8.031  1.00 93.75           H
ATOM   2534  N   TRP A 173      -7.334  10.175  -5.610  1.00 91.67           N
ATOM   2535  CA  TRP A 173      -6.536  11.004  -4.722  1.00 91.67           C
ATOM   2536  C   TRP A 173      -7.456  11.543  -3.625  1.00 91.67           C
ATOM   2537  O   TRP A 173      -7.096  11.536  -2.449  1.00 91.67           O
ATOM   2538  HA  TRP A 173      -5.762  10.374  -4.284  1.00 91.67           H
ATOM   2539  CB  TRP A 173      -5.822  12.111  -5.500  1.00 91.67           C
ATOM   2540 1HB  TRP A 173      -6.526  12.563  -6.199  1.00 91.67           H
ATOM   2541 2HB  TRP A 173      -5.518  12.892  -4.804  1.00 91.67           H
ATOM   2542  CG  TRP A 173      -4.592  11.633  -6.275  1.00 91.67           C
ATOM   2543  CD1 TRP A 173      -4.432  11.558  -7.604  1.00 91.67           C
ATOM   2544  HD1 TRP A 173      -5.193  11.842  -8.330  1.00 91.67           H
ATOM   2545  CD2 TRP A 173      -3.350  11.163  -5.712  1.00 91.67           C
ATOM   2546  NE1 TRP A 173      -3.182  11.077  -7.936  1.00 91.67           N
ATOM   2547  HE1 TRP A 173      -2.830  10.932  -8.861  1.00 91.67           H
ATOM   2548  CE2 TRP A 173      -2.503  10.829  -6.749  1.00 91.67           C
ATOM   2549  CE3 TRP A 173      -2.954  11.025  -4.369  1.00 91.67           C
ATOM   2550  HE3 TRP A 173      -3.604  11.282  -3.533  1.00 91.67           H
ATOM   2551  CZ2 TRP A 173      -1.208  10.335  -6.552  1.00 91.67           C
ATOM   2552  HZ2 TRP A 173      -0.558  10.078  -7.389  1.00 91.67           H
ATOM   2553  CZ3 TRP A 173      -1.657  10.530  -4.190  1.00 91.67           C
ATOM   2554  HZ3 TRP A 173      -1.299  10.404  -3.168  1.00 91.67           H
ATOM   2555  CH2 TRP A 173      -0.792  10.189  -5.224  1.00 91.67           C
ATOM   2556  HH2 TRP A 173       0.205   9.810  -5.000  1.00 91.67           H
ATOM   2557  HN  TRP A 173      -7.401  10.507  -6.551  1.00 91.67           H
ATOM   2558  N   VAL A 174      -8.627  11.996  -4.049  1.00 95.49           N
ATOM   2559  CA  VAL A 174      -9.589  12.565  -3.121  1.00 95.49           C
ATOM   2560  C   VAL A 174     -10.004  11.499  -2.105  1.00 95.49           C
ATOM   2561  O   VAL A 174     -10.070  11.769  -0.907  1.00 95.49           O
ATOM   2562  HA  VAL A 174      -9.095  13.380  -2.592  1.00 95.49           H
ATOM   2563  CB  VAL A 174     -10.775  13.151  -3.890  1.00 95.49           C
ATOM   2564  HB  VAL A 174     -11.166  12.374  -4.547  1.00 95.49           H
ATOM   2565  CG1 VAL A 174     -11.896  13.567  -2.936  1.00 95.49           C
ATOM   2566 1HG1 VAL A 174     -12.239  12.696  -2.376  1.00 95.49           H
ATOM   2567 2HG1 VAL A 174     -11.523  14.321  -2.243  1.00 95.49           H
ATOM   2568 3HG1 VAL A 174     -12.726  13.980  -3.509  1.00 95.49           H
ATOM   2569  CG2 VAL A 174     -10.334  14.327  -4.764  1.00 95.49           C
ATOM   2570 1HG2 VAL A 174      -9.907  15.107  -4.134  1.00 95.49           H
ATOM   2571 2HG2 VAL A 174      -9.586  13.987  -5.480  1.00 95.49           H
ATOM   2572 3HG2 VAL A 174     -11.196  14.725  -5.300  1.00 95.49           H
ATOM   2573  HN  VAL A 174      -8.920  11.980  -5.005  1.00 95.49           H
ATOM   2574  N   LEU A 175     -10.272  10.308  -2.622  1.00 90.22           N
ATOM   2575  CA  LEU A 175     -10.739   9.217  -1.784  1.00 90.22           C
ATOM   2576  C   LEU A 175      -9.656   8.864  -0.762  1.00 90.22           C
ATOM   2577  O   LEU A 175      -9.943   8.708   0.423  1.00 90.22           O
ATOM   2578  HA  LEU A 175     -11.619   9.572  -1.246  1.00 90.22           H
ATOM   2579  CB  LEU A 175     -11.183   8.032  -2.644  1.00 90.22           C
ATOM   2580 1HB  LEU A 175     -11.962   8.375  -3.325  1.00 90.22           H
ATOM   2581 2HB  LEU A 175     -10.338   7.719  -3.258  1.00 90.22           H
ATOM   2582  CG  LEU A 175     -11.707   6.811  -1.886  1.00 90.22           C
ATOM   2583  HG  LEU A 175     -10.944   6.500  -1.172  1.00 90.22           H
ATOM   2584  CD1 LEU A 175     -12.962   7.161  -1.084  1.00 90.22           C
ATOM   2585 1HD1 LEU A 175     -12.726   7.945  -0.364  1.00 90.22           H
ATOM   2586 2HD1 LEU A 175     -13.740   7.512  -1.761  1.00 90.22           H
ATOM   2587 3HD1 LEU A 175     -13.313   6.275  -0.554  1.00 90.22           H
ATOM   2588  CD2 LEU A 175     -11.943   5.635  -2.836  1.00 90.22           C
ATOM   2589 1HD2 LEU A 175     -12.676   5.920  -3.590  1.00 90.22           H
ATOM   2590 2HD2 LEU A 175     -11.005   5.368  -3.324  1.00 90.22           H
ATOM   2591 3HD2 LEU A 175     -12.315   4.781  -2.271  1.00 90.22           H
ATOM   2592  HN  LEU A 175     -10.175  10.084  -3.591  1.00 90.22           H
ATOM   2593  N   ALA A 176      -8.434   8.749  -1.260  1.00 95.27           N
ATOM   2594  CA  ALA A 176      -7.320   8.339  -0.422  1.00 95.27           C
ATOM   2595  C   ALA A 176      -7.110   9.376   0.683  1.00 95.27           C
ATOM   2596  O   ALA A 176      -6.821   9.022   1.825  1.00 95.27           O
ATOM   2597  HA  ALA A 176      -7.581   7.384   0.033  1.00 95.27           H
ATOM   2598  CB  ALA A 176      -6.072   8.148  -1.287  1.00 95.27           C
ATOM   2599 1HB  ALA A 176      -6.264   7.381  -2.037  1.00 95.27           H
ATOM   2600 2HB  ALA A 176      -5.827   9.088  -1.783  1.00 95.27           H
ATOM   2601 3HB  ALA A 176      -5.237   7.841  -0.658  1.00 95.27           H
ATOM   2602  HN  ALA A 176      -8.199   8.930  -2.215  1.00 95.27           H
ATOM   2603  N   ALA A 177      -7.263  10.637   0.304  1.00 95.14           N
ATOM   2604  CA  ALA A 177      -7.075  11.729   1.244  1.00 95.14           C
ATOM   2605  C   ALA A 177      -8.088  11.595   2.383  1.00 95.14           C
ATOM   2606  O   ALA A 177      -7.731  11.723   3.554  1.00 95.14           O
ATOM   2607  HA  ALA A 177      -6.068  11.645   1.653  1.00 95.14           H
ATOM   2608  CB  ALA A 177      -7.199  13.064   0.507  1.00 95.14           C
ATOM   2609 1HB  ALA A 177      -6.439  13.121  -0.272  1.00 95.14           H
ATOM   2610 2HB  ALA A 177      -8.188  13.139   0.056  1.00 95.14           H
ATOM   2611 3HB  ALA A 177      -7.058  13.883   1.213  1.00 95.14           H
ATOM   2612  HN  ALA A 177      -7.511  10.916  -0.624  1.00 95.14           H
ATOM   2613  N   ALA A 178      -9.330  11.340   2.001  1.00 95.35           N
ATOM   2614  CA  ALA A 178     -10.407  11.242   2.972  1.00 95.35           C
ATOM   2615  C   ALA A 178     -10.133  10.068   3.914  1.00 95.35           C
ATOM   2616  O   ALA A 178     -10.451  10.133   5.101  1.00 95.35           O
ATOM   2617  HA  ALA A 178     -10.417  12.166   3.551  1.00 95.35           H
ATOM   2618  CB  ALA A 178     -11.743  11.103   2.241  1.00 95.35           C
ATOM   2619 1HB  ALA A 178     -11.904  11.976   1.608  1.00 95.35           H
ATOM   2620 2HB  ALA A 178     -11.728  10.205   1.624  1.00 95.35           H
ATOM   2621 3HB  ALA A 178     -12.550  11.030   2.970  1.00 95.35           H
ATOM   2622  HN  ALA A 178      -9.606  11.202   1.050  1.00 95.35           H
ATOM   2623  N   LEU A 179      -9.546   9.023   3.350  1.00 92.74           N
ATOM   2624  CA  LEU A 179      -9.286   7.811   4.108  1.00 92.74           C
ATOM   2625  C   LEU A 179      -8.132   8.061   5.082  1.00 92.74           C
ATOM   2626  O   LEU A 179      -7.823   7.211   5.915  1.00 92.74           O
ATOM   2627  HA  LEU A 179     -10.183   7.589   4.686  1.00 92.74           H
ATOM   2628  CB  LEU A 179      -9.050   6.630   3.166  1.00 92.74           C
ATOM   2629 1HB  LEU A 179      -8.273   6.908   2.453  1.00 92.74           H
ATOM   2630 2HB  LEU A 179      -8.661   5.796   3.750  1.00 92.74           H
ATOM   2631  CG  LEU A 179     -10.270   6.142   2.383  1.00 92.74           C
ATOM   2632  HG  LEU A 179     -10.715   6.998   1.875  1.00 92.74           H
ATOM   2633  CD1 LEU A 179      -9.863   5.137   1.303  1.00 92.74           C
ATOM   2634 1HD1 LEU A 179      -9.170   5.611   0.609  1.00 92.74           H
ATOM   2635 2HD1 LEU A 179      -9.381   4.278   1.769  1.00 92.74           H
ATOM   2636 3HD1 LEU A 179     -10.750   4.806   0.762  1.00 92.74           H
ATOM   2637  CD2 LEU A 179     -11.334   5.572   3.324  1.00 92.74           C
ATOM   2638 1HD2 LEU A 179     -10.916   4.732   3.879  1.00 92.74           H
ATOM   2639 2HD2 LEU A 179     -11.653   6.346   4.022  1.00 92.74           H
ATOM   2640 3HD2 LEU A 179     -12.190   5.233   2.742  1.00 92.74           H
ATOM   2641  HN  LEU A 179      -9.250   8.996   2.395  1.00 92.74           H
ATOM   2642  N   CYS A 180      -7.527   9.232   4.945  1.00 91.61           N
ATOM   2643  CA  CYS A 180      -6.372   9.577   5.756  1.00 91.61           C
ATOM   2644  C   CYS A 180      -6.850  10.424   6.937  1.00 91.61           C
ATOM   2645  O   CYS A 180      -6.060  10.782   7.809  1.00 91.61           O
ATOM   2646  HA  CYS A 180      -5.941   8.638   6.102  1.00 91.61           H
ATOM   2647  CB  CYS A 180      -5.300  10.296   4.935  1.00 91.61           C
ATOM   2648 1HB  CYS A 180      -5.709  11.213   4.510  1.00 91.61           H
ATOM   2649 2HB  CYS A 180      -4.471  10.587   5.581  1.00 91.61           H
ATOM   2650  SG  CYS A 180      -4.696   9.202   3.598  1.00 91.61           S
ATOM   2651  HG  CYS A 180      -5.555   9.625   2.675  1.00 91.61           H
ATOM   2652  HN  CYS A 180      -7.813   9.936   4.295  1.00 91.61           H
ATOM   2653  N   ILE A 181      -8.142  10.719   6.928  1.00 91.57           N
ATOM   2654  CA  ILE A 181      -8.721  11.577   7.948  1.00 91.57           C
ATOM   2655  C   ILE A 181      -8.419  10.994   9.330  1.00 91.57           C
ATOM   2656  O   ILE A 181      -7.971  11.709  10.224  1.00 91.57           O
ATOM   2657  HA  ILE A 181      -8.236  12.550   7.870  1.00 91.57           H
ATOM   2658  CB  ILE A 181     -10.212  11.792   7.683  1.00 91.57           C
ATOM   2659  HB  ILE A 181     -10.670  10.821   7.497  1.00 91.57           H
ATOM   2660  CG1 ILE A 181     -10.430  12.642   6.430  1.00 91.57           C
ATOM   2661 1HG1 ILE A 181     -10.052  13.650   6.600  1.00 91.57           H
ATOM   2662 2HG1 ILE A 181      -9.862  12.224   5.599  1.00 91.57           H
ATOM   2663  CG2 ILE A 181     -10.906  12.390   8.909  1.00 91.57           C
ATOM   2664 1HG2 ILE A 181     -10.795  11.713   9.756  1.00 91.57           H
ATOM   2665 2HG2 ILE A 181     -10.451  13.351   9.151  1.00 91.57           H
ATOM   2666 3HG2 ILE A 181     -11.965  12.533   8.694  1.00 91.57           H
ATOM   2667  CD1 ILE A 181     -11.914  12.704   6.060  1.00 91.57           C
ATOM   2668 1HD1 ILE A 181     -12.282  11.697   5.868  1.00 91.57           H
ATOM   2669 2HD1 ILE A 181     -12.475  13.145   6.884  1.00 91.57           H
ATOM   2670 3HD1 ILE A 181     -12.040  13.314   5.166  1.00 91.57           H
ATOM   2671  HN  ILE A 181      -8.788  10.383   6.242  1.00 91.57           H
ATOM   2672  N   PRO A 182      -8.658   9.691   9.529  1.00 93.23           N
ATOM   2673  CA  PRO A 182      -8.414   9.069  10.833  1.00 93.23           C
ATOM   2674  C   PRO A 182      -7.005   9.330  11.341  1.00 93.23           C
ATOM   2675  O   PRO A 182      -6.813   9.650  12.513  1.00 93.23           O
ATOM   2676  HA  PRO A 182      -9.072   9.505  11.584  1.00 93.23           H
ATOM   2677  CB  PRO A 182      -8.659   7.581  10.577  1.00 93.23           C
ATOM   2678 1HB  PRO A 182      -7.739   7.064  10.305  1.00 93.23           H
ATOM   2679 2HB  PRO A 182      -9.055   7.082  11.461  1.00 93.23           H
ATOM   2680  CG  PRO A 182      -9.664   7.581   9.431  1.00 93.23           C
ATOM   2681 1HG  PRO A 182      -9.675   6.628   8.903  1.00 93.23           H
ATOM   2682 2HG  PRO A 182     -10.682   7.747   9.786  1.00 93.23           H
ATOM   2683  CD  PRO A 182      -9.174   8.718   8.549  1.00 93.23           C
ATOM   2684 1HD  PRO A 182      -8.394   8.389   7.862  1.00 93.23           H
ATOM   2685 2HD  PRO A 182      -9.977   9.133   7.940  1.00 93.23           H
ATOM   2686  N   GLU A 183      -6.047   9.183  10.437  1.00 90.25           N
ATOM   2687  CA  GLU A 183      -4.648   9.326  10.799  1.00 90.25           C
ATOM   2688  C   GLU A 183      -4.364  10.755  11.267  1.00 90.25           C
ATOM   2689  O   GLU A 183      -3.628  10.962  12.231  1.00 90.25           O
ATOM   2690  HA  GLU A 183      -4.489   8.629  11.622  1.00 90.25           H
ATOM   2691  CB  GLU A 183      -3.737   8.940   9.632  1.00 90.25           C
ATOM   2692 1HB  GLU A 183      -4.180   9.275   8.694  1.00 90.25           H
ATOM   2693 2HB  GLU A 183      -2.735   9.335   9.802  1.00 90.25           H
ATOM   2694  CG  GLU A 183      -3.589   7.420   9.532  1.00 90.25           C
ATOM   2695 1HG  GLU A 183      -2.880   7.172   8.742  1.00 90.25           H
ATOM   2696 2HG  GLU A 183      -3.179   7.029  10.463  1.00 90.25           H
ATOM   2697  CD  GLU A 183      -4.937   6.756   9.243  1.00 90.25           C
ATOM   2698  OE1 GLU A 183      -5.105   5.599   9.685  1.00 90.25           O
ATOM   2699  OE2 GLU A 183      -5.768   7.420   8.587  1.00 90.25           O
ATOM   2700  HN  GLU A 183      -6.215   8.971   9.474  1.00 90.25           H
ATOM   2701  N   ILE A 184      -4.962  11.704  10.562  1.00 91.42           N
ATOM   2702  CA  ILE A 184      -4.736  13.109  10.855  1.00 91.42           C
ATOM   2703  C   ILE A 184      -5.192  13.408  12.284  1.00 91.42           C
ATOM   2704  O   ILE A 184      -4.538  14.162  13.003  1.00 91.42           O
ATOM   2705  HA  ILE A 184      -3.662  13.287  10.791  1.00 91.42           H
ATOM   2706  CB  ILE A 184      -5.405  13.991   9.799  1.00 91.42           C
ATOM   2707  HB  ILE A 184      -6.450  13.693   9.717  1.00 91.42           H
ATOM   2708  CG1 ILE A 184      -4.766  13.781   8.424  1.00 91.42           C
ATOM   2709 1HG1 ILE A 184      -3.763  14.207   8.416  1.00 91.42           H
ATOM   2710 2HG1 ILE A 184      -4.661  12.714   8.228  1.00 91.42           H
ATOM   2711  CG2 ILE A 184      -5.386  15.462  10.221  1.00 91.42           C
ATOM   2712 1HG2 ILE A 184      -5.922  15.576  11.163  1.00 91.42           H
ATOM   2713 2HG2 ILE A 184      -4.354  15.790  10.348  1.00 91.42           H
ATOM   2714 3HG2 ILE A 184      -5.868  16.066   9.452  1.00 91.42           H
ATOM   2715  CD1 ILE A 184      -5.610  14.427   7.324  1.00 91.42           C
ATOM   2716 1HD1 ILE A 184      -6.604  13.981   7.319  1.00 91.42           H
ATOM   2717 2HD1 ILE A 184      -5.692  15.498   7.511  1.00 91.42           H
ATOM   2718 3HD1 ILE A 184      -5.133  14.263   6.357  1.00 91.42           H
ATOM   2719  HN  ILE A 184      -5.591  11.526   9.805  1.00 91.42           H
ATOM   2720  N   LEU A 185      -6.310  12.801  12.654  1.00 91.74           N
ATOM   2721  CA  LEU A 185      -6.971  13.144  13.901  1.00 91.74           C
ATOM   2722  C   LEU A 185      -6.223  12.495  15.066  1.00 91.74           C
ATOM   2723  O   LEU A 185      -5.890  13.162  16.045  1.00 91.74           O
ATOM   2724  HA  LEU A 185      -6.913  14.227  14.014  1.00 91.74           H
ATOM   2725  CB  LEU A 185      -8.455  12.774  13.841  1.00 91.74           C
ATOM   2726 1HB  LEU A 185      -8.536  11.721  13.571  1.00 91.74           H
ATOM   2727 2HB  LEU A 185      -8.876  12.880  14.840  1.00 91.74           H
ATOM   2728  CG  LEU A 185      -9.310  13.589  12.868  1.00 91.74           C
ATOM   2729  HG  LEU A 185      -8.904  13.458  11.865  1.00 91.74           H
ATOM   2730  CD1 LEU A 185     -10.751  13.075  12.843  1.00 91.74           C
ATOM   2731 1HD1 LEU A 185     -10.760  12.032  12.527  1.00 91.74           H
ATOM   2732 2HD1 LEU A 185     -11.183  13.156  13.840  1.00 91.74           H
ATOM   2733 3HD1 LEU A 185     -11.337  13.671  12.143  1.00 91.74           H
ATOM   2734  CD2 LEU A 185      -9.239  15.082  13.193  1.00 91.74           C
ATOM   2735 1HD2 LEU A 185      -9.605  15.251  14.206  1.00 91.74           H
ATOM   2736 2HD2 LEU A 185      -8.206  15.421  13.118  1.00 91.74           H
ATOM   2737 3HD2 LEU A 185      -9.856  15.637  12.486  1.00 91.74           H
ATOM   2738  HN  LEU A 185      -6.762  12.087  12.118  1.00 91.74           H
ATOM   2739  N   TYR A 186      -5.978  11.200  14.923  1.00 92.14           N
ATOM   2740  CA  TYR A 186      -5.685  10.362  16.073  1.00 92.14           C
ATOM   2741  C   TYR A 186      -4.198  10.004  16.125  1.00 92.14           C
ATOM   2742  O   TYR A 186      -3.750   9.333  17.053  1.00 92.14           O
ATOM   2743  HA  TYR A 186      -5.948  10.920  16.972  1.00 92.14           H
ATOM   2744  CB  TYR A 186      -6.499   9.082  15.881  1.00 92.14           C
ATOM   2745 1HB  TYR A 186      -6.130   8.557  14.999  1.00 92.14           H
ATOM   2746 2HB  TYR A 186      -6.333   8.425  16.735  1.00 92.14           H
ATOM   2747  CG  TYR A 186      -8.002   9.318  15.723  1.00 92.14           C
ATOM   2748  CD1 TYR A 186      -8.667  10.146  16.604  1.00 92.14           C
ATOM   2749  HD1 TYR A 186      -8.121  10.631  17.413  1.00 92.14           H
ATOM   2750  CD2 TYR A 186      -8.694   8.703  14.698  1.00 92.14           C
ATOM   2751  HD2 TYR A 186      -8.169   8.050  14.002  1.00 92.14           H
ATOM   2752  CE1 TYR A 186     -10.082  10.368  16.456  1.00 92.14           C
ATOM   2753  HE1 TYR A 186     -10.619  11.019  17.145  1.00 92.14           H
ATOM   2754  CE2 TYR A 186     -10.109   8.926  14.550  1.00 92.14           C
ATOM   2755  HE2 TYR A 186     -10.667   8.447  13.745  1.00 92.14           H
ATOM   2756  CZ  TYR A 186     -10.733   9.747  15.436  1.00 92.14           C
ATOM   2757  OH  TYR A 186     -12.069   9.958  15.295  1.00 92.14           O
ATOM   2758  HH  TYR A 186     -12.419   9.427  14.523  1.00 92.14           H
ATOM   2759  HN  TYR A 186      -5.979  10.725  14.043  1.00 92.14           H
ATOM   2760  N   SER A 187      -3.475  10.468  15.116  1.00 92.61           N
ATOM   2761  CA  SER A 187      -2.025  10.378  15.132  1.00 92.61           C
ATOM   2762  C   SER A 187      -1.452  11.348  16.167  1.00 92.61           C
ATOM   2763  O   SER A 187      -1.687  12.553  16.091  1.00 92.61           O
ATOM   2764  HA  SER A 187      -1.802   9.348  15.409  1.00 92.61           H
ATOM   2765  CB  SER A 187      -1.440  10.672  13.749  1.00 92.61           C
ATOM   2766 1HB  SER A 187      -1.746  11.668  13.429  1.00 92.61           H
ATOM   2767 2HB  SER A 187      -0.351  10.678  13.809  1.00 92.61           H
ATOM   2768  OG  SER A 187      -1.855   9.714  12.779  1.00 92.61           O
ATOM   2769  HG  SER A 187      -2.385  10.163  12.060  1.00 92.61           H
ATOM   2770  HN  SER A 187      -3.863  10.897  14.301  1.00 92.61           H
ATOM   2771  N   GLN A 188      -0.710  10.787  17.111  1.00 85.73           N
ATOM   2772  CA  GLN A 188       0.016  11.597  18.073  1.00 85.73           C
ATOM   2773  C   GLN A 188       1.271  10.861  18.548  1.00 85.73           C
ATOM   2774  O   GLN A 188       1.445   9.677  18.264  1.00 85.73           O
ATOM   2775  HA  GLN A 188       0.299  12.502  17.535  1.00 85.73           H
ATOM   2776  CB  GLN A 188      -0.877  11.976  19.256  1.00 85.73           C
ATOM   2777 1HB  GLN A 188      -0.327  12.621  19.941  1.00 85.73           H
ATOM   2778 2HB  GLN A 188      -1.735  12.547  18.900  1.00 85.73           H
ATOM   2779  CG  GLN A 188      -1.361  10.729  19.999  1.00 85.73           C
ATOM   2780 1HG  GLN A 188      -1.837  10.045  19.297  1.00 85.73           H
ATOM   2781 2HG  GLN A 188      -0.508  10.203  20.428  1.00 85.73           H
ATOM   2782  CD  GLN A 188      -2.349  11.100  21.107  1.00 85.73           C
ATOM   2783  OE1 GLN A 188      -2.808  12.225  21.214  1.00 85.73           O
ATOM   2784  NE2 GLN A 188      -2.649  10.094  21.924  1.00 85.73           N
ATOM   2785 1HE2 GLN A 188      -2.236   9.194  21.781  1.00 85.73           H
ATOM   2786 2HE2 GLN A 188      -3.286  10.237  22.680  1.00 85.73           H
ATOM   2787  HN  GLN A 188      -0.601   9.799  17.223  1.00 85.73           H
ATOM   2788  N   ILE A 189       2.113  11.593  19.262  1.00 89.94           N
ATOM   2789  CA  ILE A 189       3.279  10.994  19.889  1.00 89.94           C
ATOM   2790  C   ILE A 189       2.883  10.422  21.251  1.00 89.94           C
ATOM   2791  O   ILE A 189       2.329  11.131  22.090  1.00 89.94           O
ATOM   2792  HA  ILE A 189       3.607  10.173  19.252  1.00 89.94           H
ATOM   2793  CB  ILE A 189       4.428  12.002  19.956  1.00 89.94           C
ATOM   2794  HB  ILE A 189       4.084  12.876  20.509  1.00 89.94           H
ATOM   2795  CG1 ILE A 189       4.821  12.480  18.557  1.00 89.94           C
ATOM   2796 1HG1 ILE A 189       5.224  11.644  17.984  1.00 89.94           H
ATOM   2797 2HG1 ILE A 189       3.937  12.833  18.027  1.00 89.94           H
ATOM   2798  CG2 ILE A 189       5.621  11.424  20.721  1.00 89.94           C
ATOM   2799 1HG2 ILE A 189       5.315  11.175  21.737  1.00 89.94           H
ATOM   2800 2HG2 ILE A 189       5.974  10.525  20.217  1.00 89.94           H
ATOM   2801 3HG2 ILE A 189       6.423  12.162  20.754  1.00 89.94           H
ATOM   2802  CD1 ILE A 189       5.859  13.601  18.631  1.00 89.94           C
ATOM   2803 1HD1 ILE A 189       5.445  14.444  19.184  1.00 89.94           H
ATOM   2804 2HD1 ILE A 189       6.752  13.237  19.140  1.00 89.94           H
ATOM   2805 3HD1 ILE A 189       6.121  13.922  17.623  1.00 89.94           H
ATOM   2806  HN  ILE A 189       2.009  12.576  19.415  1.00 89.94           H
ATOM   2807  N   LYS A 190       3.183   9.144  21.430  1.00 85.10           N
ATOM   2808  CA  LYS A 190       2.966   8.496  22.713  1.00 85.10           C
ATOM   2809  C   LYS A 190       4.318   8.152  23.341  1.00 85.10           C
ATOM   2810  O   LYS A 190       5.154   7.509  22.709  1.00 85.10           O
ATOM   2811  HA  LYS A 190       2.457   9.212  23.358  1.00 85.10           H
ATOM   2812  CB  LYS A 190       2.037   7.291  22.554  1.00 85.10           C
ATOM   2813 1HB  LYS A 190       1.128   7.593  22.034  1.00 85.10           H
ATOM   2814 2HB  LYS A 190       2.520   6.534  21.936  1.00 85.10           H
ATOM   2815  CG  LYS A 190       1.677   6.693  23.916  1.00 85.10           C
ATOM   2816 1HG  LYS A 190       2.586   6.386  24.433  1.00 85.10           H
ATOM   2817 2HG  LYS A 190       1.198   7.451  24.535  1.00 85.10           H
ATOM   2818  CD  LYS A 190       0.744   5.490  23.757  1.00 85.10           C
ATOM   2819 1HD  LYS A 190      -0.204   5.816  23.330  1.00 85.10           H
ATOM   2820 2HD  LYS A 190       1.180   4.777  23.058  1.00 85.10           H
ATOM   2821  CE  LYS A 190       0.497   4.807  25.104  1.00 85.10           C
ATOM   2822 1HE  LYS A 190       1.433   4.727  25.655  1.00 85.10           H
ATOM   2823 2HE  LYS A 190      -0.178   5.414  25.707  1.00 85.10           H
ATOM   2824  NZ  LYS A 190      -0.084   3.461  24.903  1.00 85.10           N
ATOM   2825 1HZ  LYS A 190      -0.361   3.075  25.799  1.00 85.10           H
ATOM   2826 2HZ  LYS A 190      -0.895   3.530  24.298  1.00 85.10           H
ATOM   2827 3HZ  LYS A 190       0.607   2.856  24.473  1.00 85.10           H
ATOM   2828  HN  LYS A 190       3.567   8.555  20.719  1.00 85.10           H
ATOM   2829  N   GLU A 191       4.490   8.596  24.578  1.00 75.23           N
ATOM   2830  CA  GLU A 191       5.640   8.188  25.366  1.00 75.23           C
ATOM   2831  C   GLU A 191       5.331   6.896  26.126  1.00 75.23           C
ATOM   2832  O   GLU A 191       4.359   6.832  26.878  1.00 75.23           O
ATOM   2833  HA  GLU A 191       6.437   8.010  24.645  1.00 75.23           H
ATOM   2834  CB  GLU A 191       6.069   9.299  26.326  1.00 75.23           C
ATOM   2835 1HB  GLU A 191       5.218   9.942  26.548  1.00 75.23           H
ATOM   2836 2HB  GLU A 191       6.523   8.862  27.215  1.00 75.23           H
ATOM   2837  CG  GLU A 191       7.140  10.189  25.690  1.00 75.23           C
ATOM   2838 1HG  GLU A 191       7.948   9.570  25.300  1.00 75.23           H
ATOM   2839 2HG  GLU A 191       6.714  10.728  24.844  1.00 75.23           H
ATOM   2840  CD  GLU A 191       7.699  11.186  26.707  1.00 75.23           C
ATOM   2841  OE1 GLU A 191       8.808  11.699  26.447  1.00 75.23           O
ATOM   2842  OE2 GLU A 191       7.004  11.411  27.722  1.00 75.23           O
ATOM   2843  HN  GLU A 191       3.862   9.222  25.039  1.00 75.23           H
ATOM   2844  N   GLU A 192       6.175   5.900  25.904  1.00 73.02           N
ATOM   2845  CA  GLU A 192       6.024   4.625  26.585  1.00 73.02           C
ATOM   2846  C   GLU A 192       7.395   4.055  26.956  1.00 73.02           C
ATOM   2847  O   GLU A 192       8.268   3.923  26.100  1.00 73.02           O
ATOM   2848  HA  GLU A 192       5.457   4.845  27.489  1.00 73.02           H
ATOM   2849  CB  GLU A 192       5.233   3.636  25.726  1.00 73.02           C
ATOM   2850 1HB  GLU A 192       4.264   4.065  25.470  1.00 73.02           H
ATOM   2851 2HB  GLU A 192       5.823   3.353  24.854  1.00 73.02           H
ATOM   2852  CG  GLU A 192       4.954   2.343  26.495  1.00 73.02           C
ATOM   2853 1HG  GLU A 192       5.686   1.585  26.218  1.00 73.02           H
ATOM   2854 2HG  GLU A 192       5.068   2.520  27.565  1.00 73.02           H
ATOM   2855  CD  GLU A 192       3.543   1.827  26.206  1.00 73.02           C
ATOM   2856  OE1 GLU A 192       3.114   0.909  26.938  1.00 73.02           O
ATOM   2857  OE2 GLU A 192       2.926   2.362  25.260  1.00 73.02           O
ATOM   2858  HN  GLU A 192       6.950   5.953  25.274  1.00 73.02           H
ATOM   2859  N   SER A 193       7.540   3.733  28.233  1.00 73.05           N
ATOM   2860  CA  SER A 193       8.776   3.144  28.720  1.00 73.05           C
ATOM   2861  C   SER A 193       9.959   4.053  28.381  1.00 73.05           C
ATOM   2862  O   SER A 193      11.064   3.573  28.136  1.00 73.05           O
ATOM   2863  HA  SER A 193       8.651   3.064  29.800  1.00 73.05           H
ATOM   2864  CB  SER A 193       8.991   1.749  28.128  1.00 73.05           C
ATOM   2865 1HB  SER A 193       9.179   1.835  27.058  1.00 73.05           H
ATOM   2866 2HB  SER A 193       9.879   1.300  28.572  1.00 73.05           H
ATOM   2867  OG  SER A 193       7.870   0.898  28.346  1.00 73.05           O
ATOM   2868  HG  SER A 193       8.000   0.030  27.865  1.00 73.05           H
ATOM   2869  HN  SER A 193       6.834   3.869  28.928  1.00 73.05           H
ATOM   2870  N   GLY A 194       9.686   5.349  28.377  1.00 81.78           N
ATOM   2871  CA  GLY A 194      10.727   6.333  28.132  1.00 81.78           C
ATOM   2872  C   GLY A 194      11.069   6.409  26.643  1.00 81.78           C
ATOM   2873  O   GLY A 194      12.036   7.064  26.258  1.00 81.78           O
ATOM   2874 1HA  GLY A 194      10.398   7.311  28.484  1.00 81.78           H
ATOM   2875 2HA  GLY A 194      11.619   6.073  28.702  1.00 81.78           H
ATOM   2876  HN  GLY A 194       8.775   5.729  28.538  1.00 81.78           H
ATOM   2877  N   ILE A 195      10.258   5.729  25.846  1.00 80.05           N
ATOM   2878  CA  ILE A 195      10.429   5.757  24.404  1.00 80.05           C
ATOM   2879  C   ILE A 195       9.269   6.529  23.771  1.00 80.05           C
ATOM   2880  O   ILE A 195       8.105   6.248  24.053  1.00 80.05           O
ATOM   2881  HA  ILE A 195      11.355   6.293  24.195  1.00 80.05           H
ATOM   2882  CB  ILE A 195      10.594   4.338  23.856  1.00 80.05           C
ATOM   2883  HB  ILE A 195       9.706   3.764  24.121  1.00 80.05           H
ATOM   2884  CG1 ILE A 195      11.792   3.638  24.501  1.00 80.05           C
ATOM   2885 1HG1 ILE A 195      12.706   4.185  24.269  1.00 80.05           H
ATOM   2886 2HG1 ILE A 195      11.683   3.646  25.585  1.00 80.05           H
ATOM   2887  CG2 ILE A 195      10.688   4.347  22.329  1.00 80.05           C
ATOM   2888 1HG2 ILE A 195       9.779   4.779  21.912  1.00 80.05           H
ATOM   2889 2HG2 ILE A 195      11.548   4.942  22.022  1.00 80.05           H
ATOM   2890 3HG2 ILE A 195      10.805   3.325  21.967  1.00 80.05           H
ATOM   2891  CD1 ILE A 195      11.916   2.195  24.006  1.00 80.05           C
ATOM   2892 1HD1 ILE A 195      11.010   1.645  24.261  1.00 80.05           H
ATOM   2893 2HD1 ILE A 195      12.050   2.193  22.924  1.00 80.05           H
ATOM   2894 3HD1 ILE A 195      12.775   1.721  24.479  1.00 80.05           H
ATOM   2895  HN  ILE A 195       9.496   5.169  26.171  1.00 80.05           H
ATOM   2896  N   ALA A 196       9.627   7.487  22.929  1.00 90.93           N
ATOM   2897  CA  ALA A 196       8.632   8.228  22.173  1.00 90.93           C
ATOM   2898  C   ALA A 196       8.223   7.416  20.943  1.00 90.93           C
ATOM   2899  O   ALA A 196       9.072   7.014  20.149  1.00 90.93           O
ATOM   2900  HA  ALA A 196       7.761   8.365  22.814  1.00 90.93           H
ATOM   2901  CB  ALA A 196       9.193   9.603  21.803  1.00 90.93           C
ATOM   2902 1HB  ALA A 196       9.440  10.151  22.712  1.00 90.93           H
ATOM   2903 2HB  ALA A 196      10.091   9.479  21.197  1.00 90.93           H
ATOM   2904 3HB  ALA A 196       8.446  10.159  21.235  1.00 90.93           H
ATOM   2905  HN  ALA A 196      10.575   7.758  22.760  1.00 90.93           H
ATOM   2906  N   ILE A 197       6.921   7.197  20.824  1.00 86.90           N
ATOM   2907  CA  ILE A 197       6.392   6.413  19.721  1.00 86.90           C
ATOM   2908  C   ILE A 197       5.337   7.234  18.978  1.00 86.90           C
ATOM   2909  O   ILE A 197       4.415   7.769  19.592  1.00 86.90           O
ATOM   2910  HA  ILE A 197       7.217   6.211  19.038  1.00 86.90           H
ATOM   2911  CB  ILE A 197       5.878   5.061  20.223  1.00 86.90           C
ATOM   2912  HB  ILE A 197       5.111   5.245  20.974  1.00 86.90           H
ATOM   2913  CG1 ILE A 197       6.996   4.268  20.903  1.00 86.90           C
ATOM   2914 1HG1 ILE A 197       7.788   4.059  20.184  1.00 86.90           H
ATOM   2915 2HG1 ILE A 197       7.439   4.867  21.699  1.00 86.90           H
ATOM   2916  CG2 ILE A 197       5.222   4.270  19.090  1.00 86.90           C
ATOM   2917 1HG2 ILE A 197       4.381   4.837  18.691  1.00 86.90           H
ATOM   2918 2HG2 ILE A 197       5.951   4.095  18.299  1.00 86.90           H
ATOM   2919 3HG2 ILE A 197       4.866   3.314  19.474  1.00 86.90           H
ATOM   2920  CD1 ILE A 197       6.464   2.956  21.481  1.00 86.90           C
ATOM   2921 1HD1 ILE A 197       5.689   3.170  22.217  1.00 86.90           H
ATOM   2922 2HD1 ILE A 197       6.044   2.349  20.678  1.00 86.90           H
ATOM   2923 3HD1 ILE A 197       7.279   2.412  21.958  1.00 86.90           H
ATOM   2924  HN  ILE A 197       6.235   7.544  21.464  1.00 86.90           H
ATOM   2925  N   CYS A 198       5.507   7.309  17.666  1.00 92.28           N
ATOM   2926  CA  CYS A 198       4.470   7.854  16.807  1.00 92.28           C
ATOM   2927  C   CYS A 198       3.448   6.750  16.527  1.00 92.28           C
ATOM   2928  O   CYS A 198       3.739   5.798  15.805  1.00 92.28           O
ATOM   2929  HA  CYS A 198       4.011   8.677  17.354  1.00 92.28           H
ATOM   2930  CB  CYS A 198       5.052   8.433  15.515  1.00 92.28           C
ATOM   2931 1HB  CYS A 198       5.650   9.316  15.740  1.00 92.28           H
ATOM   2932 2HB  CYS A 198       5.719   7.707  15.050  1.00 92.28           H
ATOM   2933  SG  CYS A 198       3.701   8.871  14.361  1.00 92.28           S
ATOM   2934  HN  CYS A 198       6.333   7.005  17.191  1.00 92.28           H
ATOM   2935  N   THR A 199       2.272   6.915  17.115  1.00 90.61           N
ATOM   2936  CA  THR A 199       1.208   5.939  16.946  1.00 90.61           C
ATOM   2937  C   THR A 199      -0.150   6.639  16.864  1.00 90.61           C
ATOM   2938  O   THR A 199      -0.264   7.820  17.187  1.00 90.61           O
ATOM   2939  HA  THR A 199       1.361   5.424  15.998  1.00 90.61           H
ATOM   2940  CB  THR A 199       1.304   4.933  18.095  1.00 90.61           C
ATOM   2941  HB  THR A 199       2.335   4.616  18.250  1.00 90.61           H
ATOM   2942  OG1 THR A 199       0.392   3.900  17.729  1.00 90.61           O
ATOM   2943  HG1 THR A 199       0.599   3.065  18.238  1.00 90.61           H
ATOM   2944  CG2 THR A 199       0.737   5.483  19.405  1.00 90.61           C
ATOM   2945 1HG2 THR A 199      -0.314   5.737  19.268  1.00 90.61           H
ATOM   2946 2HG2 THR A 199       1.292   6.376  19.694  1.00 90.61           H
ATOM   2947 3HG2 THR A 199       0.830   4.729  20.186  1.00 90.61           H
ATOM   2948  HN  THR A 199       2.041   7.696  17.695  1.00 90.61           H
ATOM   2949  N   MET A 200      -1.145   5.881  16.429  1.00 89.47           N
ATOM   2950  CA  MET A 200      -2.526   6.313  16.556  1.00 89.47           C
ATOM   2951  C   MET A 200      -3.073   6.000  17.950  1.00 89.47           C
ATOM   2952  O   MET A 200      -2.934   4.880  18.438  1.00 89.47           O
ATOM   2953  HA  MET A 200      -2.512   7.392  16.398  1.00 89.47           H
ATOM   2954  CB  MET A 200      -3.382   5.607  15.502  1.00 89.47           C
ATOM   2955 1HB  MET A 200      -3.255   4.528  15.589  1.00 89.47           H
ATOM   2956 2HB  MET A 200      -4.436   5.820  15.682  1.00 89.47           H
ATOM   2957  CG  MET A 200      -2.998   6.060  14.092  1.00 89.47           C
ATOM   2958 1HG  MET A 200      -3.043   7.147  14.024  1.00 89.47           H
ATOM   2959 2HG  MET A 200      -1.969   5.770  13.875  1.00 89.47           H
ATOM   2960  SD  MET A 200      -4.101   5.328  12.894  1.00 89.47           S
ATOM   2961  CE  MET A 200      -5.614   6.183  13.304  1.00 89.47           C
ATOM   2962 1HE  MET A 200      -5.881   5.972  14.340  1.00 89.47           H
ATOM   2963 2HE  MET A 200      -5.471   7.256  13.177  1.00 89.47           H
ATOM   2964 3HE  MET A 200      -6.413   5.843  12.646  1.00 89.47           H
ATOM   2965  HN  MET A 200      -1.020   4.987  15.997  1.00 89.47           H
ATOM   2966  N   VAL A 201      -3.683   7.011  18.553  1.00 91.85           N
ATOM   2967  CA  VAL A 201      -4.364   6.824  19.823  1.00 91.85           C
ATOM   2968  C   VAL A 201      -5.832   7.228  19.673  1.00 91.85           C
ATOM   2969  O   VAL A 201      -6.134   8.377  19.354  1.00 91.85           O
ATOM   2970  HA  VAL A 201      -4.316   5.763  20.069  1.00 91.85           H
ATOM   2971  CB  VAL A 201      -3.639   7.600  20.924  1.00 91.85           C
ATOM   2972  HB  VAL A 201      -3.705   8.661  20.685  1.00 91.85           H
ATOM   2973  CG1 VAL A 201      -4.310   7.381  22.281  1.00 91.85           C
ATOM   2974 1HG1 VAL A 201      -5.344   7.723  22.235  1.00 91.85           H
ATOM   2975 2HG1 VAL A 201      -4.289   6.320  22.530  1.00 91.85           H
ATOM   2976 3HG1 VAL A 201      -3.774   7.943  23.046  1.00 91.85           H
ATOM   2977  CG2 VAL A 201      -2.157   7.222  20.977  1.00 91.85           C
ATOM   2978 1HG2 VAL A 201      -2.062   6.155  21.180  1.00 91.85           H
ATOM   2979 2HG2 VAL A 201      -1.689   7.453  20.020  1.00 91.85           H
ATOM   2980 3HG2 VAL A 201      -1.666   7.788  21.768  1.00 91.85           H
ATOM   2981  HN  VAL A 201      -3.716   7.941  18.188  1.00 91.85           H
ATOM   2982  N   TYR A 202      -6.706   6.262  19.912  1.00 92.21           N
ATOM   2983  CA  TYR A 202      -8.128   6.469  19.697  1.00 92.21           C
ATOM   2984  C   TYR A 202      -8.806   6.980  20.969  1.00 92.21           C
ATOM   2985  O   TYR A 202      -8.445   6.578  22.074  1.00 92.21           O
ATOM   2986  HA  TYR A 202      -8.244   7.212  18.908  1.00 92.21           H
ATOM   2987  CB  TYR A 202      -8.705   5.097  19.341  1.00 92.21           C
ATOM   2988 1HB  TYR A 202      -8.493   4.403  20.155  1.00 92.21           H
ATOM   2989 2HB  TYR A 202      -9.789   5.178  19.267  1.00 92.21           H
ATOM   2990  CG  TYR A 202      -8.161   4.512  18.036  1.00 92.21           C
ATOM   2991  CD1 TYR A 202      -8.759   4.831  16.835  1.00 92.21           C
ATOM   2992  HD1 TYR A 202      -9.620   5.500  16.815  1.00 92.21           H
ATOM   2993  CD2 TYR A 202      -7.071   3.665  18.061  1.00 92.21           C
ATOM   2994  HD2 TYR A 202      -6.599   3.413  19.011  1.00 92.21           H
ATOM   2995  CE1 TYR A 202      -8.247   4.281  15.607  1.00 92.21           C
ATOM   2996  HE1 TYR A 202      -8.710   4.525  14.651  1.00 92.21           H
ATOM   2997  CE2 TYR A 202      -6.559   3.115  16.833  1.00 92.21           C
ATOM   2998  HE2 TYR A 202      -5.700   2.444  16.839  1.00 92.21           H
ATOM   2999  CZ  TYR A 202      -7.172   3.450  15.667  1.00 92.21           C
ATOM   3000  OH  TYR A 202      -6.689   2.930  14.507  1.00 92.21           O
ATOM   3001  HH  TYR A 202      -5.872   2.382  14.692  1.00 92.21           H
ATOM   3002  HN  TYR A 202      -6.457   5.352  20.245  1.00 92.21           H
ATOM   3003  N   PRO A 203      -9.797   7.872  20.839  1.00 87.22           N
ATOM   3004  CA  PRO A 203     -10.541   8.351  22.007  1.00 87.22           C
ATOM   3005  C   PRO A 203     -11.099   7.210  22.842  1.00 87.22           C
ATOM   3006  O   PRO A 203     -11.455   6.161  22.308  1.00 87.22           O
ATOM   3007  HA  PRO A 203      -9.876   8.895  22.677  1.00 87.22           H
ATOM   3008  CB  PRO A 203     -11.654   9.209  21.402  1.00 87.22           C
ATOM   3009 1HB  PRO A 203     -12.559   8.627  21.228  1.00 87.22           H
ATOM   3010 2HB  PRO A 203     -11.927  10.033  22.060  1.00 87.22           H
ATOM   3011  CG  PRO A 203     -11.046   9.707  20.096  1.00 87.22           C
ATOM   3012 1HG  PRO A 203     -11.811  10.032  19.391  1.00 87.22           H
ATOM   3013 2HG  PRO A 203     -10.392  10.565  20.256  1.00 87.22           H
ATOM   3014  CD  PRO A 203     -10.282   8.493  19.592  1.00 87.22           C
ATOM   3015 1HD  PRO A 203     -10.925   7.815  19.031  1.00 87.22           H
ATOM   3016 2HD  PRO A 203      -9.465   8.776  18.928  1.00 87.22           H
ATOM   3017  N   SER A 204     -11.160   7.447  24.144  1.00 78.90           N
ATOM   3018  CA  SER A 204     -11.560   6.407  25.077  1.00 78.90           C
ATOM   3019  C   SER A 204     -12.967   5.911  24.736  1.00 78.90           C
ATOM   3020  O   SER A 204     -13.268   4.729  24.896  1.00 78.90           O
ATOM   3021  HA  SER A 204     -10.831   5.608  24.947  1.00 78.90           H
ATOM   3022  CB  SER A 204     -11.511   6.912  26.520  1.00 78.90           C
ATOM   3023 1HB  SER A 204     -11.933   6.157  27.183  1.00 78.90           H
ATOM   3024 2HB  SER A 204     -10.472   7.054  26.819  1.00 78.90           H
ATOM   3025  OG  SER A 204     -12.223   8.136  26.682  1.00 78.90           O
ATOM   3026  HG  SER A 204     -13.195   7.950  26.825  1.00 78.90           H
ATOM   3027  HN  SER A 204     -10.943   8.329  24.563  1.00 78.90           H
ATOM   3028  N   ASP A 205     -13.791   6.839  24.271  1.00 73.47           N
ATOM   3029  CA  ASP A 205     -15.170   6.520  23.946  1.00 73.47           C
ATOM   3030  C   ASP A 205     -15.210   5.719  22.643  1.00 73.47           C
ATOM   3031  O   ASP A 205     -14.808   6.216  21.592  1.00 73.47           O
ATOM   3032  HA  ASP A 205     -15.541   5.949  24.798  1.00 73.47           H
ATOM   3033  CB  ASP A 205     -15.997   7.791  23.745  1.00 73.47           C
ATOM   3034 1HB  ASP A 205     -15.508   8.436  23.014  1.00 73.47           H
ATOM   3035 2HB  ASP A 205     -16.975   7.533  23.338  1.00 73.47           H
ATOM   3036  CG  ASP A 205     -16.171   8.547  25.064  1.00 73.47           C
ATOM   3037  OD1 ASP A 205     -16.045   7.886  26.117  1.00 73.47           O
ATOM   3038  OD2 ASP A 205     -16.425   9.769  24.989  1.00 73.47           O
ATOM   3039  HN  ASP A 205     -13.530   7.792  24.117  1.00 73.47           H
ATOM   3040  N   GLU A 206     -15.699   4.492  22.755  1.00 76.39           N
ATOM   3041  CA  GLU A 206     -15.865   3.644  21.587  1.00 76.39           C
ATOM   3042  C   GLU A 206     -14.524   3.453  20.875  1.00 76.39           C
ATOM   3043  O   GLU A 206     -14.488   3.166  19.679  1.00 76.39           O
ATOM   3044  HA  GLU A 206     -16.218   2.687  21.972  1.00 76.39           H
ATOM   3045  CB  GLU A 206     -16.915   4.220  20.635  1.00 76.39           C
ATOM   3046 1HB  GLU A 206     -16.576   5.184  20.255  1.00 76.39           H
ATOM   3047 2HB  GLU A 206     -17.131   3.499  19.847  1.00 76.39           H
ATOM   3048  CG  GLU A 206     -18.236   4.472  21.363  1.00 76.39           C
ATOM   3049 1HG  GLU A 206     -18.355   3.748  22.169  1.00 76.39           H
ATOM   3050 2HG  GLU A 206     -18.219   5.460  21.823  1.00 76.39           H
ATOM   3051  CD  GLU A 206     -19.421   4.371  20.401  1.00 76.39           C
ATOM   3052  OE1 GLU A 206     -20.371   3.635  20.745  1.00 76.39           O
ATOM   3053  OE2 GLU A 206     -19.350   5.031  19.342  1.00 76.39           O
ATOM   3054  HN  GLU A 206     -15.979   4.078  23.621  1.00 76.39           H
ATOM   3055  N   SER A 207     -13.455   3.621  21.639  1.00 88.29           N
ATOM   3056  CA  SER A 207     -12.116   3.470  21.096  1.00 88.29           C
ATOM   3057  C   SER A 207     -12.010   2.155  20.321  1.00 88.29           C
ATOM   3058  O   SER A 207     -11.431   2.114  19.237  1.00 88.29           O
ATOM   3059  HA  SER A 207     -11.978   4.320  20.428  1.00 88.29           H
ATOM   3060  CB  SER A 207     -11.063   3.518  22.206  1.00 88.29           C
ATOM   3061 1HB  SER A 207     -10.086   3.276  21.789  1.00 88.29           H
ATOM   3062 2HB  SER A 207     -10.999   4.532  22.601  1.00 88.29           H
ATOM   3063  OG  SER A 207     -11.363   2.614  23.266  1.00 88.29           O
ATOM   3064  HG  SER A 207     -10.810   2.834  24.069  1.00 88.29           H
ATOM   3065  HN  SER A 207     -13.493   3.855  22.611  1.00 88.29           H
ATOM   3066  N   THR A 208     -12.580   1.112  20.908  1.00 87.92           N
ATOM   3067  CA  THR A 208     -12.506  -0.212  20.315  1.00 87.92           C
ATOM   3068  C   THR A 208     -13.208  -0.227  18.955  1.00 87.92           C
ATOM   3069  O   THR A 208     -12.684  -0.778  17.988  1.00 87.92           O
ATOM   3070  HA  THR A 208     -11.458  -0.451  20.136  1.00 87.92           H
ATOM   3071  CB  THR A 208     -13.095  -1.211  21.313  1.00 87.92           C
ATOM   3072  HB  THR A 208     -14.172  -1.078  21.407  1.00 87.92           H
ATOM   3073  OG1 THR A 208     -12.342  -0.995  22.504  1.00 87.92           O
ATOM   3074  HG1 THR A 208     -11.369  -1.138  22.325  1.00 87.92           H
ATOM   3075  CG2 THR A 208     -12.790  -2.663  20.938  1.00 87.92           C
ATOM   3076 1HG2 THR A 208     -11.711  -2.812  20.911  1.00 87.92           H
ATOM   3077 2HG2 THR A 208     -13.213  -2.880  19.957  1.00 87.92           H
ATOM   3078 3HG2 THR A 208     -13.231  -3.329  21.679  1.00 87.92           H
ATOM   3079  HN  THR A 208     -13.083   1.162  21.770  1.00 87.92           H
ATOM   3080  N   LYS A 209     -14.383   0.384  18.924  1.00 83.66           N
ATOM   3081  CA  LYS A 209     -15.181   0.411  17.710  1.00 83.66           C
ATOM   3082  C   LYS A 209     -14.405   1.138  16.610  1.00 83.66           C
ATOM   3083  O   LYS A 209     -14.363   0.681  15.469  1.00 83.66           O
ATOM   3084  HA  LYS A 209     -15.336  -0.622  17.398  1.00 83.66           H
ATOM   3085  CB  LYS A 209     -16.560   1.011  17.989  1.00 83.66           C
ATOM   3086 1HB  LYS A 209     -16.448   1.987  18.462  1.00 83.66           H
ATOM   3087 2HB  LYS A 209     -17.087   1.173  17.049  1.00 83.66           H
ATOM   3088  CG  LYS A 209     -17.386   0.093  18.893  1.00 83.66           C
ATOM   3089 1HG  LYS A 209     -17.407  -0.912  18.472  1.00 83.66           H
ATOM   3090 2HG  LYS A 209     -16.912   0.019  19.872  1.00 83.66           H
ATOM   3091  CD  LYS A 209     -18.814   0.618  19.049  1.00 83.66           C
ATOM   3092 1HD  LYS A 209     -18.791   1.680  19.292  1.00 83.66           H
ATOM   3093 2HD  LYS A 209     -19.347   0.519  18.103  1.00 83.66           H
ATOM   3094  CE  LYS A 209     -19.562  -0.146  20.144  1.00 83.66           C
ATOM   3095 1HE  LYS A 209     -19.772  -1.162  19.809  1.00 83.66           H
ATOM   3096 2HE  LYS A 209     -18.935  -0.227  21.032  1.00 83.66           H
ATOM   3097  NZ  LYS A 209     -20.827   0.542  20.484  1.00 83.66           N
ATOM   3098 1HZ  LYS A 209     -21.315   0.017  21.202  1.00 83.66           H
ATOM   3099 2HZ  LYS A 209     -20.624   1.474  20.827  1.00 83.66           H
ATOM   3100 3HZ  LYS A 209     -21.410   0.606  19.657  1.00 83.66           H
ATOM   3101  HN  LYS A 209     -14.789   0.855  19.708  1.00 83.66           H
ATOM   3102  N   LEU A 210     -13.809   2.258  16.993  1.00 90.04           N
ATOM   3103  CA  LEU A 210     -13.145   3.119  16.029  1.00 90.04           C
ATOM   3104  C   LEU A 210     -11.981   2.358  15.389  1.00 90.04           C
ATOM   3105  O   LEU A 210     -11.853   2.328  14.166  1.00 90.04           O
ATOM   3106  HA  LEU A 210     -13.870   3.359  15.251  1.00 90.04           H
ATOM   3107  CB  LEU A 210     -12.731   4.438  16.684  1.00 90.04           C
ATOM   3108 1HB  LEU A 210     -13.595   4.849  17.204  1.00 90.04           H
ATOM   3109 2HB  LEU A 210     -11.976   4.224  17.440  1.00 90.04           H
ATOM   3110  CG  LEU A 210     -12.179   5.511  15.743  1.00 90.04           C
ATOM   3111  HG  LEU A 210     -11.326   5.091  15.210  1.00 90.04           H
ATOM   3112  CD1 LEU A 210     -13.219   5.905  14.692  1.00 90.04           C
ATOM   3113 1HD1 LEU A 210     -13.490   5.029  14.103  1.00 90.04           H
ATOM   3114 2HD1 LEU A 210     -14.106   6.298  15.188  1.00 90.04           H
ATOM   3115 3HD1 LEU A 210     -12.801   6.668  14.036  1.00 90.04           H
ATOM   3116  CD2 LEU A 210     -11.671   6.721  16.528  1.00 90.04           C
ATOM   3117 1HD2 LEU A 210     -12.491   7.150  17.105  1.00 90.04           H
ATOM   3118 2HD2 LEU A 210     -10.876   6.407  17.205  1.00 90.04           H
ATOM   3119 3HD2 LEU A 210     -11.285   7.468  15.835  1.00 90.04           H
ATOM   3120  HN  LEU A 210     -13.775   2.579  17.939  1.00 90.04           H
ATOM   3121  N   LYS A 211     -11.163   1.763  16.244  1.00 94.27           N
ATOM   3122  CA  LYS A 211     -10.019   0.999  15.777  1.00 94.27           C
ATOM   3123  C   LYS A 211     -10.497  -0.092  14.816  1.00 94.27           C
ATOM   3124  O   LYS A 211      -9.960  -0.236  13.719  1.00 94.27           O
ATOM   3125  HA  LYS A 211      -9.371   1.683  15.229  1.00 94.27           H
ATOM   3126  CB  LYS A 211      -9.213   0.463  16.962  1.00 94.27           C
ATOM   3127 1HB  LYS A 211      -8.849   1.295  17.565  1.00 94.27           H
ATOM   3128 2HB  LYS A 211      -9.858  -0.136  17.605  1.00 94.27           H
ATOM   3129  CG  LYS A 211      -8.031  -0.383  16.484  1.00 94.27           C
ATOM   3130 1HG  LYS A 211      -8.399  -1.304  16.031  1.00 94.27           H
ATOM   3131 2HG  LYS A 211      -7.483   0.156  15.711  1.00 94.27           H
ATOM   3132  CD  LYS A 211      -7.092  -0.718  17.644  1.00 94.27           C
ATOM   3133 1HD  LYS A 211      -6.749   0.203  18.117  1.00 94.27           H
ATOM   3134 2HD  LYS A 211      -7.632  -1.283  18.403  1.00 94.27           H
ATOM   3135  CE  LYS A 211      -5.887  -1.527  17.158  1.00 94.27           C
ATOM   3136 1HE  LYS A 211      -6.221  -2.489  16.770  1.00 94.27           H
ATOM   3137 2HE  LYS A 211      -5.398  -1.004  16.336  1.00 94.27           H
ATOM   3138  NZ  LYS A 211      -4.925  -1.737  18.263  1.00 94.27           N
ATOM   3139 1HZ  LYS A 211      -4.222  -2.410  17.975  1.00 94.27           H
ATOM   3140 2HZ  LYS A 211      -4.477  -0.857  18.493  1.00 94.27           H
ATOM   3141 3HZ  LYS A 211      -5.416  -2.089  19.077  1.00 94.27           H
ATOM   3142  HN  LYS A 211     -11.273   1.796  17.238  1.00 94.27           H
ATOM   3143  N   SER A 212     -11.502  -0.831  15.263  1.00 91.96           N
ATOM   3144  CA  SER A 212     -12.000  -1.959  14.495  1.00 91.96           C
ATOM   3145  C   SER A 212     -12.489  -1.484  13.125  1.00 91.96           C
ATOM   3146  O   SER A 212     -12.256  -2.147  12.115  1.00 91.96           O
ATOM   3147  HA  SER A 212     -11.149  -2.632  14.385  1.00 91.96           H
ATOM   3148  CB  SER A 212     -13.126  -2.679  15.240  1.00 91.96           C
ATOM   3149 1HB  SER A 212     -13.960  -1.993  15.385  1.00 91.96           H
ATOM   3150 2HB  SER A 212     -13.494  -3.504  14.631  1.00 91.96           H
ATOM   3151  OG  SER A 212     -12.696  -3.177  16.504  1.00 91.96           O
ATOM   3152  HG  SER A 212     -12.958  -2.540  17.229  1.00 91.96           H
ATOM   3153  HN  SER A 212     -11.971  -0.670  16.131  1.00 91.96           H
ATOM   3154  N   ALA A 213     -13.158  -0.341  13.135  1.00 94.93           N
ATOM   3155  CA  ALA A 213     -13.704   0.217  11.909  1.00 94.93           C
ATOM   3156  C   ALA A 213     -12.557   0.602  10.973  1.00 94.93           C
ATOM   3157  O   ALA A 213     -12.595   0.299   9.782  1.00 94.93           O
ATOM   3158  HA  ALA A 213     -14.307  -0.556  11.432  1.00 94.93           H
ATOM   3159  CB  ALA A 213     -14.605   1.407  12.247  1.00 94.93           C
ATOM   3160 1HB  ALA A 213     -15.420   1.074  12.889  1.00 94.93           H
ATOM   3161 2HB  ALA A 213     -14.022   2.169  12.764  1.00 94.93           H
ATOM   3162 3HB  ALA A 213     -15.014   1.825  11.327  1.00 94.93           H
ATOM   3163  HN  ALA A 213     -13.328   0.200  13.958  1.00 94.93           H
ATOM   3164  N   VAL A 214     -11.563   1.263  11.548  1.00 93.30           N
ATOM   3165  CA  VAL A 214     -10.436   1.747  10.768  1.00 93.30           C
ATOM   3166  C   VAL A 214      -9.724   0.559  10.118  1.00 93.30           C
ATOM   3167  O   VAL A 214      -9.369   0.611   8.941  1.00 93.30           O
ATOM   3168  HA  VAL A 214     -10.832   2.391   9.983  1.00 93.30           H
ATOM   3169  CB  VAL A 214      -9.512   2.588  11.651  1.00 93.30           C
ATOM   3170  HB  VAL A 214      -9.284   2.009  12.546  1.00 93.30           H
ATOM   3171  CG1 VAL A 214      -8.192   2.885  10.936  1.00 93.30           C
ATOM   3172 1HG1 VAL A 214      -7.689   1.948  10.696  1.00 93.30           H
ATOM   3173 2HG1 VAL A 214      -8.393   3.435  10.016  1.00 93.30           H
ATOM   3174 3HG1 VAL A 214      -7.554   3.484  11.585  1.00 93.30           H
ATOM   3175  CG2 VAL A 214     -10.201   3.882  12.090  1.00 93.30           C
ATOM   3176 1HG2 VAL A 214     -10.471   4.466  11.211  1.00 93.30           H
ATOM   3177 2HG2 VAL A 214     -11.100   3.640  12.656  1.00 93.30           H
ATOM   3178 3HG2 VAL A 214      -9.521   4.460  12.716  1.00 93.30           H
ATOM   3179  HN  VAL A 214     -11.520   1.470  12.525  1.00 93.30           H
ATOM   3180  N   LEU A 215      -9.536  -0.484  10.913  1.00 93.09           N
ATOM   3181  CA  LEU A 215      -8.808  -1.654  10.452  1.00 93.09           C
ATOM   3182  C   LEU A 215      -9.627  -2.368   9.374  1.00 93.09           C
ATOM   3183  O   LEU A 215      -9.085  -2.784   8.352  1.00 93.09           O
ATOM   3184  HA  LEU A 215      -7.878  -1.305  10.004  1.00 93.09           H
ATOM   3185  CB  LEU A 215      -8.432  -2.551  11.633  1.00 93.09           C
ATOM   3186 1HB  LEU A 215      -9.328  -2.731  12.227  1.00 93.09           H
ATOM   3187 2HB  LEU A 215      -8.109  -3.516  11.243  1.00 93.09           H
ATOM   3188  CG  LEU A 215      -7.339  -2.016  12.560  1.00 93.09           C
ATOM   3189  HG  LEU A 215      -7.695  -1.088  13.008  1.00 93.09           H
ATOM   3190  CD1 LEU A 215      -7.063  -2.993  13.705  1.00 93.09           C
ATOM   3191 1HD1 LEU A 215      -7.974  -3.139  14.286  1.00 93.09           H
ATOM   3192 2HD1 LEU A 215      -6.737  -3.950  13.295  1.00 93.09           H
ATOM   3193 3HD1 LEU A 215      -6.282  -2.589  14.348  1.00 93.09           H
ATOM   3194  CD2 LEU A 215      -6.069  -1.681  11.775  1.00 93.09           C
ATOM   3195 1HD2 LEU A 215      -5.700  -2.579  11.281  1.00 93.09           H
ATOM   3196 2HD2 LEU A 215      -6.295  -0.921  11.026  1.00 93.09           H
ATOM   3197 3HD2 LEU A 215      -5.309  -1.303  12.458  1.00 93.09           H
ATOM   3198  HN  LEU A 215      -9.871  -0.538  11.853  1.00 93.09           H
ATOM   3199  N   THR A 216     -10.919  -2.487   9.641  1.00 92.55           N
ATOM   3200  CA  THR A 216     -11.815  -3.160   8.715  1.00 92.55           C
ATOM   3201  C   THR A 216     -11.792  -2.466   7.352  1.00 92.55           C
ATOM   3202  O   THR A 216     -11.700  -3.125   6.317  1.00 92.55           O
ATOM   3203  HA  THR A 216     -11.452  -4.176   8.563  1.00 92.55           H
ATOM   3204  CB  THR A 216     -13.206  -3.204   9.351  1.00 92.55           C
ATOM   3205  HB  THR A 216     -13.599  -2.198   9.497  1.00 92.55           H
ATOM   3206  OG1 THR A 216     -13.021  -3.971  10.538  1.00 92.55           O
ATOM   3207  HG1 THR A 216     -13.025  -3.370  11.337  1.00 92.55           H
ATOM   3208  CG2 THR A 216     -14.200  -4.025   8.528  1.00 92.55           C
ATOM   3209 1HG2 THR A 216     -13.839  -5.050   8.439  1.00 92.55           H
ATOM   3210 2HG2 THR A 216     -14.299  -3.587   7.535  1.00 92.55           H
ATOM   3211 3HG2 THR A 216     -15.171  -4.024   9.024  1.00 92.55           H
ATOM   3212  HN  THR A 216     -11.354  -2.135  10.469  1.00 92.55           H
ATOM   3213  N   LEU A 217     -11.876  -1.145   7.394  1.00 89.19           N
ATOM   3214  CA  LEU A 217     -11.878  -0.355   6.174  1.00 89.19           C
ATOM   3215  C   LEU A 217     -10.572  -0.595   5.415  1.00 89.19           C
ATOM   3216  O   LEU A 217     -10.571  -0.689   4.188  1.00 89.19           O
ATOM   3217  HA  LEU A 217     -12.706  -0.707   5.558  1.00 89.19           H
ATOM   3218  CB  LEU A 217     -12.144   1.118   6.490  1.00 89.19           C
ATOM   3219 1HB  LEU A 217     -13.004   1.177   7.158  1.00 89.19           H
ATOM   3220 2HB  LEU A 217     -11.288   1.512   7.038  1.00 89.19           H
ATOM   3221  CG  LEU A 217     -12.405   2.026   5.286  1.00 89.19           C
ATOM   3222  HG  LEU A 217     -11.624   1.846   4.547  1.00 89.19           H
ATOM   3223  CD1 LEU A 217     -13.742   1.686   4.623  1.00 89.19           C
ATOM   3224 1HD1 LEU A 217     -13.726   0.650   4.283  1.00 89.19           H
ATOM   3225 2HD1 LEU A 217     -14.549   1.819   5.343  1.00 89.19           H
ATOM   3226 3HD1 LEU A 217     -13.902   2.345   3.771  1.00 89.19           H
ATOM   3227  CD2 LEU A 217     -12.321   3.501   5.683  1.00 89.19           C
ATOM   3228 1HD2 LEU A 217     -13.066   3.714   6.449  1.00 89.19           H
ATOM   3229 2HD2 LEU A 217     -11.326   3.716   6.073  1.00 89.19           H
ATOM   3230 3HD2 LEU A 217     -12.511   4.124   4.809  1.00 89.19           H
ATOM   3231  HN  LEU A 217     -11.943  -0.615   8.240  1.00 89.19           H
ATOM   3232  N   LYS A 218      -9.491  -0.688   6.175  1.00 86.65           N
ATOM   3233  CA  LYS A 218      -8.176  -0.877   5.586  1.00 86.65           C
ATOM   3234  C   LYS A 218      -8.142  -2.213   4.842  1.00 86.65           C
ATOM   3235  O   LYS A 218      -7.647  -2.289   3.718  1.00 86.65           O
ATOM   3236  HA  LYS A 218      -8.023  -0.075   4.864  1.00 86.65           H
ATOM   3237  CB  LYS A 218      -7.087  -0.739   6.652  1.00 86.65           C
ATOM   3238 1HB  LYS A 218      -7.227   0.191   7.203  1.00 86.65           H
ATOM   3239 2HB  LYS A 218      -7.174  -1.552   7.373  1.00 86.65           H
ATOM   3240  CG  LYS A 218      -5.694  -0.759   6.019  1.00 86.65           C
ATOM   3241 1HG  LYS A 218      -5.555  -1.689   5.467  1.00 86.65           H
ATOM   3242 2HG  LYS A 218      -5.607   0.055   5.299  1.00 86.65           H
ATOM   3243  CD  LYS A 218      -4.605  -0.624   7.085  1.00 86.65           C
ATOM   3244 1HD  LYS A 218      -4.696   0.342   7.582  1.00 86.65           H
ATOM   3245 2HD  LYS A 218      -4.742  -1.389   7.849  1.00 86.65           H
ATOM   3246  CE  LYS A 218      -3.212  -0.757   6.466  1.00 86.65           C
ATOM   3247 1HE  LYS A 218      -3.159  -1.667   5.868  1.00 86.65           H
ATOM   3248 2HE  LYS A 218      -3.027   0.079   5.791  1.00 86.65           H
ATOM   3249  NZ  LYS A 218      -2.176  -0.788   7.522  1.00 86.65           N
ATOM   3250 1HZ  LYS A 218      -1.266  -0.929   7.099  1.00 86.65           H
ATOM   3251 2HZ  LYS A 218      -2.182   0.091   8.027  1.00 86.65           H
ATOM   3252 3HZ  LYS A 218      -2.372  -1.548   8.165  1.00 86.65           H
ATOM   3253  HN  LYS A 218      -9.503  -0.636   7.173  1.00 86.65           H
ATOM   3254  N   VAL A 219      -8.676  -3.233   5.498  1.00 91.49           N
ATOM   3255  CA  VAL A 219      -8.629  -4.579   4.953  1.00 91.49           C
ATOM   3256  C   VAL A 219      -9.498  -4.647   3.696  1.00 91.49           C
ATOM   3257  O   VAL A 219      -9.079  -5.194   2.676  1.00 91.49           O
ATOM   3258  HA  VAL A 219      -7.595  -4.787   4.677  1.00 91.49           H
ATOM   3259  CB  VAL A 219      -9.046  -5.591   6.023  1.00 91.49           C
ATOM   3260  HB  VAL A 219     -10.018  -5.286   6.412  1.00 91.49           H
ATOM   3261  CG1 VAL A 219      -9.198  -6.991   5.424  1.00 91.49           C
ATOM   3262 1HG1 VAL A 219      -9.960  -6.972   4.645  1.00 91.49           H
ATOM   3263 2HG1 VAL A 219      -8.247  -7.307   4.995  1.00 91.49           H
ATOM   3264 3HG1 VAL A 219      -9.495  -7.690   6.206  1.00 91.49           H
ATOM   3265  CG2 VAL A 219      -8.054  -5.597   7.188  1.00 91.49           C
ATOM   3266 1HG2 VAL A 219      -7.064  -5.866   6.820  1.00 91.49           H
ATOM   3267 2HG2 VAL A 219      -8.018  -4.606   7.640  1.00 91.49           H
ATOM   3268 3HG2 VAL A 219      -8.375  -6.325   7.933  1.00 91.49           H
ATOM   3269  HN  VAL A 219      -9.133  -3.151   6.383  1.00 91.49           H
ATOM   3270  N   ILE A 220     -10.691  -4.083   3.809  1.00 91.68           N
ATOM   3271  CA  ILE A 220     -11.668  -4.178   2.737  1.00 91.68           C
ATOM   3272  C   ILE A 220     -11.129  -3.463   1.496  1.00 91.68           C
ATOM   3273  O   ILE A 220     -11.008  -4.067   0.431  1.00 91.68           O
ATOM   3274  HA  ILE A 220     -11.792  -5.235   2.500  1.00 91.68           H
ATOM   3275  CB  ILE A 220     -13.029  -3.657   3.205  1.00 91.68           C
ATOM   3276  HB  ILE A 220     -12.877  -2.691   3.686  1.00 91.68           H
ATOM   3277  CG1 ILE A 220     -13.644  -4.590   4.250  1.00 91.68           C
ATOM   3278 1HG1 ILE A 220     -13.835  -5.566   3.803  1.00 91.68           H
ATOM   3279 2HG1 ILE A 220     -12.937  -4.746   5.064  1.00 91.68           H
ATOM   3280  CG2 ILE A 220     -13.966  -3.429   2.017  1.00 91.68           C
ATOM   3281 1HG2 ILE A 220     -13.525  -2.696   1.341  1.00 91.68           H
ATOM   3282 2HG2 ILE A 220     -14.116  -4.369   1.486  1.00 91.68           H
ATOM   3283 3HG2 ILE A 220     -14.926  -3.058   2.378  1.00 91.68           H
ATOM   3284  CD1 ILE A 220     -14.948  -4.011   4.802  1.00 91.68           C
ATOM   3285 1HD1 ILE A 220     -14.748  -3.047   5.269  1.00 91.68           H
ATOM   3286 2HD1 ILE A 220     -15.661  -3.880   3.988  1.00 91.68           H
ATOM   3287 3HD1 ILE A 220     -15.364  -4.694   5.542  1.00 91.68           H
ATOM   3288  HN  ILE A 220     -10.994  -3.570   4.612  1.00 91.68           H
ATOM   3289  N   LEU A 221     -10.820  -2.188   1.675  1.00 90.55           N
ATOM   3290  CA  LEU A 221     -10.471  -1.337   0.550  1.00 90.55           C
ATOM   3291  C   LEU A 221      -9.018  -1.600   0.148  1.00 90.55           C
ATOM   3292  O   LEU A 221      -8.637  -1.374  -0.999  1.00 90.55           O
ATOM   3293  HA  LEU A 221     -11.116  -1.617  -0.283  1.00 90.55           H
ATOM   3294  CB  LEU A 221     -10.764   0.129   0.876  1.00 90.55           C
ATOM   3295 1HB  LEU A 221     -10.205   0.400   1.772  1.00 90.55           H
ATOM   3296 2HB  LEU A 221     -10.380   0.745   0.062  1.00 90.55           H
ATOM   3297  CG  LEU A 221     -12.235   0.486   1.098  1.00 90.55           C
ATOM   3298  HG  LEU A 221     -12.594  -0.071   1.963  1.00 90.55           H
ATOM   3299  CD1 LEU A 221     -12.395   1.974   1.419  1.00 90.55           C
ATOM   3300 1HD1 LEU A 221     -11.837   2.212   2.324  1.00 90.55           H
ATOM   3301 2HD1 LEU A 221     -12.013   2.568   0.589  1.00 90.55           H
ATOM   3302 3HD1 LEU A 221     -13.450   2.200   1.572  1.00 90.55           H
ATOM   3303  CD2 LEU A 221     -13.089   0.062  -0.099  1.00 90.55           C
ATOM   3304 1HD2 LEU A 221     -12.737   0.573  -0.995  1.00 90.55           H
ATOM   3305 2HD2 LEU A 221     -13.008  -1.016  -0.239  1.00 90.55           H
ATOM   3306 3HD2 LEU A 221     -14.130   0.328   0.086  1.00 90.55           H
ATOM   3307  HN  LEU A 221     -10.805  -1.736   2.567  1.00 90.55           H
ATOM   3308  N   GLY A 222      -8.247  -2.074   1.116  1.00 89.45           N
ATOM   3309  CA  GLY A 222      -6.813  -2.213   0.929  1.00 89.45           C
ATOM   3310  C   GLY A 222      -6.483  -3.491   0.155  1.00 89.45           C
ATOM   3311  O   GLY A 222      -5.446  -3.574  -0.502  1.00 89.45           O
ATOM   3312 1HA  GLY A 222      -6.427  -1.348   0.390  1.00 89.45           H
ATOM   3313 2HA  GLY A 222      -6.316  -2.233   1.898  1.00 89.45           H
ATOM   3314  HN  GLY A 222      -8.586  -2.359   2.012  1.00 89.45           H
ATOM   3315  N   PHE A 223      -7.385  -4.457   0.257  1.00 85.25           N
ATOM   3316  CA  PHE A 223      -7.128  -5.781  -0.284  1.00 85.25           C
ATOM   3317  C   PHE A 223      -8.364  -6.330  -0.999  1.00 85.25           C
ATOM   3318  O   PHE A 223      -8.354  -6.507  -2.216  1.00 85.25           O
ATOM   3319  HA  PHE A 223      -6.310  -5.686  -0.997  1.00 85.25           H
ATOM   3320  CB  PHE A 223      -6.793  -6.690   0.900  1.00 85.25           C
ATOM   3321 1HB  PHE A 223      -5.995  -6.231   1.483  1.00 85.25           H
ATOM   3322 2HB  PHE A 223      -7.665  -6.757   1.552  1.00 85.25           H
ATOM   3323  CG  PHE A 223      -6.364  -8.102   0.499  1.00 85.25           C
ATOM   3324  CD1 PHE A 223      -7.158  -9.165   0.798  1.00 85.25           C
ATOM   3325  HD1 PHE A 223      -8.100  -9.011   1.325  1.00 85.25           H
ATOM   3326  CD2 PHE A 223      -5.189  -8.295  -0.158  1.00 85.25           C
ATOM   3327  HD2 PHE A 223      -4.553  -7.444  -0.398  1.00 85.25           H
ATOM   3328  CE1 PHE A 223      -6.760 -10.476   0.425  1.00 85.25           C
ATOM   3329  HE1 PHE A 223      -7.396 -11.328   0.666  1.00 85.25           H
ATOM   3330  CE2 PHE A 223      -4.791  -9.606  -0.531  1.00 85.25           C
ATOM   3331  HE2 PHE A 223      -3.849  -9.761  -1.058  1.00 85.25           H
ATOM   3332  CZ  PHE A 223      -5.585 -10.669  -0.232  1.00 85.25           C
ATOM   3333  HZ  PHE A 223      -5.280 -11.676  -0.518  1.00 85.25           H
ATOM   3334  HN  PHE A 223      -8.275  -4.345   0.698  1.00 85.25           H
ATOM   3335  N   PHE A 224      -9.400  -6.584  -0.212  1.00 85.31           N
ATOM   3336  CA  PHE A 224     -10.500  -7.416  -0.669  1.00 85.31           C
ATOM   3337  C   PHE A 224     -11.130  -6.843  -1.940  1.00 85.31           C
ATOM   3338  O   PHE A 224     -11.276  -7.548  -2.937  1.00 85.31           O
ATOM   3339  HA  PHE A 224     -10.092  -8.404  -0.881  1.00 85.31           H
ATOM   3340  CB  PHE A 224     -11.548  -7.424   0.446  1.00 85.31           C
ATOM   3341 1HB  PHE A 224     -11.572  -6.440   0.915  1.00 85.31           H
ATOM   3342 2HB  PHE A 224     -12.531  -7.592   0.007  1.00 85.31           H
ATOM   3343  CG  PHE A 224     -11.300  -8.480   1.525  1.00 85.31           C
ATOM   3344  CD1 PHE A 224     -11.524  -9.794   1.254  1.00 85.31           C
ATOM   3345  HD1 PHE A 224     -11.879 -10.094   0.269  1.00 85.31           H
ATOM   3346  CD2 PHE A 224     -10.857  -8.105   2.755  1.00 85.31           C
ATOM   3347  HD2 PHE A 224     -10.678  -7.052   2.972  1.00 85.31           H
ATOM   3348  CE1 PHE A 224     -11.294 -10.774   2.256  1.00 85.31           C
ATOM   3349  HE1 PHE A 224     -11.473 -11.827   2.039  1.00 85.31           H
ATOM   3350  CE2 PHE A 224     -10.627  -9.085   3.756  1.00 85.31           C
ATOM   3351  HE2 PHE A 224     -10.272  -8.785   4.742  1.00 85.31           H
ATOM   3352  CZ  PHE A 224     -10.851 -10.399   3.485  1.00 85.31           C
ATOM   3353  HZ  PHE A 224     -10.674 -11.152   4.254  1.00 85.31           H
ATOM   3354  HN  PHE A 224      -9.494  -6.232   0.719  1.00 85.31           H
ATOM   3355  N   LEU A 225     -11.488  -5.569  -1.863  1.00 90.54           N
ATOM   3356  CA  LEU A 225     -12.158  -4.912  -2.972  1.00 90.54           C
ATOM   3357  C   LEU A 225     -11.253  -4.952  -4.205  1.00 90.54           C
ATOM   3358  O   LEU A 225     -11.653  -5.449  -5.257  1.00 90.54           O
ATOM   3359  HA  LEU A 225     -13.063  -5.479  -3.189  1.00 90.54           H
ATOM   3360  CB  LEU A 225     -12.593  -3.500  -2.574  1.00 90.54           C
ATOM   3361 1HB  LEU A 225     -13.293  -3.578  -1.742  1.00 90.54           H
ATOM   3362 2HB  LEU A 225     -11.719  -2.962  -2.206  1.00 90.54           H
ATOM   3363  CG  LEU A 225     -13.244  -2.663  -3.676  1.00 90.54           C
ATOM   3364  HG  LEU A 225     -12.620  -2.727  -4.568  1.00 90.54           H
ATOM   3365  CD1 LEU A 225     -14.620  -3.221  -4.047  1.00 90.54           C
ATOM   3366 1HD1 LEU A 225     -14.513  -4.245  -4.403  1.00 90.54           H
ATOM   3367 2HD1 LEU A 225     -15.266  -3.207  -3.169  1.00 90.54           H
ATOM   3368 3HD1 LEU A 225     -15.061  -2.607  -4.833  1.00 90.54           H
ATOM   3369  CD2 LEU A 225     -13.313  -1.188  -3.277  1.00 90.54           C
ATOM   3370 1HD2 LEU A 225     -13.902  -1.085  -2.366  1.00 90.54           H
ATOM   3371 2HD2 LEU A 225     -12.305  -0.812  -3.103  1.00 90.54           H
ATOM   3372 3HD2 LEU A 225     -13.780  -0.616  -4.078  1.00 90.54           H
ATOM   3373  HN  LEU A 225     -11.326  -4.991  -1.063  1.00 90.54           H
ATOM   3374  N   PRO A 226     -10.023  -4.432  -4.100  1.00 91.31           N
ATOM   3375  CA  PRO A 226      -9.092  -4.461  -5.231  1.00 91.31           C
ATOM   3376  C   PRO A 226      -8.919  -5.860  -5.800  1.00 91.31           C
ATOM   3377  O   PRO A 226      -8.940  -6.047  -7.015  1.00 91.31           O
ATOM   3378  HA  PRO A 226      -9.485  -3.866  -6.055  1.00 91.31           H
ATOM   3379  CB  PRO A 226      -7.787  -3.923  -4.641  1.00 91.31           C
ATOM   3380 1HB  PRO A 226      -7.153  -4.728  -4.268  1.00 91.31           H
ATOM   3381 2HB  PRO A 226      -7.205  -3.378  -5.384  1.00 91.31           H
ATOM   3382  CG  PRO A 226      -8.259  -3.011  -3.515  1.00 91.31           C
ATOM   3383 1HG  PRO A 226      -7.471  -2.830  -2.783  1.00 91.31           H
ATOM   3384 2HG  PRO A 226      -8.562  -2.032  -3.887  1.00 91.31           H
ATOM   3385  CD  PRO A 226      -9.426  -3.781  -2.920  1.00 91.31           C
ATOM   3386 1HD  PRO A 226      -9.094  -4.514  -2.184  1.00 91.31           H
ATOM   3387 2HD  PRO A 226     -10.130  -3.122  -2.413  1.00 91.31           H
ATOM   3388  N   PHE A 227      -8.751  -6.815  -4.897  1.00 86.34           N
ATOM   3389  CA  PHE A 227      -8.448  -8.179  -5.297  1.00 86.34           C
ATOM   3390  C   PHE A 227      -9.589  -8.773  -6.125  1.00 86.34           C
ATOM   3391  O   PHE A 227      -9.354  -9.365  -7.177  1.00 86.34           O
ATOM   3392  HA  PHE A 227      -7.542  -8.145  -5.902  1.00 86.34           H
ATOM   3393  CB  PHE A 227      -8.286  -8.996  -4.013  1.00 86.34           C
ATOM   3394 1HB  PHE A 227      -7.474  -8.570  -3.423  1.00 86.34           H
ATOM   3395 2HB  PHE A 227      -9.195  -8.904  -3.418  1.00 86.34           H
ATOM   3396  CG  PHE A 227      -7.999 -10.479  -4.252  1.00 86.34           C
ATOM   3397  CD1 PHE A 227      -8.990 -11.397  -4.099  1.00 86.34           C
ATOM   3398  HD1 PHE A 227      -9.990 -11.076  -3.806  1.00 86.34           H
ATOM   3399  CD2 PHE A 227      -6.752 -10.881  -4.618  1.00 86.34           C
ATOM   3400  HD2 PHE A 227      -5.957 -10.145  -4.740  1.00 86.34           H
ATOM   3401  CE1 PHE A 227      -8.724 -12.774  -4.321  1.00 86.34           C
ATOM   3402  HE1 PHE A 227      -9.519 -13.510  -4.198  1.00 86.34           H
ATOM   3403  CE2 PHE A 227      -6.485 -12.258  -4.840  1.00 86.34           C
ATOM   3404  HE2 PHE A 227      -5.485 -12.579  -5.132  1.00 86.34           H
ATOM   3405  CZ  PHE A 227      -7.477 -13.175  -4.687  1.00 86.34           C
ATOM   3406  HZ  PHE A 227      -7.272 -14.232  -4.857  1.00 86.34           H
ATOM   3407  HN  PHE A 227      -8.818  -6.669  -3.910  1.00 86.34           H
ATOM   3408  N   VAL A 228     -10.801  -8.595  -5.618  1.00 92.58           N
ATOM   3409  CA  VAL A 228     -11.974  -9.152  -6.270  1.00 92.58           C
ATOM   3410  C   VAL A 228     -12.091  -8.571  -7.681  1.00 92.58           C
ATOM   3411  O   VAL A 228     -12.343  -9.301  -8.638  1.00 92.58           O
ATOM   3412  HA  VAL A 228     -11.828 -10.229  -6.346  1.00 92.58           H
ATOM   3413  CB  VAL A 228     -13.217  -8.900  -5.414  1.00 92.58           C
ATOM   3414  HB  VAL A 228     -13.246  -7.838  -5.170  1.00 92.58           H
ATOM   3415  CG1 VAL A 228     -14.493  -9.240  -6.188  1.00 92.58           C
ATOM   3416 1HG1 VAL A 228     -14.552  -8.619  -7.081  1.00 92.58           H
ATOM   3417 2HG1 VAL A 228     -14.473 -10.291  -6.476  1.00 92.58           H
ATOM   3418 3HG1 VAL A 228     -15.361  -9.053  -5.556  1.00 92.58           H
ATOM   3419  CG2 VAL A 228     -13.146  -9.683  -4.102  1.00 92.58           C
ATOM   3420 1HG2 VAL A 228     -13.080 -10.749  -4.317  1.00 92.58           H
ATOM   3421 2HG2 VAL A 228     -12.266  -9.371  -3.539  1.00 92.58           H
ATOM   3422 3HG2 VAL A 228     -14.042  -9.486  -3.513  1.00 92.58           H
ATOM   3423  HN  VAL A 228     -10.986  -8.083  -4.779  1.00 92.58           H
ATOM   3424  N   VAL A 229     -11.904  -7.262  -7.765  1.00 92.66           N
ATOM   3425  CA  VAL A 229     -12.054  -6.564  -9.030  1.00 92.66           C
ATOM   3426  C   VAL A 229     -11.007  -7.080 -10.020  1.00 92.66           C
ATOM   3427  O   VAL A 229     -11.329  -7.378 -11.169  1.00 92.66           O
ATOM   3428  HA  VAL A 229     -13.047  -6.795  -9.417  1.00 92.66           H
ATOM   3429  CB  VAL A 229     -11.972  -5.052  -8.807  1.00 92.66           C
ATOM   3430  HB  VAL A 229     -11.050  -4.843  -8.265  1.00 92.66           H
ATOM   3431  CG1 VAL A 229     -11.915  -4.304 -10.140  1.00 92.66           C
ATOM   3432 1HG1 VAL A 229     -11.035  -4.623 -10.698  1.00 92.66           H
ATOM   3433 2HG1 VAL A 229     -12.812  -4.523 -10.719  1.00 92.66           H
ATOM   3434 3HG1 VAL A 229     -11.857  -3.232  -9.952  1.00 92.66           H
ATOM   3435  CG2 VAL A 229     -13.141  -4.560  -7.951  1.00 92.66           C
ATOM   3436 1HG2 VAL A 229     -14.081  -4.789  -8.454  1.00 92.66           H
ATOM   3437 2HG2 VAL A 229     -13.118  -5.058  -6.982  1.00 92.66           H
ATOM   3438 3HG2 VAL A 229     -13.059  -3.483  -7.808  1.00 92.66           H
ATOM   3439  HN  VAL A 229     -11.654  -6.682  -6.989  1.00 92.66           H
ATOM   3440  N   MET A 230      -9.777  -7.168  -9.537  1.00 84.58           N
ATOM   3441  CA  MET A 230      -8.676  -7.618 -10.373  1.00 84.58           C
ATOM   3442  C   MET A 230      -8.907  -9.049 -10.861  1.00 84.58           C
ATOM   3443  O   MET A 230      -8.748  -9.337 -12.046  1.00 84.58           O
ATOM   3444  HA  MET A 230      -8.655  -6.935 -11.223  1.00 84.58           H
ATOM   3445  CB  MET A 230      -7.371  -7.554  -9.576  1.00 84.58           C
ATOM   3446 1HB  MET A 230      -7.528  -7.969  -8.581  1.00 84.58           H
ATOM   3447 2HB  MET A 230      -6.614  -8.169 -10.062  1.00 84.58           H
ATOM   3448  CG  MET A 230      -6.869  -6.114  -9.461  1.00 84.58           C
ATOM   3449 1HG  MET A 230      -6.822  -5.656 -10.449  1.00 84.58           H
ATOM   3450 2HG  MET A 230      -7.567  -5.522  -8.868  1.00 84.58           H
ATOM   3451  SD  MET A 230      -5.254  -6.089  -8.701  1.00 84.58           S
ATOM   3452  CE  MET A 230      -5.701  -6.444  -7.010  1.00 84.58           C
ATOM   3453 1HE  MET A 230      -6.375  -5.671  -6.643  1.00 84.58           H
ATOM   3454 2HE  MET A 230      -6.199  -7.413  -6.962  1.00 84.58           H
ATOM   3455 3HE  MET A 230      -4.802  -6.466  -6.394  1.00 84.58           H
ATOM   3456  HN  MET A 230      -9.527  -6.940  -8.596  1.00 84.58           H
ATOM   3457  N   ALA A 231      -9.278  -9.908  -9.923  1.00 89.97           N
ATOM   3458  CA  ALA A 231      -9.458 -11.317 -10.227  1.00 89.97           C
ATOM   3459  C   ALA A 231     -10.501 -11.466 -11.336  1.00 89.97           C
ATOM   3460  O   ALA A 231     -10.312 -12.242 -12.271  1.00 89.97           O
ATOM   3461  HA  ALA A 231      -8.503 -11.704 -10.584  1.00 89.97           H
ATOM   3462  CB  ALA A 231      -9.850 -12.069  -8.953  1.00 89.97           C
ATOM   3463 1HB  ALA A 231      -9.062 -11.955  -8.208  1.00 89.97           H
ATOM   3464 2HB  ALA A 231     -10.782 -11.660  -8.562  1.00 89.97           H
ATOM   3465 3HB  ALA A 231      -9.984 -13.126  -9.182  1.00 89.97           H
ATOM   3466  HN  ALA A 231      -9.455  -9.655  -8.972  1.00 89.97           H
ATOM   3467  N   CYS A 232     -11.580 -10.710 -11.195  1.00 90.21           N
ATOM   3468  CA  CYS A 232     -12.658 -10.755 -12.168  1.00 90.21           C
ATOM   3469  C   CYS A 232     -12.118 -10.252 -13.508  1.00 90.21           C
ATOM   3470  O   CYS A 232     -12.328 -10.883 -14.543  1.00 90.21           O
ATOM   3471  HA  CYS A 232     -12.969 -11.798 -12.243  1.00 90.21           H
ATOM   3472  CB  CYS A 232     -13.873  -9.950 -11.704  1.00 90.21           C
ATOM   3473 1HB  CYS A 232     -13.564  -8.948 -11.406  1.00 90.21           H
ATOM   3474 2HB  CYS A 232     -14.579  -9.833 -12.527  1.00 90.21           H
ATOM   3475  SG  CYS A 232     -14.686 -10.796 -10.300  1.00 90.21           S
ATOM   3476  HG  CYS A 232     -13.856 -10.343  -9.365  1.00 90.21           H
ATOM   3477  HN  CYS A 232     -11.724 -10.077 -10.435  1.00 90.21           H
ATOM   3478  N   CYS A 233     -11.431  -9.120 -13.446  1.00 88.54           N
ATOM   3479  CA  CYS A 233     -10.965  -8.460 -14.653  1.00 88.54           C
ATOM   3480  C   CYS A 233     -10.096  -9.447 -15.435  1.00 88.54           C
ATOM   3481  O   CYS A 233     -10.321  -9.672 -16.624  1.00 88.54           O
ATOM   3482  HA  CYS A 233     -11.853  -8.189 -15.224  1.00 88.54           H
ATOM   3483  CB  CYS A 233     -10.214  -7.166 -14.336  1.00 88.54           C
ATOM   3484 1HB  CYS A 233      -9.491  -7.341 -13.539  1.00 88.54           H
ATOM   3485 2HB  CYS A 233      -9.651  -6.839 -15.210  1.00 88.54           H
ATOM   3486  SG  CYS A 233     -11.397  -5.863 -13.832  1.00 88.54           S
ATOM   3487  HG  CYS A 233     -11.576  -6.311 -12.592  1.00 88.54           H
ATOM   3488  HN  CYS A 233     -11.194  -8.657 -12.592  1.00 88.54           H
ATOM   3489  N   TYR A 234      -9.122 -10.011 -14.737  1.00 75.54           N
ATOM   3490  CA  TYR A 234      -8.125 -10.848 -15.383  1.00 75.54           C
ATOM   3491  C   TYR A 234      -8.730 -12.186 -15.813  1.00 75.54           C
ATOM   3492  O   TYR A 234      -8.307 -12.771 -16.809  1.00 75.54           O
ATOM   3493  HA  TYR A 234      -7.764 -10.321 -16.266  1.00 75.54           H
ATOM   3494  CB  TYR A 234      -7.044 -11.106 -14.331  1.00 75.54           C
ATOM   3495 1HB  TYR A 234      -7.518 -11.203 -13.354  1.00 75.54           H
ATOM   3496 2HB  TYR A 234      -6.561 -12.058 -14.548  1.00 75.54           H
ATOM   3497  CG  TYR A 234      -5.976 -10.013 -14.257  1.00 75.54           C
ATOM   3498  CD1 TYR A 234      -5.014  -9.921 -15.242  1.00 75.54           C
ATOM   3499  HD1 TYR A 234      -5.015 -10.626 -16.072  1.00 75.54           H
ATOM   3500  CD2 TYR A 234      -5.975  -9.119 -13.205  1.00 75.54           C
ATOM   3501  HD2 TYR A 234      -6.735  -9.192 -12.427  1.00 75.54           H
ATOM   3502  CE1 TYR A 234      -4.008  -8.892 -15.172  1.00 75.54           C
ATOM   3503  HE1 TYR A 234      -3.242  -8.808 -15.943  1.00 75.54           H
ATOM   3504  CE2 TYR A 234      -4.970  -8.091 -13.135  1.00 75.54           C
ATOM   3505  HE2 TYR A 234      -4.957  -7.379 -12.310  1.00 75.54           H
ATOM   3506  CZ  TYR A 234      -4.036  -8.028 -14.122  1.00 75.54           C
ATOM   3507  OH  TYR A 234      -3.086  -7.056 -14.056  1.00 75.54           O
ATOM   3508  HH  TYR A 234      -3.279  -6.441 -13.291  1.00 75.54           H
ATOM   3509  HN  TYR A 234      -9.007  -9.903 -13.749  1.00 75.54           H
ATOM   3510  N   THR A 235      -9.710 -12.632 -15.041  1.00 85.25           N
ATOM   3511  CA  THR A 235     -10.445 -13.837 -15.387  1.00 85.25           C
ATOM   3512  C   THR A 235     -11.069 -13.701 -16.777  1.00 85.25           C
ATOM   3513  O   THR A 235     -10.973 -14.614 -17.596  1.00 85.25           O
ATOM   3514  HA  THR A 235      -9.742 -14.668 -15.432  1.00 85.25           H
ATOM   3515  CB  THR A 235     -11.472 -14.097 -14.283  1.00 85.25           C
ATOM   3516  HB  THR A 235     -12.201 -13.288 -14.231  1.00 85.25           H
ATOM   3517  OG1 THR A 235     -10.683 -14.289 -13.112  1.00 85.25           O
ATOM   3518  HG1 THR A 235     -10.812 -13.523 -12.483  1.00 85.25           H
ATOM   3519  CG2 THR A 235     -12.202 -15.430 -14.463  1.00 85.25           C
ATOM   3520 1HG2 THR A 235     -11.478 -16.245 -14.447  1.00 85.25           H
ATOM   3521 2HG2 THR A 235     -12.728 -15.430 -15.418  1.00 85.25           H
ATOM   3522 3HG2 THR A 235     -12.919 -15.564 -13.653  1.00 85.25           H
ATOM   3523  HN  THR A 235     -10.003 -12.186 -14.196  1.00 85.25           H
ATOM   3524  N   ILE A 236     -11.694 -12.555 -17.001  1.00 84.93           N
ATOM   3525  CA  ILE A 236     -12.351 -12.296 -18.271  1.00 84.93           C
ATOM   3526  C   ILE A 236     -11.293 -12.103 -19.358  1.00 84.93           C
ATOM   3527  O   ILE A 236     -11.468 -12.557 -20.488  1.00 84.93           O
ATOM   3528  HA  ILE A 236     -12.943 -13.177 -18.518  1.00 84.93           H
ATOM   3529  CB  ILE A 236     -13.322 -11.120 -18.142  1.00 84.93           C
ATOM   3530  HB  ILE A 236     -12.763 -10.254 -17.789  1.00 84.93           H
ATOM   3531  CG1 ILE A 236     -14.405 -11.415 -17.102  1.00 84.93           C
ATOM   3532 1HG1 ILE A 236     -15.117 -12.134 -17.507  1.00 84.93           H
ATOM   3533 2HG1 ILE A 236     -13.954 -11.873 -16.222  1.00 84.93           H
ATOM   3534  CG2 ILE A 236     -13.918 -10.750 -19.502  1.00 84.93           C
ATOM   3535 1HG2 ILE A 236     -13.117 -10.469 -20.185  1.00 84.93           H
ATOM   3536 2HG2 ILE A 236     -14.458 -11.606 -19.907  1.00 84.93           H
ATOM   3537 3HG2 ILE A 236     -14.604  -9.912 -19.381  1.00 84.93           H
ATOM   3538  CD1 ILE A 236     -15.139 -10.135 -16.698  1.00 84.93           C
ATOM   3539 1HD1 ILE A 236     -14.428  -9.427 -16.272  1.00 84.93           H
ATOM   3540 2HD1 ILE A 236     -15.609  -9.693 -17.577  1.00 84.93           H
ATOM   3541 3HD1 ILE A 236     -15.904 -10.372 -15.958  1.00 84.93           H
ATOM   3542  HN  ILE A 236     -11.756 -11.812 -16.334  1.00 84.93           H
ATOM   3543  N   ILE A 237     -10.216 -11.430 -18.979  1.00 80.74           N
ATOM   3544  CA  ILE A 237      -9.131 -11.169 -19.908  1.00 80.74           C
ATOM   3545  C   ILE A 237      -8.609 -12.496 -20.462  1.00 80.74           C
ATOM   3546  O   ILE A 237      -8.511 -12.671 -21.676  1.00 80.74           O
ATOM   3547  HA  ILE A 237      -9.541 -10.587 -20.734  1.00 80.74           H
ATOM   3548  CB  ILE A 237      -8.051 -10.313 -19.244  1.00 80.74           C
ATOM   3549  HB  ILE A 237      -7.885 -10.694 -18.236  1.00 80.74           H
ATOM   3550  CG1 ILE A 237      -8.510  -8.860 -19.108  1.00 80.74           C
ATOM   3551 1HG1 ILE A 237      -8.495  -8.377 -20.085  1.00 80.74           H
ATOM   3552 2HG1 ILE A 237      -9.540  -8.832 -18.754  1.00 80.74           H
ATOM   3553  CG2 ILE A 237      -6.722 -10.427 -19.994  1.00 80.74           C
ATOM   3554 1HG2 ILE A 237      -6.393 -11.466 -19.995  1.00 80.74           H
ATOM   3555 2HG2 ILE A 237      -6.855 -10.087 -21.021  1.00 80.74           H
ATOM   3556 3HG2 ILE A 237      -5.972  -9.808 -19.501  1.00 80.74           H
ATOM   3557  CD1 ILE A 237      -7.610  -8.089 -18.139  1.00 80.74           C
ATOM   3558 1HD1 ILE A 237      -7.647  -8.561 -17.157  1.00 80.74           H
ATOM   3559 2HD1 ILE A 237      -6.585  -8.099 -18.509  1.00 80.74           H
ATOM   3560 3HD1 ILE A 237      -7.959  -7.059 -18.060  1.00 80.74           H
ATOM   3561  HN  ILE A 237     -10.080 -11.067 -18.057  1.00 80.74           H
ATOM   3562  N   ILE A 238      -8.287 -13.398 -19.546  1.00 78.08           N
ATOM   3563  CA  ILE A 238      -7.709 -14.676 -19.925  1.00 78.08           C
ATOM   3564  C   ILE A 238      -8.663 -15.400 -20.877  1.00 78.08           C
ATOM   3565  O   ILE A 238      -8.240 -15.919 -21.909  1.00 78.08           O
ATOM   3566  HA  ILE A 238      -6.781 -14.470 -20.457  1.00 78.08           H
ATOM   3567  CB  ILE A 238      -7.347 -15.490 -18.681  1.00 78.08           C
ATOM   3568  HB  ILE A 238      -8.200 -15.472 -18.001  1.00 78.08           H
ATOM   3569  CG1 ILE A 238      -6.165 -14.862 -17.940  1.00 78.08           C
ATOM   3570 1HG1 ILE A 238      -5.241 -15.076 -18.475  1.00 78.08           H
ATOM   3571 2HG1 ILE A 238      -6.278 -13.778 -17.920  1.00 78.08           H
ATOM   3572  CG2 ILE A 238      -7.087 -16.954 -19.040  1.00 78.08           C
ATOM   3573 1HG2 ILE A 238      -7.982 -17.383 -19.490  1.00 78.08           H
ATOM   3574 2HG2 ILE A 238      -6.260 -17.013 -19.749  1.00 78.08           H
ATOM   3575 3HG2 ILE A 238      -6.832 -17.510 -18.138  1.00 78.08           H
ATOM   3576  CD1 ILE A 238      -6.068 -15.397 -16.509  1.00 78.08           C
ATOM   3577 1HD1 ILE A 238      -6.985 -15.159 -15.970  1.00 78.08           H
ATOM   3578 2HD1 ILE A 238      -5.931 -16.478 -16.534  1.00 78.08           H
ATOM   3579 3HD1 ILE A 238      -5.220 -14.934 -16.005  1.00 78.08           H
ATOM   3580  HN  ILE A 238      -8.415 -13.266 -18.563  1.00 78.08           H
ATOM   3581  N   HIS A 239      -9.932 -15.412 -20.497  1.00 77.53           N
ATOM   3582  CA  HIS A 239     -10.939 -16.117 -21.272  1.00 77.53           C
ATOM   3583  C   HIS A 239     -10.973 -15.560 -22.697  1.00 77.53           C
ATOM   3584  O   HIS A 239     -11.029 -16.320 -23.662  1.00 77.53           O
ATOM   3585  HA  HIS A 239     -10.632 -17.162 -21.306  1.00 77.53           H
ATOM   3586  CB  HIS A 239     -12.301 -16.053 -20.578  1.00 77.53           C
ATOM   3587 1HB  HIS A 239     -12.186 -16.373 -19.543  1.00 77.53           H
ATOM   3588 2HB  HIS A 239     -12.639 -15.017 -20.557  1.00 77.53           H
ATOM   3589  CG  HIS A 239     -13.365 -16.900 -21.235  1.00 77.53           C
ATOM   3590  ND1 HIS A 239     -14.321 -16.375 -22.087  1.00 77.53           N
ATOM   3591  HD1 HIS A 239     -14.406 -15.414 -22.350  1.00 77.53           H
ATOM   3592  CD2 HIS A 239     -13.613 -18.239 -21.157  1.00 77.53           C
ATOM   3593  HD2 HIS A 239     -13.044 -18.959 -20.568  1.00 77.53           H
ATOM   3594  CE1 HIS A 239     -15.104 -17.363 -22.497  1.00 77.53           C
ATOM   3595  HE1 HIS A 239     -15.951 -17.269 -23.176  1.00 77.53           H
ATOM   3596  NE2 HIS A 239     -14.663 -18.517 -21.919  1.00 77.53           N
ATOM   3597  HN  HIS A 239     -10.275 -14.952 -19.678  1.00 77.53           H
ATOM   3598  N   THR A 240     -10.937 -14.239 -22.783  1.00 79.46           N
ATOM   3599  CA  THR A 240     -11.023 -13.570 -24.070  1.00 79.46           C
ATOM   3600  C   THR A 240      -9.797 -13.896 -24.924  1.00 79.46           C
ATOM   3601  O   THR A 240      -9.912 -14.092 -26.133  1.00 79.46           O
ATOM   3602  HA  THR A 240     -11.894 -13.956 -24.600  1.00 79.46           H
ATOM   3603  CB  THR A 240     -11.204 -12.072 -23.813  1.00 79.46           C
ATOM   3604  HB  THR A 240     -10.293 -11.635 -23.406  1.00 79.46           H
ATOM   3605  OG1 THR A 240     -12.351 -12.000 -22.970  1.00 79.46           O
ATOM   3606  HG1 THR A 240     -12.069 -11.880 -22.018  1.00 79.46           H
ATOM   3607  CG2 THR A 240     -11.619 -11.308 -25.072  1.00 79.46           C
ATOM   3608 1HG2 THR A 240     -12.566 -11.702 -25.441  1.00 79.46           H
ATOM   3609 2HG2 THR A 240     -10.852 -11.428 -25.838  1.00 79.46           H
ATOM   3610 3HG2 THR A 240     -11.733 -10.251 -24.834  1.00 79.46           H
ATOM   3611  HN  THR A 240     -10.851 -13.629 -21.995  1.00 79.46           H
ATOM   3612  N   LEU A 241      -8.650 -13.945 -24.262  1.00 74.76           N
ATOM   3613  CA  LEU A 241      -7.389 -14.124 -24.961  1.00 74.76           C
ATOM   3614  C   LEU A 241      -7.305 -15.556 -25.493  1.00 74.76           C
ATOM   3615  O   LEU A 241      -6.783 -15.788 -26.582  1.00 74.76           O
ATOM   3616  HA  LEU A 241      -7.386 -13.440 -25.809  1.00 74.76           H
ATOM   3617  CB  LEU A 241      -6.216 -13.734 -24.059  1.00 74.76           C
ATOM   3618 1HB  LEU A 241      -6.352 -14.216 -23.091  1.00 74.76           H
ATOM   3619 2HB  LEU A 241      -5.301 -14.138 -24.491  1.00 74.76           H
ATOM   3620  CG  LEU A 241      -6.019 -12.234 -23.828  1.00 74.76           C
ATOM   3621  HG  LEU A 241      -6.935 -11.832 -23.395  1.00 74.76           H
ATOM   3622  CD1 LEU A 241      -4.894 -11.978 -22.823  1.00 74.76           C
ATOM   3623 1HD1 LEU A 241      -5.142 -12.449 -21.872  1.00 74.76           H
ATOM   3624 2HD1 LEU A 241      -3.963 -12.398 -23.204  1.00 74.76           H
ATOM   3625 3HD1 LEU A 241      -4.774 -10.904 -22.677  1.00 74.76           H
ATOM   3626  CD2 LEU A 241      -5.784 -11.502 -25.150  1.00 74.76           C
ATOM   3627 1HD2 LEU A 241      -4.892 -11.901 -25.634  1.00 74.76           H
ATOM   3628 2HD2 LEU A 241      -6.645 -11.644 -25.803  1.00 74.76           H
ATOM   3629 3HD2 LEU A 241      -5.646 -10.438 -24.957  1.00 74.76           H
ATOM   3630  HN  LEU A 241      -8.575 -13.864 -23.268  1.00 74.76           H
ATOM   3631  N   ILE A 242      -7.827 -16.480 -24.699  1.00 75.18           N
ATOM   3632  CA  ILE A 242      -7.852 -17.878 -25.094  1.00 75.18           C
ATOM   3633  C   ILE A 242      -8.672 -18.027 -26.377  1.00 75.18           C
ATOM   3634  O   ILE A 242      -8.260 -18.722 -27.304  1.00 75.18           O
ATOM   3635  HA  ILE A 242      -6.825 -18.177 -25.304  1.00 75.18           H
ATOM   3636  CB  ILE A 242      -8.351 -18.752 -23.941  1.00 75.18           C
ATOM   3637  HB  ILE A 242      -9.251 -18.294 -23.531  1.00 75.18           H
ATOM   3638  CG1 ILE A 242      -7.320 -18.811 -22.812  1.00 75.18           C
ATOM   3639 1HG1 ILE A 242      -6.455 -19.390 -23.136  1.00 75.18           H
ATOM   3640 2HG1 ILE A 242      -6.964 -17.806 -22.586  1.00 75.18           H
ATOM   3641  CG2 ILE A 242      -8.739 -20.146 -24.437  1.00 75.18           C
ATOM   3642 1HG2 ILE A 242      -9.533 -20.060 -25.179  1.00 75.18           H
ATOM   3643 2HG2 ILE A 242      -7.870 -20.625 -24.889  1.00 75.18           H
ATOM   3644 3HG2 ILE A 242      -9.090 -20.746 -23.598  1.00 75.18           H
ATOM   3645  CD1 ILE A 242      -7.920 -19.441 -21.554  1.00 75.18           C
ATOM   3646 1HD1 ILE A 242      -8.770 -18.846 -21.220  1.00 75.18           H
ATOM   3647 2HD1 ILE A 242      -8.252 -20.455 -21.778  1.00 75.18           H
ATOM   3648 3HD1 ILE A 242      -7.166 -19.471 -20.767  1.00 75.18           H
ATOM   3649  HN  ILE A 242      -8.226 -16.287 -23.803  1.00 75.18           H
ATOM   3650  N   GLN A 243      -9.818 -17.362 -26.389  1.00 71.12           N
ATOM   3651  CA  GLN A 243     -10.719 -17.444 -27.526  1.00 71.12           C
ATOM   3652  C   GLN A 243     -10.064 -16.834 -28.767  1.00 71.12           C
ATOM   3653  O   GLN A 243     -10.325 -17.268 -29.888  1.00 71.12           O
ATOM   3654  HA  GLN A 243     -10.890 -18.509 -27.684  1.00 71.12           H
ATOM   3655  CB  GLN A 243     -12.054 -16.762 -27.219  1.00 71.12           C
ATOM   3656 1HB  GLN A 243     -11.872 -15.782 -26.778  1.00 71.12           H
ATOM   3657 2HB  GLN A 243     -12.604 -16.598 -28.146  1.00 71.12           H
ATOM   3658  CG  GLN A 243     -12.895 -17.610 -26.263  1.00 71.12           C
ATOM   3659 1HG  GLN A 243     -12.988 -18.623 -26.655  1.00 71.12           H
ATOM   3660 2HG  GLN A 243     -12.391 -17.686 -25.299  1.00 71.12           H
ATOM   3661  CD  GLN A 243     -14.286 -17.002 -26.071  1.00 71.12           C
ATOM   3662  OE1 GLN A 243     -14.552 -15.868 -26.433  1.00 71.12           O
ATOM   3663  NE2 GLN A 243     -15.156 -17.818 -25.483  1.00 71.12           N
ATOM   3664 1HE2 GLN A 243     -14.874 -18.738 -25.210  1.00 71.12           H
ATOM   3665 2HE2 GLN A 243     -16.093 -17.512 -25.314  1.00 71.12           H
ATOM   3666  HN  GLN A 243     -10.133 -16.777 -25.642  1.00 71.12           H
ATOM   3667  N   ALA A 244      -9.227 -15.836 -28.525  1.00 71.84           N
ATOM   3668  CA  ALA A 244      -8.658 -15.056 -29.611  1.00 71.84           C
ATOM   3669  C   ALA A 244      -7.630 -15.907 -30.360  1.00 71.84           C
ATOM   3670  O   ALA A 244      -7.190 -15.541 -31.449  1.00 71.84           O
ATOM   3671  HA  ALA A 244      -9.467 -14.797 -30.293  1.00 71.84           H
ATOM   3672  CB  ALA A 244      -8.052 -13.768 -29.052  1.00 71.84           C
ATOM   3673 1HB  ALA A 244      -8.829 -13.186 -28.556  1.00 71.84           H
ATOM   3674 2HB  ALA A 244      -7.269 -14.016 -28.334  1.00 71.84           H
ATOM   3675 3HB  ALA A 244      -7.625 -13.183 -29.867  1.00 71.84           H
ATOM   3676  HN  ALA A 244      -8.937 -15.559 -27.609  1.00 71.84           H
ATOM   3677  N   LYS A 245      -7.276 -17.027 -29.746  1.00 60.36           N
ATOM   3678  CA  LYS A 245      -6.342 -17.955 -30.362  1.00 60.36           C
ATOM   3679  C   LYS A 245      -5.106 -17.188 -30.835  1.00 60.36           C
ATOM   3680  O   LYS A 245      -4.198 -17.771 -31.425  1.00 60.36           O
ATOM   3681  HA  LYS A 245      -6.035 -18.666 -29.595  1.00 60.36           H
ATOM   3682  CB  LYS A 245      -7.032 -18.753 -31.470  1.00 60.36           C
ATOM   3683 1HB  LYS A 245      -7.597 -18.078 -32.112  1.00 60.36           H
ATOM   3684 2HB  LYS A 245      -6.282 -19.235 -32.097  1.00 60.36           H
ATOM   3685  CG  LYS A 245      -7.968 -19.811 -30.882  1.00 60.36           C
ATOM   3686 1HG  LYS A 245      -7.461 -20.344 -30.077  1.00 60.36           H
ATOM   3687 2HG  LYS A 245      -8.840 -19.326 -30.443  1.00 60.36           H
ATOM   3688  CD  LYS A 245      -8.417 -20.804 -31.956  1.00 60.36           C
ATOM   3689 1HD  LYS A 245      -9.028 -20.291 -32.698  1.00 60.36           H
ATOM   3690 2HD  LYS A 245      -7.545 -21.199 -32.478  1.00 60.36           H
ATOM   3691  CE  LYS A 245      -9.214 -21.955 -31.339  1.00 60.36           C
ATOM   3692 1HE  LYS A 245      -8.649 -22.398 -30.519  1.00 60.36           H
ATOM   3693 2HE  LYS A 245     -10.144 -21.576 -30.916  1.00 60.36           H
ATOM   3694  NZ  LYS A 245      -9.509 -22.986 -32.359  1.00 60.36           N
ATOM   3695 1HZ  LYS A 245     -10.056 -23.730 -31.940  1.00 60.36           H
ATOM   3696 2HZ  LYS A 245     -10.034 -22.568 -33.119  1.00 60.36           H
ATOM   3697 3HZ  LYS A 245      -8.640 -23.366 -32.717  1.00 60.36           H
ATOM   3698  HN  LYS A 245      -7.616 -17.303 -28.847  1.00 60.36           H
ATOM   3699  N   LYS A 246      -5.110 -15.892 -30.558  1.00 52.44           N
ATOM   3700  CA  LYS A 246      -4.074 -15.013 -31.072  1.00 52.44           C
ATOM   3701  C   LYS A 246      -2.817 -15.157 -30.212  1.00 52.44           C
ATOM   3702  O   LYS A 246      -2.790 -14.711 -29.066  1.00 52.44           O
ATOM   3703  HA  LYS A 246      -3.838 -15.343 -32.084  1.00 52.44           H
ATOM   3704  CB  LYS A 246      -4.590 -13.577 -31.172  1.00 52.44           C
ATOM   3705 1HB  LYS A 246      -5.146 -13.322 -30.270  1.00 52.44           H
ATOM   3706 2HB  LYS A 246      -3.748 -12.887 -31.231  1.00 52.44           H
ATOM   3707  CG  LYS A 246      -5.487 -13.400 -32.398  1.00 52.44           C
ATOM   3708 1HG  LYS A 246      -5.041 -13.903 -33.256  1.00 52.44           H
ATOM   3709 2HG  LYS A 246      -6.452 -13.874 -32.218  1.00 52.44           H
ATOM   3710  CD  LYS A 246      -5.692 -11.918 -32.719  1.00 52.44           C
ATOM   3711 1HD  LYS A 246      -6.230 -11.437 -31.903  1.00 52.44           H
ATOM   3712 2HD  LYS A 246      -4.725 -11.423 -32.800  1.00 52.44           H
ATOM   3713  CE  LYS A 246      -6.471 -11.743 -34.024  1.00 52.44           C
ATOM   3714 1HE  LYS A 246      -6.048 -12.384 -34.797  1.00 52.44           H
ATOM   3715 2HE  LYS A 246      -7.506 -12.056 -33.882  1.00 52.44           H
ATOM   3716  NZ  LYS A 246      -6.431 -10.331 -34.466  1.00 52.44           N
ATOM   3717 1HZ  LYS A 246      -6.975 -10.227 -35.315  1.00 52.44           H
ATOM   3718 2HZ  LYS A 246      -6.819  -9.738 -33.741  1.00 52.44           H
ATOM   3719 3HZ  LYS A 246      -5.470 -10.060 -34.645  1.00 52.44           H
ATOM   3720  HN  LYS A 246      -5.804 -15.443 -29.996  1.00 52.44           H
ATOM   3721  N   SER A 247      -1.805 -15.782 -30.797  1.00 55.26           N
ATOM   3722  CA  SER A 247      -0.573 -16.050 -30.076  1.00 55.26           C
ATOM   3723  C   SER A 247      -0.010 -14.750 -29.499  1.00 55.26           C
ATOM   3724  O   SER A 247       0.365 -14.696 -28.329  1.00 55.26           O
ATOM   3725  HA  SER A 247      -0.851 -16.735 -29.275  1.00 55.26           H
ATOM   3726  CB  SER A 247       0.461 -16.720 -30.983  1.00 55.26           C
ATOM   3727 1HB  SER A 247       0.141 -17.738 -31.207  1.00 55.26           H
ATOM   3728 2HB  SER A 247       0.512 -16.186 -31.931  1.00 55.26           H
ATOM   3729  OG  SER A 247       1.755 -16.750 -30.386  1.00 55.26           O
ATOM   3730  HG  SER A 247       2.408 -17.185 -31.006  1.00 55.26           H
ATOM   3731  HN  SER A 247      -1.819 -16.101 -31.745  1.00 55.26           H
ATOM   3732  N   SER A 248       0.032 -13.733 -30.348  1.00 56.33           N
ATOM   3733  CA  SER A 248       0.686 -12.486 -29.990  1.00 56.33           C
ATOM   3734  C   SER A 248       0.148 -11.978 -28.651  1.00 56.33           C
ATOM   3735  O   SER A 248       0.870 -11.334 -27.892  1.00 56.33           O
ATOM   3736  HA  SER A 248       1.745 -12.728 -29.910  1.00 56.33           H
ATOM   3737  CB  SER A 248       0.487 -11.428 -31.077  1.00 56.33           C
ATOM   3738 1HB  SER A 248       0.962 -11.762 -32.000  1.00 56.33           H
ATOM   3739 2HB  SER A 248      -0.577 -11.320 -31.288  1.00 56.33           H
ATOM   3740  OG  SER A 248       1.025 -10.164 -30.697  1.00 56.33           O
ATOM   3741  HG  SER A 248       0.894  -9.501 -31.434  1.00 56.33           H
ATOM   3742  HN  SER A 248      -0.370 -13.752 -31.263  1.00 56.33           H
ATOM   3743  N   LYS A 249      -1.116 -12.288 -28.401  1.00 51.86           N
ATOM   3744  CA  LYS A 249      -1.784 -11.803 -27.205  1.00 51.86           C
ATOM   3745  C   LYS A 249      -1.225 -12.534 -25.983  1.00 51.86           C
ATOM   3746  O   LYS A 249      -1.403 -12.084 -24.852  1.00 51.86           O
ATOM   3747  HA  LYS A 249      -1.552 -10.742 -27.109  1.00 51.86           H
ATOM   3748  CB  LYS A 249      -3.302 -11.923 -27.353  1.00 51.86           C
ATOM   3749 1HB  LYS A 249      -3.559 -12.922 -27.704  1.00 51.86           H
ATOM   3750 2HB  LYS A 249      -3.777 -11.795 -26.380  1.00 51.86           H
ATOM   3751  CG  LYS A 249      -3.841 -10.877 -28.332  1.00 51.86           C
ATOM   3752 1HG  LYS A 249      -3.522  -9.883 -28.019  1.00 51.86           H
ATOM   3753 2HG  LYS A 249      -3.422 -11.051 -29.322  1.00 51.86           H
ATOM   3754  CD  LYS A 249      -5.369 -10.930 -28.402  1.00 51.86           C
ATOM   3755 1HD  LYS A 249      -5.682 -11.851 -28.893  1.00 51.86           H
ATOM   3756 2HD  LYS A 249      -5.783 -10.949 -27.394  1.00 51.86           H
ATOM   3757  CE  LYS A 249      -5.924  -9.725 -29.164  1.00 51.86           C
ATOM   3758 1HE  LYS A 249      -5.473  -8.808 -28.785  1.00 51.86           H
ATOM   3759 2HE  LYS A 249      -5.657  -9.799 -30.218  1.00 51.86           H
ATOM   3760  NZ  LYS A 249      -7.396  -9.655 -29.023  1.00 51.86           N
ATOM   3761 1HZ  LYS A 249      -7.750  -8.871 -29.560  1.00 51.86           H
ATOM   3762 2HZ  LYS A 249      -7.809 -10.515 -29.368  1.00 51.86           H
ATOM   3763 3HZ  LYS A 249      -7.636  -9.533 -28.046  1.00 51.86           H
ATOM   3764  HN  LYS A 249      -1.680 -12.859 -28.998  1.00 51.86           H
ATOM   3765  N   HIS A 250      -0.562 -13.649 -26.251  1.00 51.26           N
ATOM   3766  CA  HIS A 250      -0.057 -14.495 -25.183  1.00 51.26           C
ATOM   3767  C   HIS A 250       1.043 -13.755 -24.419  1.00 51.26           C
ATOM   3768  O   HIS A 250       1.176 -13.914 -23.207  1.00 51.26           O
ATOM   3769  HA  HIS A 250      -0.893 -14.682 -24.510  1.00 51.26           H
ATOM   3770  CB  HIS A 250       0.409 -15.844 -25.734  1.00 51.26           C
ATOM   3771 1HB  HIS A 250       0.883 -15.686 -26.703  1.00 51.26           H
ATOM   3772 2HB  HIS A 250       1.171 -16.253 -25.070  1.00 51.26           H
ATOM   3773  CG  HIS A 250      -0.698 -16.859 -25.891  1.00 51.26           C
ATOM   3774  ND1 HIS A 250      -1.399 -17.376 -24.815  1.00 51.26           N
ATOM   3775  HD1 HIS A 250      -1.252 -17.142 -23.854  1.00 51.26           H
ATOM   3776  CD2 HIS A 250      -1.218 -17.446 -27.007  1.00 51.26           C
ATOM   3777  HD2 HIS A 250      -0.895 -17.263 -28.032  1.00 51.26           H
ATOM   3778  CE1 HIS A 250      -2.297 -18.235 -25.275  1.00 51.26           C
ATOM   3779  HE1 HIS A 250      -3.003 -18.807 -24.673  1.00 51.26           H
ATOM   3780  NE2 HIS A 250      -2.183 -18.277 -26.634  1.00 51.26           N
ATOM   3781  HN  HIS A 250      -0.369 -13.976 -27.176  1.00 51.26           H
ATOM   3782  N   LYS A 251       1.803 -12.962 -25.160  1.00 54.35           N
ATOM   3783  CA  LYS A 251       2.896 -12.208 -24.569  1.00 54.35           C
ATOM   3784  C   LYS A 251       2.332 -11.215 -23.550  1.00 54.35           C
ATOM   3785  O   LYS A 251       2.808 -11.145 -22.418  1.00 54.35           O
ATOM   3786  HA  LYS A 251       3.535 -12.916 -24.043  1.00 54.35           H
ATOM   3787  CB  LYS A 251       3.746 -11.553 -25.660  1.00 54.35           C
ATOM   3788 1HB  LYS A 251       3.098 -11.146 -26.436  1.00 54.35           H
ATOM   3789 2HB  LYS A 251       4.303 -10.716 -25.238  1.00 54.35           H
ATOM   3790  CG  LYS A 251       4.718 -12.561 -26.276  1.00 54.35           C
ATOM   3791 1HG  LYS A 251       5.264 -13.076 -25.485  1.00 54.35           H
ATOM   3792 2HG  LYS A 251       4.160 -13.321 -26.825  1.00 54.35           H
ATOM   3793  CD  LYS A 251       5.705 -11.867 -27.216  1.00 54.35           C
ATOM   3794 1HD  LYS A 251       5.165 -11.418 -28.050  1.00 54.35           H
ATOM   3795 2HD  LYS A 251       6.207 -11.056 -26.688  1.00 54.35           H
ATOM   3796  CE  LYS A 251       6.744 -12.856 -27.748  1.00 54.35           C
ATOM   3797 1HE  LYS A 251       7.289 -13.302 -26.916  1.00 54.35           H
ATOM   3798 2HE  LYS A 251       6.245 -13.670 -28.274  1.00 54.35           H
ATOM   3799  NZ  LYS A 251       7.689 -12.174 -28.660  1.00 54.35           N
ATOM   3800 1HZ  LYS A 251       8.366 -12.845 -29.008  1.00 54.35           H
ATOM   3801 2HZ  LYS A 251       7.179 -11.775 -29.439  1.00 54.35           H
ATOM   3802 3HZ  LYS A 251       8.171 -11.437 -28.158  1.00 54.35           H
ATOM   3803  HN  LYS A 251       1.682 -12.831 -26.144  1.00 54.35           H
ATOM   3804  N   ALA A 252       1.327 -10.472 -23.989  1.00 62.65           N
ATOM   3805  CA  ALA A 252       0.712  -9.467 -23.138  1.00 62.65           C
ATOM   3806  C   ALA A 252       0.071 -10.151 -21.929  1.00 62.65           C
ATOM   3807  O   ALA A 252       0.089  -9.611 -20.824  1.00 62.65           O
ATOM   3808  HA  ALA A 252       1.500  -8.799 -22.791  1.00 62.65           H
ATOM   3809  CB  ALA A 252      -0.298  -8.657 -23.953  1.00 62.65           C
ATOM   3810 1HB  ALA A 252       0.213  -8.167 -24.782  1.00 62.65           H
ATOM   3811 2HB  ALA A 252      -1.068  -9.322 -24.343  1.00 62.65           H
ATOM   3812 3HB  ALA A 252      -0.759  -7.903 -23.315  1.00 62.65           H
ATOM   3813  HN  ALA A 252       0.934 -10.548 -24.905  1.00 62.65           H
ATOM   3814  N   LEU A 253      -0.480 -11.330 -22.180  1.00 62.46           N
ATOM   3815  CA  LEU A 253      -1.138 -12.087 -21.129  1.00 62.46           C
ATOM   3816  C   LEU A 253      -0.116 -12.446 -20.048  1.00 62.46           C
ATOM   3817  O   LEU A 253      -0.363 -12.238 -18.861  1.00 62.46           O
ATOM   3818  HA  LEU A 253      -1.896 -11.441 -20.686  1.00 62.46           H
ATOM   3819  CB  LEU A 253      -1.864 -13.299 -21.716  1.00 62.46           C
ATOM   3820 1HB  LEU A 253      -2.534 -12.951 -22.501  1.00 62.46           H
ATOM   3821 2HB  LEU A 253      -1.125 -13.945 -22.190  1.00 62.46           H
ATOM   3822  CG  LEU A 253      -2.675 -14.139 -20.727  1.00 62.46           C
ATOM   3823  HG  LEU A 253      -2.011 -14.455 -19.922  1.00 62.46           H
ATOM   3824  CD1 LEU A 253      -3.793 -13.310 -20.091  1.00 62.46           C
ATOM   3825 1HD1 LEU A 253      -3.359 -12.464 -19.558  1.00 62.46           H
ATOM   3826 2HD1 LEU A 253      -4.462 -12.945 -20.870  1.00 62.46           H
ATOM   3827 3HD1 LEU A 253      -4.353 -13.932 -19.393  1.00 62.46           H
ATOM   3828  CD2 LEU A 253      -3.210 -15.407 -21.395  1.00 62.46           C
ATOM   3829 1HD2 LEU A 253      -3.854 -15.134 -22.231  1.00 62.46           H
ATOM   3830 2HD2 LEU A 253      -2.375 -16.006 -21.759  1.00 62.46           H
ATOM   3831 3HD2 LEU A 253      -3.782 -15.986 -20.670  1.00 62.46           H
ATOM   3832  HN  LEU A 253      -0.482 -11.766 -23.080  1.00 62.46           H
ATOM   3833  N   LYS A 254       1.011 -12.978 -20.498  1.00 62.37           N
ATOM   3834  CA  LYS A 254       2.050 -13.416 -19.582  1.00 62.37           C
ATOM   3835  C   LYS A 254       2.417 -12.263 -18.646  1.00 62.37           C
ATOM   3836  O   LYS A 254       2.498 -12.445 -17.432  1.00 62.37           O
ATOM   3837  HA  LYS A 254       1.636 -14.228 -18.983  1.00 62.37           H
ATOM   3838  CB  LYS A 254       3.241 -13.985 -20.354  1.00 62.37           C
ATOM   3839 1HB  LYS A 254       3.450 -13.358 -21.222  1.00 62.37           H
ATOM   3840 2HB  LYS A 254       4.131 -13.963 -19.725  1.00 62.37           H
ATOM   3841  CG  LYS A 254       2.966 -15.419 -20.809  1.00 62.37           C
ATOM   3842 1HG  LYS A 254       2.684 -16.029 -19.951  1.00 62.37           H
ATOM   3843 2HG  LYS A 254       2.122 -15.430 -21.499  1.00 62.37           H
ATOM   3844  CD  LYS A 254       4.195 -16.025 -21.490  1.00 62.37           C
ATOM   3845 1HD  LYS A 254       4.447 -15.444 -22.377  1.00 62.37           H
ATOM   3846 2HD  LYS A 254       5.052 -15.968 -20.818  1.00 62.37           H
ATOM   3847  CE  LYS A 254       3.943 -17.482 -21.881  1.00 62.37           C
ATOM   3848 1HE  LYS A 254       3.598 -18.044 -21.013  1.00 62.37           H
ATOM   3849 2HE  LYS A 254       3.151 -17.532 -22.629  1.00 62.37           H
ATOM   3850  NZ  LYS A 254       5.178 -18.095 -22.418  1.00 62.37           N
ATOM   3851 1HZ  LYS A 254       4.989 -19.054 -22.690  1.00 62.37           H
ATOM   3852 2HZ  LYS A 254       5.493 -17.571 -23.227  1.00 62.37           H
ATOM   3853 3HZ  LYS A 254       5.900 -18.082 -21.705  1.00 62.37           H
ATOM   3854  HN  LYS A 254       1.218 -13.112 -21.467  1.00 62.37           H
ATOM   3855  N   VAL A 255       2.631 -11.101 -19.246  1.00 63.38           N
ATOM   3856  CA  VAL A 255       3.050  -9.934 -18.489  1.00 63.38           C
ATOM   3857  C   VAL A 255       2.008  -9.630 -17.410  1.00 63.38           C
ATOM   3858  O   VAL A 255       2.354  -9.435 -16.246  1.00 63.38           O
ATOM   3859  HA  VAL A 255       3.996 -10.177 -18.005  1.00 63.38           H
ATOM   3860  CB  VAL A 255       3.291  -8.755 -19.435  1.00 63.38           C
ATOM   3861  HB  VAL A 255       2.379  -8.596 -20.011  1.00 63.38           H
ATOM   3862  CG1 VAL A 255       3.582  -7.474 -18.652  1.00 63.38           C
ATOM   3863 1HG1 VAL A 255       2.732  -7.239 -18.011  1.00 63.38           H
ATOM   3864 2HG1 VAL A 255       4.471  -7.617 -18.038  1.00 63.38           H
ATOM   3865 3HG1 VAL A 255       3.749  -6.652 -19.348  1.00 63.38           H
ATOM   3866  CG2 VAL A 255       4.421  -9.065 -20.419  1.00 63.38           C
ATOM   3867 1HG2 VAL A 255       5.339  -9.263 -19.867  1.00 63.38           H
ATOM   3868 2HG2 VAL A 255       4.156  -9.941 -21.012  1.00 63.38           H
ATOM   3869 3HG2 VAL A 255       4.571  -8.211 -21.080  1.00 63.38           H
ATOM   3870  HN  VAL A 255       2.523 -10.951 -20.229  1.00 63.38           H
ATOM   3871  N   THR A 256       0.754  -9.601 -17.835  1.00 62.75           N
ATOM   3872  CA  THR A 256      -0.328  -9.206 -16.948  1.00 62.75           C
ATOM   3873  C   THR A 256      -0.464 -10.205 -15.797  1.00 62.75           C
ATOM   3874  O   THR A 256      -0.679  -9.811 -14.652  1.00 62.75           O
ATOM   3875  HA  THR A 256      -0.076  -8.242 -16.507  1.00 62.75           H
ATOM   3876  CB  THR A 256      -1.600  -9.068 -17.787  1.00 62.75           C
ATOM   3877  HB  THR A 256      -2.478  -8.970 -17.149  1.00 62.75           H
ATOM   3878  OG1 THR A 256      -1.582 -10.211 -18.637  1.00 62.75           O
ATOM   3879  HG1 THR A 256      -1.819 -11.030 -18.114  1.00 62.75           H
ATOM   3880  CG2 THR A 256      -1.538  -7.884 -18.754  1.00 62.75           C
ATOM   3881 1HG2 THR A 256      -0.698  -8.016 -19.437  1.00 62.75           H
ATOM   3882 2HG2 THR A 256      -1.405  -6.961 -18.190  1.00 62.75           H
ATOM   3883 3HG2 THR A 256      -2.465  -7.831 -19.324  1.00 62.75           H
ATOM   3884  HN  THR A 256       0.473  -9.839 -18.765  1.00 62.75           H
ATOM   3885  N   ILE A 257      -0.335 -11.478 -16.142  1.00 70.80           N
ATOM   3886  CA  ILE A 257      -0.438 -12.535 -15.151  1.00 70.80           C
ATOM   3887  C   ILE A 257       0.683 -12.376 -14.122  1.00 70.80           C
ATOM   3888  O   ILE A 257       0.438 -12.429 -12.918  1.00 70.80           O
ATOM   3889  HA  ILE A 257      -1.394 -12.414 -14.641  1.00 70.80           H
ATOM   3890  CB  ILE A 257      -0.459 -13.906 -15.830  1.00 70.80           C
ATOM   3891  HB  ILE A 257       0.353 -13.939 -16.557  1.00 70.80           H
ATOM   3892  CG1 ILE A 257      -1.764 -14.116 -16.601  1.00 70.80           C
ATOM   3893 1HG1 ILE A 257      -2.602 -14.135 -15.905  1.00 70.80           H
ATOM   3894 2HG1 ILE A 257      -1.930 -13.278 -17.277  1.00 70.80           H
ATOM   3895  CG2 ILE A 257      -0.205 -15.024 -14.817  1.00 70.80           C
ATOM   3896 1HG2 ILE A 257       0.771 -14.879 -14.353  1.00 70.80           H
ATOM   3897 2HG2 ILE A 257      -0.979 -15.002 -14.050  1.00 70.80           H
ATOM   3898 3HG2 ILE A 257      -0.225 -15.987 -15.327  1.00 70.80           H
ATOM   3899  CD1 ILE A 257      -1.726 -15.422 -17.398  1.00 70.80           C
ATOM   3900 1HD1 ILE A 257      -0.901 -15.389 -18.110  1.00 70.80           H
ATOM   3901 2HD1 ILE A 257      -1.584 -16.260 -16.716  1.00 70.80           H
ATOM   3902 3HD1 ILE A 257      -2.665 -15.547 -17.936  1.00 70.80           H
ATOM   3903  HN  ILE A 257      -0.163 -11.789 -17.076  1.00 70.80           H
ATOM   3904  N   THR A 258       1.890 -12.184 -14.635  1.00 72.93           N
ATOM   3905  CA  THR A 258       3.060 -12.093 -13.779  1.00 72.93           C
ATOM   3906  C   THR A 258       2.876 -10.985 -12.739  1.00 72.93           C
ATOM   3907  O   THR A 258       3.108 -11.200 -11.550  1.00 72.93           O
ATOM   3908  HA  THR A 258       3.161 -13.031 -13.232  1.00 72.93           H
ATOM   3909  CB  THR A 258       4.285 -11.889 -14.673  1.00 72.93           C
ATOM   3910  HB  THR A 258       4.227 -10.938 -15.202  1.00 72.93           H
ATOM   3911  OG1 THR A 258       4.311 -13.051 -15.497  1.00 72.93           O
ATOM   3912  HG1 THR A 258       3.779 -12.892 -16.329  1.00 72.93           H
ATOM   3913  CG2 THR A 258       5.599 -11.958 -13.891  1.00 72.93           C
ATOM   3914 1HG2 THR A 258       5.688 -12.935 -13.416  1.00 72.93           H
ATOM   3915 2HG2 THR A 258       5.608 -11.180 -13.127  1.00 72.93           H
ATOM   3916 3HG2 THR A 258       6.436 -11.807 -14.573  1.00 72.93           H
ATOM   3917  HN  THR A 258       2.074 -12.092 -15.613  1.00 72.93           H
ATOM   3918  N   VAL A 259       2.460  -9.825 -13.225  1.00 69.74           N
ATOM   3919  CA  VAL A 259       2.318  -8.661 -12.366  1.00 69.74           C
ATOM   3920  C   VAL A 259       1.270  -8.952 -11.290  1.00 69.74           C
ATOM   3921  O   VAL A 259       1.473  -8.635 -10.119  1.00 69.74           O
ATOM   3922  HA  VAL A 259       3.280  -8.491 -11.882  1.00 69.74           H
ATOM   3923  CB  VAL A 259       1.985  -7.427 -13.207  1.00 69.74           C
ATOM   3924  HB  VAL A 259       1.086  -7.647 -13.783  1.00 69.74           H
ATOM   3925  CG1 VAL A 259       1.689  -6.220 -12.316  1.00 69.74           C
ATOM   3926 1HG1 VAL A 259       0.839  -6.444 -11.671  1.00 69.74           H
ATOM   3927 2HG1 VAL A 259       2.563  -5.999 -11.701  1.00 69.74           H
ATOM   3928 3HG1 VAL A 259       1.456  -5.357 -12.939  1.00 69.74           H
ATOM   3929  CG2 VAL A 259       3.112  -7.117 -14.195  1.00 69.74           C
ATOM   3930 1HG2 VAL A 259       4.034  -6.927 -13.646  1.00 69.74           H
ATOM   3931 2HG2 VAL A 259       3.254  -7.967 -14.862  1.00 69.74           H
ATOM   3932 3HG2 VAL A 259       2.849  -6.235 -14.780  1.00 69.74           H
ATOM   3933  HN  VAL A 259       2.223  -9.673 -14.185  1.00 69.74           H
ATOM   3934  N   LEU A 260       0.172  -9.552 -11.725  1.00 70.67           N
ATOM   3935  CA  LEU A 260      -0.912  -9.882 -10.815  1.00 70.67           C
ATOM   3936  C   LEU A 260      -0.394 -10.838  -9.739  1.00 70.67           C
ATOM   3937  O   LEU A 260      -0.628 -10.625  -8.550  1.00 70.67           O
ATOM   3938  HA  LEU A 260      -1.226  -8.956 -10.333  1.00 70.67           H
ATOM   3939  CB  LEU A 260      -2.116 -10.421 -11.589  1.00 70.67           C
ATOM   3940 1HB  LEU A 260      -2.421  -9.669 -12.318  1.00 70.67           H
ATOM   3941 2HB  LEU A 260      -1.798 -11.299 -12.152  1.00 70.67           H
ATOM   3942  CG  LEU A 260      -3.337 -10.802 -10.750  1.00 70.67           C
ATOM   3943  HG  LEU A 260      -3.006 -11.454  -9.941  1.00 70.67           H
ATOM   3944  CD1 LEU A 260      -3.966  -9.565 -10.104  1.00 70.67           C
ATOM   3945 1HD1 LEU A 260      -3.235  -9.081  -9.458  1.00 70.67           H
ATOM   3946 2HD1 LEU A 260      -4.280  -8.870 -10.882  1.00 70.67           H
ATOM   3947 3HD1 LEU A 260      -4.832  -9.865  -9.513  1.00 70.67           H
ATOM   3948  CD2 LEU A 260      -4.349 -11.592 -11.581  1.00 70.67           C
ATOM   3949 1HD2 LEU A 260      -4.680 -10.985 -12.424  1.00 70.67           H
ATOM   3950 2HD2 LEU A 260      -3.882 -12.504 -11.952  1.00 70.67           H
ATOM   3951 3HD2 LEU A 260      -5.207 -11.850 -10.960  1.00 70.67           H
ATOM   3952  HN  LEU A 260       0.017  -9.811 -12.679  1.00 70.67           H
ATOM   3953  N   THR A 261       0.299 -11.871 -10.194  1.00 80.41           N
ATOM   3954  CA  THR A 261       0.764 -12.914  -9.295  1.00 80.41           C
ATOM   3955  C   THR A 261       1.721 -12.333  -8.253  1.00 80.41           C
ATOM   3956  O   THR A 261       1.623 -12.652  -7.069  1.00 80.41           O
ATOM   3957  HA  THR A 261      -0.096 -13.310  -8.754  1.00 80.41           H
ATOM   3958  CB  THR A 261       1.389 -14.024 -10.143  1.00 80.41           C
ATOM   3959  HB  THR A 261       2.283 -13.666 -10.655  1.00 80.41           H
ATOM   3960  OG1 THR A 261       0.327 -14.455 -10.989  1.00 80.41           O
ATOM   3961  HG1 THR A 261       0.317 -13.913 -11.829  1.00 80.41           H
ATOM   3962  CG2 THR A 261       1.736 -15.265  -9.318  1.00 80.41           C
ATOM   3963 1HG2 THR A 261       0.830 -15.663  -8.861  1.00 80.41           H
ATOM   3964 2HG2 THR A 261       2.449 -14.996  -8.539  1.00 80.41           H
ATOM   3965 3HG2 THR A 261       2.177 -16.021  -9.968  1.00 80.41           H
ATOM   3966  HN  THR A 261       0.543 -12.001 -11.155  1.00 80.41           H
ATOM   3967  N   VAL A 262       2.625 -11.490  -8.731  1.00 82.03           N
ATOM   3968  CA  VAL A 262       3.633 -10.903  -7.865  1.00 82.03           C
ATOM   3969  C   VAL A 262       2.947 -10.043  -6.801  1.00 82.03           C
ATOM   3970  O   VAL A 262       3.317 -10.087  -5.629  1.00 82.03           O
ATOM   3971  HA  VAL A 262       4.157 -11.720  -7.370  1.00 82.03           H
ATOM   3972  CB  VAL A 262       4.650 -10.123  -8.699  1.00 82.03           C
ATOM   3973  HB  VAL A 262       4.104  -9.397  -9.301  1.00 82.03           H
ATOM   3974  CG1 VAL A 262       5.622  -9.354  -7.802  1.00 82.03           C
ATOM   3975 1HG1 VAL A 262       5.065  -8.651  -7.183  1.00 82.03           H
ATOM   3976 2HG1 VAL A 262       6.158 -10.055  -7.162  1.00 82.03           H
ATOM   3977 3HG1 VAL A 262       6.334  -8.809  -8.421  1.00 82.03           H
ATOM   3978  CG2 VAL A 262       5.404 -11.052  -9.654  1.00 82.03           C
ATOM   3979 1HG2 VAL A 262       5.933 -11.812  -9.079  1.00 82.03           H
ATOM   3980 2HG2 VAL A 262       4.695 -11.534 -10.327  1.00 82.03           H
ATOM   3981 3HG2 VAL A 262       6.121 -10.472 -10.235  1.00 82.03           H
ATOM   3982  HN  VAL A 262       2.675 -11.208  -9.689  1.00 82.03           H
ATOM   3983  N   PHE A 263       1.960  -9.281  -7.249  1.00 75.20           N
ATOM   3984  CA  PHE A 263       1.212  -8.420  -6.348  1.00 75.20           C
ATOM   3985  C   PHE A 263       0.529  -9.238  -5.250  1.00 75.20           C
ATOM   3986  O   PHE A 263       0.689  -8.948  -4.065  1.00 75.20           O
ATOM   3987  HA  PHE A 263       1.923  -7.729  -5.896  1.00 75.20           H
ATOM   3988  CB  PHE A 263       0.140  -7.719  -7.186  1.00 75.20           C
ATOM   3989 1HB  PHE A 263       0.629  -7.131  -7.963  1.00 75.20           H
ATOM   3990 2HB  PHE A 263      -0.463  -8.474  -7.690  1.00 75.20           H
ATOM   3991  CG  PHE A 263      -0.782  -6.805  -6.378  1.00 75.20           C
ATOM   3992  CD1 PHE A 263      -2.007  -7.249  -5.987  1.00 75.20           C
ATOM   3993  HD1 PHE A 263      -2.331  -8.256  -6.249  1.00 75.20           H
ATOM   3994  CD2 PHE A 263      -0.378  -5.548  -6.051  1.00 75.20           C
ATOM   3995  HD2 PHE A 263       0.603  -5.192  -6.365  1.00 75.20           H
ATOM   3996  CE1 PHE A 263      -2.863  -6.400  -5.237  1.00 75.20           C
ATOM   3997  HE1 PHE A 263      -3.845  -6.756  -4.923  1.00 75.20           H
ATOM   3998  CE2 PHE A 263      -1.235  -4.700  -5.301  1.00 75.20           C
ATOM   3999  HE2 PHE A 263      -0.911  -3.692  -5.039  1.00 75.20           H
ATOM   4000  CZ  PHE A 263      -2.459  -5.144  -4.910  1.00 75.20           C
ATOM   4001  HZ  PHE A 263      -3.117  -4.492  -4.334  1.00 75.20           H
ATOM   4002  HN  PHE A 263       1.670  -9.245  -8.205  1.00 75.20           H
ATOM   4003  N   VAL A 264      -0.217 -10.243  -5.682  1.00 83.96           N
ATOM   4004  CA  VAL A 264      -1.008 -11.040  -4.759  1.00 83.96           C
ATOM   4005  C   VAL A 264      -0.078 -11.715  -3.749  1.00 83.96           C
ATOM   4006  O   VAL A 264      -0.352 -11.713  -2.550  1.00 83.96           O
ATOM   4007  HA  VAL A 264      -1.672 -10.361  -4.225  1.00 83.96           H
ATOM   4008  CB  VAL A 264      -1.872 -12.036  -5.534  1.00 83.96           C
ATOM   4009  HB  VAL A 264      -1.218 -12.601  -6.199  1.00 83.96           H
ATOM   4010  CG1 VAL A 264      -2.549 -13.028  -4.587  1.00 83.96           C
ATOM   4011 1HG1 VAL A 264      -1.788 -13.581  -4.035  1.00 83.96           H
ATOM   4012 2HG1 VAL A 264      -3.184 -12.486  -3.886  1.00 83.96           H
ATOM   4013 3HG1 VAL A 264      -3.157 -13.725  -5.164  1.00 83.96           H
ATOM   4014  CG2 VAL A 264      -2.906 -11.310  -6.398  1.00 83.96           C
ATOM   4015 1HG2 VAL A 264      -3.553 -10.708  -5.760  1.00 83.96           H
ATOM   4016 2HG2 VAL A 264      -2.394 -10.662  -7.110  1.00 83.96           H
ATOM   4017 3HG2 VAL A 264      -3.506 -12.041  -6.938  1.00 83.96           H
ATOM   4018  HN  VAL A 264      -0.287 -10.516  -6.642  1.00 83.96           H
ATOM   4019  N   LEU A 265       1.004 -12.275  -4.271  1.00 86.88           N
ATOM   4020  CA  LEU A 265       1.911 -13.058  -3.449  1.00 86.88           C
ATOM   4021  C   LEU A 265       2.546 -12.153  -2.392  1.00 86.88           C
ATOM   4022  O   LEU A 265       2.828 -12.595  -1.280  1.00 86.88           O
ATOM   4023  HA  LEU A 265       1.318 -13.819  -2.942  1.00 86.88           H
ATOM   4024  CB  LEU A 265       2.930 -13.790  -4.325  1.00 86.88           C
ATOM   4025 1HB  LEU A 265       3.344 -13.077  -5.039  1.00 86.88           H
ATOM   4026 2HB  LEU A 265       3.753 -14.120  -3.692  1.00 86.88           H
ATOM   4027  CG  LEU A 265       2.403 -14.999  -5.101  1.00 86.88           C
ATOM   4028  HG  LEU A 265       1.563 -14.672  -5.714  1.00 86.88           H
ATOM   4029  CD1 LEU A 265       3.469 -15.548  -6.051  1.00 86.88           C
ATOM   4030 1HD1 LEU A 265       3.755 -14.773  -6.763  1.00 86.88           H
ATOM   4031 2HD1 LEU A 265       4.344 -15.854  -5.478  1.00 86.88           H
ATOM   4032 3HD1 LEU A 265       3.068 -16.406  -6.590  1.00 86.88           H
ATOM   4033  CD2 LEU A 265       1.876 -16.074  -4.148  1.00 86.88           C
ATOM   4034 1HD2 LEU A 265       2.681 -16.404  -3.492  1.00 86.88           H
ATOM   4035 2HD2 LEU A 265       1.064 -15.662  -3.549  1.00 86.88           H
ATOM   4036 3HD2 LEU A 265       1.508 -16.922  -4.726  1.00 86.88           H
ATOM   4037  HN  LEU A 265       1.263 -12.201  -5.234  1.00 86.88           H
ATOM   4038  N   SER A 266       2.752 -10.902  -2.777  1.00 88.12           N
ATOM   4039  CA  SER A 266       3.430  -9.954  -1.909  1.00 88.12           C
ATOM   4040  C   SER A 266       2.444  -9.381  -0.889  1.00 88.12           C
ATOM   4041  O   SER A 266       2.796  -9.174   0.271  1.00 88.12           O
ATOM   4042  HA  SER A 266       4.209 -10.528  -1.407  1.00 88.12           H
ATOM   4043  CB  SER A 266       4.071  -8.826  -2.720  1.00 88.12           C
ATOM   4044 1HB  SER A 266       4.568  -8.131  -2.043  1.00 88.12           H
ATOM   4045 2HB  SER A 266       4.840  -9.240  -3.373  1.00 88.12           H
ATOM   4046  OG  SER A 266       3.113  -8.121  -3.504  1.00 88.12           O
ATOM   4047  HG  SER A 266       3.102  -8.480  -4.437  1.00 88.12           H
ATOM   4048  HN  SER A 266       2.466 -10.535  -3.662  1.00 88.12           H
ATOM   4049  N   GLN A 267       1.229  -9.141  -1.359  1.00 83.94           N
ATOM   4050  CA  GLN A 267       0.248  -8.422  -0.564  1.00 83.94           C
ATOM   4051  C   GLN A 267      -0.503  -9.388   0.354  1.00 83.94           C
ATOM   4052  O   GLN A 267      -0.930  -9.009   1.444  1.00 83.94           O
ATOM   4053  HA  GLN A 267       0.822  -7.714   0.033  1.00 83.94           H
ATOM   4054  CB  GLN A 267      -0.723  -7.650  -1.460  1.00 83.94           C
ATOM   4055 1HB  GLN A 267      -1.177  -8.329  -2.181  1.00 83.94           H
ATOM   4056 2HB  GLN A 267      -1.533  -7.239  -0.856  1.00 83.94           H
ATOM   4057  CG  GLN A 267      -0.007  -6.518  -2.199  1.00 83.94           C
ATOM   4058 1HG  GLN A 267       0.838  -6.921  -2.758  1.00 83.94           H
ATOM   4059 2HG  GLN A 267      -0.683  -6.067  -2.924  1.00 83.94           H
ATOM   4060  CD  GLN A 267       0.486  -5.450  -1.220  1.00 83.94           C
ATOM   4061  OE1 GLN A 267      -0.040  -5.277  -0.133  1.00 83.94           O
ATOM   4062  NE2 GLN A 267       1.523  -4.745  -1.665  1.00 83.94           N
ATOM   4063 1HE2 GLN A 267       1.908  -4.938  -2.567  1.00 83.94           H
ATOM   4064 2HE2 GLN A 267       1.917  -4.023  -1.096  1.00 83.94           H
ATOM   4065  HN  GLN A 267       0.912  -9.428  -2.263  1.00 83.94           H
ATOM   4066  N   PHE A 268      -0.641 -10.617  -0.120  1.00 90.96           N
ATOM   4067  CA  PHE A 268      -1.507 -11.580   0.539  1.00 90.96           C
ATOM   4068  C   PHE A 268      -1.041 -11.847   1.972  1.00 90.96           C
ATOM   4069  O   PHE A 268      -1.821 -11.729   2.915  1.00 90.96           O
ATOM   4070  HA  PHE A 268      -2.510 -11.153   0.559  1.00 90.96           H
ATOM   4071  CB  PHE A 268      -1.423 -12.880  -0.263  1.00 90.96           C
ATOM   4072 1HB  PHE A 268      -1.684 -12.673  -1.301  1.00 90.96           H
ATOM   4073 2HB  PHE A 268      -0.391 -13.231  -0.259  1.00 90.96           H
ATOM   4074  CG  PHE A 268      -2.328 -13.996   0.263  1.00 90.96           C
ATOM   4075  CD1 PHE A 268      -1.803 -15.000   1.016  1.00 90.96           C
ATOM   4076  HD1 PHE A 268      -0.737 -15.009   1.245  1.00 90.96           H
ATOM   4077  CD2 PHE A 268      -3.658 -13.984  -0.022  1.00 90.96           C
ATOM   4078  HD2 PHE A 268      -4.078 -13.180  -0.626  1.00 90.96           H
ATOM   4079  CE1 PHE A 268      -2.643 -16.035   1.504  1.00 90.96           C
ATOM   4080  HE1 PHE A 268      -2.222 -16.840   2.107  1.00 90.96           H
ATOM   4081  CE2 PHE A 268      -4.498 -15.020   0.466  1.00 90.96           C
ATOM   4082  HE2 PHE A 268      -5.563 -15.011   0.237  1.00 90.96           H
ATOM   4083  CZ  PHE A 268      -3.973 -16.024   1.219  1.00 90.96           C
ATOM   4084  HZ  PHE A 268      -4.618 -16.818   1.594  1.00 90.96           H
ATOM   4085  HN  PHE A 268      -0.176 -10.958  -0.937  1.00 90.96           H
ATOM   4086  N   PRO A 269       0.235 -12.210   2.160  1.00 94.19           N
ATOM   4087  CA  PRO A 269       0.741 -12.523   3.499  1.00 94.19           C
ATOM   4088  C   PRO A 269       0.460 -11.411   4.496  1.00 94.19           C
ATOM   4089  O   PRO A 269       0.023 -11.673   5.616  1.00 94.19           O
ATOM   4090  HA  PRO A 269       0.229 -13.399   3.897  1.00 94.19           H
ATOM   4091  CB  PRO A 269       2.242 -12.725   3.281  1.00 94.19           C
ATOM   4092 1HB  PRO A 269       2.797 -11.799   3.432  1.00 94.19           H
ATOM   4093 2HB  PRO A 269       2.653 -13.459   3.975  1.00 94.19           H
ATOM   4094  CG  PRO A 269       2.328 -13.206   1.838  1.00 94.19           C
ATOM   4095 1HG  PRO A 269       3.325 -13.059   1.421  1.00 94.19           H
ATOM   4096 2HG  PRO A 269       2.114 -14.271   1.752  1.00 94.19           H
ATOM   4097  CD  PRO A 269       1.284 -12.355   1.134  1.00 94.19           C
ATOM   4098 1HD  PRO A 269       1.686 -11.387   0.834  1.00 94.19           H
ATOM   4099 2HD  PRO A 269       0.912 -12.836   0.230  1.00 94.19           H
ATOM   4100  N   TYR A 270       0.721 -10.188   4.059  1.00 92.08           N
ATOM   4101  CA  TYR A 270       0.546  -9.032   4.921  1.00 92.08           C
ATOM   4102  C   TYR A 270      -0.918  -8.877   5.340  1.00 92.08           C
ATOM   4103  O   TYR A 270      -1.212  -8.670   6.517  1.00 92.08           O
ATOM   4104  HA  TYR A 270       1.157  -9.180   5.812  1.00 92.08           H
ATOM   4105  CB  TYR A 270       0.956  -7.817   4.087  1.00 92.08           C
ATOM   4106 1HB  TYR A 270       2.030  -7.860   3.905  1.00 92.08           H
ATOM   4107 2HB  TYR A 270       0.466  -7.874   3.115  1.00 92.08           H
ATOM   4108  CG  TYR A 270       0.616  -6.473   4.735  1.00 92.08           C
ATOM   4109  CD1 TYR A 270      -0.294  -5.628   4.133  1.00 92.08           C
ATOM   4110  HD1 TYR A 270      -0.771  -5.918   3.197  1.00 92.08           H
ATOM   4111  CD2 TYR A 270       1.220  -6.107   5.920  1.00 92.08           C
ATOM   4112  HD2 TYR A 270       1.939  -6.774   6.395  1.00 92.08           H
ATOM   4113  CE1 TYR A 270      -0.614  -4.363   4.743  1.00 92.08           C
ATOM   4114  HE1 TYR A 270      -1.331  -3.686   4.279  1.00 92.08           H
ATOM   4115  CE2 TYR A 270       0.900  -4.842   6.530  1.00 92.08           C
ATOM   4116  HE2 TYR A 270       1.369  -4.540   7.466  1.00 92.08           H
ATOM   4117  CZ  TYR A 270      -0.002  -4.033   5.911  1.00 92.08           C
ATOM   4118  OH  TYR A 270      -0.304  -2.838   6.487  1.00 92.08           O
ATOM   4119  HH  TYR A 270       0.045  -2.812   7.424  1.00 92.08           H
ATOM   4120  HN  TYR A 270       1.046  -9.981   3.136  1.00 92.08           H
ATOM   4121  N   ASN A 271      -1.797  -8.983   4.354  1.00 90.19           N
ATOM   4122  CA  ASN A 271      -3.211  -8.745   4.584  1.00 90.19           C
ATOM   4123  C   ASN A 271      -3.788  -9.893   5.416  1.00 90.19           C
ATOM   4124  O   ASN A 271      -4.792  -9.721   6.106  1.00 90.19           O
ATOM   4125  HA  ASN A 271      -3.260  -7.789   5.104  1.00 90.19           H
ATOM   4126  CB  ASN A 271      -3.982  -8.684   3.264  1.00 90.19           C
ATOM   4127 1HB  ASN A 271      -3.642  -9.482   2.603  1.00 90.19           H
ATOM   4128 2HB  ASN A 271      -5.042  -8.854   3.449  1.00 90.19           H
ATOM   4129  CG  ASN A 271      -3.788  -7.330   2.578  1.00 90.19           C
ATOM   4130  OD1 ASN A 271      -4.387  -6.331   2.940  1.00 90.19           O
ATOM   4131  ND2 ASN A 271      -2.920  -7.353   1.571  1.00 90.19           N
ATOM   4132 1HD2 ASN A 271      -2.462  -8.207   1.325  1.00 90.19           H
ATOM   4133 2HD2 ASN A 271      -2.725  -6.516   1.060  1.00 90.19           H
ATOM   4134  HN  ASN A 271      -1.556  -9.226   3.415  1.00 90.19           H
ATOM   4135  N   CYS A 272      -3.129 -11.039   5.322  1.00 95.07           N
ATOM   4136  CA  CYS A 272      -3.484 -12.176   6.153  1.00 95.07           C
ATOM   4137  C   CYS A 272      -3.289 -11.779   7.618  1.00 95.07           C
ATOM   4138  O   CYS A 272      -4.180 -11.977   8.442  1.00 95.07           O
ATOM   4139  HA  CYS A 272      -4.531 -12.399   5.949  1.00 95.07           H
ATOM   4140  CB  CYS A 272      -2.672 -13.420   5.786  1.00 95.07           C
ATOM   4141 1HB  CYS A 272      -1.616 -13.164   5.704  1.00 95.07           H
ATOM   4142 2HB  CYS A 272      -2.759 -14.167   6.575  1.00 95.07           H
ATOM   4143  SG  CYS A 272      -3.272 -14.113   4.202  1.00 95.07           S
ATOM   4144  HG  CYS A 272      -2.746 -13.168   3.429  1.00 95.07           H
ATOM   4145  HN  CYS A 272      -2.368 -11.196   4.693  1.00 95.07           H
ATOM   4146  N   ILE A 273      -2.117 -11.227   7.898  1.00 94.10           N
ATOM   4147  CA  ILE A 273      -1.785 -10.822   9.253  1.00 94.10           C
ATOM   4148  C   ILE A 273      -2.682  -9.652   9.664  1.00 94.10           C
ATOM   4149  O   ILE A 273      -3.153  -9.596  10.799  1.00 94.10           O
ATOM   4150  HA  ILE A 273      -1.997 -11.666   9.908  1.00 94.10           H
ATOM   4151  CB  ILE A 273      -0.290 -10.521   9.371  1.00 94.10           C
ATOM   4152  HB  ILE A 273      -0.038  -9.747   8.646  1.00 94.10           H
ATOM   4153  CG1 ILE A 273       0.546 -11.754   9.023  1.00 94.10           C
ATOM   4154 1HG1 ILE A 273       0.351 -12.052   7.993  1.00 94.10           H
ATOM   4155 2HG1 ILE A 273       1.607 -11.510   9.088  1.00 94.10           H
ATOM   4156  CG2 ILE A 273       0.051  -9.970  10.757  1.00 94.10           C
ATOM   4157 1HG2 ILE A 273      -0.505  -9.048  10.928  1.00 94.10           H
ATOM   4158 2HG2 ILE A 273      -0.219 -10.704  11.516  1.00 94.10           H
ATOM   4159 3HG2 ILE A 273       1.120  -9.765  10.814  1.00 94.10           H
ATOM   4160  CD1 ILE A 273       0.227 -12.917   9.965  1.00 94.10           C
ATOM   4161 1HD1 ILE A 273       0.447 -12.624  10.991  1.00 94.10           H
ATOM   4162 2HD1 ILE A 273      -0.829 -13.175   9.879  1.00 94.10           H
ATOM   4163 3HD1 ILE A 273       0.835 -13.781   9.695  1.00 94.10           H
ATOM   4164  HN  ILE A 273      -1.403 -11.057   7.219  1.00 94.10           H
ATOM   4165  N   LEU A 274      -2.890  -8.747   8.719  1.00 90.96           N
ATOM   4166  CA  LEU A 274      -3.705  -7.571   8.976  1.00 90.96           C
ATOM   4167  C   LEU A 274      -5.119  -8.010   9.360  1.00 90.96           C
ATOM   4168  O   LEU A 274      -5.756  -7.390  10.211  1.00 90.96           O
ATOM   4169  HA  LEU A 274      -3.264  -7.047   9.823  1.00 90.96           H
ATOM   4170  CB  LEU A 274      -3.661  -6.618   7.780  1.00 90.96           C
ATOM   4171 1HB  LEU A 274      -2.617  -6.424   7.533  1.00 90.96           H
ATOM   4172 2HB  LEU A 274      -4.103  -7.123   6.921  1.00 90.96           H
ATOM   4173  CG  LEU A 274      -4.370  -5.275   7.966  1.00 90.96           C
ATOM   4174  HG  LEU A 274      -5.392  -5.471   8.293  1.00 90.96           H
ATOM   4175  CD1 LEU A 274      -3.696  -4.446   9.062  1.00 90.96           C
ATOM   4176 1HD1 LEU A 274      -3.730  -4.993  10.004  1.00 90.96           H
ATOM   4177 2HD1 LEU A 274      -2.658  -4.258   8.788  1.00 90.96           H
ATOM   4178 3HD1 LEU A 274      -4.220  -3.497   9.174  1.00 90.96           H
ATOM   4179  CD2 LEU A 274      -4.458  -4.513   6.643  1.00 90.96           C
ATOM   4180 1HD2 LEU A 274      -3.453  -4.327   6.263  1.00 90.96           H
ATOM   4181 2HD2 LEU A 274      -5.017  -5.106   5.918  1.00 90.96           H
ATOM   4182 3HD2 LEU A 274      -4.967  -3.562   6.804  1.00 90.96           H
ATOM   4183  HN  LEU A 274      -2.515  -8.807   7.794  1.00 90.96           H
ATOM   4184  N   LEU A 275      -5.570  -9.077   8.715  1.00 93.69           N
ATOM   4185  CA  LEU A 275      -6.890  -9.616   8.991  1.00 93.69           C
ATOM   4186  C   LEU A 275      -6.942 -10.114  10.437  1.00 93.69           C
ATOM   4187  O   LEU A 275      -7.892  -9.826  11.163  1.00 93.69           O
ATOM   4188  HA  LEU A 275      -7.605  -8.800   8.882  1.00 93.69           H
ATOM   4189  CB  LEU A 275      -7.260 -10.683   7.959  1.00 93.69           C
ATOM   4190 1HB  LEU A 275      -7.219 -10.232   6.968  1.00 93.69           H
ATOM   4191 2HB  LEU A 275      -6.499 -11.464   7.985  1.00 93.69           H
ATOM   4192  CG  LEU A 275      -8.631 -11.339   8.134  1.00 93.69           C
ATOM   4193  HG  LEU A 275      -8.692 -11.737   9.148  1.00 93.69           H
ATOM   4194  CD1 LEU A 275      -9.754 -10.312   7.983  1.00 93.69           C
ATOM   4195 1HD1 LEU A 275      -9.639  -9.534   8.738  1.00 93.69           H
ATOM   4196 2HD1 LEU A 275      -9.705  -9.864   6.990  1.00 93.69           H
ATOM   4197 3HD1 LEU A 275     -10.717 -10.805   8.112  1.00 93.69           H
ATOM   4198  CD2 LEU A 275      -8.800 -12.519   7.175  1.00 93.69           C
ATOM   4199 1HD2 LEU A 275      -8.709 -12.168   6.148  1.00 93.69           H
ATOM   4200 2HD2 LEU A 275      -8.029 -13.263   7.375  1.00 93.69           H
ATOM   4201 3HD2 LEU A 275      -9.783 -12.968   7.321  1.00 93.69           H
ATOM   4202  HN  LEU A 275      -5.050  -9.569   8.017  1.00 93.69           H
ATOM   4203  N   VAL A 276      -5.908 -10.852  10.812  1.00 95.27           N
ATOM   4204  CA  VAL A 276      -5.821 -11.390  12.159  1.00 95.27           C
ATOM   4205  C   VAL A 276      -5.874 -10.240  13.166  1.00 95.27           C
ATOM   4206  O   VAL A 276      -6.598 -10.311  14.158  1.00 95.27           O
ATOM   4207  HA  VAL A 276      -6.688 -12.032  12.313  1.00 95.27           H
ATOM   4208  CB  VAL A 276      -4.563 -12.250  12.299  1.00 95.27           C
ATOM   4209  HB  VAL A 276      -3.708 -11.645  11.996  1.00 95.27           H
ATOM   4210  CG1 VAL A 276      -4.347 -12.672  13.754  1.00 95.27           C
ATOM   4211 1HG1 VAL A 276      -4.236 -11.785  14.377  1.00 95.27           H
ATOM   4212 2HG1 VAL A 276      -5.206 -13.251  14.095  1.00 95.27           H
ATOM   4213 3HG1 VAL A 276      -3.447 -13.282  13.825  1.00 95.27           H
ATOM   4214  CG2 VAL A 276      -4.627 -13.469  11.377  1.00 95.27           C
ATOM   4215 1HG2 VAL A 276      -5.495 -14.075  11.636  1.00 95.27           H
ATOM   4216 2HG2 VAL A 276      -4.710 -13.138  10.342  1.00 95.27           H
ATOM   4217 3HG2 VAL A 276      -3.721 -14.063  11.497  1.00 95.27           H
ATOM   4218  HN  VAL A 276      -5.140 -11.084  10.214  1.00 95.27           H
ATOM   4219  N   GLN A 277      -5.098  -9.206  12.877  1.00 92.09           N
ATOM   4220  CA  GLN A 277      -5.039  -8.047  13.752  1.00 92.09           C
ATOM   4221  C   GLN A 277      -6.412  -7.378  13.840  1.00 92.09           C
ATOM   4222  O   GLN A 277      -6.795  -6.876  14.895  1.00 92.09           O
ATOM   4223  HA  GLN A 277      -4.753  -8.435  14.729  1.00 92.09           H
ATOM   4224  CB  GLN A 277      -3.975  -7.055  13.277  1.00 92.09           C
ATOM   4225 1HB  GLN A 277      -4.080  -6.889  12.204  1.00 92.09           H
ATOM   4226 2HB  GLN A 277      -4.127  -6.092  13.764  1.00 92.09           H
ATOM   4227  CG  GLN A 277      -2.568  -7.571  13.583  1.00 92.09           C
ATOM   4228 1HG  GLN A 277      -2.495  -7.836  14.638  1.00 92.09           H
ATOM   4229 2HG  GLN A 277      -2.378  -8.481  13.013  1.00 92.09           H
ATOM   4230  CD  GLN A 277      -1.511  -6.519  13.242  1.00 92.09           C
ATOM   4231  OE1 GLN A 277      -1.718  -5.636  12.426  1.00 92.09           O
ATOM   4232  NE2 GLN A 277      -0.370  -6.661  13.911  1.00 92.09           N
ATOM   4233 1HE2 GLN A 277      -0.265  -7.408  14.568  1.00 92.09           H
ATOM   4234 2HE2 GLN A 277       0.383  -6.021  13.757  1.00 92.09           H
ATOM   4235  HN  GLN A 277      -4.517  -9.152  12.065  1.00 92.09           H
ATOM   4236  N   THR A 278      -7.115  -7.392  12.717  1.00 93.15           N
ATOM   4237  CA  THR A 278      -8.421  -6.761  12.644  1.00 93.15           C
ATOM   4238  C   THR A 278      -9.423  -7.504  13.530  1.00 93.15           C
ATOM   4239  O   THR A 278     -10.193  -6.882  14.259  1.00 93.15           O
ATOM   4240  HA  THR A 278      -8.337  -5.748  13.037  1.00 93.15           H
ATOM   4241  CB  THR A 278      -8.837  -6.705  11.172  1.00 93.15           C
ATOM   4242  HB  THR A 278      -8.987  -7.707  10.771  1.00 93.15           H
ATOM   4243  OG1 THR A 278      -7.809  -5.940  10.550  1.00 93.15           O
ATOM   4244  HG1 THR A 278      -7.140  -6.550  10.124  1.00 93.15           H
ATOM   4245  CG2 THR A 278     -10.103  -5.874  10.953  1.00 93.15           C
ATOM   4246 1HG2 THR A 278      -9.931  -4.852  11.293  1.00 93.15           H
ATOM   4247 2HG2 THR A 278     -10.927  -6.310  11.518  1.00 93.15           H
ATOM   4248 3HG2 THR A 278     -10.354  -5.867   9.893  1.00 93.15           H
ATOM   4249  HN  THR A 278      -6.806  -7.823  11.869  1.00 93.15           H
ATOM   4250  N   ILE A 279      -9.379  -8.826  13.438  1.00 93.23           N
ATOM   4251  CA  ILE A 279     -10.272  -9.660  14.224  1.00 93.23           C
ATOM   4252  C   ILE A 279      -9.925  -9.516  15.707  1.00 93.23           C
ATOM   4253  O   ILE A 279     -10.815  -9.400  16.548  1.00 93.23           O
ATOM   4254  HA  ILE A 279     -11.286  -9.291  14.069  1.00 93.23           H
ATOM   4255  CB  ILE A 279     -10.235 -11.105  13.721  1.00 93.23           C
ATOM   4256  HB  ILE A 279      -9.198 -11.439  13.717  1.00 93.23           H
ATOM   4257  CG1 ILE A 279     -10.746 -11.198  12.282  1.00 93.23           C
ATOM   4258 1HG1 ILE A 279     -11.826 -11.052  12.266  1.00 93.23           H
ATOM   4259 2HG1 ILE A 279     -10.307 -10.399  11.684  1.00 93.23           H
ATOM   4260  CG2 ILE A 279     -11.005 -12.033  14.664  1.00 93.23           C
ATOM   4261 1HG2 ILE A 279     -10.555 -11.997  15.656  1.00 93.23           H
ATOM   4262 2HG2 ILE A 279     -12.044 -11.710  14.723  1.00 93.23           H
ATOM   4263 3HG2 ILE A 279     -10.963 -13.053  14.283  1.00 93.23           H
ATOM   4264  CD1 ILE A 279     -10.401 -12.554  11.664  1.00 93.23           C
ATOM   4265 1HD1 ILE A 279      -9.319 -12.687  11.660  1.00 93.23           H
ATOM   4266 2HD1 ILE A 279     -10.862 -13.349  12.251  1.00 93.23           H
ATOM   4267 3HD1 ILE A 279     -10.775 -12.594  10.641  1.00 93.23           H
ATOM   4268  HN  ILE A 279      -8.750  -9.324  12.842  1.00 93.23           H
ATOM   4269  N   ASP A 280      -8.629  -9.528  15.982  1.00 92.49           N
ATOM   4270  CA  ASP A 280      -8.155  -9.448  17.354  1.00 92.49           C
ATOM   4271  C   ASP A 280      -8.539  -8.089  17.943  1.00 92.49           C
ATOM   4272  O   ASP A 280      -8.843  -7.987  19.130  1.00 92.49           O
ATOM   4273  HA  ASP A 280      -8.636 -10.278  17.872  1.00 92.49           H
ATOM   4274  CB  ASP A 280      -6.632  -9.578  17.418  1.00 92.49           C
ATOM   4275 1HB  ASP A 280      -6.320 -10.493  16.914  1.00 92.49           H
ATOM   4276 2HB  ASP A 280      -6.169  -8.748  16.885  1.00 92.49           H
ATOM   4277  CG  ASP A 280      -6.144  -9.597  18.868  1.00 92.49           C
ATOM   4278  OD1 ASP A 280      -6.723 -10.379  19.652  1.00 92.49           O
ATOM   4279  OD2 ASP A 280      -5.203  -8.827  19.160  1.00 92.49           O
ATOM   4280  HN  ASP A 280      -7.911  -9.591  15.290  1.00 92.49           H
ATOM   4281  N   ALA A 281      -8.511  -7.079  17.086  1.00 92.17           N
ATOM   4282  CA  ALA A 281      -8.870  -5.734  17.502  1.00 92.17           C
ATOM   4283  C   ALA A 281     -10.312  -5.732  18.015  1.00 92.17           C
ATOM   4284  O   ALA A 281     -10.662  -4.943  18.891  1.00 92.17           O
ATOM   4285  HA  ALA A 281      -8.204  -5.450  18.316  1.00 92.17           H
ATOM   4286  CB  ALA A 281      -8.665  -4.766  16.335  1.00 92.17           C
ATOM   4287 1HB  ALA A 281      -7.619  -4.784  16.028  1.00 92.17           H
ATOM   4288 2HB  ALA A 281      -9.294  -5.068  15.498  1.00 92.17           H
ATOM   4289 3HB  ALA A 281      -8.935  -3.758  16.648  1.00 92.17           H
ATOM   4290  HN  ALA A 281      -8.250  -7.168  16.125  1.00 92.17           H
ATOM   4291  N   TYR A 282     -11.110  -6.624  17.446  1.00 82.37           N
ATOM   4292  CA  TYR A 282     -12.515  -6.707  17.806  1.00 82.37           C
ATOM   4293  C   TYR A 282     -12.737  -7.734  18.918  1.00 82.37           C
ATOM   4294  O   TYR A 282     -13.423  -7.453  19.900  1.00 82.37           O
ATOM   4295  HA  TYR A 282     -12.831  -5.726  18.159  1.00 82.37           H
ATOM   4296  CB  TYR A 282     -13.246  -7.174  16.545  1.00 82.37           C
ATOM   4297 1HB  TYR A 282     -12.988  -6.509  15.721  1.00 82.37           H
ATOM   4298 2HB  TYR A 282     -12.888  -8.168  16.276  1.00 82.37           H
ATOM   4299  CG  TYR A 282     -14.769  -7.217  16.688  1.00 82.37           C
ATOM   4300  CD1 TYR A 282     -15.410  -8.424  16.877  1.00 82.37           C
ATOM   4301  HD1 TYR A 282     -14.831  -9.347  16.924  1.00 82.37           H
ATOM   4302  CD2 TYR A 282     -15.501  -6.049  16.629  1.00 82.37           C
ATOM   4303  HD2 TYR A 282     -14.994  -5.095  16.479  1.00 82.37           H
ATOM   4304  CE1 TYR A 282     -16.843  -8.465  17.012  1.00 82.37           C
ATOM   4305  HE1 TYR A 282     -17.362  -9.412  17.162  1.00 82.37           H
ATOM   4306  CE2 TYR A 282     -16.934  -6.090  16.764  1.00 82.37           C
ATOM   4307  HE2 TYR A 282     -17.524  -5.175  16.718  1.00 82.37           H
ATOM   4308  CZ  TYR A 282     -17.534  -7.296  16.949  1.00 82.37           C
ATOM   4309  OH  TYR A 282     -18.888  -7.335  17.076  1.00 82.37           O
ATOM   4310  HH  TYR A 282     -19.260  -6.407  17.051  1.00 82.37           H
ATOM   4311  HN  TYR A 282     -10.811  -7.280  16.754  1.00 82.37           H
ATOM   4312  N   ALA A 283     -12.143  -8.903  18.728  1.00 90.15           N
ATOM   4313  CA  ALA A 283     -12.475 -10.054  19.551  1.00 90.15           C
ATOM   4314  C   ALA A 283     -11.498 -10.133  20.726  1.00 90.15           C
ATOM   4315  O   ALA A 283     -11.794 -10.759  21.742  1.00 90.15           O
ATOM   4316  HA  ALA A 283     -13.483  -9.906  19.937  1.00 90.15           H
ATOM   4317  CB  ALA A 283     -12.456 -11.319  18.691  1.00 90.15           C
ATOM   4318 1HB  ALA A 283     -13.187 -11.224  17.889  1.00 90.15           H
ATOM   4319 2HB  ALA A 283     -11.462 -11.453  18.263  1.00 90.15           H
ATOM   4320 3HB  ALA A 283     -12.705 -12.182  19.309  1.00 90.15           H
ATOM   4321  HN  ALA A 283     -11.449  -9.070  18.027  1.00 90.15           H
ATOM   4322  N   MET A 284     -10.354  -9.488  20.548  1.00 83.67           N
ATOM   4323  CA  MET A 284      -9.331  -9.482  21.579  1.00 83.67           C
ATOM   4324  C   MET A 284      -9.068 -10.897  22.099  1.00 83.67           C
ATOM   4325  O   MET A 284      -8.989 -11.112  23.308  1.00 83.67           O
ATOM   4326  HA  MET A 284      -8.433  -9.092  21.099  1.00 83.67           H
ATOM   4327  CB  MET A 284      -9.777  -8.587  22.736  1.00 83.67           C
ATOM   4328 1HB  MET A 284     -10.677  -8.998  23.193  1.00 83.67           H
ATOM   4329 2HB  MET A 284      -9.007  -8.572  23.508  1.00 83.67           H
ATOM   4330  CG  MET A 284     -10.050  -7.161  22.253  1.00 83.67           C
ATOM   4331 1HG  MET A 284      -9.146  -6.737  21.815  1.00 83.67           H
ATOM   4332 2HG  MET A 284     -10.808  -7.172  21.470  1.00 83.67           H
ATOM   4333  SD  MET A 284     -10.598  -6.148  23.617  1.00 83.67           S
ATOM   4334  CE  MET A 284     -10.903  -4.612  22.760  1.00 83.67           C
ATOM   4335 1HE  MET A 284      -9.979  -4.267  22.295  1.00 83.67           H
ATOM   4336 2HE  MET A 284     -11.660  -4.769  21.992  1.00 83.67           H
ATOM   4337 3HE  MET A 284     -11.254  -3.864  23.470  1.00 83.67           H
ATOM   4338  HN  MET A 284     -10.123  -8.978  19.719  1.00 83.67           H
ATOM   4339  N   PHE A 285      -8.940 -11.824  21.161  1.00 86.63           N
ATOM   4340  CA  PHE A 285      -8.850 -13.232  21.508  1.00 86.63           C
ATOM   4341  C   PHE A 285      -7.402 -13.633  21.798  1.00 86.63           C
ATOM   4342  O   PHE A 285      -7.149 -14.710  22.336  1.00 86.63           O
ATOM   4343  HA  PHE A 285      -9.453 -13.384  22.403  1.00 86.63           H
ATOM   4344  CB  PHE A 285      -9.355 -14.023  20.300  1.00 86.63           C
ATOM   4345 1HB  PHE A 285      -9.480 -15.067  20.589  1.00 86.63           H
ATOM   4346 2HB  PHE A 285     -10.340 -13.650  20.020  1.00 86.63           H
ATOM   4347  CG  PHE A 285      -8.433 -13.953  19.081  1.00 86.63           C
ATOM   4348  CD1 PHE A 285      -8.608 -12.976  18.151  1.00 86.63           C
ATOM   4349  HD1 PHE A 285      -9.405 -12.243  18.275  1.00 86.63           H
ATOM   4350  CD2 PHE A 285      -7.438 -14.868  18.927  1.00 86.63           C
ATOM   4351  HD2 PHE A 285      -7.298 -15.651  19.672  1.00 86.63           H
ATOM   4352  CE1 PHE A 285      -7.752 -12.911  17.020  1.00 86.63           C
ATOM   4353  HE1 PHE A 285      -7.893 -12.128  16.275  1.00 86.63           H
ATOM   4354  CE2 PHE A 285      -6.582 -14.803  17.796  1.00 86.63           C
ATOM   4355  HE2 PHE A 285      -5.785 -15.536  17.672  1.00 86.63           H
ATOM   4356  CZ  PHE A 285      -6.758 -13.826  16.866  1.00 86.63           C
ATOM   4357  HZ  PHE A 285      -6.101 -13.776  15.998  1.00 86.63           H
ATOM   4358  HN  PHE A 285      -8.899 -11.626  20.182  1.00 86.63           H
ATOM   4359  N   ILE A 286      -6.490 -12.746  21.428  1.00 87.28           N
ATOM   4360  CA  ILE A 286      -5.077 -12.978  21.674  1.00 87.28           C
ATOM   4361  C   ILE A 286      -4.721 -12.485  23.078  1.00 87.28           C
ATOM   4362  O   ILE A 286      -4.570 -11.284  23.298  1.00 87.28           O
ATOM   4363  HA  ILE A 286      -4.911 -14.055  21.634  1.00 87.28           H
ATOM   4364  CB  ILE A 286      -4.230 -12.348  20.567  1.00 87.28           C
ATOM   4365  HB  ILE A 286      -4.431 -11.277  20.551  1.00 87.28           H
ATOM   4366  CG1 ILE A 286      -4.620 -12.901  19.195  1.00 87.28           C
ATOM   4367 1HG1 ILE A 286      -4.388 -13.965  19.149  1.00 87.28           H
ATOM   4368 2HG1 ILE A 286      -5.696 -12.804  19.053  1.00 87.28           H
ATOM   4369  CG2 ILE A 286      -2.737 -12.523  20.853  1.00 87.28           C
ATOM   4370 1HG2 ILE A 286      -2.489 -12.043  21.799  1.00 87.28           H
ATOM   4371 2HG2 ILE A 286      -2.501 -13.586  20.912  1.00 87.28           H
ATOM   4372 3HG2 ILE A 286      -2.158 -12.066  20.051  1.00 87.28           H
ATOM   4373  CD1 ILE A 286      -3.883 -12.163  18.076  1.00 87.28           C
ATOM   4374 1HD1 ILE A 286      -4.137 -11.104  18.111  1.00 87.28           H
ATOM   4375 2HD1 ILE A 286      -2.807 -12.283  18.209  1.00 87.28           H
ATOM   4376 3HD1 ILE A 286      -4.178 -12.576  17.112  1.00 87.28           H
ATOM   4377  HN  ILE A 286      -6.703 -11.884  20.968  1.00 87.28           H
ATOM   4378  N   SER A 287      -4.598 -13.437  23.992  1.00 85.32           N
ATOM   4379  CA  SER A 287      -4.257 -13.114  25.367  1.00 85.32           C
ATOM   4380  C   SER A 287      -2.829 -13.570  25.673  1.00 85.32           C
ATOM   4381  O   SER A 287      -2.248 -13.167  26.679  1.00 85.32           O
ATOM   4382  HA  SER A 287      -4.336 -12.029  25.437  1.00 85.32           H
ATOM   4383  CB  SER A 287      -5.241 -13.761  26.344  1.00 85.32           C
ATOM   4384 1HB  SER A 287      -4.942 -13.528  27.366  1.00 85.32           H
ATOM   4385 2HB  SER A 287      -6.233 -13.332  26.197  1.00 85.32           H
ATOM   4386  OG  SER A 287      -5.306 -15.175  26.179  1.00 85.32           O
ATOM   4387  HG  SER A 287      -5.991 -15.560  26.798  1.00 85.32           H
ATOM   4388  HN  SER A 287      -4.726 -14.411  23.805  1.00 85.32           H
ATOM   4389  N   ASN A 288      -2.305 -14.403  24.786  1.00 86.60           N
ATOM   4390  CA  ASN A 288      -0.986 -14.978  24.987  1.00 86.60           C
ATOM   4391  C   ASN A 288       0.072 -14.023  24.430  1.00 86.60           C
ATOM   4392  O   ASN A 288       0.037 -13.671  23.252  1.00 86.60           O
ATOM   4393  HA  ASN A 288      -0.895 -15.117  26.065  1.00 86.60           H
ATOM   4394  CB  ASN A 288      -0.850 -16.314  24.255  1.00 86.60           C
ATOM   4395 1HB  ASN A 288      -1.686 -16.963  24.516  1.00 86.60           H
ATOM   4396 2HB  ASN A 288      -0.898 -16.150  23.179  1.00 86.60           H
ATOM   4397  CG  ASN A 288       0.469 -17.003  24.613  1.00 86.60           C
ATOM   4398  OD1 ASN A 288       1.535 -16.411  24.590  1.00 86.60           O
ATOM   4399  ND2 ASN A 288       0.337 -18.285  24.943  1.00 86.60           N
ATOM   4400 1HD2 ASN A 288      -0.568 -18.711  24.942  1.00 86.60           H
ATOM   4401 2HD2 ASN A 288       1.143 -18.822  25.193  1.00 86.60           H
ATOM   4402  HN  ASN A 288      -2.765 -14.685  23.944  1.00 86.60           H
ATOM   4403  N   CYS A 289       0.989 -13.632  25.303  1.00 91.27           N
ATOM   4404  CA  CYS A 289       1.984 -12.635  24.947  1.00 91.27           C
ATOM   4405  C   CYS A 289       2.867 -13.213  23.839  1.00 91.27           C
ATOM   4406  O   CYS A 289       3.237 -12.506  22.903  1.00 91.27           O
ATOM   4407  HA  CYS A 289       1.439 -11.761  24.590  1.00 91.27           H
ATOM   4408  CB  CYS A 289       2.805 -12.196  26.161  1.00 91.27           C
ATOM   4409 1HB  CYS A 289       2.145 -11.804  26.934  1.00 91.27           H
ATOM   4410 2HB  CYS A 289       3.323 -13.054  26.589  1.00 91.27           H
ATOM   4411  SG  CYS A 289       4.018 -10.917  25.668  1.00 91.27           S
ATOM   4412  HN  CYS A 289       1.057 -13.982  26.237  1.00 91.27           H
ATOM   4413  N   ALA A 290       3.180 -14.493  23.982  1.00 93.25           N
ATOM   4414  CA  ALA A 290       4.074 -15.154  23.047  1.00 93.25           C
ATOM   4415  C   ALA A 290       3.461 -15.113  21.646  1.00 93.25           C
ATOM   4416  O   ALA A 290       4.159 -14.856  20.667  1.00 93.25           O
ATOM   4417  HA  ALA A 290       5.014 -14.602  23.040  1.00 93.25           H
ATOM   4418  CB  ALA A 290       4.345 -16.583  23.523  1.00 93.25           C
ATOM   4419 1HB  ALA A 290       4.807 -16.555  24.510  1.00 93.25           H
ATOM   4420 2HB  ALA A 290       3.405 -17.132  23.577  1.00 93.25           H
ATOM   4421 3HB  ALA A 290       5.016 -17.078  22.822  1.00 93.25           H
ATOM   4422  HN  ALA A 290       2.834 -15.074  24.719  1.00 93.25           H
ATOM   4423  N   VAL A 291       2.162 -15.369  21.596  1.00 93.58           N
ATOM   4424  CA  VAL A 291       1.446 -15.361  20.331  1.00 93.58           C
ATOM   4425  C   VAL A 291       1.439 -13.940  19.763  1.00 93.58           C
ATOM   4426  O   VAL A 291       1.669 -13.743  18.571  1.00 93.58           O
ATOM   4427  HA  VAL A 291       1.987 -16.011  19.643  1.00 93.58           H
ATOM   4428  CB  VAL A 291       0.041 -15.936  20.521  1.00 93.58           C
ATOM   4429  HB  VAL A 291      -0.466 -15.338  21.278  1.00 93.58           H
ATOM   4430  CG1 VAL A 291      -0.769 -15.842  19.227  1.00 93.58           C
ATOM   4431 1HG1 VAL A 291      -0.857 -14.798  18.928  1.00 93.58           H
ATOM   4432 2HG1 VAL A 291      -0.265 -16.404  18.441  1.00 93.58           H
ATOM   4433 3HG1 VAL A 291      -1.764 -16.258  19.390  1.00 93.58           H
ATOM   4434  CG2 VAL A 291       0.103 -17.379  21.026  1.00 93.58           C
ATOM   4435 1HG2 VAL A 291       0.638 -17.995  20.302  1.00 93.58           H
ATOM   4436 2HG2 VAL A 291       0.625 -17.408  21.983  1.00 93.58           H
ATOM   4437 3HG2 VAL A 291      -0.909 -17.764  21.152  1.00 93.58           H
ATOM   4438  HN  VAL A 291       1.602 -15.579  22.397  1.00 93.58           H
ATOM   4439  N   SER A 292       1.171 -12.987  20.644  1.00 93.95           N
ATOM   4440  CA  SER A 292       1.099 -11.593  20.239  1.00 93.95           C
ATOM   4441  C   SER A 292       2.444 -11.145  19.664  1.00 93.95           C
ATOM   4442  O   SER A 292       2.489 -10.456  18.646  1.00 93.95           O
ATOM   4443  HA  SER A 292       0.324 -11.555  19.474  1.00 93.95           H
ATOM   4444  CB  SER A 292       0.699 -10.699  21.414  1.00 93.95           C
ATOM   4445 1HB  SER A 292      -0.214 -11.083  21.868  1.00 93.95           H
ATOM   4446 2HB  SER A 292       1.476 -10.736  22.179  1.00 93.95           H
ATOM   4447  OG  SER A 292       0.496  -9.347  21.011  1.00 93.95           O
ATOM   4448  HG  SER A 292      -0.332  -9.277  20.454  1.00 93.95           H
ATOM   4449  HN  SER A 292       1.006 -13.154  21.616  1.00 93.95           H
ATOM   4450  N   THR A 293       3.507 -11.555  20.341  1.00 90.85           N
ATOM   4451  CA  THR A 293       4.847 -11.168  19.935  1.00 90.85           C
ATOM   4452  C   THR A 293       5.147 -11.681  18.525  1.00 90.85           C
ATOM   4453  O   THR A 293       5.647 -10.936  17.683  1.00 90.85           O
ATOM   4454  HA  THR A 293       4.894 -10.080  19.896  1.00 90.85           H
ATOM   4455  CB  THR A 293       5.828 -11.684  20.990  1.00 90.85           C
ATOM   4456  HB  THR A 293       5.794 -12.771  21.054  1.00 90.85           H
ATOM   4457  OG1 THR A 293       5.460 -10.986  22.177  1.00 90.85           O
ATOM   4458  HG1 THR A 293       4.820 -11.536  22.712  1.00 90.85           H
ATOM   4459  CG2 THR A 293       7.266 -11.233  20.723  1.00 90.85           C
ATOM   4460 1HG2 THR A 293       7.312 -10.144  20.726  1.00 90.85           H
ATOM   4461 2HG2 THR A 293       7.590 -11.608  19.752  1.00 90.85           H
ATOM   4462 3HG2 THR A 293       7.920 -11.626  21.501  1.00 90.85           H
ATOM   4463  HN  THR A 293       3.463 -12.140  21.151  1.00 90.85           H
ATOM   4464  N   ASN A 294       4.828 -12.949  18.311  1.00 92.42           N
ATOM   4465  CA  ASN A 294       5.125 -13.591  17.042  1.00 92.42           C
ATOM   4466  C   ASN A 294       4.310 -12.922  15.933  1.00 92.42           C
ATOM   4467  O   ASN A 294       4.799 -12.745  14.818  1.00 92.42           O
ATOM   4468  HA  ASN A 294       6.199 -13.467  16.902  1.00 92.42           H
ATOM   4469  CB  ASN A 294       4.751 -15.074  17.074  1.00 92.42           C
ATOM   4470 1HB  ASN A 294       3.752 -15.192  17.493  1.00 92.42           H
ATOM   4471 2HB  ASN A 294       4.720 -15.467  16.058  1.00 92.42           H
ATOM   4472  CG  ASN A 294       5.756 -15.875  17.905  1.00 92.42           C
ATOM   4473  OD1 ASN A 294       6.883 -15.465  18.128  1.00 92.42           O
ATOM   4474  ND2 ASN A 294       5.286 -17.037  18.350  1.00 92.42           N
ATOM   4475 1HD2 ASN A 294       4.350 -17.314  18.131  1.00 92.42           H
ATOM   4476 2HD2 ASN A 294       5.868 -17.633  18.903  1.00 92.42           H
ATOM   4477  HN  ASN A 294       4.376 -13.533  18.984  1.00 92.42           H
ATOM   4478  N   ILE A 295       3.080 -12.569  16.278  1.00 92.35           N
ATOM   4479  CA  ILE A 295       2.184 -11.944  15.319  1.00 92.35           C
ATOM   4480  C   ILE A 295       2.762 -10.593  14.893  1.00 92.35           C
ATOM   4481  O   ILE A 295       2.746 -10.252  13.711  1.00 92.35           O
ATOM   4482  HA  ILE A 295       2.139 -12.592  14.444  1.00 92.35           H
ATOM   4483  CB  ILE A 295       0.767 -11.855  15.889  1.00 92.35           C
ATOM   4484  HB  ILE A 295       0.836 -11.512  16.922  1.00 92.35           H
ATOM   4485  CG1 ILE A 295       0.098 -13.230  15.913  1.00 92.35           C
ATOM   4486 1HG1 ILE A 295      -0.080 -13.570  14.893  1.00 92.35           H
ATOM   4487 2HG1 ILE A 295       0.765 -13.955  16.379  1.00 92.35           H
ATOM   4488  CG2 ILE A 295      -0.067 -10.824  15.126  1.00 92.35           C
ATOM   4489 1HG2 ILE A 295       0.404  -9.844  15.205  1.00 92.35           H
ATOM   4490 2HG2 ILE A 295      -0.130 -11.113  14.077  1.00 92.35           H
ATOM   4491 3HG2 ILE A 295      -1.069 -10.781  15.552  1.00 92.35           H
ATOM   4492  CD1 ILE A 295      -1.226 -13.182  16.678  1.00 92.35           C
ATOM   4493 1HD1 ILE A 295      -1.042 -12.866  17.705  1.00 92.35           H
ATOM   4494 2HD1 ILE A 295      -1.900 -12.474  16.195  1.00 92.35           H
ATOM   4495 3HD1 ILE A 295      -1.681 -14.173  16.679  1.00 92.35           H
ATOM   4496  HN  ILE A 295       2.695 -12.703  17.191  1.00 92.35           H
ATOM   4497  N   ASP A 296       3.259  -9.861  15.879  1.00 93.70           N
ATOM   4498  CA  ASP A 296       3.789  -8.531  15.629  1.00 93.70           C
ATOM   4499  C   ASP A 296       5.006  -8.637  14.708  1.00 93.70           C
ATOM   4500  O   ASP A 296       5.171  -7.828  13.796  1.00 93.70           O
ATOM   4501  HA  ASP A 296       2.969  -7.976  15.174  1.00 93.70           H
ATOM   4502  CB  ASP A 296       4.238  -7.864  16.931  1.00 93.70           C
ATOM   4503 1HB  ASP A 296       4.747  -8.593  17.561  1.00 93.70           H
ATOM   4504 2HB  ASP A 296       4.959  -7.076  16.710  1.00 93.70           H
ATOM   4505  CG  ASP A 296       3.045  -7.275  17.685  1.00 93.70           C
ATOM   4506  OD1 ASP A 296       1.907  -7.653  17.331  1.00 93.70           O
ATOM   4507  OD2 ASP A 296       3.297  -6.459  18.598  1.00 93.70           O
ATOM   4508  HN  ASP A 296       3.303 -10.161  16.832  1.00 93.70           H
ATOM   4509  N   ILE A 297       5.828  -9.641  14.978  1.00 93.46           N
ATOM   4510  CA  ILE A 297       7.007  -9.883  14.164  1.00 93.46           C
ATOM   4511  C   ILE A 297       6.574 -10.244  12.742  1.00 93.46           C
ATOM   4512  O   ILE A 297       7.121  -9.724  11.771  1.00 93.46           O
ATOM   4513  HA  ILE A 297       7.574  -8.953  14.126  1.00 93.46           H
ATOM   4514  CB  ILE A 297       7.904 -10.934  14.820  1.00 93.46           C
ATOM   4515  HB  ILE A 297       7.285 -11.789  15.093  1.00 93.46           H
ATOM   4516  CG1 ILE A 297       8.527 -10.396  16.110  1.00 93.46           C
ATOM   4517 1HG1 ILE A 297       9.232  -9.600  15.873  1.00 93.46           H
ATOM   4518 2HG1 ILE A 297       7.750  -9.958  16.737  1.00 93.46           H
ATOM   4519  CG2 ILE A 297       8.964 -11.439  13.839  1.00 93.46           C
ATOM   4520 1HG2 ILE A 297       8.474 -11.888  12.974  1.00 93.46           H
ATOM   4521 2HG2 ILE A 297       9.584 -10.605  13.513  1.00 93.46           H
ATOM   4522 3HG2 ILE A 297       9.588 -12.186  14.331  1.00 93.46           H
ATOM   4523  CD1 ILE A 297       9.244 -11.508  16.878  1.00 93.46           C
ATOM   4524 1HD1 ILE A 297       8.531 -12.291  17.134  1.00 93.46           H
ATOM   4525 2HD1 ILE A 297      10.036 -11.927  16.256  1.00 93.46           H
ATOM   4526 3HD1 ILE A 297       9.678 -11.098  17.790  1.00 93.46           H
ATOM   4527  HN  ILE A 297       5.698 -10.281  15.736  1.00 93.46           H
ATOM   4528  N   CYS A 298       5.594 -11.133  12.664  1.00 95.05           N
ATOM   4529  CA  CYS A 298       5.092 -11.582  11.376  1.00 95.05           C
ATOM   4530  C   CYS A 298       4.598 -10.359  10.601  1.00 95.05           C
ATOM   4531  O   CYS A 298       4.815 -10.255   9.395  1.00 95.05           O
ATOM   4532  HA  CYS A 298       5.928 -12.055  10.862  1.00 95.05           H
ATOM   4533  CB  CYS A 298       3.996 -12.638  11.534  1.00 95.05           C
ATOM   4534 1HB  CYS A 298       3.284 -12.325  12.298  1.00 95.05           H
ATOM   4535 2HB  CYS A 298       3.439 -12.738  10.602  1.00 95.05           H
ATOM   4536  SG  CYS A 298       4.738 -14.246  11.993  1.00 95.05           S
ATOM   4537  HG  CYS A 298       4.953 -13.940  13.270  1.00 95.05           H
ATOM   4538  HN  CYS A 298       5.148 -11.545  13.458  1.00 95.05           H
ATOM   4539  N   PHE A 299       3.944  -9.463  11.325  1.00 94.24           N
ATOM   4540  CA  PHE A 299       3.420  -8.250  10.721  1.00 94.24           C
ATOM   4541  C   PHE A 299       4.543  -7.414  10.105  1.00 94.24           C
ATOM   4542  O   PHE A 299       4.439  -6.973   8.961  1.00 94.24           O
ATOM   4543  HA  PHE A 299       2.724  -8.554   9.938  1.00 94.24           H
ATOM   4544  CB  PHE A 299       2.755  -7.444  11.839  1.00 94.24           C
ATOM   4545 1HB  PHE A 299       1.971  -8.051  12.293  1.00 94.24           H
ATOM   4546 2HB  PHE A 299       3.492  -7.242  12.615  1.00 94.24           H
ATOM   4547  CG  PHE A 299       2.148  -6.119  11.374  1.00 94.24           C
ATOM   4548  CD1 PHE A 299       2.838  -4.959  11.542  1.00 94.24           C
ATOM   4549  HD1 PHE A 299       3.824  -4.974  12.007  1.00 94.24           H
ATOM   4550  CD2 PHE A 299       0.918  -6.100  10.794  1.00 94.24           C
ATOM   4551  HD2 PHE A 299       0.365  -7.029  10.659  1.00 94.24           H
ATOM   4552  CE1 PHE A 299       2.275  -3.729  11.111  1.00 94.24           C
ATOM   4553  HE1 PHE A 299       2.829  -2.800  11.245  1.00 94.24           H
ATOM   4554  CE2 PHE A 299       0.355  -4.870  10.362  1.00 94.24           C
ATOM   4555  HE2 PHE A 299      -0.630  -4.855   9.897  1.00 94.24           H
ATOM   4556  CZ  PHE A 299       1.046  -3.710  10.530  1.00 94.24           C
ATOM   4557  HZ  PHE A 299       0.614  -2.766  10.199  1.00 94.24           H
ATOM   4558  HN  PHE A 299       3.771  -9.555  12.306  1.00 94.24           H
ATOM   4559  N   GLN A 300       5.593  -7.221  10.890  1.00 91.03           N
ATOM   4560  CA  GLN A 300       6.701  -6.383  10.466  1.00 91.03           C
ATOM   4561  C   GLN A 300       7.338  -6.948   9.195  1.00 91.03           C
ATOM   4562  O   GLN A 300       7.663  -6.200   8.274  1.00 91.03           O
ATOM   4563  HA  GLN A 300       6.263  -5.407  10.258  1.00 91.03           H
ATOM   4564  CB  GLN A 300       7.738  -6.239  11.582  1.00 91.03           C
ATOM   4565 1HB  GLN A 300       7.978  -7.221  11.989  1.00 91.03           H
ATOM   4566 2HB  GLN A 300       8.662  -5.828  11.174  1.00 91.03           H
ATOM   4567  CG  GLN A 300       7.219  -5.331  12.699  1.00 91.03           C
ATOM   4568 1HG  GLN A 300       7.004  -4.341  12.297  1.00 91.03           H
ATOM   4569 2HG  GLN A 300       6.282  -5.727  13.089  1.00 91.03           H
ATOM   4570  CD  GLN A 300       8.242  -5.215  13.831  1.00 91.03           C
ATOM   4571  OE1 GLN A 300       9.348  -5.726  13.758  1.00 91.03           O
ATOM   4572  NE2 GLN A 300       7.812  -4.518  14.879  1.00 91.03           N
ATOM   4573 1HE2 GLN A 300       6.893  -4.126  14.875  1.00 91.03           H
ATOM   4574 2HE2 GLN A 300       8.409  -4.387  15.671  1.00 91.03           H
ATOM   4575  HN  GLN A 300       5.693  -7.626  11.800  1.00 91.03           H
ATOM   4576  N   VAL A 301       7.498  -8.263   9.186  1.00 95.22           N
ATOM   4577  CA  VAL A 301       8.151  -8.930   8.072  1.00 95.22           C
ATOM   4578  C   VAL A 301       7.293  -8.774   6.815  1.00 95.22           C
ATOM   4579  O   VAL A 301       7.780  -8.327   5.778  1.00 95.22           O
ATOM   4580  HA  VAL A 301       9.108  -8.434   7.908  1.00 95.22           H
ATOM   4581  CB  VAL A 301       8.430 -10.392   8.428  1.00 95.22           C
ATOM   4582  HB  VAL A 301       7.487 -10.850   8.727  1.00 95.22           H
ATOM   4583  CG1 VAL A 301       8.962 -11.159   7.217  1.00 95.22           C
ATOM   4584 1HG1 VAL A 301       8.224 -11.129   6.415  1.00 95.22           H
ATOM   4585 2HG1 VAL A 301       9.889 -10.700   6.874  1.00 95.22           H
ATOM   4586 3HG1 VAL A 301       9.152 -12.195   7.497  1.00 95.22           H
ATOM   4587  CG2 VAL A 301       9.397 -10.493   9.610  1.00 95.22           C
ATOM   4588 1HG2 VAL A 301      10.339 -10.011   9.351  1.00 95.22           H
ATOM   4589 2HG2 VAL A 301       8.962  -9.999  10.479  1.00 95.22           H
ATOM   4590 3HG2 VAL A 301       9.578 -11.543   9.842  1.00 95.22           H
ATOM   4591  HN  VAL A 301       7.190  -8.869   9.920  1.00 95.22           H
ATOM   4592  N   THR A 302       6.030  -9.152   6.949  1.00 94.38           N
ATOM   4593  CA  THR A 302       5.140  -9.209   5.802  1.00 94.38           C
ATOM   4594  C   THR A 302       4.882  -7.803   5.257  1.00 94.38           C
ATOM   4595  O   THR A 302       4.720  -7.621   4.051  1.00 94.38           O
ATOM   4596  HA  THR A 302       5.635  -9.773   5.011  1.00 94.38           H
ATOM   4597  CB  THR A 302       3.865  -9.939   6.228  1.00 94.38           C
ATOM   4598  HB  THR A 302       3.150  -9.984   5.407  1.00 94.38           H
ATOM   4599  OG1 THR A 302       3.429  -9.230   7.385  1.00 94.38           O
ATOM   4600  HG1 THR A 302       2.556  -9.599   7.704  1.00 94.38           H
ATOM   4601  CG2 THR A 302       4.143 -11.353   6.741  1.00 94.38           C
ATOM   4602 1HG2 THR A 302       4.806 -11.303   7.605  1.00 94.38           H
ATOM   4603 2HG2 THR A 302       4.618 -11.938   5.953  1.00 94.38           H
ATOM   4604 3HG2 THR A 302       3.205 -11.826   7.030  1.00 94.38           H
ATOM   4605  HN  THR A 302       5.614  -9.415   7.820  1.00 94.38           H
ATOM   4606  N   GLN A 303       4.852  -6.844   6.171  1.00 91.49           N
ATOM   4607  CA  GLN A 303       4.687  -5.452   5.790  1.00 91.49           C
ATOM   4608  C   GLN A 303       5.858  -4.999   4.915  1.00 91.49           C
ATOM   4609  O   GLN A 303       5.662  -4.296   3.925  1.00 91.49           O
ATOM   4610  HA  GLN A 303       3.761  -5.416   5.217  1.00 91.49           H
ATOM   4611  CB  GLN A 303       4.548  -4.559   7.025  1.00 91.49           C
ATOM   4612 1HB  GLN A 303       3.702  -4.893   7.626  1.00 91.49           H
ATOM   4613 2HB  GLN A 303       5.438  -4.651   7.647  1.00 91.49           H
ATOM   4614  CG  GLN A 303       4.349  -3.096   6.624  1.00 91.49           C
ATOM   4615 1HG  GLN A 303       5.241  -2.729   6.117  1.00 91.49           H
ATOM   4616 2HG  GLN A 303       3.525  -3.019   5.914  1.00 91.49           H
ATOM   4617  CD  GLN A 303       4.057  -2.226   7.848  1.00 91.49           C
ATOM   4618  OE1 GLN A 303       4.905  -1.998   8.695  1.00 91.49           O
ATOM   4619  NE2 GLN A 303       2.814  -1.756   7.894  1.00 91.49           N
ATOM   4620 1HE2 GLN A 303       2.167  -1.982   7.166  1.00 91.49           H
ATOM   4621 2HE2 GLN A 303       2.526  -1.177   8.657  1.00 91.49           H
ATOM   4622  HN  GLN A 303       4.938  -7.007   7.154  1.00 91.49           H
ATOM   4623  N   THR A 304       7.050  -5.420   5.313  1.00 92.75           N
ATOM   4624  CA  THR A 304       8.255  -5.035   4.599  1.00 92.75           C
ATOM   4625  C   THR A 304       8.228  -5.582   3.171  1.00 92.75           C
ATOM   4626  O   THR A 304       8.588  -4.881   2.227  1.00 92.75           O
ATOM   4627  HA  THR A 304       8.278  -3.947   4.525  1.00 92.75           H
ATOM   4628  CB  THR A 304       9.460  -5.516   5.411  1.00 92.75           C
ATOM   4629  HB  THR A 304       9.505  -6.605   5.432  1.00 92.75           H
ATOM   4630  OG1 THR A 304       9.300  -4.883   6.678  1.00 92.75           O
ATOM   4631  HG1 THR A 304       8.952  -5.540   7.347  1.00 92.75           H
ATOM   4632  CG2 THR A 304      10.783  -4.960   4.882  1.00 92.75           C
ATOM   4633 1HG2 THR A 304      10.763  -3.871   4.925  1.00 92.75           H
ATOM   4634 2HG2 THR A 304      10.924  -5.281   3.849  1.00 92.75           H
ATOM   4635 3HG2 THR A 304      11.604  -5.333   5.494  1.00 92.75           H
ATOM   4636  HN  THR A 304       7.198  -6.012   6.105  1.00 92.75           H
ATOM   4637  N   ILE A 305       7.797  -6.830   3.058  1.00 92.37           N
ATOM   4638  CA  ILE A 305       7.681  -7.466   1.757  1.00 92.37           C
ATOM   4639  C   ILE A 305       6.709  -6.666   0.887  1.00 92.37           C
ATOM   4640  O   ILE A 305       6.942  -6.488  -0.308  1.00 92.37           O
ATOM   4641  HA  ILE A 305       8.666  -7.438   1.290  1.00 92.37           H
ATOM   4642  CB  ILE A 305       7.296  -8.939   1.913  1.00 92.37           C
ATOM   4643  HB  ILE A 305       6.408  -8.995   2.543  1.00 92.37           H
ATOM   4644  CG1 ILE A 305       8.403  -9.722   2.622  1.00 92.37           C
ATOM   4645 1HG1 ILE A 305       9.250  -9.853   1.948  1.00 92.37           H
ATOM   4646 2HG1 ILE A 305       8.764  -9.154   3.479  1.00 92.37           H
ATOM   4647  CG2 ILE A 305       6.932  -9.557   0.562  1.00 92.37           C
ATOM   4648 1HG2 ILE A 305       6.087  -9.019   0.132  1.00 92.37           H
ATOM   4649 2HG2 ILE A 305       7.786  -9.488  -0.111  1.00 92.37           H
ATOM   4650 3HG2 ILE A 305       6.663 -10.604   0.702  1.00 92.37           H
ATOM   4651  CD1 ILE A 305       7.897 -11.090   3.085  1.00 92.37           C
ATOM   4652 1HD1 ILE A 305       7.066 -10.954   3.778  1.00 92.37           H
ATOM   4653 2HD1 ILE A 305       7.560 -11.664   2.222  1.00 92.37           H
ATOM   4654 3HD1 ILE A 305       8.703 -11.626   3.586  1.00 92.37           H
ATOM   4655  HN  ILE A 305       7.530  -7.402   3.833  1.00 92.37           H
ATOM   4656  N   ALA A 306       5.641  -6.205   1.520  1.00 91.67           N
ATOM   4657  CA  ALA A 306       4.617  -5.454   0.812  1.00 91.67           C
ATOM   4658  C   ALA A 306       5.223  -4.156   0.276  1.00 91.67           C
ATOM   4659  O   ALA A 306       4.902  -3.728  -0.832  1.00 91.67           O
ATOM   4660  HA  ALA A 306       4.281  -6.062  -0.028  1.00 91.67           H
ATOM   4661  CB  ALA A 306       3.431  -5.203   1.745  1.00 91.67           C
ATOM   4662 1HB  ALA A 306       3.019  -6.157   2.074  1.00 91.67           H
ATOM   4663 2HB  ALA A 306       3.765  -4.633   2.612  1.00 91.67           H
ATOM   4664 3HB  ALA A 306       2.664  -4.640   1.213  1.00 91.67           H
ATOM   4665  HN  ALA A 306       5.469  -6.337   2.496  1.00 91.67           H
ATOM   4666  N   PHE A 307       6.089  -3.565   1.086  1.00 90.02           N
ATOM   4667  CA  PHE A 307       6.719  -2.308   0.720  1.00 90.02           C
ATOM   4668  C   PHE A 307       7.643  -2.490  -0.487  1.00 90.02           C
ATOM   4669  O   PHE A 307       7.676  -1.645  -1.380  1.00 90.02           O
ATOM   4670  HA  PHE A 307       5.923  -1.609   0.464  1.00 90.02           H
ATOM   4671  CB  PHE A 307       7.553  -1.859   1.922  1.00 90.02           C
ATOM   4672 1HB  PHE A 307       8.192  -2.684   2.237  1.00 90.02           H
ATOM   4673 2HB  PHE A 307       8.210  -1.047   1.612  1.00 90.02           H
ATOM   4674  CG  PHE A 307       6.719  -1.393   3.117  1.00 90.02           C
ATOM   4675  CD1 PHE A 307       5.364  -1.332   3.019  1.00 90.02           C
ATOM   4676  HD1 PHE A 307       4.872  -1.616   2.089  1.00 90.02           H
ATOM   4677  CD2 PHE A 307       7.334  -1.039   4.278  1.00 90.02           C
ATOM   4678  HD2 PHE A 307       8.420  -1.087   4.356  1.00 90.02           H
ATOM   4679  CE1 PHE A 307       4.591  -0.900   4.129  1.00 90.02           C
ATOM   4680  HE1 PHE A 307       3.505  -0.851   4.050  1.00 90.02           H
ATOM   4681  CE2 PHE A 307       6.560  -0.606   5.387  1.00 90.02           C
ATOM   4682  HE2 PHE A 307       7.053  -0.322   6.317  1.00 90.02           H
ATOM   4683  CZ  PHE A 307       5.205  -0.546   5.289  1.00 90.02           C
ATOM   4684  HZ  PHE A 307       4.611  -0.214   6.141  1.00 90.02           H
ATOM   4685  HN  PHE A 307       6.360  -3.930   1.977  1.00 90.02           H
ATOM   4686  N   PHE A 308       8.370  -3.597  -0.474  1.00 86.78           N
ATOM   4687  CA  PHE A 308       9.249  -3.928  -1.582  1.00 86.78           C
ATOM   4688  C   PHE A 308       8.470  -4.004  -2.897  1.00 86.78           C
ATOM   4689  O   PHE A 308       8.956  -3.563  -3.937  1.00 86.78           O
ATOM   4690  HA  PHE A 308       9.996  -3.137  -1.650  1.00 86.78           H
ATOM   4691  CB  PHE A 308       9.852  -5.301  -1.280  1.00 86.78           C
ATOM   4692 1HB  PHE A 308       9.155  -5.865  -0.660  1.00 86.78           H
ATOM   4693 2HB  PHE A 308       9.964  -5.851  -2.215  1.00 86.78           H
ATOM   4694  CG  PHE A 308      11.209  -5.244  -0.574  1.00 86.78           C
ATOM   4695  CD1 PHE A 308      12.320  -4.876  -1.266  1.00 86.78           C
ATOM   4696  HD1 PHE A 308      12.245  -4.621  -2.323  1.00 86.78           H
ATOM   4697  CD2 PHE A 308      11.303  -5.561   0.745  1.00 86.78           C
ATOM   4698  HD2 PHE A 308      10.412  -5.857   1.299  1.00 86.78           H
ATOM   4699  CE1 PHE A 308      13.579  -4.822  -0.611  1.00 86.78           C
ATOM   4700  HE1 PHE A 308      14.470  -4.527  -1.165  1.00 86.78           H
ATOM   4701  CE2 PHE A 308      12.561  -5.508   1.400  1.00 86.78           C
ATOM   4702  HE2 PHE A 308      12.636  -5.762   2.457  1.00 86.78           H
ATOM   4703  CZ  PHE A 308      13.673  -5.140   0.708  1.00 86.78           C
ATOM   4704  HZ  PHE A 308      14.639  -5.099   1.212  1.00 86.78           H
ATOM   4705  HN  PHE A 308       8.364  -4.261   0.274  1.00 86.78           H
ATOM   4706  N   HIS A 309       7.274  -4.567  -2.807  1.00 75.47           N
ATOM   4707  CA  HIS A 309       6.454  -4.773  -3.988  1.00 75.47           C
ATOM   4708  C   HIS A 309       6.063  -3.419  -4.584  1.00 75.47           C
ATOM   4709  O   HIS A 309       6.158  -3.218  -5.794  1.00 75.47           O
ATOM   4710  HA  HIS A 309       7.070  -5.312  -4.707  1.00 75.47           H
ATOM   4711  CB  HIS A 309       5.242  -5.649  -3.662  1.00 75.47           C
ATOM   4712 1HB  HIS A 309       5.590  -6.578  -3.210  1.00 75.47           H
ATOM   4713 2HB  HIS A 309       4.630  -5.142  -2.917  1.00 75.47           H
ATOM   4714  CG  HIS A 309       4.384  -5.980  -4.859  1.00 75.47           C
ATOM   4715  ND1 HIS A 309       4.840  -6.738  -5.923  1.00 75.47           N
ATOM   4716  HD1 HIS A 309       5.754  -7.134  -6.010  1.00 75.47           H
ATOM   4717  CD2 HIS A 309       3.092  -5.648  -5.149  1.00 75.47           C
ATOM   4718  HD2 HIS A 309       2.432  -5.051  -4.521  1.00 75.47           H
ATOM   4719  CE1 HIS A 309       3.860  -6.851  -6.808  1.00 75.47           C
ATOM   4720  HE1 HIS A 309       3.910  -7.390  -7.754  1.00 75.47           H
ATOM   4721  NE2 HIS A 309       2.778  -6.174  -6.326  1.00 75.47           N
ATOM   4722  HN  HIS A 309       6.866  -4.879  -1.949  1.00 75.47           H
ATOM   4723  N   SER A 310       5.631  -2.525  -3.707  1.00 80.00           N
ATOM   4724  CA  SER A 310       5.152  -1.223  -4.139  1.00 80.00           C
ATOM   4725  C   SER A 310       6.270  -0.467  -4.860  1.00 80.00           C
ATOM   4726  O   SER A 310       6.006   0.320  -5.768  1.00 80.00           O
ATOM   4727  HA  SER A 310       4.328  -1.431  -4.823  1.00 80.00           H
ATOM   4728  CB  SER A 310       4.635  -0.405  -2.954  1.00 80.00           C
ATOM   4729 1HB  SER A 310       4.391   0.603  -3.289  1.00 80.00           H
ATOM   4730 2HB  SER A 310       3.713  -0.849  -2.581  1.00 80.00           H
ATOM   4731  OG  SER A 310       5.589  -0.335  -1.898  1.00 80.00           O
ATOM   4732  HG  SER A 310       6.363   0.236  -2.173  1.00 80.00           H
ATOM   4733  HN  SER A 310       5.605  -2.678  -2.719  1.00 80.00           H
ATOM   4734  N   CYS A 311       7.494  -0.733  -4.428  1.00 82.81           N
ATOM   4735  CA  CYS A 311       8.655  -0.108  -5.039  1.00 82.81           C
ATOM   4736  C   CYS A 311       8.880  -0.750  -6.409  1.00 82.81           C
ATOM   4737  O   CYS A 311       9.369  -0.098  -7.331  1.00 82.81           O
ATOM   4738  HA  CYS A 311       8.422   0.952  -5.142  1.00 82.81           H
ATOM   4739  CB  CYS A 311       9.892  -0.219  -4.146  1.00 82.81           C
ATOM   4740 1HB  CYS A 311      10.136  -1.267  -3.977  1.00 82.81           H
ATOM   4741 2HB  CYS A 311      10.751   0.233  -4.643  1.00 82.81           H
ATOM   4742  SG  CYS A 311       9.586   0.616  -2.547  1.00 82.81           S
ATOM   4743  HG  CYS A 311       8.850  -0.358  -2.020  1.00 82.81           H
ATOM   4744  HN  CYS A 311       7.698  -1.360  -3.677  1.00 82.81           H
ATOM   4745  N   LEU A 312       8.514  -2.020  -6.500  1.00 81.02           N
ATOM   4746  CA  LEU A 312       8.818  -2.804  -7.685  1.00 81.02           C
ATOM   4747  C   LEU A 312       7.680  -2.653  -8.697  1.00 81.02           C
ATOM   4748  O   LEU A 312       7.861  -2.917  -9.884  1.00 81.02           O
ATOM   4749  HA  LEU A 312       9.727  -2.393  -8.124  1.00 81.02           H
ATOM   4750  CB  LEU A 312       9.114  -4.256  -7.305  1.00 81.02           C
ATOM   4751 1HB  LEU A 312       8.296  -4.623  -6.685  1.00 81.02           H
ATOM   4752 2HB  LEU A 312       9.118  -4.855  -8.216  1.00 81.02           H
ATOM   4753  CG  LEU A 312      10.429  -4.499  -6.562  1.00 81.02           C
ATOM   4754  HG  LEU A 312      10.442  -3.867  -5.674  1.00 81.02           H
ATOM   4755  CD1 LEU A 312      10.529  -5.950  -6.085  1.00 81.02           C
ATOM   4756 1HD1 LEU A 312       9.701  -6.168  -5.410  1.00 81.02           H
ATOM   4757 2HD1 LEU A 312      10.484  -6.619  -6.944  1.00 81.02           H
ATOM   4758 3HD1 LEU A 312      11.473  -6.095  -5.560  1.00 81.02           H
ATOM   4759  CD2 LEU A 312      11.628  -4.095  -7.422  1.00 81.02           C
ATOM   4760 1HD2 LEU A 312      11.632  -4.683  -8.340  1.00 81.02           H
ATOM   4761 2HD2 LEU A 312      11.558  -3.036  -7.669  1.00 81.02           H
ATOM   4762 3HD2 LEU A 312      12.550  -4.279  -6.870  1.00 81.02           H
ATOM   4763  HN  LEU A 312       8.019  -2.512  -5.784  1.00 81.02           H
ATOM   4764  N   ASN A 313       6.532  -2.229  -8.189  1.00 73.47           N
ATOM   4765  CA  ASN A 313       5.325  -2.190  -8.997  1.00 73.47           C
ATOM   4766  C   ASN A 313       5.625  -1.479 -10.319  1.00 73.47           C
ATOM   4767  O   ASN A 313       5.463  -2.060 -11.391  1.00 73.47           O
ATOM   4768  HA  ASN A 313       5.042  -3.233  -9.140  1.00 73.47           H
ATOM   4769  CB  ASN A 313       4.211  -1.418  -8.287  1.00 73.47           C
ATOM   4770 1HB  ASN A 313       4.647  -0.668  -7.628  1.00 73.47           H
ATOM   4771 2HB  ASN A 313       3.608  -0.884  -9.022  1.00 73.47           H
ATOM   4772  CG  ASN A 313       3.320  -2.362  -7.477  1.00 73.47           C
ATOM   4773  OD1 ASN A 313       3.136  -3.521  -7.809  1.00 73.47           O
ATOM   4774  ND2 ASN A 313       2.779  -1.802  -6.399  1.00 73.47           N
ATOM   4775 1HD2 ASN A 313       2.971  -0.845  -6.183  1.00 73.47           H
ATOM   4776 2HD2 ASN A 313       2.181  -2.339  -5.804  1.00 73.47           H
ATOM   4777  HN  ASN A 313       6.419  -1.917  -7.246  1.00 73.47           H
ATOM   4778  N   PRO A 314       6.064  -0.214 -10.267  1.00 74.05           N
ATOM   4779  CA  PRO A 314       6.328   0.543 -11.493  1.00 74.05           C
ATOM   4780  C   PRO A 314       7.260  -0.196 -12.439  1.00 74.05           C
ATOM   4781  O   PRO A 314       7.037  -0.215 -13.648  1.00 74.05           O
ATOM   4782  HA  PRO A 314       5.404   0.681 -12.055  1.00 74.05           H
ATOM   4783  CB  PRO A 314       6.949   1.847 -10.987  1.00 74.05           C
ATOM   4784 1HB  PRO A 314       8.037   1.784 -10.948  1.00 74.05           H
ATOM   4785 2HB  PRO A 314       6.702   2.687 -11.636  1.00 74.05           H
ATOM   4786  CG  PRO A 314       6.345   2.010  -9.598  1.00 74.05           C
ATOM   4787 1HG  PRO A 314       6.937   2.680  -8.975  1.00 74.05           H
ATOM   4788 2HG  PRO A 314       5.343   2.437  -9.640  1.00 74.05           H
ATOM   4789  CD  PRO A 314       6.338   0.588  -9.061  1.00 74.05           C
ATOM   4790 1HD  PRO A 314       7.294   0.320  -8.611  1.00 74.05           H
ATOM   4791 2HD  PRO A 314       5.577   0.449  -8.293  1.00 74.05           H
ATOM   4792  N   VAL A 315       8.291  -0.792 -11.857  1.00 74.91           N
ATOM   4793  CA  VAL A 315       9.307  -1.469 -12.645  1.00 74.91           C
ATOM   4794  C   VAL A 315       8.670  -2.646 -13.387  1.00 74.91           C
ATOM   4795  O   VAL A 315       8.909  -2.836 -14.579  1.00 74.91           O
ATOM   4796  HA  VAL A 315       9.685  -0.756 -13.377  1.00 74.91           H
ATOM   4797  CB  VAL A 315      10.472  -1.889 -11.747  1.00 74.91           C
ATOM   4798  HB  VAL A 315      10.089  -2.592 -11.007  1.00 74.91           H
ATOM   4799  CG1 VAL A 315      11.557  -2.604 -12.555  1.00 74.91           C
ATOM   4800 1HG1 VAL A 315      11.136  -3.495 -13.021  1.00 74.91           H
ATOM   4801 2HG1 VAL A 315      11.935  -1.934 -13.328  1.00 74.91           H
ATOM   4802 3HG1 VAL A 315      12.373  -2.891 -11.893  1.00 74.91           H
ATOM   4803  CG2 VAL A 315      11.048  -0.686 -10.998  1.00 74.91           C
ATOM   4804 1HG2 VAL A 315      11.409   0.050 -11.717  1.00 74.91           H
ATOM   4805 2HG2 VAL A 315      10.272  -0.238 -10.377  1.00 74.91           H
ATOM   4806 3HG2 VAL A 315      11.875  -1.013 -10.367  1.00 74.91           H
ATOM   4807  HN  VAL A 315       8.437  -0.817 -10.868  1.00 74.91           H
ATOM   4808  N   LEU A 316       7.870  -3.405 -12.652  1.00 72.61           N
ATOM   4809  CA  LEU A 316       7.283  -4.618 -13.195  1.00 72.61           C
ATOM   4810  C   LEU A 316       6.398  -4.261 -14.391  1.00 72.61           C
ATOM   4811  O   LEU A 316       6.456  -4.919 -15.428  1.00 72.61           O
ATOM   4812  HA  LEU A 316       8.101  -5.248 -13.546  1.00 72.61           H
ATOM   4813  CB  LEU A 316       6.551  -5.396 -12.099  1.00 72.61           C
ATOM   4814 1HB  LEU A 316       5.872  -4.713 -11.589  1.00 72.61           H
ATOM   4815 2HB  LEU A 316       5.937  -6.162 -12.573  1.00 72.61           H
ATOM   4816  CG  LEU A 316       7.437  -6.069 -11.049  1.00 72.61           C
ATOM   4817  HG  LEU A 316       8.115  -5.319 -10.642  1.00 72.61           H
ATOM   4818  CD1 LEU A 316       6.599  -6.600  -9.884  1.00 72.61           C
ATOM   4819 1HD1 LEU A 316       6.066  -5.774  -9.414  1.00 72.61           H
ATOM   4820 2HD1 LEU A 316       5.881  -7.331 -10.256  1.00 72.61           H
ATOM   4821 3HD1 LEU A 316       7.253  -7.074  -9.152  1.00 72.61           H
ATOM   4822  CD2 LEU A 316       8.300  -7.164 -11.679  1.00 72.61           C
ATOM   4823 1HD2 LEU A 316       7.657  -7.919 -12.130  1.00 72.61           H
ATOM   4824 2HD2 LEU A 316       8.939  -6.726 -12.446  1.00 72.61           H
ATOM   4825 3HD2 LEU A 316       8.920  -7.626 -10.911  1.00 72.61           H
ATOM   4826  HN  LEU A 316       7.624  -3.204 -11.704  1.00 72.61           H
ATOM   4827  N   TYR A 317       5.601  -3.219 -14.206  1.00 59.86           N
ATOM   4828  CA  TYR A 317       4.608  -2.851 -15.200  1.00 59.86           C
ATOM   4829  C   TYR A 317       5.269  -2.212 -16.424  1.00 59.86           C
ATOM   4830  O   TYR A 317       4.802  -2.387 -17.548  1.00 59.86           O
ATOM   4831  HA  TYR A 317       4.089  -3.758 -15.510  1.00 59.86           H
ATOM   4832  CB  TYR A 317       3.700  -1.819 -14.528  1.00 59.86           C
ATOM   4833 1HB  TYR A 317       4.245  -1.351 -13.708  1.00 59.86           H
ATOM   4834 2HB  TYR A 317       3.468  -1.032 -15.246  1.00 59.86           H
ATOM   4835  CG  TYR A 317       2.392  -2.399 -13.987  1.00 59.86           C
ATOM   4836  CD1 TYR A 317       1.324  -2.601 -14.837  1.00 59.86           C
ATOM   4837  HD1 TYR A 317       1.412  -2.347 -15.894  1.00 59.86           H
ATOM   4838  CD2 TYR A 317       2.281  -2.720 -12.650  1.00 59.86           C
ATOM   4839  HD2 TYR A 317       3.125  -2.560 -11.979  1.00 59.86           H
ATOM   4840  CE1 TYR A 317       0.092  -3.147 -14.328  1.00 59.86           C
ATOM   4841  HE1 TYR A 317      -0.759  -3.312 -14.988  1.00 59.86           H
ATOM   4842  CE2 TYR A 317       1.049  -3.266 -12.141  1.00 59.86           C
ATOM   4843  HE2 TYR A 317       0.948  -3.525 -11.087  1.00 59.86           H
ATOM   4844  CZ  TYR A 317       0.016  -3.453 -13.005  1.00 59.86           C
ATOM   4845  OH  TYR A 317      -1.147  -3.969 -12.525  1.00 59.86           O
ATOM   4846  HH  TYR A 317      -1.008  -4.320 -11.598  1.00 59.86           H
ATOM   4847  HN  TYR A 317       5.625  -2.633 -13.396  1.00 59.86           H
ATOM   4848  N   VAL A 318       6.345  -1.484 -16.163  1.00 66.19           N
ATOM   4849  CA  VAL A 318       6.841  -0.512 -17.122  1.00 66.19           C
ATOM   4850  C   VAL A 318       8.020  -1.114 -17.888  1.00 66.19           C
ATOM   4851  O   VAL A 318       8.042  -1.092 -19.118  1.00 66.19           O
ATOM   4852  HA  VAL A 318       6.036  -0.302 -17.825  1.00 66.19           H
ATOM   4853  CB  VAL A 318       7.198   0.793 -16.407  1.00 66.19           C
ATOM   4854  HB  VAL A 318       8.137   0.639 -15.876  1.00 66.19           H
ATOM   4855  CG1 VAL A 318       7.406   1.929 -17.411  1.00 66.19           C
ATOM   4856 1HG1 VAL A 318       8.218   1.669 -18.090  1.00 66.19           H
ATOM   4857 2HG1 VAL A 318       6.490   2.082 -17.982  1.00 66.19           H
ATOM   4858 3HG1 VAL A 318       7.658   2.845 -16.876  1.00 66.19           H
ATOM   4859  CG2 VAL A 318       6.130   1.163 -15.375  1.00 66.19           C
ATOM   4860 1HG2 VAL A 318       5.170   1.289 -15.875  1.00 66.19           H
ATOM   4861 2HG2 VAL A 318       6.051   0.368 -14.633  1.00 66.19           H
ATOM   4862 3HG2 VAL A 318       6.408   2.094 -14.882  1.00 66.19           H
ATOM   4863  HN  VAL A 318       6.873  -1.550 -15.316  1.00 66.19           H
ATOM   4864  N   PHE A 319       8.972  -1.639 -17.130  1.00 63.43           N
ATOM   4865  CA  PHE A 319      10.225  -2.093 -17.709  1.00 63.43           C
ATOM   4866  C   PHE A 319      10.032  -3.406 -18.471  1.00 63.43           C
ATOM   4867  O   PHE A 319      10.838  -3.750 -19.335  1.00 63.43           O
ATOM   4868  HA  PHE A 319      10.561  -1.320 -18.400  1.00 63.43           H
ATOM   4869  CB  PHE A 319      11.194  -2.328 -16.550  1.00 63.43           C
ATOM   4870 1HB  PHE A 319      10.682  -2.889 -15.768  1.00 63.43           H
ATOM   4871 2HB  PHE A 319      12.019  -2.949 -16.899  1.00 63.43           H
ATOM   4872  CG  PHE A 319      11.763  -1.043 -15.944  1.00 63.43           C
ATOM   4873  CD1 PHE A 319      13.002  -0.612 -16.304  1.00 63.43           C
ATOM   4874  HD1 PHE A 319      13.590  -1.183 -17.024  1.00 63.43           H
ATOM   4875  CD2 PHE A 319      11.030  -0.332 -15.046  1.00 63.43           C
ATOM   4876  HD2 PHE A 319      10.038  -0.677 -14.758  1.00 63.43           H
ATOM   4877  CE1 PHE A 319      13.530   0.580 -15.743  1.00 63.43           C
ATOM   4878  HE1 PHE A 319      14.523   0.925 -16.031  1.00 63.43           H
ATOM   4879  CE2 PHE A 319      11.558   0.861 -14.485  1.00 63.43           C
ATOM   4880  HE2 PHE A 319      10.971   1.431 -13.765  1.00 63.43           H
ATOM   4881  CZ  PHE A 319      12.797   1.292 -14.845  1.00 63.43           C
ATOM   4882  HZ  PHE A 319      13.202   2.207 -14.414  1.00 63.43           H
ATOM   4883  HN  PHE A 319       8.897  -1.755 -16.140  1.00 63.43           H
ATOM   4884  N   VAL A 320       8.961  -4.103 -18.124  1.00 66.42           N
ATOM   4885  CA  VAL A 320       8.602  -5.323 -18.827  1.00 66.42           C
ATOM   4886  C   VAL A 320       8.043  -4.967 -20.206  1.00 66.42           C
ATOM   4887  O   VAL A 320       8.013  -5.807 -21.103  1.00 66.42           O
ATOM   4888  HA  VAL A 320       9.512  -5.908 -18.958  1.00 66.42           H
ATOM   4889  CB  VAL A 320       7.628  -6.147 -17.981  1.00 66.42           C
ATOM   4890  HB  VAL A 320       6.690  -5.595 -17.918  1.00 66.42           H
ATOM   4891  CG1 VAL A 320       7.336  -7.497 -18.640  1.00 66.42           C
ATOM   4892 1HG1 VAL A 320       6.894  -7.333 -19.623  1.00 66.42           H
ATOM   4893 2HG1 VAL A 320       8.265  -8.057 -18.748  1.00 66.42           H
ATOM   4894 3HG1 VAL A 320       6.641  -8.061 -18.018  1.00 66.42           H
ATOM   4895  CG2 VAL A 320       8.159  -6.334 -16.559  1.00 66.42           C
ATOM   4896 1HG2 VAL A 320       9.117  -6.854 -16.594  1.00 66.42           H
ATOM   4897 2HG2 VAL A 320       8.292  -5.359 -16.089  1.00 66.42           H
ATOM   4898 3HG2 VAL A 320       7.448  -6.923 -15.980  1.00 66.42           H
ATOM   4899  HN  VAL A 320       8.344  -3.848 -17.379  1.00 66.42           H
ATOM   4900  N   GLY A 321       7.613  -3.720 -20.330  1.00 68.51           N
ATOM   4901  CA  GLY A 321       7.083  -3.234 -21.593  1.00 68.51           C
ATOM   4902  C   GLY A 321       8.212  -2.925 -22.579  1.00 68.51           C
ATOM   4903  O   GLY A 321       9.137  -2.182 -22.255  1.00 68.51           O
ATOM   4904 1HA  GLY A 321       6.415  -3.980 -22.023  1.00 68.51           H
ATOM   4905 2HA  GLY A 321       6.489  -2.336 -21.421  1.00 68.51           H
ATOM   4906  HN  GLY A 321       7.623  -3.048 -19.590  1.00 68.51           H
ATOM   4907  N   GLU A 322       8.098  -3.510 -23.762  1.00 61.12           N
ATOM   4908  CA  GLU A 322       9.015  -3.196 -24.844  1.00 61.12           C
ATOM   4909  C   GLU A 322       8.989  -1.695 -25.143  1.00 61.12           C
ATOM   4910  O   GLU A 322      10.031  -1.089 -25.387  1.00 61.12           O
ATOM   4911  HA  GLU A 322      10.002  -3.483 -24.480  1.00 61.12           H
ATOM   4912  CB  GLU A 322       8.686  -4.010 -26.096  1.00 61.12           C
ATOM   4913 1HB  GLU A 322       7.610  -3.992 -26.274  1.00 61.12           H
ATOM   4914 2HB  GLU A 322       9.268  -3.639 -26.940  1.00 61.12           H
ATOM   4915  CG  GLU A 322       9.078  -5.478 -25.915  1.00 61.12           C
ATOM   4916 1HG  GLU A 322      10.120  -5.544 -25.602  1.00 61.12           H
ATOM   4917 2HG  GLU A 322       8.478  -5.923 -25.121  1.00 61.12           H
ATOM   4918  CD  GLU A 322       8.879  -6.263 -27.213  1.00 61.12           C
ATOM   4919  OE1 GLU A 322       9.504  -7.340 -27.326  1.00 61.12           O
ATOM   4920  OE2 GLU A 322       8.106  -5.769 -28.062  1.00 61.12           O
ATOM   4921  HN  GLU A 322       7.397  -4.187 -23.986  1.00 61.12           H
ATOM   4922  N   ARG A 323       7.786  -1.140 -25.114  1.00 59.70           N
ATOM   4923  CA  ARG A 323       7.596   0.252 -25.485  1.00 59.70           C
ATOM   4924  C   ARG A 323       8.410   1.163 -24.564  1.00 59.70           C
ATOM   4925  O   ARG A 323       9.127   2.046 -25.034  1.00 59.70           O
ATOM   4926  HA  ARG A 323       7.950   0.317 -26.514  1.00 59.70           H
ATOM   4927  CB  ARG A 323       6.120   0.646 -25.407  1.00 59.70           C
ATOM   4928 1HB  ARG A 323       5.528  -0.017 -26.038  1.00 59.70           H
ATOM   4929 2HB  ARG A 323       5.759   0.519 -24.386  1.00 59.70           H
ATOM   4930  CG  ARG A 323       5.915   2.097 -25.848  1.00 59.70           C
ATOM   4931 1HG  ARG A 323       6.444   2.765 -25.169  1.00 59.70           H
ATOM   4932 2HG  ARG A 323       6.345   2.243 -26.839  1.00 59.70           H
ATOM   4933  CD  ARG A 323       4.428   2.458 -25.873  1.00 59.70           C
ATOM   4934 1HD  ARG A 323       3.920   1.886 -26.650  1.00 59.70           H
ATOM   4935 2HD  ARG A 323       3.964   2.189 -24.925  1.00 59.70           H
ATOM   4936  NE  ARG A 323       4.264   3.907 -26.124  1.00 59.70           N
ATOM   4937  HE  ARG A 323       5.003   4.388 -26.595  1.00 59.70           H
ATOM   4938  CZ  ARG A 323       3.186   4.615 -25.758  1.00 59.70           C
ATOM   4939  NH1 ARG A 323       2.166   4.021 -25.123  1.00 59.70           N
ATOM   4940 1HH1 ARG A 323       2.205   3.043 -24.919  1.00 59.70           H
ATOM   4941 2HH1 ARG A 323       1.366   4.557 -24.854  1.00 59.70           H
ATOM   4942  NH2 ARG A 323       3.144   5.925 -26.036  1.00 59.70           N
ATOM   4943 1HH2 ARG A 323       2.347   6.467 -25.770  1.00 59.70           H
ATOM   4944 2HH2 ARG A 323       3.910   6.360 -26.510  1.00 59.70           H
ATOM   4945  HN  ARG A 323       6.954  -1.623 -24.843  1.00 59.70           H
ATOM   4946  N   PHE A 324       8.271   0.919 -23.270  1.00 69.52           N
ATOM   4947  CA  PHE A 324       8.933   1.748 -22.277  1.00 69.52           C
ATOM   4948  C   PHE A 324      10.450   1.554 -22.323  1.00 69.52           C
ATOM   4949  O   PHE A 324      11.207   2.514 -22.192  1.00 69.52           O
ATOM   4950  HA  PHE A 324       8.694   2.785 -22.510  1.00 69.52           H
ATOM   4951  CB  PHE A 324       8.415   1.304 -20.907  1.00 69.52           C
ATOM   4952 1HB  PHE A 324       7.328   1.380 -20.899  1.00 69.52           H
ATOM   4953 2HB  PHE A 324       8.663   0.253 -20.759  1.00 69.52           H
ATOM   4954  CG  PHE A 324       8.977   2.114 -19.737  1.00 69.52           C
ATOM   4955  CD1 PHE A 324      10.035   1.639 -19.027  1.00 69.52           C
ATOM   4956  HD1 PHE A 324      10.483   0.681 -19.291  1.00 69.52           H
ATOM   4957  CD2 PHE A 324       8.419   3.310 -19.407  1.00 69.52           C
ATOM   4958  HD2 PHE A 324       7.571   3.691 -19.976  1.00 69.52           H
ATOM   4959  CE1 PHE A 324      10.557   2.390 -17.941  1.00 69.52           C
ATOM   4960  HE1 PHE A 324      11.405   2.009 -17.372  1.00 69.52           H
ATOM   4961  CE2 PHE A 324       8.941   4.061 -18.321  1.00 69.52           C
ATOM   4962  HE2 PHE A 324       8.493   5.020 -18.057  1.00 69.52           H
ATOM   4963  CZ  PHE A 324       9.999   3.586 -17.611  1.00 69.52           C
ATOM   4964  HZ  PHE A 324      10.399   4.163 -16.778  1.00 69.52           H
ATOM   4965  HN  PHE A 324       7.721   0.172 -22.897  1.00 69.52           H
ATOM   4966  N   ARG A 325      10.849   0.304 -22.509  1.00 68.81           N
ATOM   4967  CA  ARG A 325      12.262  -0.027 -22.587  1.00 68.81           C
ATOM   4968  C   ARG A 325      12.936   0.782 -23.697  1.00 68.81           C
ATOM   4969  O   ARG A 325      14.060   1.252 -23.533  1.00 68.81           O
ATOM   4970  HA  ARG A 325      12.664   0.238 -21.609  1.00 68.81           H
ATOM   4971  CB  ARG A 325      12.464  -1.519 -22.858  1.00 68.81           C
ATOM   4972 1HB  ARG A 325      11.544  -2.060 -22.638  1.00 68.81           H
ATOM   4973 2HB  ARG A 325      12.680  -1.674 -23.915  1.00 68.81           H
ATOM   4974  CG  ARG A 325      13.608  -2.080 -22.011  1.00 68.81           C
ATOM   4975 1HG  ARG A 325      14.500  -1.470 -22.149  1.00 68.81           H
ATOM   4976 2HG  ARG A 325      13.344  -2.024 -20.955  1.00 68.81           H
ATOM   4977  CD  ARG A 325      13.911  -3.531 -22.390  1.00 68.81           C
ATOM   4978 1HD  ARG A 325      14.289  -3.577 -23.412  1.00 68.81           H
ATOM   4979 2HD  ARG A 325      14.691  -3.929 -21.743  1.00 68.81           H
ATOM   4980  NE  ARG A 325      12.685  -4.352 -22.269  1.00 68.81           N
ATOM   4981  HE  ARG A 325      11.881  -3.935 -21.846  1.00 68.81           H
ATOM   4982  CZ  ARG A 325      12.586  -5.621 -22.690  1.00 68.81           C
ATOM   4983  NH1 ARG A 325      13.633  -6.230 -23.264  1.00 68.81           N
ATOM   4984 1HH1 ARG A 325      14.495  -5.739 -23.381  1.00 68.81           H
ATOM   4985 2HH1 ARG A 325      13.550  -7.177 -23.575  1.00 68.81           H
ATOM   4986  NH2 ARG A 325      11.425  -6.270 -22.528  1.00 68.81           N
ATOM   4987 1HH2 ARG A 325      11.335  -7.217 -22.837  1.00 68.81           H
ATOM   4988 2HH2 ARG A 325      10.650  -5.808 -22.099  1.00 68.81           H
ATOM   4989  HN  ARG A 325      10.227  -0.473 -22.606  1.00 68.81           H
ATOM   4990  N   ARG A 326      12.219   0.920 -24.803  1.00 66.44           N
ATOM   4991  CA  ARG A 326      12.719   1.694 -25.927  1.00 66.44           C
ATOM   4992  C   ARG A 326      12.758   3.182 -25.572  1.00 66.44           C
ATOM   4993  O   ARG A 326      13.733   3.870 -25.870  1.00 66.44           O
ATOM   4994  HA  ARG A 326      13.722   1.308 -26.107  1.00 66.44           H
ATOM   4995  CB  ARG A 326      11.843   1.495 -27.166  1.00 66.44           C
ATOM   4996 1HB  ARG A 326      11.588   0.441 -27.270  1.00 66.44           H
ATOM   4997 2HB  ARG A 326      10.906   2.039 -27.044  1.00 66.44           H
ATOM   4998  CG  ARG A 326      12.560   1.979 -28.428  1.00 66.44           C
ATOM   4999 1HG  ARG A 326      12.789   3.041 -28.336  1.00 66.44           H
ATOM   5000 2HG  ARG A 326      13.511   1.456 -28.533  1.00 66.44           H
ATOM   5001  CD  ARG A 326      11.701   1.743 -29.671  1.00 66.44           C
ATOM   5002 1HD  ARG A 326      10.762   2.289 -29.584  1.00 66.44           H
ATOM   5003 2HD  ARG A 326      12.212   2.127 -30.555  1.00 66.44           H
ATOM   5004  NE  ARG A 326      11.431   0.297 -29.833  1.00 66.44           N
ATOM   5005  HE  ARG A 326      12.069  -0.349 -29.414  1.00 66.44           H
ATOM   5006  CZ  ARG A 326      10.384  -0.201 -30.504  1.00 66.44           C
ATOM   5007  NH1 ARG A 326       9.496   0.617 -31.085  1.00 66.44           N
ATOM   5008 1HH1 ARG A 326       9.612   1.609 -31.019  1.00 66.44           H
ATOM   5009 2HH1 ARG A 326       8.717   0.238 -31.584  1.00 66.44           H
ATOM   5010  NH2 ARG A 326      10.237  -1.531 -30.586  1.00 66.44           N
ATOM   5011 1HH2 ARG A 326       9.462  -1.919 -31.084  1.00 66.44           H
ATOM   5012 2HH2 ARG A 326      10.904  -2.135 -30.150  1.00 66.44           H
ATOM   5013  HN  ARG A 326      11.315   0.515 -24.938  1.00 66.44           H
ATOM   5014  N   ASP A 327      11.685   3.634 -24.939  1.00 75.59           N
ATOM   5015  CA  ASP A 327      11.554   5.041 -24.600  1.00 75.59           C
ATOM   5016  C   ASP A 327      12.587   5.403 -23.531  1.00 75.59           C
ATOM   5017  O   ASP A 327      13.116   6.513 -23.524  1.00 75.59           O
ATOM   5018  HA  ASP A 327      11.718   5.577 -25.535  1.00 75.59           H
ATOM   5019  CB  ASP A 327      10.164   5.345 -24.038  1.00 75.59           C
ATOM   5020 1HB  ASP A 327       9.923   4.632 -23.250  1.00 75.59           H
ATOM   5021 2HB  ASP A 327      10.161   6.336 -23.582  1.00 75.59           H
ATOM   5022  CG  ASP A 327       9.101   5.279 -25.136  1.00 75.59           C
ATOM   5023  OD1 ASP A 327       9.507   5.269 -26.319  1.00 75.59           O
ATOM   5024  OD2 ASP A 327       7.907   5.241 -24.769  1.00 75.59           O
ATOM   5025  HN  ASP A 327      10.917   3.059 -24.659  1.00 75.59           H
ATOM   5026  N   LEU A 328      12.842   4.444 -22.652  1.00 75.98           N
ATOM   5027  CA  LEU A 328      13.845   4.625 -21.617  1.00 75.98           C
ATOM   5028  C   LEU A 328      15.205   4.880 -22.270  1.00 75.98           C
ATOM   5029  O   LEU A 328      15.855   5.885 -21.988  1.00 75.98           O
ATOM   5030  HA  LEU A 328      13.567   5.509 -21.044  1.00 75.98           H
ATOM   5031  CB  LEU A 328      13.839   3.439 -20.651  1.00 75.98           C
ATOM   5032 1HB  LEU A 328      12.874   3.412 -20.146  1.00 75.98           H
ATOM   5033 2HB  LEU A 328      13.919   2.521 -21.234  1.00 75.98           H
ATOM   5034  CG  LEU A 328      14.940   3.433 -19.589  1.00 75.98           C
ATOM   5035  HG  LEU A 328      15.904   3.495 -20.095  1.00 75.98           H
ATOM   5036  CD1 LEU A 328      14.829   4.656 -18.677  1.00 75.98           C
ATOM   5037 1HD1 LEU A 328      14.923   5.564 -19.274  1.00 75.98           H
ATOM   5038 2HD1 LEU A 328      13.860   4.650 -18.177  1.00 75.98           H
ATOM   5039 3HD1 LEU A 328      15.623   4.627 -17.931  1.00 75.98           H
ATOM   5040  CD2 LEU A 328      14.930   2.124 -18.796  1.00 75.98           C
ATOM   5041 1HD2 LEU A 328      13.966   2.007 -18.301  1.00 75.98           H
ATOM   5042 2HD2 LEU A 328      15.095   1.287 -19.475  1.00 75.98           H
ATOM   5043 3HD2 LEU A 328      15.723   2.147 -18.048  1.00 75.98           H
ATOM   5044  HN  LEU A 328      12.378   3.558 -22.641  1.00 75.98           H
ATOM   5045  N   VAL A 329      15.596   3.951 -23.130  1.00 78.17           N
ATOM   5046  CA  VAL A 329      16.903   4.018 -23.762  1.00 78.17           C
ATOM   5047  C   VAL A 329      16.999   5.299 -24.592  1.00 78.17           C
ATOM   5048  O   VAL A 329      18.063   5.911 -24.676  1.00 78.17           O
ATOM   5049  HA  VAL A 329      17.650   4.057 -22.968  1.00 78.17           H
ATOM   5050  CB  VAL A 329      17.153   2.752 -24.584  1.00 78.17           C
ATOM   5051  HB  VAL A 329      16.336   2.651 -25.299  1.00 78.17           H
ATOM   5052  CG1 VAL A 329      18.459   2.860 -25.374  1.00 78.17           C
ATOM   5053 1HG1 VAL A 329      18.404   3.712 -26.051  1.00 78.17           H
ATOM   5054 2HG1 VAL A 329      19.291   2.997 -24.683  1.00 78.17           H
ATOM   5055 3HG1 VAL A 329      18.611   1.947 -25.950  1.00 78.17           H
ATOM   5056  CG2 VAL A 329      17.152   1.509 -23.692  1.00 78.17           C
ATOM   5057 1HG2 VAL A 329      17.939   1.599 -22.943  1.00 78.17           H
ATOM   5058 2HG2 VAL A 329      16.186   1.419 -23.195  1.00 78.17           H
ATOM   5059 3HG2 VAL A 329      17.331   0.624 -24.302  1.00 78.17           H
ATOM   5060  HN  VAL A 329      15.038   3.165 -23.397  1.00 78.17           H
ATOM   5061  N   LYS A 330      15.872   5.667 -25.185  1.00 73.72           N
ATOM   5062  CA  LYS A 330      15.807   6.882 -25.980  1.00 73.72           C
ATOM   5063  C   LYS A 330      16.083   8.089 -25.081  1.00 73.72           C
[truncated: 117,478 more chars]
