# Supplementary material for: Noncanonical roles of chemokine regions in CCR9 activation revealed by structural modeling and mutational mapping
Source: Nat Commun. 2025 Aug 18;16:7695. doi: 10.1038/s41467-025-62321-9 (PMC12361432; doi:10.1038/s41467-025-62321-9)
Supplement: Supplementary file 7 — Supplementary Data 5 [file 41467_2025_62321_MOESM7_ESM.zip › CCR9_CCL25x1P6_20_rnk4.pdb]

ATOM      1  N   GLU A  20      -5.151  -5.122  58.058  1.00 48.21           N
ATOM      2  CA  GLU A  20      -5.068  -6.118  57.004  1.00 48.21           C
ATOM      3  C   GLU A  20      -5.430  -7.501  57.550  1.00 48.21           C
ATOM      4  O   GLU A  20      -4.568  -8.216  58.059  1.00 48.21           O
ATOM      5  HA  GLU A  20      -5.801  -5.812  56.257  1.00 48.21           H
ATOM      6  CB  GLU A  20      -3.677  -6.127  56.367  1.00 48.21           C
ATOM      7 1HB  GLU A  20      -2.921  -5.950  57.132  1.00 48.21           H
ATOM      8 2HB  GLU A  20      -3.528  -7.060  55.823  1.00 48.21           H
ATOM      9  CG  GLU A  20      -3.537  -5.002  55.339  1.00 48.21           C
ATOM     10 1HG  GLU A  20      -4.473  -4.885  54.794  1.00 48.21           H
ATOM     11 2HG  GLU A  20      -3.346  -4.059  55.851  1.00 48.21           H
ATOM     12  CD  GLU A  20      -2.401  -5.295  54.357  1.00 48.21           C
ATOM     13  OE1 GLU A  20      -2.418  -4.677  53.270  1.00 48.21           O
ATOM     14  OE2 GLU A  20      -1.543  -6.130  54.714  1.00 48.21           O
ATOM     15  HN  GLU A  20      -5.447  -5.472  58.947  1.00 48.21           H
ATOM     16  N   SER A  21      -6.706  -7.836  57.425  1.00 56.41           N
ATOM     17  CA  SER A  21      -7.171  -9.163  57.792  1.00 56.41           C
ATOM     18  C   SER A  21      -6.348 -10.226  57.061  1.00 56.41           C
ATOM     19  O   SER A  21      -5.980 -10.043  55.902  1.00 56.41           O
ATOM     20  HA  SER A  21      -7.018  -9.234  58.869  1.00 56.41           H
ATOM     21  CB  SER A  21      -8.658  -9.332  57.476  1.00 56.41           C
ATOM     22 1HB  SER A  21      -8.991 -10.313  57.816  1.00 56.41           H
ATOM     23 2HB  SER A  21      -9.233  -8.590  58.030  1.00 56.41           H
ATOM     24  OG  SER A  21      -8.926  -9.198  56.083  1.00 56.41           O
ATOM     25  HG  SER A  21      -9.266 -10.063  55.715  1.00 56.41           H
ATOM     26  HN  SER A  21      -7.415  -7.220  57.082  1.00 56.41           H
ATOM     27  N   THR A  22      -6.083 -11.314  57.770  1.00 57.43           N
ATOM     28  CA  THR A  22      -5.322 -12.412  57.199  1.00 57.43           C
ATOM     29  C   THR A  22      -5.913 -12.825  55.849  1.00 57.43           C
ATOM     30  O   THR A  22      -5.186 -13.252  54.954  1.00 57.43           O
ATOM     31  HA  THR A  22      -4.307 -12.065  57.010  1.00 57.43           H
ATOM     32  CB  THR A  22      -5.292 -13.549  58.222  1.00 57.43           C
ATOM     33  HB  THR A  22      -5.035 -14.495  57.745  1.00 57.43           H
ATOM     34  OG1 THR A  22      -6.576 -13.498  58.836  1.00 57.43           O
ATOM     35  HG1 THR A  22      -7.246 -13.978  58.270  1.00 57.43           H
ATOM     36  CG2 THR A  22      -4.318 -13.276  59.371  1.00 57.43           C
ATOM     37 1HG2 THR A  22      -4.615 -12.365  59.890  1.00 57.43           H
ATOM     38 2HG2 THR A  22      -3.311 -13.156  58.973  1.00 57.43           H
ATOM     39 3HG2 THR A  22      -4.336 -14.114  60.068  1.00 57.43           H
ATOM     40  HN  THR A  22      -6.379 -11.451  58.715  1.00 57.43           H
ATOM     41  N   SER A  23      -7.227 -12.684  55.746  1.00 59.06           N
ATOM     42  CA  SER A  23      -7.919 -13.008  54.510  1.00 59.06           C
ATOM     43  C   SER A  23      -7.430 -12.097  53.382  1.00 59.06           C
ATOM     44  O   SER A  23      -7.233 -12.549  52.256  1.00 59.06           O
ATOM     45  HA  SER A  23      -7.665 -14.047  54.301  1.00 59.06           H
ATOM     46  CB  SER A  23      -9.434 -12.878  54.678  1.00 59.06           C
ATOM     47 1HB  SER A  23      -9.933 -13.283  53.797  1.00 59.06           H
ATOM     48 2HB  SER A  23      -9.758 -13.476  55.530  1.00 59.06           H
ATOM     49  OG  SER A  23      -9.836 -11.524  54.870  1.00 59.06           O
ATOM     50  HG  SER A  23     -10.833 -11.454  54.827  1.00 59.06           H
ATOM     51  HN  SER A  23      -7.814 -12.356  56.486  1.00 59.06           H
ATOM     52  N   SER A  24      -7.249 -10.830  53.725  1.00 67.08           N
ATOM     53  CA  SER A  24      -6.823  -9.844  52.746  1.00 67.08           C
ATOM     54  C   SER A  24      -5.449 -10.220  52.188  1.00 67.08           C
ATOM     55  O   SER A  24      -5.176 -10.010  51.007  1.00 67.08           O
ATOM     56  HA  SER A  24      -7.577  -9.874  51.959  1.00 67.08           H
ATOM     57  CB  SER A  24      -6.783  -8.442  53.358  1.00 67.08           C
ATOM     58 1HB  SER A  24      -7.800  -8.071  53.481  1.00 67.08           H
ATOM     59 2HB  SER A  24      -6.339  -8.493  54.352  1.00 67.08           H
ATOM     60  OG  SER A  24      -6.040  -7.530  52.553  1.00 67.08           O
ATOM     61  HG  SER A  24      -5.956  -6.651  53.022  1.00 67.08           H
ATOM     62  HN  SER A  24      -7.388 -10.475  54.649  1.00 67.08           H
ATOM     63  N   MET A  25      -4.620 -10.768  53.064  1.00 64.15           N
ATOM     64  CA  MET A  25      -3.264 -11.128  52.687  1.00 64.15           C
ATOM     65  C   MET A  25      -3.244 -12.434  51.891  1.00 64.15           C
ATOM     66  O   MET A  25      -2.460 -12.583  50.955  1.00 64.15           O
ATOM     67  HA  MET A  25      -2.906 -10.309  52.064  1.00 64.15           H
ATOM     68  CB  MET A  25      -2.409 -11.285  53.946  1.00 64.15           C
ATOM     69 1HB  MET A  25      -2.711 -10.547  54.690  1.00 64.15           H
ATOM     70 2HB  MET A  25      -2.578 -12.268  54.386  1.00 64.15           H
ATOM     71  CG  MET A  25      -0.923 -11.113  53.625  1.00 64.15           C
ATOM     72 1HG  MET A  25      -0.486 -12.076  53.362  1.00 64.15           H
ATOM     73 2HG  MET A  25      -0.802 -10.461  52.759  1.00 64.15           H
ATOM     74  SD  MET A  25      -0.069 -10.421  55.032  1.00 64.15           S
ATOM     75  CE  MET A  25       1.623 -10.688  54.530  1.00 64.15           C
ATOM     76 1HE  MET A  25       1.796 -11.755  54.388  1.00 64.15           H
ATOM     77 2HE  MET A  25       1.812 -10.162  53.594  1.00 64.15           H
ATOM     78 3HE  MET A  25       2.294 -10.311  55.301  1.00 64.15           H
ATOM     79  HN  MET A  25      -4.862 -10.967  54.014  1.00 64.15           H
ATOM     80  N   GLU A  26      -4.116 -13.348  52.291  1.00 59.23           N
ATOM     81  CA  GLU A  26      -4.267 -14.603  51.575  1.00 59.23           C
ATOM     82  C   GLU A  26      -4.781 -14.347  50.157  1.00 59.23           C
ATOM     83  O   GLU A  26      -4.311 -14.963  49.202  1.00 59.23           O
ATOM     84  HA  GLU A  26      -3.267 -15.035  51.534  1.00 59.23           H
ATOM     85  CB  GLU A  26      -5.194 -15.557  52.331  1.00 59.23           C
ATOM     86 1HB  GLU A  26      -6.052 -15.007  52.716  1.00 59.23           H
ATOM     87 2HB  GLU A  26      -5.471 -16.390  51.684  1.00 59.23           H
ATOM     88  CG  GLU A  26      -4.484 -16.169  53.540  1.00 59.23           C
ATOM     89 1HG  GLU A  26      -3.602 -16.718  53.209  1.00 59.23           H
ATOM     90 2HG  GLU A  26      -4.136 -15.376  54.202  1.00 59.23           H
ATOM     91  CD  GLU A  26      -5.417 -17.107  54.307  1.00 59.23           C
ATOM     92  OE1 GLU A  26      -4.886 -17.904  55.111  1.00 59.23           O
ATOM     93  OE2 GLU A  26      -6.641 -17.007  54.073  1.00 59.23           O
ATOM     94  HN  GLU A  26      -4.712 -13.241  53.087  1.00 59.23           H
ATOM     95  N   ASP A  27      -5.739 -13.436  50.065  1.00 66.29           N
ATOM     96  CA  ASP A  27      -6.360 -13.130  48.787  1.00 66.29           C
ATOM     97  C   ASP A  27      -5.287 -12.659  47.804  1.00 66.29           C
ATOM     98  O   ASP A  27      -5.325 -13.007  46.625  1.00 66.29           O
ATOM     99  HA  ASP A  27      -6.837 -14.058  48.471  1.00 66.29           H
ATOM    100  CB  ASP A  27      -7.393 -12.011  48.931  1.00 66.29           C
ATOM    101 1HB  ASP A  27      -6.983 -11.208  49.544  1.00 66.29           H
ATOM    102 2HB  ASP A  27      -7.612 -11.585  47.952  1.00 66.29           H
ATOM    103  CG  ASP A  27      -8.683 -12.535  49.565  1.00 66.29           C
ATOM    104  OD1 ASP A  27      -8.884 -13.767  49.508  1.00 66.29           O
ATOM    105  OD2 ASP A  27      -9.439 -11.691  50.094  1.00 66.29           O
ATOM    106  HN  ASP A  27      -6.090 -12.914  50.842  1.00 66.29           H
ATOM    107  N   TYR A  28      -4.355 -11.874  48.325  1.00 66.60           N
ATOM    108  CA  TYR A  28      -3.289 -11.328  47.502  1.00 66.60           C
ATOM    109  C   TYR A  28      -2.296 -12.419  47.096  1.00 66.60           C
ATOM    110  O   TYR A  28      -1.810 -12.432  45.966  1.00 66.60           O
ATOM    111  HA  TYR A  28      -3.741 -10.906  46.604  1.00 66.60           H
ATOM    112  CB  TYR A  28      -2.569 -10.298  48.373  1.00 66.60           C
ATOM    113 1HB  TYR A  28      -3.278  -9.522  48.662  1.00 66.60           H
ATOM    114 2HB  TYR A  28      -2.235 -10.782  49.290  1.00 66.60           H
ATOM    115  CG  TYR A  28      -1.366  -9.640  47.693  1.00 66.60           C
ATOM    116  CD1 TYR A  28      -0.094 -10.122  47.927  1.00 66.60           C
ATOM    117  HD1 TYR A  28       0.054 -10.970  48.595  1.00 66.60           H
ATOM    118  CD2 TYR A  28      -1.553  -8.566  46.847  1.00 66.60           C
ATOM    119  HD2 TYR A  28      -2.558  -8.186  46.663  1.00 66.60           H
ATOM    120  CE1 TYR A  28       1.038  -9.503  47.287  1.00 66.60           C
ATOM    121  HE1 TYR A  28       2.049  -9.873  47.463  1.00 66.60           H
ATOM    122  CE2 TYR A  28      -0.421  -7.948  46.208  1.00 66.60           C
ATOM    123  HE2 TYR A  28      -0.555  -7.099  45.537  1.00 66.60           H
ATOM    124  CZ  TYR A  28       0.819  -8.447  46.459  1.00 66.60           C
ATOM    125  OH  TYR A  28       1.888  -7.863  45.855  1.00 66.60           O
ATOM    126  HH  TYR A  28       1.617  -6.990  45.449  1.00 66.60           H
ATOM    127  HN  TYR A  28      -4.320 -11.612  49.290  1.00 66.60           H
ATOM    128  N   VAL A  29      -2.024 -13.308  48.040  1.00 66.34           N
ATOM    129  CA  VAL A  29      -1.031 -14.347  47.826  1.00 66.34           C
ATOM    130  C   VAL A  29      -1.585 -15.380  46.842  1.00 66.34           C
ATOM    131  O   VAL A  29      -0.847 -15.915  46.016  1.00 66.34           O
ATOM    132  HA  VAL A  29      -0.153 -13.877  47.383  1.00 66.34           H
ATOM    133  CB  VAL A  29      -0.617 -14.960  49.165  1.00 66.34           C
ATOM    134  HB  VAL A  29      -1.523 -15.258  49.692  1.00 66.34           H
ATOM    135  CG1 VAL A  29       0.238 -16.211  48.955  1.00 66.34           C
ATOM    136 1HG1 VAL A  29      -0.332 -16.951  48.394  1.00 66.34           H
ATOM    137 2HG1 VAL A  29       1.138 -15.946  48.398  1.00 66.34           H
ATOM    138 3HG1 VAL A  29       0.519 -16.625  49.923  1.00 66.34           H
ATOM    139  CG2 VAL A  29       0.115 -13.934  50.034  1.00 66.34           C
ATOM    140 1HG2 VAL A  29       1.010 -13.591  49.514  1.00 66.34           H
ATOM    141 2HG2 VAL A  29      -0.542 -13.086  50.225  1.00 66.34           H
ATOM    142 3HG2 VAL A  29       0.398 -14.396  50.980  1.00 66.34           H
ATOM    143  HN  VAL A  29      -2.467 -13.325  48.936  1.00 66.34           H
ATOM    144  N   ASN A  30      -2.881 -15.630  46.963  1.00 61.56           N
ATOM    145  CA  ASN A  30      -3.515 -16.684  46.190  1.00 61.56           C
ATOM    146  C   ASN A  30      -3.925 -16.132  44.823  1.00 61.56           C
ATOM    147  O   ASN A  30      -4.364 -16.882  43.953  1.00 61.56           O
ATOM    148  HA  ASN A  30      -2.767 -17.473  46.113  1.00 61.56           H
ATOM    149  CB  ASN A  30      -4.775 -17.198  46.889  1.00 61.56           C
ATOM    150 1HB  ASN A  30      -5.421 -16.358  47.147  1.00 61.56           H
ATOM    151 2HB  ASN A  30      -5.339 -17.836  46.208  1.00 61.56           H
ATOM    152  CG  ASN A  30      -4.420 -17.982  48.154  1.00 61.56           C
ATOM    153  OD1 ASN A  30      -3.340 -18.533  48.290  1.00 61.56           O
ATOM    154  ND2 ASN A  30      -5.385 -18.002  49.068  1.00 61.56           N
ATOM    155 1HD2 ASN A  30      -6.249 -17.529  48.893  1.00 61.56           H
ATOM    156 2HD2 ASN A  30      -5.248 -18.489  49.930  1.00 61.56           H
ATOM    157  HN  ASN A  30      -3.493 -15.128  47.574  1.00 61.56           H
ATOM    158  N   PHE A  31      -3.767 -14.824  44.677  1.00 68.76           N
ATOM    159  CA  PHE A  31      -4.101 -14.165  43.426  1.00 68.76           C
ATOM    160  C   PHE A  31      -3.207 -14.662  42.288  1.00 68.76           C
ATOM    161  O   PHE A  31      -1.983 -14.634  42.399  1.00 68.76           O
ATOM    162  HA  PHE A  31      -5.140 -14.406  43.201  1.00 68.76           H
ATOM    163  CB  PHE A  31      -3.860 -12.668  43.631  1.00 68.76           C
ATOM    164 1HB  PHE A  31      -4.378 -12.347  44.535  1.00 68.76           H
ATOM    165 2HB  PHE A  31      -2.796 -12.501  43.798  1.00 68.76           H
ATOM    166  CG  PHE A  31      -4.320 -11.797  42.460  1.00 68.76           C
ATOM    167  CD1 PHE A  31      -3.419 -11.367  41.537  1.00 68.76           C
ATOM    168  HD1 PHE A  31      -2.368 -11.641  41.632  1.00 68.76           H
ATOM    169  CD2 PHE A  31      -5.631 -11.454  42.342  1.00 68.76           C
ATOM    170  HD2 PHE A  31      -6.354 -11.800  43.081  1.00 68.76           H
ATOM    171  CE1 PHE A  31      -3.846 -10.559  40.451  1.00 68.76           C
ATOM    172  HE1 PHE A  31      -3.123 -10.213  39.711  1.00 68.76           H
ATOM    173  CE2 PHE A  31      -6.058 -10.647  41.255  1.00 68.76           C
ATOM    174  HE2 PHE A  31      -7.109 -10.372  41.160  1.00 68.76           H
ATOM    175  CZ  PHE A  31      -5.157 -10.216  40.332  1.00 68.76           C
ATOM    176  HZ  PHE A  31      -5.485  -9.596  39.498  1.00 68.76           H
ATOM    177  HN  PHE A  31      -3.418 -14.220  45.393  1.00 68.76           H
ATOM    178  N   ASN A  32      -3.855 -15.106  41.221  1.00 61.71           N
ATOM    179  CA  ASN A  32      -3.134 -15.618  40.068  1.00 61.71           C
ATOM    180  C   ASN A  32      -2.693 -14.448  39.186  1.00 61.71           C
ATOM    181  O   ASN A  32      -3.482 -13.926  38.401  1.00 61.71           O
ATOM    182  HA  ASN A  32      -2.290 -16.171  40.480  1.00 61.71           H
ATOM    183  CB  ASN A  32      -4.023 -16.536  39.226  1.00 61.71           C
ATOM    184 1HB  ASN A  32      -4.544 -17.239  39.875  1.00 61.71           H
ATOM    185 2HB  ASN A  32      -4.785 -15.945  38.719  1.00 61.71           H
ATOM    186  CG  ASN A  32      -3.196 -17.304  38.193  1.00 61.71           C
ATOM    187  OD1 ASN A  32      -1.985 -17.175  38.109  1.00 61.71           O
ATOM    188  ND2 ASN A  32      -3.914 -18.109  37.415  1.00 61.71           N
ATOM    189 1HD2 ASN A  32      -4.905 -18.168  37.537  1.00 61.71           H
ATOM    190 2HD2 ASN A  32      -3.463 -18.654  36.708  1.00 61.71           H
ATOM    191  HN  ASN A  32      -4.851 -15.118  41.136  1.00 61.71           H
ATOM    192  N   PHE A  33      -1.433 -14.071  39.345  1.00 64.93           N
ATOM    193  CA  PHE A  33      -0.846 -13.046  38.499  1.00 64.93           C
ATOM    194  C   PHE A  33      -0.415 -13.629  37.151  1.00 64.93           C
ATOM    195  O   PHE A  33       0.778 -13.742  36.873  1.00 64.93           O
ATOM    196  HA  PHE A  33      -1.609 -12.285  38.337  1.00 64.93           H
ATOM    197  CB  PHE A  33       0.389 -12.516  39.230  1.00 64.93           C
ATOM    198 1HB  PHE A  33       1.036 -13.355  39.485  1.00 64.93           H
ATOM    199 2HB  PHE A  33       0.952 -11.874  38.552  1.00 64.93           H
ATOM    200  CG  PHE A  33       0.069 -11.731  40.504  1.00 64.93           C
ATOM    201  CD1 PHE A  33      -0.200 -10.400  40.433  1.00 64.93           C
ATOM    202  HD1 PHE A  33      -0.188  -9.892  39.469  1.00 64.93           H
ATOM    203  CD2 PHE A  33       0.054 -12.365  41.707  1.00 64.93           C
ATOM    204  HD2 PHE A  33       0.270 -13.432  41.764  1.00 64.93           H
ATOM    205  CE1 PHE A  33      -0.497  -9.672  41.616  1.00 64.93           C
ATOM    206  HE1 PHE A  33      -0.713  -8.605  41.559  1.00 64.93           H
ATOM    207  CE2 PHE A  33      -0.243 -11.637  42.889  1.00 64.93           C
ATOM    208  HE2 PHE A  33      -0.255 -12.146  43.854  1.00 64.93           H
ATOM    209  CZ  PHE A  33      -0.512 -10.306  42.819  1.00 64.93           C
ATOM    210  HZ  PHE A  33      -0.741  -9.748  43.727  1.00 64.93           H
ATOM    211  HN  PHE A  33      -0.818 -14.452  40.036  1.00 64.93           H
ATOM    212  N   THR A  34      -1.410 -13.982  36.351  1.00 63.26           N
ATOM    213  CA  THR A  34      -1.167 -14.313  34.957  1.00 63.26           C
ATOM    214  C   THR A  34      -0.574 -13.110  34.219  1.00 63.26           C
ATOM    215  O   THR A  34      -1.005 -11.977  34.425  1.00 63.26           O
ATOM    216  HA  THR A  34      -0.425 -15.110  34.916  1.00 63.26           H
ATOM    217  CB  THR A  34      -2.482 -14.808  34.352  1.00 63.26           C
ATOM    218  HB  THR A  34      -2.411 -14.874  33.266  1.00 63.26           H
ATOM    219  OG1 THR A  34      -3.458 -13.898  34.851  1.00 63.26           O
ATOM    220  HG1 THR A  34      -3.233 -12.966  34.568  1.00 63.26           H
ATOM    221  CG2 THR A  34      -2.913 -16.163  34.918  1.00 63.26           C
ATOM    222 1HG2 THR A  34      -3.049 -16.080  35.996  1.00 63.26           H
ATOM    223 2HG2 THR A  34      -2.145 -16.906  34.705  1.00 63.26           H
ATOM    224 3HG2 THR A  34      -3.852 -16.468  34.455  1.00 63.26           H
ATOM    225  HN  THR A  34      -2.365 -14.045  36.640  1.00 63.26           H
ATOM    226  N   ASP A  35       0.405 -13.399  33.374  1.00 65.79           N
ATOM    227  CA  ASP A  35       1.082 -12.352  32.627  1.00 65.79           C
ATOM    228  C   ASP A  35       0.227 -11.959  31.421  1.00 65.79           C
ATOM    229  O   ASP A  35       0.537 -12.328  30.289  1.00 65.79           O
ATOM    230  HA  ASP A  35       1.208 -11.532  33.334  1.00 65.79           H
ATOM    231  CB  ASP A  35       2.438 -12.834  32.109  1.00 65.79           C
ATOM    232 1HB  ASP A  35       2.341 -13.844  31.709  1.00 65.79           H
ATOM    233 2HB  ASP A  35       2.765 -12.197  31.288  1.00 65.79           H
ATOM    234  CG  ASP A  35       3.487 -12.820  33.222  1.00 65.79           C
ATOM    235  OD1 ASP A  35       3.324 -11.992  34.145  1.00 65.79           O
ATOM    236  OD2 ASP A  35       4.429 -13.636  33.126  1.00 65.79           O
ATOM    237  HN  ASP A  35       0.736 -14.326  33.197  1.00 65.79           H
ATOM    238  N   PHE A  36      -0.832 -11.214  31.704  1.00 81.75           N
ATOM    239  CA  PHE A  36      -1.637 -10.626  30.647  1.00 81.75           C
ATOM    240  C   PHE A  36      -0.972  -9.367  30.087  1.00 81.75           C
ATOM    241  O   PHE A  36      -1.319  -8.909  28.999  1.00 81.75           O
ATOM    242  HA  PHE A  36      -1.726 -11.371  29.856  1.00 81.75           H
ATOM    243  CB  PHE A  36      -2.982 -10.245  31.269  1.00 81.75           C
ATOM    244 1HB  PHE A  36      -2.801  -9.656  32.168  1.00 81.75           H
ATOM    245 2HB  PHE A  36      -3.525  -9.606  30.572  1.00 81.75           H
ATOM    246  CG  PHE A  36      -3.862 -11.443  31.630  1.00 81.75           C
ATOM    247  CD1 PHE A  36      -3.856 -12.553  30.845  1.00 81.75           C
ATOM    248  HD1 PHE A  36      -3.223 -12.590  29.958  1.00 81.75           H
ATOM    249  CD2 PHE A  36      -4.652 -11.397  32.737  1.00 81.75           C
ATOM    250  HD2 PHE A  36      -4.657 -10.507  33.366  1.00 81.75           H
ATOM    251  CE1 PHE A  36      -4.673 -13.665  31.181  1.00 81.75           C
ATOM    252  HE1 PHE A  36      -4.668 -14.555  30.551  1.00 81.75           H
ATOM    253  CE2 PHE A  36      -5.469 -12.509  33.073  1.00 81.75           C
ATOM    254  HE2 PHE A  36      -6.101 -12.473  33.959  1.00 81.75           H
ATOM    255  CZ  PHE A  36      -5.462 -13.619  32.287  1.00 81.75           C
ATOM    256  HZ  PHE A  36      -6.089 -14.473  32.545  1.00 81.75           H
ATOM    257  HN  PHE A  36      -1.141 -11.011  32.633  1.00 81.75           H
ATOM    258  N   TYR A  37      -0.029  -8.843  30.855  1.00 86.65           N
ATOM    259  CA  TYR A  37       0.804  -7.752  30.378  1.00 86.65           C
ATOM    260  C   TYR A  37       1.984  -8.281  29.560  1.00 86.65           C
ATOM    261  O   TYR A  37       2.858  -8.963  30.092  1.00 86.65           O
ATOM    262  HA  TYR A  37       0.190  -7.112  29.746  1.00 86.65           H
ATOM    263  CB  TYR A  37       1.340  -7.053  31.630  1.00 86.65           C
ATOM    264 1HB  TYR A  37       0.504  -6.822  32.290  1.00 86.65           H
ATOM    265 2HB  TYR A  37       1.991  -7.742  32.168  1.00 86.65           H
ATOM    266  CG  TYR A  37       2.114  -5.766  31.340  1.00 86.65           C
ATOM    267  CD1 TYR A  37       3.492  -5.788  31.277  1.00 86.65           C
ATOM    268  HD1 TYR A  37       4.030  -6.723  31.435  1.00 86.65           H
ATOM    269  CD2 TYR A  37       1.433  -4.582  31.140  1.00 86.65           C
ATOM    270  HD2 TYR A  37       0.345  -4.564  31.189  1.00 86.65           H
ATOM    271  CE1 TYR A  37       4.221  -4.576  31.005  1.00 86.65           C
ATOM    272  HE1 TYR A  37       5.310  -4.580  30.953  1.00 86.65           H
ATOM    273  CE2 TYR A  37       2.162  -3.370  30.867  1.00 86.65           C
ATOM    274  HE2 TYR A  37       1.637  -2.428  30.708  1.00 86.65           H
ATOM    275  CZ  TYR A  37       3.519  -3.427  30.813  1.00 86.65           C
ATOM    276  OH  TYR A  37       4.207  -2.282  30.555  1.00 86.65           O
ATOM    277  HH  TYR A  37       5.166  -2.495  30.367  1.00 86.65           H
ATOM    278  HN  TYR A  37       0.170  -9.151  31.786  1.00 86.65           H
ATOM    279  N   CYS A  38       1.971  -7.945  28.278  1.00 90.08           N
ATOM    280  CA  CYS A  38       2.961  -8.474  27.356  1.00 90.08           C
ATOM    281  C   CYS A  38       3.992  -7.378  27.078  1.00 90.08           C
ATOM    282  O   CYS A  38       3.664  -6.344  26.499  1.00 90.08           O
ATOM    283  HA  CYS A  38       3.426  -9.326  27.851  1.00 90.08           H
ATOM    284  CB  CYS A  38       2.316  -8.990  26.068  1.00 90.08           C
ATOM    285 1HB  CYS A  38       1.532  -9.709  26.307  1.00 90.08           H
ATOM    286 2HB  CYS A  38       1.842  -8.167  25.534  1.00 90.08           H
ATOM    287  SG  CYS A  38       3.582  -9.776  25.006  1.00 90.08           S
ATOM    288  HN  CYS A  38       1.301  -7.325  27.869  1.00 90.08           H
ATOM    289  N   GLU A  39       5.219  -7.642  27.503  1.00 82.18           N
ATOM    290  CA  GLU A  39       6.336  -6.786  27.145  1.00 82.18           C
ATOM    291  C   GLU A  39       6.915  -7.206  25.792  1.00 82.18           C
ATOM    292  O   GLU A  39       7.307  -8.358  25.612  1.00 82.18           O
ATOM    293  HA  GLU A  39       5.920  -5.781  27.073  1.00 82.18           H
ATOM    294  CB  GLU A  39       7.413  -6.805  28.232  1.00 82.18           C
ATOM    295 1HB  GLU A  39       7.737  -7.831  28.409  1.00 82.18           H
ATOM    296 2HB  GLU A  39       8.228  -6.138  27.953  1.00 82.18           H
ATOM    297  CG  GLU A  39       6.861  -6.281  29.559  1.00 82.18           C
ATOM    298 1HG  GLU A  39       6.403  -5.304  29.406  1.00 82.18           H
ATOM    299 2HG  GLU A  39       6.078  -6.947  29.920  1.00 82.18           H
ATOM    300  CD  GLU A  39       7.969  -6.172  30.609  1.00 82.18           C
ATOM    301  OE1 GLU A  39       7.684  -5.589  31.677  1.00 82.18           O
ATOM    302  OE2 GLU A  39       9.077  -6.675  30.319  1.00 82.18           O
ATOM    303  HN  GLU A  39       5.454  -8.424  28.081  1.00 82.18           H
ATOM    304  N   LYS A  40       6.951  -6.249  24.877  1.00 88.70           N
ATOM    305  CA  LYS A  40       7.299  -6.546  23.497  1.00 88.70           C
ATOM    306  C   LYS A  40       8.697  -6.000  23.200  1.00 88.70           C
ATOM    307  O   LYS A  40       8.975  -5.572  22.081  1.00 88.70           O
ATOM    308  HA  LYS A  40       7.322  -7.631  23.392  1.00 88.70           H
ATOM    309  CB  LYS A  40       6.220  -6.022  22.548  1.00 88.70           C
ATOM    310 1HB  LYS A  40       6.060  -4.958  22.724  1.00 88.70           H
ATOM    311 2HB  LYS A  40       6.556  -6.127  21.516  1.00 88.70           H
ATOM    312  CG  LYS A  40       4.905  -6.779  22.741  1.00 88.70           C
ATOM    313 1HG  LYS A  40       5.077  -7.850  22.626  1.00 88.70           H
ATOM    314 2HG  LYS A  40       4.536  -6.623  23.755  1.00 88.70           H
ATOM    315  CD  LYS A  40       3.852  -6.316  21.732  1.00 88.70           C
ATOM    316 1HD  LYS A  40       3.631  -5.260  21.891  1.00 88.70           H
ATOM    317 2HD  LYS A  40       4.245  -6.411  20.720  1.00 88.70           H
ATOM    318  CE  LYS A  40       2.567  -7.136  21.865  1.00 88.70           C
ATOM    319 1HE  LYS A  40       2.783  -8.191  21.702  1.00 88.70           H
ATOM    320 2HE  LYS A  40       2.173  -7.044  22.878  1.00 88.70           H
ATOM    321  NZ  LYS A  40       1.554  -6.674  20.889  1.00 88.70           N
ATOM    322 1HZ  LYS A  40       0.793  -7.344  20.850  1.00 88.70           H
ATOM    323 2HZ  LYS A  40       1.195  -5.771  21.177  1.00 88.70           H
ATOM    324 3HZ  LYS A  40       1.981  -6.593  19.973  1.00 88.70           H
ATOM    325  HN  LYS A  40       6.747  -5.288  25.064  1.00 88.70           H
ATOM    326  N   ASN A  41       9.540  -6.033  24.222  1.00 82.66           N
ATOM    327  CA  ASN A  41      10.895  -5.527  24.091  1.00 82.66           C
ATOM    328  C   ASN A  41      11.600  -6.258  22.946  1.00 82.66           C
ATOM    329  O   ASN A  41      12.341  -5.647  22.178  1.00 82.66           O
ATOM    330  HA  ASN A  41      10.785  -4.460  23.899  1.00 82.66           H
ATOM    331  CB  ASN A  41      11.699  -5.766  25.371  1.00 82.66           C
ATOM    332 1HB  ASN A  41      11.612  -6.811  25.669  1.00 82.66           H
ATOM    333 2HB  ASN A  41      12.756  -5.577  25.182  1.00 82.66           H
ATOM    334  CG  ASN A  41      11.208  -4.864  26.504  1.00 82.66           C
ATOM    335  OD1 ASN A  41      10.763  -3.747  26.294  1.00 82.66           O
ATOM    336  ND2 ASN A  41      11.313  -5.407  27.713  1.00 82.66           N
ATOM    337 1HD2 ASN A  41      11.688  -6.329  27.816  1.00 82.66           H
ATOM    338 2HD2 ASN A  41      11.018  -4.895  28.519  1.00 82.66           H
ATOM    339  HN  ASN A  41       9.310  -6.397  25.125  1.00 82.66           H
ATOM    340  N   ASN A  42      11.344  -7.555  22.869  1.00 84.34           N
ATOM    341  CA  ASN A  42      11.995  -8.388  21.872  1.00 84.34           C
ATOM    342  C   ASN A  42      11.582  -7.921  20.475  1.00 84.34           C
ATOM    343  O   ASN A  42      12.389  -7.939  19.547  1.00 84.34           O
ATOM    344  HA  ASN A  42      13.063  -8.270  22.053  1.00 84.34           H
ATOM    345  CB  ASN A  42      11.580  -9.853  22.022  1.00 84.34           C
ATOM    346 1HB  ASN A  42      10.493  -9.933  21.983  1.00 84.34           H
ATOM    347 2HB  ASN A  42      11.972 -10.434  21.187  1.00 84.34           H
ATOM    348  CG  ASN A  42      12.092 -10.436  23.341  1.00 84.34           C
ATOM    349  OD1 ASN A  42      12.891  -9.840  24.044  1.00 84.34           O
ATOM    350  ND2 ASN A  42      11.589 -11.632  23.635  1.00 84.34           N
ATOM    351 1HD2 ASN A  42      10.937 -12.066  23.015  1.00 84.34           H
ATOM    352 2HD2 ASN A  42      11.864 -12.096  24.478  1.00 84.34           H
ATOM    353  HN  ASN A  42      10.707  -8.037  23.471  1.00 84.34           H
ATOM    354  N   VAL A  43      10.326  -7.513  20.369  1.00 91.27           N
ATOM    355  CA  VAL A  43       9.778  -7.100  19.088  1.00 91.27           C
ATOM    356  C   VAL A  43      10.453  -5.800  18.646  1.00 91.27           C
ATOM    357  O   VAL A  43      10.809  -5.647  17.478  1.00 91.27           O
ATOM    358  HA  VAL A  43      10.011  -7.880  18.364  1.00 91.27           H
ATOM    359  CB  VAL A  43       8.256  -6.981  19.184  1.00 91.27           C
ATOM    360  HB  VAL A  43       8.026  -6.144  19.844  1.00 91.27           H
ATOM    361  CG1 VAL A  43       7.643  -6.681  17.815  1.00 91.27           C
ATOM    362 1HG1 VAL A  43       8.044  -5.741  17.435  1.00 91.27           H
ATOM    363 2HG1 VAL A  43       7.887  -7.487  17.123  1.00 91.27           H
ATOM    364 3HG1 VAL A  43       6.560  -6.601  17.911  1.00 91.27           H
ATOM    365  CG2 VAL A  43       7.644  -8.243  19.795  1.00 91.27           C
ATOM    366 1HG2 VAL A  43       7.889  -9.103  19.171  1.00 91.27           H
ATOM    367 2HG2 VAL A  43       8.047  -8.394  20.796  1.00 91.27           H
ATOM    368 3HG2 VAL A  43       6.562  -8.132  19.851  1.00 91.27           H
ATOM    369  HN  VAL A  43       9.688  -7.463  21.138  1.00 91.27           H
ATOM    370  N   ARG A  44      10.609  -4.896  19.602  1.00 86.77           N
ATOM    371  CA  ARG A  44      11.221  -3.608  19.322  1.00 86.77           C
ATOM    372  C   ARG A  44      12.689  -3.792  18.933  1.00 86.77           C
ATOM    373  O   ARG A  44      13.199  -3.080  18.069  1.00 86.77           O
ATOM    374  HA  ARG A  44      10.643  -3.200  18.493  1.00 86.77           H
ATOM    375  CB  ARG A  44      11.134  -2.682  20.537  1.00 86.77           C
ATOM    376 1HB  ARG A  44      11.559  -3.179  21.409  1.00 86.77           H
ATOM    377 2HB  ARG A  44      11.730  -1.786  20.359  1.00 86.77           H
ATOM    378  CG  ARG A  44       9.684  -2.288  20.823  1.00 86.77           C
ATOM    379 1HG  ARG A  44       9.195  -1.988  19.897  1.00 86.77           H
ATOM    380 2HG  ARG A  44       9.139  -3.149  21.208  1.00 86.77           H
ATOM    381  CD  ARG A  44       9.617  -1.142  21.835  1.00 86.77           C
ATOM    382 1HD  ARG A  44      10.288  -0.338  21.532  1.00 86.77           H
ATOM    383 2HD  ARG A  44       8.610  -0.725  21.859  1.00 86.77           H
ATOM    384  NE  ARG A  44       9.992  -1.632  23.180  1.00 86.77           N
ATOM    385  HE  ARG A  44      10.965  -1.693  23.402  1.00 86.77           H
ATOM    386  CZ  ARG A  44       9.109  -1.999  24.119  1.00 86.77           C
ATOM    387  NH1 ARG A  44       7.793  -1.937  23.876  1.00 86.77           N
ATOM    388 1HH1 ARG A  44       7.463  -1.616  22.989  1.00 86.77           H
ATOM    389 2HH1 ARG A  44       7.141  -2.213  24.583  1.00 86.77           H
ATOM    390  NH2 ARG A  44       9.563  -2.428  25.305  1.00 86.77           N
ATOM    391 1HH2 ARG A  44       8.917  -2.705  26.017  1.00 86.77           H
ATOM    392 2HH2 ARG A  44      10.547  -2.471  25.478  1.00 86.77           H
ATOM    393  HN  ARG A  44      10.327  -5.032  20.552  1.00 86.77           H
ATOM    394  N   GLN A  45      13.328  -4.749  19.590  1.00 83.23           N
ATOM    395  CA  GLN A  45      14.732  -5.021  19.337  1.00 83.23           C
ATOM    396  C   GLN A  45      14.923  -5.551  17.915  1.00 83.23           C
ATOM    397  O   GLN A  45      15.847  -5.140  17.214  1.00 83.23           O
ATOM    398  HA  GLN A  45      15.237  -4.061  19.446  1.00 83.23           H
ATOM    399  CB  GLN A  45      15.294  -6.003  20.368  1.00 83.23           C
ATOM    400 1HB  GLN A  45      15.051  -5.659  21.373  1.00 83.23           H
ATOM    401 2HB  GLN A  45      14.824  -6.978  20.241  1.00 83.23           H
ATOM    402  CG  GLN A  45      16.811  -6.140  20.224  1.00 83.23           C
ATOM    403 1HG  GLN A  45      17.053  -6.519  19.231  1.00 83.23           H
ATOM    404 2HG  GLN A  45      17.279  -5.159  20.313  1.00 83.23           H
ATOM    405  CD  GLN A  45      17.380  -7.081  21.287  1.00 83.23           C
ATOM    406  OE1 GLN A  45      16.661  -7.776  21.986  1.00 83.23           O
ATOM    407  NE2 GLN A  45      18.707  -7.065  21.370  1.00 83.23           N
ATOM    408 1HE2 GLN A  45      19.239  -6.471  20.766  1.00 83.23           H
ATOM    409 2HE2 GLN A  45      19.174  -7.647  22.036  1.00 83.23           H
ATOM    410  HN  GLN A  45      12.902  -5.332  20.282  1.00 83.23           H
ATOM    411  N   PHE A  46      14.035  -6.455  17.530  1.00 92.22           N
ATOM    412  CA  PHE A  46      14.057  -7.000  16.183  1.00 92.22           C
ATOM    413  C   PHE A  46      13.906  -5.891  15.140  1.00 92.22           C
ATOM    414  O   PHE A  46      14.668  -5.833  14.176  1.00 92.22           O
ATOM    415  HA  PHE A  46      15.020  -7.494  16.050  1.00 92.22           H
ATOM    416  CB  PHE A  46      12.868  -7.957  16.068  1.00 92.22           C
ATOM    417 1HB  PHE A  46      13.033  -8.806  16.732  1.00 92.22           H
ATOM    418 2HB  PHE A  46      11.970  -7.448  16.418  1.00 92.22           H
ATOM    419  CG  PHE A  46      12.623  -8.478  14.651  1.00 92.22           C
ATOM    420  CD1 PHE A  46      11.676  -7.896  13.867  1.00 92.22           C
ATOM    421  HD1 PHE A  46      11.091  -7.060  14.249  1.00 92.22           H
ATOM    422  CD2 PHE A  46      13.353  -9.522  14.174  1.00 92.22           C
ATOM    423  HD2 PHE A  46      14.112  -9.988  14.802  1.00 92.22           H
ATOM    424  CE1 PHE A  46      11.448  -8.379  12.551  1.00 92.22           C
ATOM    425  HE1 PHE A  46      10.689  -7.913  11.924  1.00 92.22           H
ATOM    426  CE2 PHE A  46      13.125 -10.005  12.858  1.00 92.22           C
ATOM    427  HE2 PHE A  46      13.710 -10.841  12.476  1.00 92.22           H
ATOM    428  CZ  PHE A  46      12.178  -9.423  12.075  1.00 92.22           C
ATOM    429  HZ  PHE A  46      12.003  -9.794  11.064  1.00 92.22           H
ATOM    430  HN  PHE A  46      13.311  -6.814  18.119  1.00 92.22           H
ATOM    431  N   ALA A  47      12.918  -5.038  15.368  1.00 93.03           N
ATOM    432  CA  ALA A  47      12.610  -3.979  14.423  1.00 93.03           C
ATOM    433  C   ALA A  47      13.835  -3.078  14.256  1.00 93.03           C
ATOM    434  O   ALA A  47      14.152  -2.655  13.145  1.00 93.03           O
ATOM    435  HA  ALA A  47      12.380  -4.446  13.465  1.00 93.03           H
ATOM    436  CB  ALA A  47      11.380  -3.207  14.903  1.00 93.03           C
ATOM    437 1HB  ALA A  47      10.530  -3.886  14.977  1.00 93.03           H
ATOM    438 2HB  ALA A  47      11.583  -2.772  15.882  1.00 93.03           H
ATOM    439 3HB  ALA A  47      11.149  -2.413  14.193  1.00 93.03           H
ATOM    440  HN  ALA A  47      12.334  -5.063  16.180  1.00 93.03           H
ATOM    441  N   SER A  48      14.491  -2.812  15.376  1.00 91.29           N
ATOM    442  CA  SER A  48      15.556  -1.823  15.402  1.00 91.29           C
ATOM    443  C   SER A  48      16.743  -2.310  14.569  1.00 91.29           C
ATOM    444  O   SER A  48      17.521  -1.505  14.061  1.00 91.29           O
ATOM    445  HA  SER A  48      15.125  -0.923  14.965  1.00 91.29           H
ATOM    446  CB  SER A  48      15.999  -1.530  16.837  1.00 91.29           C
ATOM    447 1HB  SER A  48      16.668  -0.669  16.841  1.00 91.29           H
ATOM    448 2HB  SER A  48      15.130  -1.261  17.437  1.00 91.29           H
ATOM    449  OG  SER A  48      16.658  -2.645  17.431  1.00 91.29           O
ATOM    450  HG  SER A  48      16.273  -3.498  17.078  1.00 91.29           H
ATOM    451  HN  SER A  48      14.305  -3.257  16.252  1.00 91.29           H
ATOM    452  N   HIS A  49      16.844  -3.626  14.454  1.00 87.18           N
ATOM    453  CA  HIS A  49      17.974  -4.233  13.772  1.00 87.18           C
ATOM    454  C   HIS A  49      17.617  -4.478  12.305  1.00 87.18           C
ATOM    455  O   HIS A  49      18.437  -4.253  11.416  1.00 87.18           O
ATOM    456  HA  HIS A  49      18.793  -3.515  13.823  1.00 87.18           H
ATOM    457  CB  HIS A  49      18.424  -5.506  14.493  1.00 87.18           C
ATOM    458 1HB  HIS A  49      17.554  -6.137  14.672  1.00 87.18           H
ATOM    459 2HB  HIS A  49      19.094  -6.064  13.839  1.00 87.18           H
ATOM    460  CG  HIS A  49      19.124  -5.253  15.807  1.00 87.18           C
ATOM    461  ND1 HIS A  49      20.267  -4.479  15.911  1.00 87.18           N
ATOM    462  HD1 HIS A  49      20.735  -4.023  15.155  1.00 87.18           H
ATOM    463  CD2 HIS A  49      18.830  -5.677  17.070  1.00 87.18           C
ATOM    464  HD2 HIS A  49      17.987  -6.309  17.349  1.00 87.18           H
ATOM    465  CE1 HIS A  49      20.636  -4.448  17.183  1.00 87.18           C
ATOM    466  HE1 HIS A  49      21.500  -3.920  17.587  1.00 87.18           H
ATOM    467  NE2 HIS A  49      19.744  -5.191  17.900  1.00 87.18           N
ATOM    468  HN  HIS A  49      16.173  -4.273  14.817  1.00 87.18           H
ATOM    469  N   PHE A  50      16.391  -4.936  12.096  1.00 81.68           N
ATOM    470  CA  PHE A  50      16.024  -5.538  10.825  1.00 81.68           C
ATOM    471  C   PHE A  50      15.431  -4.495   9.875  1.00 81.68           C
ATOM    472  O   PHE A  50      15.738  -4.490   8.684  1.00 81.68           O
ATOM    473  HA  PHE A  50      16.933  -5.951  10.388  1.00 81.68           H
ATOM    474  CB  PHE A  50      14.963  -6.600  11.124  1.00 81.68           C
ATOM    475 1HB  PHE A  50      15.322  -7.242  11.928  1.00 81.68           H
ATOM    476 2HB  PHE A  50      14.062  -6.107  11.488  1.00 81.68           H
ATOM    477  CG  PHE A  50      14.599  -7.471   9.920  1.00 81.68           C
ATOM    478  CD1 PHE A  50      13.406  -7.299   9.292  1.00 81.68           C
ATOM    479  HD1 PHE A  50      12.708  -6.540   9.646  1.00 81.68           H
ATOM    480  CD2 PHE A  50      15.470  -8.419   9.478  1.00 81.68           C
ATOM    481  HD2 PHE A  50      16.426  -8.557   9.982  1.00 81.68           H
ATOM    482  CE1 PHE A  50      13.068  -8.108   8.174  1.00 81.68           C
ATOM    483  HE1 PHE A  50      12.111  -7.969   7.671  1.00 81.68           H
ATOM    484  CE2 PHE A  50      15.132  -9.227   8.361  1.00 81.68           C
ATOM    485  HE2 PHE A  50      15.829  -9.986   8.007  1.00 81.68           H
ATOM    486  CZ  PHE A  50      13.938  -9.055   7.733  1.00 81.68           C
ATOM    487  HZ  PHE A  50      13.679  -9.675   6.875  1.00 81.68           H
ATOM    488  HN  PHE A  50      15.658  -4.901  12.775  1.00 81.68           H
ATOM    489  N   LEU A  51      14.593  -3.637  10.438  1.00 93.96           N
ATOM    490  CA  LEU A  51      13.737  -2.787   9.629  1.00 93.96           C
ATOM    491  C   LEU A  51      14.575  -1.666   9.011  1.00 93.96           C
ATOM    492  O   LEU A  51      14.456  -1.381   7.821  1.00 93.96           O
ATOM    493  HA  LEU A  51      13.335  -3.401   8.823  1.00 93.96           H
ATOM    494  CB  LEU A  51      12.549  -2.285  10.451  1.00 93.96           C
ATOM    495 1HB  LEU A  51      12.933  -1.705  11.291  1.00 93.96           H
ATOM    496 2HB  LEU A  51      11.967  -1.602   9.833  1.00 93.96           H
ATOM    497  CG  LEU A  51      11.608  -3.360  10.998  1.00 93.96           C
ATOM    498  HG  LEU A  51      12.155  -3.949  11.735  1.00 93.96           H
ATOM    499  CD1 LEU A  51      10.414  -2.731  11.718  1.00 93.96           C
ATOM    500 1HD1 LEU A  51      10.771  -2.123  12.550  1.00 93.96           H
ATOM    501 2HD1 LEU A  51       9.860  -2.103  11.021  1.00 93.96           H
ATOM    502 3HD1 LEU A  51       9.762  -3.517  12.097  1.00 93.96           H
ATOM    503  CD2 LEU A  51      11.169  -4.319   9.889  1.00 93.96           C
ATOM    504 1HD2 LEU A  51      10.647  -3.761   9.112  1.00 93.96           H
ATOM    505 2HD2 LEU A  51      12.045  -4.806   9.461  1.00 93.96           H
ATOM    506 3HD2 LEU A  51      10.501  -5.073  10.305  1.00 93.96           H
ATOM    507  HN  LEU A  51      14.494  -3.519  11.426  1.00 93.96           H
ATOM    508  N   PRO A  52      15.435  -1.014   9.805  1.00 95.71           N
ATOM    509  CA  PRO A  52      16.106   0.206   9.349  1.00 95.71           C
ATOM    510  C   PRO A  52      16.814   0.012   8.018  1.00 95.71           C
ATOM    511  O   PRO A  52      16.649   0.814   7.100  1.00 95.71           O
ATOM    512  HA  PRO A  52      15.372   0.992   9.169  1.00 95.71           H
ATOM    513  CB  PRO A  52      17.091   0.521  10.476  1.00 95.71           C
ATOM    514 1HB  PRO A  52      18.068   0.073  10.292  1.00 95.71           H
ATOM    515 2HB  PRO A  52      17.249   1.594  10.583  1.00 95.71           H
ATOM    516  CG  PRO A  52      16.421  -0.075  11.708  1.00 95.71           C
ATOM    517 1HG  PRO A  52      17.135  -0.249  12.513  1.00 95.71           H
ATOM    518 2HG  PRO A  52      15.657   0.587  12.113  1.00 95.71           H
ATOM    519  CD  PRO A  52      15.831  -1.372  11.179  1.00 95.71           C
ATOM    520 1HD  PRO A  52      16.561  -2.182  11.187  1.00 95.71           H
ATOM    521 2HD  PRO A  52      14.984  -1.705  11.778  1.00 95.71           H
ATOM    522  N   PRO A  53      17.616  -1.053   7.881  1.00 95.89           N
ATOM    523  CA  PRO A  53      18.410  -1.248   6.666  1.00 95.89           C
ATOM    524  C   PRO A  53      17.545  -1.570   5.458  1.00 95.89           C
ATOM    525  O   PRO A  53      17.862  -1.169   4.339  1.00 95.89           O
ATOM    526  HA  PRO A  53      18.932  -0.328   6.405  1.00 95.89           H
ATOM    527  CB  PRO A  53      19.340  -2.409   7.024  1.00 95.89           C
ATOM    528 1HB  PRO A  53      19.565  -3.026   6.154  1.00 95.89           H
ATOM    529 2HB  PRO A  53      20.293  -2.054   7.416  1.00 95.89           H
ATOM    530  CG  PRO A  53      18.569  -3.177   8.059  1.00 95.89           C
ATOM    531 1HG  PRO A  53      17.877  -3.880   7.595  1.00 95.89           H
ATOM    532 2HG  PRO A  53      19.235  -3.759   8.696  1.00 95.89           H
ATOM    533  CD  PRO A  53      17.831  -2.139   8.854  1.00 95.89           C
ATOM    534 1HD  PRO A  53      16.888  -2.525   9.241  1.00 95.89           H
ATOM    535 2HD  PRO A  53      18.414  -1.801   9.711  1.00 95.89           H
ATOM    536  N   LEU A  54      16.466  -2.292   5.718  1.00 93.94           N
ATOM    537  CA  LEU A  54      15.578  -2.722   4.652  1.00 93.94           C
ATOM    538  C   LEU A  54      14.858  -1.503   4.071  1.00 93.94           C
ATOM    539  O   LEU A  54      14.700  -1.392   2.856  1.00 93.94           O
ATOM    540  HA  LEU A  54      16.196  -3.163   3.870  1.00 93.94           H
ATOM    541  CB  LEU A  54      14.631  -3.815   5.151  1.00 93.94           C
ATOM    542 1HB  LEU A  54      14.127  -3.451   6.046  1.00 93.94           H
ATOM    543 2HB  LEU A  54      13.861  -3.974   4.395  1.00 93.94           H
ATOM    544  CG  LEU A  54      15.275  -5.165   5.474  1.00 93.94           C
ATOM    545  HG  LEU A  54      16.019  -5.009   6.256  1.00 93.94           H
ATOM    546  CD1 LEU A  54      14.240  -6.148   6.024  1.00 93.94           C
ATOM    547 1HD1 LEU A  54      13.802  -5.743   6.936  1.00 93.94           H
ATOM    548 2HD1 LEU A  54      13.457  -6.304   5.283  1.00 93.94           H
ATOM    549 3HD1 LEU A  54      14.725  -7.099   6.246  1.00 93.94           H
ATOM    550  CD2 LEU A  54      16.010  -5.727   4.256  1.00 93.94           C
ATOM    551 1HD2 LEU A  54      15.304  -5.865   3.437  1.00 93.94           H
ATOM    552 2HD2 LEU A  54      16.791  -5.032   3.950  1.00 93.94           H
ATOM    553 3HD2 LEU A  54      16.459  -6.687   4.514  1.00 93.94           H
ATOM    554  HN  LEU A  54      16.195  -2.583   6.636  1.00 93.94           H
ATOM    555  N   TYR A  55      14.442  -0.620   4.966  1.00 94.27           N
ATOM    556  CA  TYR A  55      13.705   0.565   4.560  1.00 94.27           C
ATOM    557  C   TYR A  55      14.591   1.512   3.749  1.00 94.27           C
ATOM    558  O   TYR A  55      14.136   2.118   2.781  1.00 94.27           O
ATOM    559  HA  TYR A  55      12.867   0.245   3.942  1.00 94.27           H
ATOM    560  CB  TYR A  55      13.284   1.263   5.855  1.00 94.27           C
ATOM    561 1HB  TYR A  55      14.136   1.291   6.534  1.00 94.27           H
ATOM    562 2HB  TYR A  55      13.022   2.297   5.630  1.00 94.27           H
ATOM    563  CG  TYR A  55      12.105   0.597   6.567  1.00 94.27           C
ATOM    564  CD1 TYR A  55      11.577  -0.579   6.074  1.00 94.27           C
ATOM    565  HD1 TYR A  55      11.999  -1.032   5.178  1.00 94.27           H
ATOM    566  CD2 TYR A  55      11.570   1.172   7.702  1.00 94.27           C
ATOM    567  HD2 TYR A  55      11.987   2.100   8.091  1.00 94.27           H
ATOM    568  CE1 TYR A  55      10.467  -1.206   6.744  1.00 94.27           C
ATOM    569  HE1 TYR A  55      10.040  -2.135   6.365  1.00 94.27           H
ATOM    570  CE2 TYR A  55      10.460   0.545   8.372  1.00 94.27           C
ATOM    571  HE2 TYR A  55      10.028   0.988   9.269  1.00 94.27           H
ATOM    572  CZ  TYR A  55       9.963  -0.613   7.860  1.00 94.27           C
ATOM    573  OH  TYR A  55       8.915  -1.206   8.492  1.00 94.27           O
ATOM    574  HH  TYR A  55       8.620  -2.013   7.982  1.00 94.27           H
ATOM    575  HN  TYR A  55      14.600  -0.703   5.949  1.00 94.27           H
ATOM    576  N   TRP A  56      15.842   1.610   4.175  1.00 92.93           N
ATOM    577  CA  TRP A  56      16.810   2.433   3.471  1.00 92.93           C
ATOM    578  C   TRP A  56      17.001   1.846   2.071  1.00 92.93           C
ATOM    579  O   TRP A  56      17.059   2.583   1.087  1.00 92.93           O
ATOM    580  HA  TRP A  56      16.401   3.441   3.400  1.00 92.93           H
ATOM    581  CB  TRP A  56      18.118   2.537   4.258  1.00 92.93           C
ATOM    582 1HB  TRP A  56      18.341   1.567   4.701  1.00 92.93           H
ATOM    583 2HB  TRP A  56      18.929   2.766   3.567  1.00 92.93           H
ATOM    584  CG  TRP A  56      18.096   3.594   5.364  1.00 92.93           C
ATOM    585  CD1 TRP A  56      18.207   3.407   6.686  1.00 92.93           C
ATOM    586  HD1 TRP A  56      18.332   2.434   7.160  1.00 92.93           H
ATOM    587  CD2 TRP A  56      17.949   5.019   5.189  1.00 92.93           C
ATOM    588  NE1 TRP A  56      18.142   4.603   7.373  1.00 92.93           N
ATOM    589  HE1 TRP A  56      18.201   4.720   8.365  1.00 92.93           H
ATOM    590  CE2 TRP A  56      17.981   5.614   6.434  1.00 92.93           C
ATOM    591  CE3 TRP A  56      17.795   5.781   4.017  1.00 92.93           C
ATOM    592  HE3 TRP A  56      17.767   5.335   3.022  1.00 92.93           H
ATOM    593  CZ2 TRP A  56      17.864   6.996   6.626  1.00 92.93           C
ATOM    594  HZ2 TRP A  56      17.892   7.441   7.621  1.00 92.93           H
ATOM    595  CZ3 TRP A  56      17.679   7.160   4.226  1.00 92.93           C
ATOM    596  HZ3 TRP A  56      17.557   7.797   3.350  1.00 92.93           H
ATOM    597  CH2 TRP A  56      17.709   7.774   5.473  1.00 92.93           C
ATOM    598  HH2 TRP A  56      17.612   8.857   5.552  1.00 92.93           H
ATOM    599  HN  TRP A  56      16.196   1.140   4.984  1.00 92.93           H
ATOM    600  N   LEU A  57      17.092   0.525   2.025  1.00 92.56           N
ATOM    601  CA  LEU A  57      17.287  -0.168   0.763  1.00 92.56           C
ATOM    602  C   LEU A  57      16.104   0.123  -0.162  1.00 92.56           C
ATOM    603  O   LEU A  57      16.293   0.511  -1.314  1.00 92.56           O
ATOM    604  HA  LEU A  57      18.191   0.234   0.305  1.00 92.56           H
ATOM    605  CB  LEU A  57      17.527  -1.660   1.003  1.00 92.56           C
ATOM    606 1HB  LEU A  57      18.395  -1.768   1.654  1.00 92.56           H
ATOM    607 2HB  LEU A  57      16.671  -2.063   1.545  1.00 92.56           H
ATOM    608  CG  LEU A  57      17.752  -2.513  -0.247  1.00 92.56           C
ATOM    609  HG  LEU A  57      16.928  -2.332  -0.936  1.00 92.56           H
ATOM    610  CD1 LEU A  57      19.040  -2.105  -0.965  1.00 92.56           C
ATOM    611 1HD1 LEU A  57      18.974  -1.058  -1.263  1.00 92.56           H
ATOM    612 2HD1 LEU A  57      19.888  -2.238  -0.293  1.00 92.56           H
ATOM    613 3HD1 LEU A  57      19.176  -2.727  -1.850  1.00 92.56           H
ATOM    614  CD2 LEU A  57      17.735  -4.004   0.096  1.00 92.56           C
ATOM    615 1HD2 LEU A  57      18.526  -4.221   0.814  1.00 92.56           H
ATOM    616 2HD2 LEU A  57      16.770  -4.266   0.529  1.00 92.56           H
ATOM    617 3HD2 LEU A  57      17.897  -4.587  -0.810  1.00 92.56           H
ATOM    618  HN  LEU A  57      17.036  -0.067   2.829  1.00 92.56           H
ATOM    619  N   VAL A  58      14.910  -0.075   0.377  1.00 94.72           N
ATOM    620  CA  VAL A  58      13.698   0.107  -0.403  1.00 94.72           C
ATOM    621  C   VAL A  58      13.635   1.549  -0.912  1.00 94.72           C
ATOM    622  O   VAL A  58      13.301   1.788  -2.071  1.00 94.72           O
ATOM    623  HA  VAL A  58      13.753  -0.565  -1.260  1.00 94.72           H
ATOM    624  CB  VAL A  58      12.476  -0.286   0.429  1.00 94.72           C
ATOM    625  HB  VAL A  58      12.502   0.288   1.355  1.00 94.72           H
ATOM    626  CG1 VAL A  58      11.178   0.062  -0.303  1.00 94.72           C
ATOM    627 1HG1 VAL A  58      11.143   1.135  -0.490  1.00 94.72           H
ATOM    628 2HG1 VAL A  58      11.142  -0.474  -1.252  1.00 94.72           H
ATOM    629 3HG1 VAL A  58      10.326  -0.228   0.311  1.00 94.72           H
ATOM    630  CG2 VAL A  58      12.517  -1.771   0.796  1.00 94.72           C
ATOM    631 1HG2 VAL A  58      12.527  -2.370  -0.115  1.00 94.72           H
ATOM    632 2HG2 VAL A  58      13.417  -1.977   1.376  1.00 94.72           H
ATOM    633 3HG2 VAL A  58      11.637  -2.024   1.387  1.00 94.72           H
ATOM    634  HN  VAL A  58      14.764  -0.355   1.326  1.00 94.72           H
ATOM    635  N   PHE A  59      13.963   2.472  -0.019  1.00 95.66           N
ATOM    636  CA  PHE A  59      13.902   3.886  -0.348  1.00 95.66           C
ATOM    637  C   PHE A  59      14.806   4.211  -1.539  1.00 95.66           C
ATOM    638  O   PHE A  59      14.367   4.831  -2.506  1.00 95.66           O
ATOM    639  HA  PHE A  59      12.868   4.114  -0.607  1.00 95.66           H
ATOM    640  CB  PHE A  59      14.399   4.653   0.879  1.00 95.66           C
ATOM    641 1HB  PHE A  59      13.700   4.495   1.700  1.00 95.66           H
ATOM    642 2HB  PHE A  59      15.357   4.237   1.191  1.00 95.66           H
ATOM    643  CG  PHE A  59      14.563   6.156   0.649  1.00 95.66           C
ATOM    644  CD1 PHE A  59      15.806   6.703   0.584  1.00 95.66           C
ATOM    645  HD1 PHE A  59      16.686   6.069   0.697  1.00 95.66           H
ATOM    646  CD2 PHE A  59      13.465   6.947   0.509  1.00 95.66           C
ATOM    647  HD2 PHE A  59      12.468   6.509   0.561  1.00 95.66           H
ATOM    648  CE1 PHE A  59      15.959   8.098   0.371  1.00 95.66           C
ATOM    649  HE1 PHE A  59      16.955   8.536   0.319  1.00 95.66           H
ATOM    650  CE2 PHE A  59      13.617   8.342   0.295  1.00 95.66           C
ATOM    651  HE2 PHE A  59      12.737   8.976   0.183  1.00 95.66           H
ATOM    652  CZ  PHE A  59      14.861   8.889   0.231  1.00 95.66           C
ATOM    653  HZ  PHE A  59      14.977   9.960   0.067  1.00 95.66           H
ATOM    654  HN  PHE A  59      14.264   2.268   0.912  1.00 95.66           H
ATOM    655  N   ILE A  60      16.054   3.778  -1.429  1.00 93.19           N
ATOM    656  CA  ILE A  60      17.062   4.145  -2.409  1.00 93.19           C
ATOM    657  C   ILE A  60      16.653   3.607  -3.781  1.00 93.19           C
ATOM    658  O   ILE A  60      16.613   4.353  -4.758  1.00 93.19           O
ATOM    659  HA  ILE A  60      17.088   5.234  -2.459  1.00 93.19           H
ATOM    660  CB  ILE A  60      18.446   3.679  -1.953  1.00 93.19           C
ATOM    661  HB  ILE A  60      18.374   2.633  -1.655  1.00 93.19           H
ATOM    662  CG1 ILE A  60      18.914   4.467  -0.728  1.00 93.19           C
ATOM    663 1HG1 ILE A  60      19.166   5.486  -1.021  1.00 93.19           H
ATOM    664 2HG1 ILE A  60      18.102   4.536  -0.003  1.00 93.19           H
ATOM    665  CG2 ILE A  60      19.455   3.753  -3.101  1.00 93.19           C
ATOM    666 1HG2 ILE A  60      19.123   3.113  -3.918  1.00 93.19           H
ATOM    667 2HG2 ILE A  60      19.531   4.782  -3.453  1.00 93.19           H
ATOM    668 3HG2 ILE A  60      20.431   3.416  -2.750  1.00 93.19           H
ATOM    669  CD1 ILE A  60      20.129   3.801  -0.079  1.00 93.19           C
ATOM    670 1HD1 ILE A  60      19.866   2.791   0.235  1.00 93.19           H
ATOM    671 2HD1 ILE A  60      20.947   3.757  -0.798  1.00 93.19           H
ATOM    672 3HD1 ILE A  60      20.441   4.382   0.790  1.00 93.19           H
ATOM    673  HN  ILE A  60      16.378   3.189  -0.689  1.00 93.19           H
ATOM    674  N   VAL A  61      16.360   2.315  -3.811  1.00 92.91           N
ATOM    675  CA  VAL A  61      16.086   1.639  -5.068  1.00 92.91           C
ATOM    676  C   VAL A  61      14.791   2.190  -5.667  1.00 92.91           C
ATOM    677  O   VAL A  61      14.716   2.440  -6.869  1.00 92.91           O
ATOM    678  HA  VAL A  61      16.909   1.861  -5.747  1.00 92.91           H
ATOM    679  CB  VAL A  61      16.047   0.125  -4.850  1.00 92.91           C
ATOM    680  HB  VAL A  61      15.292  -0.085  -4.092  1.00 92.91           H
ATOM    681  CG1 VAL A  61      15.641  -0.604  -6.132  1.00 92.91           C
ATOM    682 1HG1 VAL A  61      14.651  -0.270  -6.442  1.00 92.91           H
ATOM    683 2HG1 VAL A  61      16.362  -0.383  -6.920  1.00 92.91           H
ATOM    684 3HG1 VAL A  61      15.621  -1.678  -5.949  1.00 92.91           H
ATOM    685  CG2 VAL A  61      17.391  -0.389  -4.329  1.00 92.91           C
ATOM    686 1HG2 VAL A  61      18.173  -0.161  -5.054  1.00 92.91           H
ATOM    687 2HG2 VAL A  61      17.622   0.095  -3.380  1.00 92.91           H
ATOM    688 3HG2 VAL A  61      17.336  -1.468  -4.183  1.00 92.91           H
ATOM    689  HN  VAL A  61      16.308   1.734  -2.999  1.00 92.91           H
ATOM    690  N   GLY A  62      13.803   2.363  -4.801  1.00 94.42           N
ATOM    691  CA  GLY A  62      12.479   2.764  -5.247  1.00 94.42           C
ATOM    692  C   GLY A  62      12.484   4.208  -5.753  1.00 94.42           C
ATOM    693  O   GLY A  62      11.859   4.516  -6.767  1.00 94.42           O
ATOM    694 1HA  GLY A  62      12.141   2.098  -6.041  1.00 94.42           H
ATOM    695 2HA  GLY A  62      11.770   2.666  -4.425  1.00 94.42           H
ATOM    696  HN  GLY A  62      13.896   2.235  -3.814  1.00 94.42           H
ATOM    697  N   ALA A  63      13.197   5.054  -5.024  1.00 94.74           N
ATOM    698  CA  ALA A  63      13.261   6.465  -5.365  1.00 94.74           C
ATOM    699  C   ALA A  63      13.889   6.623  -6.751  1.00 94.74           C
ATOM    700  O   ALA A  63      13.388   7.381  -7.581  1.00 94.74           O
ATOM    701  HA  ALA A  63      12.240   6.847  -5.392  1.00 94.74           H
ATOM    702  CB  ALA A  63      14.040   7.217  -4.284  1.00 94.74           C
ATOM    703 1HB  ALA A  63      13.536   7.097  -3.324  1.00 94.74           H
ATOM    704 2HB  ALA A  63      15.050   6.814  -4.217  1.00 94.74           H
ATOM    705 3HB  ALA A  63      14.087   8.275  -4.539  1.00 94.74           H
ATOM    706  HN  ALA A  63      13.723   4.790  -4.216  1.00 94.74           H
ATOM    707  N   LEU A  64      14.976   5.895  -6.960  1.00 88.14           N
ATOM    708  CA  LEU A  64      15.676   5.942  -8.232  1.00 88.14           C
ATOM    709  C   LEU A  64      14.752   5.426  -9.337  1.00 88.14           C
ATOM    710  O   LEU A  64      14.625   6.052 -10.388  1.00 88.14           O
ATOM    711  HA  LEU A  64      15.909   6.987  -8.438  1.00 88.14           H
ATOM    712  CB  LEU A  64      17.005   5.190  -8.141  1.00 88.14           C
ATOM    713 1HB  LEU A  64      16.811   4.198  -7.733  1.00 88.14           H
ATOM    714 2HB  LEU A  64      17.390   5.050  -9.151  1.00 88.14           H
ATOM    715  CG  LEU A  64      18.094   5.854  -7.297  1.00 88.14           C
ATOM    716  HG  LEU A  64      17.679   6.071  -6.313  1.00 88.14           H
ATOM    717  CD1 LEU A  64      19.280   4.909  -7.089  1.00 88.14           C
ATOM    718 1HD1 LEU A  64      18.941   4.008  -6.577  1.00 88.14           H
ATOM    719 2HD1 LEU A  64      19.703   4.639  -8.057  1.00 88.14           H
ATOM    720 3HD1 LEU A  64      20.039   5.406  -6.486  1.00 88.14           H
ATOM    721  CD2 LEU A  64      18.526   7.188  -7.909  1.00 88.14           C
ATOM    722 1HD2 LEU A  64      18.916   7.018  -8.912  1.00 88.14           H
ATOM    723 2HD2 LEU A  64      17.668   7.858  -7.962  1.00 88.14           H
ATOM    724 3HD2 LEU A  64      19.301   7.639  -7.289  1.00 88.14           H
ATOM    725  HN  LEU A  64      15.378   5.282  -6.279  1.00 88.14           H
ATOM    726  N   GLY A  65      14.130   4.288  -9.061  1.00 90.57           N
ATOM    727  CA  GLY A  65      13.336   3.606 -10.069  1.00 90.57           C
ATOM    728  C   GLY A  65      12.150   4.467 -10.508  1.00 90.57           C
ATOM    729  O   GLY A  65      11.958   4.705 -11.699  1.00 90.57           O
ATOM    730 1HA  GLY A  65      13.959   3.373 -10.932  1.00 90.57           H
ATOM    731 2HA  GLY A  65      12.974   2.658  -9.671  1.00 90.57           H
ATOM    732  HN  GLY A  65      14.163   3.835  -8.171  1.00 90.57           H
ATOM    733  N   ASN A  66      11.385   4.911  -9.521  1.00 88.79           N
ATOM    734  CA  ASN A  66      10.149   5.624  -9.795  1.00 88.79           C
ATOM    735  C   ASN A  66      10.477   6.992 -10.396  1.00 88.79           C
ATOM    736  O   ASN A  66       9.728   7.505 -11.226  1.00 88.79           O
ATOM    737  HA  ASN A  66       9.598   4.986 -10.487  1.00 88.79           H
ATOM    738  CB  ASN A  66       9.347   5.851  -8.512  1.00 88.79           C
ATOM    739 1HB  ASN A  66      10.016   6.174  -7.714  1.00 88.79           H
ATOM    740 2HB  ASN A  66       8.625   6.652  -8.667  1.00 88.79           H
ATOM    741  CG  ASN A  66       8.618   4.575  -8.088  1.00 88.79           C
ATOM    742  OD1 ASN A  66       7.714   4.096  -8.753  1.00 88.79           O
ATOM    743  ND2 ASN A  66       9.060   4.052  -6.948  1.00 88.79           N
ATOM    744 1HD2 ASN A  66       9.806   4.496  -6.451  1.00 88.79           H
ATOM    745 2HD2 ASN A  66       8.646   3.217  -6.587  1.00 88.79           H
ATOM    746  HN  ASN A  66      11.597   4.791  -8.551  1.00 88.79           H
ATOM    747  N   SER A  67      11.597   7.544  -9.953  1.00 89.83           N
ATOM    748  CA  SER A  67      12.068   8.812 -10.485  1.00 89.83           C
ATOM    749  C   SER A  67      12.341   8.681 -11.985  1.00 89.83           C
ATOM    750  O   SER A  67      12.035   9.588 -12.757  1.00 89.83           O
ATOM    751  HA  SER A  67      11.259   9.519 -10.305  1.00 89.83           H
ATOM    752  CB  SER A  67      13.328   9.282  -9.755  1.00 89.83           C
ATOM    753 1HB  SER A  67      14.105   8.524  -9.850  1.00 89.83           H
ATOM    754 2HB  SER A  67      13.705  10.187 -10.230  1.00 89.83           H
ATOM    755  OG  SER A  67      13.081   9.538  -8.375  1.00 89.83           O
ATOM    756  HG  SER A  67      13.612   8.906  -7.810  1.00 89.83           H
ATOM    757  HN  SER A  67      12.177   7.141  -9.245  1.00 89.83           H
ATOM    758  N   LEU A  68      12.915   7.544 -12.352  1.00 83.47           N
ATOM    759  CA  LEU A  68      13.211   7.272 -13.748  1.00 83.47           C
ATOM    760  C   LEU A  68      11.901   7.156 -14.530  1.00 83.47           C
ATOM    761  O   LEU A  68      11.794   7.658 -15.648  1.00 83.47           O
ATOM    762  HA  LEU A  68      13.769   8.124 -14.136  1.00 83.47           H
ATOM    763  CB  LEU A  68      14.114   6.044 -13.875  1.00 83.47           C
ATOM    764 1HB  LEU A  68      13.711   5.254 -13.241  1.00 83.47           H
ATOM    765 2HB  LEU A  68      14.062   5.684 -14.903  1.00 83.47           H
ATOM    766  CG  LEU A  68      15.585   6.252 -13.510  1.00 83.47           C
ATOM    767  HG  LEU A  68      15.630   6.723 -12.528  1.00 83.47           H
ATOM    768  CD1 LEU A  68      16.318   4.913 -13.404  1.00 83.47           C
ATOM    769 1HD1 LEU A  68      15.850   4.303 -12.632  1.00 83.47           H
ATOM    770 2HD1 LEU A  68      16.266   4.393 -14.360  1.00 83.47           H
ATOM    771 3HD1 LEU A  68      17.362   5.090 -13.143  1.00 83.47           H
ATOM    772  CD2 LEU A  68      16.266   7.201 -14.498  1.00 83.47           C
ATOM    773 1HD2 LEU A  68      16.211   6.781 -15.502  1.00 83.47           H
ATOM    774 2HD2 LEU A  68      15.761   8.167 -14.480  1.00 83.47           H
ATOM    775 3HD2 LEU A  68      17.310   7.332 -14.215  1.00 83.47           H
ATOM    776  HN  LEU A  68      13.175   6.818 -11.716  1.00 83.47           H
ATOM    777  N   VAL A  69      10.937   6.490 -13.911  1.00 85.71           N
ATOM    778  CA  VAL A  69       9.648   6.276 -14.547  1.00 85.71           C
ATOM    779  C   VAL A  69       9.038   7.628 -14.921  1.00 85.71           C
ATOM    780  O   VAL A  69       8.637   7.837 -16.065  1.00 85.71           O
ATOM    781  HA  VAL A  69       9.821   5.705 -15.458  1.00 85.71           H
ATOM    782  CB  VAL A  69       8.745   5.446 -13.632  1.00 85.71           C
ATOM    783  HB  VAL A  69       8.713   5.936 -12.658  1.00 85.71           H
ATOM    784  CG1 VAL A  69       7.316   5.390 -14.176  1.00 85.71           C
ATOM    785 1HG1 VAL A  69       6.912   6.401 -14.243  1.00 85.71           H
ATOM    786 2HG1 VAL A  69       7.322   4.936 -15.167  1.00 85.71           H
ATOM    787 3HG1 VAL A  69       6.695   4.794 -13.507  1.00 85.71           H
ATOM    788  CG2 VAL A  69       9.311   4.039 -13.432  1.00 85.71           C
ATOM    789 1HG2 VAL A  69       9.386   3.538 -14.397  1.00 85.71           H
ATOM    790 2HG2 VAL A  69      10.300   4.106 -12.979  1.00 85.71           H
ATOM    791 3HG2 VAL A  69       8.650   3.471 -12.778  1.00 85.71           H
ATOM    792  HN  VAL A  69      11.025   6.101 -12.994  1.00 85.71           H
ATOM    793  N   ILE A  70       8.988   8.513 -13.936  1.00 87.96           N
ATOM    794  CA  ILE A  70       8.365   9.811 -14.127  1.00 87.96           C
ATOM    795  C   ILE A  70       9.092  10.562 -15.245  1.00 87.96           C
ATOM    796  O   ILE A  70       8.458  11.207 -16.078  1.00 87.96           O
ATOM    797  HA  ILE A  70       7.336   9.637 -14.440  1.00 87.96           H
ATOM    798  CB  ILE A  70       8.312  10.580 -12.805  1.00 87.96           C
ATOM    799  HB  ILE A  70       9.312  10.583 -12.371  1.00 87.96           H
ATOM    800  CG1 ILE A  70       7.388   9.884 -11.803  1.00 87.96           C
ATOM    801 1HG1 ILE A  70       6.349  10.033 -12.097  1.00 87.96           H
ATOM    802 2HG1 ILE A  70       7.573   8.810 -11.818  1.00 87.96           H
ATOM    803  CG2 ILE A  70       7.914  12.039 -13.034  1.00 87.96           C
ATOM    804 1HG2 ILE A  70       8.644  12.517 -13.686  1.00 87.96           H
ATOM    805 2HG2 ILE A  70       6.929  12.078 -13.501  1.00 87.96           H
ATOM    806 3HG2 ILE A  70       7.884  12.562 -12.078  1.00 87.96           H
ATOM    807  CD1 ILE A  70       7.606  10.425 -10.389  1.00 87.96           C
ATOM    808 1HD1 ILE A  70       8.640  10.252 -10.089  1.00 87.96           H
ATOM    809 2HD1 ILE A  70       7.397  11.494 -10.372  1.00 87.96           H
ATOM    810 3HD1 ILE A  70       6.937   9.913  -9.697  1.00 87.96           H
ATOM    811  HN  ILE A  70       9.363   8.354 -13.022  1.00 87.96           H
ATOM    812  N   LEU A  71      10.412  10.452 -15.226  1.00 83.32           N
ATOM    813  CA  LEU A  71      11.240  11.220 -16.141  1.00 83.32           C
ATOM    814  C   LEU A  71      11.008  10.726 -17.570  1.00 83.32           C
ATOM    815  O   LEU A  71      10.972  11.521 -18.507  1.00 83.32           O
ATOM    816  HA  LEU A  71      10.918  12.259 -16.078  1.00 83.32           H
ATOM    817  CB  LEU A  71      12.706  11.173 -15.705  1.00 83.32           C
ATOM    818 1HB  LEU A  71      12.744  11.260 -14.619  1.00 83.32           H
ATOM    819 2HB  LEU A  71      13.110  10.194 -15.961  1.00 83.32           H
ATOM    820  CG  LEU A  71      13.619  12.244 -16.306  1.00 83.32           C
ATOM    821  HG  LEU A  71      13.014  13.123 -16.529  1.00 83.32           H
ATOM    822  CD1 LEU A  71      14.692  12.675 -15.304  1.00 83.32           C
ATOM    823 1HD1 LEU A  71      14.214  13.084 -14.413  1.00 83.32           H
ATOM    824 2HD1 LEU A  71      15.299  11.813 -15.027  1.00 83.32           H
ATOM    825 3HD1 LEU A  71      15.327  13.437 -15.757  1.00 83.32           H
ATOM    826  CD2 LEU A  71      14.227  11.767 -17.626  1.00 83.32           C
ATOM    827 1HD2 LEU A  71      14.813  10.865 -17.452  1.00 83.32           H
ATOM    828 2HD2 LEU A  71      13.429  11.549 -18.336  1.00 83.32           H
ATOM    829 3HD2 LEU A  71      14.871  12.547 -18.032  1.00 83.32           H
ATOM    830  HN  LEU A  71      10.915   9.853 -14.603  1.00 83.32           H
ATOM    831  N   VAL A  72      10.855   9.415 -17.692  1.00 82.24           N
ATOM    832  CA  VAL A  72      10.639   8.805 -18.992  1.00 82.24           C
ATOM    833  C   VAL A  72       9.326   9.323 -19.582  1.00 82.24           C
ATOM    834  O   VAL A  72       9.271   9.695 -20.753  1.00 82.24           O
ATOM    835  HA  VAL A  72      11.460   9.111 -19.640  1.00 82.24           H
ATOM    836  CB  VAL A  72      10.677   7.280 -18.867  1.00 82.24           C
ATOM    837  HB  VAL A  72       9.981   6.991 -18.080  1.00 82.24           H
ATOM    838  CG1 VAL A  72      10.222   6.612 -20.166  1.00 82.24           C
ATOM    839 1HG1 VAL A  72       9.201   6.918 -20.394  1.00 82.24           H
ATOM    840 2HG1 VAL A  72      10.882   6.913 -20.980  1.00 82.24           H
ATOM    841 3HG1 VAL A  72      10.259   5.529 -20.050  1.00 82.24           H
ATOM    842  CG2 VAL A  72      12.072   6.798 -18.462  1.00 82.24           C
ATOM    843 1HG2 VAL A  72      12.796   7.105 -19.217  1.00 82.24           H
ATOM    844 2HG2 VAL A  72      12.342   7.235 -17.501  1.00 82.24           H
ATOM    845 3HG2 VAL A  72      12.071   5.711 -18.381  1.00 82.24           H
ATOM    846  HN  VAL A  72      10.878   8.776 -16.923  1.00 82.24           H
ATOM    847  N   TYR A  73       8.300   9.331 -18.743  1.00 78.80           N
ATOM    848  CA  TYR A  73       6.981   9.757 -19.179  1.00 78.80           C
ATOM    849  C   TYR A  73       6.968  11.250 -19.512  1.00 78.80           C
ATOM    850  O   TYR A  73       6.248  11.684 -20.409  1.00 78.80           O
ATOM    851  HA  TYR A  73       6.723   9.190 -20.074  1.00 78.80           H
ATOM    852  CB  TYR A  73       6.043   9.502 -17.997  1.00 78.80           C
ATOM    853 1HB  TYR A  73       6.611   9.591 -17.071  1.00 78.80           H
ATOM    854 2HB  TYR A  73       5.279  10.278 -17.978  1.00 78.80           H
ATOM    855  CG  TYR A  73       5.359   8.134 -18.029  1.00 78.80           C
ATOM    856  CD1 TYR A  73       4.450   7.840 -19.025  1.00 78.80           C
ATOM    857  HD1 TYR A  73       4.219   8.583 -19.789  1.00 78.80           H
ATOM    858  CD2 TYR A  73       5.651   7.193 -17.062  1.00 78.80           C
ATOM    859  HD2 TYR A  73       6.369   7.425 -16.276  1.00 78.80           H
ATOM    860  CE1 TYR A  73       3.806   6.553 -19.056  1.00 78.80           C
ATOM    861  HE1 TYR A  73       3.086   6.308 -19.836  1.00 78.80           H
ATOM    862  CE2 TYR A  73       5.007   5.906 -17.093  1.00 78.80           C
ATOM    863  HE2 TYR A  73       5.228   5.154 -16.335  1.00 78.80           H
ATOM    864  CZ  TYR A  73       4.116   5.649 -18.088  1.00 78.80           C
ATOM    865  OH  TYR A  73       3.508   4.433 -18.117  1.00 78.80           O
ATOM    866  HH  TYR A  73       2.977   4.336 -18.959  1.00 78.80           H
ATOM    867  HN  TYR A  73       8.359   9.054 -17.784  1.00 78.80           H
ATOM    868  N   TRP A  74       7.774  11.996 -18.770  1.00 71.09           N
ATOM    869  CA  TRP A  74       7.796  13.442 -18.911  1.00 71.09           C
ATOM    870  C   TRP A  74       8.349  13.773 -20.298  1.00 71.09           C
ATOM    871  O   TRP A  74       7.744  14.543 -21.043  1.00 71.09           O
ATOM    872  HA  TRP A  74       6.771  13.800 -18.822  1.00 71.09           H
ATOM    873  CB  TRP A  74       8.595  14.090 -17.778  1.00 71.09           C
ATOM    874 1HB  TRP A  74       8.211  13.730 -16.824  1.00 71.09           H
ATOM    875 2HB  TRP A  74       9.633  13.766 -17.847  1.00 71.09           H
ATOM    876  CG  TRP A  74       8.552  15.620 -17.784  1.00 71.09           C
ATOM    877  CD1 TRP A  74       9.399  16.467 -18.385  1.00 71.09           C
ATOM    878  HD1 TRP A  74      10.264  16.156 -18.971  1.00 71.09           H
ATOM    879  CD2 TRP A  74       7.573  16.455 -17.131  1.00 71.09           C
ATOM    880  NE1 TRP A  74       9.040  17.781 -18.167  1.00 71.09           N
ATOM    881  HE1 TRP A  74       9.516  18.590 -18.512  1.00 71.09           H
ATOM    882  CE2 TRP A  74       7.894  17.774 -17.381  1.00 71.09           C
ATOM    883  CE3 TRP A  74       6.453  16.107 -16.355  1.00 71.09           C
ATOM    884  HE3 TRP A  74       6.179  15.074 -16.143  1.00 71.09           H
ATOM    885  CZ2 TRP A  74       7.145  18.851 -16.891  1.00 71.09           C
ATOM    886  HZ2 TRP A  74       7.419  19.884 -17.103  1.00 71.09           H
ATOM    887  CZ3 TRP A  74       5.715  17.195 -15.873  1.00 71.09           C
ATOM    888  HZ3 TRP A  74       4.836  16.982 -15.265  1.00 71.09           H
ATOM    889  CH2 TRP A  74       6.025  18.528 -16.115  1.00 71.09           C
ATOM    890  HH2 TRP A  74       5.398  19.320 -15.703  1.00 71.09           H
ATOM    891  HN  TRP A  74       8.403  11.628 -18.085  1.00 71.09           H
ATOM    892  N   TYR A  75       9.492  13.177 -20.603  1.00 69.76           N
ATOM    893  CA  TYR A  75      10.297  13.630 -21.725  1.00 69.76           C
ATOM    894  C   TYR A  75       9.995  12.813 -22.982  1.00 69.76           C
ATOM    895  O   TYR A  75      10.094  13.323 -24.097  1.00 69.76           O
ATOM    896  HA  TYR A  75      10.053  14.676 -21.913  1.00 69.76           H
ATOM    897  CB  TYR A  75      11.754  13.400 -21.318  1.00 69.76           C
ATOM    898 1HB  TYR A  75      11.830  12.440 -20.807  1.00 69.76           H
ATOM    899 2HB  TYR A  75      12.365  13.331 -22.218  1.00 69.76           H
ATOM    900  CG  TYR A  75      12.327  14.491 -20.412  1.00 69.76           C
ATOM    901  CD1 TYR A  75      12.725  15.697 -20.952  1.00 69.76           C
ATOM    902  HD1 TYR A  75      12.631  15.872 -22.024  1.00 69.76           H
ATOM    903  CD2 TYR A  75      12.446  14.269 -19.055  1.00 69.76           C
ATOM    904  HD2 TYR A  75      12.132  13.317 -18.629  1.00 69.76           H
ATOM    905  CE1 TYR A  75      13.265  16.724 -20.099  1.00 69.76           C
ATOM    906  HE1 TYR A  75      13.583  17.681 -20.513  1.00 69.76           H
ATOM    907  CE2 TYR A  75      12.986  15.297 -18.203  1.00 69.76           C
ATOM    908  HE2 TYR A  75      13.085  15.135 -17.129  1.00 69.76           H
ATOM    909  CZ  TYR A  75      13.369  16.473 -18.767  1.00 69.76           C
ATOM    910  OH  TYR A  75      13.878  17.444 -17.961  1.00 69.76           O
ATOM    911  HH  TYR A  75      13.879  17.134 -17.011  1.00 69.76           H
ATOM    912  HN  TYR A  75       9.868  12.398 -20.100  1.00 69.76           H
ATOM    913  N   CYS A  76       9.634  11.557 -22.761  1.00 68.72           N
ATOM    914  CA  CYS A  76       9.652  10.573 -23.830  1.00 68.72           C
ATOM    915  C   CYS A  76       8.217  10.105 -24.077  1.00 68.72           C
ATOM    916  O   CYS A  76       7.625  10.423 -25.108  1.00 68.72           O
ATOM    917  HA  CYS A  76      10.053  11.076 -24.711  1.00 68.72           H
ATOM    918  CB  CYS A  76      10.586   9.405 -23.508  1.00 68.72           C
ATOM    919 1HB  CYS A  76      11.520   9.780 -23.089  1.00 68.72           H
ATOM    920 2HB  CYS A  76      10.132   8.764 -22.752  1.00 68.72           H
ATOM    921  SG  CYS A  76      10.926   8.438 -25.024  1.00 68.72           S
ATOM    922  HG  CYS A  76       9.699   7.939 -25.148  1.00 68.72           H
ATOM    923  HN  CYS A  76       9.333  11.210 -21.873  1.00 68.72           H
ATOM    924  N   THR A  77       7.698   9.358 -23.114  1.00 61.26           N
ATOM    925  CA  THR A  77       6.455   8.634 -23.317  1.00 61.26           C
ATOM    926  C   THR A  77       5.291   9.611 -23.493  1.00 61.26           C
ATOM    927  O   THR A  77       4.458   9.437 -24.381  1.00 61.26           O
ATOM    928  HA  THR A  77       6.536   8.063 -24.242  1.00 61.26           H
ATOM    929  CB  THR A  77       6.269   7.674 -22.139  1.00 61.26           C
ATOM    930  HB  THR A  77       5.989   8.216 -21.236  1.00 61.26           H
ATOM    931  OG1 THR A  77       7.503   6.964 -22.072  1.00 61.26           O
ATOM    932  HG1 THR A  77       7.615   6.395 -22.887  1.00 61.26           H
ATOM    933  CG2 THR A  77       5.230   6.589 -22.426  1.00 61.26           C
ATOM    934 1HG2 THR A  77       5.545   6.004 -23.290  1.00 61.26           H
ATOM    935 2HG2 THR A  77       4.266   7.055 -22.635  1.00 61.26           H
ATOM    936 3HG2 THR A  77       5.137   5.936 -21.559  1.00 61.26           H
ATOM    937  HN  THR A  77       8.112   9.243 -22.211  1.00 61.26           H
ATOM    938  N   ARG A  78       5.271  10.619 -22.632  1.00 56.81           N
ATOM    939  CA  ARG A  78       4.091  11.454 -22.487  1.00 56.81           C
ATOM    940  C   ARG A  78       2.854  10.588 -22.242  1.00 56.81           C
ATOM    941  O   ARG A  78       2.815   9.427 -22.646  1.00 56.81           O
ATOM    942  HA  ARG A  78       4.303  12.088 -21.625  1.00 56.81           H
ATOM    943  CB  ARG A  78       3.866  12.312 -23.734  1.00 56.81           C
ATOM    944 1HB  ARG A  78       3.685  11.668 -24.594  1.00 56.81           H
ATOM    945 2HB  ARG A  78       2.975  12.925 -23.602  1.00 56.81           H
ATOM    946  CG  ARG A  78       5.074  13.210 -24.007  1.00 56.81           C
ATOM    947 1HG  ARG A  78       5.317  13.781 -23.111  1.00 56.81           H
ATOM    948 2HG  ARG A  78       5.944  12.595 -24.238  1.00 56.81           H
ATOM    949  CD  ARG A  78       4.796  14.165 -25.169  1.00 56.81           C
ATOM    950 1HD  ARG A  78       4.569  13.598 -26.071  1.00 56.81           H
ATOM    951 2HD  ARG A  78       3.920  14.775 -24.947  1.00 56.81           H
ATOM    952  NE  ARG A  78       5.970  15.035 -25.401  1.00 56.81           N
ATOM    953  HE  ARG A  78       6.805  14.844 -24.885  1.00 56.81           H
ATOM    954  CZ  ARG A  78       5.985  16.063 -26.261  1.00 56.81           C
ATOM    955  NH1 ARG A  78       4.895  16.365 -26.979  1.00 56.81           N
ATOM    956 1HH1 ARG A  78       4.062  15.822 -26.876  1.00 56.81           H
ATOM    957 2HH1 ARG A  78       4.914  17.134 -27.618  1.00 56.81           H
ATOM    958  NH2 ARG A  78       7.107  16.785 -26.391  1.00 56.81           N
ATOM    959 1HH2 ARG A  78       7.134  17.555 -27.028  1.00 56.81           H
ATOM    960 2HH2 ARG A  78       7.916  16.553 -25.851  1.00 56.81           H
ATOM    961  HN  ARG A  78       6.039  10.866 -22.043  1.00 56.81           H
ATOM    962  N   VAL A  79       1.873  11.187 -21.581  1.00 72.43           N
ATOM    963  CA  VAL A  79       0.639  10.483 -21.275  1.00 72.43           C
ATOM    964  C   VAL A  79      -0.268  10.495 -22.506  1.00 72.43           C
ATOM    965  O   VAL A  79      -0.900  11.507 -22.807  1.00 72.43           O
ATOM    966  HA  VAL A  79       0.898   9.451 -21.040  1.00 72.43           H
ATOM    967  CB  VAL A  79      -0.021  11.099 -20.040  1.00 72.43           C
ATOM    968  HB  VAL A  79      -0.302  12.123 -20.285  1.00 72.43           H
ATOM    969  CG1 VAL A  79      -1.295  10.340 -19.664  1.00 72.43           C
ATOM    970 1HG1 VAL A  79      -2.001  10.381 -20.494  1.00 72.43           H
ATOM    971 2HG1 VAL A  79      -1.049   9.301 -19.446  1.00 72.43           H
ATOM    972 3HG1 VAL A  79      -1.745  10.799 -18.783  1.00 72.43           H
ATOM    973  CG2 VAL A  79       0.955  11.148 -18.863  1.00 72.43           C
ATOM    974 1HG2 VAL A  79       1.280  10.137 -18.618  1.00 72.43           H
ATOM    975 2HG2 VAL A  79       1.821  11.752 -19.134  1.00 72.43           H
ATOM    976 3HG2 VAL A  79       0.460  11.590 -17.998  1.00 72.43           H
ATOM    977  HN  VAL A  79       1.912  12.132 -21.258  1.00 72.43           H
ATOM    978  N   LYS A  80      -0.305   9.358 -23.186  1.00 64.68           N
ATOM    979  CA  LYS A  80      -1.064   9.248 -24.420  1.00 64.68           C
ATOM    980  C   LYS A  80      -2.300   8.380 -24.177  1.00 64.68           C
ATOM    981  O   LYS A  80      -3.315   8.535 -24.854  1.00 64.68           O
ATOM    982  HA  LYS A  80      -1.394  10.250 -24.691  1.00 64.68           H
ATOM    983  CB  LYS A  80      -0.172   8.742 -25.555  1.00 64.68           C
ATOM    984 1HB  LYS A  80       0.316   7.815 -25.255  1.00 64.68           H
ATOM    985 2HB  LYS A  80      -0.783   8.512 -26.428  1.00 64.68           H
ATOM    986  CG  LYS A  80       0.886   9.784 -25.926  1.00 64.68           C
ATOM    987 1HG  LYS A  80       0.400  10.721 -26.195  1.00 64.68           H
ATOM    988 2HG  LYS A  80       1.518   9.989 -25.062  1.00 64.68           H
ATOM    989  CD  LYS A  80       1.748   9.298 -27.093  1.00 64.68           C
ATOM    990 1HD  LYS A  80       2.212   8.345 -26.835  1.00 64.68           H
ATOM    991 2HD  LYS A  80       1.120   9.120 -27.965  1.00 64.68           H
ATOM    992  CE  LYS A  80       2.832  10.321 -27.437  1.00 64.68           C
ATOM    993 1HE  LYS A  80       2.370  11.271 -27.709  1.00 64.68           H
ATOM    994 2HE  LYS A  80       3.455  10.509 -26.563  1.00 64.68           H
ATOM    995  NZ  LYS A  80       3.670   9.833 -28.555  1.00 64.68           N
ATOM    996 1HZ  LYS A  80       4.377  10.526 -28.775  1.00 64.68           H
ATOM    997 2HZ  LYS A  80       4.120   8.965 -28.285  1.00 64.68           H
ATOM    998 3HZ  LYS A  80       3.088   9.673 -29.369  1.00 64.68           H
ATOM    999  HN  LYS A  80       0.172   8.525 -22.907  1.00 64.68           H
ATOM   1000  N   THR A  81      -2.175   7.485 -23.207  1.00 74.28           N
ATOM   1001  CA  THR A  81      -3.217   6.505 -22.954  1.00 74.28           C
ATOM   1002  C   THR A  81      -3.682   6.586 -21.498  1.00 74.28           C
ATOM   1003  O   THR A  81      -3.026   7.211 -20.667  1.00 74.28           O
ATOM   1004  HA  THR A  81      -4.077   6.748 -23.578  1.00 74.28           H
ATOM   1005  CB  THR A  81      -2.676   5.128 -23.343  1.00 74.28           C
ATOM   1006  HB  THR A  81      -3.484   4.401 -23.424  1.00 74.28           H
ATOM   1007  OG1 THR A  81      -1.694   4.847 -22.350  1.00 74.28           O
ATOM   1008  HG1 THR A  81      -1.407   3.891 -22.413  1.00 74.28           H
ATOM   1009  CG2 THR A  81      -1.884   5.158 -24.652  1.00 74.28           C
ATOM   1010 1HG2 THR A  81      -1.036   5.835 -24.548  1.00 74.28           H
ATOM   1011 2HG2 THR A  81      -2.529   5.506 -25.459  1.00 74.28           H
ATOM   1012 3HG2 THR A  81      -1.523   4.156 -24.882  1.00 74.28           H
ATOM   1013  HN  THR A  81      -1.380   7.424 -22.603  1.00 74.28           H
ATOM   1014  N   MET A  82      -4.811   5.944 -21.235  1.00 74.48           N
ATOM   1015  CA  MET A  82      -5.336   5.878 -19.882  1.00 74.48           C
ATOM   1016  C   MET A  82      -4.374   5.131 -18.956  1.00 74.48           C
ATOM   1017  O   MET A  82      -4.202   5.508 -17.798  1.00 74.48           O
ATOM   1018  HA  MET A  82      -5.435   6.913 -19.555  1.00 74.48           H
ATOM   1019  CB  MET A  82      -6.690   5.166 -19.894  1.00 74.48           C
ATOM   1020 1HB  MET A  82      -7.323   5.593 -20.671  1.00 74.48           H
ATOM   1021 2HB  MET A  82      -6.550   4.113 -20.140  1.00 74.48           H
ATOM   1022  CG  MET A  82      -7.386   5.289 -18.537  1.00 74.48           C
ATOM   1023 1HG  MET A  82      -6.844   4.713 -17.787  1.00 74.48           H
ATOM   1024 2HG  MET A  82      -7.379   6.328 -18.208  1.00 74.48           H
ATOM   1025  SD  MET A  82      -9.067   4.700 -18.657  1.00 74.48           S
ATOM   1026  CE  MET A  82      -9.634   5.038 -16.999  1.00 74.48           C
ATOM   1027 1HE  MET A  82      -9.021   4.486 -16.286  1.00 74.48           H
ATOM   1028 2HE  MET A  82      -9.551   6.106 -16.797  1.00 74.48           H
ATOM   1029 3HE  MET A  82     -10.674   4.729 -16.900  1.00 74.48           H
ATOM   1030  HN  MET A  82      -5.362   5.475 -21.925  1.00 74.48           H
ATOM   1031  N   THR A  83      -3.772   4.084 -19.501  1.00 74.99           N
ATOM   1032  CA  THR A  83      -2.788   3.316 -18.758  1.00 74.99           C
ATOM   1033  C   THR A  83      -1.615   4.208 -18.348  1.00 74.99           C
ATOM   1034  O   THR A  83      -1.150   4.145 -17.210  1.00 74.99           O
ATOM   1035  HA  THR A  83      -3.253   2.957 -17.840  1.00 74.99           H
ATOM   1036  CB  THR A  83      -2.371   2.122 -19.620  1.00 74.99           C
ATOM   1037  HB  THR A  83      -1.669   2.428 -20.396  1.00 74.99           H
ATOM   1038  OG1 THR A  83      -3.605   1.582 -20.085  1.00 74.99           O
ATOM   1039  HG1 THR A  83      -4.139   1.236 -19.313  1.00 74.99           H
ATOM   1040  CG2 THR A  83      -1.756   0.990 -18.794  1.00 74.99           C
ATOM   1041 1HG2 THR A  83      -2.483   0.638 -18.062  1.00 74.99           H
ATOM   1042 2HG2 THR A  83      -0.869   1.358 -18.278  1.00 74.99           H
ATOM   1043 3HG2 THR A  83      -1.478   0.169 -19.454  1.00 74.99           H
ATOM   1044  HN  THR A  83      -3.947   3.759 -20.431  1.00 74.99           H
ATOM   1045  N   ASP A  84      -1.169   5.018 -19.296  1.00 77.94           N
ATOM   1046  CA  ASP A  84      -0.031   5.892 -19.061  1.00 77.94           C
ATOM   1047  C   ASP A  84      -0.345   6.826 -17.891  1.00 77.94           C
ATOM   1048  O   ASP A  84       0.527   7.116 -17.073  1.00 77.94           O
ATOM   1049  HA  ASP A  84       0.804   5.224 -18.849  1.00 77.94           H
ATOM   1050  CB  ASP A  84       0.264   6.755 -20.289  1.00 77.94           C
ATOM   1051 1HB  ASP A  84      -0.603   7.373 -20.520  1.00 77.94           H
ATOM   1052 2HB  ASP A  84       1.090   7.432 -20.072  1.00 77.94           H
ATOM   1053  CG  ASP A  84       0.614   5.886 -21.499  1.00 77.94           C
ATOM   1054  OD1 ASP A  84       1.239   4.826 -21.274  1.00 77.94           O
ATOM   1055  OD2 ASP A  84       0.250   6.300 -22.620  1.00 77.94           O
ATOM   1056  HN  ASP A  84      -1.570   5.084 -20.210  1.00 77.94           H
ATOM   1057  N   MET A  85      -1.592   7.271 -17.848  1.00 83.99           N
ATOM   1058  CA  MET A  85      -2.022   8.194 -16.811  1.00 83.99           C
ATOM   1059  C   MET A  85      -1.914   7.552 -15.427  1.00 83.99           C
ATOM   1060  O   MET A  85      -1.396   8.163 -14.494  1.00 83.99           O
ATOM   1061  HA  MET A  85      -1.347   9.046 -16.878  1.00 83.99           H
ATOM   1062  CB  MET A  85      -3.472   8.611 -17.068  1.00 83.99           C
ATOM   1063 1HB  MET A  85      -3.578   8.953 -18.098  1.00 83.99           H
ATOM   1064 2HB  MET A  85      -4.129   7.749 -16.950  1.00 83.99           H
ATOM   1065  CG  MET A  85      -3.901   9.722 -16.109  1.00 83.99           C
ATOM   1066 1HG  MET A  85      -4.972   9.902 -16.202  1.00 83.99           H
ATOM   1067 2HG  MET A  85      -3.718   9.416 -15.079  1.00 83.99           H
ATOM   1068  SD  MET A  85      -2.999  11.220 -16.467  1.00 83.99           S
ATOM   1069  CE  MET A  85      -3.591  12.263 -15.144  1.00 83.99           C
ATOM   1070 1HE  MET A  85      -4.673  12.368 -15.221  1.00 83.99           H
ATOM   1071 2HE  MET A  85      -3.337  11.812 -14.185  1.00 83.99           H
ATOM   1072 3HE  MET A  85      -3.124  13.245 -15.219  1.00 83.99           H
ATOM   1073  HN  MET A  85      -2.301   7.013 -18.505  1.00 83.99           H
ATOM   1074  N   PHE A  86      -2.410   6.326 -15.337  1.00 86.58           N
ATOM   1075  CA  PHE A  86      -2.417   5.612 -14.072  1.00 86.58           C
ATOM   1076  C   PHE A  86      -0.996   5.241 -13.644  1.00 86.58           C
ATOM   1077  O   PHE A  86      -0.660   5.317 -12.463  1.00 86.58           O
ATOM   1078  HA  PHE A  86      -2.857   6.277 -13.328  1.00 86.58           H
ATOM   1079  CB  PHE A  86      -3.224   4.330 -14.286  1.00 86.58           C
ATOM   1080 1HB  PHE A  86      -2.813   3.793 -15.140  1.00 86.58           H
ATOM   1081 2HB  PHE A  86      -3.102   3.686 -13.415  1.00 86.58           H
ATOM   1082  CG  PHE A  86      -4.718   4.567 -14.521  1.00 86.58           C
ATOM   1083  CD1 PHE A  86      -5.375   5.524 -13.812  1.00 86.58           C
ATOM   1084  HD1 PHE A  86      -4.837   6.122 -13.076  1.00 86.58           H
ATOM   1085  CD2 PHE A  86      -5.388   3.821 -15.440  1.00 86.58           C
ATOM   1086  HD2 PHE A  86      -4.862   3.054 -16.008  1.00 86.58           H
ATOM   1087  CE1 PHE A  86      -6.760   5.743 -14.030  1.00 86.58           C
ATOM   1088  HE1 PHE A  86      -7.287   6.510 -13.462  1.00 86.58           H
ATOM   1089  CE2 PHE A  86      -6.774   4.041 -15.658  1.00 86.58           C
ATOM   1090  HE2 PHE A  86      -7.311   3.442 -16.394  1.00 86.58           H
ATOM   1091  CZ  PHE A  86      -7.431   4.997 -14.949  1.00 86.58           C
ATOM   1092  HZ  PHE A  86      -8.495   5.166 -15.116  1.00 86.58           H
ATOM   1093  HN  PHE A  86      -2.802   5.824 -16.108  1.00 86.58           H
ATOM   1094  N   LEU A  87      -0.200   4.847 -14.627  1.00 80.24           N
ATOM   1095  CA  LEU A  87       1.161   4.413 -14.361  1.00 80.24           C
ATOM   1096  C   LEU A  87       1.973   5.597 -13.832  1.00 80.24           C
ATOM   1097  O   LEU A  87       2.833   5.428 -12.968  1.00 80.24           O
ATOM   1098  HA  LEU A  87       1.114   3.651 -13.583  1.00 80.24           H
ATOM   1099  CB  LEU A  87       1.767   3.757 -15.603  1.00 80.24           C
ATOM   1100 1HB  LEU A  87       1.619   4.425 -16.451  1.00 80.24           H
ATOM   1101 2HB  LEU A  87       2.843   3.666 -15.453  1.00 80.24           H
ATOM   1102  CG  LEU A  87       1.214   2.379 -15.971  1.00 80.24           C
ATOM   1103  HG  LEU A  87       0.136   2.469 -16.109  1.00 80.24           H
ATOM   1104  CD1 LEU A  87       1.800   1.888 -17.296  1.00 80.24           C
ATOM   1105 1HD1 LEU A  87       1.544   2.591 -18.089  1.00 80.24           H
ATOM   1106 2HD1 LEU A  87       2.885   1.818 -17.209  1.00 80.24           H
ATOM   1107 3HD1 LEU A  87       1.390   0.907 -17.534  1.00 80.24           H
ATOM   1108  CD2 LEU A  87       1.441   1.376 -14.837  1.00 80.24           C
ATOM   1109 1HD2 LEU A  87       2.510   1.283 -14.643  1.00 80.24           H
ATOM   1110 2HD2 LEU A  87       0.937   1.726 -13.936  1.00 80.24           H
ATOM   1111 3HD2 LEU A  87       1.038   0.405 -15.125  1.00 80.24           H
ATOM   1112  HN  LEU A  87      -0.471   4.820 -15.590  1.00 80.24           H
ATOM   1113  N   LEU A  88       1.673   6.769 -14.373  1.00 87.20           N
ATOM   1114  CA  LEU A  88       2.349   7.983 -13.949  1.00 87.20           C
ATOM   1115  C   LEU A  88       1.979   8.288 -12.496  1.00 87.20           C
ATOM   1116  O   LEU A  88       2.855   8.534 -11.668  1.00 87.20           O
ATOM   1117  HA  LEU A  88       3.422   7.795 -14.000  1.00 87.20           H
ATOM   1118  CB  LEU A  88       2.044   9.130 -14.915  1.00 87.20           C
ATOM   1119 1HB  LEU A  88       2.403   8.851 -15.905  1.00 87.20           H
ATOM   1120 2HB  LEU A  88       0.962   9.240 -14.987  1.00 87.20           H
ATOM   1121  CG  LEU A  88       2.643  10.491 -14.551  1.00 87.20           C
ATOM   1122  HG  LEU A  88       2.300  10.758 -13.551  1.00 87.20           H
ATOM   1123  CD1 LEU A  88       4.170  10.422 -14.502  1.00 87.20           C
ATOM   1124 1HD1 LEU A  88       4.478   9.693 -13.752  1.00 87.20           H
ATOM   1125 2HD1 LEU A  88       4.552  10.122 -15.478  1.00 87.20           H
ATOM   1126 3HD1 LEU A  88       4.570  11.402 -14.241  1.00 87.20           H
ATOM   1127  CD2 LEU A  88       2.148  11.580 -15.504  1.00 87.20           C
ATOM   1128 1HD2 LEU A  88       2.441  11.331 -16.524  1.00 87.20           H
ATOM   1129 2HD2 LEU A  88       1.062  11.649 -15.444  1.00 87.20           H
ATOM   1130 3HD2 LEU A  88       2.589  12.537 -15.223  1.00 87.20           H
ATOM   1131  HN  LEU A  88       0.984   6.895 -15.086  1.00 87.20           H
ATOM   1132  N   ASN A  89       0.681   8.261 -12.231  1.00 89.40           N
ATOM   1133  CA  ASN A  89       0.181   8.595 -10.909  1.00 89.40           C
ATOM   1134  C   ASN A  89       0.658   7.543  -9.906  1.00 89.40           C
ATOM   1135  O   ASN A  89       0.903   7.855  -8.742  1.00 89.40           O
ATOM   1136  HA  ASN A  89       0.579   9.587 -10.694  1.00 89.40           H
ATOM   1137  CB  ASN A  89      -1.349   8.610 -10.887  1.00 89.40           C
ATOM   1138 1HB  ASN A  89      -1.733   7.779 -11.478  1.00 89.40           H
ATOM   1139 2HB  ASN A  89      -1.703   8.465  -9.866  1.00 89.40           H
ATOM   1140  CG  ASN A  89      -1.893   9.929 -11.438  1.00 89.40           C
ATOM   1141  OD1 ASN A  89      -2.102  10.893 -10.720  1.00 89.40           O
ATOM   1142  ND2 ASN A  89      -2.110   9.919 -12.750  1.00 89.40           N
ATOM   1143 1HD2 ASN A  89      -1.917   9.094 -13.282  1.00 89.40           H
ATOM   1144 2HD2 ASN A  89      -2.465  10.735 -13.205  1.00 89.40           H
ATOM   1145  HN  ASN A  89      -0.021   8.017 -12.900  1.00 89.40           H
ATOM   1146  N   LEU A  90       0.775   6.316 -10.395  1.00 85.98           N
ATOM   1147  CA  LEU A  90       1.250   5.222  -9.565  1.00 85.98           C
ATOM   1148  C   LEU A  90       2.688   5.507  -9.126  1.00 85.98           C
ATOM   1149  O   LEU A  90       3.033   5.323  -7.960  1.00 85.98           O
ATOM   1150  HA  LEU A  90       0.619   5.188  -8.677  1.00 85.98           H
ATOM   1151  CB  LEU A  90       1.082   3.887 -10.291  1.00 85.98           C
ATOM   1152 1HB  LEU A  90       0.031   3.770 -10.557  1.00 85.98           H
ATOM   1153 2HB  LEU A  90       1.644   3.930 -11.224  1.00 85.98           H
ATOM   1154  CG  LEU A  90       1.524   2.642  -9.519  1.00 85.98           C
ATOM   1155  HG  LEU A  90       2.565   2.775  -9.225  1.00 85.98           H
ATOM   1156  CD1 LEU A  90       0.709   2.476  -8.234  1.00 85.98           C
ATOM   1157 1HD1 LEU A  90       0.850   3.351  -7.599  1.00 85.98           H
ATOM   1158 2HD1 LEU A  90      -0.347   2.375  -8.484  1.00 85.98           H
ATOM   1159 3HD1 LEU A  90       1.044   1.584  -7.704  1.00 85.98           H
ATOM   1160  CD2 LEU A  90       1.460   1.396 -10.403  1.00 85.98           C
ATOM   1161 1HD2 LEU A  90       0.437   1.247 -10.748  1.00 85.98           H
ATOM   1162 2HD2 LEU A  90       2.118   1.526 -11.263  1.00 85.98           H
ATOM   1163 3HD2 LEU A  90       1.779   0.526  -9.829  1.00 85.98           H
ATOM   1164  HN  LEU A  90       0.553   6.066 -11.337  1.00 85.98           H
ATOM   1165  N   ALA A  91       3.488   5.952 -10.085  1.00 89.95           N
ATOM   1166  CA  ALA A  91       4.889   6.230  -9.821  1.00 89.95           C
ATOM   1167  C   ALA A  91       4.996   7.377  -8.815  1.00 89.95           C
ATOM   1168  O   ALA A  91       5.868   7.367  -7.947  1.00 89.95           O
ATOM   1169  HA  ALA A  91       5.329   5.333  -9.384  1.00 89.95           H
ATOM   1170  CB  ALA A  91       5.605   6.539 -11.137  1.00 89.95           C
ATOM   1171 1HB  ALA A  91       5.525   5.681 -11.805  1.00 89.95           H
ATOM   1172 2HB  ALA A  91       5.145   7.409 -11.605  1.00 89.95           H
ATOM   1173 3HB  ALA A  91       6.657   6.747 -10.938  1.00 89.95           H
ATOM   1174  HN  ALA A  91       3.193   6.121 -11.025  1.00 89.95           H
ATOM   1175  N   ILE A  92       4.098   8.340  -8.966  1.00 91.10           N
ATOM   1176  CA  ILE A  92       4.063   9.479  -8.064  1.00 91.10           C
ATOM   1177  C   ILE A  92       3.713   8.998  -6.655  1.00 91.10           C
ATOM   1178  O   ILE A  92       4.348   9.401  -5.681  1.00 91.10           O
ATOM   1179  HA  ILE A  92       5.064   9.910  -8.043  1.00 91.10           H
ATOM   1180  CB  ILE A  92       3.118  10.556  -8.599  1.00 91.10           C
ATOM   1181  HB  ILE A  92       2.166  10.084  -8.844  1.00 91.10           H
ATOM   1182  CG1 ILE A  92       3.662  11.173  -9.888  1.00 91.10           C
ATOM   1183 1HG1 ILE A  92       4.516  11.810  -9.659  1.00 91.10           H
ATOM   1184 2HG1 ILE A  92       4.022  10.384 -10.549  1.00 91.10           H
ATOM   1185  CG2 ILE A  92       2.834  11.616  -7.532  1.00 91.10           C
ATOM   1186 1HG2 ILE A  92       2.372  11.144  -6.665  1.00 91.10           H
ATOM   1187 2HG2 ILE A  92       3.770  12.089  -7.232  1.00 91.10           H
ATOM   1188 3HG2 ILE A  92       2.160  12.369  -7.938  1.00 91.10           H
ATOM   1189  CD1 ILE A  92       2.585  11.993 -10.602  1.00 91.10           C
ATOM   1190 1HD1 ILE A  92       1.743  11.347 -10.851  1.00 91.10           H
ATOM   1191 2HD1 ILE A  92       2.246  12.795  -9.947  1.00 91.10           H
ATOM   1192 3HD1 ILE A  92       2.999  12.420 -11.515  1.00 91.10           H
ATOM   1193  HN  ILE A  92       3.404   8.349  -9.686  1.00 91.10           H
ATOM   1194  N   ALA A  93       2.704   8.142  -6.590  1.00 91.88           N
ATOM   1195  CA  ALA A  93       2.212   7.660  -5.310  1.00 91.88           C
ATOM   1196  C   ALA A  93       3.326   6.887  -4.599  1.00 91.88           C
ATOM   1197  O   ALA A  93       3.562   7.087  -3.408  1.00 91.88           O
ATOM   1198  HA  ALA A  93       1.944   8.528  -4.709  1.00 91.88           H
ATOM   1199  CB  ALA A  93       0.961   6.807  -5.531  1.00 91.88           C
ATOM   1200 1HB  ALA A  93       0.191   7.410  -6.012  1.00 91.88           H
ATOM   1201 2HB  ALA A  93       1.208   5.958  -6.169  1.00 91.88           H
ATOM   1202 3HB  ALA A  93       0.593   6.446  -4.571  1.00 91.88           H
ATOM   1203  HN  ALA A  93       2.225   7.779  -7.390  1.00 91.88           H
ATOM   1204  N   ASP A  94       3.981   6.022  -5.359  1.00 88.23           N
ATOM   1205  CA  ASP A  94       5.047   5.202  -4.811  1.00 88.23           C
ATOM   1206  C   ASP A  94       6.148   6.107  -4.256  1.00 88.23           C
ATOM   1207  O   ASP A  94       6.688   5.847  -3.182  1.00 88.23           O
ATOM   1208  HA  ASP A  94       4.574   4.597  -4.037  1.00 88.23           H
ATOM   1209  CB  ASP A  94       5.667   4.311  -5.890  1.00 88.23           C
ATOM   1210 1HB  ASP A  94       5.791   4.882  -6.810  1.00 88.23           H
ATOM   1211 2HB  ASP A  94       6.661   3.992  -5.576  1.00 88.23           H
ATOM   1212  CG  ASP A  94       4.792   3.084  -6.158  1.00 88.23           C
ATOM   1213  OD1 ASP A  94       4.064   2.691  -5.221  1.00 88.23           O
ATOM   1214  OD2 ASP A  94       4.872   2.568  -7.293  1.00 88.23           O
ATOM   1215  HN  ASP A  94       3.793   5.878  -6.331  1.00 88.23           H
ATOM   1216  N   LEU A  95       6.447   7.153  -5.012  1.00 90.00           N
ATOM   1217  CA  LEU A  95       7.532   8.050  -4.653  1.00 90.00           C
ATOM   1218  C   LEU A  95       7.193   8.752  -3.337  1.00 90.00           C
ATOM   1219  O   LEU A  95       8.049   8.891  -2.465  1.00 90.00           O
ATOM   1220  HA  LEU A  95       8.423   7.441  -4.500  1.00 90.00           H
ATOM   1221  CB  LEU A  95       7.834   9.013  -5.803  1.00 90.00           C
ATOM   1222 1HB  LEU A  95       7.918   8.435  -6.723  1.00 90.00           H
ATOM   1223 2HB  LEU A  95       6.981   9.682  -5.924  1.00 90.00           H
ATOM   1224  CG  LEU A  95       9.096   9.865  -5.652  1.00 90.00           C
ATOM   1225  HG  LEU A  95       9.068  10.345  -4.674  1.00 90.00           H
ATOM   1226  CD1 LEU A  95      10.353   8.993  -5.692  1.00 90.00           C
ATOM   1227 1HD1 LEU A  95      10.320   8.270  -4.877  1.00 90.00           H
ATOM   1228 2HD1 LEU A  95      10.399   8.466  -6.645  1.00 90.00           H
ATOM   1229 3HD1 LEU A  95      11.236   9.624  -5.582  1.00 90.00           H
ATOM   1230  CD2 LEU A  95       9.136  10.978  -6.701  1.00 90.00           C
ATOM   1231 1HD2 LEU A  95       9.129  10.537  -7.698  1.00 90.00           H
ATOM   1232 2HD2 LEU A  95       8.264  11.621  -6.581  1.00 90.00           H
ATOM   1233 3HD2 LEU A  95      10.044  11.567  -6.570  1.00 90.00           H
ATOM   1234  HN  LEU A  95       5.964   7.390  -5.855  1.00 90.00           H
ATOM   1235  N   LEU A  96       5.942   9.176  -3.234  1.00 87.78           N
ATOM   1236  CA  LEU A  96       5.491   9.898  -2.057  1.00 87.78           C
ATOM   1237  C   LEU A  96       5.596   8.986  -0.833  1.00 87.78           C
ATOM   1238  O   LEU A  96       5.967   9.436   0.251  1.00 87.78           O
ATOM   1239  HA  LEU A  96       6.163  10.745  -1.915  1.00 87.78           H
ATOM   1240  CB  LEU A  96       4.088  10.467  -2.282  1.00 87.78           C
ATOM   1241 1HB  LEU A  96       3.450   9.668  -2.660  1.00 87.78           H
ATOM   1242 2HB  LEU A  96       3.681  10.770  -1.317  1.00 87.78           H
ATOM   1243  CG  LEU A  96       3.992  11.655  -3.241  1.00 87.78           C
ATOM   1244  HG  LEU A  96       4.447  11.367  -4.188  1.00 87.78           H
ATOM   1245  CD1 LEU A  96       2.532  12.009  -3.530  1.00 87.78           C
ATOM   1246 1HD1 LEU A  96       2.033  11.152  -3.984  1.00 87.78           H
ATOM   1247 2HD1 LEU A  96       2.030  12.270  -2.598  1.00 87.78           H
ATOM   1248 3HD1 LEU A  96       2.492  12.857  -4.214  1.00 87.78           H
ATOM   1249  CD2 LEU A  96       4.778  12.854  -2.708  1.00 87.78           C
ATOM   1250 1HD2 LEU A  96       4.374  13.153  -1.740  1.00 87.78           H
ATOM   1251 2HD2 LEU A  96       5.827  12.580  -2.595  1.00 87.78           H
ATOM   1252 3HD2 LEU A  96       4.692  13.685  -3.409  1.00 87.78           H
ATOM   1253  HN  LEU A  96       5.244   9.033  -3.935  1.00 87.78           H
ATOM   1254  N   PHE A  97       5.262   7.722  -1.046  1.00 89.26           N
ATOM   1255  CA  PHE A  97       5.357   6.734   0.015  1.00 89.26           C
ATOM   1256  C   PHE A  97       6.803   6.578   0.491  1.00 89.26           C
ATOM   1257  O   PHE A  97       7.067   6.567   1.693  1.00 89.26           O
ATOM   1258  HA  PHE A  97       4.740   7.085   0.841  1.00 89.26           H
ATOM   1259  CB  PHE A  97       4.880   5.403  -0.570  1.00 89.26           C
ATOM   1260 1HB  PHE A  97       3.793   5.423  -0.654  1.00 89.26           H
ATOM   1261 2HB  PHE A  97       5.276   5.298  -1.580  1.00 89.26           H
ATOM   1262  CG  PHE A  97       5.291   4.179   0.252  1.00 89.26           C
ATOM   1263  CD1 PHE A  97       6.239   3.328  -0.223  1.00 89.26           C
ATOM   1264  HD1 PHE A  97       6.707   3.518  -1.189  1.00 89.26           H
ATOM   1265  CD2 PHE A  97       4.707   3.942   1.457  1.00 89.26           C
ATOM   1266  HD2 PHE A  97       3.946   4.624   1.838  1.00 89.26           H
ATOM   1267  CE1 PHE A  97       6.620   2.193   0.540  1.00 89.26           C
ATOM   1268  HE1 PHE A  97       7.381   1.511   0.159  1.00 89.26           H
ATOM   1269  CE2 PHE A  97       5.088   2.807   2.220  1.00 89.26           C
ATOM   1270  HE2 PHE A  97       4.620   2.617   3.186  1.00 89.26           H
ATOM   1271  CZ  PHE A  97       6.037   1.956   1.745  1.00 89.26           C
ATOM   1272  HZ  PHE A  97       6.329   1.084   2.331  1.00 89.26           H
ATOM   1273  HN  PHE A  97       4.932   7.371  -1.922  1.00 89.26           H
ATOM   1274  N   LEU A  98       7.702   6.463  -0.476  1.00 92.83           N
ATOM   1275  CA  LEU A  98       9.087   6.142  -0.175  1.00 92.83           C
ATOM   1276  C   LEU A  98       9.683   7.246   0.701  1.00 92.83           C
ATOM   1277  O   LEU A  98      10.536   6.980   1.546  1.00 92.83           O
ATOM   1278  HA  LEU A  98       9.091   5.211   0.392  1.00 92.83           H
ATOM   1279  CB  LEU A  98       9.870   5.890  -1.465  1.00 92.83           C
ATOM   1280 1HB  LEU A  98       9.713   6.736  -2.134  1.00 92.83           H
ATOM   1281 2HB  LEU A  98      10.933   5.869  -1.223  1.00 92.83           H
ATOM   1282  CG  LEU A  98       9.522   4.607  -2.221  1.00 92.83           C
ATOM   1283  HG  LEU A  98       8.436   4.514  -2.255  1.00 92.83           H
ATOM   1284  CD1 LEU A  98      10.016   4.672  -3.668  1.00 92.83           C
ATOM   1285 1HD1 LEU A  98       9.546   5.514  -4.175  1.00 92.83           H
ATOM   1286 2HD1 LEU A  98      11.098   4.800  -3.677  1.00 92.83           H
ATOM   1287 3HD1 LEU A  98       9.755   3.747  -4.183  1.00 92.83           H
ATOM   1288  CD2 LEU A  98      10.057   3.375  -1.488  1.00 92.83           C
ATOM   1289 1HD2 LEU A  98      11.142   3.447  -1.401  1.00 92.83           H
ATOM   1290 2HD2 LEU A  98       9.616   3.325  -0.492  1.00 92.83           H
ATOM   1291 3HD2 LEU A  98       9.796   2.477  -2.047  1.00 92.83           H
ATOM   1292  HN  LEU A  98       7.497   6.584  -1.447  1.00 92.83           H
ATOM   1293  N   VAL A  99       9.211   8.462   0.468  1.00 90.23           N
ATOM   1294  CA  VAL A  99       9.723   9.614   1.190  1.00 90.23           C
ATOM   1295  C   VAL A  99       9.451   9.436   2.685  1.00 90.23           C
ATOM   1296  O   VAL A  99      10.109  10.058   3.518  1.00 90.23           O
ATOM   1297  HA  VAL A  99      10.801   9.650   1.031  1.00 90.23           H
ATOM   1298  CB  VAL A  99       9.117  10.899   0.621  1.00 90.23           C
ATOM   1299  HB  VAL A  99       8.033  10.787   0.620  1.00 90.23           H
ATOM   1300  CG1 VAL A  99       9.465  12.104   1.498  1.00 90.23           C
ATOM   1301 1HG1 VAL A  99       9.072  11.947   2.503  1.00 90.23           H
ATOM   1302 2HG1 VAL A  99      10.548  12.219   1.545  1.00 90.23           H
ATOM   1303 3HG1 VAL A  99       9.022  13.004   1.071  1.00 90.23           H
ATOM   1304  CG2 VAL A  99       9.567  11.125  -0.824  1.00 90.23           C
ATOM   1305 1HG2 VAL A  99      10.654  11.206  -0.857  1.00 90.23           H
ATOM   1306 2HG2 VAL A  99       9.246  10.285  -1.440  1.00 90.23           H
ATOM   1307 3HG2 VAL A  99       9.123  12.045  -1.204  1.00 90.23           H
ATOM   1308  HN  VAL A  99       8.494   8.665  -0.199  1.00 90.23           H
ATOM   1309  N   THR A 100       8.480   8.584   2.980  1.00 90.01           N
ATOM   1310  CA  THR A 100       8.083   8.350   4.357  1.00 90.01           C
ATOM   1311  C   THR A 100       9.031   7.350   5.023  1.00 90.01           C
ATOM   1312  O   THR A 100       9.162   7.333   6.246  1.00 90.01           O
ATOM   1313  HA  THR A 100       8.172   9.288   4.905  1.00 90.01           H
ATOM   1314  CB  THR A 100       6.622   7.894   4.358  1.00 90.01           C
ATOM   1315  HB  THR A 100       6.189   7.977   5.354  1.00 90.01           H
ATOM   1316  OG1 THR A 100       6.668   6.578   3.814  1.00 90.01           O
ATOM   1317  HG1 THR A 100       5.807   6.103   3.995  1.00 90.01           H
ATOM   1318  CG2 THR A 100       5.764   8.678   3.362  1.00 90.01           C
ATOM   1319 1HG2 THR A 100       6.159   8.540   2.355  1.00 90.01           H
ATOM   1320 2HG2 THR A 100       5.786   9.737   3.619  1.00 90.01           H
ATOM   1321 3HG2 THR A 100       4.737   8.315   3.403  1.00 90.01           H
ATOM   1322  HN  THR A 100       7.969   8.060   2.298  1.00 90.01           H
ATOM   1323  N   LEU A 101       9.667   6.541   4.189  1.00 92.62           N
ATOM   1324  CA  LEU A 101      10.407   5.391   4.679  1.00 92.62           C
ATOM   1325  C   LEU A 101      11.566   5.871   5.555  1.00 92.62           C
ATOM   1326  O   LEU A 101      11.855   5.274   6.591  1.00 92.62           O
ATOM   1327  HA  LEU A 101       9.727   4.805   5.298  1.00 92.62           H
ATOM   1328  CB  LEU A 101      10.844   4.499   3.516  1.00 92.62           C
ATOM   1329 1HB  LEU A 101      11.334   5.123   2.769  1.00 92.62           H
ATOM   1330 2HB  LEU A 101      11.592   3.796   3.884  1.00 92.62           H
ATOM   1331  CG  LEU A 101       9.733   3.704   2.826  1.00 92.62           C
ATOM   1332  HG  LEU A 101       9.044   4.410   2.365  1.00 92.62           H
ATOM   1333  CD1 LEU A 101      10.300   2.828   1.707  1.00 92.62           C
ATOM   1334 1HD1 LEU A 101      10.790   3.458   0.965  1.00 92.62           H
ATOM   1335 2HD1 LEU A 101      11.023   2.128   2.124  1.00 92.62           H
ATOM   1336 3HD1 LEU A 101       9.489   2.274   1.234  1.00 92.62           H
ATOM   1337  CD2 LEU A 101       8.931   2.888   3.842  1.00 92.62           C
ATOM   1338 1HD2 LEU A 101       9.595   2.190   4.353  1.00 92.62           H
ATOM   1339 2HD2 LEU A 101       8.479   3.559   4.572  1.00 92.62           H
ATOM   1340 3HD2 LEU A 101       8.148   2.332   3.326  1.00 92.62           H
ATOM   1341  HN  LEU A 101       9.683   6.662   3.196  1.00 92.62           H
ATOM   1342  N   PRO A 102      12.248   6.954   5.158  1.00 94.72           N
ATOM   1343  CA  PRO A 102      13.382   7.458   5.936  1.00 94.72           C
ATOM   1344  C   PRO A 102      13.024   7.689   7.395  1.00 94.72           C
ATOM   1345  O   PRO A 102      13.791   7.337   8.289  1.00 94.72           O
ATOM   1346  HA  PRO A 102      14.183   6.719   5.953  1.00 94.72           H
ATOM   1347  CB  PRO A 102      13.755   8.763   5.229  1.00 94.72           C
ATOM   1348 1HB  PRO A 102      13.242   9.618   5.669  1.00 94.72           H
ATOM   1349 2HB  PRO A 102      14.824   8.965   5.296  1.00 94.72           H
ATOM   1350  CG  PRO A 102      13.316   8.523   3.790  1.00 94.72           C
ATOM   1351 1HG  PRO A 102      13.185   9.458   3.245  1.00 94.72           H
ATOM   1352 2HG  PRO A 102      14.053   7.944   3.233  1.00 94.72           H
ATOM   1353  CD  PRO A 102      12.005   7.771   3.955  1.00 94.72           C
ATOM   1354 1HD  PRO A 102      11.164   8.450   4.096  1.00 94.72           H
ATOM   1355 2HD  PRO A 102      11.775   7.160   3.082  1.00 94.72           H
ATOM   1356  N   PHE A 103      11.856   8.281   7.597  1.00 93.45           N
ATOM   1357  CA  PHE A 103      11.410   8.616   8.939  1.00 93.45           C
ATOM   1358  C   PHE A 103      11.137   7.353   9.758  1.00 93.45           C
ATOM   1359  O   PHE A 103      11.478   7.288  10.937  1.00 93.45           O
ATOM   1360  HA  PHE A 103      12.208   9.188   9.412  1.00 93.45           H
ATOM   1361  CB  PHE A 103      10.108   9.406   8.793  1.00 93.45           C
ATOM   1362 1HB  PHE A 103       9.397   8.812   8.219  1.00 93.45           H
ATOM   1363 2HB  PHE A 103       9.673   9.557   9.781  1.00 93.45           H
ATOM   1364  CG  PHE A 103      10.279  10.767   8.114  1.00 93.45           C
ATOM   1365  CD1 PHE A 103      10.619  11.857   8.853  1.00 93.45           C
ATOM   1366  HD1 PHE A 103      10.770  11.762   9.928  1.00 93.45           H
ATOM   1367  CD2 PHE A 103      10.090  10.886   6.773  1.00 93.45           C
ATOM   1368  HD2 PHE A 103       9.817  10.013   6.181  1.00 93.45           H
ATOM   1369  CE1 PHE A 103      10.777  13.120   8.223  1.00 93.45           C
ATOM   1370  HE1 PHE A 103      11.049  13.994   8.815  1.00 93.45           H
ATOM   1371  CE2 PHE A 103      10.248  12.149   6.143  1.00 93.45           C
ATOM   1372  HE2 PHE A 103      10.097  12.245   5.068  1.00 93.45           H
ATOM   1373  CZ  PHE A 103      10.589  13.239   6.882  1.00 93.45           C
ATOM   1374  HZ  PHE A 103      10.710  14.209   6.398  1.00 93.45           H
ATOM   1375  HN  PHE A 103      11.221   8.530   6.866  1.00 93.45           H
ATOM   1376  N   TRP A 104      10.523   6.381   9.099  1.00 86.55           N
ATOM   1377  CA  TRP A 104      10.174   5.134   9.759  1.00 86.55           C
ATOM   1378  C   TRP A 104      11.472   4.399  10.099  1.00 86.55           C
ATOM   1379  O   TRP A 104      11.546   3.696  11.105  1.00 86.55           O
ATOM   1380  HA  TRP A 104       9.635   5.381  10.674  1.00 86.55           H
ATOM   1381  CB  TRP A 104       9.225   4.303   8.894  1.00 86.55           C
ATOM   1382 1HB  TRP A 104       9.662   4.185   7.902  1.00 86.55           H
ATOM   1383 2HB  TRP A 104       9.137   3.305   9.324  1.00 86.55           H
ATOM   1384  CG  TRP A 104       7.825   4.905   8.750  1.00 86.55           C
ATOM   1385  CD1 TRP A 104       7.184   5.241   7.622  1.00 86.55           C
ATOM   1386  HD1 TRP A 104       7.599   5.121   6.622  1.00 86.55           H
ATOM   1387  CD2 TRP A 104       6.915   5.230   9.821  1.00 86.55           C
ATOM   1388  NE1 TRP A 104       5.932   5.757   7.888  1.00 86.55           N
ATOM   1389  HE1 TRP A 104       5.268   6.077   7.212  1.00 86.55           H
ATOM   1390  CE2 TRP A 104       5.763   5.750   9.267  1.00 86.55           C
ATOM   1391  CE3 TRP A 104       7.060   5.089  11.213  1.00 86.55           C
ATOM   1392  HE3 TRP A 104       7.959   4.681  11.674  1.00 86.55           H
ATOM   1393  CZ2 TRP A 104       4.668   6.171  10.031  1.00 86.55           C
ATOM   1394  HZ2 TRP A 104       3.769   6.579   9.569  1.00 86.55           H
ATOM   1395  CZ3 TRP A 104       5.957   5.515  11.962  1.00 86.55           C
ATOM   1396  HZ3 TRP A 104       6.017   5.428  13.047  1.00 86.55           H
ATOM   1397  CH2 TRP A 104       4.790   6.041  11.419  1.00 86.55           C
ATOM   1398  HH2 TRP A 104       3.974   6.350  12.072  1.00 86.55           H
ATOM   1399  HN  TRP A 104      10.266   6.434   8.134  1.00 86.55           H
ATOM   1400  N   ALA A 105      12.463   4.587   9.239  1.00 95.25           N
ATOM   1401  CA  ALA A 105      13.751   3.943   9.431  1.00 95.25           C
ATOM   1402  C   ALA A 105      14.379   4.445  10.732  1.00 95.25           C
ATOM   1403  O   ALA A 105      14.875   3.653  11.532  1.00 95.25           O
ATOM   1404  HA  ALA A 105      13.578   2.870   9.511  1.00 95.25           H
ATOM   1405  CB  ALA A 105      14.641   4.208   8.214  1.00 95.25           C
ATOM   1406 1HB  ALA A 105      14.163   3.807   7.320  1.00 95.25           H
ATOM   1407 2HB  ALA A 105      14.785   5.283   8.097  1.00 95.25           H
ATOM   1408 3HB  ALA A 105      15.607   3.725   8.358  1.00 95.25           H
ATOM   1409  HN  ALA A 105      12.396   5.165   8.426  1.00 95.25           H
ATOM   1410  N   ILE A 106      14.337   5.758  10.904  1.00 92.09           N
ATOM   1411  CA  ILE A 106      14.909   6.376  12.089  1.00 92.09           C
ATOM   1412  C   ILE A 106      14.116   5.937  13.321  1.00 92.09           C
ATOM   1413  O   ILE A 106      14.699   5.577  14.343  1.00 92.09           O
ATOM   1414  HA  ILE A 106      15.931   6.011  12.187  1.00 92.09           H
ATOM   1415  CB  ILE A 106      14.986   7.894  11.916  1.00 92.09           C
ATOM   1416  HB  ILE A 106      14.010   8.251  11.587  1.00 92.09           H
ATOM   1417  CG1 ILE A 106      15.995   8.272  10.830  1.00 92.09           C
ATOM   1418 1HG1 ILE A 106      17.009   8.137  11.208  1.00 92.09           H
ATOM   1419 2HG1 ILE A 106      15.882   7.605   9.975  1.00 92.09           H
ATOM   1420  CG2 ILE A 106      15.292   8.583  13.248  1.00 92.09           C
ATOM   1421 1HG2 ILE A 106      14.505   8.352  13.966  1.00 92.09           H
ATOM   1422 2HG2 ILE A 106      16.248   8.225  13.630  1.00 92.09           H
ATOM   1423 3HG2 ILE A 106      15.341   9.661  13.097  1.00 92.09           H
ATOM   1424  CD1 ILE A 106      15.801   9.722  10.382  1.00 92.09           C
ATOM   1425 1HD1 ILE A 106      14.794   9.847   9.982  1.00 92.09           H
ATOM   1426 2HD1 ILE A 106      15.939  10.388  11.234  1.00 92.09           H
ATOM   1427 3HD1 ILE A 106      16.531   9.965   9.609  1.00 92.09           H
ATOM   1428  HN  ILE A 106      13.923   6.394  10.253  1.00 92.09           H
ATOM   1429  N   ALA A 107      12.799   5.980  13.185  1.00 93.28           N
ATOM   1430  CA  ALA A 107      11.921   5.678  14.302  1.00 93.28           C
ATOM   1431  C   ALA A 107      12.142   4.229  14.742  1.00 93.28           C
ATOM   1432  O   ALA A 107      12.077   3.921  15.931  1.00 93.28           O
ATOM   1433  HA  ALA A 107      12.187   6.343  15.123  1.00 93.28           H
ATOM   1434  CB  ALA A 107      10.470   5.949  13.899  1.00 93.28           C
ATOM   1435 1HB  ALA A 107      10.359   6.998  13.624  1.00 93.28           H
ATOM   1436 2HB  ALA A 107      10.205   5.320  13.048  1.00 93.28           H
ATOM   1437 3HB  ALA A 107       9.811   5.722  14.737  1.00 93.28           H
ATOM   1438  HN  ALA A 107      12.333   6.216  12.332  1.00 93.28           H
ATOM   1439  N   ALA A 108      12.400   3.379  13.759  1.00 92.68           N
ATOM   1440  CA  ALA A 108      12.587   1.962  14.025  1.00 92.68           C
ATOM   1441  C   ALA A 108      13.957   1.746  14.670  1.00 92.68           C
ATOM   1442  O   ALA A 108      14.132   0.829  15.471  1.00 92.68           O
ATOM   1443  HA  ALA A 108      11.812   1.651  14.724  1.00 92.68           H
ATOM   1444  CB  ALA A 108      12.424   1.173  12.724  1.00 92.68           C
ATOM   1445 1HB  ALA A 108      11.425   1.338  12.322  1.00 92.68           H
ATOM   1446 2HB  ALA A 108      13.167   1.508  12.000  1.00 92.68           H
ATOM   1447 3HB  ALA A 108      12.565   0.111  12.924  1.00 92.68           H
ATOM   1448  HN  ALA A 108      12.480   3.643  12.798  1.00 92.68           H
ATOM   1449  N   ALA A 109      14.894   2.606  14.298  1.00 91.37           N
ATOM   1450  CA  ALA A 109      16.271   2.448  14.733  1.00 91.37           C
ATOM   1451  C   ALA A 109      16.360   2.715  16.237  1.00 91.37           C
ATOM   1452  O   ALA A 109      17.127   2.061  16.943  1.00 91.37           O
ATOM   1453  HA  ALA A 109      16.564   1.416  14.538  1.00 91.37           H
ATOM   1454  CB  ALA A 109      17.174   3.379  13.922  1.00 91.37           C
ATOM   1455 1HB  ALA A 109      17.096   3.129  12.863  1.00 91.37           H
ATOM   1456 2HB  ALA A 109      16.861   4.412  14.074  1.00 91.37           H
ATOM   1457 3HB  ALA A 109      18.207   3.260  14.248  1.00 91.37           H
ATOM   1458  HN  ALA A 109      14.725   3.398  13.712  1.00 91.37           H
ATOM   1459  N   ASP A 110      15.565   3.676  16.683  1.00 82.34           N
ATOM   1460  CA  ASP A 110      15.668   4.158  18.050  1.00 82.34           C
ATOM   1461  C   ASP A 110      14.282   4.583  18.542  1.00 82.34           C
ATOM   1462  O   ASP A 110      13.554   3.782  19.125  1.00 82.34           O
ATOM   1463  HA  ASP A 110      16.073   3.321  18.619  1.00 82.34           H
ATOM   1464  CB  ASP A 110      16.594   5.372  18.139  1.00 82.34           C
ATOM   1465 1HB  ASP A 110      17.544   5.146  17.655  1.00 82.34           H
ATOM   1466 2HB  ASP A 110      16.153   6.210  17.598  1.00 82.34           H
ATOM   1467  CG  ASP A 110      16.839   5.770  19.596  1.00 82.34           C
ATOM   1468  OD1 ASP A 110      16.472   4.960  20.474  1.00 82.34           O
ATOM   1469  OD2 ASP A 110      17.387   6.875  19.798  1.00 82.34           O
ATOM   1470  HN  ASP A 110      14.863   4.123  16.129  1.00 82.34           H
ATOM   1471  N   GLN A 111      13.961   5.843  18.288  1.00 85.62           N
ATOM   1472  CA  GLN A 111      12.680   6.387  18.707  1.00 85.62           C
ATOM   1473  C   GLN A 111      12.238   7.498  17.752  1.00 85.62           C
ATOM   1474  O   GLN A 111      13.008   7.928  16.895  1.00 85.62           O
ATOM   1475  HA  GLN A 111      11.980   5.554  18.655  1.00 85.62           H
ATOM   1476  CB  GLN A 111      12.746   6.897  20.148  1.00 85.62           C
ATOM   1477 1HB  GLN A 111      11.787   7.332  20.428  1.00 85.62           H
ATOM   1478 2HB  GLN A 111      12.927   6.062  20.825  1.00 85.62           H
ATOM   1479  CG  GLN A 111      13.853   7.941  20.310  1.00 85.62           C
ATOM   1480 1HG  GLN A 111      14.815   7.500  20.050  1.00 85.62           H
ATOM   1481 2HG  GLN A 111      13.683   8.767  19.619  1.00 85.62           H
ATOM   1482  CD  GLN A 111      13.900   8.472  21.745  1.00 85.62           C
ATOM   1483  OE1 GLN A 111      12.937   8.404  22.491  1.00 85.62           O
ATOM   1484  NE2 GLN A 111      15.070   9.003  22.087  1.00 85.62           N
ATOM   1485 1HE2 GLN A 111      15.820   9.027  21.426  1.00 85.62           H
ATOM   1486 2HE2 GLN A 111      15.200   9.377  23.005  1.00 85.62           H
ATOM   1487  HN  GLN A 111      14.556   6.486  17.807  1.00 85.62           H
ATOM   1488  N   TRP A 112      10.998   7.930  17.932  1.00 90.71           N
ATOM   1489  CA  TRP A 112      10.467   9.029  17.144  1.00 90.71           C
ATOM   1490  C   TRP A 112      11.106  10.325  17.649  1.00 90.71           C
ATOM   1491  O   TRP A 112      10.862  10.742  18.780  1.00 90.71           O
ATOM   1492  HA  TRP A 112      10.744   8.858  16.104  1.00 90.71           H
ATOM   1493  CB  TRP A 112       8.938   9.056  17.200  1.00 90.71           C
ATOM   1494 1HB  TRP A 112       8.558   8.071  16.928  1.00 90.71           H
ATOM   1495 2HB  TRP A 112       8.626   9.245  18.227  1.00 90.71           H
ATOM   1496  CG  TRP A 112       8.300  10.104  16.287  1.00 90.71           C
ATOM   1497  CD1 TRP A 112       7.877  11.333  16.611  1.00 90.71           C
ATOM   1498  HD1 TRP A 112       7.937  11.758  17.613  1.00 90.71           H
ATOM   1499  CD2 TRP A 112       8.029   9.964  14.876  1.00 90.71           C
ATOM   1500  NE1 TRP A 112       7.354  11.993  15.518  1.00 90.71           N
ATOM   1501  HE1 TRP A 112       6.976  12.919  15.510  1.00 90.71           H
ATOM   1502  CE2 TRP A 112       7.449  11.134  14.429  1.00 90.71           C
ATOM   1503  CE3 TRP A 112       8.265   8.885  14.007  1.00 90.71           C
ATOM   1504  HE3 TRP A 112       8.721   7.951  14.335  1.00 90.71           H
ATOM   1505  CZ2 TRP A 112       7.058  11.337  13.100  1.00 90.71           C
ATOM   1506  HZ2 TRP A 112       6.602  12.271  12.772  1.00 90.71           H
ATOM   1507  CZ3 TRP A 112       7.868   9.103  12.682  1.00 90.71           C
ATOM   1508  HZ3 TRP A 112       8.028   8.297  11.966  1.00 90.71           H
ATOM   1509  CH2 TRP A 112       7.283  10.275  12.216  1.00 90.71           C
ATOM   1510  HH2 TRP A 112       7.002  10.367  11.167  1.00 90.71           H
ATOM   1511  HN  TRP A 112      10.363   7.544  18.601  1.00 90.71           H
ATOM   1512  N   LYS A 113      11.912  10.925  16.785  1.00 82.91           N
ATOM   1513  CA  LYS A 113      12.719  12.066  17.183  1.00 82.91           C
ATOM   1514  C   LYS A 113      12.118  13.342  16.591  1.00 82.91           C
ATOM   1515  O   LYS A 113      12.738  14.403  16.637  1.00 82.91           O
ATOM   1516  HA  LYS A 113      12.674  12.135  18.270  1.00 82.91           H
ATOM   1517  CB  LYS A 113      14.185  11.843  16.805  1.00 82.91           C
ATOM   1518 1HB  LYS A 113      14.271  11.714  15.726  1.00 82.91           H
ATOM   1519 2HB  LYS A 113      14.770  12.724  17.068  1.00 82.91           H
ATOM   1520  CG  LYS A 113      14.755  10.615  17.518  1.00 82.91           C
ATOM   1521 1HG  LYS A 113      14.570  10.693  18.589  1.00 82.91           H
ATOM   1522 2HG  LYS A 113      14.241   9.718  17.171  1.00 82.91           H
ATOM   1523  CD  LYS A 113      16.257  10.480  17.263  1.00 82.91           C
ATOM   1524 1HD  LYS A 113      16.439  10.371  16.194  1.00 82.91           H
ATOM   1525 2HD  LYS A 113      16.767  11.389  17.581  1.00 82.91           H
ATOM   1526  CE  LYS A 113      16.835   9.277  18.010  1.00 82.91           C
ATOM   1527 1HE  LYS A 113      16.639   9.376  19.078  1.00 82.91           H
ATOM   1528 2HE  LYS A 113      16.339   8.364  17.679  1.00 82.91           H
ATOM   1529  NZ  LYS A 113      18.292   9.171  17.774  1.00 82.91           N
ATOM   1530 1HZ  LYS A 113      18.655   8.358  18.260  1.00 82.91           H
ATOM   1531 2HZ  LYS A 113      18.467   9.076  16.780  1.00 82.91           H
ATOM   1532 3HZ  LYS A 113      18.752  10.005  18.121  1.00 82.91           H
ATOM   1533  HN  LYS A 113      12.018  10.645  15.831  1.00 82.91           H
ATOM   1534  N   PHE A 114      10.919  13.196  16.047  1.00 88.89           N
ATOM   1535  CA  PHE A 114      10.287  14.287  15.325  1.00 88.89           C
ATOM   1536  C   PHE A 114       9.077  14.824  16.093  1.00 88.89           C
ATOM   1537  O   PHE A 114       8.638  14.218  17.069  1.00 88.89           O
ATOM   1538  HA  PHE A 114      11.029  15.079  15.221  1.00 88.89           H
ATOM   1539  CB  PHE A 114       9.815  13.722  13.984  1.00 88.89           C
ATOM   1540 1HB  PHE A 114       9.020  12.999  14.165  1.00 88.89           H
ATOM   1541 2HB  PHE A 114       9.383  14.530  13.393  1.00 88.89           H
ATOM   1542  CG  PHE A 114      10.921  13.049  13.169  1.00 88.89           C
ATOM   1543  CD1 PHE A 114      11.813  13.807  12.477  1.00 88.89           C
ATOM   1544  HD1 PHE A 114      11.741  14.894  12.504  1.00 88.89           H
ATOM   1545  CD2 PHE A 114      11.011  11.692  13.136  1.00 88.89           C
ATOM   1546  HD2 PHE A 114      10.296  11.085  13.690  1.00 88.89           H
ATOM   1547  CE1 PHE A 114      12.840  13.182  11.721  1.00 88.89           C
ATOM   1548  HE1 PHE A 114      13.555  13.790  11.166  1.00 88.89           H
ATOM   1549  CE2 PHE A 114      12.038  11.067  12.379  1.00 88.89           C
ATOM   1550  HE2 PHE A 114      12.110   9.980  12.352  1.00 88.89           H
ATOM   1551  CZ  PHE A 114      12.930  11.826  11.688  1.00 88.89           C
ATOM   1552  HZ  PHE A 114      13.718  11.346  11.107  1.00 88.89           H
ATOM   1553  HN  PHE A 114      10.383  12.353  16.094  1.00 88.89           H
ATOM   1554  N   GLN A 115       8.573  15.956  15.623  1.00 82.01           N
ATOM   1555  CA  GLN A 115       7.443  16.598  16.272  1.00 82.01           C
ATOM   1556  C   GLN A 115       6.150  15.842  15.958  1.00 82.01           C
ATOM   1557  O   GLN A 115       6.114  15.021  15.043  1.00 82.01           O
ATOM   1558  HA  GLN A 115       7.653  16.545  17.340  1.00 82.01           H
ATOM   1559  CB  GLN A 115       7.334  18.067  15.856  1.00 82.01           C
ATOM   1560 1HB  GLN A 115       7.285  18.138  14.769  1.00 82.01           H
ATOM   1561 2HB  GLN A 115       6.408  18.491  16.245  1.00 82.01           H
ATOM   1562  CG  GLN A 115       8.527  18.873  16.373  1.00 82.01           C
ATOM   1563 1HG  GLN A 115       8.620  18.741  17.450  1.00 82.01           H
ATOM   1564 2HG  GLN A 115       9.446  18.496  15.924  1.00 82.01           H
ATOM   1565  CD  GLN A 115       8.366  20.359  16.047  1.00 82.01           C
ATOM   1566  OE1 GLN A 115       7.461  20.773  15.342  1.00 82.01           O
ATOM   1567  NE2 GLN A 115       9.293  21.137  16.600  1.00 82.01           N
ATOM   1568 1HE2 GLN A 115      10.009  20.734  17.169  1.00 82.01           H
ATOM   1569 2HE2 GLN A 115       9.273  22.125  16.446  1.00 82.01           H
ATOM   1570  HN  GLN A 115       8.923  16.431  14.816  1.00 82.01           H
ATOM   1571  N   THR A 116       5.121  16.146  16.736  1.00 88.49           N
ATOM   1572  CA  THR A 116       3.832  15.500  16.557  1.00 88.49           C
ATOM   1573  C   THR A 116       3.301  15.750  15.144  1.00 88.49           C
ATOM   1574  O   THR A 116       2.713  14.861  14.531  1.00 88.49           O
ATOM   1575  HA  THR A 116       3.970  14.424  16.661  1.00 88.49           H
ATOM   1576  CB  THR A 116       2.895  16.003  17.656  1.00 88.49           C
ATOM   1577  HB  THR A 116       2.569  17.024  17.453  1.00 88.49           H
ATOM   1578  OG1 THR A 116       3.640  15.823  18.858  1.00 88.49           O
ATOM   1579  HG1 THR A 116       3.232  16.360  19.596  1.00 88.49           H
ATOM   1580  CG2 THR A 116       1.670  15.104  17.839  1.00 88.49           C
ATOM   1581 1HG2 THR A 116       1.994  14.099  18.108  1.00 88.49           H
ATOM   1582 2HG2 THR A 116       1.105  15.066  16.907  1.00 88.49           H
ATOM   1583 3HG2 THR A 116       1.038  15.507  18.630  1.00 88.49           H
ATOM   1584  HN  THR A 116       5.158  16.818  17.475  1.00 88.49           H
ATOM   1585  N   PHE A 117       3.529  16.966  14.668  1.00 91.58           N
ATOM   1586  CA  PHE A 117       3.069  17.349  13.344  1.00 91.58           C
ATOM   1587  C   PHE A 117       3.587  16.377  12.281  1.00 91.58           C
ATOM   1588  O   PHE A 117       2.826  15.918  11.431  1.00 91.58           O
ATOM   1589  HA  PHE A 117       1.980  17.321  13.359  1.00 91.58           H
ATOM   1590  CB  PHE A 117       3.632  18.743  13.060  1.00 91.58           C
ATOM   1591 1HB  PHE A 117       3.255  19.435  13.813  1.00 91.58           H
ATOM   1592 2HB  PHE A 117       4.716  18.714  13.168  1.00 91.58           H
ATOM   1593  CG  PHE A 117       3.286  19.283  11.671  1.00 91.58           C
ATOM   1594  CD1 PHE A 117       4.238  19.324  10.701  1.00 91.58           C
ATOM   1595  HD1 PHE A 117       5.247  18.971  10.913  1.00 91.58           H
ATOM   1596  CD2 PHE A 117       2.027  19.723  11.407  1.00 91.58           C
ATOM   1597  HD2 PHE A 117       1.264  19.691  12.185  1.00 91.58           H
ATOM   1598  CE1 PHE A 117       3.917  19.826   9.412  1.00 91.58           C
ATOM   1599  HE1 PHE A 117       4.680  19.858   8.634  1.00 91.58           H
ATOM   1600  CE2 PHE A 117       1.706  20.225  10.118  1.00 91.58           C
ATOM   1601  HE2 PHE A 117       0.696  20.578   9.907  1.00 91.58           H
ATOM   1602  CZ  PHE A 117       2.657  20.266   9.148  1.00 91.58           C
ATOM   1603  HZ  PHE A 117       2.411  20.651   8.158  1.00 91.58           H
ATOM   1604  HN  PHE A 117       4.016  17.681  15.169  1.00 91.58           H
ATOM   1605  N   MET A 118       4.878  16.092  12.365  1.00 88.60           N
ATOM   1606  CA  MET A 118       5.510  15.196  11.411  1.00 88.60           C
ATOM   1607  C   MET A 118       4.933  13.783  11.521  1.00 88.60           C
ATOM   1608  O   MET A 118       4.843  13.067  10.525  1.00 88.60           O
ATOM   1609  HA  MET A 118       5.289  15.611  10.428  1.00 88.60           H
ATOM   1610  CB  MET A 118       7.017  15.154  11.671  1.00 88.60           C
ATOM   1611 1HB  MET A 118       7.202  14.981  12.731  1.00 88.60           H
ATOM   1612 2HB  MET A 118       7.460  14.318  11.130  1.00 88.60           H
ATOM   1613  CG  MET A 118       7.685  16.461  11.238  1.00 88.60           C
ATOM   1614 1HG  MET A 118       7.333  17.283  11.860  1.00 88.60           H
ATOM   1615 2HG  MET A 118       8.763  16.392  11.381  1.00 88.60           H
ATOM   1616  SD  MET A 118       7.318  16.794   9.523  1.00 88.60           S
ATOM   1617  CE  MET A 118       8.112  15.391   8.757  1.00 88.60           C
ATOM   1618 1HE  MET A 118       9.176  15.402   8.993  1.00 88.60           H
ATOM   1619 2HE  MET A 118       7.666  14.471   9.135  1.00 88.60           H
ATOM   1620 3HE  MET A 118       7.978  15.443   7.677  1.00 88.60           H
ATOM   1621  HN  MET A 118       5.488  16.461  13.066  1.00 88.60           H
ATOM   1622  N   CYS A 119       4.558  13.425  12.740  1.00 93.79           N
ATOM   1623  CA  CYS A 119       3.931  12.136  12.982  1.00 93.79           C
ATOM   1624  C   CYS A 119       2.630  12.077  12.180  1.00 93.79           C
ATOM   1625  O   CYS A 119       2.371  11.099  11.481  1.00 93.79           O
ATOM   1626  HA  CYS A 119       4.633  11.377  12.637  1.00 93.79           H
ATOM   1627  CB  CYS A 119       3.694  11.894  14.474  1.00 93.79           C
ATOM   1628 1HB  CYS A 119       4.647  11.866  15.002  1.00 93.79           H
ATOM   1629 2HB  CYS A 119       3.119  12.717  14.897  1.00 93.79           H
ATOM   1630  SG  CYS A 119       2.798  10.316  14.717  1.00 93.79           S
ATOM   1631  HN  CYS A 119       4.676  13.996  13.552  1.00 93.79           H
ATOM   1632  N   LYS A 120       1.845  13.137  12.307  1.00 92.07           N
ATOM   1633  CA  LYS A 120       0.568  13.210  11.618  1.00 92.07           C
ATOM   1634  C   LYS A 120       0.801  13.114  10.109  1.00 92.07           C
ATOM   1635  O   LYS A 120       0.133  12.344   9.421  1.00 92.07           O
ATOM   1636  HA  LYS A 120      -0.022  12.348  11.931  1.00 92.07           H
ATOM   1637  CB  LYS A 120      -0.200  14.463  12.044  1.00 92.07           C
ATOM   1638 1HB  LYS A 120       0.448  15.336  11.965  1.00 92.07           H
ATOM   1639 2HB  LYS A 120      -1.038  14.628  11.367  1.00 92.07           H
ATOM   1640  CG  LYS A 120      -0.714  14.330  13.478  1.00 92.07           C
ATOM   1641 1HG  LYS A 120      -1.400  13.486  13.546  1.00 92.07           H
ATOM   1642 2HG  LYS A 120       0.119  14.118  14.149  1.00 92.07           H
ATOM   1643  CD  LYS A 120      -1.425  15.609  13.927  1.00 92.07           C
ATOM   1644 1HD  LYS A 120      -0.731  16.448  13.884  1.00 92.07           H
ATOM   1645 2HD  LYS A 120      -2.241  15.835  13.241  1.00 92.07           H
ATOM   1646  CE  LYS A 120      -1.971  15.463  15.349  1.00 92.07           C
ATOM   1647 1HE  LYS A 120      -1.260  14.908  15.962  1.00 92.07           H
ATOM   1648 2HE  LYS A 120      -2.085  16.447  15.804  1.00 92.07           H
ATOM   1649  NZ  LYS A 120      -3.275  14.763  15.334  1.00 92.07           N
ATOM   1650 1HZ  LYS A 120      -3.740  14.896  16.225  1.00 92.07           H
ATOM   1651 2HZ  LYS A 120      -3.852  15.140  14.590  1.00 92.07           H
ATOM   1652 3HZ  LYS A 120      -3.125  13.772  15.176  1.00 92.07           H
ATOM   1653  HN  LYS A 120       2.069  13.935  12.867  1.00 92.07           H
ATOM   1654  N   VAL A 121       1.751  13.908   9.638  1.00 93.23           N
ATOM   1655  CA  VAL A 121       2.003  14.009   8.210  1.00 93.23           C
ATOM   1656  C   VAL A 121       2.442  12.644   7.677  1.00 93.23           C
ATOM   1657  O   VAL A 121       1.902  12.159   6.684  1.00 93.23           O
ATOM   1658  HA  VAL A 121       1.065  14.288   7.730  1.00 93.23           H
ATOM   1659  CB  VAL A 121       3.024  15.115   7.936  1.00 93.23           C
ATOM   1660  HB  VAL A 121       3.893  14.933   8.567  1.00 93.23           H
ATOM   1661  CG1 VAL A 121       3.487  15.084   6.478  1.00 93.23           C
ATOM   1662 1HG1 VAL A 121       3.950  14.120   6.264  1.00 93.23           H
ATOM   1663 2HG1 VAL A 121       2.630  15.229   5.821  1.00 93.23           H
ATOM   1664 3HG1 VAL A 121       4.212  15.880   6.310  1.00 93.23           H
ATOM   1665  CG2 VAL A 121       2.456  16.488   8.301  1.00 93.23           C
ATOM   1666 1HG2 VAL A 121       1.563  16.682   7.707  1.00 93.23           H
ATOM   1667 2HG2 VAL A 121       2.199  16.505   9.360  1.00 93.23           H
ATOM   1668 3HG2 VAL A 121       3.202  17.256   8.096  1.00 93.23           H
ATOM   1669  HN  VAL A 121       2.343  14.475  10.212  1.00 93.23           H
ATOM   1670  N   VAL A 122       3.418  12.064   8.360  1.00 92.49           N
ATOM   1671  CA  VAL A 122       4.064  10.859   7.866  1.00 92.49           C
ATOM   1672  C   VAL A 122       3.038   9.726   7.802  1.00 92.49           C
ATOM   1673  O   VAL A 122       2.956   9.013   6.803  1.00 92.49           O
ATOM   1674  HA  VAL A 122       4.420  11.067   6.856  1.00 92.49           H
ATOM   1675  CB  VAL A 122       5.276  10.520   8.736  1.00 92.49           C
ATOM   1676  HB  VAL A 122       4.949  10.507   9.775  1.00 92.49           H
ATOM   1677  CG1 VAL A 122       5.823   9.132   8.397  1.00 92.49           C
ATOM   1678 1HG1 VAL A 122       5.049   8.385   8.569  1.00 92.49           H
ATOM   1679 2HG1 VAL A 122       6.126   9.107   7.350  1.00 92.49           H
ATOM   1680 3HG1 VAL A 122       6.684   8.917   9.029  1.00 92.49           H
ATOM   1681  CG2 VAL A 122       6.364  11.587   8.599  1.00 92.49           C
ATOM   1682 1HG2 VAL A 122       6.686  11.647   7.559  1.00 92.49           H
ATOM   1683 2HG2 VAL A 122       5.967  12.553   8.913  1.00 92.49           H
ATOM   1684 3HG2 VAL A 122       7.214  11.322   9.228  1.00 92.49           H
ATOM   1685  HN  VAL A 122       3.767  12.402   9.233  1.00 92.49           H
ATOM   1686  N   ASN A 123       2.280   9.595   8.881  1.00 91.34           N
ATOM   1687  CA  ASN A 123       1.261   8.562   8.960  1.00 91.34           C
ATOM   1688  C   ASN A 123       0.223   8.792   7.860  1.00 91.34           C
ATOM   1689  O   ASN A 123      -0.194   7.850   7.188  1.00 91.34           O
ATOM   1690  HA  ASN A 123       1.797   7.621   8.837  1.00 91.34           H
ATOM   1691  CB  ASN A 123       0.538   8.603  10.308  1.00 91.34           C
ATOM   1692 1HB  ASN A 123       0.539   9.622  10.694  1.00 91.34           H
ATOM   1693 2HB  ASN A 123      -0.504   8.314  10.174  1.00 91.34           H
ATOM   1694  CG  ASN A 123       1.208   7.668  11.317  1.00 91.34           C
ATOM   1695  OD1 ASN A 123       2.022   6.826  10.977  1.00 91.34           O
ATOM   1696  ND2 ASN A 123       0.820   7.862  12.574  1.00 91.34           N
ATOM   1697 1HD2 ASN A 123       0.147   8.571  12.786  1.00 91.34           H
ATOM   1698 2HD2 ASN A 123       1.201   7.300  13.308  1.00 91.34           H
ATOM   1699  HN  ASN A 123       2.355  10.177   9.691  1.00 91.34           H
ATOM   1700  N   SER A 124      -0.165  10.050   7.709  1.00 92.15           N
ATOM   1701  CA  SER A 124      -1.202  10.405   6.756  1.00 92.15           C
ATOM   1702  C   SER A 124      -0.728  10.107   5.332  1.00 92.15           C
ATOM   1703  O   SER A 124      -1.467   9.529   4.537  1.00 92.15           O
ATOM   1704  HA  SER A 124      -2.057   9.779   7.014  1.00 92.15           H
ATOM   1705  CB  SER A 124      -1.592  11.879   6.889  1.00 92.15           C
ATOM   1706 1HB  SER A 124      -0.738  12.504   6.627  1.00 92.15           H
ATOM   1707 2HB  SER A 124      -2.385  12.109   6.178  1.00 92.15           H
ATOM   1708  OG  SER A 124      -2.027  12.199   8.207  1.00 92.15           O
ATOM   1709  HG  SER A 124      -1.377  12.824   8.640  1.00 92.15           H
ATOM   1710  HN  SER A 124       0.217  10.818   8.224  1.00 92.15           H
ATOM   1711  N   MET A 125       0.501  10.515   5.054  1.00 85.21           N
ATOM   1712  CA  MET A 125       1.076  10.315   3.735  1.00 85.21           C
ATOM   1713  C   MET A 125       1.127   8.827   3.379  1.00 85.21           C
ATOM   1714  O   MET A 125       0.719   8.432   2.288  1.00 85.21           O
ATOM   1715  HA  MET A 125       0.415  10.838   3.044  1.00 85.21           H
ATOM   1716  CB  MET A 125       2.490  10.897   3.700  1.00 85.21           C
ATOM   1717 1HB  MET A 125       3.028  10.610   4.604  1.00 85.21           H
ATOM   1718 2HB  MET A 125       3.039  10.478   2.857  1.00 85.21           H
ATOM   1719  CG  MET A 125       2.453  12.422   3.585  1.00 85.21           C
ATOM   1720 1HG  MET A 125       1.833  12.715   2.738  1.00 85.21           H
ATOM   1721 2HG  MET A 125       1.999  12.851   4.477  1.00 85.21           H
ATOM   1722  SD  MET A 125       4.108  13.059   3.377  1.00 85.21           S
ATOM   1723  CE  MET A 125       4.426  12.554   1.695  1.00 85.21           C
ATOM   1724 1HE  MET A 125       4.356  11.469   1.622  1.00 85.21           H
ATOM   1725 2HE  MET A 125       3.689  13.011   1.033  1.00 85.21           H
ATOM   1726 3HE  MET A 125       5.425  12.875   1.402  1.00 85.21           H
ATOM   1727  HN  MET A 125       1.099  10.975   5.710  1.00 85.21           H
ATOM   1728  N   TYR A 126       1.630   8.043   4.322  1.00 85.03           N
ATOM   1729  CA  TYR A 126       1.733   6.608   4.124  1.00 85.03           C
ATOM   1730  C   TYR A 126       0.373   6.004   3.767  1.00 85.03           C
ATOM   1731  O   TYR A 126       0.265   5.223   2.823  1.00 85.03           O
ATOM   1732  HA  TYR A 126       2.428   6.430   3.303  1.00 85.03           H
ATOM   1733  CB  TYR A 126       2.198   6.030   5.462  1.00 85.03           C
ATOM   1734 1HB  TYR A 126       3.247   6.286   5.612  1.00 85.03           H
ATOM   1735 2HB  TYR A 126       1.637   6.506   6.267  1.00 85.03           H
ATOM   1736  CG  TYR A 126       2.037   4.513   5.575  1.00 85.03           C
ATOM   1737  CD1 TYR A 126       1.071   3.981   6.405  1.00 85.03           C
ATOM   1738  HD1 TYR A 126       0.423   4.643   6.980  1.00 85.03           H
ATOM   1739  CD2 TYR A 126       2.858   3.676   4.847  1.00 85.03           C
ATOM   1740  HD2 TYR A 126       3.621   4.096   4.191  1.00 85.03           H
ATOM   1741  CE1 TYR A 126       0.920   2.553   6.511  1.00 85.03           C
ATOM   1742  HE1 TYR A 126       0.161   2.120   7.163  1.00 85.03           H
ATOM   1743  CE2 TYR A 126       2.706   2.248   4.953  1.00 85.03           C
ATOM   1744  HE2 TYR A 126       3.348   1.575   4.383  1.00 85.03           H
ATOM   1745  CZ  TYR A 126       1.745   1.757   5.780  1.00 85.03           C
ATOM   1746  OH  TYR A 126       1.601   0.408   5.880  1.00 85.03           O
ATOM   1747  HH  TYR A 126       1.707  -0.015   4.980  1.00 85.03           H
ATOM   1748  HN  TYR A 126       1.963   8.373   5.205  1.00 85.03           H
ATOM   1749  N   LYS A 127      -0.631   6.389   4.541  1.00 84.53           N
ATOM   1750  CA  LYS A 127      -1.947   5.786   4.416  1.00 84.53           C
ATOM   1751  C   LYS A 127      -2.560   6.184   3.072  1.00 84.53           C
ATOM   1752  O   LYS A 127      -3.136   5.349   2.377  1.00 84.53           O
ATOM   1753  HA  LYS A 127      -1.812   4.704   4.427  1.00 84.53           H
ATOM   1754  CB  LYS A 127      -2.818   6.146   5.621  1.00 84.53           C
ATOM   1755 1HB  LYS A 127      -2.255   5.993   6.541  1.00 84.53           H
ATOM   1756 2HB  LYS A 127      -3.082   7.203   5.581  1.00 84.53           H
ATOM   1757  CG  LYS A 127      -4.091   5.298   5.650  1.00 84.53           C
ATOM   1758 1HG  LYS A 127      -4.778   5.692   6.399  1.00 84.53           H
ATOM   1759 2HG  LYS A 127      -4.598   5.363   4.687  1.00 84.53           H
ATOM   1760  CD  LYS A 127      -3.769   3.835   5.964  1.00 84.53           C
ATOM   1761 1HD  LYS A 127      -3.266   3.379   5.112  1.00 84.53           H
ATOM   1762 2HD  LYS A 127      -3.080   3.784   6.807  1.00 84.53           H
ATOM   1763  CE  LYS A 127      -5.042   3.052   6.291  1.00 84.53           C
ATOM   1764 1HE  LYS A 127      -5.917   3.614   5.964  1.00 84.53           H
ATOM   1765 2HE  LYS A 127      -5.046   2.109   5.744  1.00 84.53           H
ATOM   1766  NZ  LYS A 127      -5.129   2.789   7.745  1.00 84.53           N
ATOM   1767 1HZ  LYS A 127      -5.938   2.208   7.935  1.00 84.53           H
ATOM   1768 2HZ  LYS A 127      -4.290   2.311   8.053  1.00 84.53           H
ATOM   1769 3HZ  LYS A 127      -5.220   3.667   8.243  1.00 84.53           H
ATOM   1770  HN  LYS A 127      -0.556   7.098   5.242  1.00 84.53           H
ATOM   1771  N   MET A 128      -2.416   7.460   2.747  1.00 86.26           N
ATOM   1772  CA  MET A 128      -2.974   7.986   1.513  1.00 86.26           C
ATOM   1773  C   MET A 128      -2.369   7.285   0.295  1.00 86.26           C
ATOM   1774  O   MET A 128      -3.086   6.919  -0.635  1.00 86.26           O
ATOM   1775  HA  MET A 128      -4.043   7.782   1.564  1.00 86.26           H
ATOM   1776  CB  MET A 128      -2.697   9.488   1.427  1.00 86.26           C
ATOM   1777 1HB  MET A 128      -3.049   9.979   2.334  1.00 86.26           H
ATOM   1778 2HB  MET A 128      -1.623   9.661   1.367  1.00 86.26           H
ATOM   1779  CG  MET A 128      -3.387  10.104   0.207  1.00 86.26           C
ATOM   1780 1HG  MET A 128      -3.006   9.647  -0.706  1.00 86.26           H
ATOM   1781 2HG  MET A 128      -4.457   9.899   0.243  1.00 86.26           H
ATOM   1782  SD  MET A 128      -3.105  11.866   0.170  1.00 86.26           S
ATOM   1783  CE  MET A 128      -1.363  11.892  -0.222  1.00 86.26           C
ATOM   1784 1HE  MET A 128      -0.807  11.371   0.557  1.00 86.26           H
ATOM   1785 2HE  MET A 128      -1.199  11.397  -1.179  1.00 86.26           H
ATOM   1786 3HE  MET A 128      -1.020  12.925  -0.283  1.00 86.26           H
ATOM   1787  HN  MET A 128      -1.929   8.129   3.310  1.00 86.26           H
ATOM   1788  N   ASN A 129      -1.055   7.118   0.340  1.00 80.75           N
ATOM   1789  CA  ASN A 129      -0.333   6.550  -0.786  1.00 80.75           C
ATOM   1790  C   ASN A 129      -0.648   5.056  -0.886  1.00 80.75           C
ATOM   1791  O   ASN A 129      -0.733   4.509  -1.985  1.00 80.75           O
ATOM   1792  HA  ASN A 129      -0.677   7.108  -1.657  1.00 80.75           H
ATOM   1793  CB  ASN A 129       1.178   6.704  -0.606  1.00 80.75           C
ATOM   1794 1HB  ASN A 129       1.479   6.281   0.353  1.00 80.75           H
ATOM   1795 2HB  ASN A 129       1.699   6.141  -1.379  1.00 80.75           H
ATOM   1796  CG  ASN A 129       1.591   8.176  -0.672  1.00 80.75           C
ATOM   1797  OD1 ASN A 129       1.016   8.977  -1.391  1.00 80.75           O
ATOM   1798  ND2 ASN A 129       2.618   8.486   0.114  1.00 80.75           N
ATOM   1799 1HD2 ASN A 129       3.046   7.780   0.679  1.00 80.75           H
ATOM   1800 2HD2 ASN A 129       2.962   9.424   0.141  1.00 80.75           H
ATOM   1801  HN  ASN A 129      -0.487   7.363   1.126  1.00 80.75           H
ATOM   1802  N   PHE A 130      -0.812   4.439   0.275  1.00 84.94           N
ATOM   1803  CA  PHE A 130      -1.175   3.033   0.330  1.00 84.94           C
ATOM   1804  C   PHE A 130      -2.431   2.758  -0.499  1.00 84.94           C
ATOM   1805  O   PHE A 130      -2.423   1.899  -1.379  1.00 84.94           O
ATOM   1806  HA  PHE A 130      -0.340   2.467  -0.081  1.00 84.94           H
ATOM   1807  CB  PHE A 130      -1.464   2.703   1.796  1.00 84.94           C
ATOM   1808 1HB  PHE A 130      -0.543   2.805   2.369  1.00 84.94           H
ATOM   1809 2HB  PHE A 130      -2.168   3.436   2.191  1.00 84.94           H
ATOM   1810  CG  PHE A 130      -2.033   1.300   2.018  1.00 84.94           C
ATOM   1811  CD1 PHE A 130      -3.366   1.132   2.227  1.00 84.94           C
ATOM   1812  HD1 PHE A 130      -4.029   1.997   2.237  1.00 84.94           H
ATOM   1813  CD2 PHE A 130      -1.205   0.221   2.005  1.00 84.94           C
ATOM   1814  HD2 PHE A 130      -0.136   0.356   1.837  1.00 84.94           H
ATOM   1815  CE1 PHE A 130      -3.894  -0.170   2.433  1.00 84.94           C
ATOM   1816  HE1 PHE A 130      -4.962  -0.305   2.601  1.00 84.94           H
ATOM   1817  CE2 PHE A 130      -1.733  -1.081   2.211  1.00 84.94           C
ATOM   1818  HE2 PHE A 130      -1.069  -1.946   2.201  1.00 84.94           H
ATOM   1819  CZ  PHE A 130      -3.066  -1.249   2.420  1.00 84.94           C
ATOM   1820  HZ  PHE A 130      -3.471  -2.249   2.578  1.00 84.94           H
ATOM   1821  HN  PHE A 130      -0.701   4.882   1.164  1.00 84.94           H
ATOM   1822  N   TYR A 131      -3.481   3.505  -0.190  1.00 91.59           N
ATOM   1823  CA  TYR A 131      -4.749   3.337  -0.879  1.00 91.59           C
ATOM   1824  C   TYR A 131      -4.630   3.737  -2.351  1.00 91.59           C
ATOM   1825  O   TYR A 131      -5.178   3.069  -3.226  1.00 91.59           O
ATOM   1826  HA  TYR A 131      -5.028   2.285  -0.818  1.00 91.59           H
ATOM   1827  CB  TYR A 131      -5.735   4.278  -0.185  1.00 91.59           C
ATOM   1828 1HB  TYR A 131      -5.249   5.239  -0.018  1.00 91.59           H
ATOM   1829 2HB  TYR A 131      -6.579   4.460  -0.851  1.00 91.59           H
ATOM   1830  CG  TYR A 131      -6.263   3.751   1.151  1.00 91.59           C
ATOM   1831  CD1 TYR A 131      -6.862   2.509   1.215  1.00 91.59           C
ATOM   1832  HD1 TYR A 131      -6.960   1.904   0.314  1.00 91.59           H
ATOM   1833  CD2 TYR A 131      -6.139   4.517   2.293  1.00 91.59           C
ATOM   1834  HD2 TYR A 131      -5.666   5.498   2.242  1.00 91.59           H
ATOM   1835  CE1 TYR A 131      -7.359   2.013   2.472  1.00 91.59           C
ATOM   1836  HE1 TYR A 131      -7.834   1.035   2.537  1.00 91.59           H
ATOM   1837  CE2 TYR A 131      -6.636   4.021   3.550  1.00 91.59           C
ATOM   1838  HE2 TYR A 131      -6.545   4.616   4.459  1.00 91.59           H
ATOM   1839  CZ  TYR A 131      -7.221   2.794   3.578  1.00 91.59           C
ATOM   1840  OH  TYR A 131      -7.690   2.325   4.765  1.00 91.59           O
ATOM   1841  HH  TYR A 131      -7.908   3.089   5.373  1.00 91.59           H
ATOM   1842  HN  TYR A 131      -3.475   4.213   0.517  1.00 91.59           H
ATOM   1843  N   SER A 132      -3.912   4.827  -2.578  1.00 90.70           N
ATOM   1844  CA  SER A 132      -3.784   5.373  -3.919  1.00 90.70           C
ATOM   1845  C   SER A 132      -3.151   4.336  -4.848  1.00 90.70           C
ATOM   1846  O   SER A 132      -3.628   4.122  -5.962  1.00 90.70           O
ATOM   1847  HA  SER A 132      -4.801   5.601  -4.236  1.00 90.70           H
ATOM   1848  CB  SER A 132      -2.953   6.658  -3.913  1.00 90.70           C
ATOM   1849 1HB  SER A 132      -1.955   6.442  -3.532  1.00 90.70           H
ATOM   1850 2HB  SER A 132      -2.833   7.016  -4.936  1.00 90.70           H
ATOM   1851  OG  SER A 132      -3.553   7.678  -3.120  1.00 90.70           O
ATOM   1852  HG  SER A 132      -3.119   7.712  -2.220  1.00 90.70           H
ATOM   1853  HN  SER A 132      -3.423   5.333  -1.868  1.00 90.70           H
ATOM   1854  N   CYS A 133      -2.086   3.719  -4.357  1.00 87.33           N
ATOM   1855  CA  CYS A 133      -1.341   2.760  -5.155  1.00 87.33           C
ATOM   1856  C   CYS A 133      -2.285   1.619  -5.539  1.00 87.33           C
ATOM   1857  O   CYS A 133      -2.387   1.260  -6.712  1.00 87.33           O
ATOM   1858  HA  CYS A 133      -0.997   3.292  -6.042  1.00 87.33           H
ATOM   1859  CB  CYS A 133      -0.101   2.252  -4.418  1.00 87.33           C
ATOM   1860 1HB  CYS A 133      -0.374   1.920  -3.416  1.00 87.33           H
ATOM   1861 2HB  CYS A 133       0.312   1.388  -4.938  1.00 87.33           H
ATOM   1862  SG  CYS A 133       1.154   3.579  -4.316  1.00 87.33           S
ATOM   1863  HG  CYS A 133       0.612   4.204  -3.274  1.00 87.33           H
ATOM   1864  HN  CYS A 133      -1.732   3.865  -3.433  1.00 87.33           H
ATOM   1865  N   VAL A 134      -2.952   1.080  -4.529  1.00 86.66           N
ATOM   1866  CA  VAL A 134      -3.743  -0.125  -4.713  1.00 86.66           C
ATOM   1867  C   VAL A 134      -4.903   0.173  -5.666  1.00 86.66           C
ATOM   1868  O   VAL A 134      -5.226  -0.641  -6.529  1.00 86.66           O
ATOM   1869  HA  VAL A 134      -3.098  -0.876  -5.169  1.00 86.66           H
ATOM   1870  CB  VAL A 134      -4.206  -0.659  -3.356  1.00 86.66           C
ATOM   1871  HB  VAL A 134      -4.782   0.126  -2.865  1.00 86.66           H
ATOM   1872  CG1 VAL A 134      -5.120  -1.874  -3.528  1.00 86.66           C
ATOM   1873 1HG1 VAL A 134      -5.997  -1.589  -4.109  1.00 86.66           H
ATOM   1874 2HG1 VAL A 134      -4.580  -2.664  -4.049  1.00 86.66           H
ATOM   1875 3HG1 VAL A 134      -5.435  -2.233  -2.548  1.00 86.66           H
ATOM   1876  CG2 VAL A 134      -3.011  -0.994  -2.462  1.00 86.66           C
ATOM   1877 1HG2 VAL A 134      -2.397  -1.754  -2.946  1.00 86.66           H
ATOM   1878 2HG2 VAL A 134      -2.415  -0.096  -2.299  1.00 86.66           H
ATOM   1879 3HG2 VAL A 134      -3.368  -1.372  -1.504  1.00 86.66           H
ATOM   1880  HN  VAL A 134      -2.957   1.451  -3.601  1.00 86.66           H
ATOM   1881  N   LEU A 135      -5.498   1.341  -5.476  1.00 91.92           N
ATOM   1882  CA  LEU A 135      -6.647   1.734  -6.273  1.00 91.92           C
ATOM   1883  C   LEU A 135      -6.203   1.971  -7.718  1.00 91.92           C
ATOM   1884  O   LEU A 135      -6.945   1.682  -8.655  1.00 91.92           O
ATOM   1885  HA  LEU A 135      -7.353   0.904  -6.261  1.00 91.92           H
ATOM   1886  CB  LEU A 135      -7.351   2.937  -5.642  1.00 91.92           C
ATOM   1887 1HB  LEU A 135      -6.610   3.715  -5.465  1.00 91.92           H
ATOM   1888 2HB  LEU A 135      -8.065   3.334  -6.363  1.00 91.92           H
ATOM   1889  CG  LEU A 135      -8.091   2.668  -4.330  1.00 91.92           C
ATOM   1890  HG  LEU A 135      -7.386   2.227  -3.625  1.00 91.92           H
ATOM   1891  CD1 LEU A 135      -8.597   3.971  -3.709  1.00 91.92           C
ATOM   1892 1HD1 LEU A 135      -7.752   4.629  -3.505  1.00 91.92           H
ATOM   1893 2HD1 LEU A 135      -9.281   4.462  -4.401  1.00 91.92           H
ATOM   1894 3HD1 LEU A 135      -9.119   3.751  -2.777  1.00 91.92           H
ATOM   1895  CD2 LEU A 135      -9.219   1.654  -4.534  1.00 91.92           C
ATOM   1896 1HD2 LEU A 135      -9.930   2.044  -5.263  1.00 91.92           H
ATOM   1897 2HD2 LEU A 135      -8.802   0.715  -4.899  1.00 91.92           H
ATOM   1898 3HD2 LEU A 135      -9.728   1.481  -3.586  1.00 91.92           H
ATOM   1899  HN  LEU A 135      -5.207   2.012  -4.794  1.00 91.92           H
ATOM   1900  N   LEU A 136      -4.993   2.494  -7.854  1.00 90.19           N
ATOM   1901  CA  LEU A 136      -4.441   2.773  -9.168  1.00 90.19           C
ATOM   1902  C   LEU A 136      -4.191   1.455  -9.903  1.00 90.19           C
ATOM   1903  O   LEU A 136      -4.510   1.328 -11.084  1.00 90.19           O
ATOM   1904  HA  LEU A 136      -5.189   3.341  -9.723  1.00 90.19           H
ATOM   1905  CB  LEU A 136      -3.197   3.657  -9.051  1.00 90.19           C
ATOM   1906 1HB  LEU A 136      -2.576   3.269  -8.244  1.00 90.19           H
ATOM   1907 2HB  LEU A 136      -2.621   3.563  -9.971  1.00 90.19           H
ATOM   1908  CG  LEU A 136      -3.453   5.143  -8.792  1.00 90.19           C
ATOM   1909  HG  LEU A 136      -4.162   5.229  -7.969  1.00 90.19           H
ATOM   1910  CD1 LEU A 136      -2.168   5.852  -8.357  1.00 90.19           C
ATOM   1911 1HD1 LEU A 136      -1.794   5.397  -7.440  1.00 90.19           H
ATOM   1912 2HD1 LEU A 136      -1.418   5.758  -9.142  1.00 90.19           H
ATOM   1913 3HD1 LEU A 136      -2.378   6.907  -8.180  1.00 90.19           H
ATOM   1914  CD2 LEU A 136      -4.091   5.810 -10.011  1.00 90.19           C
ATOM   1915 1HD2 LEU A 136      -3.425   5.714 -10.869  1.00 90.19           H
ATOM   1916 2HD2 LEU A 136      -5.042   5.326 -10.234  1.00 90.19           H
ATOM   1917 3HD2 LEU A 136      -4.262   6.866  -9.800  1.00 90.19           H
ATOM   1918  HN  LEU A 136      -4.395   2.725  -7.086  1.00 90.19           H
ATOM   1919  N   ILE A 137      -3.623   0.506  -9.173  1.00 83.77           N
ATOM   1920  CA  ILE A 137      -3.318  -0.795  -9.742  1.00 83.77           C
ATOM   1921  C   ILE A 137      -4.615  -1.460 -10.208  1.00 83.77           C
ATOM   1922  O   ILE A 137      -4.655  -2.073 -11.274  1.00 83.77           O
ATOM   1923  HA  ILE A 137      -2.683  -0.630 -10.613  1.00 83.77           H
ATOM   1924  CB  ILE A 137      -2.516  -1.640  -8.750  1.00 83.77           C
ATOM   1925  HB  ILE A 137      -3.015  -1.596  -7.782  1.00 83.77           H
ATOM   1926  CG1 ILE A 137      -1.108  -1.073  -8.559  1.00 83.77           C
ATOM   1927 1HG1 ILE A 137      -0.523  -1.231  -9.465  1.00 83.77           H
ATOM   1928 2HG1 ILE A 137      -1.165   0.004  -8.401  1.00 83.77           H
ATOM   1929  CG2 ILE A 137      -2.489  -3.109  -9.177  1.00 83.77           C
ATOM   1930 1HG2 ILE A 137      -3.508  -3.494  -9.220  1.00 83.77           H
ATOM   1931 2HG2 ILE A 137      -2.027  -3.193 -10.161  1.00 83.77           H
ATOM   1932 3HG2 ILE A 137      -1.913  -3.687  -8.455  1.00 83.77           H
ATOM   1933  CD1 ILE A 137      -0.407  -1.733  -7.370  1.00 83.77           C
ATOM   1934 1HD1 ILE A 137      -0.983  -1.552  -6.463  1.00 83.77           H
ATOM   1935 2HD1 ILE A 137      -0.331  -2.806  -7.544  1.00 83.77           H
ATOM   1936 3HD1 ILE A 137       0.591  -1.311  -7.257  1.00 83.77           H
ATOM   1937  HN  ILE A 137      -3.372   0.616  -8.211  1.00 83.77           H
ATOM   1938  N   MET A 138      -5.645  -1.315  -9.387  1.00 88.20           N
ATOM   1939  CA  MET A 138      -6.956  -1.837  -9.731  1.00 88.20           C
ATOM   1940  C   MET A 138      -7.466  -1.221 -11.036  1.00 88.20           C
ATOM   1941  O   MET A 138      -7.972  -1.930 -11.905  1.00 88.20           O
ATOM   1942  HA  MET A 138      -6.821  -2.911  -9.857  1.00 88.20           H
ATOM   1943  CB  MET A 138      -7.941  -1.529  -8.602  1.00 88.20           C
ATOM   1944 1HB  MET A 138      -7.560  -1.929  -7.663  1.00 88.20           H
ATOM   1945 2HB  MET A 138      -8.030  -0.450  -8.476  1.00 88.20           H
ATOM   1946  CG  MET A 138      -9.318  -2.128  -8.897  1.00 88.20           C
ATOM   1947 1HG  MET A 138      -9.678  -1.775  -9.863  1.00 88.20           H
ATOM   1948 2HG  MET A 138      -9.245  -3.214  -8.961  1.00 88.20           H
ATOM   1949  SD  MET A 138     -10.471  -1.670  -7.613  1.00 88.20           S
ATOM   1950  CE  MET A 138     -10.662   0.067  -7.974  1.00 88.20           C
ATOM   1951 1HE  MET A 138      -9.695   0.563  -7.898  1.00 88.20           H
ATOM   1952 2HE  MET A 138     -11.054   0.188  -8.984  1.00 88.20           H
ATOM   1953 3HE  MET A 138     -11.356   0.512  -7.260  1.00 88.20           H
ATOM   1954  HN  MET A 138      -5.593  -0.852  -8.502  1.00 88.20           H
ATOM   1955  N   CYS A 139      -7.315   0.092 -11.132  1.00 89.99           N
ATOM   1956  CA  CYS A 139      -7.821   0.821 -12.282  1.00 89.99           C
ATOM   1957  C   CYS A 139      -7.030   0.380 -13.516  1.00 89.99           C
ATOM   1958  O   CYS A 139      -7.579   0.298 -14.613  1.00 89.99           O
ATOM   1959  HA  CYS A 139      -8.873   0.556 -12.383  1.00 89.99           H
ATOM   1960  CB  CYS A 139      -7.749   2.334 -12.069  1.00 89.99           C
ATOM   1961 1HB  CYS A 139      -6.766   2.610 -11.687  1.00 89.99           H
ATOM   1962 2HB  CYS A 139      -7.877   2.850 -13.021  1.00 89.99           H
ATOM   1963  SG  CYS A 139      -9.048   2.862 -10.893  1.00 89.99           S
ATOM   1964  HG  CYS A 139      -8.430   2.425  -9.799  1.00 89.99           H
ATOM   1965  HN  CYS A 139      -6.857   0.654 -10.443  1.00 89.99           H
ATOM   1966  N   ILE A 140      -5.752   0.109 -13.294  1.00 82.77           N
ATOM   1967  CA  ILE A 140      -4.892  -0.371 -14.363  1.00 82.77           C
ATOM   1968  C   ILE A 140      -5.459  -1.679 -14.919  1.00 82.77           C
ATOM   1969  O   ILE A 140      -5.517  -1.868 -16.133  1.00 82.77           O
ATOM   1970  HA  ILE A 140      -4.908   0.377 -15.156  1.00 82.77           H
ATOM   1971  CB  ILE A 140      -3.446  -0.485 -13.877  1.00 82.77           C
ATOM   1972  HB  ILE A 140      -3.449  -0.987 -12.910  1.00 82.77           H
ATOM   1973  CG1 ILE A 140      -2.828   0.898 -13.666  1.00 82.77           C
ATOM   1974 1HG1 ILE A 140      -2.618   1.358 -14.631  1.00 82.77           H
ATOM   1975 2HG1 ILE A 140      -3.541   1.545 -13.153  1.00 82.77           H
ATOM   1976  CG2 ILE A 140      -2.614  -1.345 -14.830  1.00 82.77           C
ATOM   1977 1HG2 ILE A 140      -3.043  -2.345 -14.886  1.00 82.77           H
ATOM   1978 2HG2 ILE A 140      -2.615  -0.893 -15.822  1.00 82.77           H
ATOM   1979 3HG2 ILE A 140      -1.590  -1.410 -14.461  1.00 82.77           H
ATOM   1980  CD1 ILE A 140      -1.538   0.804 -12.849  1.00 82.77           C
ATOM   1981 1HD1 ILE A 140      -1.756   0.366 -11.874  1.00 82.77           H
ATOM   1982 2HD1 ILE A 140      -0.819   0.176 -13.376  1.00 82.77           H
ATOM   1983 3HD1 ILE A 140      -1.119   1.801 -12.713  1.00 82.77           H
ATOM   1984  HN  ILE A 140      -5.304   0.213 -12.406  1.00 82.77           H
ATOM   1985  N   SER A 141      -5.864  -2.547 -14.004  1.00 84.66           N
ATOM   1986  CA  SER A 141      -6.357  -3.860 -14.384  1.00 84.66           C
ATOM   1987  C   SER A 141      -7.631  -3.718 -15.220  1.00 84.66           C
ATOM   1988  O   SER A 141      -7.819  -4.439 -16.199  1.00 84.66           O
ATOM   1989  HA  SER A 141      -5.559  -4.308 -14.976  1.00 84.66           H
ATOM   1990  CB  SER A 141      -6.625  -4.726 -13.152  1.00 84.66           C
ATOM   1991 1HB  SER A 141      -6.660  -5.775 -13.447  1.00 84.66           H
ATOM   1992 2HB  SER A 141      -5.799  -4.621 -12.448  1.00 84.66           H
ATOM   1993  OG  SER A 141      -7.845  -4.374 -12.506  1.00 84.66           O
ATOM   1994  HG  SER A 141      -7.709  -3.565 -11.935  1.00 84.66           H
ATOM   1995  HN  SER A 141      -5.858  -2.367 -13.020  1.00 84.66           H
ATOM   1996  N   VAL A 142      -8.473  -2.784 -14.803  1.00 87.39           N
ATOM   1997  CA  VAL A 142      -9.731  -2.549 -15.491  1.00 87.39           C
ATOM   1998  C   VAL A 142      -9.447  -2.008 -16.893  1.00 87.39           C
ATOM   1999  O   VAL A 142     -10.094  -2.409 -17.860  1.00 87.39           O
ATOM   2000  HA  VAL A 142     -10.241  -3.508 -15.581  1.00 87.39           H
ATOM   2001  CB  VAL A 142     -10.617  -1.619 -14.659  1.00 87.39           C
ATOM   2002  HB  VAL A 142     -10.065  -0.695 -14.488  1.00 87.39           H
ATOM   2003  CG1 VAL A 142     -11.902  -1.267 -15.412  1.00 87.39           C
ATOM   2004 1HG1 VAL A 142     -11.650  -0.766 -16.346  1.00 87.39           H
ATOM   2005 2HG1 VAL A 142     -12.458  -2.180 -15.627  1.00 87.39           H
ATOM   2006 3HG1 VAL A 142     -12.513  -0.606 -14.798  1.00 87.39           H
ATOM   2007  CG2 VAL A 142     -10.932  -2.237 -13.295  1.00 87.39           C
ATOM   2008 1HG2 VAL A 142     -11.455  -3.183 -13.437  1.00 87.39           H
ATOM   2009 2HG2 VAL A 142     -10.003  -2.413 -12.752  1.00 87.39           H
ATOM   2010 3HG2 VAL A 142     -11.563  -1.555 -12.724  1.00 87.39           H
ATOM   2011  HN  VAL A 142      -8.307  -2.194 -14.012  1.00 87.39           H
ATOM   2012  N   ASP A 143      -8.480  -1.105 -16.960  1.00 81.16           N
ATOM   2013  CA  ASP A 143      -8.141  -0.463 -18.218  1.00 81.16           C
ATOM   2014  C   ASP A 143      -7.642  -1.519 -19.206  1.00 81.16           C
ATOM   2015  O   ASP A 143      -8.004  -1.495 -20.382  1.00 81.16           O
ATOM   2016  HA  ASP A 143      -9.061   0.018 -18.552  1.00 81.16           H
ATOM   2017  CB  ASP A 143      -7.029   0.571 -18.028  1.00 81.16           C
ATOM   2018 1HB  ASP A 143      -7.330   1.300 -17.276  1.00 81.16           H
ATOM   2019 2HB  ASP A 143      -6.131   0.079 -17.653  1.00 81.16           H
ATOM   2020  CG  ASP A 143      -6.714   1.286 -19.343  1.00 81.16           C
ATOM   2021  OD1 ASP A 143      -7.648   1.918 -19.883  1.00 81.16           O
ATOM   2022  OD2 ASP A 143      -5.547   1.185 -19.779  1.00 81.16           O
ATOM   2023  HN  ASP A 143      -7.934  -0.811 -16.175  1.00 81.16           H
ATOM   2024  N   ARG A 144      -6.817  -2.420 -18.693  1.00 71.48           N
ATOM   2025  CA  ARG A 144      -6.261  -3.480 -19.516  1.00 71.48           C
ATOM   2026  C   ARG A 144      -7.379  -4.376 -20.054  1.00 71.48           C
ATOM   2027  O   ARG A 144      -7.361  -4.764 -21.221  1.00 71.48           O
ATOM   2028  HA  ARG A 144      -5.748  -2.963 -20.327  1.00 71.48           H
ATOM   2029  CB  ARG A 144      -5.271  -4.333 -18.721  1.00 71.48           C
ATOM   2030 1HB  ARG A 144      -5.710  -4.606 -17.761  1.00 71.48           H
ATOM   2031 2HB  ARG A 144      -5.073  -5.262 -19.256  1.00 71.48           H
ATOM   2032  CG  ARG A 144      -3.959  -3.580 -18.492  1.00 71.48           C
ATOM   2033 1HG  ARG A 144      -4.164  -2.621 -18.017  1.00 71.48           H
ATOM   2034 2HG  ARG A 144      -3.325  -4.146 -17.809  1.00 71.48           H
ATOM   2035  CD  ARG A 144      -3.219  -3.354 -19.813  1.00 71.48           C
ATOM   2036 1HD  ARG A 144      -2.996  -4.312 -20.283  1.00 71.48           H
ATOM   2037 2HD  ARG A 144      -3.854  -2.800 -20.504  1.00 71.48           H
ATOM   2038  NE  ARG A 144      -1.965  -2.607 -19.569  1.00 71.48           N
ATOM   2039  HE  ARG A 144      -1.772  -2.309 -18.634  1.00 71.48           H
ATOM   2040  CZ  ARG A 144      -1.073  -2.305 -20.522  1.00 71.48           C
ATOM   2041  NH1 ARG A 144      -1.282  -2.680 -21.792  1.00 71.48           N
ATOM   2042 1HH1 ARG A 144      -2.108  -3.189 -22.034  1.00 71.48           H
ATOM   2043 2HH1 ARG A 144      -0.611  -2.451 -22.497  1.00 71.48           H
ATOM   2044  NH2 ARG A 144       0.030  -1.623 -20.187  1.00 71.48           N
ATOM   2045 1HH2 ARG A 144       0.706  -1.390 -20.886  1.00 71.48           H
ATOM   2046 2HH2 ARG A 144       0.178  -1.347 -19.237  1.00 71.48           H
ATOM   2047  HN  ARG A 144      -6.530  -2.434 -17.735  1.00 71.48           H
ATOM   2048  N   TYR A 145      -8.324  -4.680 -19.177  1.00 83.35           N
ATOM   2049  CA  TYR A 145      -9.480  -5.470 -19.565  1.00 83.35           C
ATOM   2050  C   TYR A 145     -10.201  -4.837 -20.757  1.00 83.35           C
ATOM   2051  O   TYR A 145     -10.462  -5.506 -21.756  1.00 83.35           O
ATOM   2052  HA  TYR A 145      -9.129  -6.463 -19.848  1.00 83.35           H
ATOM   2053  CB  TYR A 145     -10.418  -5.468 -18.357  1.00 83.35           C
ATOM   2054 1HB  TYR A 145     -10.013  -6.134 -17.595  1.00 83.35           H
ATOM   2055 2HB  TYR A 145     -10.438  -4.467 -17.927  1.00 83.35           H
ATOM   2056  CG  TYR A 145     -11.850  -5.897 -18.680  1.00 83.35           C
ATOM   2057  CD1 TYR A 145     -12.863  -4.960 -18.704  1.00 83.35           C
ATOM   2058  HD1 TYR A 145     -12.642  -3.914 -18.492  1.00 83.35           H
ATOM   2059  CD2 TYR A 145     -12.130  -7.222 -18.948  1.00 83.35           C
ATOM   2060  HD2 TYR A 145     -11.330  -7.963 -18.929  1.00 83.35           H
ATOM   2061  CE1 TYR A 145     -14.211  -5.363 -19.008  1.00 83.35           C
ATOM   2062  HE1 TYR A 145     -15.020  -4.633 -19.030  1.00 83.35           H
ATOM   2063  CE2 TYR A 145     -13.478  -7.626 -19.252  1.00 83.35           C
ATOM   2064  HE2 TYR A 145     -13.713  -8.669 -19.466  1.00 83.35           H
ATOM   2065  CZ  TYR A 145     -14.452  -6.677 -19.268  1.00 83.35           C
ATOM   2066  OH  TYR A 145     -15.726  -7.058 -19.555  1.00 83.35           O
ATOM   2067  HH  TYR A 145     -15.756  -8.041 -19.736  1.00 83.35           H
ATOM   2068  HN  TYR A 145      -8.309  -4.396 -18.218  1.00 83.35           H
ATOM   2069  N   ILE A 146     -10.503  -3.555 -20.612  1.00 80.47           N
ATOM   2070  CA  ILE A 146     -11.253  -2.843 -21.633  1.00 80.47           C
ATOM   2071  C   ILE A 146     -10.456  -2.844 -22.939  1.00 80.47           C
ATOM   2072  O   ILE A 146     -11.021  -3.028 -24.015  1.00 80.47           O
ATOM   2073  HA  ILE A 146     -12.183  -3.388 -21.796  1.00 80.47           H
ATOM   2074  CB  ILE A 146     -11.629  -1.443 -21.143  1.00 80.47           C
ATOM   2075  HB  ILE A 146     -10.723  -0.950 -20.791  1.00 80.47           H
ATOM   2076  CG1 ILE A 146     -12.592  -1.518 -19.957  1.00 80.47           C
ATOM   2077 1HG1 ILE A 146     -13.573  -1.845 -20.301  1.00 80.47           H
ATOM   2078 2HG1 ILE A 146     -12.240  -2.264 -19.244  1.00 80.47           H
ATOM   2079  CG2 ILE A 146     -12.191  -0.595 -22.285  1.00 80.47           C
ATOM   2080 1HG2 ILE A 146     -11.441  -0.501 -23.071  1.00 80.47           H
ATOM   2081 2HG2 ILE A 146     -13.082  -1.075 -22.690  1.00 80.47           H
ATOM   2082 3HG2 ILE A 146     -12.450   0.395 -21.910  1.00 80.47           H
ATOM   2083  CD1 ILE A 146     -12.714  -0.160 -19.263  1.00 80.47           C
ATOM   2084 1HD1 ILE A 146     -11.735   0.152 -18.900  1.00 80.47           H
ATOM   2085 2HD1 ILE A 146     -13.090   0.578 -19.973  1.00 80.47           H
ATOM   2086 3HD1 ILE A 146     -13.405  -0.241 -18.424  1.00 80.47           H
ATOM   2087  HN  ILE A 146     -10.245  -3.007 -19.817  1.00 80.47           H
ATOM   2088  N   ALA A 147      -9.154  -2.637 -22.801  1.00 78.42           N
ATOM   2089  CA  ALA A 147      -8.296  -2.470 -23.961  1.00 78.42           C
ATOM   2090  C   ALA A 147      -8.266  -3.775 -24.759  1.00 78.42           C
ATOM   2091  O   ALA A 147      -8.134  -3.756 -25.982  1.00 78.42           O
ATOM   2092  HA  ALA A 147      -8.725  -1.684 -24.582  1.00 78.42           H
ATOM   2093  CB  ALA A 147      -6.902  -2.033 -23.506  1.00 78.42           C
ATOM   2094 1HB  ALA A 147      -6.975  -1.087 -22.970  1.00 78.42           H
ATOM   2095 2HB  ALA A 147      -6.480  -2.792 -22.848  1.00 78.42           H
ATOM   2096 3HB  ALA A 147      -6.258  -1.908 -24.377  1.00 78.42           H
ATOM   2097  HN  ALA A 147      -8.687  -2.582 -21.918  1.00 78.42           H
ATOM   2098  N   ILE A 148      -8.389  -4.878 -24.035  1.00 75.29           N
ATOM   2099  CA  ILE A 148      -8.201  -6.190 -24.631  1.00 75.29           C
ATOM   2100  C   ILE A 148      -9.556  -6.740 -25.080  1.00 75.29           C
ATOM   2101  O   ILE A 148      -9.695  -7.214 -26.207  1.00 75.29           O
ATOM   2102  HA  ILE A 148      -7.572  -6.062 -25.511  1.00 75.29           H
ATOM   2103  CB  ILE A 148      -7.452  -7.113 -23.668  1.00 75.29           C
ATOM   2104  HB  ILE A 148      -7.948  -7.071 -22.699  1.00 75.29           H
ATOM   2105  CG1 ILE A 148      -6.013  -6.636 -23.460  1.00 75.29           C
ATOM   2106 1HG1 ILE A 148      -5.449  -6.756 -24.385  1.00 75.29           H
ATOM   2107 2HG1 ILE A 148      -6.009  -5.573 -23.220  1.00 75.29           H
ATOM   2108  CG2 ILE A 148      -7.511  -8.566 -24.144  1.00 75.29           C
ATOM   2109 1HG2 ILE A 148      -8.551  -8.888 -24.199  1.00 75.29           H
ATOM   2110 2HG2 ILE A 148      -7.054  -8.644 -25.131  1.00 75.29           H
ATOM   2111 3HG2 ILE A 148      -6.970  -9.200 -23.442  1.00 75.29           H
ATOM   2112  CD1 ILE A 148      -5.332  -7.420 -22.336  1.00 75.29           C
ATOM   2113 1HD1 ILE A 148      -5.885  -7.278 -21.408  1.00 75.29           H
ATOM   2114 2HD1 ILE A 148      -5.316  -8.480 -22.591  1.00 75.29           H
ATOM   2115 3HD1 ILE A 148      -4.311  -7.061 -22.210  1.00 75.29           H
ATOM   2116  HN  ILE A 148      -8.613  -4.885 -23.060  1.00 75.29           H
ATOM   2117  N   ALA A 149     -10.522  -6.658 -24.176  1.00 74.81           N
ATOM   2118  CA  ALA A 149     -11.807  -7.299 -24.395  1.00 74.81           C
ATOM   2119  C   ALA A 149     -12.635  -6.455 -25.366  1.00 74.81           C
ATOM   2120  O   ALA A 149     -13.387  -6.993 -26.176  1.00 74.81           O
ATOM   2121  HA  ALA A 149     -11.620  -8.275 -24.843  1.00 74.81           H
ATOM   2122  CB  ALA A 149     -12.512  -7.500 -23.052  1.00 74.81           C
ATOM   2123 1HB  ALA A 149     -11.897  -8.130 -22.409  1.00 74.81           H
ATOM   2124 2HB  ALA A 149     -12.665  -6.533 -22.573  1.00 74.81           H
ATOM   2125 3HB  ALA A 149     -13.477  -7.981 -23.216  1.00 74.81           H
ATOM   2126  HN  ALA A 149     -10.436  -6.167 -23.310  1.00 74.81           H
ATOM   2127  N   GLN A 150     -12.467  -5.145 -25.253  1.00 66.91           N
ATOM   2128  CA  GLN A 150     -13.279  -4.218 -26.023  1.00 66.91           C
ATOM   2129  C   GLN A 150     -12.392  -3.369 -26.937  1.00 66.91           C
ATOM   2130  O   GLN A 150     -12.624  -2.172 -27.095  1.00 66.91           O
ATOM   2131  HA  GLN A 150     -13.940  -4.841 -26.624  1.00 66.91           H
ATOM   2132  CB  GLN A 150     -14.122  -3.333 -25.102  1.00 66.91           C
ATOM   2133 1HB  GLN A 150     -13.469  -2.710 -24.492  1.00 66.91           H
ATOM   2134 2HB  GLN A 150     -14.737  -2.661 -25.701  1.00 66.91           H
ATOM   2135  CG  GLN A 150     -15.018  -4.182 -24.197  1.00 66.91           C
ATOM   2136 1HG  GLN A 150     -15.559  -4.913 -24.797  1.00 66.91           H
ATOM   2137 2HG  GLN A 150     -14.403  -4.740 -23.491  1.00 66.91           H
ATOM   2138  CD  GLN A 150     -16.012  -3.305 -23.433  1.00 66.91           C
ATOM   2139  OE1 GLN A 150     -16.032  -2.091 -23.556  1.00 66.91           O
ATOM   2140  NE2 GLN A 150     -16.835  -3.985 -22.640  1.00 66.91           N
ATOM   2141 1HE2 GLN A 150     -16.766  -4.982 -22.585  1.00 66.91           H
ATOM   2142 2HE2 GLN A 150     -17.522  -3.501 -22.098  1.00 66.91           H
ATOM   2143  HN  GLN A 150     -11.793  -4.718 -24.651  1.00 66.91           H
ATOM   2144  N   ALA A 151     -11.395  -4.024 -27.515  1.00 66.22           N
ATOM   2145  CA  ALA A 151     -10.343  -3.312 -28.220  1.00 66.22           C
ATOM   2146  C   ALA A 151     -10.969  -2.396 -29.272  1.00 66.22           C
ATOM   2147  O   ALA A 151     -10.528  -1.262 -29.454  1.00 66.22           O
ATOM   2148  HA  ALA A 151      -9.808  -2.703 -27.491  1.00 66.22           H
ATOM   2149  CB  ALA A 151      -9.366  -4.320 -28.830  1.00 66.22           C
ATOM   2150 1HB  ALA A 151      -8.927  -4.926 -28.038  1.00 66.22           H
ATOM   2151 2HB  ALA A 151      -9.899  -4.965 -29.529  1.00 66.22           H
ATOM   2152 3HB  ALA A 151      -8.576  -3.786 -29.359  1.00 66.22           H
ATOM   2153  HN  ALA A 151     -11.301  -5.019 -27.507  1.00 66.22           H
ATOM   2154  N   MET A 152     -11.986  -2.921 -29.939  1.00 56.23           N
ATOM   2155  CA  MET A 152     -12.623  -2.197 -31.026  1.00 56.23           C
ATOM   2156  C   MET A 152     -13.210  -0.873 -30.533  1.00 56.23           C
ATOM   2157  O   MET A 152     -12.994   0.172 -31.144  1.00 56.23           O
ATOM   2158  HA  MET A 152     -11.833  -2.004 -31.752  1.00 56.23           H
ATOM   2159  CB  MET A 152     -13.736  -3.057 -31.629  1.00 56.23           C
ATOM   2160 1HB  MET A 152     -14.295  -3.546 -30.832  1.00 56.23           H
ATOM   2161 2HB  MET A 152     -14.439  -2.422 -32.168  1.00 56.23           H
ATOM   2162  CG  MET A 152     -13.161  -4.111 -32.578  1.00 56.23           C
ATOM   2163 1HG  MET A 152     -12.434  -3.652 -33.247  1.00 56.23           H
ATOM   2164 2HG  MET A 152     -12.632  -4.875 -32.008  1.00 56.23           H
ATOM   2165  SD  MET A 152     -14.475  -4.859 -33.527  1.00 56.23           S
ATOM   2166  CE  MET A 152     -13.516  -5.891 -34.624  1.00 56.23           C
ATOM   2167 1HE  MET A 152     -12.844  -5.267 -35.213  1.00 56.23           H
ATOM   2168 2HE  MET A 152     -12.934  -6.601 -34.037  1.00 56.23           H
ATOM   2169 3HE  MET A 152     -14.186  -6.433 -35.290  1.00 56.23           H
ATOM   2170  HN  MET A 152     -12.374  -3.823 -29.747  1.00 56.23           H
ATOM   2171  N   ARG A 153     -13.942  -0.961 -29.432  1.00 54.11           N
ATOM   2172  CA  ARG A 153     -14.641   0.198 -28.904  1.00 54.11           C
ATOM   2173  C   ARG A 153     -13.651   1.162 -28.247  1.00 54.11           C
ATOM   2174  O   ARG A 153     -13.924   2.356 -28.133  1.00 54.11           O
ATOM   2175  HA  ARG A 153     -15.117   0.656 -29.771  1.00 54.11           H
ATOM   2176  CB  ARG A 153     -15.697  -0.216 -27.876  1.00 54.11           C
ATOM   2177 1HB  ARG A 153     -15.262  -0.920 -27.167  1.00 54.11           H
ATOM   2178 2HB  ARG A 153     -16.016   0.656 -27.306  1.00 54.11           H
ATOM   2179  CG  ARG A 153     -16.907  -0.855 -28.560  1.00 54.11           C
ATOM   2180 1HG  ARG A 153     -17.271  -0.199 -29.351  1.00 54.11           H
ATOM   2181 2HG  ARG A 153     -16.609  -1.790 -29.034  1.00 54.11           H
ATOM   2182  CD  ARG A 153     -18.028  -1.121 -27.554  1.00 54.11           C
ATOM   2183 1HD  ARG A 153     -17.691  -1.834 -26.801  1.00 54.11           H
ATOM   2184 2HD  ARG A 153     -18.283  -0.200 -27.030  1.00 54.11           H
ATOM   2185  NE  ARG A 153     -19.220  -1.651 -28.253  1.00 54.11           N
ATOM   2186  HE  ARG A 153     -19.184  -1.729 -29.249  1.00 54.11           H
ATOM   2187  CZ  ARG A 153     -20.346  -2.033 -27.634  1.00 54.11           C
ATOM   2188  NH1 ARG A 153     -20.451  -1.951 -26.301  1.00 54.11           N
ATOM   2189 1HH1 ARG A 153     -19.685  -1.602 -25.760  1.00 54.11           H
ATOM   2190 2HH1 ARG A 153     -21.294  -2.238 -25.847  1.00 54.11           H
ATOM   2191  NH2 ARG A 153     -21.365  -2.499 -28.369  1.00 54.11           N
ATOM   2192 1HH2 ARG A 153     -22.212  -2.788 -27.923  1.00 54.11           H
ATOM   2193 2HH2 ARG A 153     -21.279  -2.557 -29.364  1.00 54.11           H
ATOM   2194  HN  ARG A 153     -14.061  -1.802 -28.905  1.00 54.11           H
ATOM   2195  N   ALA A 154     -12.521   0.607 -27.833  1.00 59.09           N
ATOM   2196  CA  ALA A 154     -11.563   1.361 -27.043  1.00 59.09           C
ATOM   2197  C   ALA A 154     -10.950   2.464 -27.908  1.00 59.09           C
ATOM   2198  O   ALA A 154     -10.561   3.514 -27.399  1.00 59.09           O
ATOM   2199  HA  ALA A 154     -12.103   1.819 -26.215  1.00 59.09           H
ATOM   2200  CB  ALA A 154     -10.507   0.410 -26.477  1.00 59.09           C
ATOM   2201 1HB  ALA A 154     -10.990  -0.336 -25.846  1.00 59.09           H
ATOM   2202 2HB  ALA A 154      -9.989  -0.088 -27.297  1.00 59.09           H
ATOM   2203 3HB  ALA A 154      -9.788   0.976 -25.884  1.00 59.09           H
ATOM   2204  HN  ALA A 154     -12.257  -0.337 -28.029  1.00 59.09           H
ATOM   2205  N   HIS A 155     -10.884   2.189 -29.203  1.00 55.20           N
ATOM   2206  CA  HIS A 155     -10.151   3.051 -30.115  1.00 55.20           C
ATOM   2207  C   HIS A 155     -10.925   4.354 -30.323  1.00 55.20           C
ATOM   2208  O   HIS A 155     -10.338   5.434 -30.332  1.00 55.20           O
ATOM   2209  HA  HIS A 155      -9.199   3.276 -29.635  1.00 55.20           H
ATOM   2210  CB  HIS A 155      -9.851   2.323 -31.427  1.00 55.20           C
ATOM   2211 1HB  HIS A 155      -9.700   1.264 -31.217  1.00 55.20           H
ATOM   2212 2HB  HIS A 155     -10.722   2.398 -32.079  1.00 55.20           H
ATOM   2213  CG  HIS A 155      -8.643   2.853 -32.161  1.00 55.20           C
ATOM   2214  ND1 HIS A 155      -8.581   4.138 -32.674  1.00 55.20           N
ATOM   2215  HD1 HIS A 155      -9.304   4.826 -32.615  1.00 55.20           H
ATOM   2216  CD2 HIS A 155      -7.452   2.261 -32.462  1.00 55.20           C
ATOM   2217  HD2 HIS A 155      -7.164   1.242 -32.204  1.00 55.20           H
ATOM   2218  CE1 HIS A 155      -7.402   4.299 -33.256  1.00 55.20           C
ATOM   2219  HE1 HIS A 155      -7.051   5.204 -33.752  1.00 55.20           H
ATOM   2220  NE2 HIS A 155      -6.704   3.135 -33.124  1.00 55.20           N
ATOM   2221  HN  HIS A 155     -11.318   1.395 -29.628  1.00 55.20           H
ATOM   2222  N   THR A 156     -12.232   4.209 -30.484  1.00 62.12           N
ATOM   2223  CA  THR A 156     -13.075   5.343 -30.823  1.00 62.12           C
ATOM   2224  C   THR A 156     -13.159   6.316 -29.645  1.00 62.12           C
ATOM   2225  O   THR A 156     -13.365   7.513 -29.837  1.00 62.12           O
ATOM   2226  HA  THR A 156     -12.611   5.881 -31.649  1.00 62.12           H
ATOM   2227  CB  THR A 156     -14.437   4.805 -31.264  1.00 62.12           C
ATOM   2228  HB  THR A 156     -15.245   5.298 -30.723  1.00 62.12           H
ATOM   2229  OG1 THR A 156     -14.335   3.398 -31.068  1.00 62.12           O
ATOM   2230  HG1 THR A 156     -14.589   3.164 -30.129  1.00 62.12           H
ATOM   2231  CG2 THR A 156     -14.666   4.955 -32.770  1.00 62.12           C
ATOM   2232 1HG2 THR A 156     -13.896   4.405 -33.311  1.00 62.12           H
ATOM   2233 2HG2 THR A 156     -14.617   6.010 -33.041  1.00 62.12           H
ATOM   2234 3HG2 THR A 156     -15.647   4.558 -33.030  1.00 62.12           H
ATOM   2235  HN  THR A 156     -12.715   3.338 -30.387  1.00 62.12           H
ATOM   2236  N   TRP A 157     -12.994   5.765 -28.451  1.00 56.71           N
ATOM   2237  CA  TRP A 157     -13.264   6.516 -27.237  1.00 56.71           C
ATOM   2238  C   TRP A 157     -11.924   6.957 -26.645  1.00 56.71           C
ATOM   2239  O   TRP A 157     -11.828   7.228 -25.449  1.00 56.71           O
ATOM   2240  HA  TRP A 157     -13.857   7.390 -27.510  1.00 56.71           H
ATOM   2241  CB  TRP A 157     -14.107   5.694 -26.260  1.00 56.71           C
ATOM   2242 1HB  TRP A 157     -13.682   4.694 -26.182  1.00 56.71           H
ATOM   2243 2HB  TRP A 157     -14.042   6.146 -25.270  1.00 56.71           H
ATOM   2244  CG  TRP A 157     -15.581   5.577 -26.655  1.00 56.71           C
ATOM   2245  CD1 TRP A 157     -16.105   4.927 -27.702  1.00 56.71           C
ATOM   2246  HD1 TRP A 157     -15.519   4.375 -28.437  1.00 56.71           H
ATOM   2247  CD2 TRP A 157     -16.705   6.156 -25.960  1.00 56.71           C
ATOM   2248  NE1 TRP A 157     -17.480   5.044 -27.734  1.00 56.71           N
ATOM   2249  HE1 TRP A 157     -18.092   4.647 -28.418  1.00 56.71           H
ATOM   2250  CE2 TRP A 157     -17.856   5.815 -26.641  1.00 56.71           C
ATOM   2251  CE3 TRP A 157     -16.749   6.942 -24.795  1.00 56.71           C
ATOM   2252  HE3 TRP A 157     -15.855   7.224 -24.239  1.00 56.71           H
ATOM   2253  CZ2 TRP A 157     -19.135   6.216 -26.234  1.00 56.71           C
ATOM   2254  HZ2 TRP A 157     -20.029   5.934 -26.790  1.00 56.71           H
ATOM   2255  CZ3 TRP A 157     -18.034   7.335 -24.402  1.00 56.71           C
ATOM   2256  HZ3 TRP A 157     -18.125   7.946 -23.504  1.00 56.71           H
ATOM   2257  CH2 TRP A 157     -19.202   7.000 -25.076  1.00 56.71           C
ATOM   2258  HH2 TRP A 157     -20.167   7.346 -24.705  1.00 56.71           H
ATOM   2259  HN  TRP A 157     -12.683   4.826 -28.306  1.00 56.71           H
ATOM   2260  N   ARG A 158     -10.922   7.016 -27.511  1.00 58.22           N
ATOM   2261  CA  ARG A 158      -9.552   7.183 -27.058  1.00 58.22           C
ATOM   2262  C   ARG A 158      -9.411   8.480 -26.260  1.00 58.22           C
ATOM   2263  O   ARG A 158      -8.828   8.486 -25.176  1.00 58.22           O
ATOM   2264  HA  ARG A 158      -9.357   6.313 -26.431  1.00 58.22           H
ATOM   2265  CB  ARG A 158      -8.581   7.212 -28.241  1.00 58.22           C
ATOM   2266 1HB  ARG A 158      -8.852   6.437 -28.957  1.00 58.22           H
ATOM   2267 2HB  ARG A 158      -8.663   8.168 -28.759  1.00 58.22           H
ATOM   2268  CG  ARG A 158      -7.140   7.002 -27.773  1.00 58.22           C
ATOM   2269 1HG  ARG A 158      -6.833   7.835 -27.141  1.00 58.22           H
ATOM   2270 2HG  ARG A 158      -7.080   6.100 -27.163  1.00 58.22           H
ATOM   2271  CD  ARG A 158      -6.188   6.881 -28.965  1.00 58.22           C
ATOM   2272 1HD  ARG A 158      -6.516   6.076 -29.622  1.00 58.22           H
ATOM   2273 2HD  ARG A 158      -6.209   7.799 -29.551  1.00 58.22           H
ATOM   2274  NE  ARG A 158      -4.812   6.616 -28.489  1.00 58.22           N
ATOM   2275  HE  ARG A 158      -4.641   6.653 -27.505  1.00 58.22           H
ATOM   2276  CZ  ARG A 158      -3.781   6.330 -29.295  1.00 58.22           C
ATOM   2277  NH1 ARG A 158      -3.952   6.268 -30.623  1.00 58.22           N
ATOM   2278 1HH1 ARG A 158      -4.855   6.435 -31.019  1.00 58.22           H
ATOM   2279 2HH1 ARG A 158      -3.177   6.054 -31.217  1.00 58.22           H
ATOM   2280  NH2 ARG A 158      -2.575   6.108 -28.754  1.00 58.22           N
ATOM   2281 1HH2 ARG A 158      -1.795   5.893 -29.341  1.00 58.22           H
ATOM   2282 2HH2 ARG A 158      -2.456   6.156 -27.762  1.00 58.22           H
ATOM   2283  HN  ARG A 158     -11.035   6.951 -28.502  1.00 58.22           H
ATOM   2284  N   GLU A 159      -9.954   9.548 -26.825  1.00 64.14           N
ATOM   2285  CA  GLU A 159      -9.854  10.857 -26.203  1.00 64.14           C
ATOM   2286  C   GLU A 159     -10.664  10.891 -24.905  1.00 64.14           C
ATOM   2287  O   GLU A 159     -10.176  11.356 -23.876  1.00 64.14           O
ATOM   2288  HA  GLU A 159      -8.795  10.993 -25.982  1.00 64.14           H
ATOM   2289  CB  GLU A 159     -10.311  11.957 -27.163  1.00 64.14           C
ATOM   2290 1HB  GLU A 159     -11.233  11.654 -27.657  1.00 64.14           H
ATOM   2291 2HB  GLU A 159     -10.400  12.901 -26.625  1.00 64.14           H
ATOM   2292  CG  GLU A 159      -9.275  12.187 -28.266  1.00 64.14           C
ATOM   2293 1HG  GLU A 159      -8.280  12.258 -27.826  1.00 64.14           H
ATOM   2294 2HG  GLU A 159      -9.264  11.333 -28.943  1.00 64.14           H
ATOM   2295  CD  GLU A 159      -9.584  13.463 -29.051  1.00 64.14           C
ATOM   2296  OE1 GLU A 159      -8.630  14.007 -29.648  1.00 64.14           O
ATOM   2297  OE2 GLU A 159     -10.767  13.866 -29.036  1.00 64.14           O
ATOM   2298  HN  GLU A 159     -10.454   9.529 -27.691  1.00 64.14           H
ATOM   2299  N   LYS A 160     -11.889  10.393 -24.997  1.00 69.55           N
ATOM   2300  CA  LYS A 160     -12.786  10.398 -23.854  1.00 69.55           C
ATOM   2301  C   LYS A 160     -12.151   9.606 -22.709  1.00 69.55           C
ATOM   2302  O   LYS A 160     -12.293   9.971 -21.543  1.00 69.55           O
ATOM   2303  HA  LYS A 160     -12.902  11.434 -23.534  1.00 69.55           H
ATOM   2304  CB  LYS A 160     -14.172   9.891 -24.258  1.00 69.55           C
ATOM   2305 1HB  LYS A 160     -14.077   8.938 -24.778  1.00 69.55           H
ATOM   2306 2HB  LYS A 160     -14.770   9.709 -23.366  1.00 69.55           H
ATOM   2307  CG  LYS A 160     -14.884  10.902 -25.159  1.00 69.55           C
ATOM   2308 1HG  LYS A 160     -14.839  11.893 -24.706  1.00 69.55           H
ATOM   2309 2HG  LYS A 160     -14.369  10.967 -26.117  1.00 69.55           H
ATOM   2310  CD  LYS A 160     -16.344  10.503 -25.384  1.00 69.55           C
ATOM   2311 1HD  LYS A 160     -16.388   9.510 -25.830  1.00 69.55           H
ATOM   2312 2HD  LYS A 160     -16.860  10.446 -24.426  1.00 69.55           H
ATOM   2313  CE  LYS A 160     -17.053  11.509 -26.293  1.00 69.55           C
ATOM   2314 1HE  LYS A 160     -17.038  12.497 -25.833  1.00 69.55           H
ATOM   2315 2HE  LYS A 160     -16.521  11.590 -27.241  1.00 69.55           H
ATOM   2316  NZ  LYS A 160     -18.451  11.090 -26.537  1.00 69.55           N
ATOM   2317 1HZ  LYS A 160     -18.909  11.771 -27.133  1.00 69.55           H
ATOM   2318 2HZ  LYS A 160     -18.459  10.184 -26.992  1.00 69.55           H
ATOM   2319 3HZ  LYS A 160     -18.945  11.029 -25.653  1.00 69.55           H
ATOM   2320  HN  LYS A 160     -12.268   9.992 -25.830  1.00 69.55           H
ATOM   2321  N   ARG A 161     -11.465   8.535 -23.082  1.00 67.15           N
ATOM   2322  CA  ARG A 161     -10.826   7.676 -22.100  1.00 67.15           C
ATOM   2323  C   ARG A 161      -9.741   8.448 -21.345  1.00 67.15           C
ATOM   2324  O   ARG A 161      -9.545   8.241 -20.149  1.00 67.15           O
ATOM   2325  HA  ARG A 161     -11.630   7.374 -21.429  1.00 67.15           H
ATOM   2326  CB  ARG A 161     -10.200   6.449 -22.765  1.00 67.15           C
ATOM   2327 1HB  ARG A 161      -9.651   6.755 -23.656  1.00 67.15           H
ATOM   2328 2HB  ARG A 161      -9.479   5.992 -22.088  1.00 67.15           H
ATOM   2329  CG  ARG A 161     -11.271   5.425 -23.146  1.00 67.15           C
ATOM   2330 1HG  ARG A 161     -11.828   5.129 -22.256  1.00 67.15           H
ATOM   2331 2HG  ARG A 161     -11.986   5.879 -23.832  1.00 67.15           H
ATOM   2332  CD  ARG A 161     -10.644   4.191 -23.796  1.00 67.15           C
ATOM   2333 1HD  ARG A 161     -11.416   3.592 -24.279  1.00 67.15           H
ATOM   2334 2HD  ARG A 161      -9.944   4.496 -24.574  1.00 67.15           H
ATOM   2335  NE  ARG A 161      -9.942   3.382 -22.775  1.00 67.15           N
ATOM   2336  HE  ARG A 161     -10.057   3.637 -21.815  1.00 67.15           H
ATOM   2337  CZ  ARG A 161      -9.162   2.329 -23.056  1.00 67.15           C
ATOM   2338  NH1 ARG A 161      -8.972   1.943 -24.325  1.00 67.15           N
ATOM   2339 1HH1 ARG A 161      -9.414   2.441 -25.071  1.00 67.15           H
ATOM   2340 2HH1 ARG A 161      -8.389   1.156 -24.526  1.00 67.15           H
ATOM   2341  NH2 ARG A 161      -8.574   1.669 -22.049  1.00 67.15           N
ATOM   2342 1HH2 ARG A 161      -7.989   0.881 -22.241  1.00 67.15           H
ATOM   2343 2HH2 ARG A 161      -8.721   1.964 -21.105  1.00 67.15           H
ATOM   2344  HN  ARG A 161     -11.343   8.253 -24.034  1.00 67.15           H
ATOM   2345  N   LEU A 162      -9.065   9.322 -22.076  1.00 78.50           N
ATOM   2346  CA  LEU A 162      -7.978  10.097 -21.501  1.00 78.50           C
ATOM   2347  C   LEU A 162      -8.548  11.091 -20.487  1.00 78.50           C
ATOM   2348  O   LEU A 162      -7.991  11.267 -19.405  1.00 78.50           O
ATOM   2349  HA  LEU A 162      -7.325   9.402 -20.974  1.00 78.50           H
ATOM   2350  CB  LEU A 162      -7.145  10.753 -22.604  1.00 78.50           C
ATOM   2351 1HB  LEU A 162      -6.852   9.982 -23.318  1.00 78.50           H
ATOM   2352 2HB  LEU A 162      -7.780  11.458 -23.141  1.00 78.50           H
ATOM   2353  CG  LEU A 162      -5.886  11.490 -22.145  1.00 78.50           C
ATOM   2354  HG  LEU A 162      -6.164  12.178 -21.348  1.00 78.50           H
ATOM   2355  CD1 LEU A 162      -4.861  10.514 -21.563  1.00 78.50           C
ATOM   2356 1HD1 LEU A 162      -5.296   9.999 -20.707  1.00 78.50           H
ATOM   2357 2HD1 LEU A 162      -4.582   9.784 -22.323  1.00 78.50           H
ATOM   2358 3HD1 LEU A 162      -3.976  11.064 -21.245  1.00 78.50           H
ATOM   2359  CD2 LEU A 162      -5.297  12.329 -23.281  1.00 78.50           C
ATOM   2360 1HD2 LEU A 162      -5.036  11.678 -24.116  1.00 78.50           H
ATOM   2361 2HD2 LEU A 162      -6.032  13.064 -23.609  1.00 78.50           H
ATOM   2362 3HD2 LEU A 162      -4.402  12.842 -22.928  1.00 78.50           H
ATOM   2363  HN  LEU A 162      -9.248   9.504 -23.043  1.00 78.50           H
ATOM   2364  N   LEU A 163      -9.651  11.715 -20.874  1.00 82.00           N
ATOM   2365  CA  LEU A 163     -10.326  12.655 -19.995  1.00 82.00           C
ATOM   2366  C   LEU A 163     -10.785  11.926 -18.731  1.00 82.00           C
ATOM   2367  O   LEU A 163     -10.562  12.403 -17.620  1.00 82.00           O
ATOM   2368  HA  LEU A 163      -9.598  13.416 -19.710  1.00 82.00           H
ATOM   2369  CB  LEU A 163     -11.457  13.368 -20.740  1.00 82.00           C
ATOM   2370 1HB  LEU A 163     -11.042  13.826 -21.638  1.00 82.00           H
ATOM   2371 2HB  LEU A 163     -12.177  12.618 -21.069  1.00 82.00           H
ATOM   2372  CG  LEU A 163     -12.206  14.443 -19.951  1.00 82.00           C
ATOM   2373  HG  LEU A 163     -12.537  14.007 -19.009  1.00 82.00           H
ATOM   2374  CD1 LEU A 163     -11.283  15.614 -19.608  1.00 82.00           C
ATOM   2375 1HD1 LEU A 163     -10.450  15.255 -19.004  1.00 82.00           H
ATOM   2376 2HD1 LEU A 163     -10.901  16.058 -20.527  1.00 82.00           H
ATOM   2377 3HD1 LEU A 163     -11.841  16.364 -19.047  1.00 82.00           H
ATOM   2378  CD2 LEU A 163     -13.458  14.901 -20.702  1.00 82.00           C
ATOM   2379 1HD2 LEU A 163     -13.171  15.314 -21.669  1.00 82.00           H
ATOM   2380 2HD2 LEU A 163     -14.123  14.051 -20.852  1.00 82.00           H
ATOM   2381 3HD2 LEU A 163     -13.972  15.666 -20.119  1.00 82.00           H
ATOM   2382  HN  LEU A 163     -10.082  11.587 -21.767  1.00 82.00           H
ATOM   2383  N   TYR A 164     -11.419  10.782 -18.944  1.00 75.46           N
ATOM   2384  CA  TYR A 164     -11.960  10.009 -17.839  1.00 75.46           C
ATOM   2385  C   TYR A 164     -10.848   9.557 -16.890  1.00 75.46           C
ATOM   2386  O   TYR A 164     -11.046   9.503 -15.677  1.00 75.46           O
ATOM   2387  HA  TYR A 164     -12.657  10.646 -17.293  1.00 75.46           H
ATOM   2388  CB  TYR A 164     -12.612   8.776 -18.466  1.00 75.46           C
ATOM   2389 1HB  TYR A 164     -13.101   9.069 -19.395  1.00 75.46           H
ATOM   2390 2HB  TYR A 164     -11.833   8.059 -18.729  1.00 75.46           H
ATOM   2391  CG  TYR A 164     -13.636   8.086 -17.563  1.00 75.46           C
ATOM   2392  CD1 TYR A 164     -13.291   6.937 -16.881  1.00 75.46           C
ATOM   2393  HD1 TYR A 164     -12.289   6.521 -16.986  1.00 75.46           H
ATOM   2394  CD2 TYR A 164     -14.905   8.613 -17.430  1.00 75.46           C
ATOM   2395  HD2 TYR A 164     -15.177   9.520 -17.968  1.00 75.46           H
ATOM   2396  CE1 TYR A 164     -14.255   6.288 -16.030  1.00 75.46           C
ATOM   2397  HE1 TYR A 164     -13.995   5.379 -15.486  1.00 75.46           H
ATOM   2398  CE2 TYR A 164     -15.868   7.964 -16.579  1.00 75.46           C
ATOM   2399  HE2 TYR A 164     -16.874   8.369 -16.465  1.00 75.46           H
ATOM   2400  CZ  TYR A 164     -15.496   6.833 -15.921  1.00 75.46           C
ATOM   2401  OH  TYR A 164     -16.406   6.220 -15.118  1.00 75.46           O
ATOM   2402  HH  TYR A 164     -15.989   5.429 -14.670  1.00 75.46           H
ATOM   2403  HN  TYR A 164     -11.564  10.383 -19.850  1.00 75.46           H
ATOM   2404  N   SER A 165      -9.703   9.244 -17.479  1.00 86.05           N
ATOM   2405  CA  SER A 165      -8.563   8.787 -16.702  1.00 86.05           C
ATOM   2406  C   SER A 165      -8.143   9.869 -15.704  1.00 86.05           C
ATOM   2407  O   SER A 165      -7.724   9.561 -14.589  1.00 86.05           O
ATOM   2408  HA  SER A 165      -8.908   7.897 -16.177  1.00 86.05           H
ATOM   2409  CB  SER A 165      -7.389   8.420 -17.611  1.00 86.05           C
ATOM   2410 1HB  SER A 165      -6.640   7.875 -17.035  1.00 86.05           H
ATOM   2411 2HB  SER A 165      -7.735   7.749 -18.397  1.00 86.05           H
ATOM   2412  OG  SER A 165      -6.788   9.570 -18.200  1.00 86.05           O
ATOM   2413  HG  SER A 165      -7.493  10.157 -18.599  1.00 86.05           H
ATOM   2414  HN  SER A 165      -9.548   9.297 -18.465  1.00 86.05           H
ATOM   2415  N   LYS A 166      -8.269  11.113 -16.141  1.00 83.35           N
ATOM   2416  CA  LYS A 166      -7.925  12.243 -15.294  1.00 83.35           C
ATOM   2417  C   LYS A 166      -8.889  12.298 -14.108  1.00 83.35           C
ATOM   2418  O   LYS A 166      -8.464  12.456 -12.964  1.00 83.35           O
ATOM   2419  HA  LYS A 166      -6.918  12.070 -14.913  1.00 83.35           H
ATOM   2420  CB  LYS A 166      -7.883  13.534 -16.114  1.00 83.35           C
ATOM   2421 1HB  LYS A 166      -8.810  13.642 -16.678  1.00 83.35           H
ATOM   2422 2HB  LYS A 166      -7.817  14.392 -15.444  1.00 83.35           H
ATOM   2423  CG  LYS A 166      -6.692  13.536 -17.074  1.00 83.35           C
ATOM   2424 1HG  LYS A 166      -5.767  13.400 -16.512  1.00 83.35           H
ATOM   2425 2HG  LYS A 166      -6.773  12.694 -17.762  1.00 83.35           H
ATOM   2426  CD  LYS A 166      -6.628  14.844 -17.865  1.00 83.35           C
ATOM   2427 1HD  LYS A 166      -7.538  14.963 -18.452  1.00 83.35           H
ATOM   2428 2HD  LYS A 166      -6.579  15.687 -17.177  1.00 83.35           H
ATOM   2429  CE  LYS A 166      -5.411  14.864 -18.792  1.00 83.35           C
ATOM   2430 1HE  LYS A 166      -4.504  14.680 -18.216  1.00 83.35           H
ATOM   2431 2HE  LYS A 166      -5.491  14.062 -19.525  1.00 83.35           H
ATOM   2432  NZ  LYS A 166      -5.309  16.168 -19.485  1.00 83.35           N
ATOM   2433 1HZ  LYS A 166      -4.510  16.158 -20.109  1.00 83.35           H
ATOM   2434 2HZ  LYS A 166      -6.154  16.333 -20.021  1.00 83.35           H
ATOM   2435 3HZ  LYS A 166      -5.194  16.907 -18.800  1.00 83.35           H
ATOM   2436  HN  LYS A 166      -8.600  11.355 -17.053  1.00 83.35           H
ATOM   2437  N   MET A 167     -10.170  12.165 -14.420  1.00 85.01           N
ATOM   2438  CA  MET A 167     -11.200  12.224 -13.397  1.00 85.01           C
ATOM   2439  C   MET A 167     -11.024  11.098 -12.377  1.00 85.01           C
ATOM   2440  O   MET A 167     -11.118  11.328 -11.172  1.00 85.01           O
ATOM   2441  HA  MET A 167     -11.073  13.190 -12.909  1.00 85.01           H
ATOM   2442  CB  MET A 167     -12.578  12.109 -14.053  1.00 85.01           C
ATOM   2443 1HB  MET A 167     -12.620  11.205 -14.661  1.00 85.01           H
ATOM   2444 2HB  MET A 167     -13.343  12.012 -13.283  1.00 85.01           H
ATOM   2445  CG  MET A 167     -12.874  13.331 -14.924  1.00 85.01           C
ATOM   2446 1HG  MET A 167     -12.832  14.237 -14.320  1.00 85.01           H
ATOM   2447 2HG  MET A 167     -12.114  13.429 -15.699  1.00 85.01           H
ATOM   2448  SD  MET A 167     -14.488  13.171 -15.670  1.00 85.01           S
ATOM   2449  CE  MET A 167     -15.519  13.381 -14.228  1.00 85.01           C
ATOM   2450 1HE  MET A 167     -15.289  12.603 -13.501  1.00 85.01           H
ATOM   2451 2HE  MET A 167     -15.330  14.359 -13.786  1.00 85.01           H
ATOM   2452 3HE  MET A 167     -16.567  13.309 -14.518  1.00 85.01           H
ATOM   2453  HN  MET A 167     -10.506  12.020 -15.351  1.00 85.01           H
ATOM   2454  N   VAL A 168     -10.771   9.906 -12.896  1.00 92.53           N
ATOM   2455  CA  VAL A 168     -10.631   8.735 -12.048  1.00 92.53           C
ATOM   2456  C   VAL A 168      -9.449   8.937 -11.097  1.00 92.53           C
ATOM   2457  O   VAL A 168      -9.544   8.633  -9.909  1.00 92.53           O
ATOM   2458  HA  VAL A 168     -11.543   8.644 -11.458  1.00 92.53           H
ATOM   2459  CB  VAL A 168     -10.497   7.477 -12.909  1.00 92.53           C
ATOM   2460  HB  VAL A 168      -9.690   7.645 -13.623  1.00 92.53           H
ATOM   2461  CG1 VAL A 168     -10.124   6.264 -12.055  1.00 92.53           C
ATOM   2462 1HG1 VAL A 168      -9.172   6.450 -11.556  1.00 92.53           H
ATOM   2463 2HG1 VAL A 168     -10.899   6.094 -11.307  1.00 92.53           H
ATOM   2464 3HG1 VAL A 168     -10.035   5.385 -12.692  1.00 92.53           H
ATOM   2465  CG2 VAL A 168     -11.779   7.217 -13.702  1.00 92.53           C
ATOM   2466 1HG2 VAL A 168     -12.611   7.080 -13.012  1.00 92.53           H
ATOM   2467 2HG2 VAL A 168     -11.983   8.067 -14.353  1.00 92.53           H
ATOM   2468 3HG2 VAL A 168     -11.656   6.317 -14.306  1.00 92.53           H
ATOM   2469  HN  VAL A 168     -10.663   9.734 -13.875  1.00 92.53           H
ATOM   2470  N   CYS A 169      -8.363   9.449 -11.656  1.00 93.91           N
ATOM   2471  CA  CYS A 169      -7.160   9.687 -10.875  1.00 93.91           C
ATOM   2472  C   CYS A 169      -7.508  10.653  -9.741  1.00 93.91           C
ATOM   2473  O   CYS A 169      -7.153  10.414  -8.587  1.00 93.91           O
ATOM   2474  HA  CYS A 169      -6.848   8.721 -10.479  1.00 93.91           H
ATOM   2475  CB  CYS A 169      -6.017  10.214 -11.744  1.00 93.91           C
ATOM   2476 1HB  CYS A 169      -6.373  11.031 -12.373  1.00 93.91           H
ATOM   2477 2HB  CYS A 169      -5.227  10.621 -11.112  1.00 93.91           H
ATOM   2478  SG  CYS A 169      -5.351   8.867 -12.788  1.00 93.91           S
ATOM   2479  HG  CYS A 169      -6.319   8.905 -13.699  1.00 93.91           H
ATOM   2480  HN  CYS A 169      -8.296   9.700 -12.622  1.00 93.91           H
ATOM   2481  N   PHE A 170      -8.197  11.723 -10.108  1.00 93.27           N
ATOM   2482  CA  PHE A 170      -8.572  12.740  -9.140  1.00 93.27           C
ATOM   2483  C   PHE A 170      -9.436  12.145  -8.026  1.00 93.27           C
ATOM   2484  O   PHE A 170      -9.203  12.408  -6.848  1.00 93.27           O
ATOM   2485  HA  PHE A 170      -7.650  13.134  -8.712  1.00 93.27           H
ATOM   2486  CB  PHE A 170      -9.386  13.795  -9.892  1.00 93.27           C
ATOM   2487 1HB  PHE A 170      -8.789  14.177 -10.721  1.00 93.27           H
ATOM   2488 2HB  PHE A 170     -10.266  13.320 -10.326  1.00 93.27           H
ATOM   2489  CG  PHE A 170      -9.835  14.971  -9.023  1.00 93.27           C
ATOM   2490  CD1 PHE A 170     -11.116  15.031  -8.570  1.00 93.27           C
ATOM   2491  HD1 PHE A 170     -11.823  14.242  -8.828  1.00 93.27           H
ATOM   2492  CD2 PHE A 170      -8.954  15.955  -8.702  1.00 93.27           C
ATOM   2493  HD2 PHE A 170      -7.927  15.907  -9.064  1.00 93.27           H
ATOM   2494  CE1 PHE A 170     -11.534  16.122  -7.763  1.00 93.27           C
ATOM   2495  HE1 PHE A 170     -12.561  16.171  -7.401  1.00 93.27           H
ATOM   2496  CE2 PHE A 170      -9.371  17.047  -7.894  1.00 93.27           C
ATOM   2497  HE2 PHE A 170      -8.664  17.836  -7.637  1.00 93.27           H
ATOM   2498  CZ  PHE A 170     -10.652  17.107  -7.442  1.00 93.27           C
ATOM   2499  HZ  PHE A 170     -10.972  17.945  -6.823  1.00 93.27           H
ATOM   2500  HN  PHE A 170      -8.498  11.900 -11.045  1.00 93.27           H
ATOM   2501  N   THR A 171     -10.416  11.355  -8.439  1.00 93.46           N
ATOM   2502  CA  THR A 171     -11.326  10.734  -7.492  1.00 93.46           C
ATOM   2503  C   THR A 171     -10.552   9.858  -6.505  1.00 93.46           C
ATOM   2504  O   THR A 171     -10.871   9.823  -5.318  1.00 93.46           O
ATOM   2505  HA  THR A 171     -11.808  11.521  -6.912  1.00 93.46           H
ATOM   2506  CB  THR A 171     -12.384   9.966  -8.287  1.00 93.46           C
ATOM   2507  HB  THR A 171     -11.942   9.109  -8.796  1.00 93.46           H
ATOM   2508  OG1 THR A 171     -12.966  10.953  -9.135  1.00 93.46           O
ATOM   2509  HG1 THR A 171     -12.488  10.974 -10.013  1.00 93.46           H
ATOM   2510  CG2 THR A 171     -13.547   9.494  -7.411  1.00 93.46           C
ATOM   2511 1HG2 THR A 171     -14.031  10.358  -6.955  1.00 93.46           H
ATOM   2512 2HG2 THR A 171     -13.169   8.835  -6.630  1.00 93.46           H
ATOM   2513 3HG2 THR A 171     -14.268   8.955  -8.025  1.00 93.46           H
ATOM   2514  HN  THR A 171     -10.593  11.138  -9.400  1.00 93.46           H
ATOM   2515  N   ILE A 172      -9.550   9.170  -7.034  1.00 93.95           N
ATOM   2516  CA  ILE A 172      -8.748   8.273  -6.220  1.00 93.95           C
ATOM   2517  C   ILE A 172      -8.016   9.080  -5.147  1.00 93.95           C
ATOM   2518  O   ILE A 172      -8.002   8.697  -3.978  1.00 93.95           O
ATOM   2519  HA  ILE A 172      -9.431   7.581  -5.726  1.00 93.95           H
ATOM   2520  CB  ILE A 172      -7.818   7.437  -7.103  1.00 93.95           C
ATOM   2521  HB  ILE A 172      -7.359   8.099  -7.837  1.00 93.95           H
ATOM   2522  CG1 ILE A 172      -8.603   6.377  -7.878  1.00 93.95           C
ATOM   2523 1HG1 ILE A 172      -8.950   5.604  -7.192  1.00 93.95           H
ATOM   2524 2HG1 ILE A 172      -9.489   6.829  -8.324  1.00 93.95           H
ATOM   2525  CG2 ILE A 172      -6.685   6.823  -6.278  1.00 93.95           C
ATOM   2526 1HG2 ILE A 172      -6.103   7.618  -5.811  1.00 93.95           H
ATOM   2527 2HG2 ILE A 172      -7.106   6.179  -5.506  1.00 93.95           H
ATOM   2528 3HG2 ILE A 172      -6.039   6.235  -6.930  1.00 93.95           H
ATOM   2529  CD1 ILE A 172      -7.739   5.746  -8.972  1.00 93.95           C
ATOM   2530 1HD1 ILE A 172      -7.414   6.519  -9.668  1.00 93.95           H
ATOM   2531 2HD1 ILE A 172      -6.867   5.274  -8.519  1.00 93.95           H
ATOM   2532 3HD1 ILE A 172      -8.322   4.996  -9.507  1.00 93.95           H
ATOM   2533  HN  ILE A 172      -9.284   9.220  -7.996  1.00 93.95           H
ATOM   2534  N   TRP A 173      -7.425  10.184  -5.582  1.00 91.95           N
ATOM   2535  CA  TRP A 173      -6.614  10.999  -4.693  1.00 91.95           C
ATOM   2536  C   TRP A 173      -7.524  11.547  -3.593  1.00 91.95           C
ATOM   2537  O   TRP A 173      -7.161  11.533  -2.418  1.00 91.95           O
ATOM   2538  HA  TRP A 173      -5.848  10.356  -4.258  1.00 91.95           H
ATOM   2539  CB  TRP A 173      -5.885  12.097  -5.470  1.00 91.95           C
ATOM   2540 1HB  TRP A 173      -6.578  12.545  -6.182  1.00 91.95           H
ATOM   2541 2HB  TRP A 173      -5.590  12.884  -4.775  1.00 91.95           H
ATOM   2542  CG  TRP A 173      -4.646  11.610  -6.223  1.00 91.95           C
ATOM   2543  CD1 TRP A 173      -4.476  11.500  -7.548  1.00 91.95           C
ATOM   2544  HD1 TRP A 173      -5.235  11.757  -8.287  1.00 91.95           H
ATOM   2545  CD2 TRP A 173      -3.403  11.169  -5.638  1.00 91.95           C
ATOM   2546  NE1 TRP A 173      -3.220  11.022  -7.858  1.00 91.95           N
ATOM   2547  HE1 TRP A 173      -2.860  10.856  -8.777  1.00 91.95           H
ATOM   2548  CE2 TRP A 173      -2.546  10.814  -6.660  1.00 91.95           C
ATOM   2549  CE3 TRP A 173      -3.015  11.072  -4.290  1.00 91.95           C
ATOM   2550  HE3 TRP A 173      -3.673  11.346  -3.466  1.00 91.95           H
ATOM   2551  CZ2 TRP A 173      -1.248  10.339  -6.442  1.00 91.95           C
ATOM   2552  HZ2 TRP A 173      -0.590  10.065  -7.267  1.00 91.95           H
ATOM   2553  CZ3 TRP A 173      -1.714  10.595  -4.089  1.00 91.95           C
ATOM   2554  HZ3 TRP A 173      -1.363  10.501  -3.061  1.00 91.95           H
ATOM   2555  CH2 TRP A 173      -0.839  10.234  -5.107  1.00 91.95           C
ATOM   2556  HH2 TRP A 173       0.160   9.871  -4.867  1.00 91.95           H
ATOM   2557  HN  TRP A 173      -7.493  10.521  -6.521  1.00 91.95           H
ATOM   2558  N   VAL A 174      -8.690  12.017  -4.013  1.00 95.58           N
ATOM   2559  CA  VAL A 174      -9.644  12.593  -3.081  1.00 95.58           C
ATOM   2560  C   VAL A 174     -10.067  11.528  -2.067  1.00 95.58           C
ATOM   2561  O   VAL A 174     -10.107  11.789  -0.866  1.00 95.58           O
ATOM   2562  HA  VAL A 174      -9.140  13.401  -2.550  1.00 95.58           H
ATOM   2563  CB  VAL A 174     -10.825  13.194  -3.845  1.00 95.58           C
ATOM   2564  HB  VAL A 174     -11.227  12.422  -4.502  1.00 95.58           H
ATOM   2565  CG1 VAL A 174     -11.939  13.621  -2.887  1.00 95.58           C
ATOM   2566 1HG1 VAL A 174     -12.289  12.753  -2.327  1.00 95.58           H
ATOM   2567 2HG1 VAL A 174     -11.555  14.369  -2.194  1.00 95.58           H
ATOM   2568 3HG1 VAL A 174     -12.766  14.044  -3.456  1.00 95.58           H
ATOM   2569  CG2 VAL A 174     -10.374  14.366  -4.719  1.00 95.58           C
ATOM   2570 1HG2 VAL A 174      -9.936  15.140  -4.089  1.00 95.58           H
ATOM   2571 2HG2 VAL A 174      -9.632  14.019  -5.438  1.00 95.58           H
ATOM   2572 3HG2 VAL A 174     -11.233  14.774  -5.251  1.00 95.58           H
ATOM   2573  HN  VAL A 174      -8.985  12.009  -4.968  1.00 95.58           H
ATOM   2574  N   LEU A 175     -10.374  10.349  -2.589  1.00 90.17           N
ATOM   2575  CA  LEU A 175     -10.853   9.262  -1.753  1.00 90.17           C
ATOM   2576  C   LEU A 175      -9.774   8.895  -0.733  1.00 90.17           C
ATOM   2577  O   LEU A 175     -10.060   8.754   0.455  1.00 90.17           O
ATOM   2578  HA  LEU A 175     -11.728   9.626  -1.214  1.00 90.17           H
ATOM   2579  CB  LEU A 175     -11.311   8.084  -2.615  1.00 90.17           C
ATOM   2580 1HB  LEU A 175     -12.092   8.434  -3.289  1.00 90.17           H
ATOM   2581 2HB  LEU A 175     -10.473   7.767  -3.237  1.00 90.17           H
ATOM   2582  CG  LEU A 175     -11.838   6.863  -1.859  1.00 90.17           C
ATOM   2583  HG  LEU A 175     -11.072   6.542  -1.153  1.00 90.17           H
ATOM   2584  CD1 LEU A 175     -13.082   7.220  -1.043  1.00 90.17           C
ATOM   2585 1HD1 LEU A 175     -12.833   7.998  -0.321  1.00 90.17           H
ATOM   2586 2HD1 LEU A 175     -13.864   7.581  -1.711  1.00 90.17           H
ATOM   2587 3HD1 LEU A 175     -13.436   6.334  -0.515  1.00 90.17           H
ATOM   2588  CD2 LEU A 175     -12.093   5.695  -2.812  1.00 90.17           C
ATOM   2589 1HD2 LEU A 175     -12.831   5.989  -3.558  1.00 90.17           H
ATOM   2590 2HD2 LEU A 175     -11.162   5.422  -3.310  1.00 90.17           H
ATOM   2591 3HD2 LEU A 175     -12.467   4.840  -2.248  1.00 90.17           H
ATOM   2592  HN  LEU A 175     -10.299  10.132  -3.563  1.00 90.17           H
ATOM   2593  N   ALA A 176      -8.556   8.750  -1.234  1.00 95.21           N
ATOM   2594  CA  ALA A 176      -7.449   8.317  -0.397  1.00 95.21           C
ATOM   2595  C   ALA A 176      -7.224   9.344   0.714  1.00 95.21           C
ATOM   2596  O   ALA A 176      -6.951   8.977   1.856  1.00 95.21           O
ATOM   2597  HA  ALA A 176      -7.726   7.363   0.052  1.00 95.21           H
ATOM   2598  CB  ALA A 176      -6.205   8.112  -1.263  1.00 95.21           C
ATOM   2599 1HB  ALA A 176      -6.408   7.352  -2.018  1.00 95.21           H
ATOM   2600 2HB  ALA A 176      -5.944   9.050  -1.753  1.00 95.21           H
ATOM   2601 3HB  ALA A 176      -5.375   7.787  -0.635  1.00 95.21           H
ATOM   2602  HN  ALA A 176      -8.320   8.923  -2.190  1.00 95.21           H
ATOM   2603  N   ALA A 177      -7.346  10.609   0.341  1.00 95.15           N
ATOM   2604  CA  ALA A 177      -7.131  11.692   1.286  1.00 95.15           C
ATOM   2605  C   ALA A 177      -8.144  11.575   2.427  1.00 95.15           C
ATOM   2606  O   ALA A 177      -7.781  11.685   3.597  1.00 95.15           O
ATOM   2607  HA  ALA A 177      -6.125  11.584   1.692  1.00 95.15           H
ATOM   2608  CB  ALA A 177      -7.228  13.033   0.556  1.00 95.15           C
ATOM   2609 1HB  ALA A 177      -6.469  13.077  -0.225  1.00 95.15           H
ATOM   2610 2HB  ALA A 177      -8.216  13.133   0.108  1.00 95.15           H
ATOM   2611 3HB  ALA A 177      -7.067  13.845   1.265  1.00 95.15           H
ATOM   2612  HN  ALA A 177      -7.586  10.898  -0.586  1.00 95.15           H
ATOM   2613  N   ALA A 178      -9.393  11.353   2.047  1.00 95.25           N
ATOM   2614  CA  ALA A 178     -10.470  11.280   3.020  1.00 95.25           C
ATOM   2615  C   ALA A 178     -10.225  10.095   3.956  1.00 95.25           C
ATOM   2616  O   ALA A 178     -10.540  10.163   5.144  1.00 95.25           O
ATOM   2617  HA  ALA A 178     -10.455  12.202   3.601  1.00 95.25           H
ATOM   2618  CB  ALA A 178     -11.811  11.179   2.290  1.00 95.25           C
ATOM   2619 1HB  ALA A 178     -11.950  12.058   1.661  1.00 95.25           H
ATOM   2620 2HB  ALA A 178     -11.821  10.283   1.670  1.00 95.25           H
ATOM   2621 3HB  ALA A 178     -12.619  11.124   3.020  1.00 95.25           H
ATOM   2622  HN  ALA A 178      -9.674  11.225   1.095  1.00 95.25           H
ATOM   2623  N   LEU A 179      -9.666   9.038   3.387  1.00 92.38           N
ATOM   2624  CA  LEU A 179      -9.444   7.814   4.138  1.00 92.38           C
ATOM   2625  C   LEU A 179      -8.278   8.019   5.107  1.00 92.38           C
ATOM   2626  O   LEU A 179      -7.984   7.148   5.924  1.00 92.38           O
ATOM   2627  HA  LEU A 179     -10.345   7.619   4.719  1.00 92.38           H
ATOM   2628  CB  LEU A 179      -9.253   6.630   3.188  1.00 92.38           C
ATOM   2629 1HB  LEU A 179      -8.459   6.879   2.484  1.00 92.38           H
ATOM   2630 2HB  LEU A 179      -8.907   5.775   3.769  1.00 92.38           H
ATOM   2631  CG  LEU A 179     -10.488   6.203   2.392  1.00 92.38           C
ATOM   2632  HG  LEU A 179     -10.880   7.078   1.874  1.00 92.38           H
ATOM   2633  CD1 LEU A 179     -10.121   5.172   1.322  1.00 92.38           C
ATOM   2634 1HD1 LEU A 179      -9.394   5.604   0.635  1.00 92.38           H
ATOM   2635 2HD1 LEU A 179      -9.690   4.291   1.799  1.00 92.38           H
ATOM   2636 3HD1 LEU A 179     -11.016   4.885   0.771  1.00 92.38           H
ATOM   2637  CD2 LEU A 179     -11.592   5.696   3.322  1.00 92.38           C
ATOM   2638 1HD2 LEU A 179     -11.226   4.838   3.886  1.00 92.38           H
ATOM   2639 2HD2 LEU A 179     -11.878   6.489   4.012  1.00 92.38           H
ATOM   2640 3HD2 LEU A 179     -12.457   5.399   2.730  1.00 92.38           H
ATOM   2641  HN  LEU A 179      -9.368   9.008   2.433  1.00 92.38           H
ATOM   2642  N   CYS A 180      -7.645   9.177   4.983  1.00 91.32           N
ATOM   2643  CA  CYS A 180      -6.474   9.479   5.789  1.00 91.32           C
ATOM   2644  C   CYS A 180      -6.912  10.362   6.960  1.00 91.32           C
ATOM   2645  O   CYS A 180      -6.096  10.730   7.803  1.00 91.32           O
ATOM   2646  HA  CYS A 180      -6.086   8.526   6.148  1.00 91.32           H
ATOM   2647  CB  CYS A 180      -5.370  10.138   4.959  1.00 91.32           C
ATOM   2648 1HB  CYS A 180      -5.734  11.071   4.531  1.00 91.32           H
ATOM   2649 2HB  CYS A 180      -4.524  10.389   5.598  1.00 91.32           H
ATOM   2650  SG  CYS A 180      -4.831   9.007   3.625  1.00 91.32           S
ATOM   2651  HG  CYS A 180      -6.028   8.879   3.059  1.00 91.32           H
ATOM   2652  HN  CYS A 180      -7.919   9.899   4.348  1.00 91.32           H
ATOM   2653  N   ILE A 181      -8.199  10.676   6.973  1.00 91.43           N
ATOM   2654  CA  ILE A 181      -8.745  11.550   7.998  1.00 91.43           C
ATOM   2655  C   ILE A 181      -8.422  10.974   9.378  1.00 91.43           C
ATOM   2656  O   ILE A 181      -7.949  11.691  10.259  1.00 91.43           O
ATOM   2657  HA  ILE A 181      -8.249  12.516   7.902  1.00 91.43           H
ATOM   2658  CB  ILE A 181     -10.239  11.783   7.763  1.00 91.43           C
ATOM   2659  HB  ILE A 181     -10.712  10.817   7.591  1.00 91.43           H
ATOM   2660  CG1 ILE A 181     -10.471  12.630   6.510  1.00 91.43           C
ATOM   2661 1HG1 ILE A 181     -10.078  13.634   6.667  1.00 91.43           H
ATOM   2662 2HG1 ILE A 181      -9.923  12.201   5.670  1.00 91.43           H
ATOM   2663  CG2 ILE A 181     -10.899  12.396   8.999  1.00 91.43           C
ATOM   2664 1HG2 ILE A 181     -10.780  11.721   9.847  1.00 91.43           H
ATOM   2665 2HG2 ILE A 181     -10.428  13.352   9.227  1.00 91.43           H
ATOM   2666 3HG2 ILE A 181     -11.961  12.551   8.805  1.00 91.43           H
ATOM   2667  CD1 ILE A 181     -11.960  12.706   6.168  1.00 91.43           C
ATOM   2668 1HD1 ILE A 181     -12.344  11.702   5.987  1.00 91.43           H
ATOM   2669 2HD1 ILE A 181     -12.501  13.158   7.000  1.00 91.43           H
ATOM   2670 3HD1 ILE A 181     -12.097  13.314   5.273  1.00 91.43           H
ATOM   2671  HN  ILE A 181      -8.862  10.346   6.302  1.00 91.43           H
ATOM   2672  N   PRO A 182      -8.671   9.675   9.591  1.00 92.95           N
ATOM   2673  CA  PRO A 182      -8.408   9.060  10.895  1.00 92.95           C
ATOM   2674  C   PRO A 182      -6.987   9.309  11.374  1.00 92.95           C
ATOM   2675  O   PRO A 182      -6.772   9.669  12.531  1.00 92.95           O
ATOM   2676  HA  PRO A 182      -9.048   9.508  11.656  1.00 92.95           H
ATOM   2677  CB  PRO A 182      -8.674   7.573  10.655  1.00 92.95           C
ATOM   2678 1HB  PRO A 182      -7.765   7.044  10.370  1.00 92.95           H
ATOM   2679 2HB  PRO A 182      -9.058   7.084  11.550  1.00 92.95           H
ATOM   2680  CG  PRO A 182      -9.701   7.575   9.529  1.00 92.95           C
ATOM   2681 1HG  PRO A 182      -9.733   6.618   9.008  1.00 92.95           H
ATOM   2682 2HG  PRO A 182     -10.710   7.754   9.902  1.00 92.95           H
ATOM   2683  CD  PRO A 182      -9.216   8.700   8.629  1.00 92.95           C
ATOM   2684 1HD  PRO A 182      -8.453   8.358   7.930  1.00 92.95           H
ATOM   2685 2HD  PRO A 182     -10.027   9.119   8.033  1.00 92.95           H
ATOM   2686  N   GLU A 183      -6.046   9.109  10.463  1.00 89.88           N
ATOM   2687  CA  GLU A 183      -4.638   9.236  10.801  1.00 89.88           C
ATOM   2688  C   GLU A 183      -4.323  10.670  11.230  1.00 89.88           C
ATOM   2689  O   GLU A 183      -3.522  10.889  12.137  1.00 89.88           O
ATOM   2690  HA  GLU A 183      -4.479   8.556  11.638  1.00 89.88           H
ATOM   2691  CB  GLU A 183      -3.753   8.806   9.630  1.00 89.88           C
ATOM   2692 1HB  GLU A 183      -4.191   9.149   8.693  1.00 89.88           H
ATOM   2693 2HB  GLU A 183      -2.736   9.166   9.787  1.00 89.88           H
ATOM   2694  CG  GLU A 183      -3.662   7.281   9.542  1.00 89.88           C
ATOM   2695 1HG  GLU A 183      -2.819   7.000   8.911  1.00 89.88           H
ATOM   2696 2HG  GLU A 183      -3.472   6.867  10.532  1.00 89.88           H
ATOM   2697  CD  GLU A 183      -4.952   6.687   8.974  1.00 89.88           C
ATOM   2698  OE1 GLU A 183      -5.060   5.442   8.992  1.00 89.88           O
ATOM   2699  OE2 GLU A 183      -5.802   7.492   8.533  1.00 89.88           O
ATOM   2700  HN  GLU A 183      -6.232   8.865   9.511  1.00 89.88           H
ATOM   2701  N   ILE A 184      -4.969  11.611  10.556  1.00 91.15           N
ATOM   2702  CA  ILE A 184      -4.732  13.020  10.824  1.00 91.15           C
ATOM   2703  C   ILE A 184      -5.145  13.338  12.262  1.00 91.15           C
ATOM   2704  O   ILE A 184      -4.456  14.080  12.960  1.00 91.15           O
ATOM   2705  HA  ILE A 184      -3.660  13.195  10.725  1.00 91.15           H
ATOM   2706  CB  ILE A 184      -5.431  13.889   9.777  1.00 91.15           C
ATOM   2707  HB  ILE A 184      -6.475  13.580   9.718  1.00 91.15           H
ATOM   2708  CG1 ILE A 184      -4.818  13.677   8.391  1.00 91.15           C
ATOM   2709 1HG1 ILE A 184      -3.816  14.105   8.363  1.00 91.15           H
ATOM   2710 2HG1 ILE A 184      -4.715  12.610   8.194  1.00 91.15           H
ATOM   2711  CG2 ILE A 184      -5.419  15.362  10.191  1.00 91.15           C
ATOM   2712 1HG2 ILE A 184      -5.937  15.476  11.143  1.00 91.15           H
ATOM   2713 2HG2 ILE A 184      -4.388  15.701  10.295  1.00 91.15           H
ATOM   2714 3HG2 ILE A 184      -5.922  15.957   9.429  1.00 91.15           H
ATOM   2715  CD1 ILE A 184      -5.684  14.320   7.305  1.00 91.15           C
ATOM   2716 1HD1 ILE A 184      -6.677  13.873   7.320  1.00 91.15           H
ATOM   2717 2HD1 ILE A 184      -5.765  15.391   7.492  1.00 91.15           H
ATOM   2718 3HD1 ILE A 184      -5.225  14.155   6.330  1.00 91.15           H
ATOM   2719  HN  ILE A 184      -5.642  11.424   9.841  1.00 91.15           H
ATOM   2720  N   LEU A 185      -6.267  12.759  12.664  1.00 91.50           N
ATOM   2721  CA  LEU A 185      -6.897  13.138  13.917  1.00 91.50           C
ATOM   2722  C   LEU A 185      -6.140  12.492  15.079  1.00 91.50           C
ATOM   2723  O   LEU A 185      -5.796  13.165  16.050  1.00 91.50           O
ATOM   2724  HA  LEU A 185      -6.815  14.221  14.010  1.00 91.50           H
ATOM   2725  CB  LEU A 185      -8.389  12.798  13.891  1.00 91.50           C
ATOM   2726 1HB  LEU A 185      -8.496  11.743  13.639  1.00 91.50           H
ATOM   2727 2HB  LEU A 185      -8.788  12.927  14.897  1.00 91.50           H
ATOM   2728  CG  LEU A 185      -9.246  13.615  12.922  1.00 91.50           C
ATOM   2729  HG  LEU A 185      -8.858  13.467  11.914  1.00 91.50           H
ATOM   2730  CD1 LEU A 185     -10.695  13.124  12.925  1.00 91.50           C
ATOM   2731 1HD1 LEU A 185     -10.725  12.077  12.621  1.00 91.50           H
ATOM   2732 2HD1 LEU A 185     -11.111  13.223  13.928  1.00 91.50           H
ATOM   2733 3HD1 LEU A 185     -11.283  13.722  12.228  1.00 91.50           H
ATOM   2734  CD2 LEU A 185      -9.147  15.110  13.230  1.00 91.50           C
ATOM   2735 1HD2 LEU A 185      -9.494  15.296  14.246  1.00 91.50           H
ATOM   2736 2HD2 LEU A 185      -8.110  15.432  13.136  1.00 91.50           H
ATOM   2737 3HD2 LEU A 185      -9.766  15.667  12.527  1.00 91.50           H
ATOM   2738  HN  LEU A 185      -6.743  12.046  12.150  1.00 91.50           H
ATOM   2739  N   TYR A 186      -5.902  11.196  14.942  1.00 91.86           N
ATOM   2740  CA  TYR A 186      -5.593  10.366  16.093  1.00 91.86           C
ATOM   2741  C   TYR A 186      -4.113   9.980  16.110  1.00 91.86           C
ATOM   2742  O   TYR A 186      -3.664   9.265  17.005  1.00 91.86           O
ATOM   2743  HA  TYR A 186      -5.823  10.938  16.992  1.00 91.86           H
ATOM   2744  CB  TYR A 186      -6.436   9.098  15.937  1.00 91.86           C
ATOM   2745 1HB  TYR A 186      -6.097   8.555  15.055  1.00 91.86           H
ATOM   2746 2HB  TYR A 186      -6.263   8.451  16.797  1.00 91.86           H
ATOM   2747  CG  TYR A 186      -7.938   9.362  15.810  1.00 91.86           C
ATOM   2748  CD1 TYR A 186      -8.575  10.180  16.721  1.00 91.86           C
ATOM   2749  HD1 TYR A 186      -8.008  10.638  17.531  1.00 91.86           H
ATOM   2750  CD2 TYR A 186      -8.656   8.781  14.784  1.00 91.86           C
ATOM   2751  HD2 TYR A 186      -8.153   8.135  14.064  1.00 91.86           H
ATOM   2752  CE1 TYR A 186      -9.988  10.427  16.601  1.00 91.86           C
ATOM   2753  HE1 TYR A 186     -10.504  11.071  17.313  1.00 91.86           H
ATOM   2754  CE2 TYR A 186     -10.069   9.029  14.664  1.00 91.86           C
ATOM   2755  HE2 TYR A 186     -10.648   8.577  13.858  1.00 91.86           H
ATOM   2756  CZ  TYR A 186     -10.666   9.840  15.578  1.00 91.86           C
ATOM   2757  OH  TYR A 186     -12.001  10.074  15.464  1.00 91.86           O
ATOM   2758  HH  TYR A 186     -12.378   9.542  14.706  1.00 91.86           H
ATOM   2759  HN  TYR A 186      -5.918  10.714  14.065  1.00 91.86           H
ATOM   2760  N   SER A 187      -3.395  10.471  15.110  1.00 92.48           N
ATOM   2761  CA  SER A 187      -1.946  10.363  15.106  1.00 92.48           C
ATOM   2762  C   SER A 187      -1.354  11.235  16.216  1.00 92.48           C
ATOM   2763  O   SER A 187      -1.583  12.442  16.251  1.00 92.48           O
ATOM   2764  HA  SER A 187      -1.734   9.311  15.292  1.00 92.48           H
ATOM   2765  CB  SER A 187      -1.368  10.767  13.749  1.00 92.48           C
ATOM   2766 1HB  SER A 187      -1.677  11.785  13.511  1.00 92.48           H
ATOM   2767 2HB  SER A 187      -0.279  10.770  13.805  1.00 92.48           H
ATOM   2768  OG  SER A 187      -1.786   9.890  12.708  1.00 92.48           O
ATOM   2769  HG  SER A 187      -2.196  10.415  11.962  1.00 92.48           H
ATOM   2770  HN  SER A 187      -3.787  10.933  14.315  1.00 92.48           H
ATOM   2771  N   GLN A 188      -0.604  10.588  17.096  1.00 85.62           N
ATOM   2772  CA  GLN A 188      -0.001  11.283  18.220  1.00 85.62           C
ATOM   2773  C   GLN A 188       1.378  10.697  18.529  1.00 85.62           C
ATOM   2774  O   GLN A 188       1.718   9.615  18.053  1.00 85.62           O
ATOM   2775  HA  GLN A 188       0.101  12.319  17.899  1.00 85.62           H
ATOM   2776  CB  GLN A 188      -0.909  11.226  19.451  1.00 85.62           C
ATOM   2777 1HB  GLN A 188      -1.062  10.188  19.746  1.00 85.62           H
ATOM   2778 2HB  GLN A 188      -0.424  11.727  20.288  1.00 85.62           H
ATOM   2779  CG  GLN A 188      -2.260  11.885  19.166  1.00 85.62           C
ATOM   2780 1HG  GLN A 188      -2.102  12.867  18.719  1.00 85.62           H
ATOM   2781 2HG  GLN A 188      -2.814  11.290  18.441  1.00 85.62           H
ATOM   2782  CD  GLN A 188      -3.080  12.029  20.450  1.00 85.62           C
ATOM   2783  OE1 GLN A 188      -2.594  11.842  21.553  1.00 85.62           O
ATOM   2784  NE2 GLN A 188      -4.349  12.372  20.245  1.00 85.62           N
ATOM   2785 1HE2 GLN A 188      -4.685  12.511  19.313  1.00 85.62           H
ATOM   2786 2HE2 GLN A 188      -4.966  12.491  21.022  1.00 85.62           H
ATOM   2787  HN  GLN A 188      -0.406   9.608  17.049  1.00 85.62           H
ATOM   2788  N   ILE A 189       2.136  11.438  19.324  1.00 89.94           N
ATOM   2789  CA  ILE A 189       3.339  10.894  19.931  1.00 89.94           C
ATOM   2790  C   ILE A 189       2.997  10.322  21.308  1.00 89.94           C
ATOM   2791  O   ILE A 189       2.478  11.032  22.168  1.00 89.94           O
ATOM   2792  HA  ILE A 189       3.687  10.080  19.296  1.00 89.94           H
ATOM   2793  CB  ILE A 189       4.447  11.949  19.962  1.00 89.94           C
ATOM   2794  HB  ILE A 189       4.079  12.815  20.512  1.00 89.94           H
ATOM   2795  CG1 ILE A 189       4.792  12.423  18.549  1.00 89.94           C
ATOM   2796 1HG1 ILE A 189       5.218  11.598  17.978  1.00 89.94           H
ATOM   2797 2HG1 ILE A 189       3.883  12.731  18.033  1.00 89.94           H
ATOM   2798  CG2 ILE A 189       5.678  11.430  20.708  1.00 89.94           C
ATOM   2799 1HG2 ILE A 189       5.403  11.182  21.734  1.00 89.94           H
ATOM   2800 2HG2 ILE A 189       6.057  10.539  20.208  1.00 89.94           H
ATOM   2801 3HG2 ILE A 189       6.450  12.199  20.715  1.00 89.94           H
ATOM   2802  CD1 ILE A 189       5.783  13.589  18.588  1.00 89.94           C
ATOM   2803 1HD1 ILE A 189       5.343  14.421  19.139  1.00 89.94           H
ATOM   2804 2HD1 ILE A 189       6.700  13.270  19.083  1.00 89.94           H
ATOM   2805 3HD1 ILE A 189       6.010  13.906  17.571  1.00 89.94           H
ATOM   2806  HN  ILE A 189       1.940  12.391  19.555  1.00 89.94           H
ATOM   2807  N   LYS A 190       3.301   9.043  21.475  1.00 85.20           N
ATOM   2808  CA  LYS A 190       3.098   8.386  22.755  1.00 85.20           C
ATOM   2809  C   LYS A 190       4.457   8.041  23.367  1.00 85.20           C
ATOM   2810  O   LYS A 190       5.309   7.453  22.703  1.00 85.20           O
ATOM   2811  HA  LYS A 190       2.595   9.097  23.411  1.00 85.20           H
ATOM   2812  CB  LYS A 190       2.170   7.180  22.597  1.00 85.20           C
ATOM   2813 1HB  LYS A 190       1.253   7.485  22.092  1.00 85.20           H
ATOM   2814 2HB  LYS A 190       2.646   6.430  21.965  1.00 85.20           H
ATOM   2815  CG  LYS A 190       1.830   6.568  23.957  1.00 85.20           C
ATOM   2816 1HG  LYS A 190       2.746   6.253  24.457  1.00 85.20           H
ATOM   2817 2HG  LYS A 190       1.363   7.320  24.592  1.00 85.20           H
ATOM   2818  CD  LYS A 190       0.891   5.370  23.800  1.00 85.20           C
ATOM   2819 1HD  LYS A 190      -0.069   5.705  23.409  1.00 85.20           H
ATOM   2820 2HD  LYS A 190       1.305   4.672  23.073  1.00 85.20           H
ATOM   2821  CE  LYS A 190       0.682   4.658  25.138  1.00 85.20           C
ATOM   2822 1HE  LYS A 190       1.636   4.559  25.657  1.00 85.20           H
ATOM   2823 2HE  LYS A 190       0.033   5.256  25.778  1.00 85.20           H
ATOM   2824  NZ  LYS A 190       0.084   3.321  24.926  1.00 85.20           N
ATOM   2825 1HZ  LYS A 190       0.059   2.819  25.807  1.00 85.20           H
ATOM   2826 2HZ  LYS A 190      -0.859   3.425  24.569  1.00 85.20           H
ATOM   2827 3HZ  LYS A 190       0.644   2.803  24.258  1.00 85.20           H
ATOM   2828  HN  LYS A 190       3.679   8.460  20.756  1.00 85.20           H
ATOM   2829  N   GLU A 191       4.617   8.419  24.626  1.00 75.35           N
ATOM   2830  CA  GLU A 191       5.782   8.008  25.390  1.00 75.35           C
ATOM   2831  C   GLU A 191       5.476   6.733  26.179  1.00 75.35           C
ATOM   2832  O   GLU A 191       4.531   6.698  26.965  1.00 75.35           O
ATOM   2833  HA  GLU A 191       6.557   7.807  24.650  1.00 75.35           H
ATOM   2834  CB  GLU A 191       6.253   9.128  26.319  1.00 75.35           C
ATOM   2835 1HB  GLU A 191       5.395   9.575  26.820  1.00 75.35           H
ATOM   2836 2HB  GLU A 191       7.003   8.742  27.009  1.00 75.35           H
ATOM   2837  CG  GLU A 191       6.933  10.247  25.527  1.00 75.35           C
ATOM   2838 1HG  GLU A 191       7.678   9.821  24.854  1.00 75.35           H
ATOM   2839 2HG  GLU A 191       6.196  10.757  24.905  1.00 75.35           H
ATOM   2840  CD  GLU A 191       7.601  11.255  26.465  1.00 75.35           C
ATOM   2841  OE1 GLU A 191       8.258  12.176  25.933  1.00 75.35           O
ATOM   2842  OE2 GLU A 191       7.440  11.081  27.692  1.00 75.35           O
ATOM   2843  HN  GLU A 191       3.968   8.996  25.123  1.00 75.35           H
ATOM   2844  N   GLU A 192       6.294   5.718  25.943  1.00 72.97           N
ATOM   2845  CA  GLU A 192       6.150   4.459  26.654  1.00 72.97           C
ATOM   2846  C   GLU A 192       7.523   3.909  27.044  1.00 72.97           C
ATOM   2847  O   GLU A 192       8.399   3.755  26.194  1.00 72.97           O
ATOM   2848  HA  GLU A 192       5.578   4.697  27.551  1.00 72.97           H
ATOM   2849  CB  GLU A 192       5.370   3.443  25.817  1.00 72.97           C
ATOM   2850 1HB  GLU A 192       4.408   3.866  25.529  1.00 72.97           H
ATOM   2851 2HB  GLU A 192       5.974   3.127  24.967  1.00 72.97           H
ATOM   2852  CG  GLU A 192       5.072   2.180  26.627  1.00 72.97           C
ATOM   2853 1HG  GLU A 192       5.951   1.536  26.641  1.00 72.97           H
ATOM   2854 2HG  GLU A 192       4.857   2.449  27.661  1.00 72.97           H
ATOM   2855  CD  GLU A 192       3.884   1.417  26.036  1.00 72.97           C
ATOM   2856  OE1 GLU A 192       3.009   1.022  26.835  1.00 72.97           O
ATOM   2857  OE2 GLU A 192       3.879   1.247  24.798  1.00 72.97           O
ATOM   2858  HN  GLU A 192       7.043   5.746  25.281  1.00 72.97           H
ATOM   2859  N   SER A 193       7.669   3.629  28.331  1.00 73.16           N
ATOM   2860  CA  SER A 193       8.911   3.072  28.839  1.00 73.16           C
ATOM   2861  C   SER A 193      10.085   3.977  28.460  1.00 73.16           C
ATOM   2862  O   SER A 193      11.194   3.498  28.229  1.00 73.16           O
ATOM   2863  HA  SER A 193       8.790   3.036  29.922  1.00 73.16           H
ATOM   2864  CB  SER A 193       9.139   1.656  28.306  1.00 73.16           C
ATOM   2865 1HB  SER A 193       9.305   1.696  27.229  1.00 73.16           H
ATOM   2866 2HB  SER A 193      10.043   1.241  28.752  1.00 73.16           H
ATOM   2867  OG  SER A 193       8.036   0.797  28.583  1.00 73.16           O
ATOM   2868  HG  SER A 193       8.145  -0.068  28.093  1.00 73.16           H
ATOM   2869  HN  SER A 193       6.959   3.775  29.019  1.00 73.16           H
ATOM   2870  N   GLY A 194       9.800   5.270  28.407  1.00 81.83           N
ATOM   2871  CA  GLY A 194      10.832   6.252  28.123  1.00 81.83           C
ATOM   2872  C   GLY A 194      11.158   6.289  26.628  1.00 81.83           C
ATOM   2873  O   GLY A 194      12.112   6.945  26.213  1.00 81.83           O
ATOM   2874 1HA  GLY A 194      10.502   7.238  28.451  1.00 81.83           H
ATOM   2875 2HA  GLY A 194      11.733   6.013  28.689  1.00 81.83           H
ATOM   2876  HN  GLY A 194       8.886   5.648  28.554  1.00 81.83           H
ATOM   2877  N   ILE A 195      10.346   5.577  25.861  1.00 80.39           N
ATOM   2878  CA  ILE A 195      10.496   5.571  24.415  1.00 80.39           C
ATOM   2879  C   ILE A 195       9.344   6.356  23.784  1.00 80.39           C
ATOM   2880  O   ILE A 195       8.177   6.084  24.063  1.00 80.39           O
ATOM   2881  HA  ILE A 195      11.430   6.082  24.182  1.00 80.39           H
ATOM   2882  CB  ILE A 195      10.621   4.138  23.895  1.00 80.39           C
ATOM   2883  HB  ILE A 195       9.723   3.591  24.181  1.00 80.39           H
ATOM   2884  CG1 ILE A 195      11.810   3.423  24.540  1.00 80.39           C
ATOM   2885 1HG1 ILE A 195      12.733   3.944  24.286  1.00 80.39           H
ATOM   2886 2HG1 ILE A 195      11.714   3.455  25.625  1.00 80.39           H
ATOM   2887  CG2 ILE A 195      10.697   4.114  22.367  1.00 80.39           C
ATOM   2888 1HG2 ILE A 195       9.793   4.559  21.951  1.00 80.39           H
ATOM   2889 2HG2 ILE A 195      11.567   4.683  22.038  1.00 80.39           H
ATOM   2890 3HG2 ILE A 195      10.786   3.083  22.024  1.00 80.39           H
ATOM   2891  CD1 ILE A 195      11.894   1.968  24.073  1.00 80.39           C
ATOM   2892 1HD1 ILE A 195      10.979   1.444  24.350  1.00 80.39           H
ATOM   2893 2HD1 ILE A 195      12.014   1.941  22.990  1.00 80.39           H
ATOM   2894 3HD1 ILE A 195      12.747   1.483  24.546  1.00 80.39           H
ATOM   2895  HN  ILE A 195       9.598   5.012  26.210  1.00 80.39           H
ATOM   2896  N   ALA A 196       9.712   7.314  22.946  1.00 91.17           N
ATOM   2897  CA  ALA A 196       8.725   8.075  22.199  1.00 91.17           C
ATOM   2898  C   ALA A 196       8.304   7.280  20.962  1.00 91.17           C
ATOM   2899  O   ALA A 196       9.150   6.855  20.176  1.00 91.17           O
ATOM   2900  HA  ALA A 196       7.856   8.214  22.843  1.00 91.17           H
ATOM   2901  CB  ALA A 196       9.300   9.447  21.843  1.00 91.17           C
ATOM   2902 1HB  ALA A 196       9.555   9.983  22.758  1.00 91.17           H
ATOM   2903 2HB  ALA A 196      10.195   9.319  21.235  1.00 91.17           H
ATOM   2904 3HB  ALA A 196       8.559  10.017  21.283  1.00 91.17           H
ATOM   2905  HN  ALA A 196      10.663   7.572  22.775  1.00 91.17           H
ATOM   2906  N   ILE A 197       6.998   7.102  20.827  1.00 87.09           N
ATOM   2907  CA  ILE A 197       6.458   6.335  19.718  1.00 87.09           C
ATOM   2908  C   ILE A 197       5.406   7.172  18.988  1.00 87.09           C
ATOM   2909  O   ILE A 197       4.499   7.718  19.613  1.00 87.09           O
ATOM   2910  HA  ILE A 197       7.278   6.134  19.029  1.00 87.09           H
ATOM   2911  CB  ILE A 197       5.936   4.982  20.207  1.00 87.09           C
ATOM   2912  HB  ILE A 197       5.143   5.164  20.932  1.00 87.09           H
ATOM   2913  CG1 ILE A 197       7.035   4.198  20.926  1.00 87.09           C
ATOM   2914 1HG1 ILE A 197       7.847   3.983  20.232  1.00 87.09           H
ATOM   2915 2HG1 ILE A 197       7.454   4.805  21.729  1.00 87.09           H
ATOM   2916  CG2 ILE A 197       5.321   4.183  19.056  1.00 87.09           C
ATOM   2917 1HG2 ILE A 197       4.490   4.744  18.628  1.00 87.09           H
ATOM   2918 2HG2 ILE A 197       6.076   4.010  18.290  1.00 87.09           H
ATOM   2919 3HG2 ILE A 197       4.958   3.226  19.432  1.00 87.09           H
ATOM   2920  CD1 ILE A 197       6.489   2.889  21.501  1.00 87.09           C
ATOM   2921 1HD1 ILE A 197       5.693   3.110  22.213  1.00 87.09           H
ATOM   2922 2HD1 ILE A 197       6.092   2.275  20.693  1.00 87.09           H
ATOM   2923 3HD1 ILE A 197       7.291   2.352  22.007  1.00 87.09           H
ATOM   2924  HN  ILE A 197       6.316   7.472  21.457  1.00 87.09           H
ATOM   2925  N   CYS A 198       5.563   7.247  17.674  1.00 92.21           N
ATOM   2926  CA  CYS A 198       4.517   7.792  16.826  1.00 92.21           C
ATOM   2927  C   CYS A 198       3.515   6.676  16.521  1.00 92.21           C
ATOM   2928  O   CYS A 198       3.834   5.729  15.805  1.00 92.21           O
ATOM   2929  HA  CYS A 198       4.043   8.595  17.390  1.00 92.21           H
ATOM   2930  CB  CYS A 198       5.089   8.409  15.548  1.00 92.21           C
ATOM   2931 1HB  CYS A 198       5.668   9.300  15.792  1.00 92.21           H
ATOM   2932 2HB  CYS A 198       5.772   7.707  15.069  1.00 92.21           H
ATOM   2933  SG  CYS A 198       3.732   8.841  14.399  1.00 92.21           S
ATOM   2934  HN  CYS A 198       6.384   6.944  17.191  1.00 92.21           H
ATOM   2935  N   THR A 199       2.324   6.826  17.081  1.00 90.46           N
ATOM   2936  CA  THR A 199       1.289   5.819  16.919  1.00 90.46           C
ATOM   2937  C   THR A 199      -0.085   6.481  16.794  1.00 90.46           C
ATOM   2938  O   THR A 199      -0.235   7.667  17.082  1.00 90.46           O
ATOM   2939  HA  THR A 199       1.472   5.285  15.987  1.00 90.46           H
ATOM   2940  CB  THR A 199       1.389   4.844  18.094  1.00 90.46           C
ATOM   2941  HB  THR A 199       2.426   4.562  18.279  1.00 90.46           H
ATOM   2942  OG1 THR A 199       0.515   3.777  17.736  1.00 90.46           O
ATOM   2943  HG1 THR A 199       0.655   2.999  18.349  1.00 90.46           H
ATOM   2944  CG2 THR A 199       0.779   5.410  19.378  1.00 90.46           C
ATOM   2945 1HG2 THR A 199      -0.276   5.629  19.213  1.00 90.46           H
ATOM   2946 2HG2 THR A 199       1.301   6.326  19.656  1.00 90.46           H
ATOM   2947 3HG2 THR A 199       0.876   4.678  20.180  1.00 90.46           H
ATOM   2948  HN  THR A 199       2.062   7.615  17.637  1.00 90.46           H
ATOM   2949  N   MET A 200      -1.053   5.685  16.365  1.00 89.27           N
ATOM   2950  CA  MET A 200      -2.449   6.071  16.486  1.00 89.27           C
ATOM   2951  C   MET A 200      -2.937   5.915  17.928  1.00 89.27           C
ATOM   2952  O   MET A 200      -2.726   4.875  18.550  1.00 89.27           O
ATOM   2953  HA  MET A 200      -2.489   7.120  16.193  1.00 89.27           H
ATOM   2954  CB  MET A 200      -3.302   5.201  15.561  1.00 89.27           C
ATOM   2955 1HB  MET A 200      -3.152   4.149  15.805  1.00 89.27           H
ATOM   2956 2HB  MET A 200      -4.358   5.418  15.723  1.00 89.27           H
ATOM   2957  CG  MET A 200      -2.944   5.446  14.094  1.00 89.27           C
ATOM   2958 1HG  MET A 200      -1.861   5.465  13.973  1.00 89.27           H
ATOM   2959 2HG  MET A 200      -3.319   4.629  13.478  1.00 89.27           H
ATOM   2960  SD  MET A 200      -3.645   6.993  13.545  1.00 89.27           S
ATOM   2961  CE  MET A 200      -5.354   6.512  13.361  1.00 89.27           C
ATOM   2962 1HE  MET A 200      -5.428   5.708  12.629  1.00 89.27           H
ATOM   2963 2HE  MET A 200      -5.739   6.166  14.321  1.00 89.27           H
ATOM   2964 3HE  MET A 200      -5.938   7.367  13.022  1.00 89.27           H
ATOM   2965  HN  MET A 200      -0.897   4.792  15.941  1.00 89.27           H
ATOM   2966  N   VAL A 201      -3.580   6.965  18.417  1.00 91.63           N
ATOM   2967  CA  VAL A 201      -4.248   6.899  19.706  1.00 91.63           C
ATOM   2968  C   VAL A 201      -5.736   7.203  19.521  1.00 91.63           C
ATOM   2969  O   VAL A 201      -6.105   8.317  19.151  1.00 91.63           O
ATOM   2970  HA  VAL A 201      -4.142   5.881  20.080  1.00 91.63           H
ATOM   2971  CB  VAL A 201      -3.565   7.843  20.698  1.00 91.63           C
ATOM   2972  HB  VAL A 201      -3.685   8.861  20.330  1.00 91.63           H
ATOM   2973  CG1 VAL A 201      -4.225   7.760  22.076  1.00 91.63           C
ATOM   2974 1HG1 VAL A 201      -5.275   8.041  21.994  1.00 91.63           H
ATOM   2975 2HG1 VAL A 201      -4.150   6.741  22.455  1.00 91.63           H
ATOM   2976 3HG1 VAL A 201      -3.720   8.440  22.762  1.00 91.63           H
ATOM   2977  CG2 VAL A 201      -2.066   7.550  20.790  1.00 91.63           C
ATOM   2978 1HG2 VAL A 201      -1.916   6.523  21.124  1.00 91.63           H
ATOM   2979 2HG2 VAL A 201      -1.609   7.683  19.809  1.00 91.63           H
ATOM   2980 3HG2 VAL A 201      -1.605   8.234  21.502  1.00 91.63           H
ATOM   2981  HN  VAL A 201      -3.649   7.847  17.950  1.00 91.63           H
ATOM   2982  N   TYR A 202      -6.551   6.192  19.785  1.00 91.90           N
ATOM   2983  CA  TYR A 202      -7.990   6.332  19.635  1.00 91.90           C
ATOM   2984  C   TYR A 202      -8.630   6.833  20.931  1.00 91.90           C
ATOM   2985  O   TYR A 202      -8.189   6.479  22.023  1.00 91.90           O
ATOM   2986  HA  TYR A 202      -8.176   7.056  18.842  1.00 91.90           H
ATOM   2987  CB  TYR A 202      -8.519   4.930  19.327  1.00 91.90           C
ATOM   2988 1HB  TYR A 202      -8.222   4.256  20.130  1.00 91.90           H
ATOM   2989 2HB  TYR A 202      -9.609   4.957  19.322  1.00 91.90           H
ATOM   2990  CG  TYR A 202      -8.031   4.359  17.994  1.00 91.90           C
ATOM   2991  CD1 TYR A 202      -8.709   4.652  16.829  1.00 91.90           C
ATOM   2992  HD1 TYR A 202      -9.593   5.289  16.858  1.00 91.90           H
ATOM   2993  CD2 TYR A 202      -6.912   3.552  17.958  1.00 91.90           C
ATOM   2994  HD2 TYR A 202      -6.377   3.321  18.878  1.00 91.90           H
ATOM   2995  CE1 TYR A 202      -8.250   4.114  15.574  1.00 91.90           C
ATOM   2996  HE1 TYR A 202      -8.776   4.337  14.646  1.00 91.90           H
ATOM   2997  CE2 TYR A 202      -6.453   3.015  16.703  1.00 91.90           C
ATOM   2998  HE2 TYR A 202      -5.571   2.376  16.660  1.00 91.90           H
ATOM   2999  CZ  TYR A 202      -7.144   3.322  15.573  1.00 91.90           C
ATOM   3000  OH  TYR A 202      -6.710   2.815  14.388  1.00 91.90           O
ATOM   3001  HH  TYR A 202      -5.880   2.277  14.531  1.00 91.90           H
ATOM   3002  HN  TYR A 202      -6.244   5.293  20.097  1.00 91.90           H
ATOM   3003  N   PRO A 203      -9.678   7.663  20.835  1.00 86.62           N
ATOM   3004  CA  PRO A 203     -10.315   8.215  22.033  1.00 86.62           C
ATOM   3005  C   PRO A 203     -11.051   7.155  22.836  1.00 86.62           C
ATOM   3006  O   PRO A 203     -11.529   6.169  22.278  1.00 86.62           O
ATOM   3007  HA  PRO A 203      -9.560   8.613  22.711  1.00 86.62           H
ATOM   3008  CB  PRO A 203     -11.272   9.273  21.479  1.00 86.62           C
ATOM   3009 1HB  PRO A 203     -12.168   9.365  22.093  1.00 86.62           H
ATOM   3010 2HB  PRO A 203     -10.806  10.258  21.447  1.00 86.62           H
ATOM   3011  CG  PRO A 203     -11.597   8.772  20.101  1.00 86.62           C
ATOM   3012 1HG  PRO A 203     -12.415   8.053  20.126  1.00 86.62           H
ATOM   3013 2HG  PRO A 203     -11.910   9.588  19.448  1.00 86.62           H
ATOM   3014  CD  PRO A 203     -10.332   8.136  19.602  1.00 86.62           C
ATOM   3015 1HD  PRO A 203     -10.540   7.315  18.916  1.00 86.62           H
ATOM   3016 2HD  PRO A 203      -9.708   8.851  19.065  1.00 86.62           H
ATOM   3017  N   SER A 204     -11.122   7.389  24.138  1.00 77.91           N
ATOM   3018  CA  SER A 204     -11.605   6.371  25.056  1.00 77.91           C
ATOM   3019  C   SER A 204     -12.998   5.902  24.632  1.00 77.91           C
ATOM   3020  O   SER A 204     -13.322   4.721  24.749  1.00 77.91           O
ATOM   3021  HA  SER A 204     -10.887   5.553  24.983  1.00 77.91           H
ATOM   3022  CB  SER A 204     -11.636   6.895  26.493  1.00 77.91           C
ATOM   3023 1HB  SER A 204     -12.135   6.168  27.133  1.00 77.91           H
ATOM   3024 2HB  SER A 204     -10.616   6.998  26.863  1.00 77.91           H
ATOM   3025  OG  SER A 204     -12.305   8.149  26.590  1.00 77.91           O
ATOM   3026  HG  SER A 204     -13.288   8.005  26.696  1.00 77.91           H
ATOM   3027  HN  SER A 204     -10.858   8.253  24.567  1.00 77.91           H
ATOM   3028  N   ASP A 205     -13.785   6.852  24.148  1.00 72.70           N
ATOM   3029  CA  ASP A 205     -15.161   6.567  23.778  1.00 72.70           C
ATOM   3030  C   ASP A 205     -15.179   5.762  22.477  1.00 72.70           C
ATOM   3031  O   ASP A 205     -14.748   6.251  21.434  1.00 72.70           O
ATOM   3032  HA  ASP A 205     -15.574   6.010  24.619  1.00 72.70           H
ATOM   3033  CB  ASP A 205     -15.948   7.859  23.546  1.00 72.70           C
ATOM   3034 1HB  ASP A 205     -15.425   8.481  22.819  1.00 72.70           H
ATOM   3035 2HB  ASP A 205     -16.923   7.623  23.121  1.00 72.70           H
ATOM   3036  CG  ASP A 205     -16.128   8.633  24.853  1.00 72.70           C
ATOM   3037  OD1 ASP A 205     -15.989   7.992  25.917  1.00 72.70           O
ATOM   3038  OD2 ASP A 205     -16.401   9.850  24.759  1.00 72.70           O
ATOM   3039  HN  ASP A 205     -13.497   7.799  24.007  1.00 72.70           H
ATOM   3040  N   GLU A 206     -15.683   4.541  22.581  1.00 75.87           N
ATOM   3041  CA  GLU A 206     -15.841   3.694  21.411  1.00 75.87           C
ATOM   3042  C   GLU A 206     -14.491   3.486  20.721  1.00 75.87           C
ATOM   3043  O   GLU A 206     -14.438   3.213  19.523  1.00 75.87           O
ATOM   3044  HA  GLU A 206     -16.214   2.743  21.790  1.00 75.87           H
ATOM   3045  CB  GLU A 206     -16.867   4.284  20.442  1.00 75.87           C
ATOM   3046 1HB  GLU A 206     -16.505   5.238  20.059  1.00 75.87           H
ATOM   3047 2HB  GLU A 206     -17.089   3.561  19.656  1.00 75.87           H
ATOM   3048  CG  GLU A 206     -18.192   4.569  21.152  1.00 75.87           C
ATOM   3049 1HG  GLU A 206     -18.334   3.855  21.964  1.00 75.87           H
ATOM   3050 2HG  GLU A 206     -18.162   5.561  21.601  1.00 75.87           H
ATOM   3051  CD  GLU A 206     -19.367   4.480  20.176  1.00 75.87           C
ATOM   3052  OE1 GLU A 206     -20.330   3.756  20.511  1.00 75.87           O
ATOM   3053  OE2 GLU A 206     -19.276   5.137  19.117  1.00 75.87           O
ATOM   3054  HN  GLU A 206     -15.981   4.130  23.443  1.00 75.87           H
ATOM   3055  N   SER A 207     -13.434   3.622  21.507  1.00 87.78           N
ATOM   3056  CA  SER A 207     -12.087   3.457  20.986  1.00 87.78           C
ATOM   3057  C   SER A 207     -11.989   2.150  20.197  1.00 87.78           C
ATOM   3058  O   SER A 207     -11.393   2.113  19.121  1.00 87.78           O
ATOM   3059  HA  SER A 207     -11.924   4.312  20.331  1.00 87.78           H
ATOM   3060  CB  SER A 207     -11.054   3.475  22.114  1.00 87.78           C
ATOM   3061 1HB  SER A 207     -10.072   3.227  21.710  1.00 87.78           H
ATOM   3062 2HB  SER A 207     -10.984   4.481  22.526  1.00 87.78           H
ATOM   3063  OG  SER A 207     -11.383   2.558  23.155  1.00 87.78           O
ATOM   3064  HG  SER A 207     -10.837   2.754  23.969  1.00 87.78           H
ATOM   3065  HN  SER A 207     -13.486   3.840  22.482  1.00 87.78           H
ATOM   3066  N   THR A 208     -12.582   1.108  20.761  1.00 87.37           N
ATOM   3067  CA  THR A 208     -12.507  -0.213  20.161  1.00 87.37           C
ATOM   3068  C   THR A 208     -13.208  -0.221  18.801  1.00 87.37           C
ATOM   3069  O   THR A 208     -12.683  -0.764  17.831  1.00 87.37           O
ATOM   3070  HA  THR A 208     -11.458  -0.449  19.981  1.00 87.37           H
ATOM   3071  CB  THR A 208     -13.094  -1.218  21.154  1.00 87.37           C
ATOM   3072  HB  THR A 208     -14.170  -1.078  21.259  1.00 87.37           H
ATOM   3073  OG1 THR A 208     -12.329  -1.022  22.340  1.00 87.37           O
ATOM   3074  HG1 THR A 208     -11.359  -1.174  22.150  1.00 87.37           H
ATOM   3075  CG2 THR A 208     -12.805  -2.668  20.759  1.00 87.37           C
ATOM   3076 1HG2 THR A 208     -11.727  -2.825  20.719  1.00 87.37           H
ATOM   3077 2HG2 THR A 208     -13.238  -2.871  19.780  1.00 87.37           H
ATOM   3078 3HG2 THR A 208     -13.243  -3.339  21.497  1.00 87.37           H
ATOM   3079  HN  THR A 208     -13.106   1.156  21.612  1.00 87.37           H
ATOM   3080  N   LYS A 209     -14.385   0.387  18.774  1.00 83.16           N
ATOM   3081  CA  LYS A 209     -15.185   0.416  17.562  1.00 83.16           C
ATOM   3082  C   LYS A 209     -14.406   1.135  16.459  1.00 83.16           C
ATOM   3083  O   LYS A 209     -14.370   0.676  15.318  1.00 83.16           O
ATOM   3084  HA  LYS A 209     -15.348  -0.616  17.253  1.00 83.16           H
ATOM   3085  CB  LYS A 209     -16.560   1.026  17.842  1.00 83.16           C
ATOM   3086 1HB  LYS A 209     -16.440   2.003  18.311  1.00 83.16           H
ATOM   3087 2HB  LYS A 209     -17.088   1.188  16.902  1.00 83.16           H
ATOM   3088  CG  LYS A 209     -17.390   0.116  18.749  1.00 83.16           C
ATOM   3089 1HG  LYS A 209     -17.428  -0.888  18.326  1.00 83.16           H
ATOM   3090 2HG  LYS A 209     -16.909   0.033  19.724  1.00 83.16           H
ATOM   3091  CD  LYS A 209     -18.810   0.659  18.919  1.00 83.16           C
ATOM   3092 1HD  LYS A 209     -18.771   1.720  19.163  1.00 83.16           H
ATOM   3093 2HD  LYS A 209     -19.353   0.568  17.979  1.00 83.16           H
ATOM   3094  CE  LYS A 209     -19.557  -0.096  20.021  1.00 83.16           C
ATOM   3095 1HE  LYS A 209     -19.786  -1.108  19.686  1.00 83.16           H
ATOM   3096 2HE  LYS A 209     -18.922  -0.188  20.902  1.00 83.16           H
ATOM   3097  NZ  LYS A 209     -20.809   0.610  20.375  1.00 83.16           N
ATOM   3098 1HZ  LYS A 209     -21.280   0.108  21.120  1.00 83.16           H
ATOM   3099 2HZ  LYS A 209     -20.591   1.550  20.686  1.00 83.16           H
ATOM   3100 3HZ  LYS A 209     -21.414   0.654  19.563  1.00 83.16           H
ATOM   3101  HN  LYS A 209     -14.792   0.853  19.560  1.00 83.16           H
ATOM   3102  N   LEU A 210     -13.801   2.252  16.837  1.00 89.51           N
ATOM   3103  CA  LEU A 210     -13.128   3.103  15.871  1.00 89.51           C
ATOM   3104  C   LEU A 210     -11.969   2.330  15.237  1.00 89.51           C
ATOM   3105  O   LEU A 210     -11.834   2.300  14.015  1.00 89.51           O
ATOM   3106  HA  LEU A 210     -13.850   3.344  15.090  1.00 89.51           H
ATOM   3107  CB  LEU A 210     -12.706   4.422  16.521  1.00 89.51           C
ATOM   3108 1HB  LEU A 210     -13.574   4.853  17.019  1.00 89.51           H
ATOM   3109 2HB  LEU A 210     -11.970   4.203  17.295  1.00 89.51           H
ATOM   3110  CG  LEU A 210     -12.117   5.475  15.581  1.00 89.51           C
ATOM   3111  HG  LEU A 210     -11.268   5.031  15.060  1.00 89.51           H
ATOM   3112  CD1 LEU A 210     -13.134   5.889  14.516  1.00 89.51           C
ATOM   3113 1HD1 LEU A 210     -13.421   5.017  13.928  1.00 89.51           H
ATOM   3114 2HD1 LEU A 210     -14.017   6.307  15.000  1.00 89.51           H
ATOM   3115 3HD1 LEU A 210     -12.690   6.638  13.861  1.00 89.51           H
ATOM   3116  CD2 LEU A 210     -11.587   6.676  16.366  1.00 89.51           C
ATOM   3117 1HD2 LEU A 210     -12.402   7.129  16.931  1.00 89.51           H
ATOM   3118 2HD2 LEU A 210     -10.808   6.347  17.053  1.00 89.51           H
ATOM   3119 3HD2 LEU A 210     -11.174   7.410  15.673  1.00 89.51           H
ATOM   3120  HN  LEU A 210     -13.766   2.576  17.783  1.00 89.51           H
ATOM   3121  N   LYS A 211     -11.163   1.726  16.097  1.00 93.99           N
ATOM   3122  CA  LYS A 211     -10.025   0.949  15.637  1.00 93.99           C
ATOM   3123  C   LYS A 211     -10.508  -0.132  14.668  1.00 93.99           C
ATOM   3124  O   LYS A 211      -9.968  -0.275  13.572  1.00 93.99           O
ATOM   3125  HA  LYS A 211      -9.364   1.627  15.096  1.00 93.99           H
ATOM   3126  CB  LYS A 211      -9.234   0.400  16.826  1.00 93.99           C
ATOM   3127 1HB  LYS A 211      -8.872   1.225  17.440  1.00 93.99           H
ATOM   3128 2HB  LYS A 211      -9.890  -0.201  17.457  1.00 93.99           H
ATOM   3129  CG  LYS A 211      -8.052  -0.449  16.354  1.00 93.99           C
ATOM   3130 1HG  LYS A 211      -8.420  -1.371  15.902  1.00 93.99           H
ATOM   3131 2HG  LYS A 211      -7.501   0.086  15.582  1.00 93.99           H
ATOM   3132  CD  LYS A 211      -7.117  -0.783  17.518  1.00 93.99           C
ATOM   3133 1HD  LYS A 211      -6.768   0.138  17.985  1.00 93.99           H
ATOM   3134 2HD  LYS A 211      -7.663  -1.339  18.280  1.00 93.99           H
ATOM   3135  CE  LYS A 211      -5.918  -1.605  17.040  1.00 93.99           C
ATOM   3136 1HE  LYS A 211      -6.258  -2.572  16.669  1.00 93.99           H
ATOM   3137 2HE  LYS A 211      -5.431  -1.097  16.208  1.00 93.99           H
ATOM   3138  NZ  LYS A 211      -4.952  -1.801  18.144  1.00 93.99           N
ATOM   3139 1HZ  LYS A 211      -4.266  -2.497  17.872  1.00 93.99           H
ATOM   3140 2HZ  LYS A 211      -4.484  -0.924  18.343  1.00 93.99           H
ATOM   3141 3HZ  LYS A 211      -5.444  -2.118  18.972  1.00 93.99           H
ATOM   3142  HN  LYS A 211     -11.277   1.760  17.090  1.00 93.99           H
ATOM   3143  N   SER A 212     -11.521  -0.865  15.107  1.00 91.54           N
ATOM   3144  CA  SER A 212     -12.033  -1.978  14.326  1.00 91.54           C
ATOM   3145  C   SER A 212     -12.514  -1.481  12.961  1.00 91.54           C
ATOM   3146  O   SER A 212     -12.293  -2.138  11.945  1.00 91.54           O
ATOM   3147  HA  SER A 212     -11.192  -2.661  14.210  1.00 91.54           H
ATOM   3148  CB  SER A 212     -13.170  -2.690  15.062  1.00 91.54           C
ATOM   3149 1HB  SER A 212     -13.978  -1.984  15.251  1.00 91.54           H
ATOM   3150 2HB  SER A 212     -13.576  -3.477  14.427  1.00 91.54           H
ATOM   3151  OG  SER A 212     -12.736  -3.254  16.296  1.00 91.54           O
ATOM   3152  HG  SER A 212     -12.825  -2.581  17.030  1.00 91.54           H
ATOM   3153  HN  SER A 212     -11.988  -0.709  15.978  1.00 91.54           H
ATOM   3154  N   ALA A 213     -13.162  -0.326  12.982  1.00 94.61           N
ATOM   3155  CA  ALA A 213     -13.703   0.251  11.763  1.00 94.61           C
ATOM   3156  C   ALA A 213     -12.553   0.617  10.823  1.00 94.61           C
ATOM   3157  O   ALA A 213     -12.596   0.308   9.633  1.00 94.61           O
ATOM   3158  HA  ALA A 213     -14.324  -0.506  11.285  1.00 94.61           H
ATOM   3159  CB  ALA A 213     -14.577   1.457  12.112  1.00 94.61           C
ATOM   3160 1HB  ALA A 213     -15.396   1.138  12.757  1.00 94.61           H
ATOM   3161 2HB  ALA A 213     -13.976   2.203  12.631  1.00 94.61           H
ATOM   3162 3HB  ALA A 213     -14.983   1.889  11.198  1.00 94.61           H
ATOM   3163  HN  ALA A 213     -13.319   0.212  13.810  1.00 94.61           H
ATOM   3164  N   VAL A 214     -11.551   1.272  11.392  1.00 93.11           N
ATOM   3165  CA  VAL A 214     -10.422   1.740  10.608  1.00 93.11           C
ATOM   3166  C   VAL A 214      -9.729   0.543   9.953  1.00 93.11           C
ATOM   3167  O   VAL A 214      -9.378   0.592   8.775  1.00 93.11           O
ATOM   3168  HA  VAL A 214     -10.812   2.391   9.825  1.00 93.11           H
ATOM   3169  CB  VAL A 214      -9.482   2.568  11.487  1.00 93.11           C
ATOM   3170  HB  VAL A 214      -9.246   1.979  12.373  1.00 93.11           H
ATOM   3171  CG1 VAL A 214      -8.170   2.866  10.758  1.00 93.11           C
ATOM   3172 1HG1 VAL A 214      -7.675   1.928  10.503  1.00 93.11           H
ATOM   3173 2HG1 VAL A 214      -8.380   3.426   9.846  1.00 93.11           H
ATOM   3174 3HG1 VAL A 214      -7.520   3.455  11.405  1.00 93.11           H
ATOM   3175  CG2 VAL A 214     -10.158   3.860  11.948  1.00 93.11           C
ATOM   3176 1HG2 VAL A 214     -10.437   4.455  11.078  1.00 93.11           H
ATOM   3177 2HG2 VAL A 214     -11.052   3.617  12.523  1.00 93.11           H
ATOM   3178 3HG2 VAL A 214      -9.468   4.429  12.571  1.00 93.11           H
ATOM   3179  HN  VAL A 214     -11.504   1.482  12.369  1.00 93.11           H
ATOM   3180  N   LEU A 215      -9.552  -0.504  10.746  1.00 92.79           N
ATOM   3181  CA  LEU A 215      -8.830  -1.678  10.286  1.00 92.79           C
ATOM   3182  C   LEU A 215      -9.646  -2.378   9.197  1.00 92.79           C
ATOM   3183  O   LEU A 215      -9.100  -2.789   8.175  1.00 92.79           O
ATOM   3184  HA  LEU A 215      -7.893  -1.334   9.847  1.00 92.79           H
ATOM   3185  CB  LEU A 215      -8.473  -2.583  11.465  1.00 92.79           C
ATOM   3186 1HB  LEU A 215      -9.375  -2.756  12.052  1.00 92.79           H
ATOM   3187 2HB  LEU A 215      -8.158  -3.550  11.073  1.00 92.79           H
ATOM   3188  CG  LEU A 215      -7.380  -2.064  12.402  1.00 92.79           C
ATOM   3189  HG  LEU A 215      -7.729  -1.134  12.851  1.00 92.79           H
ATOM   3190  CD1 LEU A 215      -7.124  -3.050  13.545  1.00 92.79           C
ATOM   3191 1HD1 LEU A 215      -8.040  -3.187  14.119  1.00 92.79           H
ATOM   3192 2HD1 LEU A 215      -6.806  -4.008  13.134  1.00 92.79           H
ATOM   3193 3HD1 LEU A 215      -6.343  -2.656  14.195  1.00 92.79           H
ATOM   3194  CD2 LEU A 215      -6.101  -1.740  11.627  1.00 92.79           C
ATOM   3195 1HD2 LEU A 215      -5.738  -2.641  11.132  1.00 92.79           H
ATOM   3196 2HD2 LEU A 215      -6.313  -0.976  10.880  1.00 92.79           H
ATOM   3197 3HD2 LEU A 215      -5.341  -1.374  12.317  1.00 92.79           H
ATOM   3198  HN  LEU A 215      -9.892  -0.558  11.685  1.00 92.79           H
ATOM   3199  N   THR A 216     -10.941  -2.494   9.455  1.00 92.20           N
ATOM   3200  CA  THR A 216     -11.833  -3.160   8.521  1.00 92.20           C
ATOM   3201  C   THR A 216     -11.802  -2.459   7.161  1.00 92.20           C
ATOM   3202  O   THR A 216     -11.716  -3.113   6.123  1.00 92.20           O
ATOM   3203  HA  THR A 216     -11.470  -4.176   8.365  1.00 92.20           H
ATOM   3204  CB  THR A 216     -13.227  -3.206   9.150  1.00 92.20           C
ATOM   3205  HB  THR A 216     -13.622  -2.200   9.295  1.00 92.20           H
ATOM   3206  OG1 THR A 216     -13.047  -3.973  10.337  1.00 92.20           O
ATOM   3207  HG1 THR A 216     -13.039  -3.371  11.136  1.00 92.20           H
ATOM   3208  CG2 THR A 216     -14.216  -4.028   8.322  1.00 92.20           C
ATOM   3209 1HG2 THR A 216     -13.853  -5.052   8.234  1.00 92.20           H
ATOM   3210 2HG2 THR A 216     -14.310  -3.590   7.328  1.00 92.20           H
ATOM   3211 3HG2 THR A 216     -15.189  -4.028   8.813  1.00 92.20           H
ATOM   3212  HN  THR A 216     -11.380  -2.142  10.281  1.00 92.20           H
ATOM   3213  N   LEU A 217     -11.875  -1.137   7.211  1.00 89.03           N
ATOM   3214  CA  LEU A 217     -11.876  -0.341   5.996  1.00 89.03           C
ATOM   3215  C   LEU A 217     -10.569  -0.576   5.236  1.00 89.03           C
ATOM   3216  O   LEU A 217     -10.565  -0.651   4.009  1.00 89.03           O
ATOM   3217  HA  LEU A 217     -12.702  -0.690   5.377  1.00 89.03           H
ATOM   3218  CB  LEU A 217     -12.142   1.131   6.319  1.00 89.03           C
ATOM   3219 1HB  LEU A 217     -12.978   1.183   7.017  1.00 89.03           H
ATOM   3220 2HB  LEU A 217     -11.270   1.533   6.835  1.00 89.03           H
ATOM   3221  CG  LEU A 217     -12.454   2.034   5.124  1.00 89.03           C
ATOM   3222  HG  LEU A 217     -11.699   1.861   4.358  1.00 89.03           H
ATOM   3223  CD1 LEU A 217     -13.810   1.681   4.510  1.00 89.03           C
ATOM   3224 1HD1 LEU A 217     -13.797   0.645   4.171  1.00 89.03           H
ATOM   3225 2HD1 LEU A 217     -14.593   1.808   5.258  1.00 89.03           H
ATOM   3226 3HD1 LEU A 217     -14.007   2.338   3.662  1.00 89.03           H
ATOM   3227  CD2 LEU A 217     -12.370   3.511   5.516  1.00 89.03           C
ATOM   3228 1HD2 LEU A 217     -13.089   3.718   6.309  1.00 89.03           H
ATOM   3229 2HD2 LEU A 217     -11.364   3.735   5.871  1.00 89.03           H
ATOM   3230 3HD2 LEU A 217     -12.596   4.130   4.649  1.00 89.03           H
ATOM   3231  HN  LEU A 217     -11.932  -0.612   8.061  1.00 89.03           H
ATOM   3232  N   LYS A 218      -9.490  -0.687   5.998  1.00 86.24           N
ATOM   3233  CA  LYS A 218      -8.175  -0.881   5.411  1.00 86.24           C
ATOM   3234  C   LYS A 218      -8.154  -2.206   4.647  1.00 86.24           C
ATOM   3235  O   LYS A 218      -7.644  -2.274   3.529  1.00 86.24           O
ATOM   3236  HA  LYS A 218      -8.012  -0.070   4.701  1.00 86.24           H
ATOM   3237  CB  LYS A 218      -7.089  -0.771   6.482  1.00 86.24           C
ATOM   3238 1HB  LYS A 218      -7.215   0.156   7.041  1.00 86.24           H
ATOM   3239 2HB  LYS A 218      -7.191  -1.589   7.195  1.00 86.24           H
ATOM   3240  CG  LYS A 218      -5.694  -0.807   5.854  1.00 86.24           C
ATOM   3241 1HG  LYS A 218      -5.585  -1.711   5.255  1.00 86.24           H
ATOM   3242 2HG  LYS A 218      -5.573   0.040   5.178  1.00 86.24           H
ATOM   3243  CD  LYS A 218      -4.607  -0.767   6.929  1.00 86.24           C
ATOM   3244 1HD  LYS A 218      -4.682   0.163   7.493  1.00 86.24           H
ATOM   3245 2HD  LYS A 218      -4.760  -1.582   7.637  1.00 86.24           H
ATOM   3246  CE  LYS A 218      -3.214  -0.880   6.306  1.00 86.24           C
ATOM   3247 1HE  LYS A 218      -3.181  -1.733   5.627  1.00 86.24           H
ATOM   3248 2HE  LYS A 218      -3.002   0.008   5.712  1.00 86.24           H
ATOM   3249  NZ  LYS A 218      -2.186  -1.037   7.359  1.00 86.24           N
ATOM   3250 1HZ  LYS A 218      -1.278  -1.170   6.928  1.00 86.24           H
ATOM   3251 2HZ  LYS A 218      -2.166  -0.206   7.939  1.00 86.24           H
ATOM   3252 3HZ  LYS A 218      -2.409  -1.843   7.932  1.00 86.24           H
ATOM   3253  HN  LYS A 218      -9.505  -0.646   6.997  1.00 86.24           H
ATOM   3254  N   VAL A 219      -8.713  -3.227   5.280  1.00 91.13           N
ATOM   3255  CA  VAL A 219      -8.679  -4.566   4.717  1.00 91.13           C
ATOM   3256  C   VAL A 219      -9.535  -4.604   3.450  1.00 91.13           C
ATOM   3257  O   VAL A 219      -9.102  -5.118   2.419  1.00 91.13           O
ATOM   3258  HA  VAL A 219      -7.645  -4.784   4.449  1.00 91.13           H
ATOM   3259  CB  VAL A 219      -9.121  -5.587   5.768  1.00 91.13           C
ATOM   3260  HB  VAL A 219     -10.087  -5.267   6.160  1.00 91.13           H
ATOM   3261  CG1 VAL A 219      -9.303  -6.972   5.145  1.00 91.13           C
ATOM   3262 1HG1 VAL A 219     -10.062  -6.922   4.364  1.00 91.13           H
ATOM   3263 2HG1 VAL A 219      -8.359  -7.303   4.712  1.00 91.13           H
ATOM   3264 3HG1 VAL A 219      -9.618  -7.678   5.913  1.00 91.13           H
ATOM   3265  CG2 VAL A 219      -8.133  -5.636   6.935  1.00 91.13           C
ATOM   3266 1HG2 VAL A 219      -7.148  -5.920   6.565  1.00 91.13           H
ATOM   3267 2HG2 VAL A 219      -8.075  -4.654   7.404  1.00 91.13           H
ATOM   3268 3HG2 VAL A 219      -8.471  -6.369   7.667  1.00 91.13           H
ATOM   3269  HN  VAL A 219      -9.182  -3.150   6.160  1.00 91.13           H
ATOM   3270  N   ILE A 220     -10.734  -4.053   3.567  1.00 91.39           N
ATOM   3271  CA  ILE A 220     -11.709  -4.147   2.494  1.00 91.39           C
ATOM   3272  C   ILE A 220     -11.183  -3.398   1.267  1.00 91.39           C
ATOM   3273  O   ILE A 220     -11.046  -3.979   0.192  1.00 91.39           O
ATOM   3274  HA  ILE A 220     -11.811  -5.201   2.236  1.00 91.39           H
ATOM   3275  CB  ILE A 220     -13.079  -3.661   2.970  1.00 91.39           C
ATOM   3276  HB  ILE A 220     -12.949  -2.695   3.456  1.00 91.39           H
ATOM   3277  CG1 ILE A 220     -13.667  -4.616   4.012  1.00 91.39           C
ATOM   3278 1HG1 ILE A 220     -13.830  -5.595   3.562  1.00 91.39           H
ATOM   3279 2HG1 ILE A 220     -12.955  -4.754   4.826  1.00 91.39           H
ATOM   3280  CG2 ILE A 220     -14.027  -3.449   1.788  1.00 91.39           C
ATOM   3281 1HG2 ILE A 220     -13.607  -2.702   1.115  1.00 91.39           H
ATOM   3282 2HG2 ILE A 220     -14.156  -4.389   1.253  1.00 91.39           H
ATOM   3283 3HG2 ILE A 220     -14.994  -3.104   2.155  1.00 91.39           H
ATOM   3284  CD1 ILE A 220     -14.987  -4.076   4.567  1.00 91.39           C
ATOM   3285 1HD1 ILE A 220     -14.815  -3.108   5.037  1.00 91.39           H
ATOM   3286 2HD1 ILE A 220     -15.703  -3.963   3.753  1.00 91.39           H
ATOM   3287 3HD1 ILE A 220     -15.383  -4.774   5.305  1.00 91.39           H
ATOM   3288  HN  ILE A 220     -11.042  -3.552   4.375  1.00 91.39           H
ATOM   3289  N   LEU A 221     -10.904  -2.118   1.470  1.00 90.37           N
ATOM   3290  CA  LEU A 221     -10.570  -1.241   0.361  1.00 90.37           C
ATOM   3291  C   LEU A 221      -9.092  -1.417   0.004  1.00 90.37           C
ATOM   3292  O   LEU A 221      -8.689  -1.160  -1.129  1.00 90.37           O
ATOM   3293  HA  LEU A 221     -11.171  -1.551  -0.494  1.00 90.37           H
ATOM   3294  CB  LEU A 221     -10.955   0.204   0.686  1.00 90.37           C
ATOM   3295 1HB  LEU A 221     -10.426   0.506   1.590  1.00 90.37           H
ATOM   3296 2HB  LEU A 221     -10.599   0.844  -0.120  1.00 90.37           H
ATOM   3297  CG  LEU A 221     -12.448   0.470   0.890  1.00 90.37           C
ATOM   3298  HG  LEU A 221     -12.781  -0.099   1.757  1.00 90.37           H
ATOM   3299  CD1 LEU A 221     -12.706   1.947   1.192  1.00 90.37           C
ATOM   3300 1HD1 LEU A 221     -12.173   2.231   2.100  1.00 90.37           H
ATOM   3301 2HD1 LEU A 221     -12.353   2.555   0.359  1.00 90.37           H
ATOM   3302 3HD1 LEU A 221     -13.775   2.108   1.332  1.00 90.37           H
ATOM   3303  CD2 LEU A 221     -13.261  -0.020  -0.311  1.00 90.37           C
ATOM   3304 1HD2 LEU A 221     -12.932   0.502  -1.209  1.00 90.37           H
ATOM   3305 2HD2 LEU A 221     -13.111  -1.092  -0.438  1.00 90.37           H
ATOM   3306 3HD2 LEU A 221     -14.318   0.181  -0.140  1.00 90.37           H
ATOM   3307  HN  LEU A 221     -10.903  -1.682   2.370  1.00 90.37           H
ATOM   3308  N   GLY A 222      -8.326  -1.855   0.992  1.00 89.10           N
ATOM   3309  CA  GLY A 222      -6.879  -1.889   0.858  1.00 89.10           C
ATOM   3310  C   GLY A 222      -6.428  -3.144   0.108  1.00 89.10           C
ATOM   3311  O   GLY A 222      -5.326  -3.183  -0.437  1.00 89.10           O
ATOM   3312 1HA  GLY A 222      -6.538  -1.001   0.326  1.00 89.10           H
ATOM   3313 2HA  GLY A 222      -6.418  -1.866   1.845  1.00 89.10           H
ATOM   3314  HN  GLY A 222      -8.677  -2.181   1.870  1.00 89.10           H
ATOM   3315  N   PHE A 223      -7.303  -4.139   0.105  1.00 84.03           N
ATOM   3316  CA  PHE A 223      -6.970  -5.426  -0.483  1.00 84.03           C
ATOM   3317  C   PHE A 223      -8.185  -6.039  -1.183  1.00 84.03           C
ATOM   3318  O   PHE A 223      -8.173  -6.234  -2.397  1.00 84.03           O
ATOM   3319  HA  PHE A 223      -6.181  -5.253  -1.214  1.00 84.03           H
ATOM   3320  CB  PHE A 223      -6.540  -6.344   0.663  1.00 84.03           C
ATOM   3321 1HB  PHE A 223      -5.744  -5.856   1.226  1.00 84.03           H
ATOM   3322 2HB  PHE A 223      -7.379  -6.473   1.346  1.00 84.03           H
ATOM   3323  CG  PHE A 223      -6.054  -7.721   0.208  1.00 84.03           C
ATOM   3324  CD1 PHE A 223      -6.794  -8.828   0.483  1.00 84.03           C
ATOM   3325  HD1 PHE A 223      -7.733  -8.734   1.028  1.00 84.03           H
ATOM   3326  CD2 PHE A 223      -4.881  -7.838  -0.471  1.00 84.03           C
ATOM   3327  HD2 PHE A 223      -4.288  -6.951  -0.692  1.00 84.03           H
ATOM   3328  CE1 PHE A 223      -6.342 -10.107   0.061  1.00 84.03           C
ATOM   3329  HE1 PHE A 223      -6.936 -10.994   0.282  1.00 84.03           H
ATOM   3330  CE2 PHE A 223      -4.430  -9.117  -0.894  1.00 84.03           C
ATOM   3331  HE2 PHE A 223      -3.491  -9.211  -1.438  1.00 84.03           H
ATOM   3332  CZ  PHE A 223      -5.170 -10.224  -0.618  1.00 84.03           C
ATOM   3333  HZ  PHE A 223      -4.824 -11.206  -0.942  1.00 84.03           H
ATOM   3334  HN  PHE A 223      -8.222  -4.077   0.493  1.00 84.03           H
ATOM   3335  N   PHE A 224      -9.204  -6.327  -0.387  1.00 84.67           N
ATOM   3336  CA  PHE A 224     -10.236  -7.262  -0.800  1.00 84.67           C
ATOM   3337  C   PHE A 224     -10.914  -6.795  -2.090  1.00 84.67           C
ATOM   3338  O   PHE A 224     -10.991  -7.545  -3.062  1.00 84.67           O
ATOM   3339  HA  PHE A 224      -9.752  -8.222  -0.974  1.00 84.67           H
ATOM   3340  CB  PHE A 224     -11.276  -7.305   0.321  1.00 84.67           C
ATOM   3341 1HB  PHE A 224     -10.764  -7.460   1.271  1.00 84.67           H
ATOM   3342 2HB  PHE A 224     -11.772  -6.336   0.381  1.00 84.67           H
ATOM   3343  CG  PHE A 224     -12.336  -8.395   0.146  1.00 84.67           C
ATOM   3344  CD1 PHE A 224     -13.564  -8.076  -0.342  1.00 84.67           C
ATOM   3345  HD1 PHE A 224     -13.794  -7.045  -0.609  1.00 84.67           H
ATOM   3346  CD2 PHE A 224     -12.049  -9.682   0.479  1.00 84.67           C
ATOM   3347  HD2 PHE A 224     -11.064  -9.937   0.870  1.00 84.67           H
ATOM   3348  CE1 PHE A 224     -14.547  -9.088  -0.505  1.00 84.67           C
ATOM   3349  HE1 PHE A 224     -15.532  -8.832  -0.896  1.00 84.67           H
ATOM   3350  CE2 PHE A 224     -13.032 -10.693   0.316  1.00 84.67           C
ATOM   3351  HE2 PHE A 224     -12.802 -11.725   0.583  1.00 84.67           H
ATOM   3352  CZ  PHE A 224     -14.261 -10.375  -0.172  1.00 84.67           C
ATOM   3353  HZ  PHE A 224     -15.015 -11.151  -0.298  1.00 84.67           H
ATOM   3354  HN  PHE A 224      -9.330  -5.933   0.524  1.00 84.67           H
ATOM   3355  N   LEU A 225     -11.389  -5.558  -2.057  1.00 90.27           N
ATOM   3356  CA  LEU A 225     -12.097  -4.998  -3.196  1.00 90.27           C
ATOM   3357  C   LEU A 225     -11.175  -5.004  -4.417  1.00 90.27           C
ATOM   3358  O   LEU A 225     -11.528  -5.547  -5.463  1.00 90.27           O
ATOM   3359  HA  LEU A 225     -12.948  -5.646  -3.403  1.00 90.27           H
ATOM   3360  CB  LEU A 225     -12.654  -3.615  -2.852  1.00 90.27           C
ATOM   3361 1HB  LEU A 225     -13.365  -3.724  -2.033  1.00 90.27           H
ATOM   3362 2HB  LEU A 225     -11.835  -2.997  -2.484  1.00 90.27           H
ATOM   3363  CG  LEU A 225     -13.346  -2.868  -3.995  1.00 90.27           C
ATOM   3364  HG  LEU A 225     -12.703  -2.917  -4.874  1.00 90.27           H
ATOM   3365  CD1 LEU A 225     -14.671  -3.539  -4.365  1.00 90.27           C
ATOM   3366 1HD1 LEU A 225     -14.482  -4.565  -4.681  1.00 90.27           H
ATOM   3367 2HD1 LEU A 225     -15.331  -3.541  -3.498  1.00 90.27           H
ATOM   3368 3HD1 LEU A 225     -15.142  -2.988  -5.179  1.00 90.27           H
ATOM   3369  CD2 LEU A 225     -13.529  -1.389  -3.651  1.00 90.27           C
ATOM   3370 1HD2 LEU A 225     -14.140  -1.297  -2.753  1.00 90.27           H
ATOM   3371 2HD2 LEU A 225     -12.554  -0.933  -3.476  1.00 90.27           H
ATOM   3372 3HD2 LEU A 225     -14.023  -0.882  -4.480  1.00 90.27           H
ATOM   3373  HN  LEU A 225     -11.298  -4.945  -1.273  1.00 90.27           H
ATOM   3374  N   PRO A 226      -9.982  -4.403  -4.307  1.00 90.86           N
ATOM   3375  CA  PRO A 226      -9.043  -4.380  -5.432  1.00 90.86           C
ATOM   3376  C   PRO A 226      -8.774  -5.768  -5.988  1.00 90.86           C
ATOM   3377  O   PRO A 226      -8.776  -5.966  -7.202  1.00 90.86           O
ATOM   3378  HA  PRO A 226      -9.469  -3.817  -6.263  1.00 90.86           H
ATOM   3379  CB  PRO A 226      -7.781  -3.752  -4.837  1.00 90.86           C
ATOM   3380 1HB  PRO A 226      -7.098  -4.510  -4.453  1.00 90.86           H
ATOM   3381 2HB  PRO A 226      -7.231  -3.175  -5.581  1.00 90.86           H
ATOM   3382  CG  PRO A 226      -8.321  -2.863  -3.722  1.00 90.86           C
ATOM   3383 1HG  PRO A 226      -7.552  -2.626  -2.986  1.00 90.86           H
ATOM   3384 2HG  PRO A 226      -8.685  -1.910  -4.104  1.00 90.86           H
ATOM   3385  CD  PRO A 226      -9.438  -3.705  -3.128  1.00 90.86           C
ATOM   3386 1HD  PRO A 226      -9.064  -4.408  -2.384  1.00 90.86           H
ATOM   3387 2HD  PRO A 226     -10.189  -3.089  -2.632  1.00 90.86           H
ATOM   3388  N   PHE A 227      -8.548  -6.702  -5.075  1.00 85.68           N
ATOM   3389  CA  PHE A 227      -8.161  -8.048  -5.463  1.00 85.68           C
ATOM   3390  C   PHE A 227      -9.255  -8.715  -6.299  1.00 85.68           C
ATOM   3391  O   PHE A 227      -8.974  -9.299  -7.344  1.00 85.68           O
ATOM   3392  HA  PHE A 227      -7.251  -7.965  -6.058  1.00 85.68           H
ATOM   3393  CB  PHE A 227      -7.965  -8.846  -4.172  1.00 85.68           C
ATOM   3394 1HB  PHE A 227      -7.170  -8.382  -3.587  1.00 85.68           H
ATOM   3395 2HB  PHE A 227      -8.876  -8.785  -3.577  1.00 85.68           H
ATOM   3396  CG  PHE A 227      -7.619 -10.319  -4.397  1.00 85.68           C
ATOM   3397  CD1 PHE A 227      -8.576 -11.273  -4.246  1.00 85.68           C
ATOM   3398  HD1 PHE A 227      -9.590 -10.989  -3.965  1.00 85.68           H
ATOM   3399  CD2 PHE A 227      -6.354 -10.675  -4.749  1.00 85.68           C
ATOM   3400  HD2 PHE A 227      -5.587  -9.910  -4.870  1.00 85.68           H
ATOM   3401  CE1 PHE A 227      -8.255 -12.641  -4.456  1.00 85.68           C
ATOM   3402  HE1 PHE A 227      -9.022 -13.405  -4.334  1.00 85.68           H
ATOM   3403  CE2 PHE A 227      -6.033 -12.042  -4.958  1.00 85.68           C
ATOM   3404  HE2 PHE A 227      -5.019 -12.327  -5.240  1.00 85.68           H
ATOM   3405  CZ  PHE A 227      -6.990 -12.996  -4.807  1.00 85.68           C
ATOM   3406  HZ  PHE A 227      -6.744 -14.046  -4.968  1.00 85.68           H
ATOM   3407  HN  PHE A 227      -8.625  -6.552  -4.090  1.00 85.68           H
ATOM   3408  N   VAL A 228     -10.481  -8.604  -5.807  1.00 92.06           N
ATOM   3409  CA  VAL A 228     -11.612  -9.229  -6.471  1.00 92.06           C
ATOM   3410  C   VAL A 228     -11.735  -8.674  -7.891  1.00 92.06           C
ATOM   3411  O   VAL A 228     -11.931  -9.429  -8.842  1.00 92.06           O
ATOM   3412  HA  VAL A 228     -11.410 -10.299  -6.529  1.00 92.06           H
ATOM   3413  CB  VAL A 228     -12.881  -9.031  -5.639  1.00 92.06           C
ATOM   3414  HB  VAL A 228     -12.971  -7.968  -5.413  1.00 92.06           H
ATOM   3415  CG1 VAL A 228     -14.124  -9.450  -6.427  1.00 92.06           C
ATOM   3416 1HG1 VAL A 228     -14.201  -8.847  -7.332  1.00 92.06           H
ATOM   3417 2HG1 VAL A 228     -14.045 -10.503  -6.698  1.00 92.06           H
ATOM   3418 3HG1 VAL A 228     -15.012  -9.299  -5.813  1.00 92.06           H
ATOM   3419  CG2 VAL A 228     -12.792  -9.788  -4.313  1.00 92.06           C
ATOM   3420 1HG2 VAL A 228     -12.666 -10.853  -4.510  1.00 92.06           H
ATOM   3421 2HG2 VAL A 228     -11.939  -9.421  -3.742  1.00 92.06           H
ATOM   3422 3HG2 VAL A 228     -13.706  -9.630  -3.742  1.00 92.06           H
ATOM   3423  HN  VAL A 228     -10.705  -8.100  -4.973  1.00 92.06           H
ATOM   3424  N   VAL A 229     -11.616  -7.358  -7.990  1.00 92.15           N
ATOM   3425  CA  VAL A 229     -11.774  -6.686  -9.269  1.00 92.15           C
ATOM   3426  C   VAL A 229     -10.673  -7.151 -10.224  1.00 92.15           C
ATOM   3427  O   VAL A 229     -10.943  -7.469 -11.381  1.00 92.15           O
ATOM   3428  HA  VAL A 229     -12.740  -6.981  -9.678  1.00 92.15           H
ATOM   3429  CB  VAL A 229     -11.788  -5.170  -9.065  1.00 92.15           C
ATOM   3430  HB  VAL A 229     -10.890  -4.898  -8.511  1.00 92.15           H
ATOM   3431  CG1 VAL A 229     -11.751  -4.436 -10.408  1.00 92.15           C
ATOM   3432 1HG1 VAL A 229     -10.843  -4.708 -10.946  1.00 92.15           H
ATOM   3433 2HG1 VAL A 229     -12.623  -4.717 -10.999  1.00 92.15           H
ATOM   3434 3HG1 VAL A 229     -11.762  -3.360 -10.234  1.00 92.15           H
ATOM   3435  CG2 VAL A 229     -13.000  -4.739  -8.238  1.00 92.15           C
ATOM   3436 1HG2 VAL A 229     -13.915  -5.031  -8.754  1.00 92.15           H
ATOM   3437 2HG2 VAL A 229     -12.964  -5.222  -7.261  1.00 92.15           H
ATOM   3438 3HG2 VAL A 229     -12.985  -3.657  -8.108  1.00 92.15           H
ATOM   3439  HN  VAL A 229     -11.415  -6.755  -7.218  1.00 92.15           H
ATOM   3440  N   MET A 230      -9.454  -7.176  -9.704  1.00 83.94           N
ATOM   3441  CA  MET A 230      -8.305  -7.554 -10.509  1.00 83.94           C
ATOM   3442  C   MET A 230      -8.432  -8.997 -11.002  1.00 83.94           C
ATOM   3443  O   MET A 230      -8.187  -9.280 -12.174  1.00 83.94           O
ATOM   3444  HA  MET A 230      -8.304  -6.871 -11.358  1.00 83.94           H
ATOM   3445  CB  MET A 230      -7.029  -7.410  -9.677  1.00 83.94           C
ATOM   3446 1HB  MET A 230      -7.180  -7.854  -8.693  1.00 83.94           H
ATOM   3447 2HB  MET A 230      -6.216  -7.958 -10.152  1.00 83.94           H
ATOM   3448  CG  MET A 230      -6.638  -5.938  -9.524  1.00 83.94           C
ATOM   3449 1HG  MET A 230      -6.427  -5.506 -10.502  1.00 83.94           H
ATOM   3450 2HG  MET A 230      -7.469  -5.375  -9.099  1.00 83.94           H
ATOM   3451  SD  MET A 230      -5.203  -5.794  -8.472  1.00 83.94           S
ATOM   3452  CE  MET A 230      -3.984  -6.597  -9.499  1.00 83.94           C
ATOM   3453 1HE  MET A 230      -4.291  -7.625  -9.691  1.00 83.94           H
ATOM   3454 2HE  MET A 230      -3.896  -6.062 -10.445  1.00 83.94           H
ATOM   3455 3HE  MET A 230      -3.021  -6.595  -8.989  1.00 83.94           H
ATOM   3456  HN  MET A 230      -9.247  -6.944  -8.754  1.00 83.94           H
ATOM   3457  N   ALA A 231      -8.815  -9.872 -10.083  1.00 89.23           N
ATOM   3458  CA  ALA A 231      -8.908 -11.288 -10.391  1.00 89.23           C
ATOM   3459  C   ALA A 231      -9.911 -11.494 -11.528  1.00 89.23           C
ATOM   3460  O   ALA A 231      -9.646 -12.242 -12.468  1.00 89.23           O
ATOM   3461  HA  ALA A 231      -7.924 -11.622 -10.722  1.00 89.23           H
ATOM   3462  CB  ALA A 231      -9.292 -12.062  -9.128  1.00 89.23           C
ATOM   3463 1HB  ALA A 231      -8.532 -11.906  -8.362  1.00 89.23           H
ATOM   3464 2HB  ALA A 231     -10.255 -11.705  -8.763  1.00 89.23           H
ATOM   3465 3HB  ALA A 231      -9.362 -13.124  -9.360  1.00 89.23           H
ATOM   3466  HN  ALA A 231      -9.058  -9.626  -9.145  1.00 89.23           H
ATOM   3467  N   CYS A 232     -11.043 -10.816 -11.405  1.00 89.44           N
ATOM   3468  CA  CYS A 232     -12.096 -10.931 -12.400  1.00 89.44           C
ATOM   3469  C   CYS A 232     -11.558 -10.407 -13.732  1.00 89.44           C
ATOM   3470  O   CYS A 232     -11.700 -11.062 -14.764  1.00 89.44           O
ATOM   3471  HA  CYS A 232     -12.344 -11.990 -12.472  1.00 89.44           H
ATOM   3472  CB  CYS A 232     -13.366 -10.194 -11.967  1.00 89.44           C
ATOM   3473 1HB  CYS A 232     -13.121  -9.173 -11.676  1.00 89.44           H
ATOM   3474 2HB  CYS A 232     -14.061 -10.129 -12.804  1.00 89.44           H
ATOM   3475  SG  CYS A 232     -14.153 -11.072 -10.568  1.00 89.44           S
ATOM   3476  HG  CYS A 232     -13.369 -10.559  -9.624  1.00 89.44           H
ATOM   3477  HN  CYS A 232     -11.246 -10.199 -10.645  1.00 89.44           H
ATOM   3478  N   CYS A 233     -10.950  -9.231 -13.667  1.00 87.85           N
ATOM   3479  CA  CYS A 233     -10.501  -8.554 -14.872  1.00 87.85           C
ATOM   3480  C   CYS A 233      -9.548  -9.488 -15.621  1.00 87.85           C
ATOM   3481  O   CYS A 233      -9.729  -9.741 -16.811  1.00 87.85           O
ATOM   3482  HA  CYS A 233     -11.390  -8.350 -15.467  1.00 87.85           H
ATOM   3483  CB  CYS A 233      -9.847  -7.208 -14.553  1.00 87.85           C
ATOM   3484 1HB  CYS A 233      -9.130  -7.326 -13.740  1.00 87.85           H
ATOM   3485 2HB  CYS A 233      -9.290  -6.851 -15.419  1.00 87.85           H
ATOM   3486  SG  CYS A 233     -11.126  -5.986 -14.085  1.00 87.85           S
ATOM   3487  HG  CYS A 233     -11.292  -6.427 -12.842  1.00 87.85           H
ATOM   3488  HN  CYS A 233     -10.765  -8.744 -12.814  1.00 87.85           H
ATOM   3489  N   TYR A 234      -8.553  -9.975 -14.893  1.00 74.65           N
ATOM   3490  CA  TYR A 234      -7.481 -10.740 -15.506  1.00 74.65           C
ATOM   3491  C   TYR A 234      -7.965 -12.134 -15.910  1.00 74.65           C
ATOM   3492  O   TYR A 234      -7.449 -12.724 -16.859  1.00 74.65           O
ATOM   3493  HA  TYR A 234      -7.154 -10.205 -16.398  1.00 74.65           H
ATOM   3494  CB  TYR A 234      -6.397 -10.879 -14.437  1.00 74.65           C
ATOM   3495 1HB  TYR A 234      -6.865 -11.161 -13.493  1.00 74.65           H
ATOM   3496 2HB  TYR A 234      -5.728 -11.693 -14.716  1.00 74.65           H
ATOM   3497  CG  TYR A 234      -5.569  -9.610 -14.220  1.00 74.65           C
ATOM   3498  CD1 TYR A 234      -5.457  -8.679 -15.232  1.00 74.65           C
ATOM   3499  HD1 TYR A 234      -5.958  -8.847 -16.185  1.00 74.65           H
ATOM   3500  CD2 TYR A 234      -4.936  -9.398 -13.013  1.00 74.65           C
ATOM   3501  HD2 TYR A 234      -5.024 -10.133 -12.214  1.00 74.65           H
ATOM   3502  CE1 TYR A 234      -4.679  -7.485 -15.028  1.00 74.65           C
ATOM   3503  HE1 TYR A 234      -4.582  -6.741 -15.819  1.00 74.65           H
ATOM   3504  CE2 TYR A 234      -4.157  -8.203 -12.809  1.00 74.65           C
ATOM   3505  HE2 TYR A 234      -3.651  -8.023 -11.861  1.00 74.65           H
ATOM   3506  CZ  TYR A 234      -4.067  -7.306 -13.827  1.00 74.65           C
ATOM   3507  OH  TYR A 234      -3.332  -6.178 -13.635  1.00 74.65           O
ATOM   3508  HH  TYR A 234      -2.917  -6.191 -12.725  1.00 74.65           H
ATOM   3509  HN  TYR A 234      -8.473  -9.854 -13.903  1.00 74.65           H
ATOM   3510  N   THR A 235      -8.950 -12.622 -15.170  1.00 84.39           N
ATOM   3511  CA  THR A 235      -9.592 -13.879 -15.513  1.00 84.39           C
ATOM   3512  C   THR A 235     -10.171 -13.815 -16.928  1.00 84.39           C
ATOM   3513  O   THR A 235      -9.982 -14.735 -17.722  1.00 84.39           O
ATOM   3514  HA  THR A 235      -8.834 -14.663 -15.513  1.00 84.39           H
ATOM   3515  CB  THR A 235     -10.640 -14.183 -14.441  1.00 84.39           C
ATOM   3516  HB  THR A 235     -11.419 -13.421 -14.431  1.00 84.39           H
ATOM   3517  OG1 THR A 235      -9.883 -14.303 -13.239  1.00 84.39           O
ATOM   3518  HG1 THR A 235     -10.056 -13.517 -12.645  1.00 84.39           H
ATOM   3519  CG2 THR A 235     -11.278 -15.562 -14.619  1.00 84.39           C
ATOM   3520 1HG2 THR A 235     -10.506 -16.330 -14.560  1.00 84.39           H
ATOM   3521 2HG2 THR A 235     -11.768 -15.613 -15.591  1.00 84.39           H
ATOM   3522 3HG2 THR A 235     -12.014 -15.726 -13.832  1.00 84.39           H
ATOM   3523  HN  THR A 235      -9.309 -12.173 -14.352  1.00 84.39           H
ATOM   3524  N   ILE A 236     -10.864 -12.719 -17.199  1.00 83.57           N
ATOM   3525  CA  ILE A 236     -11.482 -12.528 -18.500  1.00 83.57           C
ATOM   3526  C   ILE A 236     -10.393 -12.281 -19.546  1.00 83.57           C
ATOM   3527  O   ILE A 236     -10.482 -12.777 -20.668  1.00 83.57           O
ATOM   3528  HA  ILE A 236     -12.002 -13.452 -18.754  1.00 83.57           H
ATOM   3529  CB  ILE A 236     -12.535 -11.420 -18.436  1.00 83.57           C
ATOM   3530  HB  ILE A 236     -12.052 -10.510 -18.079  1.00 83.57           H
ATOM   3531  CG1 ILE A 236     -13.638 -11.769 -17.434  1.00 83.57           C
ATOM   3532 1HG1 ILE A 236     -14.281 -12.543 -17.851  1.00 83.57           H
ATOM   3533 2HG1 ILE A 236     -13.193 -12.178 -16.526  1.00 83.57           H
ATOM   3534  CG2 ILE A 236     -13.099 -11.117 -19.826  1.00 83.57           C
ATOM   3535 1HG2 ILE A 236     -12.291 -10.794 -20.483  1.00 83.57           H
ATOM   3536 2HG2 ILE A 236     -13.561 -12.015 -20.234  1.00 83.57           H
ATOM   3537 3HG2 ILE A 236     -13.845 -10.326 -19.751  1.00 83.57           H
ATOM   3538  CD1 ILE A 236     -14.474 -10.535 -17.087  1.00 83.57           C
ATOM   3539 1HD1 ILE A 236     -13.831  -9.772 -16.648  1.00 83.57           H
ATOM   3540 2HD1 ILE A 236     -14.936 -10.144 -17.994  1.00 83.57           H
ATOM   3541 3HD1 ILE A 236     -15.250 -10.811 -16.374  1.00 83.57           H
ATOM   3542  HN  ILE A 236     -11.006 -11.971 -16.550  1.00 83.57           H
ATOM   3543  N   ILE A 237      -9.391 -11.515 -19.142  1.00 79.23           N
ATOM   3544  CA  ILE A 237      -8.285 -11.198 -20.029  1.00 79.23           C
ATOM   3545  C   ILE A 237      -7.638 -12.497 -20.514  1.00 79.23           C
ATOM   3546  O   ILE A 237      -7.463 -12.697 -21.715  1.00 79.23           O
ATOM   3547  HA  ILE A 237      -8.698 -10.675 -20.892  1.00 79.23           H
ATOM   3548  CB  ILE A 237      -7.307 -10.241 -19.346  1.00 79.23           C
ATOM   3549  HB  ILE A 237      -7.148 -10.587 -18.324  1.00 79.23           H
ATOM   3550  CG1 ILE A 237      -7.890  -8.829 -19.259  1.00 79.23           C
ATOM   3551 1HG1 ILE A 237      -7.882  -8.368 -20.247  1.00 79.23           H
ATOM   3552 2HG1 ILE A 237      -8.931  -8.881 -18.940  1.00 79.23           H
ATOM   3553  CG2 ILE A 237      -5.946 -10.257 -20.044  1.00 79.23           C
ATOM   3554 1HG2 ILE A 237      -5.531 -11.265 -20.009  1.00 79.23           H
ATOM   3555 2HG2 ILE A 237      -6.067  -9.950 -21.083  1.00 79.23           H
ATOM   3556 3HG2 ILE A 237      -5.269  -9.569 -19.538  1.00 79.23           H
ATOM   3557  CD1 ILE A 237      -7.092  -7.965 -18.281  1.00 79.23           C
ATOM   3558 1HD1 ILE A 237      -7.123  -8.417 -17.289  1.00 79.23           H
ATOM   3559 2HD1 ILE A 237      -6.058  -7.896 -18.617  1.00 79.23           H
ATOM   3560 3HD1 ILE A 237      -7.528  -6.967 -18.239  1.00 79.23           H
ATOM   3561  HN  ILE A 237      -9.328 -11.114 -18.228  1.00 79.23           H
ATOM   3562  N   ILE A 238      -7.301 -13.346 -19.555  1.00 77.15           N
ATOM   3563  CA  ILE A 238      -6.618 -14.591 -19.864  1.00 77.15           C
ATOM   3564  C   ILE A 238      -7.459 -15.397 -20.856  1.00 77.15           C
ATOM   3565  O   ILE A 238      -6.940 -15.895 -21.854  1.00 77.15           O
ATOM   3566  HA  ILE A 238      -5.672 -14.335 -20.342  1.00 77.15           H
ATOM   3567  CB  ILE A 238      -6.284 -15.353 -18.580  1.00 77.15           C
ATOM   3568  HB  ILE A 238      -7.171 -15.357 -17.945  1.00 77.15           H
ATOM   3569  CG1 ILE A 238      -5.173 -14.650 -17.798  1.00 77.15           C
ATOM   3570 1HG1 ILE A 238      -4.210 -14.852 -18.267  1.00 77.15           H
ATOM   3571 2HG1 ILE A 238      -5.324 -13.571 -17.834  1.00 77.15           H
ATOM   3572  CG2 ILE A 238      -5.938 -16.812 -18.881  1.00 77.15           C
ATOM   3573 1HG2 ILE A 238      -6.788 -17.295 -19.363  1.00 77.15           H
ATOM   3574 2HG2 ILE A 238      -5.074 -16.851 -19.545  1.00 77.15           H
ATOM   3575 3HG2 ILE A 238      -5.706 -17.330 -17.951  1.00 77.15           H
ATOM   3576  CD1 ILE A 238      -5.145 -15.119 -16.342  1.00 77.15           C
ATOM   3577 1HD1 ILE A 238      -6.101 -14.893 -15.869  1.00 77.15           H
ATOM   3578 2HD1 ILE A 238      -4.969 -16.194 -16.310  1.00 77.15           H
ATOM   3579 3HD1 ILE A 238      -4.346 -14.603 -15.809  1.00 77.15           H
ATOM   3580  HN  ILE A 238      -7.486 -13.196 -18.584  1.00 77.15           H
ATOM   3581  N   HIS A 239      -8.743 -15.500 -20.547  1.00 76.62           N
ATOM   3582  CA  HIS A 239      -9.650 -16.285 -21.368  1.00 76.62           C
ATOM   3583  C   HIS A 239      -9.636 -15.751 -22.801  1.00 76.62           C
ATOM   3584  O   HIS A 239      -9.574 -16.525 -23.755  1.00 76.62           O
ATOM   3585  HA  HIS A 239      -9.269 -17.306 -21.366  1.00 76.62           H
ATOM   3586  CB  HIS A 239     -11.052 -16.309 -20.757  1.00 76.62           C
ATOM   3587 1HB  HIS A 239     -10.974 -16.577 -19.703  1.00 76.62           H
ATOM   3588 2HB  HIS A 239     -11.473 -15.304 -20.799  1.00 76.62           H
ATOM   3589  CG  HIS A 239     -12.002 -17.266 -21.437  1.00 76.62           C
ATOM   3590  ND1 HIS A 239     -11.892 -18.641 -21.319  1.00 76.62           N
ATOM   3591  HD1 HIS A 239     -11.198 -19.129 -20.790  1.00 76.62           H
ATOM   3592  CD2 HIS A 239     -13.078 -17.033 -22.241  1.00 76.62           C
ATOM   3593  HD2 HIS A 239     -13.449 -16.053 -22.542  1.00 76.62           H
ATOM   3594  CE1 HIS A 239     -12.864 -19.200 -22.025  1.00 76.62           C
ATOM   3595  HE1 HIS A 239     -13.045 -20.269 -22.132  1.00 76.62           H
ATOM   3596  NE2 HIS A 239     -13.597 -18.202 -22.597  1.00 76.62           N
ATOM   3597  HN  HIS A 239      -9.164 -15.060 -19.754  1.00 76.62           H
ATOM   3598  N   THR A 240      -9.696 -14.431 -22.908  1.00 78.53           N
ATOM   3599  CA  THR A 240      -9.743 -13.787 -24.210  1.00 78.53           C
ATOM   3600  C   THR A 240      -8.445 -14.043 -24.978  1.00 78.53           C
ATOM   3601  O   THR A 240      -8.468 -14.252 -26.190  1.00 78.53           O
ATOM   3602  HA  THR A 240     -10.550 -14.238 -24.787  1.00 78.53           H
ATOM   3603  CB  THR A 240     -10.038 -12.302 -23.992  1.00 78.53           C
ATOM   3604  HB  THR A 240      -9.186 -11.799 -23.535  1.00 78.53           H
ATOM   3605  OG1 THR A 240     -11.240 -12.295 -23.227  1.00 78.53           O
ATOM   3606  HG1 THR A 240     -11.028 -12.170 -22.258  1.00 78.53           H
ATOM   3607  CG2 THR A 240     -10.417 -11.584 -25.289  1.00 78.53           C
ATOM   3608 1HG2 THR A 240     -11.310 -12.045 -25.712  1.00 78.53           H
ATOM   3609 2HG2 THR A 240      -9.596 -11.663 -26.001  1.00 78.53           H
ATOM   3610 3HG2 THR A 240     -10.616 -10.533 -25.078  1.00 78.53           H
ATOM   3611  HN  THR A 240      -9.713 -13.807 -22.127  1.00 78.53           H
ATOM   3612  N   LEU A 241      -7.344 -14.018 -24.242  1.00 73.67           N
ATOM   3613  CA  LEU A 241      -6.031 -14.121 -24.855  1.00 73.67           C
ATOM   3614  C   LEU A 241      -5.805 -15.558 -25.329  1.00 73.67           C
ATOM   3615  O   LEU A 241      -5.183 -15.783 -26.366  1.00 73.67           O
ATOM   3616  HA  LEU A 241      -6.025 -13.465 -25.726  1.00 73.67           H
ATOM   3617  CB  LEU A 241      -4.951 -13.612 -23.898  1.00 73.67           C
ATOM   3618 1HB  LEU A 241      -5.112 -14.072 -22.923  1.00 73.67           H
ATOM   3619 2HB  LEU A 241      -3.982 -13.958 -24.258  1.00 73.67           H
ATOM   3620  CG  LEU A 241      -4.883 -12.095 -23.709  1.00 73.67           C
ATOM   3621  HG  LEU A 241      -5.849 -11.753 -23.339  1.00 73.67           H
ATOM   3622  CD1 LEU A 241      -3.837 -11.720 -22.657  1.00 73.67           C
ATOM   3623 1HD1 LEU A 241      -4.100 -12.179 -21.704  1.00 73.67           H
ATOM   3624 2HD1 LEU A 241      -2.858 -12.078 -22.974  1.00 73.67           H
ATOM   3625 3HD1 LEU A 241      -3.809 -10.637 -22.543  1.00 73.67           H
ATOM   3626  CD2 LEU A 241      -4.633 -11.388 -25.042  1.00 73.67           C
ATOM   3627 1HD2 LEU A 241      -3.688 -11.730 -25.465  1.00 73.67           H
ATOM   3628 2HD2 LEU A 241      -5.444 -11.618 -25.733  1.00 73.67           H
ATOM   3629 3HD2 LEU A 241      -4.589 -10.311 -24.880  1.00 73.67           H
ATOM   3630  HN  LEU A 241      -7.339 -13.930 -23.246  1.00 73.67           H
ATOM   3631  N   ILE A 242      -6.323 -16.493 -24.546  1.00 74.33           N
ATOM   3632  CA  ILE A 242      -6.204 -17.902 -24.884  1.00 74.33           C
ATOM   3633  C   ILE A 242      -6.964 -18.176 -26.183  1.00 74.33           C
ATOM   3634  O   ILE A 242      -6.465 -18.878 -27.061  1.00 74.33           O
ATOM   3635  HA  ILE A 242      -5.147 -18.110 -25.051  1.00 74.33           H
ATOM   3636  CB  ILE A 242      -6.657 -18.774 -23.711  1.00 74.33           C
ATOM   3637  HB  ILE A 242      -7.608 -18.388 -23.346  1.00 74.33           H
ATOM   3638  CG1 ILE A 242      -5.661 -18.694 -22.552  1.00 74.33           C
ATOM   3639 1HG1 ILE A 242      -4.727 -19.179 -22.836  1.00 74.33           H
ATOM   3640 2HG1 ILE A 242      -5.427 -17.651 -22.341  1.00 74.33           H
ATOM   3641  CG2 ILE A 242      -6.897 -20.216 -24.161  1.00 74.33           C
ATOM   3642 1HG2 ILE A 242      -7.672 -20.233 -24.929  1.00 74.33           H
ATOM   3643 2HG2 ILE A 242      -5.974 -20.629 -24.568  1.00 74.33           H
ATOM   3644 3HG2 ILE A 242      -7.218 -20.814 -23.309  1.00 74.33           H
ATOM   3645  CD1 ILE A 242      -6.227 -19.360 -21.296  1.00 74.33           C
ATOM   3646 1HD1 ILE A 242      -7.148 -18.856 -21.002  1.00 74.33           H
ATOM   3647 2HD1 ILE A 242      -6.438 -20.409 -21.505  1.00 74.33           H
ATOM   3648 3HD1 ILE A 242      -5.500 -19.289 -20.488  1.00 74.33           H
ATOM   3649  HN  ILE A 242      -6.815 -16.303 -23.697  1.00 74.33           H
ATOM   3650  N   GLN A 243      -8.157 -17.607 -26.265  1.00 70.51           N
ATOM   3651  CA  GLN A 243      -8.994 -17.787 -27.439  1.00 70.51           C
ATOM   3652  C   GLN A 243      -8.334 -17.149 -28.664  1.00 70.51           C
ATOM   3653  O   GLN A 243      -8.531 -17.607 -29.788  1.00 70.51           O
ATOM   3654  HA  GLN A 243      -9.069 -18.865 -27.579  1.00 70.51           H
ATOM   3655  CB  GLN A 243     -10.393 -17.213 -27.209  1.00 70.51           C
ATOM   3656 1HB  GLN A 243     -10.314 -16.203 -26.806  1.00 70.51           H
ATOM   3657 2HB  GLN A 243     -10.920 -17.136 -28.160  1.00 70.51           H
ATOM   3658  CG  GLN A 243     -11.194 -18.091 -26.246  1.00 70.51           C
ATOM   3659 1HG  GLN A 243     -11.186 -19.123 -26.596  1.00 70.51           H
ATOM   3660 2HG  GLN A 243     -10.722 -18.084 -25.263  1.00 70.51           H
ATOM   3661  CD  GLN A 243     -12.638 -17.599 -26.127  1.00 70.51           C
ATOM   3662  OE1 GLN A 243     -12.999 -16.534 -26.600  1.00 70.51           O
ATOM   3663  NE2 GLN A 243     -13.441 -18.432 -25.471  1.00 70.51           N
ATOM   3664 1HE2 GLN A 243     -13.082 -19.291 -25.108  1.00 70.51           H
ATOM   3665 2HE2 GLN A 243     -14.405 -18.198 -25.342  1.00 70.51           H
ATOM   3666  HN  GLN A 243      -8.553 -17.033 -25.548  1.00 70.51           H
ATOM   3667  N   ALA A 244      -7.565 -16.102 -28.403  1.00 70.62           N
ATOM   3668  CA  ALA A 244      -6.837 -15.426 -29.464  1.00 70.62           C
ATOM   3669  C   ALA A 244      -5.642 -16.284 -29.884  1.00 70.62           C
ATOM   3670  O   ALA A 244      -4.554 -16.155 -29.324  1.00 70.62           O
ATOM   3671  HA  ALA A 244      -7.512 -15.319 -30.313  1.00 70.62           H
ATOM   3672  CB  ALA A 244      -6.418 -14.034 -28.988  1.00 70.62           C
ATOM   3673 1HB  ALA A 244      -7.305 -13.455 -28.730  1.00 70.62           H
ATOM   3674 2HB  ALA A 244      -5.777 -14.127 -28.111  1.00 70.62           H
ATOM   3675 3HB  ALA A 244      -5.872 -13.527 -29.784  1.00 70.62           H
ATOM   3676  HN  ALA A 244      -7.435 -15.717 -27.490  1.00 70.62           H
ATOM   3677  N   LYS A 245      -5.884 -17.140 -30.865  1.00 57.82           N
ATOM   3678  CA  LYS A 245      -4.856 -18.055 -31.331  1.00 57.82           C
ATOM   3679  C   LYS A 245      -3.604 -17.260 -31.706  1.00 57.82           C
ATOM   3680  O   LYS A 245      -2.566 -17.842 -32.019  1.00 57.82           O
ATOM   3681  HA  LYS A 245      -4.609 -18.718 -30.502  1.00 57.82           H
ATOM   3682  CB  LYS A 245      -5.392 -18.930 -32.466  1.00 57.82           C
ATOM   3683 1HB  LYS A 245      -5.868 -18.304 -33.220  1.00 57.82           H
ATOM   3684 2HB  LYS A 245      -4.564 -19.444 -32.956  1.00 57.82           H
ATOM   3685  CG  LYS A 245      -6.396 -19.957 -31.939  1.00 57.82           C
ATOM   3686 1HG  LYS A 245      -5.973 -20.476 -31.078  1.00 57.82           H
ATOM   3687 2HG  LYS A 245      -7.296 -19.448 -31.595  1.00 57.82           H
ATOM   3688  CD  LYS A 245      -6.762 -20.973 -33.024  1.00 57.82           C
ATOM   3689 1HD  LYS A 245      -7.291 -20.471 -33.833  1.00 57.82           H
ATOM   3690 2HD  LYS A 245      -5.853 -21.396 -33.452  1.00 57.82           H
ATOM   3691  CE  LYS A 245      -7.634 -22.093 -32.454  1.00 57.82           C
ATOM   3692 1HE  LYS A 245      -7.154 -22.524 -31.575  1.00 57.82           H
ATOM   3693 2HE  LYS A 245      -8.591 -21.687 -32.128  1.00 57.82           H
ATOM   3694  NZ  LYS A 245      -7.855 -23.146 -33.471  1.00 57.82           N
ATOM   3695 1HZ  LYS A 245      -8.432 -23.880 -33.077  1.00 57.82           H
ATOM   3696 2HZ  LYS A 245      -8.322 -22.744 -34.276  1.00 57.82           H
ATOM   3697 3HZ  LYS A 245      -6.963 -23.533 -33.756  1.00 57.82           H
ATOM   3698  HN  LYS A 245      -6.762 -17.214 -31.339  1.00 57.82           H
ATOM   3699  N   LYS A 246      -3.742 -15.943 -31.661  1.00 51.86           N
ATOM   3700  CA  LYS A 246      -2.685 -15.064 -32.130  1.00 51.86           C
ATOM   3701  C   LYS A 246      -1.554 -15.038 -31.099  1.00 51.86           C
ATOM   3702  O   LYS A 246      -1.740 -14.562 -29.981  1.00 51.86           O
ATOM   3703  HA  LYS A 246      -2.297 -15.484 -33.058  1.00 51.86           H
ATOM   3704  CB  LYS A 246      -3.247 -13.679 -32.460  1.00 51.86           C
ATOM   3705 1HB  LYS A 246      -3.913 -13.353 -31.661  1.00 51.86           H
ATOM   3706 2HB  LYS A 246      -2.434 -12.956 -32.512  1.00 51.86           H
ATOM   3707  CG  LYS A 246      -4.006 -13.699 -33.789  1.00 51.86           C
ATOM   3708 1HG  LYS A 246      -3.425 -14.240 -34.535  1.00 51.86           H
ATOM   3709 2HG  LYS A 246      -4.947 -14.235 -33.666  1.00 51.86           H
ATOM   3710  CD  LYS A 246      -4.283 -12.277 -34.282  1.00 51.86           C
ATOM   3711 1HD  LYS A 246      -4.950 -11.770 -33.585  1.00 51.86           H
ATOM   3712 2HD  LYS A 246      -3.353 -11.709 -34.305  1.00 51.86           H
ATOM   3713  CE  LYS A 246      -4.912 -12.294 -35.677  1.00 51.86           C
ATOM   3714 1HE  LYS A 246      -4.324 -12.930 -36.340  1.00 51.86           H
ATOM   3715 2HE  LYS A 246      -5.912 -12.725 -35.627  1.00 51.86           H
ATOM   3716  NZ  LYS A 246      -4.983 -10.923 -36.230  1.00 51.86           N
ATOM   3717 1HZ  LYS A 246      -5.424 -10.950 -37.143  1.00 51.86           H
ATOM   3718 2HZ  LYS A 246      -5.529 -10.336 -35.609  1.00 51.86           H
ATOM   3719 3HZ  LYS A 246      -4.047 -10.545 -36.317  1.00 51.86           H
ATOM   3720  HN  LYS A 246      -4.556 -15.478 -31.313  1.00 51.86           H
ATOM   3721  N   SER A 247      -0.407 -15.556 -31.514  1.00 54.98           N
ATOM   3722  CA  SER A 247       0.736 -15.653 -30.622  1.00 54.98           C
ATOM   3723  C   SER A 247       1.001 -14.298 -29.962  1.00 54.98           C
ATOM   3724  O   SER A 247       1.281 -14.231 -28.766  1.00 54.98           O
ATOM   3725  HA  SER A 247       0.456 -16.395 -29.874  1.00 54.98           H
ATOM   3726  CB  SER A 247       1.981 -16.131 -31.372  1.00 54.98           C
ATOM   3727 1HB  SER A 247       2.246 -17.133 -31.034  1.00 54.98           H
ATOM   3728 2HB  SER A 247       1.758 -16.202 -32.437  1.00 54.98           H
ATOM   3729  OG  SER A 247       3.089 -15.257 -31.178  1.00 54.98           O
ATOM   3730  HG  SER A 247       3.875 -15.578 -31.706  1.00 54.98           H
ATOM   3731  HN  SER A 247      -0.253 -15.905 -32.438  1.00 54.98           H
ATOM   3732  N   SER A 248       0.904 -13.253 -30.770  1.00 56.98           N
ATOM   3733  CA  SER A 248       1.327 -11.932 -30.339  1.00 56.98           C
ATOM   3734  C   SER A 248       0.642 -11.567 -29.021  1.00 56.98           C
ATOM   3735  O   SER A 248       1.135 -10.722 -28.275  1.00 56.98           O
ATOM   3736  HA  SER A 248       2.406 -12.005 -30.202  1.00 56.98           H
ATOM   3737  CB  SER A 248       1.020 -10.880 -31.407  1.00 56.98           C
ATOM   3738 1HB  SER A 248       1.490  -9.935 -31.130  1.00 56.98           H
ATOM   3739 2HB  SER A 248       1.458 -11.187 -32.356  1.00 56.98           H
ATOM   3740  OG  SER A 248      -0.381 -10.681 -31.573  1.00 56.98           O
ATOM   3741  HG  SER A 248      -0.547  -9.965 -32.251  1.00 56.98           H
ATOM   3742  HN  SER A 248       0.544 -13.298 -31.702  1.00 56.98           H
ATOM   3743  N   LYS A 249      -0.483 -12.221 -28.775  1.00 52.42           N
ATOM   3744  CA  LYS A 249      -1.273 -11.932 -27.590  1.00 52.42           C
ATOM   3745  C   LYS A 249      -0.627 -12.602 -26.376  1.00 52.42           C
ATOM   3746  O   LYS A 249      -0.905 -12.231 -25.236  1.00 52.42           O
ATOM   3747  HA  LYS A 249      -1.253 -10.852 -27.439  1.00 52.42           H
ATOM   3748  CB  LYS A 249      -2.733 -12.331 -27.809  1.00 52.42           C
ATOM   3749 1HB  LYS A 249      -2.785 -13.367 -28.145  1.00 52.42           H
ATOM   3750 2HB  LYS A 249      -3.275 -12.276 -26.865  1.00 52.42           H
ATOM   3751  CG  LYS A 249      -3.402 -11.421 -28.841  1.00 52.42           C
ATOM   3752 1HG  LYS A 249      -3.133 -10.384 -28.645  1.00 52.42           H
ATOM   3753 2HG  LYS A 249      -3.032 -11.663 -29.838  1.00 52.42           H
ATOM   3754  CD  LYS A 249      -4.924 -11.576 -28.805  1.00 52.42           C
ATOM   3755 1HD  LYS A 249      -5.194 -12.605 -29.041  1.00 52.42           H
ATOM   3756 2HD  LYS A 249      -5.289 -11.373 -27.798  1.00 52.42           H
ATOM   3757  CE  LYS A 249      -5.595 -10.625 -29.798  1.00 52.42           C
ATOM   3758 1HE  LYS A 249      -5.267  -9.603 -29.611  1.00 52.42           H
ATOM   3759 2HE  LYS A 249      -5.291 -10.877 -30.814  1.00 52.42           H
ATOM   3760  NZ  LYS A 249      -7.068 -10.708 -29.680  1.00 52.42           N
ATOM   3761 1HZ  LYS A 249      -7.472  -9.790 -29.828  1.00 52.42           H
ATOM   3762 2HZ  LYS A 249      -7.427 -11.352 -30.377  1.00 52.42           H
ATOM   3763 3HZ  LYS A 249      -7.315 -11.041 -28.754  1.00 52.42           H
ATOM   3764  HN  LYS A 249      -0.855 -12.936 -29.366  1.00 52.42           H
ATOM   3765  N   HIS A 250       0.222 -13.578 -26.660  1.00 52.01           N
ATOM   3766  CA  HIS A 250       0.859 -14.348 -25.605  1.00 52.01           C
ATOM   3767  C   HIS A 250       1.767 -13.433 -24.780  1.00 52.01           C
ATOM   3768  O   HIS A 250       1.884 -13.600 -23.567  1.00 52.01           O
ATOM   3769  HA  HIS A 250       0.060 -14.725 -24.967  1.00 52.01           H
ATOM   3770  CB  HIS A 250       1.602 -15.553 -26.185  1.00 52.01           C
ATOM   3771 1HB  HIS A 250       2.005 -15.284 -27.161  1.00 52.01           H
ATOM   3772 2HB  HIS A 250       2.451 -15.788 -25.542  1.00 52.01           H
ATOM   3773  CG  HIS A 250       0.746 -16.788 -26.333  1.00 52.01           C
ATOM   3774  ND1 HIS A 250       0.350 -17.560 -25.255  1.00 52.01           N
ATOM   3775  HD1 HIS A 250       0.580 -17.389 -24.297  1.00 52.01           H
ATOM   3776  CD2 HIS A 250       0.213 -17.376 -27.444  1.00 52.01           C
ATOM   3777  HD2 HIS A 250       0.330 -17.024 -28.468  1.00 52.01           H
ATOM   3778  CE1 HIS A 250      -0.386 -18.565 -25.708  1.00 52.01           C
ATOM   3779  HE1 HIS A 250      -0.845 -19.347 -25.103  1.00 52.01           H
ATOM   3780  NE2 HIS A 250      -0.469 -18.449 -27.064  1.00 52.01           N
ATOM   3781  HN  HIS A 250       0.476 -13.845 -27.590  1.00 52.01           H
ATOM   3782  N   LYS A 251       2.386 -12.487 -25.470  1.00 55.53           N
ATOM   3783  CA  LYS A 251       3.263 -11.533 -24.813  1.00 55.53           C
ATOM   3784  C   LYS A 251       2.457 -10.725 -23.794  1.00 55.53           C
ATOM   3785  O   LYS A 251       2.873 -10.577 -22.646  1.00 55.53           O
ATOM   3786  HA  LYS A 251       4.023 -12.103 -24.279  1.00 55.53           H
ATOM   3787  CB  LYS A 251       3.987 -10.670 -25.848  1.00 55.53           C
ATOM   3788 1HB  LYS A 251       3.278 -10.326 -26.601  1.00 55.53           H
ATOM   3789 2HB  LYS A 251       4.394  -9.782 -25.365  1.00 55.53           H
ATOM   3790  CG  LYS A 251       5.115 -11.453 -26.522  1.00 55.53           C
ATOM   3791 1HG  LYS A 251       5.694 -11.985 -25.768  1.00 55.53           H
ATOM   3792 2HG  LYS A 251       4.693 -12.205 -27.189  1.00 55.53           H
ATOM   3793  CD  LYS A 251       6.034 -10.520 -27.314  1.00 55.53           C
ATOM   3794 1HD  LYS A 251       5.478 -10.067 -28.135  1.00 55.53           H
ATOM   3795 2HD  LYS A 251       6.373  -9.707 -26.672  1.00 55.53           H
ATOM   3796  CE  LYS A 251       7.242 -11.279 -27.866  1.00 55.53           C
ATOM   3797 1HE  LYS A 251       7.691 -11.883 -27.078  1.00 55.53           H
ATOM   3798 2HE  LYS A 251       6.921 -11.965 -28.650  1.00 55.53           H
ATOM   3799  NZ  LYS A 251       8.245 -10.334 -28.407  1.00 55.53           N
ATOM   3800 1HZ  LYS A 251       9.046 -10.852 -28.750  1.00 55.53           H
ATOM   3801 2HZ  LYS A 251       7.834  -9.804 -29.168  1.00 55.53           H
ATOM   3802 3HZ  LYS A 251       8.540  -9.699 -27.674  1.00 55.53           H
ATOM   3803  HN  LYS A 251       2.296 -12.367 -26.459  1.00 55.53           H
ATOM   3804  N   ALA A 252       1.319 -10.223 -24.250  1.00 62.45           N
ATOM   3805  CA  ALA A 252       0.478  -9.390 -23.408  1.00 62.45           C
ATOM   3806  C   ALA A 252      -0.021 -10.213 -22.219  1.00 62.45           C
ATOM   3807  O   ALA A 252      -0.204  -9.682 -21.125  1.00 62.45           O
ATOM   3808  HA  ALA A 252       1.089  -8.567 -23.038  1.00 62.45           H
ATOM   3809  CB  ALA A 252      -0.670  -8.816 -24.242  1.00 62.45           C
ATOM   3810 1HB  ALA A 252      -0.263  -8.216 -25.055  1.00 62.45           H
ATOM   3811 2HB  ALA A 252      -1.263  -9.632 -24.654  1.00 62.45           H
ATOM   3812 3HB  ALA A 252      -1.301  -8.191 -23.610  1.00 62.45           H
ATOM   3813  HN  ALA A 252       0.971 -10.377 -25.175  1.00 62.45           H
ATOM   3814  N   LEU A 253      -0.227 -11.497 -22.474  1.00 62.25           N
ATOM   3815  CA  LEU A 253      -0.675 -12.405 -21.431  1.00 62.25           C
ATOM   3816  C   LEU A 253       0.392 -12.487 -20.338  1.00 62.25           C
ATOM   3817  O   LEU A 253       0.099 -12.278 -19.162  1.00 62.25           O
ATOM   3818  HA  LEU A 253      -1.582 -11.982 -20.998  1.00 62.25           H
ATOM   3819  CB  LEU A 253      -1.050 -13.763 -22.028  1.00 62.25           C
ATOM   3820 1HB  LEU A 253      -1.793 -13.602 -22.810  1.00 62.25           H
ATOM   3821 2HB  LEU A 253      -0.167 -14.182 -22.509  1.00 62.25           H
ATOM   3822  CG  LEU A 253      -1.601 -14.798 -21.045  1.00 62.25           C
ATOM   3823  HG  LEU A 253      -0.877 -14.925 -20.241  1.00 62.25           H
ATOM   3824  CD1 LEU A 253      -2.904 -14.310 -20.408  1.00 62.25           C
ATOM   3825 1HD1 LEU A 253      -2.719 -13.380 -19.869  1.00 62.25           H
ATOM   3826 2HD1 LEU A 253      -3.647 -14.136 -21.186  1.00 62.25           H
ATOM   3827 3HD1 LEU A 253      -3.274 -15.064 -19.714  1.00 62.25           H
ATOM   3828  CD2 LEU A 253      -1.769 -16.160 -21.721  1.00 62.25           C
ATOM   3829 1HD2 LEU A 253      -2.463 -16.068 -22.557  1.00 62.25           H
ATOM   3830 2HD2 LEU A 253      -0.803 -16.506 -22.087  1.00 62.25           H
ATOM   3831 3HD2 LEU A 253      -2.163 -16.877 -21.000  1.00 62.25           H
ATOM   3832  HN  LEU A 253      -0.092 -11.918 -23.371  1.00 62.25           H
ATOM   3833  N   LYS A 254       1.609 -12.791 -20.766  1.00 63.40           N
ATOM   3834  CA  LYS A 254       2.696 -13.018 -19.829  1.00 63.40           C
ATOM   3835  C   LYS A 254       2.863 -11.785 -18.939  1.00 63.40           C
ATOM   3836  O   LYS A 254       3.035 -11.909 -17.727  1.00 63.40           O
ATOM   3837  HA  LYS A 254       2.414 -13.863 -19.200  1.00 63.40           H
ATOM   3838  CB  LYS A 254       3.971 -13.416 -20.574  1.00 63.40           C
ATOM   3839 1HB  LYS A 254       3.744 -14.195 -21.302  1.00 63.40           H
ATOM   3840 2HB  LYS A 254       4.352 -12.561 -21.133  1.00 63.40           H
ATOM   3841  CG  LYS A 254       5.042 -13.915 -19.602  1.00 63.40           C
ATOM   3842 1HG  LYS A 254       5.330 -13.108 -18.928  1.00 63.40           H
ATOM   3843 2HG  LYS A 254       4.634 -14.715 -18.985  1.00 63.40           H
ATOM   3844  CD  LYS A 254       6.274 -14.422 -20.355  1.00 63.40           C
ATOM   3845 1HD  LYS A 254       5.980 -15.205 -21.053  1.00 63.40           H
ATOM   3846 2HD  LYS A 254       6.702 -13.612 -20.946  1.00 63.40           H
ATOM   3847  CE  LYS A 254       7.325 -14.963 -19.385  1.00 63.40           C
ATOM   3848 1HE  LYS A 254       7.651 -14.169 -18.712  1.00 63.40           H
ATOM   3849 2HE  LYS A 254       6.889 -15.747 -18.766  1.00 63.40           H
ATOM   3850  NZ  LYS A 254       8.488 -15.499 -20.127  1.00 63.40           N
ATOM   3851 1HZ  LYS A 254       9.181 -15.840 -19.470  1.00 63.40           H
ATOM   3852 2HZ  LYS A 254       8.185 -16.261 -20.724  1.00 63.40           H
ATOM   3853 3HZ  LYS A 254       8.894 -14.765 -20.696  1.00 63.40           H
ATOM   3854  HN  LYS A 254       1.856 -12.882 -21.730  1.00 63.40           H
ATOM   3855  N   VAL A 255       2.806 -10.624 -19.574  1.00 63.30           N
ATOM   3856  CA  VAL A 255       2.926  -9.369 -18.852  1.00 63.30           C
ATOM   3857  C   VAL A 255       1.891  -9.334 -17.725  1.00 63.30           C
ATOM   3858  O   VAL A 255       2.238  -9.111 -16.566  1.00 63.30           O
ATOM   3859  HA  VAL A 255       3.923  -9.335 -18.413  1.00 63.30           H
ATOM   3860  CB  VAL A 255       2.794  -8.193 -19.821  1.00 63.30           C
ATOM   3861  HB  VAL A 255       1.943  -8.389 -20.473  1.00 63.30           H
ATOM   3862  CG1 VAL A 255       2.519  -6.890 -19.068  1.00 63.30           C
ATOM   3863 1HG1 VAL A 255       1.590  -6.985 -18.506  1.00 63.30           H
ATOM   3864 2HG1 VAL A 255       3.340  -6.686 -18.381  1.00 63.30           H
ATOM   3865 3HG1 VAL A 255       2.430  -6.070 -19.781  1.00 63.30           H
ATOM   3866  CG2 VAL A 255       4.040  -8.065 -20.700  1.00 63.30           C
ATOM   3867 1HG2 VAL A 255       4.914  -7.902 -20.070  1.00 63.30           H
ATOM   3868 2HG2 VAL A 255       4.173  -8.980 -21.277  1.00 63.30           H
ATOM   3869 3HG2 VAL A 255       3.920  -7.221 -21.380  1.00 63.30           H
ATOM   3870  HN  VAL A 255       2.682 -10.533 -20.562  1.00 63.30           H
ATOM   3871  N   THR A 256       0.642  -9.556 -18.105  1.00 61.58           N
ATOM   3872  CA  THR A 256      -0.470  -9.307 -17.204  1.00 61.58           C
ATOM   3873  C   THR A 256      -0.411 -10.258 -16.007  1.00 61.58           C
ATOM   3874  O   THR A 256      -0.648  -9.849 -14.872  1.00 61.58           O
ATOM   3875  HA  THR A 256      -0.374  -8.294 -16.812  1.00 61.58           H
ATOM   3876  CB  THR A 256      -1.766  -9.422 -18.008  1.00 61.58           C
ATOM   3877  HB  THR A 256      -1.960 -10.458 -18.288  1.00 61.58           H
ATOM   3878  OG1 THR A 256      -1.583  -8.516 -19.093  1.00 61.58           O
ATOM   3879  HG1 THR A 256      -1.412  -9.024 -19.938  1.00 61.58           H
ATOM   3880  CG2 THR A 256      -2.975  -8.862 -17.256  1.00 61.58           C
ATOM   3881 1HG2 THR A 256      -2.809  -7.807 -17.036  1.00 61.58           H
ATOM   3882 2HG2 THR A 256      -3.109  -9.411 -16.324  1.00 61.58           H
ATOM   3883 3HG2 THR A 256      -3.868  -8.969 -17.871  1.00 61.58           H
ATOM   3884  HN  THR A 256       0.385  -9.900 -19.008  1.00 61.58           H
ATOM   3885  N   ILE A 257      -0.094 -11.510 -16.303  1.00 70.01           N
ATOM   3886  CA  ILE A 257       0.021 -12.519 -15.263  1.00 70.01           C
ATOM   3887  C   ILE A 257       1.102 -12.096 -14.266  1.00 70.01           C
ATOM   3888  O   ILE A 257       0.892 -12.156 -13.055  1.00 70.01           O
ATOM   3889  HA  ILE A 257      -0.934 -12.559 -14.740  1.00 70.01           H
ATOM   3890  CB  ILE A 257       0.259 -13.899 -15.879  1.00 70.01           C
ATOM   3891  HB  ILE A 257       1.072 -13.816 -16.600  1.00 70.01           H
ATOM   3892  CG1 ILE A 257      -0.976 -14.378 -16.644  1.00 70.01           C
ATOM   3893 1HG1 ILE A 257      -1.809 -14.506 -15.953  1.00 70.01           H
ATOM   3894 2HG1 ILE A 257      -1.277 -13.620 -17.368  1.00 70.01           H
ATOM   3895  CG2 ILE A 257       0.700 -14.906 -14.815  1.00 70.01           C
ATOM   3896 1HG2 ILE A 257       1.627 -14.564 -14.354  1.00 70.01           H
ATOM   3897 2HG2 ILE A 257      -0.074 -14.992 -14.053  1.00 70.01           H
ATOM   3898 3HG2 ILE A 257       0.862 -15.878 -15.280  1.00 70.01           H
ATOM   3899  CD1 ILE A 257      -0.697 -15.698 -17.365  1.00 70.01           C
ATOM   3900 1HD1 ILE A 257       0.121 -15.559 -18.073  1.00 70.01           H
ATOM   3901 2HD1 ILE A 257      -0.420 -16.459 -16.636  1.00 70.01           H
ATOM   3902 3HD1 ILE A 257      -1.591 -16.016 -17.901  1.00 70.01           H
ATOM   3903  HN  ILE A 257       0.082 -11.838 -17.231  1.00 70.01           H
ATOM   3904  N   THR A 258       2.235 -11.678 -14.812  1.00 74.78           N
ATOM   3905  CA  THR A 258       3.393 -11.371 -13.990  1.00 74.78           C
ATOM   3906  C   THR A 258       3.050 -10.283 -12.970  1.00 74.78           C
ATOM   3907  O   THR A 258       3.357 -10.418 -11.787  1.00 74.78           O
ATOM   3908  HA  THR A 258       3.661 -12.265 -13.427  1.00 74.78           H
ATOM   3909  CB  THR A 258       4.545 -10.989 -14.921  1.00 74.78           C
ATOM   3910  HB  THR A 258       4.327 -10.062 -15.451  1.00 74.78           H
ATOM   3911  OG1 THR A 258       4.723 -12.140 -15.743  1.00 74.78           O
ATOM   3912  HG1 THR A 258       4.284 -11.998 -16.630  1.00 74.78           H
ATOM   3913  CG2 THR A 258       5.876 -10.852 -14.179  1.00 74.78           C
ATOM   3914 1HG2 THR A 258       6.128 -11.801 -13.705  1.00 74.78           H
ATOM   3915 2HG2 THR A 258       5.790 -10.077 -13.417  1.00 74.78           H
ATOM   3916 3HG2 THR A 258       6.660 -10.580 -14.886  1.00 74.78           H
ATOM   3917  HN  THR A 258       2.367 -11.548 -15.795  1.00 74.78           H
ATOM   3918  N   VAL A 259       2.419  -9.229 -13.466  1.00 69.22           N
ATOM   3919  CA  VAL A 259       2.084  -8.093 -12.625  1.00 69.22           C
ATOM   3920  C   VAL A 259       1.144  -8.549 -11.508  1.00 69.22           C
ATOM   3921  O   VAL A 259       1.327  -8.182 -10.348  1.00 69.22           O
ATOM   3922  HA  VAL A 259       3.010  -7.731 -12.178  1.00 69.22           H
ATOM   3923  CB  VAL A 259       1.498  -6.966 -13.477  1.00 69.22           C
ATOM   3924  HB  VAL A 259       0.669  -7.377 -14.053  1.00 69.22           H
ATOM   3925  CG1 VAL A 259       0.945  -5.843 -12.596  1.00 69.22           C
ATOM   3926 1HG1 VAL A 259       0.160  -6.239 -11.952  1.00 69.22           H
ATOM   3927 2HG1 VAL A 259       1.748  -5.435 -11.982  1.00 69.22           H
ATOM   3928 3HG1 VAL A 259       0.535  -5.055 -13.227  1.00 69.22           H
ATOM   3929  CG2 VAL A 259       2.535  -6.428 -14.464  1.00 69.22           C
ATOM   3930 1HG2 VAL A 259       3.393  -6.040 -13.915  1.00 69.22           H
ATOM   3931 2HG2 VAL A 259       2.860  -7.232 -15.124  1.00 69.22           H
ATOM   3932 3HG2 VAL A 259       2.092  -5.628 -15.057  1.00 69.22           H
ATOM   3933  HN  VAL A 259       2.137  -9.145 -14.422  1.00 69.22           H
ATOM   3934  N   LEU A 260       0.157  -9.344 -11.897  1.00 68.18           N
ATOM   3935  CA  LEU A 260      -0.826  -9.837 -10.947  1.00 68.18           C
ATOM   3936  C   LEU A 260      -0.118 -10.657  -9.866  1.00 68.18           C
ATOM   3937  O   LEU A 260      -0.331 -10.437  -8.675  1.00 68.18           O
ATOM   3938  HA  LEU A 260      -1.287  -8.969 -10.475  1.00 68.18           H
ATOM   3939  CB  LEU A 260      -1.935 -10.602 -11.671  1.00 68.18           C
ATOM   3940 1HB  LEU A 260      -2.424  -9.920 -12.367  1.00 68.18           H
ATOM   3941 2HB  LEU A 260      -1.475 -11.390 -12.267  1.00 68.18           H
ATOM   3942  CG  LEU A 260      -3.006 -11.233 -10.780  1.00 68.18           C
ATOM   3943  HG  LEU A 260      -2.508 -11.840 -10.024  1.00 68.18           H
ATOM   3944  CD1 LEU A 260      -3.808 -10.159 -10.042  1.00 68.18           C
ATOM   3945 1HD1 LEU A 260      -3.137  -9.570  -9.417  1.00 68.18           H
ATOM   3946 2HD1 LEU A 260      -4.296  -9.508 -10.767  1.00 68.18           H
ATOM   3947 3HD1 LEU A 260      -4.563 -10.636  -9.416  1.00 68.18           H
ATOM   3948  CD2 LEU A 260      -3.909 -12.169 -11.587  1.00 68.18           C
ATOM   3949 1HD2 LEU A 260      -4.401 -11.605 -12.380  1.00 68.18           H
ATOM   3950 2HD2 LEU A 260      -3.307 -12.964 -12.027  1.00 68.18           H
ATOM   3951 3HD2 LEU A 260      -4.661 -12.604 -10.930  1.00 68.18           H
ATOM   3952  HN  LEU A 260       0.024  -9.650 -12.839  1.00 68.18           H
ATOM   3953  N   THR A 261       0.711 -11.585 -10.321  1.00 80.41           N
ATOM   3954  CA  THR A 261       1.328 -12.543  -9.420  1.00 80.41           C
ATOM   3955  C   THR A 261       2.207 -11.823  -8.395  1.00 80.41           C
ATOM   3956  O   THR A 261       2.178 -12.147  -7.209  1.00 80.41           O
ATOM   3957  HA  THR A 261       0.539 -13.050  -8.864  1.00 80.41           H
ATOM   3958  CB  THR A 261       2.093 -13.563 -10.266  1.00 80.41           C
ATOM   3959  HB  THR A 261       2.922 -13.090 -10.792  1.00 80.41           H
ATOM   3960  OG1 THR A 261       1.092 -14.147 -11.095  1.00 80.41           O
ATOM   3961  HG1 THR A 261       1.003 -13.624 -11.943  1.00 80.41           H
ATOM   3962  CG2 THR A 261       2.619 -14.736  -9.436  1.00 80.41           C
ATOM   3963 1HG2 THR A 261       1.782 -15.251  -8.964  1.00 80.41           H
ATOM   3964 2HG2 THR A 261       3.296 -14.363  -8.668  1.00 80.41           H
ATOM   3965 3HG2 THR A 261       3.153 -15.430 -10.085  1.00 80.41           H
ATOM   3966  HN  THR A 261       0.962 -11.688 -11.283  1.00 80.41           H
ATOM   3967  N   VAL A 262       2.969 -10.859  -8.891  1.00 83.29           N
ATOM   3968  CA  VAL A 262       3.908 -10.139  -8.047  1.00 83.29           C
ATOM   3969  C   VAL A 262       3.138  -9.384  -6.963  1.00 83.29           C
ATOM   3970  O   VAL A 262       3.534  -9.387  -5.798  1.00 83.29           O
ATOM   3971  HA  VAL A 262       4.554 -10.877  -7.570  1.00 83.29           H
ATOM   3972  CB  VAL A 262       4.786  -9.225  -8.904  1.00 83.29           C
ATOM   3973  HB  VAL A 262       4.129  -8.603  -9.512  1.00 83.29           H
ATOM   3974  CG1 VAL A 262       5.631  -8.297  -8.027  1.00 83.29           C
ATOM   3975 1HG1 VAL A 262       4.975  -7.679  -7.415  1.00 83.29           H
ATOM   3976 2HG1 VAL A 262       6.274  -8.895  -7.381  1.00 83.29           H
ATOM   3977 3HG1 VAL A 262       6.245  -7.658  -8.661  1.00 83.29           H
ATOM   3978  CG2 VAL A 262       5.670 -10.041  -9.849  1.00 83.29           C
ATOM   3979 1HG2 VAL A 262       6.315 -10.699  -9.266  1.00 83.29           H
ATOM   3980 2HG2 VAL A 262       5.041 -10.639 -10.508  1.00 83.29           H
ATOM   3981 3HG2 VAL A 262       6.284  -9.366 -10.446  1.00 83.29           H
ATOM   3982  HN  VAL A 262       2.952 -10.568  -9.848  1.00 83.29           H
ATOM   3983  N   PHE A 263       2.051  -8.754  -7.384  1.00 74.40           N
ATOM   3984  CA  PHE A 263       1.223  -7.992  -6.464  1.00 74.40           C
ATOM   3985  C   PHE A 263       0.655  -8.892  -5.364  1.00 74.40           C
ATOM   3986  O   PHE A 263       0.783  -8.586  -4.179  1.00 74.40           O
ATOM   3987  HA  PHE A 263       1.858  -7.229  -6.014  1.00 74.40           H
ATOM   3988  CB  PHE A 263       0.067  -7.410  -7.279  1.00 74.40           C
ATOM   3989 1HB  PHE A 263       0.474  -6.777  -8.067  1.00 74.40           H
ATOM   3990 2HB  PHE A 263      -0.465  -8.226  -7.769  1.00 74.40           H
ATOM   3991  CG  PHE A 263      -0.929  -6.595  -6.452  1.00 74.40           C
ATOM   3992  CD1 PHE A 263      -2.110  -7.150  -6.069  1.00 74.40           C
ATOM   3993  HD1 PHE A 263      -2.347  -8.176  -6.351  1.00 74.40           H
ATOM   3994  CD2 PHE A 263      -0.634  -5.315  -6.099  1.00 74.40           C
ATOM   3995  HD2 PHE A 263       0.313  -4.870  -6.406  1.00 74.40           H
ATOM   3996  CE1 PHE A 263      -3.035  -6.394  -5.301  1.00 74.40           C
ATOM   3997  HE1 PHE A 263      -3.981  -6.838  -4.994  1.00 74.40           H
ATOM   3998  CE2 PHE A 263      -1.558  -4.559  -5.331  1.00 74.40           C
ATOM   3999  HE2 PHE A 263      -1.321  -3.533  -5.049  1.00 74.40           H
ATOM   4000  CZ  PHE A 263      -2.739  -5.114  -4.949  1.00 74.40           C
ATOM   4001  HZ  PHE A 263      -3.448  -4.533  -4.359  1.00 74.40           H
ATOM   4002  HN  PHE A 263       1.734  -8.759  -8.332  1.00 74.40           H
ATOM   4003  N   VAL A 264       0.039  -9.983  -5.795  1.00 82.81           N
ATOM   4004  CA  VAL A 264      -0.649 -10.868  -4.872  1.00 82.81           C
ATOM   4005  C   VAL A 264       0.357 -11.433  -3.868  1.00 82.81           C
ATOM   4006  O   VAL A 264       0.097 -11.449  -2.665  1.00 82.81           O
ATOM   4007  HA  VAL A 264      -1.386 -10.273  -4.333  1.00 82.81           H
ATOM   4008  CB  VAL A 264      -1.395 -11.956  -5.647  1.00 82.81           C
ATOM   4009  HB  VAL A 264      -0.683 -12.438  -6.318  1.00 82.81           H
ATOM   4010  CG1 VAL A 264      -1.945 -13.025  -4.701  1.00 82.81           C
ATOM   4011 1HG1 VAL A 264      -1.122 -13.486  -4.156  1.00 82.81           H
ATOM   4012 2HG1 VAL A 264      -2.636 -12.564  -3.995  1.00 82.81           H
ATOM   4013 3HG1 VAL A 264      -2.470 -13.786  -5.278  1.00 82.81           H
ATOM   4014  CG2 VAL A 264      -2.511 -11.353  -6.502  1.00 82.81           C
ATOM   4015 1HG2 VAL A 264      -3.221 -10.834  -5.859  1.00 82.81           H
ATOM   4016 2HG2 VAL A 264      -2.083 -10.647  -7.214  1.00 82.81           H
ATOM   4017 3HG2 VAL A 264      -3.025 -12.148  -7.043  1.00 82.81           H
ATOM   4018  HN  VAL A 264       0.006 -10.264  -6.755  1.00 82.81           H
ATOM   4019  N   LEU A 265       1.485 -11.882  -4.398  1.00 86.92           N
ATOM   4020  CA  LEU A 265       2.473 -12.570  -3.584  1.00 86.92           C
ATOM   4021  C   LEU A 265       3.024 -11.604  -2.534  1.00 86.92           C
ATOM   4022  O   LEU A 265       3.381 -12.017  -1.431  1.00 86.92           O
ATOM   4023  HA  LEU A 265       1.963 -13.384  -3.069  1.00 86.92           H
ATOM   4024  CB  LEU A 265       3.552 -13.199  -4.468  1.00 86.92           C
ATOM   4025 1HB  LEU A 265       3.899 -12.445  -5.174  1.00 86.92           H
ATOM   4026 2HB  LEU A 265       4.402 -13.461  -3.838  1.00 86.92           H
ATOM   4027  CG  LEU A 265       3.134 -14.442  -5.255  1.00 86.92           C
ATOM   4028  HG  LEU A 265       2.276 -14.181  -5.876  1.00 86.92           H
ATOM   4029  CD1 LEU A 265       4.251 -14.897  -6.196  1.00 86.92           C
ATOM   4030 1HD1 LEU A 265       4.480 -14.098  -6.901  1.00 86.92           H
ATOM   4031 2HD1 LEU A 265       5.141 -15.135  -5.614  1.00 86.92           H
ATOM   4032 3HD1 LEU A 265       3.927 -15.782  -6.743  1.00 86.92           H
ATOM   4033  CD2 LEU A 265       2.685 -15.562  -4.314  1.00 86.92           C
ATOM   4034 1HD2 LEU A 265       3.507 -15.829  -3.650  1.00 86.92           H
ATOM   4035 2HD2 LEU A 265       1.836 -15.221  -3.722  1.00 86.92           H
ATOM   4036 3HD2 LEU A 265       2.393 -16.434  -4.900  1.00 86.92           H
ATOM   4037  HN  LEU A 265       1.728 -11.783  -5.363  1.00 86.92           H
ATOM   4038  N   SER A 266       3.077 -10.335  -2.913  1.00 88.85           N
ATOM   4039  CA  SER A 266       3.670  -9.322  -2.057  1.00 88.85           C
ATOM   4040  C   SER A 266       2.648  -8.846  -1.023  1.00 88.85           C
ATOM   4041  O   SER A 266       2.993  -8.606   0.133  1.00 88.85           O
ATOM   4042  HA  SER A 266       4.509  -9.815  -1.566  1.00 88.85           H
ATOM   4043  CB  SER A 266       4.185  -8.139  -2.879  1.00 88.85           C
ATOM   4044 1HB  SER A 266       4.563  -7.368  -2.207  1.00 88.85           H
ATOM   4045 2HB  SER A 266       5.023  -8.463  -3.496  1.00 88.85           H
ATOM   4046  OG  SER A 266       3.169  -7.585  -3.711  1.00 88.85           O
ATOM   4047  HG  SER A 266       3.296  -7.891  -4.655  1.00 88.85           H
ATOM   4048  HN  SER A 266       2.724  -9.997  -3.785  1.00 88.85           H
ATOM   4049  N   GLN A 267       1.409  -8.723  -1.477  1.00 84.10           N
ATOM   4050  CA  GLN A 267       0.390  -8.042  -0.696  1.00 84.10           C
ATOM   4051  C   GLN A 267      -0.364  -9.043   0.182  1.00 84.10           C
ATOM   4052  O   GLN A 267      -0.817  -8.699   1.272  1.00 84.10           O
ATOM   4053  HA  GLN A 267       0.931  -7.334  -0.069  1.00 84.10           H
ATOM   4054  CB  GLN A 267      -0.574  -7.275  -1.603  1.00 84.10           C
ATOM   4055 1HB  GLN A 267      -1.005  -7.953  -2.339  1.00 84.10           H
ATOM   4056 2HB  GLN A 267      -1.400  -6.880  -1.011  1.00 84.10           H
ATOM   4057  CG  GLN A 267       0.142  -6.127  -2.318  1.00 84.10           C
ATOM   4058 1HG  GLN A 267       0.987  -6.518  -2.886  1.00 84.10           H
ATOM   4059 2HG  GLN A 267      -0.535  -5.661  -3.034  1.00 84.10           H
ATOM   4060  CD  GLN A 267       0.635  -5.080  -1.317  1.00 84.10           C
ATOM   4061  OE1 GLN A 267       0.052  -4.866  -0.267  1.00 84.10           O
ATOM   4062  NE2 GLN A 267       1.737  -4.442  -1.700  1.00 84.10           N
ATOM   4063 1HE2 GLN A 267       2.166  -4.666  -2.575  1.00 84.10           H
ATOM   4064 2HE2 GLN A 267       2.137  -3.738  -1.113  1.00 84.10           H
ATOM   4065  HN  GLN A 267       1.098  -9.079  -2.358  1.00 84.10           H
ATOM   4066  N   PHE A 268      -0.473 -10.262  -0.326  1.00 90.80           N
ATOM   4067  CA  PHE A 268      -1.353 -11.248   0.279  1.00 90.80           C
ATOM   4068  C   PHE A 268      -0.923 -11.560   1.714  1.00 90.80           C
ATOM   4069  O   PHE A 268      -1.726 -11.470   2.640  1.00 90.80           O
ATOM   4070  HA  PHE A 268      -2.357 -10.824   0.287  1.00 90.80           H
ATOM   4071  CB  PHE A 268      -1.242 -12.521  -0.562  1.00 90.80           C
ATOM   4072 1HB  PHE A 268      -1.474 -12.280  -1.600  1.00 90.80           H
ATOM   4073 2HB  PHE A 268      -0.210 -12.871  -0.539  1.00 90.80           H
ATOM   4074  CG  PHE A 268      -2.160 -13.655  -0.100  1.00 90.80           C
ATOM   4075  CD1 PHE A 268      -1.656 -14.680   0.638  1.00 90.80           C
ATOM   4076  HD1 PHE A 268      -0.598 -14.694   0.901  1.00 90.80           H
ATOM   4077  CD2 PHE A 268      -3.480 -13.637  -0.427  1.00 90.80           C
ATOM   4078  HD2 PHE A 268      -3.884 -12.815  -1.018  1.00 90.80           H
ATOM   4079  CE1 PHE A 268      -2.508 -15.731   1.068  1.00 90.80           C
ATOM   4080  HE1 PHE A 268      -2.104 -16.553   1.659  1.00 90.80           H
ATOM   4081  CE2 PHE A 268      -4.332 -14.688   0.003  1.00 90.80           C
ATOM   4082  HE2 PHE A 268      -5.390 -14.674  -0.259  1.00 90.80           H
ATOM   4083  CZ  PHE A 268      -3.828 -15.713   0.741  1.00 90.80           C
ATOM   4084  HZ  PHE A 268      -4.482 -16.521   1.071  1.00 90.80           H
ATOM   4085  HN  PHE A 268       0.024 -10.578  -1.133  1.00 90.80           H
ATOM   4086  N   PRO A 269       0.348 -11.932   1.923  1.00 94.37           N
ATOM   4087  CA  PRO A 269       0.817 -12.294   3.262  1.00 94.37           C
ATOM   4088  C   PRO A 269       0.511 -11.218   4.291  1.00 94.37           C
ATOM   4089  O   PRO A 269       0.048 -11.519   5.390  1.00 94.37           O
ATOM   4090  HA  PRO A 269       0.294 -13.182   3.615  1.00 94.37           H
ATOM   4091  CB  PRO A 269       2.323 -12.490   3.078  1.00 94.37           C
ATOM   4092 1HB  PRO A 269       2.875 -11.571   3.276  1.00 94.37           H
ATOM   4093 2HB  PRO A 269       2.715 -13.248   3.756  1.00 94.37           H
ATOM   4094  CG  PRO A 269       2.448 -12.918   1.620  1.00 94.37           C
ATOM   4095 1HG  PRO A 269       3.455 -12.759   1.236  1.00 94.37           H
ATOM   4096 2HG  PRO A 269       2.235 -13.980   1.491  1.00 94.37           H
ATOM   4097  CD  PRO A 269       1.423 -12.041   0.920  1.00 94.37           C
ATOM   4098 1HD  PRO A 269       1.834 -11.064   0.666  1.00 94.37           H
ATOM   4099 2HD  PRO A 269       1.075 -12.489  -0.010  1.00 94.37           H
ATOM   4100  N   TYR A 270       0.780  -9.979   3.904  1.00 92.03           N
ATOM   4101  CA  TYR A 270       0.585  -8.855   4.803  1.00 92.03           C
ATOM   4102  C   TYR A 270      -0.884  -8.725   5.209  1.00 92.03           C
ATOM   4103  O   TYR A 270      -1.194  -8.570   6.389  1.00 92.03           O
ATOM   4104  HA  TYR A 270       1.187  -9.030   5.695  1.00 92.03           H
ATOM   4105  CB  TYR A 270       0.997  -7.609   4.016  1.00 92.03           C
ATOM   4106 1HB  TYR A 270       2.070  -7.646   3.832  1.00 92.03           H
ATOM   4107 2HB  TYR A 270       0.506  -7.629   3.043  1.00 92.03           H
ATOM   4108  CG  TYR A 270       0.658  -6.291   4.715  1.00 92.03           C
ATOM   4109  CD1 TYR A 270      -0.252  -5.423   4.148  1.00 92.03           C
ATOM   4110  HD1 TYR A 270      -0.729  -5.676   3.201  1.00 92.03           H
ATOM   4111  CD2 TYR A 270       1.263  -5.971   5.914  1.00 92.03           C
ATOM   4112  HD2 TYR A 270       1.982  -6.657   6.362  1.00 92.03           H
ATOM   4113  CE1 TYR A 270      -0.570  -4.182   4.806  1.00 92.03           C
ATOM   4114  HE1 TYR A 270      -1.287  -3.487   4.368  1.00 92.03           H
ATOM   4115  CE2 TYR A 270       0.945  -4.730   6.572  1.00 92.03           C
ATOM   4116  HE2 TYR A 270       1.415  -4.465   7.519  1.00 92.03           H
ATOM   4117  CZ  TYR A 270       0.044  -3.897   5.985  1.00 92.03           C
ATOM   4118  OH  TYR A 270      -0.257  -2.726   6.607  1.00 92.03           O
ATOM   4119  HH  TYR A 270       0.205  -2.680   7.493  1.00 92.03           H
ATOM   4120  HN  TYR A 270       1.124  -9.740   2.996  1.00 92.03           H
ATOM   4121  N   ASN A 271      -1.749  -8.794   4.208  1.00 90.12           N
ATOM   4122  CA  ASN A 271      -3.167  -8.559   4.427  1.00 90.12           C
ATOM   4123  C   ASN A 271      -3.758  -9.732   5.212  1.00 90.12           C
ATOM   4124  O   ASN A 271      -4.779  -9.583   5.882  1.00 90.12           O
ATOM   4125  HA  ASN A 271      -3.220  -7.620   4.977  1.00 90.12           H
ATOM   4126  CB  ASN A 271      -3.919  -8.452   3.098  1.00 90.12           C
ATOM   4127 1HB  ASN A 271      -3.580  -9.236   2.420  1.00 90.12           H
ATOM   4128 2HB  ASN A 271      -4.984  -8.613   3.265  1.00 90.12           H
ATOM   4129  CG  ASN A 271      -3.700  -7.082   2.453  1.00 90.12           C
ATOM   4130  OD1 ASN A 271      -4.297  -6.087   2.830  1.00 90.12           O
ATOM   4131  ND2 ASN A 271      -2.813  -7.086   1.462  1.00 90.12           N
ATOM   4132 1HD2 ASN A 271      -2.358  -7.938   1.202  1.00 90.12           H
ATOM   4133 2HD2 ASN A 271      -2.601  -6.238   0.977  1.00 90.12           H
ATOM   4134  HN  ASN A 271      -1.497  -9.004   3.264  1.00 90.12           H
ATOM   4135  N   CYS A 272      -3.091 -10.872   5.102  1.00 94.81           N
ATOM   4136  CA  CYS A 272      -3.457 -12.032   5.897  1.00 94.81           C
ATOM   4137  C   CYS A 272      -3.297 -11.671   7.376  1.00 94.81           C
ATOM   4138  O   CYS A 272      -4.205 -11.895   8.175  1.00 94.81           O
ATOM   4139  HA  CYS A 272      -4.498 -12.255   5.664  1.00 94.81           H
ATOM   4140  CB  CYS A 272      -2.630 -13.261   5.518  1.00 94.81           C
ATOM   4141 1HB  CYS A 272      -1.573 -12.999   5.474  1.00 94.81           H
ATOM   4142 2HB  CYS A 272      -2.736 -14.031   6.282  1.00 94.81           H
ATOM   4143  SG  CYS A 272      -3.180 -13.910   3.897  1.00 94.81           S
ATOM   4144  HG  CYS A 272      -2.623 -12.949   3.166  1.00 94.81           H
ATOM   4145  HN  CYS A 272      -2.316 -11.009   4.486  1.00 94.81           H
ATOM   4146  N   ILE A 273      -2.136 -11.117   7.695  1.00 93.95           N
ATOM   4147  CA  ILE A 273      -1.836 -10.747   9.067  1.00 93.95           C
ATOM   4148  C   ILE A 273      -2.743  -9.589   9.489  1.00 93.95           C
ATOM   4149  O   ILE A 273      -3.226  -9.555  10.619  1.00 93.95           O
ATOM   4150  HA  ILE A 273      -2.061 -11.609   9.695  1.00 93.95           H
ATOM   4151  CB  ILE A 273      -0.343 -10.449   9.227  1.00 93.95           C
ATOM   4152  HB  ILE A 273      -0.076  -9.658   8.526  1.00 93.95           H
ATOM   4153  CG1 ILE A 273       0.502 -11.674   8.870  1.00 93.95           C
ATOM   4154 1HG1 ILE A 273       0.335 -11.943   7.827  1.00 93.95           H
ATOM   4155 2HG1 ILE A 273       1.560 -11.432   8.972  1.00 93.95           H
ATOM   4156  CG2 ILE A 273      -0.036  -9.930  10.633  1.00 93.95           C
ATOM   4157 1HG2 ILE A 273      -0.596  -9.013  10.813  1.00 93.95           H
ATOM   4158 2HG2 ILE A 273      -0.323 -10.682  11.369  1.00 93.95           H
ATOM   4159 3HG2 ILE A 273       1.032  -9.726  10.719  1.00 93.95           H
ATOM   4160  CD1 ILE A 273       0.155 -12.861   9.771  1.00 93.95           C
ATOM   4161 1HD1 ILE A 273       0.346 -12.595  10.811  1.00 93.95           H
ATOM   4162 2HD1 ILE A 273      -0.898 -13.115   9.649  1.00 93.95           H
ATOM   4163 3HD1 ILE A 273       0.770 -13.717   9.496  1.00 93.95           H
ATOM   4164  HN  ILE A 273      -1.410 -10.923   7.035  1.00 93.95           H
ATOM   4165  N   LEU A 274      -2.946  -8.669   8.557  1.00 90.73           N
ATOM   4166  CA  LEU A 274      -3.762  -7.498   8.828  1.00 90.73           C
ATOM   4167  C   LEU A 274      -5.181  -7.942   9.187  1.00 90.73           C
ATOM   4168  O   LEU A 274      -5.830  -7.333  10.036  1.00 90.73           O
ATOM   4169  HA  LEU A 274      -3.330  -6.991   9.691  1.00 90.73           H
ATOM   4170  CB  LEU A 274      -3.702  -6.520   7.652  1.00 90.73           C
ATOM   4171 1HB  LEU A 274      -2.656  -6.351   7.399  1.00 90.73           H
ATOM   4172 2HB  LEU A 274      -4.167  -6.994   6.788  1.00 90.73           H
ATOM   4173  CG  LEU A 274      -4.370  -5.162   7.875  1.00 90.73           C
ATOM   4174  HG  LEU A 274      -5.382  -5.335   8.242  1.00 90.73           H
ATOM   4175  CD1 LEU A 274      -3.632  -4.358   8.948  1.00 90.73           C
ATOM   4176 1HD1 LEU A 274      -3.641  -4.910   9.887  1.00 90.73           H
ATOM   4177 2HD1 LEU A 274      -2.601  -4.193   8.633  1.00 90.73           H
ATOM   4178 3HD1 LEU A 274      -4.127  -3.397   9.086  1.00 90.73           H
ATOM   4179  CD2 LEU A 274      -4.491  -4.388   6.561  1.00 90.73           C
ATOM   4180 1HD2 LEU A 274      -3.498  -4.225   6.142  1.00 90.73           H
ATOM   4181 2HD2 LEU A 274      -5.093  -4.962   5.856  1.00 90.73           H
ATOM   4182 3HD2 LEU A 274      -4.969  -3.427   6.748  1.00 90.73           H
ATOM   4183  HN  LEU A 274      -2.565  -8.715   7.634  1.00 90.73           H
ATOM   4184  N   LEU A 275      -5.622  -9.000   8.522  1.00 93.30           N
ATOM   4185  CA  LEU A 275      -6.942  -9.550   8.780  1.00 93.30           C
ATOM   4186  C   LEU A 275      -7.006 -10.058  10.221  1.00 93.30           C
ATOM   4187  O   LEU A 275      -7.965  -9.782  10.939  1.00 93.30           O
ATOM   4188  HA  LEU A 275      -7.661  -8.738   8.668  1.00 93.30           H
ATOM   4189  CB  LEU A 275      -7.293 -10.612   7.737  1.00 93.30           C
ATOM   4190 1HB  LEU A 275      -7.237 -10.156   6.748  1.00 93.30           H
ATOM   4191 2HB  LEU A 275      -6.532 -11.392   7.771  1.00 93.30           H
ATOM   4192  CG  LEU A 275      -8.666 -11.272   7.886  1.00 93.30           C
ATOM   4193  HG  LEU A 275      -8.740 -11.679   8.894  1.00 93.30           H
ATOM   4194  CD1 LEU A 275      -9.788 -10.243   7.730  1.00 93.30           C
ATOM   4195 1HD1 LEU A 275      -9.684  -9.474   8.495  1.00 93.30           H
ATOM   4196 2HD1 LEU A 275      -9.726  -9.785   6.743  1.00 93.30           H
ATOM   4197 3HD1 LEU A 275     -10.752 -10.739   7.841  1.00 93.30           H
ATOM   4198  CD2 LEU A 275      -8.821 -12.442   6.913  1.00 93.30           C
ATOM   4199 1HD2 LEU A 275      -8.717 -12.080   5.890  1.00 93.30           H
ATOM   4200 2HD2 LEU A 275      -8.051 -13.187   7.115  1.00 93.30           H
ATOM   4201 3HD2 LEU A 275      -9.805 -12.892   7.041  1.00 93.30           H
ATOM   4202  HN  LEU A 275      -5.094  -9.479   7.820  1.00 93.30           H
ATOM   4203  N   VAL A 276      -5.971 -10.793  10.602  1.00 94.97           N
ATOM   4204  CA  VAL A 276      -5.895 -11.339  11.947  1.00 94.97           C
ATOM   4205  C   VAL A 276      -5.966 -10.195  12.961  1.00 94.97           C
ATOM   4206  O   VAL A 276      -6.710 -10.273  13.937  1.00 94.97           O
ATOM   4207  HA  VAL A 276      -6.759 -11.987  12.088  1.00 94.97           H
ATOM   4208  CB  VAL A 276      -4.633 -12.191  12.095  1.00 94.97           C
ATOM   4209  HB  VAL A 276      -3.778 -11.575  11.818  1.00 94.97           H
ATOM   4210  CG1 VAL A 276      -4.441 -12.638  13.545  1.00 94.97           C
ATOM   4211 1HG1 VAL A 276      -4.347 -11.761  14.186  1.00 94.97           H
ATOM   4212 2HG1 VAL A 276      -5.301 -13.229  13.861  1.00 94.97           H
ATOM   4213 3HG1 VAL A 276      -3.537 -13.243  13.622  1.00 94.97           H
ATOM   4214  CG2 VAL A 276      -4.671 -13.395  11.151  1.00 94.97           C
ATOM   4215 1HG2 VAL A 276      -5.539 -14.012  11.383  1.00 94.97           H
ATOM   4216 2HG2 VAL A 276      -4.738 -13.046  10.120  1.00 94.97           H
ATOM   4217 3HG2 VAL A 276      -3.762 -13.984  11.276  1.00 94.97           H
ATOM   4218  HN  VAL A 276      -5.196 -11.017  10.011  1.00 94.97           H
ATOM   4219  N   GLN A 277      -5.182  -9.161  12.695  1.00 91.87           N
ATOM   4220  CA  GLN A 277      -5.135  -8.010  13.580  1.00 91.87           C
ATOM   4221  C   GLN A 277      -6.512  -7.346  13.661  1.00 91.87           C
ATOM   4222  O   GLN A 277      -6.903  -6.847  14.715  1.00 91.87           O
ATOM   4223  HA  GLN A 277      -4.858  -8.407  14.557  1.00 91.87           H
ATOM   4224  CB  GLN A 277      -4.070  -7.011  13.125  1.00 91.87           C
ATOM   4225 1HB  GLN A 277      -4.167  -6.833  12.054  1.00 91.87           H
ATOM   4226 2HB  GLN A 277      -4.228  -6.053  13.622  1.00 91.87           H
ATOM   4227  CG  GLN A 277      -2.664  -7.528  13.436  1.00 91.87           C
ATOM   4228 1HG  GLN A 277      -2.604  -7.820  14.484  1.00 91.87           H
ATOM   4229 2HG  GLN A 277      -2.462  -8.420  12.844  1.00 91.87           H
ATOM   4230  CD  GLN A 277      -1.609  -6.461  13.138  1.00 91.87           C
ATOM   4231  OE1 GLN A 277      -1.800  -5.572  12.324  1.00 91.87           O
ATOM   4232  NE2 GLN A 277      -0.488  -6.598  13.840  1.00 91.87           N
ATOM   4233 1HE2 GLN A 277      -0.395  -7.350  14.492  1.00 91.87           H
ATOM   4234 2HE2 GLN A 277       0.262  -5.948  13.715  1.00 91.87           H
ATOM   4235  HN  GLN A 277      -4.588  -9.101  11.893  1.00 91.87           H
ATOM   4236  N   THR A 278      -7.208  -7.361  12.533  1.00 92.78           N
ATOM   4237  CA  THR A 278      -8.516  -6.734  12.453  1.00 92.78           C
ATOM   4238  C   THR A 278      -9.517  -7.473  13.343  1.00 92.78           C
ATOM   4239  O   THR A 278     -10.289  -6.847  14.068  1.00 92.78           O
ATOM   4240  HA  THR A 278      -8.434  -5.718  12.839  1.00 92.78           H
ATOM   4241  CB  THR A 278      -8.928  -6.689  10.980  1.00 92.78           C
ATOM   4242  HB  THR A 278      -9.075  -7.694  10.586  1.00 92.78           H
ATOM   4243  OG1 THR A 278      -7.900  -5.927  10.355  1.00 92.78           O
ATOM   4244  HG1 THR A 278      -7.003  -6.249  10.658  1.00 92.78           H
ATOM   4245  CG2 THR A 278     -10.195  -5.862  10.753  1.00 92.78           C
ATOM   4246 1HG2 THR A 278     -10.026  -4.838  11.085  1.00 92.78           H
ATOM   4247 2HG2 THR A 278     -11.019  -6.296  11.319  1.00 92.78           H
ATOM   4248 3HG2 THR A 278     -10.444  -5.862   9.691  1.00 92.78           H
ATOM   4249  HN  THR A 278      -6.892  -7.791  11.687  1.00 92.78           H
ATOM   4250  N   ILE A 279      -9.473  -8.794  13.258  1.00 92.86           N
ATOM   4251  CA  ILE A 279     -10.373  -9.625  14.039  1.00 92.86           C
ATOM   4252  C   ILE A 279     -10.031  -9.484  15.524  1.00 92.86           C
ATOM   4253  O   ILE A 279     -10.923  -9.356  16.361  1.00 92.86           O
ATOM   4254  HA  ILE A 279     -11.384  -9.249  13.881  1.00 92.86           H
ATOM   4255  CB  ILE A 279     -10.343 -11.069  13.535  1.00 92.86           C
ATOM   4256  HB  ILE A 279      -9.307 -11.410  13.536  1.00 92.86           H
ATOM   4257  CG1 ILE A 279     -10.846 -11.157  12.093  1.00 92.86           C
ATOM   4258 1HG1 ILE A 279     -11.926 -11.011  12.072  1.00 92.86           H
ATOM   4259 2HG1 ILE A 279     -10.404 -10.356  11.500  1.00 92.86           H
ATOM   4260  CG2 ILE A 279     -11.123 -11.993  14.472  1.00 92.86           C
ATOM   4261 1HG2 ILE A 279     -10.679 -11.961  15.467  1.00 92.86           H
ATOM   4262 2HG2 ILE A 279     -12.161 -11.664  14.526  1.00 92.86           H
ATOM   4263 3HG2 ILE A 279     -11.085 -13.014  14.090  1.00 92.86           H
ATOM   4264  CD1 ILE A 279     -10.496 -12.511  11.472  1.00 92.86           C
ATOM   4265 1HD1 ILE A 279      -9.414 -12.643  11.474  1.00 92.86           H
ATOM   4266 2HD1 ILE A 279     -10.960 -13.308  12.054  1.00 92.86           H
ATOM   4267 3HD1 ILE A 279     -10.866 -12.547  10.447  1.00 92.86           H
ATOM   4268  HN  ILE A 279      -8.838  -9.296  12.670  1.00 92.86           H
ATOM   4269  N   ASP A 280      -8.736  -9.513  15.805  1.00 92.14           N
ATOM   4270  CA  ASP A 280      -8.267  -9.451  17.179  1.00 92.14           C
ATOM   4271  C   ASP A 280      -8.637  -8.093  17.778  1.00 92.14           C
ATOM   4272  O   ASP A 280      -8.928  -7.995  18.970  1.00 92.14           O
ATOM   4273  HA  ASP A 280      -8.760 -10.279  17.687  1.00 92.14           H
ATOM   4274  CB  ASP A 280      -6.746  -9.600  17.249  1.00 92.14           C
ATOM   4275 1HB  ASP A 280      -6.443 -10.518  16.745  1.00 92.14           H
ATOM   4276 2HB  ASP A 280      -6.271  -8.774  16.718  1.00 92.14           H
ATOM   4277  CG  ASP A 280      -6.264  -9.625  18.700  1.00 92.14           C
ATOM   4278  OD1 ASP A 280      -6.845 -10.413  19.478  1.00 92.14           O
ATOM   4279  OD2 ASP A 280      -5.325  -8.856  19.000  1.00 92.14           O
ATOM   4280  HN  ASP A 280      -8.015  -9.577  15.115  1.00 92.14           H
ATOM   4281  N   ALA A 281      -8.614  -7.079  16.926  1.00 91.70           N
ATOM   4282  CA  ALA A 281      -8.958  -5.733  17.353  1.00 91.70           C
ATOM   4283  C   ALA A 281     -10.389  -5.724  17.893  1.00 91.70           C
ATOM   4284  O   ALA A 281     -10.718  -4.935  18.777  1.00 91.70           O
ATOM   4285  HA  ALA A 281      -8.274  -5.455  18.155  1.00 91.70           H
ATOM   4286  CB  ALA A 281      -8.769  -4.763  16.186  1.00 91.70           C
ATOM   4287 1HB  ALA A 281      -7.729  -4.786  15.859  1.00 91.70           H
ATOM   4288 2HB  ALA A 281      -9.416  -5.058  15.360  1.00 91.70           H
ATOM   4289 3HB  ALA A 281      -9.027  -3.754  16.507  1.00 91.70           H
ATOM   4290  HN  ALA A 281      -8.367  -7.166  15.960  1.00 91.70           H
ATOM   4291  N   TYR A 282     -11.202  -6.612  17.339  1.00 81.41           N
ATOM   4292  CA  TYR A 282     -12.599  -6.694  17.731  1.00 81.41           C
ATOM   4293  C   TYR A 282     -12.798  -7.736  18.833  1.00 81.41           C
ATOM   4294  O   TYR A 282     -13.445  -7.461  19.843  1.00 81.41           O
ATOM   4295  HA  TYR A 282     -12.901  -5.717  18.106  1.00 81.41           H
ATOM   4296  CB  TYR A 282     -13.362  -7.138  16.481  1.00 81.41           C
ATOM   4297 1HB  TYR A 282     -13.140  -6.448  15.668  1.00 81.41           H
ATOM   4298 2HB  TYR A 282     -12.999  -8.119  16.176  1.00 81.41           H
ATOM   4299  CG  TYR A 282     -14.879  -7.209  16.671  1.00 81.41           C
ATOM   4300  CD1 TYR A 282     -15.496  -8.430  16.847  1.00 81.41           C
ATOM   4301  HD1 TYR A 282     -14.903  -9.345  16.851  1.00 81.41           H
ATOM   4302  CD2 TYR A 282     -15.629  -6.051  16.666  1.00 81.41           C
ATOM   4303  HD2 TYR A 282     -15.142  -5.086  16.526  1.00 81.41           H
ATOM   4304  CE1 TYR A 282     -16.924  -8.497  17.026  1.00 81.41           C
ATOM   4305  HE1 TYR A 282     -17.424  -9.455  17.166  1.00 81.41           H
ATOM   4306  CE2 TYR A 282     -17.057  -6.117  16.844  1.00 81.41           C
ATOM   4307  HE2 TYR A 282     -17.662  -5.210  16.842  1.00 81.41           H
ATOM   4308  CZ  TYR A 282     -17.633  -7.337  17.015  1.00 81.41           C
ATOM   4309  OH  TYR A 282     -18.981  -7.399  17.184  1.00 81.41           O
ATOM   4310  HH  TYR A 282     -19.369  -6.478  17.187  1.00 81.41           H
ATOM   4311  HN  TYR A 282     -10.922  -7.265  16.635  1.00 81.41           H
ATOM   4312  N   ALA A 283     -12.231  -8.911  18.602  1.00 89.77           N
ATOM   4313  CA  ALA A 283     -12.554 -10.071  19.416  1.00 89.77           C
ATOM   4314  C   ALA A 283     -11.580 -10.150  20.593  1.00 89.77           C
ATOM   4315  O   ALA A 283     -11.879 -10.774  21.610  1.00 89.77           O
ATOM   4316  HA  ALA A 283     -13.565  -9.936  19.800  1.00 89.77           H
ATOM   4317  CB  ALA A 283     -12.522 -11.330  18.546  1.00 89.77           C
ATOM   4318 1HB  ALA A 283     -13.252 -11.235  17.743  1.00 89.77           H
ATOM   4319 2HB  ALA A 283     -11.526 -11.451  18.120  1.00 89.77           H
ATOM   4320 3HB  ALA A 283     -12.764 -12.199  19.157  1.00 89.77           H
ATOM   4321  HN  ALA A 283     -11.564  -9.077  17.876  1.00 89.77           H
ATOM   4322  N   MET A 284     -10.434  -9.510  20.415  1.00 83.45           N
ATOM   4323  CA  MET A 284      -9.403  -9.521  21.439  1.00 83.45           C
ATOM   4324  C   MET A 284      -9.145 -10.942  21.942  1.00 83.45           C
ATOM   4325  O   MET A 284      -9.036 -11.169  23.146  1.00 83.45           O
ATOM   4326  HA  MET A 284      -8.507  -9.130  20.958  1.00 83.45           H
ATOM   4327  CB  MET A 284      -9.838  -8.636  22.610  1.00 83.45           C
ATOM   4328 1HB  MET A 284     -10.742  -9.043  23.062  1.00 83.45           H
ATOM   4329 2HB  MET A 284      -9.066  -8.641  23.380  1.00 83.45           H
ATOM   4330  CG  MET A 284     -10.094  -7.201  22.146  1.00 83.45           C
ATOM   4331 1HG  MET A 284      -9.191  -6.787  21.699  1.00 83.45           H
ATOM   4332 2HG  MET A 284     -10.865  -7.191  21.375  1.00 83.45           H
ATOM   4333  SD  MET A 284     -10.605  -6.195  23.530  1.00 83.45           S
ATOM   4334  CE  MET A 284     -10.928  -4.653  22.690  1.00 83.45           C
ATOM   4335 1HE  MET A 284     -10.016  -4.307  22.203  1.00 83.45           H
ATOM   4336 2HE  MET A 284     -11.705  -4.804  21.941  1.00 83.45           H
ATOM   4337 3HE  MET A 284     -11.259  -3.908  23.413  1.00 83.45           H
ATOM   4338  HN  MET A 284     -10.205  -8.991  19.591  1.00 83.45           H
ATOM   4339  N   PHE A 285      -9.054 -11.864  20.994  1.00 86.06           N
ATOM   4340  CA  PHE A 285      -8.968 -13.275  21.328  1.00 86.06           C
ATOM   4341  C   PHE A 285      -7.525 -13.679  21.636  1.00 86.06           C
ATOM   4342  O   PHE A 285      -7.281 -14.754  22.182  1.00 86.06           O
ATOM   4343  HA  PHE A 285      -9.586 -13.437  22.212  1.00 86.06           H
ATOM   4344  CB  PHE A 285      -9.453 -14.055  20.104  1.00 86.06           C
ATOM   4345 1HB  PHE A 285      -9.589 -15.100  20.382  1.00 86.06           H
ATOM   4346 2HB  PHE A 285     -10.430 -13.674  19.807  1.00 86.06           H
ATOM   4347  CG  PHE A 285      -8.506 -13.980  18.904  1.00 86.06           C
ATOM   4348  CD1 PHE A 285      -8.650 -12.988  17.985  1.00 86.06           C
ATOM   4349  HD1 PHE A 285      -9.439 -12.246  18.103  1.00 86.06           H
ATOM   4350  CD2 PHE A 285      -7.521 -14.907  18.757  1.00 86.06           C
ATOM   4351  HD2 PHE A 285      -7.407 -15.702  19.493  1.00 86.06           H
ATOM   4352  CE1 PHE A 285      -7.771 -12.919  16.872  1.00 86.06           C
ATOM   4353  HE1 PHE A 285      -7.886 -12.124  16.135  1.00 86.06           H
ATOM   4354  CE2 PHE A 285      -6.643 -14.838  17.643  1.00 86.06           C
ATOM   4355  HE2 PHE A 285      -5.854 -15.580  17.525  1.00 86.06           H
ATOM   4356  CZ  PHE A 285      -6.786 -13.845  16.724  1.00 86.06           C
ATOM   4357  HZ  PHE A 285      -6.112 -13.793  15.870  1.00 86.06           H
ATOM   4358  HN  PHE A 285      -9.039 -11.659  20.015  1.00 86.06           H
ATOM   4359  N   ILE A 286      -6.607 -12.795  21.274  1.00 86.93           N
ATOM   4360  CA  ILE A 286      -5.197 -13.033  21.530  1.00 86.93           C
ATOM   4361  C   ILE A 286      -4.850 -12.551  22.940  1.00 86.93           C
ATOM   4362  O   ILE A 286      -4.673 -11.354  23.165  1.00 86.93           O
ATOM   4363  HA  ILE A 286      -5.034 -14.110  21.484  1.00 86.93           H
ATOM   4364  CB  ILE A 286      -4.338 -12.398  20.434  1.00 86.93           C
ATOM   4365  HB  ILE A 286      -4.526 -11.324  20.433  1.00 86.93           H
ATOM   4366  CG1 ILE A 286      -4.732 -12.926  19.054  1.00 86.93           C
ATOM   4367 1HG1 ILE A 286      -4.510 -13.992  18.991  1.00 86.93           H
ATOM   4368 2HG1 ILE A 286      -5.807 -12.816  18.911  1.00 86.93           H
ATOM   4369  CG2 ILE A 286      -2.849 -12.596  20.721  1.00 86.93           C
ATOM   4370 1HG2 ILE A 286      -2.597 -12.132  21.674  1.00 86.93           H
ATOM   4371 2HG2 ILE A 286      -2.626 -13.662  20.765  1.00 86.93           H
ATOM   4372 3HG2 ILE A 286      -2.262 -12.135  19.926  1.00 86.93           H
ATOM   4373  CD1 ILE A 286      -3.987 -12.178  17.947  1.00 86.93           C
ATOM   4374 1HD1 ILE A 286      -4.231 -11.117  17.997  1.00 86.93           H
ATOM   4375 2HD1 ILE A 286      -2.913 -12.311  18.079  1.00 86.93           H
ATOM   4376 3HD1 ILE A 286      -4.285 -12.574  16.976  1.00 86.93           H
ATOM   4377  HN  ILE A 286      -6.813 -11.931  20.815  1.00 86.93           H
ATOM   4378  N   SER A 287      -4.763 -13.507  23.853  1.00 85.12           N
ATOM   4379  CA  SER A 287      -4.449 -13.193  25.237  1.00 85.12           C
ATOM   4380  C   SER A 287      -3.025 -13.645  25.566  1.00 85.12           C
ATOM   4381  O   SER A 287      -2.458 -13.236  26.578  1.00 85.12           O
ATOM   4382  HA  SER A 287      -4.535 -12.110  25.314  1.00 85.12           H
ATOM   4383  CB  SER A 287      -5.448 -13.852  26.191  1.00 85.12           C
ATOM   4384 1HB  SER A 287      -5.169 -13.626  27.220  1.00 85.12           H
ATOM   4385 2HB  SER A 287      -6.439 -13.427  26.029  1.00 85.12           H
ATOM   4386  OG  SER A 287      -5.504 -15.265  26.014  1.00 85.12           O
ATOM   4387  HG  SER A 287      -6.194 -15.659  26.621  1.00 85.12           H
ATOM   4388  HN  SER A 287      -4.903 -14.478  23.661  1.00 85.12           H
ATOM   4389  N   ASN A 288      -2.487 -14.482  24.691  1.00 86.29           N
ATOM   4390  CA  ASN A 288      -1.167 -15.049  24.911  1.00 86.29           C
ATOM   4391  C   ASN A 288      -0.107 -14.085  24.373  1.00 86.29           C
ATOM   4392  O   ASN A 288      -0.129 -13.726  23.197  1.00 86.29           O
ATOM   4393  HA  ASN A 288      -1.093 -15.191  25.989  1.00 86.29           H
ATOM   4394  CB  ASN A 288      -1.011 -16.382  24.177  1.00 86.29           C
ATOM   4395 1HB  ASN A 288      -1.849 -17.035  24.419  1.00 86.29           H
ATOM   4396 2HB  ASN A 288      -1.038 -16.214  23.100  1.00 86.29           H
ATOM   4397  CG  ASN A 288       0.304 -17.067  24.558  1.00 86.29           C
ATOM   4398  OD1 ASN A 288       1.338 -16.439  24.715  1.00 86.29           O
ATOM   4399  ND2 ASN A 288       0.206 -18.386  24.697  1.00 86.29           N
ATOM   4400 1HD2 ASN A 288      -0.674 -18.840  24.554  1.00 86.29           H
ATOM   4401 2HD2 ASN A 288       1.011 -18.923  24.945  1.00 86.29           H
ATOM   4402  HN  ASN A 288      -2.936 -14.773  23.846  1.00 86.29           H
ATOM   4403  N   CYS A 289       0.797 -13.695  25.260  1.00 91.07           N
ATOM   4404  CA  CYS A 289       1.801 -12.702  24.918  1.00 91.07           C
ATOM   4405  C   CYS A 289       2.682 -13.274  23.806  1.00 91.07           C
ATOM   4406  O   CYS A 289       3.047 -12.563  22.871  1.00 91.07           O
ATOM   4407  HA  CYS A 289       1.263 -11.820  24.572  1.00 91.07           H
ATOM   4408  CB  CYS A 289       2.623 -12.285  26.140  1.00 91.07           C
ATOM   4409 1HB  CYS A 289       1.964 -11.899  26.917  1.00 91.07           H
ATOM   4410 2HB  CYS A 289       3.135 -13.152  26.557  1.00 91.07           H
ATOM   4411  SG  CYS A 289       3.844 -11.007  25.666  1.00 91.07           S
ATOM   4412  HN  CYS A 289       0.849 -14.045  26.196  1.00 91.07           H
ATOM   4413  N   ALA A 290       2.999 -14.553  23.944  1.00 93.06           N
ATOM   4414  CA  ALA A 290       3.900 -15.206  23.009  1.00 93.06           C
ATOM   4415  C   ALA A 290       3.298 -15.149  21.603  1.00 93.06           C
ATOM   4416  O   ALA A 290       4.004 -14.879  20.633  1.00 93.06           O
ATOM   4417  HA  ALA A 290       4.840 -14.655  23.015  1.00 93.06           H
ATOM   4418  CB  ALA A 290       4.165 -16.639  23.472  1.00 93.06           C
ATOM   4419 1HB  ALA A 290       4.620 -16.623  24.463  1.00 93.06           H
ATOM   4420 2HB  ALA A 290       3.224 -17.188  23.513  1.00 93.06           H
ATOM   4421 3HB  ALA A 290       4.841 -17.129  22.771  1.00 93.06           H
ATOM   4422  HN  ALA A 290       2.652 -15.139  24.676  1.00 93.06           H
ATOM   4423  N   VAL A 291       2.000 -15.407  21.539  1.00 93.36           N
ATOM   4424  CA  VAL A 291       1.296 -15.391  20.268  1.00 93.36           C
ATOM   4425  C   VAL A 291       1.291 -13.966  19.711  1.00 93.36           C
ATOM   4426  O   VAL A 291       1.513 -13.761  18.519  1.00 93.36           O
ATOM   4427  HA  VAL A 291       1.844 -16.035  19.580  1.00 93.36           H
ATOM   4428  CB  VAL A 291      -0.109 -15.971  20.441  1.00 93.36           C
ATOM   4429  HB  VAL A 291      -0.628 -15.375  21.192  1.00 93.36           H
ATOM   4430  CG1 VAL A 291      -0.905 -15.879  19.137  1.00 93.36           C
ATOM   4431 1HG1 VAL A 291      -0.992 -14.834  18.838  1.00 93.36           H
ATOM   4432 2HG1 VAL A 291      -0.389 -16.438  18.357  1.00 93.36           H
ATOM   4433 3HG1 VAL A 291      -1.900 -16.297  19.288  1.00 93.36           H
ATOM   4434  CG2 VAL A 291      -0.049 -17.414  20.946  1.00 93.36           C
ATOM   4435 1HG2 VAL A 291       0.496 -18.027  20.228  1.00 93.36           H
ATOM   4436 2HG2 VAL A 291       0.461 -17.441  21.909  1.00 93.36           H
ATOM   4437 3HG2 VAL A 291      -1.061 -17.802  21.060  1.00 93.36           H
ATOM   4438  HN  VAL A 291       1.433 -15.625  22.334  1.00 93.36           H
ATOM   4439  N   SER A 292       1.034 -13.018  20.601  1.00 93.74           N
ATOM   4440  CA  SER A 292       0.963 -11.621  20.207  1.00 93.74           C
ATOM   4441  C   SER A 292       2.311 -11.168  19.640  1.00 93.74           C
ATOM   4442  O   SER A 292       2.360 -10.472  18.628  1.00 93.74           O
ATOM   4443  HA  SER A 292       0.191 -11.577  19.439  1.00 93.74           H
ATOM   4444  CB  SER A 292       0.559 -10.736  21.387  1.00 93.74           C
ATOM   4445 1HB  SER A 292      -0.350 -11.130  21.842  1.00 93.74           H
ATOM   4446 2HB  SER A 292       1.337 -10.770  22.150  1.00 93.74           H
ATOM   4447  OG  SER A 292       0.343  -9.384  20.991  1.00 93.74           O
ATOM   4448  HG  SER A 292      -0.492  -9.317  20.445  1.00 93.74           H
ATOM   4449  HN  SER A 292       0.877 -13.192  21.573  1.00 93.74           H
ATOM   4450  N   THR A 293       3.371 -11.582  20.319  1.00 90.78           N
ATOM   4451  CA  THR A 293       4.713 -11.201  19.914  1.00 90.78           C
ATOM   4452  C   THR A 293       5.010 -11.710  18.502  1.00 90.78           C
ATOM   4453  O   THR A 293       5.518 -10.967  17.664  1.00 90.78           O
ATOM   4454  HA  THR A 293       4.766 -10.113  19.879  1.00 90.78           H
ATOM   4455  CB  THR A 293       5.691 -11.726  20.967  1.00 90.78           C
ATOM   4456  HB  THR A 293       5.638 -12.812  21.040  1.00 90.78           H
ATOM   4457  OG1 THR A 293       5.344 -11.012  22.151  1.00 90.78           O
ATOM   4458  HG1 THR A 293       4.660 -11.524  22.671  1.00 90.78           H
ATOM   4459  CG2 THR A 293       7.135 -11.304  20.688  1.00 90.78           C
ATOM   4460 1HG2 THR A 293       7.201 -10.216  20.682  1.00 90.78           H
ATOM   4461 2HG2 THR A 293       7.446 -11.692  19.718  1.00 90.78           H
ATOM   4462 3HG2 THR A 293       7.787 -11.703  21.465  1.00 90.78           H
ATOM   4463  HN  THR A 293       3.323 -12.166  21.129  1.00 90.78           H
ATOM   4464  N   ASN A 294       4.680 -12.975  18.282  1.00 92.34           N
ATOM   4465  CA  ASN A 294       4.977 -13.616  17.013  1.00 92.34           C
ATOM   4466  C   ASN A 294       4.177 -12.933  15.901  1.00 92.34           C
ATOM   4467  O   ASN A 294       4.674 -12.764  14.789  1.00 92.34           O
ATOM   4468  HA  ASN A 294       6.054 -13.504  16.881  1.00 92.34           H
ATOM   4469  CB  ASN A 294       4.586 -15.094  17.037  1.00 92.34           C
ATOM   4470 1HB  ASN A 294       3.584 -15.202  17.454  1.00 92.34           H
ATOM   4471 2HB  ASN A 294       4.551 -15.482  16.019  1.00 92.34           H
ATOM   4472  CG  ASN A 294       5.579 -15.911  17.866  1.00 92.34           C
ATOM   4473  OD1 ASN A 294       6.701 -15.503  18.117  1.00 92.34           O
ATOM   4474  ND2 ASN A 294       5.106 -17.085  18.275  1.00 92.34           N
ATOM   4475 1HD2 ASN A 294       4.176 -17.361  18.034  1.00 92.34           H
ATOM   4476 2HD2 ASN A 294       5.681 -17.692  18.823  1.00 92.34           H
ATOM   4477  HN  ASN A 294       4.218 -13.557  18.951  1.00 92.34           H
ATOM   4478  N   ILE A 295       2.952 -12.560  16.242  1.00 92.20           N
ATOM   4479  CA  ILE A 295       2.070 -11.922  15.279  1.00 92.20           C
ATOM   4480  C   ILE A 295       2.656 -10.568  14.876  1.00 92.20           C
ATOM   4481  O   ILE A 295       2.642 -10.207  13.700  1.00 92.20           O
ATOM   4482  HA  ILE A 295       2.034 -12.560  14.396  1.00 92.20           H
ATOM   4483  CB  ILE A 295       0.646 -11.836  15.833  1.00 92.20           C
ATOM   4484  HB  ILE A 295       0.703 -11.506  16.871  1.00 92.20           H
ATOM   4485  CG1 ILE A 295      -0.027 -13.210  15.831  1.00 92.20           C
ATOM   4486 1HG1 ILE A 295      -0.187 -13.539  14.805  1.00 92.20           H
ATOM   4487 2HG1 ILE A 295       0.630 -13.941  16.302  1.00 92.20           H
ATOM   4488  CG2 ILE A 295      -0.176 -10.794  15.072  1.00 92.20           C
ATOM   4489 1HG2 ILE A 295       0.297  -9.816  15.170  1.00 92.20           H
ATOM   4490 2HG2 ILE A 295      -0.226 -11.069  14.019  1.00 92.20           H
ATOM   4491 3HG2 ILE A 295      -1.183 -10.753  15.486  1.00 92.20           H
ATOM   4492  CD1 ILE A 295      -1.365 -13.166  16.573  1.00 92.20           C
ATOM   4493 1HD1 ILE A 295      -1.198 -12.860  17.605  1.00 92.20           H
ATOM   4494 2HD1 ILE A 295      -2.027 -12.451  16.084  1.00 92.20           H
ATOM   4495 3HD1 ILE A 295      -1.822 -14.155  16.556  1.00 92.20           H
ATOM   4496  HN  ILE A 295       2.562 -12.686  17.154  1.00 92.20           H
ATOM   4497  N   ASP A 296       3.157  -9.854  15.873  1.00 93.61           N
ATOM   4498  CA  ASP A 296       3.707  -8.530  15.644  1.00 93.61           C
ATOM   4499  C   ASP A 296       4.923  -8.640  14.722  1.00 93.61           C
ATOM   4500  O   ASP A 296       5.096  -7.826  13.816  1.00 93.61           O
ATOM   4501  HA  ASP A 296       2.896  -7.956  15.196  1.00 93.61           H
ATOM   4502  CB  ASP A 296       4.165  -7.888  16.955  1.00 93.61           C
ATOM   4503 1HB  ASP A 296       4.666  -8.633  17.573  1.00 93.61           H
ATOM   4504 2HB  ASP A 296       4.894  -7.105  16.746  1.00 93.61           H
ATOM   4505  CG  ASP A 296       2.979  -7.298  17.720  1.00 93.61           C
ATOM   4506  OD1 ASP A 296       1.835  -7.615  17.326  1.00 93.61           O
ATOM   4507  OD2 ASP A 296       3.242  -6.543  18.681  1.00 93.61           O
ATOM   4508  HN  ASP A 296       3.190 -10.167  16.823  1.00 93.61           H
ATOM   4509  N   ILE A 297       5.735  -9.654  14.985  1.00 93.41           N
ATOM   4510  CA  ILE A 297       6.915  -9.897  14.173  1.00 93.41           C
ATOM   4511  C   ILE A 297       6.485 -10.241  12.746  1.00 93.41           C
ATOM   4512  O   ILE A 297       7.040  -9.715  11.782  1.00 93.41           O
ATOM   4513  HA  ILE A 297       7.491  -8.972  14.147  1.00 93.41           H
ATOM   4514  CB  ILE A 297       7.801 -10.963  14.822  1.00 93.41           C
ATOM   4515  HB  ILE A 297       7.174 -11.813  15.088  1.00 93.41           H
ATOM   4516  CG1 ILE A 297       8.428 -10.441  16.117  1.00 93.41           C
ATOM   4517 1HG1 ILE A 297       9.142  -9.650  15.886  1.00 93.41           H
ATOM   4518 2HG1 ILE A 297       7.655  -9.999  16.746  1.00 93.41           H
ATOM   4519  CG2 ILE A 297       8.857 -11.471  13.839  1.00 93.41           C
ATOM   4520 1HG2 ILE A 297       8.365 -11.908  12.970  1.00 93.41           H
ATOM   4521 2HG2 ILE A 297       9.487 -10.640  13.520  1.00 93.41           H
ATOM   4522 3HG2 ILE A 297       9.473 -12.227  14.326  1.00 93.41           H
ATOM   4523  CD1 ILE A 297       9.132 -11.566  16.877  1.00 93.41           C
ATOM   4524 1HD1 ILE A 297       8.410 -12.343  17.127  1.00 93.41           H
ATOM   4525 2HD1 ILE A 297       9.920 -11.989  16.254  1.00 93.41           H
ATOM   4526 3HD1 ILE A 297       9.568 -11.168  17.793  1.00 93.41           H
ATOM   4527  HN  ILE A 297       5.597 -10.301  15.735  1.00 93.41           H
ATOM   4528  N   CYS A 298       5.501 -11.123  12.655  1.00 95.01           N
ATOM   4529  CA  CYS A 298       4.999 -11.554  11.361  1.00 95.01           C
ATOM   4530  C   CYS A 298       4.529 -10.318  10.592  1.00 95.01           C
ATOM   4531  O   CYS A 298       4.762 -10.204   9.390  1.00 95.01           O
ATOM   4532  HA  CYS A 298       5.831 -12.036  10.847  1.00 95.01           H
ATOM   4533  CB  CYS A 298       3.887 -12.595  11.503  1.00 95.01           C
ATOM   4534 1HB  CYS A 298       3.178 -12.279  12.268  1.00 95.01           H
ATOM   4535 2HB  CYS A 298       3.333 -12.677  10.568  1.00 95.01           H
ATOM   4536  SG  CYS A 298       4.603 -14.219  11.949  1.00 95.01           S
ATOM   4537  HG  CYS A 298       4.820 -13.929  13.229  1.00 95.01           H
ATOM   4538  HN  CYS A 298       5.048 -11.540  13.443  1.00 95.01           H
ATOM   4539  N   PHE A 299       3.874  -9.423  11.317  1.00 94.05           N
ATOM   4540  CA  PHE A 299       3.365  -8.201  10.718  1.00 94.05           C
ATOM   4541  C   PHE A 299       4.501  -7.372  10.115  1.00 94.05           C
ATOM   4542  O   PHE A 299       4.412  -6.930   8.970  1.00 94.05           O
ATOM   4543  HA  PHE A 299       2.672  -8.492   9.929  1.00 94.05           H
ATOM   4544  CB  PHE A 299       2.702  -7.396  11.837  1.00 94.05           C
ATOM   4545 1HB  PHE A 299       1.904  -7.995  12.277  1.00 94.05           H
ATOM   4546 2HB  PHE A 299       3.434  -7.214  12.623  1.00 94.05           H
ATOM   4547  CG  PHE A 299       2.121  -6.057  11.380  1.00 94.05           C
ATOM   4548  CD1 PHE A 299       2.824  -4.909  11.576  1.00 94.05           C
ATOM   4549  HD1 PHE A 299       3.800  -4.943  12.059  1.00 94.05           H
ATOM   4550  CD2 PHE A 299       0.902  -6.013  10.778  1.00 94.05           C
ATOM   4551  HD2 PHE A 299       0.339  -6.933  10.621  1.00 94.05           H
ATOM   4552  CE1 PHE A 299       2.285  -3.665  11.152  1.00 94.05           C
ATOM   4553  HE1 PHE A 299       2.848  -2.745  11.309  1.00 94.05           H
ATOM   4554  CE2 PHE A 299       0.364  -4.770  10.354  1.00 94.05           C
ATOM   4555  HE2 PHE A 299      -0.613  -4.735   9.871  1.00 94.05           H
ATOM   4556  CZ  PHE A 299       1.066  -3.622  10.550  1.00 94.05           C
ATOM   4557  HZ  PHE A 299       0.652  -2.668  10.224  1.00 94.05           H
ATOM   4558  HN  PHE A 299       3.690  -9.522  12.295  1.00 94.05           H
ATOM   4559  N   GLN A 300       5.544  -7.187  10.911  1.00 90.90           N
ATOM   4560  CA  GLN A 300       6.659  -6.350  10.503  1.00 90.90           C
ATOM   4561  C   GLN A 300       7.310  -6.913   9.238  1.00 90.90           C
ATOM   4562  O   GLN A 300       7.651  -6.164   8.325  1.00 90.90           O
ATOM   4563  HA  GLN A 300       6.225  -5.373  10.292  1.00 90.90           H
ATOM   4564  CB  GLN A 300       7.683  -6.211  11.631  1.00 90.90           C
ATOM   4565 1HB  GLN A 300       7.919  -7.195  12.035  1.00 90.90           H
ATOM   4566 2HB  GLN A 300       8.610  -5.797  11.236  1.00 90.90           H
ATOM   4567  CG  GLN A 300       7.150  -5.310  12.747  1.00 90.90           C
ATOM   4568 1HG  GLN A 300       6.900  -4.330  12.340  1.00 90.90           H
ATOM   4569 2HG  GLN A 300       6.229  -5.732  13.151  1.00 90.90           H
ATOM   4570  CD  GLN A 300       8.181  -5.157  13.867  1.00 90.90           C
ATOM   4571  OE1 GLN A 300       9.307  -5.617  13.776  1.00 90.90           O
ATOM   4572  NE2 GLN A 300       7.735  -4.485  14.925  1.00 90.90           N
ATOM   4573 1HE2 GLN A 300       6.798  -4.134  14.935  1.00 90.90           H
ATOM   4574 2HE2 GLN A 300       8.335  -4.332  15.709  1.00 90.90           H
ATOM   4575  HN  GLN A 300       5.633  -7.597  11.819  1.00 90.90           H
ATOM   4576  N   VAL A 301       7.462  -8.230   9.225  1.00 95.25           N
ATOM   4577  CA  VAL A 301       8.126  -8.895   8.117  1.00 95.25           C
ATOM   4578  C   VAL A 301       7.286  -8.727   6.849  1.00 95.25           C
ATOM   4579  O   VAL A 301       7.791  -8.281   5.820  1.00 95.25           O
ATOM   4580  HA  VAL A 301       9.088  -8.405   7.968  1.00 95.25           H
ATOM   4581  CB  VAL A 301       8.390 -10.360   8.469  1.00 95.25           C
ATOM   4582  HB  VAL A 301       7.441 -10.812   8.758  1.00 95.25           H
ATOM   4583  CG1 VAL A 301       8.927 -11.127   7.259  1.00 95.25           C
ATOM   4584 1HG1 VAL A 301       8.197 -11.088   6.451  1.00 95.25           H
ATOM   4585 2HG1 VAL A 301       9.861 -10.674   6.927  1.00 95.25           H
ATOM   4586 3HG1 VAL A 301       9.106 -12.166   7.537  1.00 95.25           H
ATOM   4587  CG2 VAL A 301       9.345 -10.475   9.659  1.00 95.25           C
ATOM   4588 1HG2 VAL A 301      10.294  -9.999   9.410  1.00 95.25           H
ATOM   4589 2HG2 VAL A 301       8.907  -9.980  10.526  1.00 95.25           H
ATOM   4590 3HG2 VAL A 301       9.516 -11.527   9.888  1.00 95.25           H
ATOM   4591  HN  VAL A 301       7.141  -8.837   9.952  1.00 95.25           H
ATOM   4592  N   THR A 302       6.018  -9.094   6.965  1.00 94.46           N
ATOM   4593  CA  THR A 302       5.142  -9.136   5.806  1.00 94.46           C
ATOM   4594  C   THR A 302       4.904  -7.725   5.266  1.00 94.46           C
ATOM   4595  O   THR A 302       4.747  -7.536   4.061  1.00 94.46           O
ATOM   4596  HA  THR A 302       5.642  -9.700   5.018  1.00 94.46           H
ATOM   4597  CB  THR A 302       3.855  -9.857   6.212  1.00 94.46           C
ATOM   4598  HB  THR A 302       3.150  -9.892   5.382  1.00 94.46           H
ATOM   4599  OG1 THR A 302       3.411  -9.150   7.367  1.00 94.46           O
ATOM   4600  HG1 THR A 302       2.507  -9.478   7.642  1.00 94.46           H
ATOM   4601  CG2 THR A 302       4.114 -11.276   6.722  1.00 94.46           C
ATOM   4602 1HG2 THR A 302       4.766 -11.236   7.595  1.00 94.46           H
ATOM   4603 2HG2 THR A 302       4.593 -11.862   5.937  1.00 94.46           H
ATOM   4604 3HG2 THR A 302       3.168 -11.742   6.996  1.00 94.46           H
ATOM   4605  HN  THR A 302       5.589  -9.359   7.829  1.00 94.46           H
ATOM   4606  N   GLN A 303       4.884  -6.770   6.184  1.00 91.50           N
ATOM   4607  CA  GLN A 303       4.735  -5.374   5.809  1.00 91.50           C
ATOM   4608  C   GLN A 303       5.917  -4.927   4.948  1.00 91.50           C
ATOM   4609  O   GLN A 303       5.737  -4.215   3.961  1.00 91.50           O
ATOM   4610  HA  GLN A 303       3.814  -5.327   5.227  1.00 91.50           H
ATOM   4611  CB  GLN A 303       4.591  -4.486   7.047  1.00 91.50           C
ATOM   4612 1HB  GLN A 303       3.737  -4.815   7.638  1.00 91.50           H
ATOM   4613 2HB  GLN A 303       5.474  -4.589   7.677  1.00 91.50           H
ATOM   4614  CG  GLN A 303       4.409  -3.019   6.651  1.00 91.50           C
ATOM   4615 1HG  GLN A 303       5.313  -2.656   6.162  1.00 91.50           H
ATOM   4616 2HG  GLN A 303       3.598  -2.932   5.928  1.00 91.50           H
ATOM   4617  CD  GLN A 303       4.103  -2.155   7.876  1.00 91.50           C
ATOM   4618  OE1 GLN A 303       4.925  -1.970   8.758  1.00 91.50           O
ATOM   4619  NE2 GLN A 303       2.878  -1.637   7.880  1.00 91.50           N
ATOM   4620 1HE2 GLN A 303       2.252  -1.828   7.124  1.00 91.50           H
ATOM   4621 2HE2 GLN A 303       2.584  -1.057   8.639  1.00 91.50           H
ATOM   4622  HN  GLN A 303       4.967  -6.937   7.167  1.00 91.50           H
ATOM   4623  N   THR A 304       7.101  -5.363   5.352  1.00 92.93           N
ATOM   4624  CA  THR A 304       8.318  -4.980   4.656  1.00 92.93           C
ATOM   4625  C   THR A 304       8.307  -5.525   3.226  1.00 92.93           C
ATOM   4626  O   THR A 304       8.676  -4.820   2.287  1.00 92.93           O
ATOM   4627  HA  THR A 304       8.345  -3.893   4.583  1.00 92.93           H
ATOM   4628  CB  THR A 304       9.509  -5.467   5.483  1.00 92.93           C
ATOM   4629  HB  THR A 304       9.550  -6.556   5.503  1.00 92.93           H
ATOM   4630  OG1 THR A 304       9.335  -4.834   6.748  1.00 92.93           O
ATOM   4631  HG1 THR A 304       8.953  -5.484   7.405  1.00 92.93           H
ATOM   4632  CG2 THR A 304      10.842  -4.915   4.971  1.00 92.93           C
ATOM   4633 1HG2 THR A 304      10.825  -3.826   5.015  1.00 92.93           H
ATOM   4634 2HG2 THR A 304      10.995  -5.235   3.940  1.00 92.93           H
ATOM   4635 3HG2 THR A 304      11.654  -5.292   5.593  1.00 92.93           H
ATOM   4636  HN  THR A 304       7.236  -5.966   6.138  1.00 92.93           H
ATOM   4637  N   ILE A 305       7.882  -6.774   3.105  1.00 92.48           N
ATOM   4638  CA  ILE A 305       7.781  -7.407   1.802  1.00 92.48           C
ATOM   4639  C   ILE A 305       6.842  -6.590   0.913  1.00 92.48           C
ATOM   4640  O   ILE A 305       7.096  -6.427  -0.280  1.00 92.48           O
ATOM   4641  HA  ILE A 305       8.776  -7.396   1.356  1.00 92.48           H
ATOM   4642  CB  ILE A 305       7.367  -8.873   1.949  1.00 92.48           C
ATOM   4643  HB  ILE A 305       6.468  -8.914   2.564  1.00 92.48           H
ATOM   4644  CG1 ILE A 305       8.448  -9.678   2.674  1.00 92.48           C
ATOM   4645 1HG1 ILE A 305       9.299  -9.831   2.010  1.00 92.48           H
ATOM   4646 2HG1 ILE A 305       8.812  -9.114   3.533  1.00 92.48           H
ATOM   4647  CG2 ILE A 305       7.013  -9.482   0.591  1.00 92.48           C
ATOM   4648 1HG2 ILE A 305       6.185  -8.928   0.149  1.00 92.48           H
ATOM   4649 2HG2 ILE A 305       7.880  -9.428  -0.068  1.00 92.48           H
ATOM   4650 3HG2 ILE A 305       6.723 -10.524   0.725  1.00 92.48           H
ATOM   4651  CD1 ILE A 305       7.905 -11.031   3.138  1.00 92.48           C
ATOM   4652 1HD1 ILE A 305       7.070 -10.873   3.821  1.00 92.48           H
ATOM   4653 2HD1 ILE A 305       7.565 -11.601   2.274  1.00 92.48           H
ATOM   4654 3HD1 ILE A 305       8.694 -11.582   3.650  1.00 92.48           H
ATOM   4655  HN  ILE A 305       7.609  -7.348   3.877  1.00 92.48           H
ATOM   4656  N   ALA A 306       5.777  -6.096   1.528  1.00 91.83           N
ATOM   4657  CA  ALA A 306       4.781  -5.330   0.800  1.00 91.83           C
ATOM   4658  C   ALA A 306       5.417  -4.041   0.276  1.00 91.83           C
ATOM   4659  O   ALA A 306       5.085  -3.578  -0.814  1.00 91.83           O
ATOM   4660  HA  ALA A 306       4.452  -5.932  -0.047  1.00 91.83           H
ATOM   4661  CB  ALA A 306       3.580  -5.060   1.708  1.00 91.83           C
ATOM   4662 1HB  ALA A 306       3.147  -6.007   2.029  1.00 91.83           H
ATOM   4663 2HB  ALA A 306       3.905  -4.495   2.582  1.00 91.83           H
ATOM   4664 3HB  ALA A 306       2.832  -4.485   1.162  1.00 91.83           H
ATOM   4665  HN  ALA A 306       5.591  -6.213   2.503  1.00 91.83           H
ATOM   4666  N   PHE A 307       6.321  -3.497   1.078  1.00 90.20           N
ATOM   4667  CA  PHE A 307       6.975  -2.247   0.730  1.00 90.20           C
ATOM   4668  C   PHE A 307       7.907  -2.431  -0.470  1.00 90.20           C
ATOM   4669  O   PHE A 307       8.060  -1.523  -1.286  1.00 90.20           O
ATOM   4670  HA  PHE A 307       6.192  -1.533   0.474  1.00 90.20           H
ATOM   4671  CB  PHE A 307       7.804  -1.822   1.944  1.00 90.20           C
ATOM   4672 1HB  PHE A 307       8.423  -2.661   2.260  1.00 90.20           H
ATOM   4673 2HB  PHE A 307       8.480  -1.021   1.647  1.00 90.20           H
ATOM   4674  CG  PHE A 307       6.967  -1.349   3.134  1.00 90.20           C
ATOM   4675  CD1 PHE A 307       5.615  -1.257   3.021  1.00 90.20           C
ATOM   4676  HD1 PHE A 307       5.127  -1.521   2.082  1.00 90.20           H
ATOM   4677  CD2 PHE A 307       7.575  -1.020   4.305  1.00 90.20           C
ATOM   4678  HD2 PHE A 307       8.659  -1.093   4.396  1.00 90.20           H
ATOM   4679  CE1 PHE A 307       4.838  -0.818   4.125  1.00 90.20           C
ATOM   4680  HE1 PHE A 307       3.754  -0.744   4.035  1.00 90.20           H
ATOM   4681  CE2 PHE A 307       6.798  -0.580   5.410  1.00 90.20           C
ATOM   4682  HE2 PHE A 307       7.286  -0.316   6.348  1.00 90.20           H
ATOM   4683  CZ  PHE A 307       5.446  -0.489   5.296  1.00 90.20           C
ATOM   4684  HZ  PHE A 307       4.850  -0.151   6.144  1.00 90.20           H
ATOM   4685  HN  PHE A 307       6.607  -3.895   1.950  1.00 90.20           H
ATOM   4686  N   PHE A 308       8.504  -3.611  -0.539  1.00 86.96           N
ATOM   4687  CA  PHE A 308       9.399  -3.934  -1.637  1.00 86.96           C
ATOM   4688  C   PHE A 308       8.666  -3.873  -2.978  1.00 86.96           C
ATOM   4689  O   PHE A 308       9.285  -3.656  -4.019  1.00 86.96           O
ATOM   4690  HA  PHE A 308      10.201  -3.195  -1.629  1.00 86.96           H
ATOM   4691  CB  PHE A 308       9.895  -5.362  -1.405  1.00 86.96           C
ATOM   4692 1HB  PHE A 308       9.114  -5.930  -0.899  1.00 86.96           H
ATOM   4693 2HB  PHE A 308      10.062  -5.840  -2.370  1.00 86.96           H
ATOM   4694  CG  PHE A 308      11.182  -5.449  -0.581  1.00 86.96           C
ATOM   4695  CD1 PHE A 308      12.379  -5.161  -1.157  1.00 86.96           C
ATOM   4696  HD1 PHE A 308      12.423  -4.869  -2.207  1.00 86.96           H
ATOM   4697  CD2 PHE A 308      11.127  -5.813   0.729  1.00 86.96           C
ATOM   4698  HD2 PHE A 308      10.168  -6.044   1.191  1.00 86.96           H
ATOM   4699  CE1 PHE A 308      13.573  -5.241  -0.392  1.00 86.96           C
ATOM   4700  HE1 PHE A 308      14.533  -5.010  -0.855  1.00 86.96           H
ATOM   4701  CE2 PHE A 308      12.321  -5.893   1.493  1.00 86.96           C
ATOM   4702  HE2 PHE A 308      12.278  -6.185   2.543  1.00 86.96           H
ATOM   4703  CZ  PHE A 308      13.519  -5.605   0.917  1.00 86.96           C
ATOM   4704  HZ  PHE A 308      14.435  -5.666   1.504  1.00 86.96           H
ATOM   4705  HN  PHE A 308       8.385  -4.339   0.137  1.00 86.96           H
ATOM   4706  N   HIS A 309       7.357  -4.067  -2.910  1.00 77.30           N
ATOM   4707  CA  HIS A 309       6.535  -4.053  -4.108  1.00 77.30           C
ATOM   4708  C   HIS A 309       6.644  -2.688  -4.789  1.00 77.30           C
ATOM   4709  O   HIS A 309       6.649  -2.601  -6.016  1.00 77.30           O
ATOM   4710  HA  HIS A 309       6.940  -4.816  -4.774  1.00 77.30           H
ATOM   4711  CB  HIS A 309       5.091  -4.439  -3.781  1.00 77.30           C
ATOM   4712 1HB  HIS A 309       5.081  -5.445  -3.361  1.00 77.30           H
ATOM   4713 2HB  HIS A 309       4.712  -3.768  -3.010  1.00 77.30           H
ATOM   4714  CG  HIS A 309       4.160  -4.396  -4.968  1.00 77.30           C
ATOM   4715  ND1 HIS A 309       3.319  -3.326  -5.223  1.00 77.30           N
ATOM   4716  HD1 HIS A 309       3.242  -2.498  -4.668  1.00 77.30           H
ATOM   4717  CD2 HIS A 309       3.946  -5.300  -5.967  1.00 77.30           C
ATOM   4718  HD2 HIS A 309       4.446  -6.262  -6.073  1.00 77.30           H
ATOM   4719  CE1 HIS A 309       2.635  -3.586  -6.327  1.00 77.30           C
ATOM   4720  HE1 HIS A 309       1.891  -2.935  -6.788  1.00 77.30           H
ATOM   4721  NE2 HIS A 309       3.024  -4.810  -6.787  1.00 77.30           N
ATOM   4722  HN  HIS A 309       6.860  -4.232  -2.058  1.00 77.30           H
ATOM   4723  N   SER A 310       6.729  -1.655  -3.963  1.00 81.82           N
ATOM   4724  CA  SER A 310       6.715  -0.292  -4.466  1.00 81.82           C
ATOM   4725  C   SER A 310       7.989  -0.017  -5.267  1.00 81.82           C
ATOM   4726  O   SER A 310       7.977   0.781  -6.204  1.00 81.82           O
ATOM   4727  HA  SER A 310       5.837  -0.231  -5.109  1.00 81.82           H
ATOM   4728  CB  SER A 310       6.579   0.715  -3.322  1.00 81.82           C
ATOM   4729 1HB  SER A 310       6.385   1.706  -3.733  1.00 81.82           H
ATOM   4730 2HB  SER A 310       5.719   0.452  -2.707  1.00 81.82           H
ATOM   4731  OG  SER A 310       7.748   0.760  -2.508  1.00 81.82           O
ATOM   4732  HG  SER A 310       7.741   0.001  -1.857  1.00 81.82           H
ATOM   4733  HN  SER A 310       6.805  -1.739  -2.970  1.00 81.82           H
ATOM   4734  N   CYS A 311       9.057  -0.692  -4.870  1.00 85.02           N
ATOM   4735  CA  CYS A 311      10.342  -0.513  -5.525  1.00 85.02           C
ATOM   4736  C   CYS A 311      10.418  -1.485  -6.705  1.00 85.02           C
ATOM   4737  O   CYS A 311      11.239  -1.311  -7.604  1.00 85.02           O
ATOM   4738  HA  CYS A 311      10.375   0.520  -5.871  1.00 85.02           H
ATOM   4739  CB  CYS A 311      11.505  -0.706  -4.551  1.00 85.02           C
ATOM   4740 1HB  CYS A 311      12.416  -0.279  -4.970  1.00 85.02           H
ATOM   4741 2HB  CYS A 311      11.304  -0.174  -3.621  1.00 85.02           H
ATOM   4742  SG  CYS A 311      11.749  -2.488  -4.211  1.00 85.02           S
ATOM   4743  HG  CYS A 311      12.778  -2.332  -3.383  1.00 85.02           H
ATOM   4744  HN  CYS A 311       9.055  -1.349  -4.116  1.00 85.02           H
ATOM   4745  N   LEU A 312       9.551  -2.486  -6.663  1.00 81.97           N
ATOM   4746  CA  LEU A 312       9.572  -3.536  -7.667  1.00 81.97           C
ATOM   4747  C   LEU A 312       8.811  -3.065  -8.907  1.00 81.97           C
ATOM   4748  O   LEU A 312       9.126  -3.471 -10.025  1.00 81.97           O
ATOM   4749  HA  LEU A 312      10.613  -3.703  -7.943  1.00 81.97           H
ATOM   4750  CB  LEU A 312       9.042  -4.847  -7.082  1.00 81.97           C
ATOM   4751 1HB  LEU A 312       8.124  -4.633  -6.535  1.00 81.97           H
ATOM   4752 2HB  LEU A 312       8.776  -5.508  -7.906  1.00 81.97           H
ATOM   4753  CG  LEU A 312       9.995  -5.598  -6.149  1.00 81.97           C
ATOM   4754  HG  LEU A 312      10.263  -4.934  -5.328  1.00 81.97           H
ATOM   4755  CD1 LEU A 312       9.310  -6.822  -5.536  1.00 81.97           C
ATOM   4756 1HD1 LEU A 312       8.440  -6.502  -4.963  1.00 81.97           H
ATOM   4757 2HD1 LEU A 312       8.994  -7.497  -6.331  1.00 81.97           H
ATOM   4758 3HD1 LEU A 312      10.009  -7.337  -4.878  1.00 81.97           H
ATOM   4759  CD2 LEU A 312      11.291  -5.969  -6.872  1.00 81.97           C
ATOM   4760 1HD2 LEU A 312      11.062  -6.607  -7.725  1.00 81.97           H
ATOM   4761 2HD2 LEU A 312      11.786  -5.062  -7.219  1.00 81.97           H
ATOM   4762 3HD2 LEU A 312      11.950  -6.502  -6.186  1.00 81.97           H
ATOM   4763  HN  LEU A 312       8.846  -2.586  -5.961  1.00 81.97           H
ATOM   4764  N   ASN A 313       7.824  -2.213  -8.669  1.00 75.18           N
ATOM   4765  CA  ASN A 313       6.934  -1.783  -9.734  1.00 75.18           C
ATOM   4766  C   ASN A 313       7.765  -1.274 -10.913  1.00 75.18           C
ATOM   4767  O   ASN A 313       7.629  -1.767 -12.032  1.00 75.18           O
ATOM   4768  HA  ASN A 313       6.344  -2.664  -9.988  1.00 75.18           H
ATOM   4769  CB  ASN A 313       6.028  -0.642  -9.266  1.00 75.18           C
ATOM   4770 1HB  ASN A 313       6.601   0.055  -8.654  1.00 75.18           H
ATOM   4771 2HB  ASN A 313       5.666  -0.083 -10.130  1.00 75.18           H
ATOM   4772  CG  ASN A 313       4.840  -1.177  -8.464  1.00 75.18           C
ATOM   4773  OD1 ASN A 313       4.436  -2.321  -8.594  1.00 75.18           O
ATOM   4774  ND2 ASN A 313       4.306  -0.289  -7.631  1.00 75.18           N
ATOM   4775 1HD2 ASN A 313       4.686   0.634  -7.573  1.00 75.18           H
ATOM   4776 2HD2 ASN A 313       3.524  -0.545  -7.062  1.00 75.18           H
ATOM   4777  HN  ASN A 313       7.629  -1.821  -7.770  1.00 75.18           H
ATOM   4778  N   PRO A 314       8.638  -0.283 -10.687  1.00 74.84           N
ATOM   4779  CA  PRO A 314       9.431   0.288 -11.778  1.00 74.84           C
ATOM   4780  C   PRO A 314      10.185  -0.776 -12.560  1.00 74.84           C
ATOM   4781  O   PRO A 314      10.246  -0.722 -13.787  1.00 74.84           O
ATOM   4782  HA  PRO A 314       8.777   0.767 -12.506  1.00 74.84           H
ATOM   4783  CB  PRO A 314      10.384   1.252 -11.067  1.00 74.84           C
ATOM   4784 1HB  PRO A 314      11.326   0.768 -10.811  1.00 74.84           H
ATOM   4785 2HB  PRO A 314      10.628   2.110 -11.694  1.00 74.84           H
ATOM   4786  CG  PRO A 314       9.606   1.665  -9.824  1.00 74.84           C
ATOM   4787 1HG  PRO A 314      10.262   2.060  -9.048  1.00 74.84           H
ATOM   4788 2HG  PRO A 314       8.882   2.450 -10.042  1.00 74.84           H
ATOM   4789  CD  PRO A 314       8.934   0.370  -9.398  1.00 74.84           C
ATOM   4790 1HD  PRO A 314       9.590  -0.243  -8.781  1.00 74.84           H
ATOM   4791 2HD  PRO A 314       8.032   0.555  -8.814  1.00 74.84           H
ATOM   4792  N   VAL A 315      10.744  -1.723 -11.821  1.00 76.31           N
ATOM   4793  CA  VAL A 315      11.561  -2.761 -12.428  1.00 76.31           C
ATOM   4794  C   VAL A 315      10.689  -3.616 -13.350  1.00 76.31           C
ATOM   4795  O   VAL A 315      11.112  -3.983 -14.445  1.00 76.31           O
ATOM   4796  HA  VAL A 315      12.327  -2.268 -13.027  1.00 76.31           H
ATOM   4797  CB  VAL A 315      12.262  -3.578 -11.341  1.00 76.31           C
ATOM   4798  HB  VAL A 315      11.493  -4.049 -10.728  1.00 76.31           H
ATOM   4799  CG1 VAL A 315      13.118  -4.686 -11.955  1.00 76.31           C
ATOM   4800 1HG1 VAL A 315      12.485  -5.354 -12.539  1.00 76.31           H
ATOM   4801 2HG1 VAL A 315      13.876  -4.244 -12.602  1.00 76.31           H
ATOM   4802 3HG1 VAL A 315      13.605  -5.251 -11.160  1.00 76.31           H
ATOM   4803  CG2 VAL A 315      13.100  -2.676 -10.432  1.00 76.31           C
ATOM   4804 1HG2 VAL A 315      13.857  -2.164 -11.027  1.00 76.31           H
ATOM   4805 2HG2 VAL A 315      12.454  -1.940  -9.954  1.00 76.31           H
ATOM   4806 3HG2 VAL A 315      13.587  -3.282  -9.668  1.00 76.31           H
ATOM   4807  HN  VAL A 315      10.647  -1.789 -10.828  1.00 76.31           H
ATOM   4808  N   LEU A 316       9.488  -3.908 -12.873  1.00 74.23           N
ATOM   4809  CA  LEU A 316       8.556  -4.719 -13.638  1.00 74.23           C
ATOM   4810  C   LEU A 316       8.319  -4.067 -15.001  1.00 74.23           C
ATOM   4811  O   LEU A 316       8.347  -4.742 -16.029  1.00 74.23           O
ATOM   4812  HA  LEU A 316       9.022  -5.691 -13.796  1.00 74.23           H
ATOM   4813  CB  LEU A 316       7.273  -4.957 -12.839  1.00 74.23           C
ATOM   4814 1HB  LEU A 316       6.895  -3.993 -12.499  1.00 74.23           H
ATOM   4815 2HB  LEU A 316       6.522  -5.374 -13.511  1.00 74.23           H
ATOM   4816  CG  LEU A 316       7.400  -5.880 -11.626  1.00 74.23           C
ATOM   4817  HG  LEU A 316       8.180  -5.484 -10.976  1.00 74.23           H
ATOM   4818  CD1 LEU A 316       6.103  -5.900 -10.814  1.00 74.23           C
ATOM   4819 1HD1 LEU A 316       5.877  -4.893 -10.465  1.00 74.23           H
ATOM   4820 2HD1 LEU A 316       5.287  -6.259 -11.442  1.00 74.23           H
ATOM   4821 3HD1 LEU A 316       6.220  -6.564  -9.958  1.00 74.23           H
ATOM   4822  CD2 LEU A 316       7.833  -7.285 -12.048  1.00 74.23           C
ATOM   4823 1HD2 LEU A 316       7.093  -7.704 -12.730  1.00 74.23           H
ATOM   4824 2HD2 LEU A 316       8.800  -7.232 -12.549  1.00 74.23           H
ATOM   4825 3HD2 LEU A 316       7.916  -7.921 -11.167  1.00 74.23           H
ATOM   4826  HN  LEU A 316       9.150  -3.601 -11.983  1.00 74.23           H
ATOM   4827  N   TYR A 317       8.092  -2.762 -14.966  1.00 63.93           N
ATOM   4828  CA  TYR A 317       7.781  -2.024 -16.178  1.00 63.93           C
ATOM   4829  C   TYR A 317       8.947  -2.077 -17.168  1.00 63.93           C
ATOM   4830  O   TYR A 317       8.736  -2.107 -18.379  1.00 63.93           O
ATOM   4831  HA  TYR A 317       6.904  -2.482 -16.636  1.00 63.93           H
ATOM   4832  CB  TYR A 317       7.562  -0.573 -15.744  1.00 63.93           C
ATOM   4833 1HB  TYR A 317       8.492  -0.184 -15.330  1.00 63.93           H
ATOM   4834 2HB  TYR A 317       7.329   0.028 -16.623  1.00 63.93           H
ATOM   4835  CG  TYR A 317       6.447  -0.394 -14.712  1.00 63.93           C
ATOM   4836  CD1 TYR A 317       5.375  -1.263 -14.696  1.00 63.93           C
ATOM   4837  HD1 TYR A 317       5.323  -2.077 -15.419  1.00 63.93           H
ATOM   4838  CD2 TYR A 317       6.513   0.637 -13.797  1.00 63.93           C
ATOM   4839  HD2 TYR A 317       7.359   1.324 -13.809  1.00 63.93           H
ATOM   4840  CE1 TYR A 317       4.326  -1.094 -13.725  1.00 63.93           C
ATOM   4841  HE1 TYR A 317       3.474  -1.774 -13.701  1.00 63.93           H
ATOM   4842  CE2 TYR A 317       5.463   0.806 -12.825  1.00 63.93           C
ATOM   4843  HE2 TYR A 317       5.503   1.616 -12.097  1.00 63.93           H
ATOM   4844  CZ  TYR A 317       4.422  -0.068 -12.837  1.00 63.93           C
ATOM   4845  OH  TYR A 317       3.430   0.091 -11.920  1.00 63.93           O
ATOM   4846  HH  TYR A 317       2.823  -0.703 -11.931  1.00 63.93           H
ATOM   4847  HN  TYR A 317       8.118  -2.212 -14.131  1.00 63.93           H
ATOM   4848  N   VAL A 318      10.150  -2.087 -16.614  1.00 65.28           N
ATOM   4849  CA  VAL A 318      11.351  -2.097 -17.433  1.00 65.28           C
ATOM   4850  C   VAL A 318      11.436  -3.425 -18.188  1.00 65.28           C
ATOM   4851  O   VAL A 318      11.639  -3.441 -19.401  1.00 65.28           O
ATOM   4852  HA  VAL A 318      11.262  -1.287 -18.157  1.00 65.28           H
ATOM   4853  CB  VAL A 318      12.580  -1.823 -16.564  1.00 65.28           C
ATOM   4854  HB  VAL A 318      12.569  -2.530 -15.735  1.00 65.28           H
ATOM   4855  CG1 VAL A 318      13.871  -2.045 -17.355  1.00 65.28           C
ATOM   4856 1HG1 VAL A 318      13.911  -3.077 -17.702  1.00 65.28           H
ATOM   4857 2HG1 VAL A 318      13.892  -1.372 -18.212  1.00 65.28           H
ATOM   4858 3HG1 VAL A 318      14.729  -1.843 -16.714  1.00 65.28           H
ATOM   4859  CG2 VAL A 318      12.532  -0.411 -15.977  1.00 65.28           C
ATOM   4860 1HG2 VAL A 318      12.507   0.319 -16.787  1.00 65.28           H
ATOM   4861 2HG2 VAL A 318      11.638  -0.302 -15.363  1.00 65.28           H
ATOM   4862 3HG2 VAL A 318      13.417  -0.242 -15.364  1.00 65.28           H
ATOM   4863  HN  VAL A 318      10.312  -2.088 -15.627  1.00 65.28           H
ATOM   4864  N   PHE A 319      11.278  -4.506 -17.439  1.00 65.12           N
ATOM   4865  CA  PHE A 319      11.452  -5.836 -17.998  1.00 65.12           C
ATOM   4866  C   PHE A 319      10.255  -6.227 -18.865  1.00 65.12           C
ATOM   4867  O   PHE A 319      10.406  -6.947 -19.851  1.00 65.12           O
ATOM   4868  HA  PHE A 319      12.352  -5.813 -18.613  1.00 65.12           H
ATOM   4869  CB  PHE A 319      11.553  -6.807 -16.820  1.00 65.12           C
ATOM   4870 1HB  PHE A 319      10.822  -6.521 -16.063  1.00 65.12           H
ATOM   4871 2HB  PHE A 319      11.283  -7.806 -17.161  1.00 65.12           H
ATOM   4872  CG  PHE A 319      12.939  -6.861 -16.174  1.00 65.12           C
ATOM   4873  CD1 PHE A 319      13.987  -7.392 -16.859  1.00 65.12           C
ATOM   4874  HD1 PHE A 319      13.840  -7.778 -17.868  1.00 65.12           H
ATOM   4875  CD2 PHE A 319      13.123  -6.379 -14.916  1.00 65.12           C
ATOM   4876  HD2 PHE A 319      12.283  -5.954 -14.367  1.00 65.12           H
ATOM   4877  CE1 PHE A 319      15.274  -7.442 -16.260  1.00 65.12           C
ATOM   4878  HE1 PHE A 319      16.114  -7.868 -16.809  1.00 65.12           H
ATOM   4879  CE2 PHE A 319      14.409  -6.429 -14.317  1.00 65.12           C
ATOM   4880  HE2 PHE A 319      14.557  -6.043 -13.309  1.00 65.12           H
ATOM   4881  CZ  PHE A 319      15.458  -6.960 -15.002  1.00 65.12           C
ATOM   4882  HZ  PHE A 319      16.445  -6.999 -14.542  1.00 65.12           H
ATOM   4883  HN  PHE A 319      11.036  -4.484 -16.469  1.00 65.12           H
ATOM   4884  N   VAL A 320       9.090  -5.737 -18.467  1.00 68.74           N
ATOM   4885  CA  VAL A 320       7.840  -6.239 -19.012  1.00 68.74           C
ATOM   4886  C   VAL A 320       7.437  -5.389 -20.218  1.00 68.74           C
ATOM   4887  O   VAL A 320       6.843  -5.896 -21.169  1.00 68.74           O
ATOM   4888  HA  VAL A 320       8.015  -7.262 -19.346  1.00 68.74           H
ATOM   4889  CB  VAL A 320       6.770  -6.273 -17.919  1.00 68.74           C
ATOM   4890  HB  VAL A 320       6.706  -5.277 -17.481  1.00 68.74           H
ATOM   4891  CG1 VAL A 320       5.399  -6.616 -18.506  1.00 68.74           C
ATOM   4892 1HG1 VAL A 320       5.121  -5.864 -19.245  1.00 68.74           H
ATOM   4893 2HG1 VAL A 320       5.443  -7.595 -18.983  1.00 68.74           H
ATOM   4894 3HG1 VAL A 320       4.656  -6.634 -17.708  1.00 68.74           H
ATOM   4895  CG2 VAL A 320       7.151  -7.252 -16.808  1.00 68.74           C
ATOM   4896 1HG2 VAL A 320       7.256  -8.253 -17.226  1.00 68.74           H
ATOM   4897 2HG2 VAL A 320       8.097  -6.944 -16.361  1.00 68.74           H
ATOM   4898 3HG2 VAL A 320       6.373  -7.257 -16.044  1.00 68.74           H
ATOM   4899  HN  VAL A 320       8.993  -5.010 -17.786  1.00 68.74           H
ATOM   4900  N   GLY A 321       7.775  -4.110 -20.141  1.00 70.15           N
ATOM   4901  CA  GLY A 321       7.333  -3.157 -21.144  1.00 70.15           C
ATOM   4902  C   GLY A 321       8.434  -2.892 -22.173  1.00 70.15           C
ATOM   4903  O   GLY A 321       9.328  -2.082 -21.935  1.00 70.15           O
ATOM   4904 1HA  GLY A 321       6.444  -3.539 -21.647  1.00 70.15           H
ATOM   4905 2HA  GLY A 321       7.048  -2.222 -20.662  1.00 70.15           H
ATOM   4906  HN  GLY A 321       8.340  -3.725 -19.411  1.00 70.15           H
ATOM   4907  N   GLU A 322       8.333  -3.591 -23.294  1.00 62.90           N
ATOM   4908  CA  GLU A 322       9.228  -3.347 -24.411  1.00 62.90           C
ATOM   4909  C   GLU A 322       9.221  -1.863 -24.783  1.00 62.90           C
ATOM   4910  O   GLU A 322      10.274  -1.275 -25.027  1.00 62.90           O
ATOM   4911  HA  GLU A 322      10.218  -3.635 -24.057  1.00 62.90           H
ATOM   4912  CB  GLU A 322       8.854  -4.215 -25.614  1.00 62.90           C
ATOM   4913 1HB  GLU A 322       7.771  -4.216 -25.744  1.00 62.90           H
ATOM   4914 2HB  GLU A 322       9.393  -3.872 -26.497  1.00 62.90           H
ATOM   4915  CG  GLU A 322       9.272  -5.670 -25.392  1.00 62.90           C
ATOM   4916 1HG  GLU A 322      10.308  -5.707 -25.054  1.00 62.90           H
ATOM   4917 2HG  GLU A 322       8.663  -6.111 -24.602  1.00 62.90           H
ATOM   4918  CD  GLU A 322       9.120  -6.487 -26.677  1.00 62.90           C
ATOM   4919  OE1 GLU A 322       9.644  -7.622 -26.693  1.00 62.90           O
ATOM   4920  OE2 GLU A 322       8.483  -5.958 -27.613  1.00 62.90           O
ATOM   4921  HN  GLU A 322       7.656  -4.312 -23.444  1.00 62.90           H
ATOM   4922  N   ARG A 323       8.022  -1.300 -24.814  1.00 59.83           N
ATOM   4923  CA  ARG A 323       7.860   0.093 -25.197  1.00 59.83           C
ATOM   4924  C   ARG A 323       8.580   1.004 -24.202  1.00 59.83           C
ATOM   4925  O   ARG A 323       9.344   1.883 -24.600  1.00 59.83           O
ATOM   4926  HA  ARG A 323       8.307   0.163 -26.189  1.00 59.83           H
ATOM   4927  CB  ARG A 323       6.380   0.479 -25.254  1.00 59.83           C
ATOM   4928 1HB  ARG A 323       5.859  -0.167 -25.960  1.00 59.83           H
ATOM   4929 2HB  ARG A 323       5.922   0.321 -24.278  1.00 59.83           H
ATOM   4930  CG  ARG A 323       6.211   1.941 -25.672  1.00 59.83           C
ATOM   4931 1HG  ARG A 323       6.703   2.590 -24.947  1.00 59.83           H
ATOM   4932 2HG  ARG A 323       6.701   2.107 -26.632  1.00 59.83           H
ATOM   4933  CD  ARG A 323       4.731   2.314 -25.777  1.00 59.83           C
ATOM   4934 1HD  ARG A 323       4.265   1.761 -26.592  1.00 59.83           H
ATOM   4935 2HD  ARG A 323       4.211   2.031 -24.862  1.00 59.83           H
ATOM   4936  NE  ARG A 323       4.591   3.769 -26.008  1.00 59.83           N
ATOM   4937  HE  ARG A 323       5.367   4.257 -26.407  1.00 59.83           H
ATOM   4938  CZ  ARG A 323       3.488   4.473 -25.716  1.00 59.83           C
ATOM   4939  NH1 ARG A 323       2.418   3.870 -25.180  1.00 59.83           N
ATOM   4940 1HH1 ARG A 323       2.439   2.888 -24.995  1.00 59.83           H
ATOM   4941 2HH1 ARG A 323       1.600   4.403 -24.965  1.00 59.83           H
ATOM   4942  NH2 ARG A 323       3.472   5.789 -25.969  1.00 59.83           N
ATOM   4943 1HH2 ARG A 323       2.658   6.328 -25.757  1.00 59.83           H
ATOM   4944 2HH2 ARG A 323       4.275   6.231 -26.369  1.00 59.83           H
ATOM   4945  HN  ARG A 323       7.174  -1.777 -24.585  1.00 59.83           H
ATOM   4946  N   PHE A 324       8.312   0.764 -22.927  1.00 70.60           N
ATOM   4947  CA  PHE A 324       8.886   1.584 -21.874  1.00 70.60           C
ATOM   4948  C   PHE A 324      10.410   1.451 -21.845  1.00 70.60           C
ATOM   4949  O   PHE A 324      11.120   2.436 -21.646  1.00 70.60           O
ATOM   4950  HA  PHE A 324       8.618   2.619 -22.087  1.00 70.60           H
ATOM   4951  CB  PHE A 324       8.317   1.074 -20.549  1.00 70.60           C
ATOM   4952 1HB  PHE A 324       7.229   1.042 -20.621  1.00 70.60           H
ATOM   4953 2HB  PHE A 324       8.656   0.051 -20.389  1.00 70.60           H
ATOM   4954  CG  PHE A 324       8.708   1.921 -19.336  1.00 70.60           C
ATOM   4955  CD1 PHE A 324       9.795   1.583 -18.593  1.00 70.60           C
ATOM   4956  HD1 PHE A 324      10.388   0.709 -18.861  1.00 70.60           H
ATOM   4957  CD2 PHE A 324       7.968   3.012 -19.002  1.00 70.60           C
ATOM   4958  HD2 PHE A 324       7.096   3.283 -19.597  1.00 70.60           H
ATOM   4959  CE1 PHE A 324      10.158   2.369 -17.467  1.00 70.60           C
ATOM   4960  HE1 PHE A 324      11.029   2.098 -16.871  1.00 70.60           H
ATOM   4961  CE2 PHE A 324       8.331   3.799 -17.876  1.00 70.60           C
ATOM   4962  HE2 PHE A 324       7.737   4.673 -17.608  1.00 70.60           H
ATOM   4963  CZ  PHE A 324       9.418   3.461 -17.133  1.00 70.60           C
ATOM   4964  HZ  PHE A 324       9.697   4.064 -16.269  1.00 70.60           H
ATOM   4965  HN  PHE A 324       7.715   0.027 -22.610  1.00 70.60           H
ATOM   4966  N   ARG A 325      10.869   0.224 -22.047  1.00 70.29           N
ATOM   4967  CA  ARG A 325      12.295  -0.052 -22.037  1.00 70.29           C
ATOM   4968  C   ARG A 325      13.002   0.767 -23.119  1.00 70.29           C
ATOM   4969  O   ARG A 325      14.084   1.305 -22.887  1.00 70.29           O
ATOM   4970  HA  ARG A 325      12.629   0.240 -21.042  1.00 70.29           H
ATOM   4971  CB  ARG A 325      12.570  -1.539 -22.273  1.00 70.29           C
ATOM   4972 1HB  ARG A 325      11.983  -2.136 -21.575  1.00 70.29           H
ATOM   4973 2HB  ARG A 325      12.250  -1.817 -23.277  1.00 70.29           H
ATOM   4974  CG  ARG A 325      14.057  -1.856 -22.099  1.00 70.29           C
ATOM   4975 1HG  ARG A 325      14.626  -1.402 -22.910  1.00 70.29           H
ATOM   4976 2HG  ARG A 325      14.420  -1.418 -21.170  1.00 70.29           H
ATOM   4977  CD  ARG A 325      14.296  -3.367 -22.084  1.00 70.29           C
ATOM   4978 1HD  ARG A 325      15.353  -3.575 -21.914  1.00 70.29           H
ATOM   4979 2HD  ARG A 325      13.746  -3.823 -21.261  1.00 70.29           H
ATOM   4980  NE  ARG A 325      13.866  -3.961 -23.370  1.00 70.29           N
ATOM   4981  HE  ARG A 325      13.871  -3.377 -24.181  1.00 70.29           H
ATOM   4982  CZ  ARG A 325      13.470  -5.233 -23.514  1.00 70.29           C
ATOM   4983  NH1 ARG A 325      13.444  -6.061 -22.461  1.00 70.29           N
ATOM   4984 1HH1 ARG A 325      13.721  -5.732 -21.559  1.00 70.29           H
ATOM   4985 2HH1 ARG A 325      13.147  -7.009 -22.578  1.00 70.29           H
ATOM   4986  NH2 ARG A 325      13.101  -5.665 -24.728  1.00 70.29           N
ATOM   4987 1HH2 ARG A 325      12.803  -6.611 -24.853  1.00 70.29           H
ATOM   4988 2HH2 ARG A 325      13.124  -5.040 -25.509  1.00 70.29           H
ATOM   4989  HN  ARG A 325      10.286  -0.571 -22.215  1.00 70.29           H
ATOM   4990  N   ARG A 326      12.362   0.837 -24.277  1.00 66.78           N
ATOM   4991  CA  ARG A 326      12.903   1.605 -25.385  1.00 66.78           C
ATOM   4992  C   ARG A 326      12.908   3.096 -25.045  1.00 66.78           C
ATOM   4993  O   ARG A 326      13.899   3.787 -25.280  1.00 66.78           O
ATOM   4994  HA  ARG A 326      13.917   1.229 -25.517  1.00 66.78           H
ATOM   4995  CB  ARG A 326      12.085   1.382 -26.660  1.00 66.78           C
ATOM   4996 1HB  ARG A 326      11.022   1.390 -26.420  1.00 66.78           H
ATOM   4997 2HB  ARG A 326      12.261   2.202 -27.357  1.00 66.78           H
ATOM   4998  CG  ARG A 326      12.454   0.054 -27.323  1.00 66.78           C
ATOM   4999 1HG  ARG A 326      13.521   0.038 -27.544  1.00 66.78           H
ATOM   5000 2HG  ARG A 326      12.260  -0.767 -26.633  1.00 66.78           H
ATOM   5001  CD  ARG A 326      11.656  -0.156 -28.611  1.00 66.78           C
ATOM   5002 1HD  ARG A 326      10.593  -0.230 -28.383  1.00 66.78           H
ATOM   5003 2HD  ARG A 326      11.782   0.703 -29.270  1.00 66.78           H
ATOM   5004  NE  ARG A 326      12.113  -1.387 -29.295  1.00 66.78           N
ATOM   5005  HE  ARG A 326      12.722  -2.002 -28.794  1.00 66.78           H
ATOM   5006  CZ  ARG A 326      11.762  -1.728 -30.542  1.00 66.78           C
ATOM   5007  NH1 ARG A 326      10.949  -0.941 -31.259  1.00 66.78           N
ATOM   5008 1HH1 ARG A 326      10.599  -0.091 -30.864  1.00 66.78           H
ATOM   5009 2HH1 ARG A 326      10.691  -1.203 -32.189  1.00 66.78           H
ATOM   5010  NH2 ARG A 326      12.237  -2.869 -31.061  1.00 66.78           N
ATOM   5011 1HH2 ARG A 326      11.984  -3.138 -31.991  1.00 66.78           H
ATOM   5012 2HH2 ARG A 326      12.843  -3.450 -30.520  1.00 66.78           H
ATOM   5013  HN  ARG A 326      11.492   0.381 -24.463  1.00 66.78           H
ATOM   5014  N   ASP A 327      11.790   3.550 -24.498  1.00 76.23           N
ATOM   5015  CA  ASP A 327      11.611   4.966 -24.226  1.00 76.23           C
ATOM   5016  C   ASP A 327      12.590   5.399 -23.133  1.00 76.23           C
ATOM   5017  O   ASP A 327      13.084   6.526 -23.148  1.00 76.23           O
ATOM   5018  HA  ASP A 327      11.799   5.466 -25.176  1.00 76.23           H
ATOM   5019  CB  ASP A 327      10.192   5.257 -23.732  1.00 76.23           C
ATOM   5020 1HB  ASP A 327       9.931   4.562 -22.934  1.00 76.23           H
ATOM   5021 2HB  ASP A 327      10.149   6.260 -23.309  1.00 76.23           H
ATOM   5022  CG  ASP A 327       9.179   5.135 -24.872  1.00 76.23           C
ATOM   5023  OD1 ASP A 327       9.637   5.069 -26.034  1.00 76.23           O
ATOM   5024  OD2 ASP A 327       7.970   5.110 -24.557  1.00 76.23           O
ATOM   5025  HN  ASP A 327      11.017   2.969 -24.241  1.00 76.23           H
ATOM   5026  N   LEU A 328      12.841   4.482 -22.211  1.00 77.25           N
ATOM   5027  CA  LEU A 328      13.816   4.724 -21.160  1.00 77.25           C
ATOM   5028  C   LEU A 328      15.182   5.000 -21.792  1.00 77.25           C
ATOM   5029  O   LEU A 328      15.817   6.008 -21.489  1.00 77.25           O
ATOM   5030  HA  LEU A 328      13.499   5.616 -20.620  1.00 77.25           H
ATOM   5031  CB  LEU A 328      13.823   3.566 -20.160  1.00 77.25           C
ATOM   5032 1HB  LEU A 328      12.843   3.514 -19.687  1.00 77.25           H
ATOM   5033 2HB  LEU A 328      13.962   2.636 -20.711  1.00 77.25           H
ATOM   5034  CG  LEU A 328      14.885   3.637 -19.060  1.00 77.25           C
ATOM   5035  HG  LEU A 328      15.862   3.733 -19.535  1.00 77.25           H
ATOM   5036  CD1 LEU A 328      14.685   4.876 -18.184  1.00 77.25           C
ATOM   5037 1HD1 LEU A 328      14.759   5.772 -18.800  1.00 77.25           H
ATOM   5038 2HD1 LEU A 328      13.701   4.836 -17.717  1.00 77.25           H
ATOM   5039 3HD1 LEU A 328      15.453   4.902 -17.411  1.00 77.25           H
ATOM   5040  CD2 LEU A 328      14.907   2.349 -18.235  1.00 77.25           C
ATOM   5041 1HD2 LEU A 328      13.933   2.198 -17.771  1.00 77.25           H
ATOM   5042 2HD2 LEU A 328      15.134   1.505 -18.886  1.00 77.25           H
ATOM   5043 3HD2 LEU A 328      15.671   2.426 -17.461  1.00 77.25           H
ATOM   5044  HN  LEU A 328      12.393   3.589 -22.173  1.00 77.25           H
ATOM   5045  N   VAL A 329      15.593   4.086 -22.659  1.00 78.41           N
ATOM   5046  CA  VAL A 329      16.917   4.159 -23.251  1.00 78.41           C
ATOM   5047  C   VAL A 329      17.022   5.427 -24.101  1.00 78.41           C
ATOM   5048  O   VAL A 329      18.076   6.060 -24.151  1.00 78.41           O
ATOM   5049  HA  VAL A 329      17.639   4.222 -22.437  1.00 78.41           H
ATOM   5050  CB  VAL A 329      17.207   2.883 -24.044  1.00 78.41           C
ATOM   5051  HB  VAL A 329      16.423   2.768 -24.793  1.00 78.41           H
ATOM   5052  CG1 VAL A 329      18.546   2.985 -24.778  1.00 78.41           C
ATOM   5053 1HG1 VAL A 329      18.518   3.828 -25.469  1.00 78.41           H
ATOM   5054 2HG1 VAL A 329      19.346   3.136 -24.053  1.00 78.41           H
ATOM   5055 3HG1 VAL A 329      18.727   2.065 -25.333  1.00 78.41           H
ATOM   5056  CG2 VAL A 329      17.172   1.653 -23.135  1.00 78.41           C
ATOM   5057 1HG2 VAL A 329      17.925   1.757 -22.354  1.00 78.41           H
ATOM   5058 2HG2 VAL A 329      16.186   1.565 -22.680  1.00 78.41           H
ATOM   5059 3HG2 VAL A 329      17.381   0.760 -23.724  1.00 78.41           H
ATOM   5060  HN  VAL A 329      15.039   3.308 -22.956  1.00 78.41           H
ATOM   5061  N   LYS A 330      15.915   5.761 -24.747  1.00 73.67           N
ATOM   5062  CA  LYS A 330      15.844   6.985 -25.528  1.00 73.67           C
ATOM   5063  C   LYS A 330      16.129   8.182 -24.619  1.00 73.67           C
[truncated: 117,478 more chars]
