# Supplementary material for: Noncanonical roles of chemokine regions in CCR9 activation revealed by structural modeling and mutational mapping
Source: Nat Commun. 2025 Aug 18;16:7695. doi: 10.1038/s41467-025-62321-9 (PMC12361432; doi:10.1038/s41467-025-62321-9)
Supplement: Supplementary file 10 — Source Data [file 41467_2025_62321_MOESM10_ESM.zip]

Archive with 5 entries (4 files):
- New folder/
- New folder/Hartley source data list.docx
- New folder/Source Data 1.xlsx
- New folder/Source Data 2.xlsx
- New folder/Source Data 3.xlsx
