# Supplementary material for: Noncanonical roles of chemokine regions in CCR9 activation revealed by structural modeling and mutational mapping
Source: Nat Commun. 2025 Aug 18;16:7695. doi: 10.1038/s41467-025-62321-9 (PMC12361432; doi:10.1038/s41467-025-62321-9)
Supplement: Supplementary file 10 — Source Data [file 41467_2025_62321_MOESM10_ESM.zip › New folder/Source Data 1.xlsx]

## Sheet: Fig. 3B
Biological replicate 1	Concentration (nM)	CCR9 WT			D296A			K211A			K40A			R44A			S292A			Y202A
	1.23457	0.008117	0	0.008802	0.041302	0.021966	0.037388	0.005877	0.005304	0.003617	0.014201	0.022162	0.014653	0.021435	0.001705	0.009736	0.032524	0.003589	0.030048	0.04292	0.017824	0.031968
	3.7037	0.019156	0.023801	0.036642	0.032737	0.042263	0.00919	0.010502	0.0518	0.022209	0.040865	0.051836	0.058656	0.037926	0.054188	0.008081	0.035822	0.019534	0.020696	0.081056	0.069585	0.043984
	11.1111	0.04564	0	0.015341	0.057767	0.030183	0.036902	0.019502	0.011116	0.037813	0.039859	0.001128	0.024918	0.041732	0.029838	0.03545	0.029796	0.034058	0.078348	0.046652	0.077302	0.093034
	33.3333	0.097315	0.09751	0.079167	0.035285	0.063092	0.050841	0.019309	0.052193	0.022623	0.036423	0.051703	0.040625	0.01166	0.000385	0.039309	0.036938	0.048072	0.049716	0.03602	0.035925	0.052532
	100	0.621784	0.590617	0.653331	0.057402	0.043259	0.020748	0.031584	0.01612	0.031953	0.040595	0.017374	0.036372	0.036758	0.029427	0.043662	0.174147	0.147168	0.177223	0.030226	0.020444	0.009249
	300	1.54324	1.52843	1.66586	0.278826	0.348557	0.340181	0.000777	0.060762	0.02094	0.020666	0.043932	0.061307	0.11042	0.144998	0.193259	1.01965	1.46812	1.25332	0.010194	0.031346	0.027686
		Value Peak Height (arbitrary units)

## Sheet: Fig. 4B
Biological replicate 1	Concentration (nM)	CCR9 WT			S207A			T208
	1.23457	0.008117	0	0.008802	0.031075	0.007024	0.012594	0.06159	0.030711	0.003817
	3.7037	0.019156	0.023801	0.036642	0.038681	0.051771	0.037676	0.084888	0.079245	0.032096
	11.1111	0.04564	0	0.015341	0.114699	0.108747	0.146193	0.068373	0.057864	0.087971
	33.3333	0.097315	0.09751	0.079167	0.431036	0.518535	0.400439	0.073252	0.071241	0.04448
	100	0.621784	0.590617	0.653331	1.33427	1.22999	1.42582	0.468692	0.421019	0.324915
	300	1.54324	1.52843	1.66586	1.65158	1.89268	1.73111	1.43318	1.59102	1.02918
		Value Peak Height (arbitrary units)

## Sheet: Fig. 5B
Biological replicate 1	Concentration (nM)	CCR9 WT			F299A			N271A			Q267A			Y126A
	1.23457	0.037757	0.030979	0.011931	0.088891	0.073702	0.062092	0.034476	0.062283	0.012932	0.068679	0.061268	0.051437	0.148311	0.181858	0.151285
	3.7037	0.181663	0.152224	0.110255	0.259146	0.270471	0.262649	0.028801	0.012672	0	0.40407	0.385264	0.292448	0.656008	0.564873	0.52137
	11.1111	0.552933	1.00161	1.14059	1.27626	0.974078	1.10803	0.06192	0.077021	0.101034	0.926766	1.1058	1.00386	1.49462	1.31515	1.22399
	33.3333	1.66933	1.58735	1.60197	1.85336	1.89767	1.74508	0.100569	0.187175	0.10272	1.43802	1.50908	1.4544	2.45949	2.05159	2.37374
	100	1.86363	1.68788	1.77233	2.32553	2.17087	2.14134	0.27427	0.299328	0.24112	1.91314	1.81311	1.80584	2.31911	2.16332	2.17408
	300	2.43643	2.22536	2.0447	2.64569	2.53439	2.43322	0.567253	0.580811	0.753655	1.56558	1.93114	1.78993	2.65496	2.79519	2.58515
		Value Peak Height (arbitrary units)

## Sheet: Fig. 6 A B C
		CCL25 mutant
Panel A	Concentration (nM)	WT		Z1A		G2A		V3A		F4A		E5A		D6A
	1.47456	0.0599152	0.0459794	0.0590831	0.0368283	0.11044	0.0487921	0.083386	0.0767615	0.0772768	0.0443547	0.0670523	0.0500748	0.00172446	0
	3.6864	0.101946	0.0597976	0.0864595	0.0604963	0.208952	0.12719	0.151019	0.153605	0.131244	0.0753226	0.124612	0.0999035	0.0144915	0.00802052
	9.216	0.24166	0.147191	0.226434	0.159379	0.359407	0.242218	0.301704	0.303845	0.259737	0.160752	0.260114	0.204418	0.0631971	0.0752926
	23.04	0.308917	0.266855	0.342799	0.294405	0.503003	0.409841	0.469294	0.441876	0.354869	0.303981	0.403385	0.349902	0.186537	0.199437
	57.6	0.471079	0.442365	0.487562	0.476242	0.595847	0.581173	0.540079	0.577668	0.493012	0.464323	0.511885	0.540779	0.351345	0.317629
	144	0.545003	0.574341	0.537945	0.61461	0.641355	0.729416	0.616022	0.67708	0.598981	0.590973	0.560276	0.670892	0.476928	0.45735
	360	0.522537	0.672275	0.623718	0.68891	0.620175	0.760685	0.608467	0.735845	0.591026	0.661274	0.545496	0.670109	0.567746	0.54363
	900	0.58395	0.654897	0.529268	0.678142	0.537555	0.711176	0.54783	0.697392	0.531005	0.674239	0.52222	0.667471	0.579035	0.610741
		Ca2+ flux (normalized to WT area under concentration-response curve)
		CCL25 mutant
Panel B	Concentration (nM)	WT		I28A		Q29A		E30A		V31A		S32A		G33A
	1.47456	0.0599152	0.0459794	0.0167785	4.13902e-05	0.0306905	0.0032209	0.0305173	0.0108366	0.0321141	0.0213201	0.0528712	0.0150619	0.0679963	0.0315508
	3.6864	0.101946	0.0597976	0.0299202	0.00556569	0.0208011	0.0103596	0.0823638	0.0667466	0.0440467	0.0316388	0.0447999	0.0269937	0.162828	0.119512
	9.216	0.24166	0.147191	0.055331	0.0658695	0.038879	0.0314812	0.210657	0.153938	0.0425437	0.0444131	0.0440561	0.0411328	0.305534	0.234888
	23.04	0.308917	0.266855	0.231545	0.155081	0.0945745	0.0781532	0.357674	0.292922	0.0730204	0.0318875	0.0585657	0.0395811	0.479066	0.398205
	57.6	0.471079	0.442365	0.404561	0.28842	0.243147	0.180377	0.511883	0.425388	0.140313	0.0729434	0.062333	0.0352841	0.559025	0.486218
	144	0.545003	0.574341	0.51531	0.412894	0.431732	0.327166	0.604323	0.611496	0.282882	0.170517	0.122366	0.0828726	0.643532	0.617261
	360	0.522537	0.672275	0.628653	0.604724	0.617143	0.550583	0.678722	0.69362	0.467302	0.342717	0.263036	0.175489	0.737989	0.725949
	900	0.58395	0.654897	0.63977	0.677524	0.642348	0.659945	0.739195	0.74073	0.568825	0.468123	0.430603	0.311697	0.746856	0.762417
		Ca2+ flux (normalized to WT area under concentration-response curve)
		CCL25 mutant
Panel A	Concentration (nM)	WT		S32A		G33A		S34A		N36A		L37A
	1.47456	0.0599152	0.0459794	0.0528712	0.0150619	0.0679963	0.0315508	0.0298233	0.030252	0.0403945	0.017392	0.0352942	0.0106025
	3.6864	0.101946	0.0597976	0.0447999	0.0269937	0.162828	0.119512	0.0548802	0.0388765	0.0415641	0.0316102	0.0412075	0.0228381
	9.216	0.24166	0.147191	0.0440561	0.0411328	0.305534	0.234888	0.100838	0.0701078	0.0397884	0.0357393	0.0504793	0.0388551
	23.04	0.308917	0.266855	0.0585657	0.0395811	0.479066	0.398205	0.200695	0.125601	0.0387864	0.0341419	0.106644	0.06726
	57.6	0.471079	0.442365	0.062333	0.0352841	0.559025	0.486218	0.352131	0.264342	0.0735077	0.0441473	0.233742	0.174061
	144	0.545003	0.574341	0.122366	0.0828726	0.643532	0.617261	0.546822	0.428051	0.173992	0.100015	0.406079	0.32121
	360	0.522537	0.672275	0.263036	0.175489	0.737989	0.725949	0.665068	0.603822	0.321011	0.218555	0.463768	0.505963
	900	0.58395	0.654897	0.430603	0.311697	0.746856	0.762417	0.706377	0.6587	0.417235	0.333761	0.605871	0.591232
		Ca2+ flux (normalized to WT area under concentration-response curve)

## Sheet: Fig. 7C
	Concentration (nM)	CCL25			[1P6]CCL25
Biological replicate 1	1.23457	0.120742	0	0.0336214	0.31174	0.32778	0.401616
	3.7037	0.133964	0.183402	0.0399922	0.859315	1.01587	1.12384
	11.1111	0.637892	0.63506	0.739635	1.80993	1.51328	1.27133
	33.3333	1.07097	1.40422	1.28813	2.07071	1.96937	2.11509
	100	2.12255	1.68912	1.95007	2.37961	1.96628	1.74928
	300	2.0026	2.1543	1.96793	2.21662	2.2217	2.59424
		Value Peak Height (arbitrary units)

## Sheet: Fig. S10 A B C
Biological replicate 1	Concentration (nM)	CCR9 WT			D296A			K211A			K40A			R44A			S292A			Y202A
	1.23457	0.008117	0	0.008802	0.041302	0.021966	0.037388	0.005877	0.005304	0.003617	0.014201	0.022162	0.014653	0.021435	0.001705	0.009736	0.032524	0.003589	0.030048	0.04292	0.017824	0.031968
	3.7037	0.019156	0.023801	0.036642	0.032737	0.042263	0.00919	0.010502	0.0518	0.022209	0.040865	0.051836	0.058656	0.037926	0.054188	0.008081	0.035822	0.019534	0.020696	0.081056	0.069585	0.043984
	11.1111	0.04564	0	0.015341	0.057767	0.030183	0.036902	0.019502	0.011116	0.037813	0.039859	0.001128	0.024918	0.041732	0.029838	0.03545	0.029796	0.034058	0.078348	0.046652	0.077302	0.093034
	33.3333	0.097315	0.09751	0.079167	0.035285	0.063092	0.050841	0.019309	0.052193	0.022623	0.036423	0.051703	0.040625	0.01166	0.000385	0.039309	0.036938	0.048072	0.049716	0.03602	0.035925	0.052532
	100	0.621784	0.590617	0.653331	0.057402	0.043259	0.020748	0.031584	0.01612	0.031953	0.040595	0.017374	0.036372	0.036758	0.029427	0.043662	0.174147	0.147168	0.177223	0.030226	0.020444	0.009249
	300	1.54324	1.52843	1.66586	0.278826	0.348557	0.340181	0.000777	0.060762	0.02094	0.020666	0.043932	0.061307	0.11042	0.144998	0.193259	1.01965	1.46812	1.25332	0.010194	0.031346	0.027686
Biological replicate 2	Concentration (nM)	CCR9 WT			D296A			K211A			K40A			R44A			S292A			Y202A
	1.23457	0.018077	0.012544	0.028409	0.033856	0.026171	0.027468	0.008698	0.019887	0.002197	0.019878	0.007919	0.022042	0	0.010769	0.008888	0.040589	0.036434	0.033286	0.036213	0.008844	0.040016
	3.7037	0.007186	0.007181	0.032277	0	0.03798	0.014602	0.005766	0.004586	0.008779	0.022716	0.014659	0.010987	0	0.023202	0.052838	0.022389	0	0	0.04573	0.045403	0.028716
	11.1111	0.038651	0	0.028962	0.050587	0.028753	0.015883	0	0	0.004491	0.041483	0.010811	0.021586	0.015986	0	0.022441	0.067482	0.042713	0	0.032519	0.043992	0.041973
	33.3333	0.177942	0.159275	0.159125	0.004366	0.030936	0.020083	0.052275	0.053896	0.005708	0.049607	0.062657	0.039924	0.026229	0.022188	0	0.009798	0.060523	0.036567	0.020417	0.047566	0.004201
	100	0.776869	0.71051	0.64977	0.07106	0.060012	0.00997	0.047772	0.014097	0.02767	0.035173	0.069188	0.051663	0.06843	0.042762	0.029677	0.24485	0.223193	0.184142	0.009938	0.036866	0.031225
	300	1.58235	1.7063	1.68885	0.234508	0.255231	0.213389	0	0.065207	0.024109	0.040197	0.074599	0.10014	0.152803	0.261581	0.22619	1.30774	1.46041	1.21312	0.024363	0.065996	0.019419
Biological replicate 3	Concentration (nM)	CCR9 WT			D296A			K211A			K40A			R44A			S292A			Y202A
	1.23457	0.022924	0.010126	0.016114	0	0.031801	0.008629	0.005379	0.016858	0.003028	0.01111	0.00025	0.012165	0.01675	0.021399	0.003535	0.029708	0.019787	0.023824	0.032089	0.009774	0.030154
	3.7037	0.017852	0.018634	0.013205	0	0.015669	0.004363	0.002672	0.027071	0.007273	0.01181	0.036147	0.00814	0.031666	0.044214	0.024531	0.014348	0.019903	0.024989	0.044652	0.056047	0.027577
	11.1111	0.058599	0	0.015129	0.005136	0.028979	0.007896	0	0.014572	0.048617	0.028717	0.01335	0.022847	0.034942	0.022031	0.037845	0.0304	0.026793	0.045556	0.026423	0.039315	0.049281
	33.3333	0.186068	0.187366	0.156444	0.018397	0.009459	0.004832	0.023032	0.037003	0.025949	0.021747	0.025652	0.041168	0.012696	0.002796	0.053316	0.006181	0.04521	0.041508	0.028977	0.040363	0.038193
	100	0.844234	0.87482	0.786538	0.000436	0.019798	0.015848	0.02999	0.035982	0.026845	0.0555	0.042323	0.022532	0.054304	0.033229	0.031092	0.066775	0.074105	0.088406	0.053878	0.01769	0.02539
	300	1.52512	1.58201	1.70037	0.145864	0.177316	0.212961	0	0.055517	0.048358	0.027768	0.111824	0.083931	0.247424	0.439086	0.422097	0.605816	0.805885	0.66813	0.049348	0.167831	0.191887
		Peak Height (arbitrary units)

## Sheet: Fig. S12 A B C
Biological replicate 1	Concentration (nM)	CCR9 WT			S207A			T208
	1.23457	0.008117	0	0.008802	0.031075	0.007024	0.012594	0.06159	0.030711	0.003817
	3.7037	0.019156	0.023801	0.036642	0.038681	0.051771	0.037676	0.084888	0.079245	0.032096
	11.1111	0.04564	0	0.015341	0.114699	0.108747	0.146193	0.068373	0.057864	0.087971
	33.3333	0.097315	0.09751	0.079167	0.431036	0.518535	0.400439	0.073252	0.071241	0.04448
	100	0.621784	0.590617	0.653331	1.33427	1.22999	1.42582	0.468692	0.421019	0.324915
	300	1.54324	1.52843	1.66586	1.65158	1.89268	1.73111	1.43318	1.59102	1.02918
Biological replicate 2	Concentration (nM)	CCR9 WT			S207A			T208
	1.23457	0.018077	0.012544	0.028409	0.031377	0.036992	0.013761	0.033954	0.049118	0.055802
	3.7037	0.007186	0.007181	0.032277	0.046642	0.068928	0.0491	0.062187	0.045396	0.040427
	11.1111	0.038651	0	0.028962	0.156159	0.101122	0.148031	0.055689	0.086915	0.096541
	33.3333	0.177942	0.159275	0.159125	0.50593	0.491173	0.440067	0.125096	0.063445	0.081435
	100	0.776869	0.71051	0.64977	1.4388	1.33468	1.27561	0.624841	0.522582	0.445166
	300	1.58235	1.7063	1.68885	1.90874	1.91317	1.80297	1.54392	1.58315
Biological replicate 3	Concentration (nM)	CCR9 WT			S207A			T208
	1.23457	0.022924	0.010126	0.016114	0.017583	0.020774	0.015993	0.037956	0.028415	0.000521
	3.7037	0.017852	0.018634	0.013205	0.04172	0.056335	0.031173	0.052694	0.061691	0.032499
	11.1111	0.058599	0	0.015129	0.19168	0.114251	0.342043	0.062205	0.056843	0.058415
	33.3333	0.186068	0.187366	0.156444	0.828039	0.941417	0.813316	0.196876	0.194642	0.089775
	100	0.844234	0.87482	0.786538	1.52667	1.42195	1.46463	0.93574	0.915531	1.06134
	300	1.52512	1.58201	1.70037	1.75724	1.91447	1.83116	1.8009	1.87588
		Peak Height (arbitrary units)

## Sheet: Fig. S15 A B C
Biological replicate 1	Concentration (nM)	CCR9 WT			F299A			N271A			Q267A			Y126A
	1.23457	0.037757	0.030979	0.011931	0.088891	0.073702	0.062092	0.034476	0.062283	0.012932	0.068679	0.061268	0.051437	0.148311	0.181858	0.151285
	3.7037	0.181663	0.152224	0.110255	0.259146	0.270471	0.262649	0.028801	0.012672	0	0.40407	0.385264	0.292448	0.656008	0.564873	0.52137
	11.1111	0.552933	1.00161	1.14059	1.27626	0.974078	1.10803	0.06192	0.077021	0.101034	0.926766	1.1058	1.00386	1.49462	1.31515	1.22399
	33.3333	1.66933	1.58735	1.60197	1.85336	1.89767	1.74508	0.100569	0.187175	0.10272	1.43802	1.50908	1.4544	2.45949	2.05159	2.37374
	100	1.86363	1.68788	1.77233	2.32553	2.17087	2.14134	0.27427	0.299328	0.24112	1.91314	1.81311	1.80584	2.31911	2.16332	2.17408
	300	2.43643	2.22536	2.0447	2.64569	2.53439	2.43322	0.567253	0.580811	0.753655	1.56558	1.93114	1.78993	2.65496	2.79519	2.58515
Biological replicate 2	Concentration (nM)	CCR9 WT			F299A			N271A			Q267A			Y126A
	1.23457	0.120742	0	0.0336214	0.03263	0.018839	0	0.05885	0.04355	0.142592	0.062455	0.117705	0.107528	0.18154	0.138132	0.090795
	3.7037	0.133964	0.183402	0.0399922	0.087212	0.109962	0.048336	0.097249	0.058551	0.13711	0.404638	0.345759	0.379008	0.656415	0.654689	0.534628
	11.1111	0.637892	0.63506	0.739635	0.328734	0.414463	0.415412	0.050303	0.143383	0.058701	0.789319	1.17631	1.25658	1.10102	0.981223	1.15449
	33.3333	1.07097	1.40422	1.28813	1.19599	1.06926	1.12439	0.142866	0.240661	0.128159	1.3858	1.29788	1.48986	2.10465	1.63283	2.04154
	100	2.12255	1.68912	1.95007	1.71697	1.74964	1.71887	0.369409	0.177166	0.434309	1.59976	1.58692	2.20687	2.35633	2.01878	2.06416
	300	2.0026	2.1543	1.96793	1.59147	1.75787	2.08154	0.473329	0.415	0.583416	1.8138	1.73605	1.8526	2.02148	2.28029	2.8178
Biological replicate 3	Concentration (nM)	CCR9 WT			F299A			N271A			Q267A			Y126A
	1.23457	0.017924	0.018201	0.032601	0.056508	0.047993	0	0.036892	0.064788	0.024113	0.027238	0.016502	0.018559	0.015872	0.083666	0.117033
	3.7037	0.054666	0.028774	0.007842	0.104853	0.099233	0.113083	0.077775	0.076391	0.033531	0.087568	0.06979	0.041634	0.181213	0.355959	0.184484
	11.1111	0.076161	0.049969	0.069415	0.254022	0.42734	0.293215	0.062514	0.037222	0.077051	0.695652	0.532465	0.48427	1.03269	1.13248	1.01872
	33.3333	0.218289	0.234234	0.265666	0.698243	0.678665	0.616004	0.035031	0.041047	0.048987	1.07947	1.16669	0.991774	1.49092	1.59681	1.58937
	100	0.707933	0.895969	0.836405	1.46347	1.31357	1.24723	0.044532	0.051721	0.035592	1.42995	1.44425	1.27706	1.99267	1.96535	1.83304
	300	1.07857	1.22743	1.28121	1.59322	1.50669	1.6871	0.160925	0.201897	0.246024	1.52431	1.47986	1.5318	1.99031	2.00216	2.18079
		Peak Height (arbitrary units)

## Sheet: Fig. S20
Biological Replicate 1	Concentration (nM)	CCL25 WT			CCL25-Z1A			CCL25-G2A			CCL25-V3A			CCL25-F4A			CCL25-E5A			CCL25-D6A			CCL25-I28A			CCL25-Q29A			CCL25-E30A			CCL25-V31A			CCL25-S32A			CCL25-G33A			CCL25-S34A			CCL25-N36A			CCL25-L37A
	1.47456	0.163407	0.182026	0.155518	0.154095	0.197703	0.142196	0.337701	0.307552	0.278132	0.225564	0.213223	0.258403	0.2098	0.196247	0.240065	0.158063	0.148935	0.253627	0	0.00881083	0.00560736	0.0249866	0.0514204	0.0638777	0.085817	0.110239	0.0605467	0.0870753	0.0891455	0.0789346	0.0577335	0.0879303	0.122842	0.102435	0.180897	0.158723	0.216794	0.168944	0.182779	0.0808873	0.0876926	0.080773	0.119086	0.133018	0.0856353	0.0785228	0.0724715	0.1441
	3.6864	0.29937	0.296665	0.256332	0.225982	0.248555	0.248351	0.623102	0.513074	0.610875	0.426492	0.389972	0.446209	0.358918	0.32422	0.414193	0.353567	0.285586	0.402732	0.0440649	0.0750231	0.00207509	0.086348	0.10927	0.0545446	0.0595477	0.0873637	0.0270064	0.269478	0.233787	0.18538	0.111247	0.137793	0.119235	0.0812868	0.143971	0.149314	0.484329	0.418667	0.458408	0.139193	0.181582	0.138079	0.11806	0.127146	0.102312	0.102532	0.0725771	0.169426
	9.216	0.760102	0.71043	0.54999	0.695908	0.645797	0.551508	1.11794	0.865995	1.02107	0.835795	0.756378	0.930374	0.785428	0.673819	0.712414	0.752244	0.693526	0.729044	0.18322	0.177629	0.167541	0.172932	0.161244	0.128446	0.0909654	0.155175	0.0789269	0.681201	0.575361	0.504741	0.100696	0.172388	0.0826231	0.11474	0.138847	0.114766	0.952604	0.766363	0.8356	0.27759	0.295013	0.2705	0.119005	0.135281	0.0783842	0.110021	0.113683	0.198354
	23.04	0.965489	0.819243	0.798125	1.06799	0.88474	0.913414	1.58596	1.24762	1.37202	1.38416	1.23513	1.30447	1.03907	0.819632	1.10836	1.20428	0.98053	1.18789	0.61009	0.488716	0.46083	0.752768	0.703762	0.479419	0.261835	0.316838	0.212065	1.21325	0.935429	0.841841	0.209635	0.257106	0.143783	0.171238	0.204825	0.113605	1.47309	1.14067	1.39171	0.58002	0.486904	0.611088	0.13107	0.123286	0.069937	0.341362	0.234131	0.316159
	57.6	1.43009	1.21252	1.29607	1.4733	1.18697	1.41625	1.6737	1.47339	1.83479	1.568	1.25441	1.69319	1.46107	1.1815	1.4795	1.50441	1.2213	1.55416	1.07131	0.917427	0.948865	1.29593	1.13825	0.948345	0.82058	0.76191	0.450459	1.62096	1.52834	1.13055	0.460995	0.471118	0.24104	0.208672	0.205007	0.107486	1.69447	1.4013	1.57824	1.05141	0.923866	0.968892	0.248421	0.199992	0.166185	0.763159	0.488473	0.702684
	144	1.68207	1.36457	1.51014	1.60851	1.24926	1.63998	1.86305	1.54607	1.95325	1.76041	1.43339	1.95675	1.68963	1.47277	1.84568	1.73731	1.446	1.50116	1.39662	1.16909	1.4219	1.53814	1.39693	1.37344	1.40193	1.18886	1.01893	1.87559	1.69489	1.48227	0.975358	0.790363	0.599456	0.435189	0.344542	0.243373	1.97377	1.51628	1.89052	1.68467	1.38926	1.49805	0.622619	0.419896	0.41223	1.30779	0.936233	1.1512
	360	1.59891	1.22761	1.54241	1.90814	1.46409	1.84267	1.75377	1.33191	2.0996	1.70014	1.38305	2.0042	1.62776	1.35486	1.95894	1.57168	1.33652	1.65269	1.60776	1.45683	1.68234	1.90154	1.67758	1.67706	1.87979	1.68382	1.59632	2.03339	1.8437	1.79771	1.50396	1.29482	1.10834	0.877401	0.628063	0.693785	2.08605	1.78855	2.29573	2.02822	1.66793	1.86448	1.09064	0.780558	0.812768	1.7555	1.31295	0.809114
	900	1.67785	1.58327	1.62128	1.45366	1.2815	1.69005	1.47663	1.12918	1.88869	1.35466	1.1818	2.04395	1.44793	1.05415	1.93766	1.40382	1.13395	1.82851	1.64568	1.48124	1.71439	1.81847	1.7296	1.80105	1.92031	1.6917	1.75866	2.15666	2.14429	1.87946	1.76434	1.57036	1.42124	1.37549	1.21068	1.0141	2.21783	1.7591	2.26753	2.07285	1.8217	2.01147	1.30427	1.0904	1.09384	1.78663	1.47102	1.80804
		Ca2+ flux (arbitrary units)
Biological Replicate 2	Concentration (nM)	CCL25 WT			CCL25-Z1A			CCL25-G2A			CCL25-V3A			CCL25-F4A			CCL25-E5A			CCL25-D6A			CCL25-I28A			CCL25-Q29A			CCL25-E30A			CCL25-V31A			CCL25-S32A			CCL25-G33A			CCL25-S34A			CCL25-N36A			CCL25-L37A
	1.47456	0.0652375	0.0823823	0.0907373	0.0688498	0.0610753	0.0609927	0.0701497	0.0759728	0.106816	0.109809	0.1296	0.158523	0.0504523	0.0697321	0.10975	0.0643119	0.0682539	0.127022	0	0	0	0.000214567	0	0	0.0166971	0	0	0.0451253	0.0110515	0	0.0468311	0.0318079	0.0318841	0.0476386	0.0160238	0.0144183	0.081865	0.0435713	0.0381231	0.058125	0.0459316	0.0527698	0.0459299	0.00943853	0.0347917	0.0438316	0	0.0111319
	3.6864	0.0936345	0.107594	0.108763	0.0879397	0.104156	0.121517	0.176103	0.211148	0.272104	0.251752	0.238646	0.30589	0.115009	0.114532	0.160931	0.132201	0.163148	0.22255	0.0415784	0	0	0.0284438	0.00040877	0	0.0374801	0.016224	0	0.142169	0.114622	0.0892236	0.0575914	0.0545498	0.0518746	0.0524757	0.037594	0.0498654	0.222997	0.205366	0.191185	0.071226	0.0620743	0.0682353	0.0709433	0.0364258	0.056498	0.0641134	0.0220269	0.0322522
	9.216	0.227623	0.247926	0.287487	0.225335	0.257396	0.343491	0.379392	0.383067	0.493197	0.453707	0.503336	0.61809	0.246369	0.254449	0.332523	0.345761	0.318344	0.395595	0.151039	0.147236	0.0920414	0.141747	0.124447	0.0752729	0.0805481	0.0552655	0.027385	0.317874	0.260578	0.219562	0.0723363	0.0791163	0.0787852	0.0782465	0.0636374	0.0713483	0.378758	0.413275	0.425629	0.110489	0.111099	0.14185	0.0684971	0.047574	0.0692014	0.0866379	0.0533859	0.0614008
	23.04	0.42279	0.454159	0.506428	0.481039	0.462584	0.582571	0.619895	0.662746	0.841976	0.722973	0.720816	0.846896	0.464803	0.478223	0.63281	0.571703	0.577157	0.665033	0.384891	0.347847	0.301145	0.324651	0.268918	0.210372	0.146919	0.144009	0.114218	0.531172	0.51344	0.473895	0.0665196	0.0564516	0.0423338	0.0748829	0.0719551	0.0583503	0.659269	0.674278	0.730749	0.225068	0.198609	0.227438	0.069508	0.0446629	0.0628207	0.120098	0.104305	0.124273
	57.6	0.748887	0.761019	0.783313	0.798528	0.798773	0.871538	0.997745	1.03956	0.9755	0.96047	1.01504	1.01912	0.699876	0.796923	0.910252	0.874958	0.937035	0.991408	0.551833	0.56007	0.534685	0.522381	0.521302	0.451486	0.297733	0.341908	0.295435	0.734897	0.77671	0.693602	0.107776	0.130893	0.13947	0.0749632	0.0692687	0.0386809	0.800804	0.880112	0.83964	0.404481	0.446557	0.519313	0.0802234	0.0665536	0.0820828	0.313788	0.284949	0.303595
	144	1.00143	0.983075	0.992879	1.07705	1.03567	1.07342	1.24819	1.25662	1.27649	1.14547	1.17957	1.18494	0.957563	1.03544	1.0706	1.13599	1.1824	1.1595	0.819264	0.830625	0.721016	0.750795	0.774992	0.614657	0.552564	0.612614	0.530854	1.08074	1.11031	0.978944	0.264964	0.325184	0.293812	0.117815	0.17468	0.137116	1.08425	1.06303	1.0526	0.673485	0.740913	0.804618	0.137318	0.183505	0.197654	0.506229	0.570661	0.588262
	360	1.16642	1.15069	1.16796	1.15849	1.20719	1.20563	1.29266	1.29162	1.35911	1.25067	1.26146	1.30249	1.14371	1.12851	1.15583	1.09585	1.21595	1.16204	0.964504	1.0149	0.838775	1.06861	1.12064	0.945643	0.921095	0.993778	0.939348	1.21516	1.25892	1.12164	0.486183	0.633989	0.656474	0.232625	0.342555	0.334555	1.20965	1.27677	1.27689	0.926923	1.04039	1.1629	0.296109	0.418213	0.418665	0.777482	0.89147	0.953961
	900	1.03681	1.20203	1.15614	1.19366	1.20924	1.11259	1.26231	1.21185	1.21257	1.20881	1.19783	1.20864	1.17154	1.12752	1.19619	1.17173	1.17307	1.11537	1.10347	1.08598	0.976635	1.1501	1.23204	1.13014	1.10723	1.20845	1.10547	1.32111	1.33817	1.18066	0.735458	0.828711	0.862581	0.475676	0.550486	0.589676	1.29974	1.28793	1.3647	1.0688	1.15632	1.18958	0.489531	0.575374	0.665311	0.951937	1.00928	1.10373
		Ca2+ flux (arbitrary units)

## Sheet: Fig. S22 D E F
	Concentration (nM)	CCL25			[1P6]CCL25
Biological Replicate 1	1.23457	0.120742	0	0.0336214	0.31174	0.32778	0.401616
	3.7037	0.133964	0.183402	0.0399922	0.859315	1.01587	1.12384
	11.1111	0.637892	0.63506	0.739635	1.80993	1.51328	1.27133
	33.3333	1.07097	1.40422	1.28813	2.07071	1.96937	2.11509
	100	2.12255	1.68912	1.95007	2.37961	1.96628	1.74928
	300	2.0026	2.1543	1.96793	2.21662	2.2217	2.59424
	Concentration (nM)	CCL25			[1P6]CCL25
Biological Replicate 2	1.23457	0.120742	0	0.04106	0.313208	0.32778	0.401933
	3.7037	0.133964	0.185702	0.040651	0.861732	1.01843	1.1272
	11.1111	0.637892	0.636645	0.743068	1.81082	1.51746	1.28811
	33.3333	1.07213	1.40422	1.2882	2.07425	1.96986	2.11509
	100	2.1266	1.69967	1.95157	2.42632	1.96628	1.76247
	300	2.00679	2.16297	2.0095	2.23834	2.26696	2.71021
	Concentration (nM)	CCL25			[1P6]CCL25
Biological Replicate 3	1.23457	0.018077	0.012544	0.028409	0.027147	0.010455	0.006127
	3.7037	0.007186	0.007181	0.032277	0.001042	0.012552	0.039111
	11.1111	0.038651	0	0.028962	0.09661	0	0.108948
	33.3333	0.177942	0.159275	0.159125	0.52827	0.512668	0.404758
	100	0.776869	0.71051	0.64977	1.61088	1.40431	1.59088
	300	1.58235	1.7063	1.68885	2.06863	2.02845	2.1415
		Peak Height (arbitrary units)

[truncated: 4 more sheets: Fig. S27 A B C , Fig. S28 A B C, Fig. S29 A B C, Fig. S31]
