# Supplementary material for: Noncanonical roles of chemokine regions in CCR9 activation revealed by structural modeling and mutational mapping
Source: Nat Commun. 2025 Aug 18;16:7695. doi: 10.1038/s41467-025-62321-9 (PMC12361432; doi:10.1038/s41467-025-62321-9)
Supplement: Supplementary file 10 — Source Data [file 41467_2025_62321_MOESM10_ESM.zip › New folder/Source Data 2.xlsx]

## Sheet: Fig 3A
Cell line	HEK-WT CCR9					HEK Parental					HEK-CCR9 K40A					HEK-CCR9 R44A					HEK-CCR9 Y202A					HEK-CCR9 K211A					HEK-CCR9 S292A					HEK-CCR9 D296A
Log CCL25-TAMRA MFI (relative to WT)	1	1	1	1	1	0.523401	0.490966	0.566175	0.592476	0.305445	0.691778	0.84493	0.973619			0.50438	0.512313	0.725967			0.739976	0.885336				1.22944	0.982783	1.04108			0.710995	0.605968				0.779737	0.895461	0.841951

## Sheet: Fig 4A
Cell line	HEK-WT CCR9					HEK Parental					HEK-CCR9 S207A					HEK-CCR9 T208A
Log CCL25-TAMRA MFI (relative to WT)	1	1	1	1	1	0.523401	0.490966	0.566175	0.592476	0.305445	1.40264	1.89099	1.46429			0.865815	0.996405	0.97476

## Sheet: Fig 5A
Cell line	HEK-WT CCR9					HEK Parental					HEK-CCR9 Y126A					HEK-CCR9 Q267A					HEK-CCR9 N271A					HEK-CCR9 F299A
Log CCL25-TAMRA MFI (relative to WT)	1	1	1	1	1	0.523401	0.490966	0.566175	0.592476	0.305445	3.38341	2.0294	2.14583			1.79945	2.32333				1.01811	1.10422				1.98365	2.47018

## Sheet: Fig 7B
Concentration (nM)	[1P6]CCL25		CCL25
300	0.153842	0.142679	0.374244	0.355284
100	0.064504	0.065024	0.270865	0.268767
30	0.0269168	0.0258188	0.199119	0.185669
11	0.0155037	0.023187	0.0956337	0.108077
4	0.01763	0.0155698	0.0236616	0.0300885
1	0.0201383	0.0181466	-0.0135437	0.0042816
	Log Mean Fluorescence Intensity (MFI) - autofluorescence subtracted

## Sheet: Supplementary Fig 8
Concentration (nM)	WT			Parental
300	0.172064	0.191076	0.172885	0.0825215	0.0827869	0.0978615
120	0.0802197	0.0586031	0.0832856	0.0390524	0.0426887	0.0394601
48	0.0354672	0.0477339	0.0400584	0.0110365	0.00821721	0.00519828
19	0.0159024	0.0213179	0.0246883	-0.0047615	-0.00520366	-0.0216216
	Log Mean Fluorescence Intensity (MFI) - autofluorescence subtracted

## Sheet: Supplementary Fig 9
Panel A	Concentration (nM)	WT			Parental			K40A
	300	0.156036	0.186786	0.152725	0.0805334	0.10568	0.0731558	0.134422	0.116668	0.0917178
	120	0.0690446	0.0660895	0.0664318	0.0505719	0.0503755	0.0421486	0.0450795	0.0515416	0.0561106
	48	0.0251138	0.024974	0.0331514	0.0515594	0.0192635	0.0285798	0.0430418	0.050996	0.0468039
	19	0.00954531	0.0222942	0.01608	0.00356599	0.00764013	0.00543319	0.0146923	-0.0049374	0.00592509
Panel B	Concentration (nM)	WT			Parental			K40A
	300	0.172064	0.191076	0.172885	0.0825215	0.0827869	0.0978615	0.161988	0.136058	0.154857
	120	0.0802197	0.0586031	0.0832856	0.0390524	0.0426887	0.0394601	0.0565106	0.0753262	0.0617675
	48	0.0354672	0.0477339	0.0400584	0.0110365	0.00821721	0.00519828	0.0198512	0.0324899	0.0433175
	19	0.0159024	0.0213179	0.0246883	-0.0047615	-0.00520366	-0.0216216	0.0136728	0.0108054	0.0169901
Panel C	Concentration (nM)	WT			Parental			K40A
	300	0.158566	0.178371	0.184385	0.0366077	0.0740024	0.0486252	0.169703	0.176716	0.161151
	120	0.0529642	0.0803135	0.0675637	0.00704465	0.014652	0.0179652	0.0492879	0.0562885	0.0626728
	48	0.0270551	0.0273612	0.0212833	0.00213752	0.00249524	0.00211936	0.00867161	0.0150405	0.0270093
	19	0.0254272	0.0112163	0.00871222	-0.00837997	0.0062028	-0.000591359	0.00265011	0.00177661	0.00240661
		Log Mean Fluorescence Intensity (MFI) - autofluorescence subtracted
Panel D	Concentration (nM)	WT			Parental			R44A
	300	0.156036	0.186786	0.152725	0.0805334	0.10568	0.0731558	0.0469392	0.0757575	0.127247
	120	0.0690446	0.0660895	0.0664318	0.0505719	0.0503755	0.0421486	0.0380642	0.0585004	0.0502315
	48	0.0251138	0.024974	0.0331514	0.0515594	0.0192635	0.0285798	0.0264081	0.0362912	0.0369627
	19	0.00954531	0.0222942	0.01608	0.00356599	0.00764013	0.00543319	0.0256484	0.0168832	0.0133234
Panel E	Concentration (nM)	WT			Parental			R44A
	300	0.172064	0.191076	0.172885	0.0825215	0.0827869	0.0978615	0.112756	0.0810229	0.080833
	120	0.0802197	0.0586031	0.0832856	0.0390524	0.0426887	0.0394601	0.0297102	0.0183421	0.0501822
	48	0.0354672	0.0477339	0.0400584	0.0110365	0.00821721	0.00519828	0.00740356	0.00679162	0.0163086
	19	0.0159024	0.0213179	0.0246883	-0.0047615	-0.00520366	-0.0216216	-0.00150845	0.00872648	0.0116701
Panel F	Concentration (nM)	WT			Parental			R44A
	300	0.158566	0.178371	0.184385	0.0366077	0.0740024	0.0486252	0.122759	0.115731	0.139972
	120	0.0529642	0.0803135	0.0675637	0.00704465	0.014652	0.0179652	0.0372551	0.0239398	0.0334873
	48	0.0270551	0.0273612	0.0212833	0.00213752	0.00249524	0.00211936	0.00339094	-0.00549585	0.00206442
	19	0.0254272	0.0112163	0.00871222	-0.00837997	0.0062028	-0.000591359	-0.00158529	0.00446139	0.00111048
		Log Mean Fluorescence Intensity (MFI) - autofluorescence subtracted
Panel G	Concentration (nM)	WT			Parental			Y202A
	300	0.172064	0.191076	0.172885	0.0825215	0.0827869	0.0978615	0.137291	0.137503	0.121851
	120	0.0802197	0.0586031	0.0832856	0.0390524	0.0426887	0.0394601	0.0503	0.044992	0.0645313
	48	0.0354672	0.0477339	0.0400584	0.0110365	0.00821721	0.00519828	0.0320215	0.0204013	0.0278118
	19	0.0159024	0.0213179	0.0246883	-0.0047615	-0.00520366	-0.0216216	0.00991559	0.020614	0.033578
Panel H	Concentration (nM)	WT			Parental			Y202A
	300	0.19249	0.197931	0.189636	0.0978183	0.120849	0.109746	0.166285	0.168187	0.179073
	120	0.0974159	0.105868	0.0857588	0.0593257	0.0396841	0.0357815	0.0934863	0.140022	0.0852
	48	0.030182	0.0295049	0.0366278	0.00446109	0.0148768	0.0133871	0.0468878	0.0473503	0.0458841
	19	0.0227575	0.00836829	0.00728106	0.0046574	0.00433204	-0.00409117	0.0327637	0.0194145	0.0261808
		Log Mean Fluorescence Intensity (MFI) - autofluorescence subtracted
Panel I	Concentration (nM)	WT			Parental			K211A
	300	0.156036	0.186786	0.152725	0.0805334	0.10568	0.0731558	0.196468	0.222192	0.190585
	120	0.0690446	0.0660895	0.0664318	0.0505719	0.0503755	0.0421486	0.0891995	0.0808651	0.0697071
	48	0.0251138	0.024974	0.0331514	0.0515594	0.0192635	0.0285798	0.0373747	0.0344838	0.0316715
	19	0.00954531	0.0222942	0.01608	0.00356599	0.00764013	0.00543319	0.0245933	0.0214855	0.0104928
Panel J	Concentration (nM)	WT			Parental			K211A
	300	0.146932	0.125832	0.15918	0.0120935	-0.00684719	-0.0201695	0.138141	0.14379	0.142576
	120	0.0720178	0.0627483	0.0955381	-0.00433596	0.00308722	0.0164845	0.0767314	0.0780779	0.0816319
	48	0.0122627	0.0264624	0.0439182	-0.0128423	-0.0115548	0.00552045	0.0405107	0.0378926	0.0389202
	19	0.0116556	0.00541242	0.00607454	0.0270885	0.0232818	0.0320179	0.0229221	0.0230894	0.0281694
Panel K	Concentration (nM)	WT			Parental			K211A
	300	0.0856273	0.0928597	0.0892742	-0.0113906	-0.0132187	-0.00291031	0.0877411	0.101594	0.0894251
	120	0.033447	0.0616231	0.0664439	-0.0221875	-0.0186292	-0.016462	0.0406715	0.0489981	0.050252
	48	0.0214899	0.0224572	0.0253976	-0.0347275	-0.0331471	-0.0186865	0.0173598	0.0171239	0.0219258
	19	0.00518157	0.0155323	0.0209444	-0.0675402	-0.0419462	-0.0183345	0.00870118	0.0125574	0.00727244
		Log Mean Fluorescence Intensity (MFI) - autofluorescence subtracted
Panel L	Concentration (nM)	WT			Parental			S292A
	300	0.172064	0.191076	0.172885	0.0825215	0.0827869	0.0978615	0.139354	0.110643	0.131114
	120	0.0802197	0.0586031	0.0832856	0.0390524	0.0426887	0.0394601	0.0305457	0.0389415	0.0479819
	48	0.0354672	0.0477339	0.0400584	0.0110365	0.00821721	0.00519828	0.0152153	0.0182278	0.0263067
	19	0.0159024	0.0213179	0.0246883	-0.0047615	-0.00520366	-0.0216216	0.00810194	0.0119949	0.0204506
Panel M	Concentration (nM)	WT			Parental			S292A
	300	0.19249	0.197931	0.189636	0.0978183	0.120849	0.109746	0.107312	0.126723	0.117461
	120	0.0974159	0.105868	0.0857588	0.0593257	0.0396841	0.0357815	0.0694495	0.0460544	0.073062
	48	0.030182	0.0295049	0.0366278	0.00446109	0.0148768	0.0133871	0.0114258	0.0439753	0.0179816
	19	0.0227575	0.00836829	0.00728106	0.0046574	0.00433204	-0.00409117	0.0094368	0.0165632	0.0081402
		Log Mean Fluorescence Intensity (MFI) - autofluorescence subtracted
Panel N	Concentration (nM)	WT			Parental			D296A
	300	0.19249	0.197931	0.189636	0.0978183	0.120849	0.109746	0.162401	0.13925	0.15064
	120	0.0974159	0.105868	0.0857588	0.0593257	0.0396841	0.0357815	0.0571788	0.0733027	0.0666143
	48	0.030182	0.0295049	0.0366278	0.00446109	0.0148768	0.0133871	0.0219637	0.0258949	0.029674
	19	0.0227575	0.00836829	0.00728106	0.0046574	0.00433204	-0.00409117	0.0105774	0.00617175	0.000223811
Panel O	Concentration (nM)	WT			Parental			D296A
	300	0.146932	0.125832	0.15918	0.0120935	-0.00684719	-0.0201695	0.13362	0.139415	0.113754
	120	0.0720178	0.0627483	0.0955381	-0.00433596	0.00308722	0.0164845	0.0662612	0.0651518	0.0831238
	48	0.0122627	0.0264624	0.0439182	-0.0128423	-0.0115548	0.00552045	0.0351685	0.0400679	0.0431411
	19	0.0116556	0.00541242	0.00607454	0.0270885	0.0232818	0.0320179	0.0244278	0.0330544	0.04315
Panel P	Concentration (nM)	WT			Parental			D296A
	300	0.0856273	0.0928597	0.0892742	-0.0113906	-0.0132187	-0.00291031	0.0847398	0.0651328	0.0755694
	120	0.033447	0.0616231	0.0664439	-0.0221875	-0.0186292	-0.016462	0.0512607	0.0493751	0.0656148
	48	0.0214899	0.0224572	0.0253976	-0.0347275	-0.0331471	-0.0186865	0.0219986	0.0317162	0.0286694
	19	0.00518157	0.0155323	0.0209444	-0.0675402	-0.0419462	-0.0183345	0.0215882	0.0165596	0.0176371
		Log Mean Fluorescence Intensity (MFI) - autofluorescence subtracted

## Sheet: Supplementary Fig 11
Panel A	Concentration (nM)	WT			Parental			S207A
	300	0.156036	0.186786	0.152725	0.0805334	0.10568	0.0731558	0.237734	0.209164	0.248176
	120	0.0690446	0.0660895	0.0664318	0.0505719	0.0503755	0.0421486	0.13211	0.133879	0.132581
	48	0.0251138	0.024974	0.0331514	0.0515594	0.0192635	0.0285798	0.0802868	0.0952083	0.0774768
	19	0.00954531	0.0222942	0.01608	0.00356599	0.00764013	0.00543319	0.0574812	0.0479821	0.0571406
Panel B	Concentration (nM)	WT			Parental			S207A
	300	0.172064	0.191076	0.172885	0.0825215	0.0827869	0.0978615	0.353586	0.331625	0.328406
	120	0.0802197	0.0586031	0.0832856	0.0390524	0.0426887	0.0394601	0.191942	0.217609	0.209976
	48	0.0354672	0.0477339	0.0400584	0.0110365	0.00821721	0.00519828	0.139463	0.131829	0.150624
	19	0.0159024	0.0213179	0.0246883	-0.0047615	-0.00520366	-0.0216216	0.071237	0.0776454	0.0800017
Panel C	Concentration (nM)	WT			Parental			S207A
	300	0.19249	0.197931	0.189636	0.0978183	0.120849	0.109746	0.252459	0.277022	0.31989
	120	0.0974159	0.105868	0.0857588	0.0593257	0.0396841	0.0357815	0.227945	0.218383	0.223893
	48	0.030182	0.0295049	0.0366278	0.00446109	0.0148768	0.0133871	0.128106	0.124432	0.119765
	19	0.0227575	0.00836829	0.00728106	0.0046574	0.00433204	-0.00409117	0.054216	0.0540141	0.061776
		Log Mean Fluorescence Intensity (MFI) - autofluorescence subtracted
Panel D	Concentration (nM)	WT			Parental			T208A
	300	0.156036	0.186786	0.152725	0.0805334	0.10568	0.0731558	0.157994	0.127825	0.143232
	120	0.0690446	0.0660895	0.0664318	0.0505719	0.0503755	0.0421486	0.0703293	0.0655793	0.0669169
	48	0.0251138	0.024974	0.0331514	0.0515594	0.0192635	0.0285798	0.028892	0.0299009	0.0304437
	19	0.00954531	0.0222942	0.01608	0.00356599	0.00764013	0.00543319	0.0175045	0.0229307	0.0224365
Panel E	Concentration (nM)	WT			Parental			T208A
	300	0.172064	0.191076	0.172885	0.0825215	0.0827869	0.0978615	0.208772	0.146031	0.179294
	120	0.0802197	0.0586031	0.0832856	0.0390524	0.0426887	0.0394601	0.0525215	0.0803541	0.0936321
	48	0.0354672	0.0477339	0.0400584	0.0110365	0.00821721	0.00519828	0.0233957	0.0262669	0.0359682
	19	0.0159024	0.0213179	0.0246883	-0.0047615	-0.00520366	-0.0216216	0.0092826	0.0162777	0.0302368
Panel F	Concentration (nM)	WT			Parental			T208A
	300	0.19249	0.197931	0.189636	0.0978183	0.120849	0.109746	0.183414	0.177041	0.204961
	120	0.0974159	0.105868	0.0857588	0.0593257	0.0396841	0.0357815	0.111796	0.0923889	0.092115
	48	0.030182	0.0295049	0.0366278	0.00446109	0.0148768	0.0133871	0.0439405	0.0399159	0.0427684
	19	0.0227575	0.00836829	0.00728106	0.0046574	0.00433204	-0.00409117	0.0223428	0.0149269	0.0205007
		Log Mean Fluorescence Intensity (MFI) - autofluorescence subtracted

## Sheet: Supplementary Fig 14
Panel A	Concentration (nM)	WT			Parental			Y126A
	300	0.0918803	0.091692	0.0788297	0.0384009	0.0626614	0.0544044	0.269246	0.29601	0.322559
	120	0.044237	0.0694345	0.0563135	0.0304669	0.0337382	0.0367719	0.231418	0.262337	0.248585
	48	0.0241847	0.0279439	0.0257605	0.0230819	0.0223418	0.0243604	0.149172	0.150437	0.144483
	19	0.0202448	0.0195111	0.0300509	0.0153562	0.0219912	0.0223635	0.0694665	0.0774648	0.0718466
Panel B	Concentration (nM)	WT			Parental			Y126A
	300	0.146932	0.125832	0.15918	0.0120935	-0.00684719	-0.0201695	0.291689	0.287133	0.297766
	120	0.0720178	0.0627483	0.0955381	-0.00433596	0.00308722	0.0164845	0.229545	0.24976	0.257026
	48	0.0122627	0.0264624	0.0439182	-0.0128423	-0.0115548	0.00552045	0.145069	0.157805	0.151183
	19	0.0116556	0.00541242	0.00607454	0.0270885	0.0232818	0.0320179	0.07585	0.088948	0.093411
Panel C	Concentration (nM)	WT			Parental			Y126A
	300	0.158566	0.178371	0.184385	0.0366077	0.0740024	0.0486252	0.357787	0.366113	0.394767
	120	0.0529642	0.0803135	0.0675637	0.00704465	0.014652	0.0179652	0.276723	0.22132	0.207487
	48	0.0270551	0.0273612	0.0212833	0.00213752	0.00249524	0.00211936	0.132398	0.096702	0.107575
	19	0.0254272	0.0112163	0.00871222	-0.00837997	0.0062028	-0.000591359	0.0666487	0.0530064	0.0664887
		Log Mean Fluorescence Intensity (MFI) - autofluorescence subtracted
Panel D	Concentration (nM)	WT			Parental			Q267A
	300	0.146932	0.125832	0.15918	0.0120935	-0.00684719	-0.0201695	0.252599	0.255926	0.268737
	120	0.0720178	0.0627483	0.0955381	-0.00433596	0.00308722	0.0164845	0.197601	0.193227	0.205282
	48	0.0122627	0.0264624	0.0439182	-0.0128423	-0.0115548	0.00552045	0.142318	0.133946	0.14087
	19	0.0116556	0.00541242	0.00607454	0.0270885	0.0232818	0.0320179	0.0912501	0.102359	0.0904355
Panel E	Concentration (nM)	WT			Parental			Q267A
	300	0.0856273	0.0928597	0.0892742	-0.0113906	-0.0132187	-0.00291031	0.19616	0.206574	0.219365
	120	0.033447	0.0616231	0.0664439	-0.0221875	-0.0186292	-0.016462	0.148868	0.178489	0.162796
	48	0.0214899	0.0224572	0.0253976	-0.0347275	-0.0331471	-0.0186865	0.104034	0.11306	0.130864
	19	0.00518157	0.0155323	0.0209444	-0.0675402	-0.0419462	-0.0183345	0.0675963	0.0807284	0.0718673
		Log Mean Fluorescence Intensity (MFI) - autofluorescence subtracted
Panel F	Concentration (nM)	WT			Parental			N271A
	300	0.146932	0.125832	0.15918	0.0120935	-0.00684719	-0.0201695	0.151618	0.147338	0.140809
	120	0.0720178	0.0627483	0.0955381	-0.00433596	0.00308722	0.0164845	0.0807172	0.102642	0.0808677
	48	0.0122627	0.0264624	0.0439182	-0.0128423	-0.0115548	0.00552045	0.0137899	0.03509	0.0486069
	19	0.0116556	0.00541242	0.00607454	0.0270885	0.0232818	0.0320179	0.0175242	0.0196522	0.0392473
Panel G	Concentration (nM)	WT			Parental			N271A
	300	0.0856273	0.0928597	0.0892742	-0.0113906	-0.0132187	-0.00291031	0.0871185	0.11747	0.091078
	120	0.033447	0.0616231	0.0664439	-0.0221875	-0.0186292	-0.016462	0.0436017	0.0449747	0.052982
	48	0.0214899	0.0224572	0.0253976	-0.0347275	-0.0331471	-0.0186865	0.0233136	0.0267809	0.02497
	19	0.00518157	0.0155323	0.0209444	-0.0675402	-0.0419462	-0.0183345	0.0140748	0.0173161	0.0228174
		Log Mean Fluorescence Intensity (MFI) - autofluorescence subtracted
Panel H	Concentration (nM)	WT			Parental			F299A
	300	0.146932	0.125832	0.15918	0.0120935	-0.00684719	-0.0201695	0.277179	0.281282	0.298364
	120	0.0720178	0.0627483	0.0955381	-0.00433596	0.00308722	0.0164845	0.203014	0.213677	0.211838
	48	0.0122627	0.0264624	0.0439182	-0.0128423	-0.0115548	0.00552045	0.108689	0.101771	0.117113
	19	0.0116556	0.00541242	0.00607454	0.0270885	0.0232818	0.0320179	0.0404185	0.0513214	0.0772919
Panel I	Concentration (nM)	WT			Parental			F299A
	300	0.0856273	0.0928597	0.0892742	-0.0113906	-0.0132187	-0.00291031	0.223222	0.214062	0.224134
	120	0.033447	0.0616231	0.0664439	-0.0221875	-0.0186292	-0.016462	0.173245	0.181289	0.181023
	48	0.0214899	0.0224572	0.0253976	-0.0347275	-0.0331471	-0.0186865	0.103652	0.125426	0.117297
	19	0.00518157	0.0155323	0.0209444	-0.0675402	-0.0419462	-0.0183345	0.0602179	0.053582	0.0603784
		Log Mean Fluorescence Intensity (MFI) - autofluorescence subtracted

## Sheet: Supplementary Fig 22A-C
Panel A	Concentration (nM)	[1P6]CCL25		CCL25
	300	0.153842	0.142679	0.374244	0.355284
	100	0.064504	0.065024	0.270865	0.268767
	30	0.0269168	0.0258188	0.199119	0.185669
	11	0.0155037	0.023187	0.0956337	0.108077
	4	0.01763	0.0155698	0.0236616	0.0300885
	1	0.0201383	0.0181466	-0.0135437	0.0042816
		Log Mean Fluorescence Intensity (MFI) - autofluorescence subtracted
Panel B	Concentration (nM)	[1P6]CCL25			CCL25
	300	0.241166	0.248804	0.264181	0.156036	0.186786	0.152725
	120	0.197563	0.194494	0.199237	0.0690446	0.0660895	0.0664318
	48	0.136183	0.144636	0.14108	0.0251138	0.024974	0.0331514
	19	0.100777	0.0893559	0.107762	0.00954531	0.0222942	0.01608
		Log Mean Fluorescence Intensity (MFI) - autofluorescence subtracted
Panel C	Concentration (nM)	[1P6]CCL25			CCL25
	300	0.249049	0.267258	0.253036	0.172064	0.191076	0.172885
	120	0.187748	0.200412	0.190343	0.0802197	0.0586031	0.0832856
	48	0.135037	0.128255	0.124991	0.0354672	0.0477339	0.0400584
	19	0.0930391	0.0945274	0.100267	0.0159024	0.0213179	0.0246883
		Log Mean Fluorescence Intensity (MFI) - autofluorescence subtracted

## Sheet: Supplementary Fig 24
Panel A	Concentration (nM)	WT			Parental			K40A
	300	0.241166	0.248804	0.264181	0.0877628	0.101169	0.0929005	0.204425	0.157307	0.133795
	120	0.197563	0.194494	0.199237	0.0559922	0.044043	0.0469751	0.0803042	0.0723374	0.063498
	48	0.136183	0.144636	0.14108	0.00397701	-0.00265415	0.00560596	0.0378601	0.0321702	0.0366463
	19	0.100777	0.0893559	0.107762	-0.0013816	0.00521527	0.00474522	0.0436794	0.0226365	0.0214018
Panel B	Concentration (nM)	WT			Parental			K40A
	300	0.249049	0.267258	0.253036	0.0724303	0.0800495	0.0762214	0.177797	0.157382	0.17872
	120	0.187748	0.200412	0.190343	0.0320535	0.0240398	0.0406754	0.110066	0.119521	0.101695
	48	0.135037	0.128255	0.124991	0.00545687	0.0149621	0.0190949	0.0683543	0.0766224	0.0704911
	19	0.0930391	0.0945274	0.100267	0.0130247	0.0146697	0.0187193	0.0728543	0.0664436	0.0726175
Panel C	Concentration (nM)	WT			Parental			K40A
	300	0.199981	0.206925	0.203776	0.0206861	0.0324041	0.0396597	0.108825	0.100456	0.116342
	120	0.0234652	0.0733297	0.120832	0.00548619	0.0108943	0.0129453	0.0270047	0.0304541	0.0387151
	48	0.061251	0.0620341	0.0603296	0.00173124	0.00837905	0.0115378	-0.00648926	0.00173742	0.00216116
	19	0.039708	0.0317085	0.042629	0.0139371	0.00945481	0.0101233	-0.00958002	0.00542135	0.00260981
		Log Mean Fluorescence Intensity (MFI) - autofluorescence subtracted
Panel D	Concentration (nM)	WT			Parental			R44A
	300	0.241166	0.248804	0.264181	0.0877628	0.101169	0.0929005	0.113519	0.164564	0.167533
	120	0.197563	0.194494	0.199237	0.0559922	0.044043	0.0469751	0.104585	0.143847	0.128516
	48	0.136183	0.144636	0.14108	0.00397701	-0.00265415	0.00560596	0.0908054	0.0873198	0.0976561
	19	0.100777	0.0893559	0.107762	-0.0013816	0.00521527	0.00474522	0.0735615	0.0569772	0.0488342
Panel E	Concentration (nM)	WT			Parental			R44A
	300	0.249049	0.267258	0.253036	0.0724303	0.0800495	0.0762214	0.154927	0.167037	0.154069
	120	0.187748	0.200412	0.190343	0.0320535	0.0240398	0.0406754	0.0907417	0.0921258	0.0930415
	48	0.135037	0.128255	0.124991	0.00545687	0.0149621	0.0190949	0.0696352	0.0751076	0.0849579
	19	0.0930391	0.0945274	0.100267	0.0130247	0.0146697	0.0187193	0.0675582	0.0760911	0.0710679
Panel F	Concentration (nM)	WT			Parental			R44A
	300	0.199981	0.206925	0.203776	0.0206861	0.0324041	0.0396597	0.138529	0.102067	0.105888
	120	0.0234652	0.0733297	0.120832	0.00548619	0.0108943	0.0129453	0.0300148	0.0401555	0.0324334
	48	0.061251	0.0620341	0.0603296	0.00173124	0.00837905	0.0115378	-0.00349087	-0.00321015	0.0074792
	19	0.039708	0.0317085	0.042629	0.0139371	0.00945481	0.0101233	-0.0021695	-0.00111054	0.0142967
		Log Mean Fluorescence Intensity (MFI) - autofluorescence subtracted
Panel G	Concentration (nM)	WT			Parental			Y202A
	300	0.249049	0.267258	0.253036	0.0724303	0.0800495	0.0762214	0.11913	0.136173	0.150607
	120	0.187748	0.200412	0.190343	0.0320535	0.0240398	0.0406754	0.0811371	0.101815	0.0934062
	48	0.135037	0.128255	0.124991	0.00545687	0.0149621	0.0190949	0.0624704	0.0701001	0.0747344
	19	0.0930391	0.0945274	0.100267	0.0130247	0.0146697	0.0187193	0.0563268	0.0631286	0.0595223
Panel H	Concentration (nM)	WT			Parental			Y202A
	300	0.232486	0.230229	0.258154	0.0221861	0.0528345	0.0499101	0.179674	0.108936	0.128758
	120	0.155745	0.140239	0.14294	0.0142801	0.0320007	0.0159088	0.066332	0.0657662	0.0638455
	48	0.077654	0.0691847	0.089477	0.00349553	0.00130073	0.0113225	0.0280577	0.0313306	0.0358264
	19	0.0333874	0.0198176	0.022371	0.00964227	0.0101012	0.00577516	0.0186003	0.0222636	0.00985559
		Log Mean Fluorescence Intensity (MFI) - autofluorescence subtracted
Panel I	Concentration (nM)	WT			Parental			K211A
	300	0.241166	0.248804	0.264181	0.0877628	0.101169	0.0929005	0.179155	0.165404	0.149343
	120	0.197563	0.194494	0.199237	0.0559922	0.044043	0.0469751	0.0731132	0.0675928	0.0513569
	48	0.136183	0.144636	0.14108	0.00397701	-0.00265415	0.00560596	0.0117493	0.00853752	0.0170164
	19	0.100777	0.0893559	0.107762	-0.0013816	0.00521527	0.00474522	1.9792e-05	0.00978252	-0.000933106
Panel J	Concentration (nM)	WT			Parental			K211A
	300	0.273445	0.276657	0.307679	0.0343747	0.0571295	0.0729209	0.117131	0.128054	0.139255
	120	0.206471	0.254176	0.217337	0.0390362	0.0511589	0.0508648	0.0714789	0.0755267	0.0796111
	48	0.147572	0.118042	0.154703	0.03354	0.0364802	0.0397646	0.0398333	0.0407419	0.0237557
	19	0.0874879	0.0890417	0.0937883	0.0365541	0.0436985	0.0423687	0.0211594	0.0245929	0.0207281
Panel K	Concentration (nM)	WT			Parental			K211A
	300	0.276829	0.249117	0.295825	-0.0275315	-0.022465	-0.0309292	0.106815	0.101773	0.100958
	120	0.213875	0.249785	0.237062	0.0262126	-0.00455597	0.00857408	0.0552532	0.0648936	0.0627697
	48	0.151859	0.163476	0.161362	-0.0143081	-0.0147773	-0.00853802	0.0281603	0.0233574	0.0235738
	19	0.0974168	0.115966	0.102435	-0.0143755	-0.00783906	-0.0113024	0.00710295	0.0104256	0.00546609
		Log Mean Fluorescence Intensity (MFI) - autofluorescence subtracted
Panel L	Concentration (nM)	WT			Parental			S292A
	300	0.249049	0.267258	0.253036	0.0724303	0.0800495	0.0762214	0.133679	0.147762	0.171147
	120	0.187748	0.200412	0.190343	0.0320535	0.0240398	0.0406754	0.0716522	0.0752032	0.0918731
	48	0.135037	0.128255	0.124991	0.00545687	0.0149621	0.0190949	0.0560843	0.0522833	0.0643978
	19	0.0930391	0.0945274	0.100267	0.0130247	0.0146697	0.0187193	0.0527567	0.0580492	0.0277895
Panel M	Concentration (nM)	WT			Parental			S292A
	300	0.232486	0.230229	0.258154	0.0221861	0.0528345	0.0499101	0.0949485	0.0998192	0.082226
	120	0.155745	0.140239	0.14294	0.0142801	0.0320007	0.0159088	0.0204567	0.0245426	0.0313005
	48	0.077654	0.0691847	0.089477	0.00349553	0.00130073	0.0113225	0.00733386	0.00417303	0.0146456
	19	0.0333874	0.0198176	0.022371	0.00964227	0.0101012	0.00577516	0.000265908	0.0117885	0.00655724
		Log Mean Fluorescence Intensity (MFI) - autofluorescence subtracted
Panel N	Concentration (nM)	WT			Parental			D296A
	300	0.232486	0.230229	0.258154	0.0221861	0.0528345	0.0499101	0.1115	0.116438	0.121329
	120	0.155745	0.140239	0.14294	0.0142801	0.0320007	0.0159088	0.0583575	0.0653664	0.071825
	48	0.077654	0.0691847	0.089477	0.00349553	0.00130073	0.0113225	0.034626	0.0377262	0.0371013
	19	0.0333874	0.0198176	0.022371	0.00964227	0.0101012	0.00577516	0.0199172	0.0206764	0.0190402
Panel O	Concentration (nM)	WT			Parental			D296A
	300	0.273445	0.276657	0.307679	0.0343747	0.0571295	0.0729209	0.115852	0.124726	0.145276
	120	0.206471	0.254176	0.217337	0.0390362	0.0511589	0.0508648	0.0700567	0.0812004	0.0789185
	48	0.147572	0.118042	0.154703	0.03354	0.0364802	0.0397646	0.0400234	0.0379994	0.0303018
	19	0.0874879	0.0890417	0.0937883	0.0365541	0.0436985	0.0423687	0.0268802	0.0296756	0.0288018
Panel P	Concentration (nM)	WT			Parental			D296A
	300	0.276829	0.249117	0.295825	-0.0275315	-0.022465	-0.0309292	0.108172	0.119588	0.167593
	120	0.213875	0.249785	0.237062	0.0262126	-0.00455597	0.00857408	0.0701911	0.0932841	0.0797823
	48	0.151859	0.163476	0.161362	-0.0143081	-0.0147773	-0.00853802	0.0351394	0.0420888	0.0332801
	19	0.0974168	0.115966	0.102435	-0.0143755	-0.00783906	-0.0113024	0.0174542	0.0168873	0.0130088
		Log Mean Fluorescence Intensity (MFI) - autofluorescence subtracted

[truncated: 3 more sheets: Supplementary Fig 25, Supplementary Fig 26, Supplementary Fig 18]
