# Supplementary material for: Noncanonical roles of chemokine regions in CCR9 activation revealed by structural modeling and mutational mapping
Source: Nat Commun. 2025 Aug 18;16:7695. doi: 10.1038/s41467-025-62321-9 (PMC12361432; doi:10.1038/s41467-025-62321-9)
Supplement: Supplementary file 10 — Source Data [file 41467_2025_62321_MOESM10_ESM.zip › New folder/Source Data 3.xlsx]

## Sheet: Fig. 3C
Biological replicate 1	Concentration (nM)	CCR9 WT			D296A			K211A			K40A			R44A			S292A			Y202A
	3.072	11.0434	0	10.4992	2.59014	9.96471	0.220972	0.455838	9.23937	0.093168	19.9972	0.004483	2.39175	2.03716	0.215131	6.88131	0.096369	2.14026	0.036323	9.62864	1.02182	0.031546
	7.68	3.82496	16.2655	8.12813	0	0.446153	0.792469	0.468766	0.000322	1.59941	0.037663	2.61996	0	17.9282	4.10053	4.0818	7.68022	0.538242	7.873	1.49534	0.980891	5.58774
	19.2	17.6724	41.7304	21.3969	2.46715	0.306574	2.20765	3.46136	2.58821	0.771202	0.293853	10.5165	4.4747	11.1632	27.7095	0.536428	27.9097	27.9238	20.867	17.2416	11.0439	13.1414
	48	100.839	69.0097	81.9577	11.7275	4.01358	10.8264	1.62346	0.148269	2.71941	0.781527	8.05053	10.4982	16.0805	0.752667	1.38719	103.63	91.3071	81.7882	15.541	0.311939	15.9912
	120	177.786	186.036	198.438	83.4002	71.5335	65.4411	0.247425	10.6373	8.7459	1.54486	6.69962	6.63383	32.0982	0.019471	4.73427	184.097	178.175	166.617	29.5709	22.1908	36.6437
	300	217.49	228.03		127.034	151.458	128.112	3.85127	0.962702	0.517426	27.7044	35.584	67.9306	18.1703	28.8536	40.4609	222.198	235.24	187.864	38.3711	32.3055	43.0944
		BRET ratio (Area under curve)

## Sheet: Fig. 4B
Biological replicate 1	Concentration (nM)	CCR9 WT			S207A			T208A
	3.072	11.0434	0	10.4992	11.8009	13.2774	22.3081	1.91318	1.0781	6.91284
	7.68	3.82496	16.2655	8.12813	47.7247	31.5584	35.915	0.708547	1.10956	9.41074
	19.2	17.6724	41.7304	21.3969	129.04	116.207	94.8079	2.52592	1.54169	4.77202
	48	100.839	69.0097	81.9577	207.205	161.964	202.542	2.39268	17.6424	1.5456
	120	177.786	186.036	198.438	270.286	287.591	248.844	6.9793	1.84435	0
	300	217.49	228.03		319.281	308.51	311.852	10.0076	9.6215	22.1556
		BRET ratio (Area under curve)

## Sheet: Fig. 5B
Biological replicate 1	Concentration (nM)	CCR9 WT			F299A			N271A			Q267A			Y126A
	3.072	5.47054	17.0029	0.110627	0.244114	0	3.98356	4.06667	16.0122	6.8312	5.00319	4.76314	1.1664	0.202183	0.0774447	0.105505
	7.68	8.17394	0	0.187305	7.30108	6.32521	0.0505972	6.17466	18.8277	4.1248	1.05869	0.546481	0.551968	17.9607	10.5744	3.98974
	19.2	7.80165	13.337	18.4719	1.10727	1.61709	1.65402	20.1806	14.5276	19.1242	0.581759	1.9051	1.21674	20.6619	20.7601	18.4864
	48	17.0905	17.1843	16.6005	5.50449	39.0252	44.342	131.561	119.075	147.28	1.72708	6.28516	29.2772	92.3379	94.3894	66.2778
	120	120.048	58.232	116.904	86.1191	208.209	138.751	378.028	297.925	319.526	0.622234	28.758	7.37263	232.243	255.909	173.625
	300	149.723	107.981	188.857	299.381	333.457	380.774	270.523	396.826	481.246	42.7221	19.8133	62.5063	311.153	404.159	328.643
		BRET ratio (Area under curve)

## Sheet: Fig. 7D
	Concentration (nM)	CCL25			[1P6]CCL25
Biological replicate 2	1.23457	0.867958	5.72257	6.88736	8.83476	11.3759	13.1039
	3.7037	7.48843	4.09479	4.57255	23.7473	33.9775	27.7096
	11.1111	1.76084	3.44014	5.19955	96.7715	110.856	84.1524
	33.3333	38.6925	22.3122	11.7798	240.44	239.748	234.358
	100	158.507	175.585	79.8351	330.123	314.125	301.607
	300	220.006	267.799	246.766	330.207	348.092	344.043
		BRET ratio (Area under curve)

## Sheet: Supplementary Fig. 10 D E F
Biological replicate 1	Concentration (nM)	CCR9 WT			D296A			K211A			K40A			R44A			S292A			Y202A
	3.072	11.0434	0	10.4992	2.59014	9.96471	0.220972	0.455838	9.23937	0.093168	19.9972	0.004483	2.39175	2.03716	0.215131	6.88131	0.096369	2.14026	0.036323	9.62864	1.02182	0.031546
	7.68	3.82496	16.2655	8.12813	0	0.446153	0.792469	0.468766	0.000322	1.59941	0.037663	2.61996	0	17.9282	4.10053	4.0818	7.68022	0.538242	7.873	1.49534	0.980891	5.58774
	19.2	17.6724	41.7304	21.3969	2.46715	0.306574	2.20765	3.46136	2.58821	0.771202	0.293853	10.5165	4.4747	11.1632	27.7095	0.536428	27.9097	27.9238	20.867	17.2416	11.0439	13.1414
	48	100.839	69.0097	81.9577	11.7275	4.01358	10.8264	1.62346	0.148269	2.71941	0.781527	8.05053	10.4982	16.0805	0.752667	1.38719	103.63	91.3071	81.7882	15.541	0.311939	15.9912
	120	177.786	186.036	198.438	83.4002	71.5335	65.4411	0.247425	10.6373	8.7459	1.54486	6.69962	6.63383	32.0982	0.019471	4.73427	184.097	178.175	166.617	29.5709	22.1908	36.6437
	300	217.49	228.03		127.034	151.458	128.112	3.85127	0.962702	0.517426	27.7044	35.584	67.9306	18.1703	28.8536	40.4609	222.198	235.24	187.864	38.3711	32.3055	43.0944
Biological replicate 2	Concentration (nM)	CCR9 WT			D296A			K211A			K40A			R44A			S292A			Y202A
	3.072	0.151435	22.7432	35.6415	21.7875	2.96093	0.304593	3.22894	3.3145	13.2771	11.9706	6.5084	14.7079	3.20379	4.95292	1.0388	0.175376	2.2136	1.45313	7.21085	0	0.320386
	7.68	25.2576	23.9339	20.3819	3.79309	13.0265	0.860373	22.9451	6.92808	7.41736	18.7354	0.479385	14.5915	20.0519	1.53466	9.87672	5.96961	1.62578	1.69054	6.8178	3.11852	18.2766
	19.2	51.3192	33.7594	22.9677	9.99189	13.0399	12.2241	1.19351	8.13766	11.7667	5.21002	0.556302	0.928444	0.982274	1.39567	0.516062	0.029483	0.291073	0.138965	5.32794	4.13258	5.59995
	48	91.5759	60.0338	73.0865	21.0247	5.75522	27.5167	10.5239	31.4378	0.439751	9.58882	8.85242	6.09325	0.11147	0.092122	3.21226	46.3079	28.801	32.0258	1.33959	2.44889	3.93275
	120	137.498	148.716	98.2348	74.1723	46.4002	65.6179	11.9144	10.2579	10.5352	23.4333	11.5995	4.00838	10.2416	0.002669	1.95278	98.5954	124.448	77.4138	16.6088	15.1101	2.51303
	300	127.676	197.956	180.008	140.944	176.375	145.134	25.0633	3.87745	7.96937	30.0947	28.5989	36.6945	10.6363	18.2682	16.3939	229.655	182.51	186.71	40.0528	44.2968	11.8392
Biological replicate 3	Concentration (nM)	CCR9 WT			D296A			K211A			K40A			R44A			S292A			Y202A
	3.072	28.2788	0.354444	12.95	0.008354	6.72527	7.7398	5.5908	1.10181	7.35806	0.081197	7.10645	13.5288	7.28134	2.71974	7.88981	13.5049	9.43647	17.2441	2.8309	11.6651	10.2578
	7.68	21.1902	9.34587	15.4695	18.1342	14.9425	4.89607	0.937432	0.910064	5.44586	0.215151	5.42751	0.068464	2.40722	0.001547	1.98236	18.9483	8.78082	1.4018	10.048	17.6511	2.9722
	19.2	49.8287	30.2989	25.8144	4.71014	15.2577	0.653566	8.32089	0.942503	2.04099	0.000344	0.789273	0.141199	3.89732	1.47834	1.61963	18.2382	33.1311	22.6716	21.14	4.17958	34.5861
	48	105.5	107.244	98.7915	27.3156	12.5615	25.4631	1.63104	8.85295	3.14476	2.28402	1.24207	4.84337	12.3533	2.90751	2.12973	123.212	83.9658	96.1129	31.0068	17.2236	17.4153
	120	187.354	222.587	194.404	104.841	109.157	94.4286	7.54325	12.7307	3.13989	11.8547	9.26861	6.51616	0.133992	7.14886	7.49674	206.377	226.405	223.182	24.6126	31.5795	47.2369
	300	262.699	291.153	296.51	198.41	184.755	190.646	7.84414	2.21061	0.219205	48.4689	59.8852	51.6526	19.1142	45.269	45.7134	269.846	259.604	271.59	70.6871	81.6539	57.6534
		BRET ratio (Area under curve)

## Sheet: Supplementary Fig. 12 D E F
Biological replicate 1	Concentration (nM)	CCR9 WT			S207A			T208A
	3.072	11.0434	0	10.4992	11.8009	13.2774	22.3081	1.91318	1.0781	6.91284
	7.68	3.82496	16.2655	8.12813	47.7247	31.5584	35.915	0.708547	1.10956	9.41074
	19.2	17.6724	41.7304	21.3969	129.04	116.207	94.8079	2.52592	1.54169	4.77202
	48	100.839	69.0097	81.9577	207.205	161.964	202.542	2.39268	17.6424	1.5456
	120	177.786	186.036	198.438	270.286	287.591	248.844	6.9793	1.84435	0
	300	217.49	228.03		319.281	308.51	311.852	10.0076	9.6215	22.1556
Biological replicate 2	Concentration (nM)	CCR9 WT			S207			T208
	3.072	0.151435	22.7432	35.6415	4.89379	0.029512	10.2728	4.28116	9.55011	4.67686
	7.68	25.2576	23.9339	20.3819	3.89074	4.67687	5.3489	5.39966	0.003906	0.592902
	19.2	51.3192	33.7594	22.9677	1.8824	13.8806	8.91352	0.399233	0.017458	18.5409
	48	91.5759	60.0338	73.0865	92.9426	56.4161	100.792	6.09359	0.102265	0
	120	137.498	148.716	98.2348	212.469	193.456	181.999	6.96553	2.53815	11.4
	300	127.676	197.956	180.008	266.094	283.812	248.279	15.8433	11.2221	0.191742
Biological replicate 3	Concentration (nM)	CCR9 WT			S207			T208
	3.072	28.2788	0.354444	12.95	8.16221	14.1255	11.7924	1.20152	0.031395	2.23028
	7.68	21.1902	9.34587	15.4695	28.3149	46.1538	33.9274	11.6127	3.44185	2.28689
	19.2	49.8287	30.2989	25.8144	116.025	143.299	131.625	0.009987	8.00554	0.228148
	48	105.5	107.244	98.7915	254.348	245.106	253.507	2.48521	5.23001	4.25176
	120	187.354	222.587	194.404	355.185	356.565	324.631	1.79848	4.56346	0.390686
	300	262.699	291.153	296.51	397.354	379.991	366.008	10.436	16.5667	18.1803
		BRET ratio (Area under curve)

## Sheet: Supplementary Fig. 13
Panel A	Concentration (nM)	CCR9 WT			T208A
	1.23457	1.28554	0.476633	2.92282	4.45594	12.0916	0.094114
	3.7037	5.10282	3.9534	0.366773	0.603949	4.64588	20.5135
	11.1111	6.00961	8.71974	1.60249	12.7042	21.8658	1.62791
	33.3333	21.0556	1.4422	5.1293	11.4504	15.5236	7.53351
	100	18.6907	30.7621	9.25017	71.3571	30.2243	28.5568
	300	30.4399	20.8226	46.3401	44.5551	12.2887	47.184
		BRET ratio (Area over curve)
	Panel B	WT		T208A
		0.803643	0.80306	0.582793	0.675125
		mAb binding signal (Log MFI)
	Panel C	WT		T208A
		5.74947	5.77967	5.72305	5.69845
		mVenus (Log MFI)

## Sheet: Supplementary Fig. 15 A B C
Biological replicate 1	Concentration (nM)	CCR9 WT			F299A			N271A			Q267A			Y126A
	3.072	5.47054	17.0029	0.110627	0.244114	0	3.98356	4.06667	16.0122	6.8312	5.00319	4.76314	1.1664	0.202183	0.0774447	0.105505
	7.68	8.17394	0	0.187305	7.30108	6.32521	0.0505972	6.17466	18.8277	4.1248	1.05869	0.546481	0.551968	17.9607	10.5744	3.98974
	19.2	7.80165	13.337	18.4719	1.10727	1.61709	1.65402	20.1806	14.5276	19.1242	0.581759	1.9051	1.21674	20.6619	20.7601	18.4864
	48	17.0905	17.1843	16.6005	5.50449	39.0252	44.342	131.561	119.075	147.28	1.72708	6.28516	29.2772	92.3379	94.3894	66.2778
	120	120.048	58.232	116.904	86.1191	208.209	138.751	378.028	297.925	319.526	0.622234	28.758	7.37263	232.243	255.909	173.625
	300	149.723	107.981	188.857	299.381	333.457	380.774	270.523	396.826	481.246	42.7221	19.8133	62.5063	311.153	404.159	328.643
Biological replicate 2	Concentration (nM)	CCR9-WT			F299A			N271A			Q267A			Y126A
	3.072	0.867958	5.72257	6.88736	0.362503	0.061308	1.4551	0	0.00045306	0.500491	0.645194	0.139708	11.2332	3.47712	0.178727	2.04543
	7.68	7.48843	4.09479	4.57255	16.2798	1.64417	0.837946	5.49971	0.102294	0.0577919	2.39415	0.0205129	5.51627	4.73299	0.0870176	4.14249
	19.2	1.76084	3.44014	5.19955	4.7163	4.50162	16.0397	22.1583	31.0698	8.85504	3.26234	0.518805	6.17317	10.7848	13.612	21.1429
	48	38.6925	22.3122	11.7798	48.9298	59.2769	47.7435	83.6711	146.793	74.6209	4.90617	2.55322	3.92019	108.429	106.714	106.981
	120	158.507	175.585	79.8351	194.094	256.065	280.123	233.41	211.827	372.969	32.3895	31.573	18.308	330.585	282.709	323.809
	300	220.006	267.799	246.766	450.67	471.643	200.857	368.872	442.875	425.024	166.171	160.872	159.895	372.56	363.604	288.468
Biological replicate 3	Concentration (nM)	CCR9A			F299A			N271A			Q267A			Y126A
	3.072	23.1487	0.198229	11.3562	20.8316	18.425	0.00820861	2.65532	0.264849	4.44374	0.242652	0.314767	13.1321	27.698	18.3053	14.2634
	7.68	8.72409	9.4537	12.7811	14.5798	13.2052	21.2095	3.51802	6.88603	1.26245	4.43181	5.33258	3.33959	5.38168	20.9451	24.2486
	19.2	11.8856	18.9746		12.4764	0	10.7076	72.6814	42.9993	49.6023	4.28526	10.7229	1.32367	55.8408	35.4424	57.5291
	48	44.9535	79.4994	105.511	140.763	87.3789	150.179	250.658	326.289	281.421	0.64631	2.74921	2.71223	242.914	249.589	178.234
	120	219.241	251.538	278.889	201.378	249.137	363.209	438.019	407.878	417.926	44.4037	33.3387	44.2128	365.361	338.866	299.82
	300	327.626	350.969	353.434	398.241	459.294	410.717	412.727	516.53	507.966	139.87	81.0099	151.859	344.01	384.188	364.315
		BRET ratio (Area under curve)

## Sheet: Supplementary Fig. 16
Panel A	Concentration (nM)	CCR9 WT			Q267A
	1.23457	0.792759	7.21769	38.167	18.3764	14.3652	19.3132
	3.7037	12.297	12.0022	8.19042	1.59652	42.17	8.26778
	11.1111	3.53937	17.4037	17.0611	12.2114	4.79482	36.6072
	33.3333	1.89331	13.9743	12.2564	30.319	17.426	5.94414
	100	30.4515	11.4582	17.8075	27.9745	40.5381	45.0513
	300	66.5245	45.7775	27.4164	66.4444	60.9125	31.2523
		BRET ratio (Area over curve)
	Panel B	WT		Q267A
		0.803643	0.80306	0.238243	0.258234
		mAb binding signal (Log MFI)
	Panel C	WT		Q267A
		5.74947	5.77967	5.98403	5.96626
		mVenus (Log MFI)

## Sheet: Supplementary Fig. 17
Panel A
	D296A	F299A	K211A	K40A	N271A	Q267A	R44A	S207A	S292A	T208A	Y126A	Y202A
Replicates	0.0144255	0.0806622	-0.128463	-0.0934961	0.0618032	0.0823369	-0.063896	-0.0413417	-0.025515	-0.0378648	0.0310749	-0.0654123
	0.00327736	0.117772	-0.0961531	-0.0972056	0.0567791	0.106997	-0.0533062	-0.0238194	0.00114792	-0.0188245	0.0531469	-0.0429594
	0.0486865	0.104523	-0.101162	-0.079788	0.0832055	0.115683	-0.0587264	-0.0175037	0.0278342	-0.0420957	0.0692418	-0.0324823
	0.0283168	0.123265	-0.118865	-0.0879902	0.0967687	0.133729	-0.0484166	0.047813	0.0367046	-0.0304893	0.0738576	-0.0353165
	0.0210275	0.104391	-0.139505	-0.108727	0.0923002	0.1218	-0.0910711	-0.0662179	-0.0165693	-0.0711544	0.0485958	-0.0369484
	0.032048	0.143818	-0.116178	-0.0713498	0.107515	0.129626	-0.0675715	-0.0290974	0.0425744	-0.0352339	0.0714177	-0.0290974
	Log2 basal mean BRET ratio (Ratio to WT)

[truncated: 4 more sheets: Supplementary Fig. 22 G H I, Supplementary Fig. 27 D E F, Supplementary Fig. 28 D E F, Supplementary Fig. 29 D E F]
